# Supplementary material for: Characterization of the transcriptome of fast and slow muscle myotomal fibres in the pacu (Piaractus mesopotamicus)
Source: BMC Genomics. 2015 Mar 14;16(1):182. doi: 10.1186/s12864-015-1423-6 (PMC4372171; doi:10.1186/s12864-015-1423-6)
Supplement: Additional file 1: — Annotated transcriptome. Annotated nucleotide using blast2go from the pacu slow and fast muscle transcriptome. [file 12864_2015_1423_MOESM1_ESM.txt]

comp140695_c0_seq51	-atpase alpha-1 partial
comp136559_c1_seq1	-carotene 9 -oxygenase-like
comp141756_c0_seq3	-dihydroxyvitamin d 24- mitochondrial
comp141756_c0_seq1	-dihydroxyvitamin d 24- mitochondrial-like isoform 1
comp141756_c0_seq11	-dihydroxyvitamin d 24- mitochondrial-like isoform 2
comp136740_c0_seq4	-galactosyltransferase 7
comp35713_c0_seq1	-like homeobox 1
comp133275_c1_seq1	-like homeobox 2
comp134383_c0_seq2	-like protein 1b
comp100968_c0_seq1	-like protein subfamily c member 13
comp117072_c0_seq3	-like protein subfamily c member 5
comp105894_c1_seq1	-related lipid transfer domain containing 10
comp139421_c6_seq4	-related lipid transfer domain containing 7
comp141472_c3_seq1	-type and c3hc4-type zinc finger-containing protein 1
comp141700_c2_seq9	\ h+ lysosomal v1 subunit isoform cra_b
comp128808_c0_seq2	1-acyl-sn-glycerol-3-phosphate acyltransferase alpha-like
comp142728_c5_seq1	1-acyl-sn-glycerol-3-phosphate acyltransferase delta
comp124468_c0_seq1	1-acyl-sn-glycerol-3-phosphate acyltransferase epsilon
comp124468_c0_seq2	1-acyl-sn-glycerol-3-phosphate acyltransferase epsilon-like
comp140857_c0_seq1	1-acyl-sn-glycerol-3-phosphate acyltransferase gamma
comp128808_c0_seq1	1-acylglycerol-3-phosphate o-acyltransferase 2 (lysophosphatidic acid beta)
comp142728_c5_seq14	1-acylglycerol-3-phosphate o-acyltransferase 4 (lysophosphatidic acid delta)
comp143804_c0_seq13	1-aminocyclopropane-1-carboxylate synthase-like protein 1
comp130270_c0_seq2	1-cys peroxidoxin
comp130270_c0_seq1	1-cys peroxiredoxin
comp143703_c0_seq13	1-o-acylceramide synthase precursor
comp143948_c2_seq1	1-phosphatidylinositol -bisphosphate phosphodiesterase beta-1
comp143795_c0_seq1	1-phosphatidylinositol -bisphosphate phosphodiesterase beta-2
comp143948_c2_seq3	1-phosphatidylinositol -bisphosphate phosphodiesterase beta-3
comp139509_c0_seq19	1-phosphatidylinositol -bisphosphate phosphodiesterase beta-4
comp140197_c0_seq11	1-phosphatidylinositol -bisphosphate phosphodiesterase delta-1 isoform 2
comp140197_c0_seq1	1-phosphatidylinositol -bisphosphate phosphodiesterase delta-1-like
comp20388_c0_seq1	1-phosphatidylinositol -bisphosphate phosphodiesterase delta-3-a-like
comp119121_c1_seq1	1-phosphatidylinositol -bisphosphate phosphodiesterase eta-1
comp135122_c0_seq13	1-phosphatidylinositol -bisphosphate phosphodiesterase gamma-2
comp140827_c0_seq2	1-phosphatidylinositol 3-phosphate 5-kinase
comp141052_c2_seq19	1-phosphatidylinositol- -bisphosphate phosphodiesterase beta-1
comp143795_c0_seq16	1-phosphatidylinositol- -bisphosphate phosphodiesterase beta-2
comp143948_c2_seq5	1-phosphatidylinositol- -bisphosphate phosphodiesterase beta-3
comp136832_c0_seq32	1-phosphatidylinositol- -bisphosphate phosphodiesterase beta-4
comp140148_c1_seq3	1-phosphatidylinositol- -bisphosphate phosphodiesterase delta-1-like
comp72976_c0_seq1	1-phosphatidylinositol- -bisphosphate phosphodiesterase delta-4-like
comp47861_c0_seq1	1-phosphatidylinositol- -bisphosphate phosphodiesterase eta-2
comp45819_c0_seq1	1-phosphatidylinositol- -bisphosphate phosphodiesterase gamma-1
comp135122_c0_seq1	1-phosphatidylinositol- -bisphosphate phosphodiesterase gamma-2
comp140827_c0_seq1	1-phosphatidylinositol-3-phosphate 5-kinase
comp81155_c0_seq1	10 kda chaperonin
comp93426_c0_seq1	10 kda heat shock mitochondrial-like
comp14057_c0_seq1	116 kda u5 small nuclear ribonucleoprotein component isoform 2
comp102389_c0_seq1	13 kda ribonucleoprotein-associated protein
comp118168_c0_seq1	14 kda apolipoprotein
comp136802_c1_seq1	14 kda phosphohistidine phosphatase
comp137887_c1_seq1	14 kda transmembrane protein
comp136829_c0_seq3	14-3-3 protein beta alpha
comp56123_c0_seq1	14-3-3 protein gamma
comp138945_c2_seq3	14-3-3 zeta
comp134020_c0_seq1	15 kda selenoprotein
comp134020_c0_seq2	15 kda selenoprotein precursor
comp128645_c0_seq2	15-hydroxyprostaglandin dehydrogenase
comp137191_c4_seq18	17-beta-hydroxysteroid dehydrogenase 14
comp139677_c2_seq1	2 -cyclic nucleotide 3 phosphodiesterase
comp35750_c0_seq1	2 -phosphodiesterase 12
comp136335_c1_seq5	2-acylglycerol o-acyltransferase 1
comp136335_c1_seq6	2-acylglycerol o-acyltransferase 2-a
comp81409_c0_seq1	2-amino-3-ketobutyrate coenzyme a mitochondrial
comp137630_c0_seq1	2-aminoethanethiol dioxygenase
comp90467_c0_seq1	2-epi-5-epi-valiolone synthase-like
comp130786_c0_seq1	2-hydroxyacyl- lyase 1
comp88736_c0_seq2	2-hydroxyacylsphingosine 1-beta-galactosyltransferase
comp140567_c1_seq10	2-methoxy-6-polyprenyl- -benzoquinol mitochondrial precursor
comp140567_c1_seq8	2-methoxy-6-polyprenyl- -benzoquinol mitochondrial-like
comp133779_c0_seq3	2-oxoglutarate and iron-dependent oxygenase domain containing 1
comp133779_c0_seq4	2-oxoglutarate and iron-dependent oxygenase domain-containing protein 1
comp64384_c0_seq1	2-oxoglutarate and iron-dependent oxygenase domain-containing protein 2
comp13732_c0_seq1	2-oxoglutarate dehydrogenase -binding component
comp44200_c0_seq1	2-oxoglutarate dehydrogenase- mitochondrial
comp137703_c0_seq2	2-oxoglutarate mitochondrial isoform 1
comp137703_c0_seq9	2-oxoglutarate mitochondrial isoform 2
comp140702_c0_seq40	2-oxoisovalerate dehydrogenase subunit mitochondrial
comp98661_c0_seq1	24-dehydrocholesterol reductase
comp135624_c0_seq21	24-hydroxycholesterol 7-alpha-hydroxylase precursor
comp142603_c1_seq6	25-hydroxycholesterol 7-alpha-hydroxylase-like
comp131152_c0_seq3	26 proteasome complex subunit dss1
comp43212_c0_seq1	26s protease regulatory subunit
comp138901_c0_seq14	26s protease regulatory subunit 10b
comp26014_c0_seq1	26s protease regulatory subunit 4
comp22497_c0_seq1	26s protease regulatory subunit 6a
comp86394_c0_seq1	26s protease regulatory subunit 6b
comp143916_c0_seq1	26s protease regulatory subunit 7
comp20834_c0_seq1	26s protease regulatory subunit 8
comp101197_c0_seq1	26s protease regulatory subunit s10b
comp32256_c0_seq1	26s proteasome aaa-atpase subunit rpt6a
comp63437_c0_seq1	26s proteasome non-atpase regulatory
comp138184_c1_seq35	26s proteasome non-atpase regulatory subunit 1 isoform 1
comp138184_c1_seq1	26s proteasome non-atpase regulatory subunit 1 isoform 2
comp124214_c0_seq2	26s proteasome non-atpase regulatory subunit 10
comp107643_c0_seq1	26s proteasome non-atpase regulatory subunit 11
comp84397_c0_seq1	26s proteasome non-atpase regulatory subunit 12
comp132716_c0_seq15	26s proteasome non-atpase regulatory subunit 12-like isoform 1
comp38078_c0_seq1	26s proteasome non-atpase regulatory subunit 12-like isoform 2
comp133821_c1_seq3	26s proteasome non-atpase regulatory subunit 13
comp14466_c0_seq1	26s proteasome non-atpase regulatory subunit 14
comp142557_c0_seq4	26s proteasome non-atpase regulatory subunit 2
comp139891_c0_seq1	26s proteasome non-atpase regulatory subunit 4
comp130113_c0_seq1	26s proteasome non-atpase regulatory subunit 5
comp48577_c0_seq1	26s proteasome non-atpase regulatory subunit 6
comp138695_c0_seq1	26s proteasome non-atpase regulatory subunit 7
comp20761_c0_seq1	26s proteasome non-atpase regulatory subunit 8
comp138854_c4_seq1	26s proteasome non-atpase regulatory subunit 9
comp100231_c0_seq1	26s proteasome regulatory particle
comp106284_c0_seq1	26s proteasome regulatory subunit rpn2
comp41458_c0_seq1	26s proteasome regulatory subunit s1
comp102883_c0_seq1	26s proteasome subunit p55
comp138231_c2_seq1	28 kda heat- and acid-stable phosphoprotein
comp135465_c0_seq1	28s ribosomal protein mitochondrial
comp133534_c0_seq1	3 -5 exoribonuclease 1
comp106458_c0_seq1	3 -phosphoadenosine 5 -phosphosulfate synthase 1
comp74880_c0_seq1	3 -phosphoadenosine 5 -phosphosulfate synthase 2
comp133989_c0_seq4	3 -phosphoadenosine 5 -phosphosulfate synthetase 2
comp139047_c0_seq1	3 (2 ) -bisphosphate nucleotidase 1
comp2709_c0_seq1	3 (2 ) 5 -bisphosphate nucleotidase 1
comp110456_c0_seq1	3-demethylubiquinone-9 3-methyltransferase
comp143675_c2_seq1	3-hydroxy-3-methylglutaryl-coenzyme a reductase
comp31261_c0_seq1	3-hydroxy-3-methylglutaryl-coenzyme a reductase a
comp143675_c2_seq9	3-hydroxy-3-methylglutaryl-coenzyme a reductase isoform 2
comp135540_c0_seq9	3-hydroxy-3isohexenylglutaryl- :acetate lyase
comp131581_c0_seq2	3-hydroxyacyl- dehydratase 2
comp137799_c0_seq1	3-hydroxyacyl- dehydrogenase type-2
comp137862_c1_seq1	3-hydroxyanthranilate -dioxygenase
comp140735_c4_seq1	3-hydroxybutyrate dehydrogenase type 2
comp66514_c0_seq1	3-hydroxybutyryl- dehydrogenase
comp143675_c1_seq3	3-hydroxyisobutyryl- mitochondrial
comp131138_c0_seq1	3-keto-steroid reductase-like
comp143765_c1_seq1	3-ketoacyl- mitochondrial
comp140486_c0_seq8	3-ketoacyl- thiolase peroxisomal-like
comp1262_c0_seq1	3-ketodihydrosphingosine reductase
comp143621_c6_seq4	3-methyl-2-oxobutanoate dehydrogenase
comp127593_c0_seq1	3-oxo-5-alpha-steroid 4-dehydrogenase 1
comp137711_c0_seq1	3-oxo-5-alpha-steroid 4-dehydrogenase 2
comp12724_c0_seq1	3-oxo-5-beta-steroid 4-dehydrogenase
comp109439_c0_seq1	3-oxoacid transferase 1
comp139405_c0_seq1	3-oxoacyl-
comp137593_c0_seq18	3-phosphoinositide dependent protein kinase-1
comp126784_c0_seq3	39s ribosomal protein mitochondrial
comp141998_c3_seq3	4-aminobutyrate aminotransferase
comp141998_c3_seq1	4-aminobutyrate mitochondrial
comp143799_c3_seq1	4-hydroxybenzoate mitochondrial
comp138228_c0_seq1	4-hydroxyphenylpyruvate dioxygenase
comp108569_c0_seq1	40s ribosomal protein rps30
comp4141_c0_seq1	40s ribosomal protein s11
comp99604_c0_seq1	40s ribosomal protein s12
comp54995_c0_seq1	40s ribosomal protein s13
comp113839_c0_seq1	40s ribosomal protein s14
comp43604_c0_seq1	40s ribosomal protein s15
comp96659_c0_seq1	40s ribosomal protein s16
comp98872_c0_seq1	40s ribosomal protein s17
comp34090_c0_seq1	40s ribosomal protein s18
comp5521_c0_seq1	40s ribosomal protein s19
comp48234_c0_seq1	40s ribosomal protein s2
comp59635_c0_seq1	40s ribosomal protein s20
comp48275_c0_seq1	40s ribosomal protein s21
comp24169_c0_seq1	40s ribosomal protein s23
comp89040_c0_seq1	40s ribosomal protein s24
comp52883_c0_seq1	40s ribosomal protein s25
comp63862_c0_seq1	40s ribosomal protein s26
comp55504_c0_seq1	40s ribosomal protein s27
comp40976_c0_seq1	40s ribosomal protein s3
comp32075_c0_seq1	40s ribosomal protein s3a
comp60292_c0_seq1	40s ribosomal protein s4
comp141846_c0_seq1	40s ribosomal protein s5
comp70494_c0_seq1	40s ribosomal protein s6
comp14049_c0_seq1	40s ribosomal protein s7
comp62595_c0_seq1	40s ribosomal protein s8
comp101154_c0_seq1	40s ribosomal protein s9
comp106574_c0_seq1	40s ribosomal protein sa
comp130620_c0_seq1	40s ribosomal protein y isoform 1 y isoform
comp138866_c3_seq9	43 kda receptor-associated protein of the synapse isoform 1
comp138866_c3_seq10	43 kda receptor-associated protein of the synapse isoform 2
comp137117_c1_seq10	45 kda calcium-binding protein
comp40739_c0_seq1	4a 4b type thioredoxin-like protein
comp142208_c1_seq5	4f2 cell-surface antigen heavy chain
comp141630_c0_seq9	5 - cytosolic ia
comp141371_c0_seq1	5 -3 exoribonuclease 1
comp17582_c0_seq1	5 -3 exoribonuclease 2
comp134277_c0_seq1	5 -amp-activated protein kinase catalytic subunit alpha-1
comp123374_c1_seq1	5 -amp-activated protein kinase catalytic subunit alpha-2
comp46019_c0_seq1	5 -amp-activated protein kinase subunit beta-1
comp94607_c0_seq1	5 -amp-activated protein kinase subunit beta-2
comp142140_c0_seq1	5 -amp-activated protein kinase subunit gamma-1
comp141534_c0_seq31	5 -amp-activated protein kinase subunit gamma-3
comp141811_c1_seq7	5 -nucleotidase
comp123382_c0_seq1	5 -nucleotidase domain-containing protein 1
comp143177_c2_seq16	5 -nucleotidase domain-containing protein 2-like
comp143177_c2_seq2	5 -nucleotidase domain-containing protein 3
comp130389_c0_seq1	5 (3 )- mitochondrial
comp137268_c1_seq1	5 exonuclease apollo
comp140324_c2_seq1	5-aminolevulinate erythroid- mitochondrial
comp12598_c0_seq1	5-aminolevulinate synthase
comp138391_c1_seq1	5-amp-activated protein kinase subunit beta-1
comp139836_c0_seq1	5-azacytidine induced 2
comp139299_c0_seq2	5-azacytidine-induced protein 1
comp139836_c0_seq3	5-azacytidine-induced protein 2
comp87056_c0_seq1	5-carboxymethyl-2-hydroxymuconate delta-isomerase
comp124963_c0_seq3	5-formyltetrahydrofolate cyclo-ligase
comp55360_c0_seq1	5-hydroxyisourate hydrolase-like
comp101664_c0_seq1	5-hydroxytryptamine receptor 1f
comp35799_c0_seq1	5-hydroxytryptamine receptor 2a
comp138184_c1_seq22	5-hydroxytryptamine receptor 2b
comp44331_c0_seq1	5-hydroxytryptamine receptor 2c-like
comp93823_c0_seq1	5-hydroxytryptamine receptor 3a
comp134599_c0_seq1	5-hydroxytryptamine receptor 3b
comp73931_c0_seq1	5-hydroxytryptamine receptor 4
comp141676_c2_seq13	5-hydroxytryptamine receptor 6
comp139549_c0_seq1	5-methyltetrahydrofolate-homocysteine methyltransferase
comp140476_c0_seq2	5-oxoprolinase (atp-hydrolysing)
comp142517_c0_seq8	50 kd glycoprotein
comp131270_c0_seq1	52 kda repressor of the inhibitor of the protein kinase
comp142216_c0_seq2	52 kda repressor of the inhibitor of the protein kinase (p58ipk-interacting protein) (58 kda interferon-induced protein kinase-interacting protein) (death-associated protein 4) (thap domain-containing protein 0)
comp56314_c0_seq1	52 kda ro protein
comp48555_c0_seq2	6- liver type
comp137664_c0_seq3	6- muscle type
comp141138_c1_seq1	6-4 photolyase
comp138304_c3_seq8	6-phosphofructo-2-kinase fructose- -biphosphatase 1
comp121548_c0_seq1	6-phosphofructo-2-kinase fructose- -biphosphatase 2
comp138304_c3_seq5	6-phosphofructo-2-kinase fructose- -biphosphatase 3
comp131724_c0_seq1	6-phosphofructo-2-kinase fructose- -biphosphatase 4
comp139936_c0_seq14	6-phosphofructo-2-kinase fructose- -bisphosphatase 1 isoform 1
comp139936_c0_seq2	6-phosphofructo-2-kinase fructose- -bisphosphatase 1 isoform 2
comp142146_c1_seq40	6-phosphofructo-2-kinase fructose- -bisphosphatase 4 isoform 5
comp13280_c0_seq1	6-phosphofructokinase type c
comp91806_c0_seq1	6-phosphogluconate decarboxylating
comp108624_c0_seq1	6-phosphogluconate dehydrogenase
comp116835_c0_seq1	6-phosphogluconate partial
comp54664_c0_seq1	6-phosphogluconolactonase
comp112937_c0_seq1	6-pyruvoyl tetrahydrobiopterin synthase
comp88358_c0_seq1	60 kda heat shock mitochondrial
comp129708_c0_seq2	60 kda lysophospholipase-like
comp138004_c0_seq1	60 kda ss-a ro ribonucleoprotein
comp105204_c0_seq1	60s acidic ribosomal protein p0
comp105912_c0_seq1	60s acidic ribosomal protein p1
comp40176_c0_seq1	60s acidic ribosomal protein p2
comp82630_c0_seq1	60s ribosomal
comp143504_c2_seq3	60s ribosomal export protein nmd3
comp69775_c0_seq1	60s ribosomal protein
comp124504_c0_seq1	60s ribosomal protein l10
comp91350_c0_seq1	60s ribosomal protein l10a
comp3910_c0_seq1	60s ribosomal protein l11
comp64471_c0_seq1	60s ribosomal protein l12
comp26352_c0_seq1	60s ribosomal protein l13
comp5630_c0_seq1	60s ribosomal protein l13a
comp77145_c0_seq1	60s ribosomal protein l14
comp34343_c0_seq1	60s ribosomal protein l15-like
comp34404_c0_seq1	60s ribosomal protein l18
comp46150_c0_seq1	60s ribosomal protein l19
comp56454_c0_seq1	60s ribosomal protein l21
comp89865_c0_seq1	60s ribosomal protein l22
comp91744_c0_seq1	60s ribosomal protein l23
comp61720_c0_seq1	60s ribosomal protein l24
comp9703_c0_seq1	60s ribosomal protein l27
comp14819_c0_seq1	60s ribosomal protein l28
comp22851_c0_seq1	60s ribosomal protein l3
comp60872_c0_seq1	60s ribosomal protein l30
comp108716_c0_seq1	60s ribosomal protein l31
comp84757_c0_seq1	60s ribosomal protein l32
comp112710_c0_seq1	60s ribosomal protein l34
comp57746_c0_seq1	60s ribosomal protein l35
comp45906_c0_seq1	60s ribosomal protein l36
comp42331_c0_seq1	60s ribosomal protein l37
comp143214_c0_seq1	60s ribosomal protein l38
comp81816_c0_seq1	60s ribosomal protein l4-like isoform 2
comp138740_c0_seq5	60s ribosomal protein l40
comp13070_c0_seq1	60s ribosomal protein l43
comp40427_c0_seq1	60s ribosomal protein l44
comp27059_c0_seq1	60s ribosomal protein l5
comp68369_c0_seq1	60s ribosomal protein l6
comp34822_c0_seq1	60s ribosomal protein l7
comp35189_c0_seq1	60s ribosomal protein l8
comp102244_c0_seq1	60s ribosomal protein l9
comp128228_c0_seq1	60s ribosome subunit biogenesis protein nip7 homolog
comp130484_c0_seq1	7 transmembrane receptor
comp141625_c0_seq1	7-alpha-hydroxycholest-4-en-3-one 12-alpha-hydroxylase-like
comp140980_c3_seq7	7-dehydrocholesterol reductase
comp32567_c0_seq1	70 kda heat shock protein
comp142402_c0_seq2	72 kda inositol polyphosphate 5-phosphatase
comp123089_c0_seq1	78 kda glucose-regulated protein precursor
comp140809_c1_seq3	7sk snrna methylphosphate capping enzyme
comp142500_c4_seq1	80 kda mcm3-associated protein
comp109692_c0_seq1	82 kda heat shock protein
comp133724_c0_seq2	85 88 kda calcium-independent phospholipase a2 isoform 1
comp133724_c0_seq1	85 kda calcium-independent phospholipase a2
comp140735_c8_seq2	a chain analogous inhibitors of elastase do not always bind analogously
comp59786_c0_seq1	a chain calcium binding domain c2b
comp93393_c0_seq2	a chain crystal structure of insulin-like growth factor 1 receptor (igf-1r-wt) complex with a carbon-linked proline isostere inhibitor
comp95773_c0_seq1	a chain crystal structure of the first bromodomain of human brd4 in complex with a diacetylated histone 4 peptide
comp143592_c3_seq10	a chain crystal structure of the human rxr alpha ligand binding domain bound to a synthetic agonist compound and a coactivator peptide
comp126598_c0_seq1	a chain crystal structure of the pumilio-homology domain from human pumilio1 in complex with erk2 nre
comp94307_c0_seq2	a chain crystal structures of hsc70bag1 in complex with small molecule inhibitors
comp137695_c0_seq14	a chain crystal structures of human pyruvate dehydrogenase kinase 2 containing physiological and synthetic ligands
comp139856_c3_seq1	a chain exploitation of hydrogen bonding constraints and flat hydrophobic energy landscapes in pim-1 kinase needle screening and inhibitor design
comp143349_c4_seq11	a chain factor xa in complex with a pyrrolidine- -dicarboxylic acid inhibitor
comp138058_c2_seq3	a chain focal adhesion kinase catalytic domain in complex with bis- anilino pyrimidine inhibitor
comp141497_c1_seq17	a chain hsp90 inhibitors and drugs from fragment and virtual screening
comp83670_c0_seq2	a chain human bace-1 in complex with n-(( )-3-(( -2-( cyclohexylamino)-1-methyl-2-oxoethyl)amino)-2-hydroxy-1-( phenylmethyl)propyl)-3- -5-(2-oxo-1- pyrrolidinyl)benzamide
comp122252_c0_seq1	a chain human tankyrase 2 - catalytic parp domain in complex with an inhibitor
comp130645_c0_seq1	a chain orally active 2-amino thienopyrimidine inhibitors of the hsp90 chaperone
comp140263_c0_seq12	a chain quinazolines with intra-molecular hydrogen bonding scaffold as pi3kmtor dual
comp140450_c1_seq21	a chain structural basis for the accommodation of bis- and tris-aromatic derivatives in vitamin d nuclear receptor
comp138885_c0_seq5	a chain structural consequences of accommodation of four non- cognate amino-acid residues in the s1 pocket of bovine trypsin and chymotrypsin
comp86720_c0_seq1	a chain targeted polypharmacology: crystal structure of the c-src kinase domain in complex with a multitargeted kinase inhibitor
comp136354_c0_seq3	a chain the crystal structure of the murine class ia pi 3-kinase p110delta in complex with
comp141497_c1_seq108	a chain tricyclic series of hsp90 inhibitors
comp137674_c1_seq17	a disintegrin and metalloproteinase domain 8
comp143279_c1_seq9	a disintegrin and metalloproteinase domain 9 precursor
comp137957_c0_seq1	a disintegrin and metalloproteinase with thrombospondin motifs 1
comp34800_c0_seq1	a disintegrin and metalloproteinase with thrombospondin motifs 10
comp138663_c0_seq1	a disintegrin and metalloproteinase with thrombospondin motifs 12
comp137957_c0_seq16	a disintegrin and metalloproteinase with thrombospondin motifs 15
comp139961_c0_seq1	a disintegrin and metalloproteinase with thrombospondin motifs 16
comp135414_c0_seq1	a disintegrin and metalloproteinase with thrombospondin motifs 17
comp142680_c0_seq19	a disintegrin and metalloproteinase with thrombospondin motifs 2
comp138911_c1_seq5	a disintegrin and metalloproteinase with thrombospondin motifs 20
comp44862_c0_seq2	a disintegrin and metalloproteinase with thrombospondin motifs 3
comp140234_c0_seq1	a disintegrin and metalloproteinase with thrombospondin motifs 5
comp91101_c0_seq1	a disintegrin and metalloproteinase with thrombospondin motifs 6
comp143915_c0_seq2	a disintegrin and metalloproteinase with thrombospondin motifs 7
comp137007_c0_seq1	a disintegrin and metalloproteinase with thrombospondin motifs 8
comp50233_c0_seq1	a disintegrin and metalloproteinase with thrombospondin motifs 9
comp130862_c0_seq2	a g-specific adenine dna glycosylase
comp137713_c0_seq2	a kinase anchor protein 10
comp141195_c0_seq8	a kinase anchor protein mitochondrial
comp139437_c0_seq5	a protein related to the body axis
comp134546_c0_seq2	a-kinase anchor protein 11
comp136309_c0_seq2	a-kinase anchor protein 12
comp60555_c0_seq1	a-kinase anchor protein 13
comp137702_c1_seq1	a-kinase anchor protein 17a-like
comp138331_c2_seq8	a-kinase anchor protein 2
comp132851_c0_seq1	a-kinase anchor protein 5-like
comp138397_c1_seq3	a-kinase anchor protein 6
comp141323_c0_seq2	a-kinase anchor protein 7 isoform gamma
comp137706_c3_seq6	a-kinase anchor protein 8-like
comp143614_c0_seq1	a-kinase anchor protein 9
comp137713_c0_seq1	a-kinase anchor protein mitochondrial
comp141279_c8_seq5	a-kinase anchor protein sphkap isoform 1
comp135197_c0_seq3	a-kinase-interacting protein 1-like
comp24370_c0_seq1	a-pheromone processing metallopeptidase ste23
comp3979_c0_seq1	a2 basement membrane collagen
comp136054_c0_seq2	a2 protein
comp110609_c0_seq1	aaa atpase
comp93593_c0_seq1	aaa atpase domain-containing protein
comp139862_c1_seq8	aaa-type atpase family protein
comp63215_c0_seq1	aac3p
comp110610_c0_seq1	aael017526- partial
comp120944_c0_seq3	aarf domain containing kinase 1
comp79531_c0_seq1	abc membrane transporter
comp24623_c0_seq1	abc transporter expressed in trachea cg2969- partial
comp132741_c0_seq1	abc transporter g family member 20-like
comp70548_c0_seq1	abc transporter g family member 22
comp120610_c0_seq2	abcf1 protein
comp97310_c0_seq5	abelson tyrosine-protein kinase 2
comp134296_c0_seq1	abhydrolase domain containing 10
comp48363_c0_seq1	abhydrolase domain containing 14b
comp143510_c3_seq11	abhydrolase domain containing 16a
comp139092_c0_seq1	abhydrolase domain containing 2
comp139189_c0_seq3	abhydrolase domain containing 3
comp139189_c0_seq2	abhydrolase domain-containing protein 1
comp101343_c0_seq1	abhydrolase domain-containing protein 11-like
comp142491_c0_seq1	abhydrolase domain-containing protein 13
comp123111_c0_seq1	abhydrolase domain-containing protein 14a
comp138269_c1_seq7	abhydrolase domain-containing protein 14b
comp100072_c0_seq1	abhydrolase domain-containing protein 15
comp143510_c3_seq5	abhydrolase domain-containing protein 16a
comp137584_c0_seq1	abhydrolase domain-containing protein 2
comp139443_c6_seq1	abhydrolase domain-containing protein 3
comp11285_c0_seq1	abhydrolase domain-containing protein 4
comp113933_c0_seq1	abhydrolase domain-containing protein 8
comp139302_c0_seq5	abhydrolase domain-containing protein fam108a-like
comp139302_c0_seq3	abhydrolase domain-containing protein fam108b1
comp126962_c1_seq1	abhydrolase domain-containing protein fam108c1
comp61572_c0_seq1	abhydrolase domain-containing protein fam108c1-like
comp134296_c0_seq6	abhydrolase domain-containing protein mitochondrial
comp139434_c3_seq3	abl interactor 1
comp139434_c3_seq1	abl interactor 2
comp31385_c0_seq1	abnormal cell lineage family member (lin-54)-like
comp139517_c0_seq1	abnormal spindle-like microcephaly-associated protein homolog
comp92116_c0_seq1	absent in melanoma 1-like protein
comp120486_c0_seq1	ac1147-like protein
comp84242_c0_seq1	acetoacetyl- synthetase
comp33039_c0_seq1	acetyl- acetyltransferase
comp141481_c2_seq7	acetyl- carboxylase 1
comp141481_c2_seq1	acetyl- carboxylase 2
comp141481_c2_seq2	acetyl- carboxylase alpha
comp133479_c0_seq1	acetyl- cytosolic
comp66118_c0_seq1	acetyl-coa carboxylase
comp141481_c5_seq1	acetyl-coenzyme a carboxylase alpha
comp134099_c1_seq5	acetyl-coenzyme a cytoplasmic isoform 2
comp141840_c3_seq3	acetyl-coenzyme a synthetase
comp141840_c3_seq1	acetyl-coenzyme a synthetase 2- mitochondrial
comp138448_c0_seq1	acetyl-coenzyme a transporter 1
comp138426_c1_seq1	acetylcholine receptor gamma subunit
comp141098_c9_seq4	acetylcholine receptor subunit alpha
comp62229_c0_seq1	acetylcholine receptor subunit beta
comp139319_c2_seq1	acetylcholine receptor subunit delta
comp138426_c1_seq11	acetylcholine receptor subunit epsilon
comp138426_c1_seq4	acetylcholine receptor subunit gamma
comp140927_c0_seq2	acetylcholinesterase collagenic tail peptide
comp131436_c0_seq1	acetylserotonin o-methyltransferase-like
comp19936_c0_seq1	achaete-scute homolog 1
comp135906_c0_seq16	achain crystal structure analysis of the third kh domain of hnrnp k in complex with ssdna
comp48509_c0_seq1	achain crystal structure of a hairpin exchange variant of the targeting line-1 retrotransposon endonuclease
comp115510_c0_seq1	achain crystal structure of engineered northeast structural genomics consortium target
comp140655_c1_seq9	achain crystal structure of mutant human lysozyme substituted at the surface positions
comp72254_c0_seq1	achain crystal structure of peptide-binding domain of kar2 protein from saccharomyces cerevisiae
comp136550_c0_seq1	achain crystal structure of the ankyrin-b zu5-zu5-upa-dd tandem
comp60618_c0_seq2	achain crystal structure of the ligand binding suppressor domain of type 3 inositol -trisphosphate receptor
comp141599_c0_seq23	achain kalirin dh1 nmr structure
comp135379_c0_seq1	achain nmr solution structure of a ca2+-calmodulin with a binding motif peptide from the n-terminal cytoplasmic domain of the l-type voltage-cated calcium channel alpha1c subunit
comp143900_c3_seq77	achain nmr structures of sam domain of deleted in liver cancer 2
comp141712_c0_seq1	achain solution structure of the ch domain from human smoothelin splice isoform l2
comp139940_c4_seq4	achain solution structure of the ph domain of oxysterol binding protein-related protein 11 from human
comp103846_c0_seq2	achain solution structure of the second kh domain in ring finger and kh domain containing protein 1
comp141933_c8_seq19	achain structural basis for the auto-inhibition of c-abl tyrosine kinase
comp108450_c0_seq2	achain structural basis of the 70-kilodalton heat shock cognate protein atp hydrolytic structure of the active site with adp or atp bound to wild type and mutant atpase fragment
comp129455_c0_seq1	achain structure of the human line-1 orf1p trimer
comp82914_c0_seq1	achain structure of the n-terminal brct domain of human microcephalin
comp140960_c1_seq45	achain the plexin a1 intracellular region in complex with rac1
comp33958_c0_seq1	acid ceramidase-like
comp95177_c0_seq5	acid phosphatase lysosomal
comp143770_c1_seq28	acid phosphatase soluble
comp129225_c0_seq2	acid phosphatase-like 2
comp129225_c0_seq1	acid phosphatase-like protein 2-like
comp138974_c0_seq9	acid sphingomyelinase-like phosphodiesterase 3a-like
comp125397_c0_seq1	acid sphingomyelinase-like phosphodiesterase 3b
comp141373_c0_seq2	acid trehalase-like protein 1
comp125972_c0_seq1	acid-sensing ion channel 1
comp134239_c0_seq2	acid-sensing ion channel 2
comp111194_c0_seq1	acid-soluble spore protein c5
comp121458_c0_seq1	acidic (leucine-rich) nuclear phosphoprotein 32 member b
comp136848_c2_seq5	acidic coiled-coil containing protein 1
comp122097_c0_seq3	acidic fibroblast growth factor intracellular-binding isoform 1
comp138634_c0_seq33	acidic fibroblast growth factor intracellular-binding isoform 2
comp74663_c0_seq1	acidic leucine-rich nuclear phosphoprotein 32 family member a
comp46780_c0_seq1	acidic leucine-rich nuclear phosphoprotein 32 family member b
comp128373_c1_seq2	acidic leucine-rich nuclear phosphoprotein 32 family member e
comp61206_c0_seq1	acidic leucine-rich nuclear phosphoprotein 32-related protein (anp32 acidic nuclear phospho protein)
comp137149_c0_seq1	acidic mammalian chitinase-like
comp108146_c0_seq1	acidic repeat-containing
comp143774_c0_seq1	aconitase mitochondrial
comp142529_c0_seq24	aconitase soluble
comp80806_c0_seq1	aconitate hydratase
comp143774_c0_seq5	aconitate mitochondrial
comp33856_c0_seq1	actin
comp140937_c0_seq7	actin 2
comp140937_c0_seq8	actin 5c
comp31775_c0_seq1	actin alpha 1 skeletal muscle protein
comp141017_c0_seq1	actin beta gamma 1
comp120158_c0_seq1	actin beta subunit
comp118001_c0_seq1	actin binding 1a
comp141060_c1_seq2	actin binding 1c
comp139441_c3_seq5	actin binding 1ca
comp137352_c0_seq2	actin binding 2a
comp62884_c0_seq1	actin binding 2b
comp139971_c1_seq20	actin binding lim protein member isoform cra_d
comp70053_c0_seq1	actin binding protein 1b
comp139441_c3_seq4	actin binding protein 1c
comp143232_c0_seq1	actin binding protein 2a
comp117164_c0_seq1	actin depolymerizing cofilin
comp130010_c0_seq1	actin depolymerizing factor 2
comp141383_c0_seq1	actin filament-associated protein 1 isoform 1
comp141383_c0_seq17	actin filament-associated protein 1 isoform 2
comp40845_c0_seq1	actin ii (centractin-like protein)
comp140937_c0_seq4	actin isoform zwei
comp82770_c0_seq1	actin related protein 2 3 complex subunit 4
comp70465_c0_seq1	actin related protein 2 3 subunit 20kda
comp10087_c0_seq1	actin related protein 2 3 subunit 41kda
comp138721_c2_seq47	actin related protein 2 3 subunit 5-like
comp139749_c0_seq1	actin-binding cytoskeleton protein filamin
comp89692_c0_seq1	actin-binding homolog 1
comp3930_c0_seq1	actin-binding homolog 2
comp143767_c0_seq46	actin-binding lim protein 1 isoform 1
comp143146_c2_seq5	actin-binding lim protein 1 isoform 2
comp143146_c2_seq20	actin-binding lim protein 1 isoform 3
comp143876_c1_seq14	actin-binding lim protein 1 long isoform isoform cra_a
comp141685_c2_seq4	actin-binding lim protein 2
comp139971_c1_seq1	actin-binding lim protein 3
comp124272_c0_seq1	actin-binding protein anillin
comp137114_c0_seq2	actin-binding protein ipp
comp28949_c0_seq1	actin-binding protein of the cortical actin cytoskeleton
comp141969_c1_seq4	actin-binding rho-activating
comp114246_c0_seq3	actin-like 6a
comp135851_c0_seq1	actin-related protein 10
comp116889_c0_seq1	actin-related protein 2
comp93167_c0_seq1	actin-related protein 2 3 complex subunit 1a
comp38350_c0_seq1	actin-related protein 2 3 complex subunit 2
comp125766_c0_seq2	actin-related protein 2 3 complex subunit 3
comp126228_c0_seq1	actin-related protein 2 3 complex subunit 4
comp55583_c0_seq1	actin-related protein 2 3 complex subunit 5
comp132859_c0_seq2	actin-related protein 2 isoform 2
comp126719_c0_seq1	actin-related protein 3
comp114246_c0_seq2	actin-related protein 4
comp138792_c0_seq1	actin-related protein 5
comp15366_c0_seq1	actin-related protein 6
comp131149_c0_seq1	actin-related protein 8
comp124814_c0_seq2	actin-related protein arp2 3 complex subunit arpc3
comp140937_c0_seq14	actin-related protein partial
comp46444_c0_seq2	actinin alpha 2
comp45457_c0_seq1	actinodin1 precursor
comp96388_c0_seq1	actinodin4 precursor
comp138671_c1_seq13	activated cdc42 kinase 1
comp138671_c1_seq26	activated cdc42 kinase 1 isoform 1
comp138671_c1_seq62	activated cdc42 kinase 1 isoform 2
comp13248_c0_seq1	activated leukocyte cell adhesion molecule
comp129107_c0_seq1	activated rna polymerase ii transcriptional coactivator p15
comp139115_c2_seq15	activating molecule in beclin-1-regulated autophagy
comp142092_c0_seq2	activating signal cointegrator 1 complex subunit 1
comp142637_c0_seq1	activating signal cointegrator 1 complex subunit 2
comp15846_c0_seq1	activating signal cointegrator 1 complex subunit 3
comp141656_c7_seq2	activating transcription factor 1
comp138203_c0_seq1	activating transcription factor 3
comp139548_c1_seq2	activating transcription factor 7-interacting protein 1
comp143135_c1_seq11	activating transcription factor 7b
comp141771_c0_seq23	activator of 90 kda heat shock protein atpase homolog 1
comp134626_c0_seq1	activator of basal transcription 1
comp141677_c3_seq8	active bcr-related gene
comp1477_c0_seq1	active breakpoint cluster region-related
comp138656_c1_seq1	active breakpoint cluster region-related protein isoform 2
comp139679_c3_seq1	active regulator of sirt1
comp142499_c1_seq44	activin a receptor type ii-like 1
comp142499_c1_seq30	activin a type i
comp142214_c0_seq48	activin a type ib
comp139782_c9_seq3	activin a type ic
comp114048_c0_seq1	activin a type iia
comp128498_c0_seq2	activin receptor iib
comp140976_c1_seq3	activin receptor type-1 precursor
comp142214_c0_seq11	activin receptor type-1b
comp104437_c0_seq1	activin receptor type-2a precursor
comp128498_c0_seq1	activin receptor type-2b-like
comp103381_c0_seq1	activity-dependent neuroprotector homeobox protein
comp138666_c0_seq4	activity-regulated cytoskeleton-associated protein
comp142499_c1_seq14	acvrl1 protein
comp143460_c0_seq1	acyl carrier mitochondrial precursor
comp140732_c0_seq67	acyl- -binding domain-containing protein 4
comp132514_c0_seq2	acyl- -binding domain-containing protein 5
comp139809_c0_seq25	acyl- -binding domain-containing protein 5-like
comp129417_c0_seq1	acyl- -binding domain-containing protein 7
comp140472_c0_seq3	acyl- -binding protein
comp99206_c0_seq2	acyl- :lysophosphatidylglycerol acyltransferase 1
comp141118_c6_seq1	acyl- dehydrogenase family member 10
comp140155_c0_seq1	acyl- dehydrogenase family member 11
comp142329_c2_seq8	acyl- dehydrogenase family member mitochondrial
comp15174_c0_seq1	acyl- dehydrogenase family member mitochondrial isoform 2
comp140714_c0_seq1	acyl- desaturase
comp142207_c0_seq15	acyl- oxidase palmitoyl
comp141259_c0_seq18	acyl- synthetase family member 2
comp117996_c0_seq1	acyl- synthetase family member 4
comp137618_c0_seq1	acyl- synthetase family member mitochondrial
comp141583_c3_seq1	acyl- synthetase long-chain family member 1
comp63785_c0_seq1	acyl- synthetase long-chain family member 3
comp42134_c0_seq2	acyl- synthetase long-chain family member 4
comp133615_c0_seq2	acyl- synthetase long-chain family member 5
comp141840_c3_seq5	acyl- synthetase short-chain family member 1
comp134099_c1_seq4	acyl- synthetase short-chain family member 2
comp131471_c0_seq1	acyl- synthetase short-chain family member mitochondrial
comp137916_c2_seq25	acyl- thioesterase 11
comp129468_c0_seq3	acyl- thioesterase 7
comp143347_c1_seq3	acyl- very long chain
comp87963_c0_seq2	acyl-coa dehydrogenase
comp132514_c0_seq3	acyl-coenzyme a binding domain containing 5
comp140472_c0_seq2	acyl-coenzyme a binding protein
comp141716_c0_seq8	acyl-coenzyme a long chain
comp96459_c0_seq1	acyl-coenzyme a oxidase-like protein
comp142373_c0_seq1	acyl-coenzyme a synthetase mitochondrial
comp75138_c0_seq1	acyl-coenzyme a thioesterase 1-like
comp137916_c2_seq1	acyl-coenzyme a thioesterase 11
comp142347_c10_seq1	acyl-coenzyme a thioesterase 4-like
comp138365_c1_seq2	acyl-coenzyme a thioesterase mitochondrial-like
comp143347_c1_seq9	acyl-coenzyme a very long chain
comp142553_c3_seq2	acyl-protein thioesterase 1
comp141335_c3_seq4	acyl-protein thioesterase 2
comp27380_c0_seq1	acylamino-acid-releasing enzyme
comp140987_c0_seq1	acylglycerol mitochondrial
comp143288_c0_seq9	acylphosphatase-1 isoform 1
comp143288_c0_seq2	acylphosphatase-1 isoform 2
comp100630_c0_seq2	acyltransferase 3
comp143380_c1_seq45	adam metallopeptidase domain 12
comp140428_c0_seq7	adam metallopeptidase with thrombospondin type 1 7
comp139966_c0_seq6	adamts-like protein 1
comp101565_c0_seq1	adamts-like protein 2-like
comp143752_c2_seq15	adamts-like protein 3
comp142543_c2_seq3	adamts-like protein 4-like
comp93012_c0_seq2	adapter protein ciks
comp118775_c0_seq1	adaptin ear-binding coat-associated protein 1
comp137327_c0_seq1	adaptin ear-binding coat-associated protein 1-like
comp131902_c1_seq2	adaptin ear-binding coat-associated protein 2 isoform 1
comp136121_c0_seq1	adaptor phosphotyrosine ph domain and leucine zipper containing 1
comp141989_c0_seq1	adaptor phosphotyrosine ph domain and leucine zipper containing 2
comp12024_c0_seq1	adaptor protein complex ap-2 alpha subunit
comp141951_c3_seq2	adaptor-related protein complex beta 1 subunit
comp140548_c5_seq1	adaptor-related protein complex gamma 1 subunit
comp141566_c3_seq26	adaptor-related protein complex mu 1 isoform cra_a
comp140794_c1_seq1	add3b protein
comp142449_c3_seq1	additional sex combs like 1
comp133001_c0_seq1	adenine nucleotide translocator
comp36363_c0_seq1	adenine phosphoribosyltransferase
comp140874_c2_seq9	adenine-specific dna methylase
comp124645_c0_seq1	adenomatous polyposis coli
comp124645_c0_seq3	adenomatous polyposis coli protein
comp124645_c0_seq4	adenomatous polyposis coli protein isoform 1
comp39249_c0_seq1	adenosine 3 -phospho 5 -phosphosulfate transporter 1-like
comp138062_c0_seq1	adenosine 3 -phospho 5 -phosphosulfate transporter 2
comp120028_c0_seq1	adenosine a2a receptor
comp137880_c0_seq1	adenosine deaminase
comp107355_c0_seq1	adenosine deaminase cecr1-a-like
comp70038_c0_seq1	adenosine deaminase domain-containing protein 2
comp112305_c0_seq1	adenosine deaminase-like
comp139895_c4_seq1	adenosine kinase
comp128109_c1_seq1	adenosine monophosphate-protein transferase ficd
comp3946_c0_seq1	adenosine receptor a1
comp120028_c0_seq2	adenosine receptor a2a-like
comp139758_c2_seq18	adenosine receptor a2b
comp128672_c0_seq1	adenosine receptor a3-like
comp139815_c0_seq1	adenosine rna- b1
comp76006_c0_seq1	adenosylhomocysteinase
comp137795_c0_seq1	adenosylhomocysteinase 2
comp138369_c0_seq38	adenosylhomocysteinase 3
comp143521_c9_seq4	adenosylmethionine decarboxylase 1
comp141899_c0_seq13	adenylate cyclase 6
comp140753_c1_seq1	adenylate cyclase type 2
comp125272_c0_seq1	adenylate cyclase type 3
comp78651_c0_seq1	adenylate cyclase type 5
comp141899_c0_seq9	adenylate cyclase type 6 isoform 1
comp141899_c0_seq21	adenylate cyclase type 6 isoform 2
comp20296_c0_seq1	adenylate cyclase type 8
comp22829_c0_seq1	adenylate cyclase type 9
comp141844_c2_seq50	adenylate cyclase-associated 2
comp71295_c0_seq1	adenylate kinase
comp143827_c0_seq13	adenylate kinase 2
comp141770_c0_seq10	adenylate kinase 3-like 1
comp3393_c0_seq1	adenylate kinase 7
comp133825_c0_seq4	adenylate kinase isoenzyme 5
comp141770_c0_seq22	adenylate kinase isoenzyme mitochondrial
comp143827_c0_seq1	adenylate kinase mitochondrial
comp104793_c0_seq1	adenylosuccinate lyase
comp24826_c0_seq1	adenylosuccinate synthetase
comp138827_c2_seq1	adenylosuccinate synthetase isozyme 2
comp113508_c0_seq1	adenylyl cyclase-associated protein
comp108350_c0_seq1	adenylyl cyclase-associated protein 1
comp141844_c2_seq1	adenylyl cyclase-associated protein 2
comp128284_c0_seq1	adenylylsulfate kinase
comp29319_c0_seq1	adenylyltransferase and sulfurtransferase mocs3
comp143590_c0_seq1	adipocyte differentiation-related protein
comp134310_c0_seq1	adipocyte enhancer-binding protein 1
comp46430_c0_seq1	adipocyte plasma membrane-associated
comp70826_c0_seq1	adipocyte plasma membrane-associated protein
comp140524_c2_seq19	adiponectin receptor 1
comp140794_c1_seq38	adiponectin receptor 1b
comp19990_c0_seq1	adiponectin receptor protein 2-like
comp143590_c0_seq6	adipose differentiation related isoform cra_a
comp143590_c0_seq4	adipose differentiation-related protein
comp141246_c0_seq1	adipose triglyceride lipase
comp132244_c0_seq1	adnp homeobox protein 2
comp143859_c0_seq2	adp atp translocase
comp47069_c0_seq1	adp atp translocase 2
comp90918_c0_seq1	adp atp translocase 3-like
comp141215_c2_seq2	adp-dependent glucokinase
comp136841_c1_seq2	adp-ribose mitochondrial-like
comp124314_c0_seq1	adp-ribosyl cyclase 1
comp142446_c2_seq2	adp-ribosylation crystallin j1
comp45473_c0_seq1	adp-ribosylation factor 1
comp124981_c0_seq1	adp-ribosylation factor 2
comp1770_c0_seq1	adp-ribosylation factor 3
comp22124_c0_seq1	adp-ribosylation factor 4
comp134211_c0_seq3	adp-ribosylation factor 5
comp123895_c0_seq3	adp-ribosylation factor 6
comp84686_c0_seq2	adp-ribosylation factor gtpase activating protein 2
comp29220_c0_seq1	adp-ribosylation factor gtpase activating protein 3
comp140847_c1_seq8	adp-ribosylation factor gtpase-activating protein 1
comp140847_c1_seq28	adp-ribosylation factor gtpase-activating protein 1 isoform 1
comp137909_c0_seq5	adp-ribosylation factor gtpase-activating protein 2
comp84686_c0_seq1	adp-ribosylation factor gtpase-activating protein 2 isoform 1
comp137909_c0_seq2	adp-ribosylation factor gtpase-activating protein 2 isoform 2
comp81528_c0_seq1	adp-ribosylation factor gtpase-activating protein 3
comp133957_c0_seq1	adp-ribosylation factor interacting protein 1
comp138099_c0_seq4	adp-ribosylation factor interacting protein 2
comp141775_c0_seq1	adp-ribosylation factor-binding protein gga1-like
comp133282_c1_seq2	adp-ribosylation factor-binding protein gga2
comp131367_c0_seq1	adp-ribosylation factor-binding protein gga3
comp133282_c1_seq1	adp-ribosylation factor-binding protein gga3 isoform 1
comp133282_c1_seq13	adp-ribosylation factor-binding protein gga3 isoform 2
comp49792_c0_seq1	adp-ribosylation factor-like 10c
comp42498_c0_seq1	adp-ribosylation factor-like 13a
comp141817_c0_seq4	adp-ribosylation factor-like 14
comp138227_c0_seq4	adp-ribosylation factor-like 15
comp140545_c0_seq28	adp-ribosylation factor-like 16
comp131551_c0_seq4	adp-ribosylation factor-like 2
comp140888_c0_seq2	adp-ribosylation factor-like 5b
comp5227_c0_seq1	adp-ribosylation factor-like 6 interacting protein 2
comp134411_c0_seq1	adp-ribosylation factor-like protein 1
comp139225_c1_seq1	adp-ribosylation factor-like protein 10
comp120656_c0_seq1	adp-ribosylation factor-like protein 13b
comp112530_c0_seq1	adp-ribosylation factor-like protein 14-like
comp45037_c0_seq1	adp-ribosylation factor-like protein 15-like
comp140545_c0_seq7	adp-ribosylation factor-like protein 16
comp140545_c0_seq16	adp-ribosylation factor-like protein 16-like
comp131551_c0_seq1	adp-ribosylation factor-like protein 2
comp125612_c0_seq1	adp-ribosylation factor-like protein 3
comp42171_c0_seq1	adp-ribosylation factor-like protein 3-like
comp133314_c0_seq2	adp-ribosylation factor-like protein 4a
comp132125_c1_seq2	adp-ribosylation factor-like protein 4c
comp132541_c0_seq1	adp-ribosylation factor-like protein 4d
comp138869_c0_seq3	adp-ribosylation factor-like protein 5a
comp132921_c3_seq1	adp-ribosylation factor-like protein 5b
comp140888_c0_seq21	adp-ribosylation factor-like protein 5c-like
comp143616_c3_seq1	adp-ribosylation factor-like protein 6-interacting protein 1
comp142144_c0_seq8	adp-ribosylation factor-like protein 6-interacting protein 4
comp138728_c2_seq1	adp-ribosylation factor-like protein 8a
comp68386_c0_seq1	adp-ribosylation factor-like protein 8b
comp141018_c2_seq13	adp-ribosylation factor-like protein 9
comp134673_c0_seq1	adp-ribosylation factor-related protein 1
comp138685_c0_seq1	adp-ribosylation-like factor 6 interacting protein 6
comp139349_c2_seq4	adprh protein
comp143597_c2_seq29	adrenocortical alacrimia
comp131532_c0_seq1	adrenodoxin-like mitochondrial-like
comp101192_c0_seq1	adrenomedullin
comp101192_c0_seq2	adrenomedullin 1
comp116026_c0_seq1	adrenomedullin 2
comp129749_c0_seq1	adrenomedullin 5
comp95483_c0_seq2	adseverin
comp45132_c0_seq1	adseverin-like partial
comp101575_c0_seq2	advillin
comp120685_c0_seq1	af178029_1tcr beta variable partial
comp135917_c0_seq5	af189775_1nli-interacting factor isoform t3
comp143824_c2_seq12	af229361_1corticotropin releasing factor receptor 3
comp37468_c0_seq1	af240834_1elongation factor-2
comp133837_c0_seq1	af250368_1 ferrochelatase
comp138902_c6_seq40	af275376_1taurine transporter
comp128564_c0_seq1	AF318322_1unknown
comp120685_c0_seq3	af324820_1t cell receptor beta chain vdjc
comp6569_c0_seq1	af367476_1cyclin l beta
comp140008_c0_seq3	af380182_1son dna binding protein isoform d
comp143927_c0_seq2	af4 fmr2 family member 1
comp143613_c0_seq2	af4 fmr2 family member 2 isoform 2
comp49719_c0_seq1	af4 fmr2 family member 3
comp143927_c0_seq5	af4 fmr2 family member 4
comp139206_c4_seq1	afadin
comp14830_c0_seq1	afadin- and alpha-actinin-binding
comp139779_c0_seq1	afadin- and alpha-actinin-binding protein isoform 1
comp124246_c0_seq1	afg3-like protein 1-like
comp137843_c0_seq2	aftiphilin isoform 1
comp137843_c0_seq1	aftiphilin isoform 2
comp141802_c1_seq6	aftiphilin isoform 3
comp141802_c1_seq7	aftiphilin isoform c
comp89088_c0_seq1	agc rsk rsk protein kinase
comp36821_c0_seq1	aggrecan core
comp142079_c1_seq4	agmatinase
comp142079_c1_seq22	agmatine ureohydrolase
comp133369_c1_seq2	agouti-related protein
comp128403_c0_seq1	agrin
comp140780_c2_seq13	ah receptor-interacting
comp141381_c3_seq15	ahctf1 protein
comp136489_c0_seq1	akirin 1
comp136956_c0_seq2	akirin 2
comp142219_c11_seq1	akt-interacting protein
comp140001_c0_seq2	alanine aminotransferase 1
comp132746_c0_seq1	alanine aminotransferase 2
comp122725_c0_seq2	alanine and arginine-rich domain-containing
comp140701_c2_seq23	alanine racemase
comp48750_c0_seq1	alanine--glyoxylate aminotransferase 2-like 1-like
comp142025_c1_seq6	alanine--glyoxylate aminotransferase 2-like 2
comp134824_c0_seq1	alanine--glyoxylate aminotransferase mitochondrial
comp140376_c0_seq8	alanine--trna mitochondrial
comp142025_c1_seq2	alanine-glyoxylate aminotransferase 2-like 2
comp66801_c0_seq1	alanyl trna partial
comp84552_c0_seq1	alanyl-trna cytoplasmic
comp139147_c0_seq3	alanyl-trna editing protein aarsd1
comp140376_c0_seq1	alanyl-trna mitochondrial
comp3543_c0_seq1	alanyl-trna synthetase domain containing 1
comp43166_c0_seq1	alcohol dehydrogenase
comp141346_c0_seq3	aldehyde dehydrogenase 1 member a2
comp143898_c0_seq2	aldehyde dehydrogenase 1 member l1
comp46047_c0_seq1	aldehyde dehydrogenase 1 member l2
comp141166_c2_seq25	aldehyde dehydrogenase 16 member a1
comp141099_c2_seq3	aldehyde dehydrogenase 3 member b1
comp140038_c0_seq1	aldehyde dehydrogenase 4 member a1
comp140984_c0_seq2	aldehyde dehydrogenase 7 member a1
comp141324_c0_seq9	aldehyde dehydrogenase 9 member a1
comp133139_c0_seq1	aldehyde dehydrogenase family 1 member a3
comp138932_c1_seq1	aldehyde dehydrogenase family 1 member mitochondrial
comp141166_c2_seq13	aldehyde dehydrogenase family 16 member a1
comp109580_c0_seq1	aldehyde dehydrogenase family 9 member a1-a
comp98279_c0_seq1	aldehyde dehydrogenase family protein
comp131321_c0_seq1	aldehyde reductase
comp141324_c0_seq18	aldh9a1a protein
comp121409_c0_seq1	aldo keto diketogulonate reductase
comp141655_c1_seq20	aldo keto reductase
comp66172_c0_seq1	aldo keto reductase family protein
comp72552_c0_seq1	aldo-keto reductase family 1 member b10-like
comp102117_c0_seq1	aldo-keto reductase family 1 member c1 homolog
comp12424_c0_seq1	aldo-keto reductase family member b4 (aldose reductase)
comp30699_c0_seq1	aldolase
comp89076_c0_seq1	aldose reductase
comp142165_c0_seq1	alg3 protein
comp36207_c0_seq1	alk tyrosine kinase receptor
comp84789_c0_seq1	alkaline ceramidase 1
comp136687_c3_seq2	alkaline ceramidase 2
comp137581_c0_seq2	alkaline ceramidase 3
comp129792_c0_seq1	alkaline phosphatase
comp140118_c0_seq13	alkylated dna repair protein alkb homolog 1
comp140689_c0_seq2	alkylated dna repair protein alkb homolog 8
comp138135_c0_seq4	alkylation repair homolog 4
comp136735_c0_seq1	alkyldihydroxyacetonephosphate peroxisomal
comp129188_c0_seq4	alkylglycerol monooxygenase
comp40820_c0_seq1	all-trans-retinol -reductase-like
comp4656_c0_seq1	allene oxide synthase-lipoxygenase
comp141359_c0_seq12	alpha 2-macroglobulin 4
comp57586_c0_seq2	alpha 2a pancreatic
comp136855_c0_seq13	alpha 2b (platelet glycoprotein iib of iib iiia antigen cd41b)
comp92249_c0_seq1	alpha 3
comp129430_c0_seq3	alpha 4
comp140688_c2_seq5	alpha 4b
comp125641_c0_seq3	alpha 8 like
comp134016_c0_seq1	alpha 8 like 4
comp58552_c0_seq1	alpha a crystallin
comp104825_c0_seq1	alpha actin
comp141205_c2_seq2	alpha actinin 4
comp57586_c0_seq1	alpha amylase
comp122285_c0_seq1	alpha beta hydrolase fold protein
comp140231_c4_seq2	alpha cardiac actin
comp141352_c0_seq1	alpha cardiac muscle 1
comp111663_c0_seq1	alpha cardiac-like isoform 2
comp143925_c0_seq2	alpha fast tropomyosin
comp141007_c0_seq1	alpha globin
comp126185_c0_seq2	alpha n-terminal protein methyltransferase 1b
comp108321_c0_seq1	alpha skeletal muscle
comp141006_c0_seq3	alpha tubulin
comp140921_c1_seq20	alpha x (complement component 3 receptor 4 subunit)
comp124598_c0_seq1	alpha- -fucosyltransferase
comp94623_c0_seq1	alpha- -mannosyl-glycoprotein 2-beta-n-acetylglucosaminyltransferase
comp131632_c0_seq1	alpha- -mannosyl-glycoprotein 4-beta-n-acetylglucosaminyltransferase a
comp120020_c0_seq2	alpha- -mannosyl-glycoprotein 4-beta-n-acetylglucosaminyltransferase b
comp126832_c0_seq2	alpha- -mannosyl-glycoprotein 4-beta-n-acetylglucosaminyltransferase c
comp138359_c0_seq1	alpha- -mannosylglycoprotein 6-beta-n-acetylglucosaminyltransferase a
comp137300_c0_seq13	alpha- -mannosyltransferase alg2
comp140582_c1_seq1	alpha- -mannosyltransferase alg9
comp135844_c0_seq1	alpha- -sialyltransferase 8b
comp143838_c2_seq4	alpha- -sialyltransferase 8e
comp142104_c0_seq21	alpha- -sialyltransferase 8f
comp139969_c1_seq2	alpha- -sialyltransferase st3gal i
comp136798_c3_seq12	alpha- -sialyltransferase st3gal ii
comp136265_c0_seq1	alpha- -sialyltransferase st3gal iii
comp140999_c0_seq7	alpha- -sialyltransferase st8sia vi
comp135956_c3_seq1	alpha- and gamma-adaptin-binding protein p34
comp20646_c0_seq1	alpha- sarcomeric
comp135240_c0_seq1	alpha-( )-fucosyltransferase
comp126065_c0_seq1	alpha-( )-fucosyltransferase 10
comp138887_c0_seq1	alpha-( )-fucosyltransferase 11
comp126522_c0_seq1	alpha-1-antitrypsin homolog
comp143097_c0_seq6	alpha-1-syntrophin
comp117520_c0_seq1	alpha-1a adrenergic receptor
comp138306_c0_seq1	alpha-1d adrenergic receptor-like
comp56025_c0_seq1	alpha-2 adrenergic receptor-like
comp89990_c0_seq1	alpha-2-antiplasmin-like
comp128843_c0_seq1	alpha-2-macroglobulin receptor-associated
comp141359_c0_seq14	alpha-2-macroglobulin-like isoform 1
comp141359_c0_seq4	alpha-2-macroglobulin-like isoform 2
comp96465_c0_seq1	alpha-2a adrenergic receptor
comp123544_c0_seq2	alpha-2b adrenergic receptor-like
comp123544_c0_seq1	alpha-2c adrenergic receptor
comp141056_c6_seq10	alpha-actinin-1 isoform 1
comp129430_c0_seq1	alpha-actinin-1 isoform 2
comp129430_c0_seq4	alpha-actinin-1 isoform 3
comp129430_c0_seq2	alpha-actinin-1 isoform 4
comp142091_c0_seq1	alpha-actinin-2 isoform 2
comp112817_c0_seq1	alpha-actinin-3 isoform 1
comp129562_c0_seq1	alpha-actinin-3-like isoform 1
comp133495_c0_seq1	alpha-actinin-3-like isoform 2
comp125366_c0_seq1	alpha-actinin-4-like isoform 2
comp141056_c6_seq11	alpha-actinin-4-like isoform 3
comp140984_c0_seq24	alpha-aminoadipic semialdehyde dehydrogenase isoform 2
comp140984_c0_seq1	alpha-aminoadipic semialdehyde dehydrogenase-like
comp138480_c2_seq1	alpha-aminoadipic semialdehyde mitochondrial
comp142221_c1_seq2	alpha-aspartyl dipeptidase
comp54983_c0_seq1	alpha-cardiac actin
comp133109_c0_seq4	alpha-catulin
comp142387_c0_seq1	alpha-crystallin a chain-like
comp137236_c0_seq1	alpha-endosulfine
comp97963_c0_seq1	alpha-enolase
comp131890_c0_seq1	alpha-enolase-like isoform 1
comp119471_c0_seq2	alpha-enolase-like isoform 2
comp131361_c0_seq3	alpha-ketoglutarate-dependent dioxygenase alkb homolog 2 isoform 1
comp138642_c0_seq1	alpha-ketoglutarate-dependent dioxygenase alkb homolog 3
comp129374_c0_seq1	alpha-ketoglutarate-dependent dioxygenase fto
comp139893_c6_seq6	alpha-l- plasma
comp139903_c1_seq9	alpha-l-iduronidase
comp141131_c0_seq1	alpha-mannosidase 2c1-like
comp139901_c5_seq1	alpha-mannosidase 2x
comp121576_c0_seq1	alpha-methylacyl- racemase
comp76858_c0_seq1	alpha-n-acetyl-neuraminyl- -beta-galactosyl- -n-acetyl-galactosaminide alpha- -sialyltransferase
comp120267_c0_seq2	alpha-n-acetylgalactosaminidase
comp139355_c3_seq1	alpha-n-acetylgalactosaminide alpha- -sialyltransferase 1
comp139989_c1_seq1	alpha-n-acetylgalactosaminide alpha- -sialyltransferase 2
comp136179_c0_seq1	alpha-n-acetylgalactosaminide alpha- -sialyltransferase 3
comp99445_c1_seq1	alpha-n-acetylgalactosaminide alpha- -sialyltransferase 5
comp134306_c0_seq2	alpha-n-acetylgalactosaminide alpha- -sialyltransferase 6
comp91578_c0_seq1	alpha-n-acetylglucosaminidase
comp139035_c0_seq1	alpha-n-acetylneuraminide alpha- -sialyltransferase
comp140410_c1_seq2	alpha-parvin
comp138583_c0_seq1	alpha-protein kinase 1
comp142613_c7_seq1	alpha-soluble nsf attachment
comp119607_c0_seq2	alpha-soluble nsf attachment protein
comp137442_c0_seq4	alpha-taxilin
comp124050_c0_seq1	alpha-tectorin
comp132726_c0_seq1	alpha-tocopherol transfer
comp143870_c1_seq2	alpha-tropomyosin
comp120117_c0_seq1	alpha-tubulin
comp129793_c0_seq2	alpha-tubulin i
comp142181_c2_seq10	alpha-type platelet-derived growth factor receptor-like
comp62773_c0_seq1	alpha( )fucosyltransferase
comp88184_c0_seq1	alr-1
comp142023_c3_seq1	alsin
comp140505_c1_seq1	alstrom syndrome protein 1
comp106860_c0_seq1	alternative splicing factor srp20
comp19722_c0_seq1	amidase family protein
comp67340_c0_seq1	amidase signature enzyme
comp79151_c0_seq1	amiloride-sensitive cation channel 2 a
comp121443_c0_seq1	amiloride-sensitive cation channel neuronal
comp127594_c0_seq1	amine oxidase
comp66858_c0_seq1	amine sulfotransferase-like
comp5448_c0_seq1	amino acid
comp107531_c0_seq1	amino acid transporter
comp112461_c0_seq1	amino-terminal enhancer of split
comp139888_c0_seq6	aminoacyl trna synthase complex-interacting multifunctional protein 1
comp139870_c1_seq2	aminoacylase-1a-like
comp138480_c2_seq10	aminoadipate-semialdehyde synthase
comp142150_c3_seq1	aminopeptidase b
comp131345_c0_seq1	aminopeptidase n
comp116848_c0_seq1	aminopeptidase o
comp89009_c0_seq1	aminopeptidase p
comp77157_c0_seq1	aminopeptidase puromycin sensitive
comp141669_c2_seq1	aminopeptidase-like 1
comp112272_c0_seq2	amme syndrome candidate gene 1 protein homolog
comp140266_c0_seq6	ammonium transporter rh type a
comp135070_c0_seq6	ammonium transporter rh type b-like
comp140769_c1_seq1	amot protein
comp104478_c0_seq1	amp deaminase 2
comp126402_c0_seq1	amp deaminase 3
comp69342_c0_seq1	amp-binding enzyme family expressed
comp141259_c0_seq26	amp-dependent synthetase and ligase
comp102447_c0_seq1	amphiphysin
comp134442_c0_seq3	amphoterin-induced protein 3-like
comp139288_c3_seq3	amplified in osteosarcoma
comp98413_c0_seq1	amsh-like protease
comp133028_c0_seq2	amy-1-associating protein expressed in testis 1 isoform 3
comp116461_c0_seq1	amylase-binding protein
comp139762_c0_seq1	amyloid beta a4
comp129862_c0_seq1	amyloid beta a4 precursor protein-binding family a member 1
comp118017_c0_seq1	amyloid beta a4 precursor protein-binding family a member 2
comp143777_c0_seq6	amyloid beta a4 precursor protein-binding family b member 1 isoform d
comp140603_c0_seq1	amyloid beta a4 precursor protein-binding family b member 2
comp61651_c0_seq1	amyloid beta a4 precursor protein-binding family b member 3 isoform 2
comp138920_c3_seq1	amyloid protein-binding protein 2
comp142236_c4_seq12	amyotrophic lateral sclerosis 2 chromosome candidate 11
comp137218_c2_seq7	amyotrophic lateral sclerosis 2 chromosome candidate 8
comp141854_c0_seq3	an1-type zinc finger and ubiquitin domain-containing protein 1
comp133853_c0_seq1	an1-type zinc finger protein 1
comp138085_c2_seq2	an1-type zinc finger protein 2b
comp142187_c2_seq1	an1-type zinc finger protein 3
comp136888_c1_seq1	an1-type zinc finger protein 5
comp96687_c0_seq3	an1-type zinc finger protein 6
comp135272_c0_seq1	anamorsin
comp137726_c0_seq1	anaphase promoting complex subunit 5
comp141820_c0_seq1	anaphase-promoting complex subunit 1
comp134119_c0_seq1	anaphase-promoting complex subunit 10
comp139236_c0_seq1	anaphase-promoting complex subunit 11
comp55233_c0_seq1	anaphase-promoting complex subunit 13
comp126573_c0_seq1	anaphase-promoting complex subunit 15
comp142092_c0_seq3	anaphase-promoting complex subunit 16
comp136646_c0_seq1	anaphase-promoting complex subunit 4
comp137726_c0_seq2	anaphase-promoting complex subunit 5 isoform 1
comp141791_c0_seq5	anaphase-promoting complex subunit 7
comp1197_c0_seq1	anaphase-promoting complex subunit 8
comp138510_c2_seq4	anaphase-promoting complex subunit cdc26
comp137556_c0_seq1	ancient ubiquitous protein 1
comp89657_c0_seq1	and ph domain-containing protein 1
comp137311_c1_seq5	and ph domain-containing protein 3-like
comp136984_c0_seq2	and ph domain-containing protein 5
comp134260_c0_seq1	and ph domain-containing protein 6
comp143339_c2_seq2	and pleckstrin domain-containing protein 2
comp113027_c0_seq1	androgen receptor
comp140456_c0_seq2	androgen-induced gene 1 protein
comp140456_c0_seq10	androgen-induced protein 1
comp139156_c0_seq1	angiogenic factor with g patch and fha domains 1
comp127434_c0_seq1	angiomotin
comp142179_c0_seq2	angiomotin like 1
comp40560_c0_seq1	angiopoietin 1
comp129634_c0_seq1	angiopoietin 2
comp141446_c0_seq1	angiopoietin-1 receptor
comp141446_c0_seq17	angiopoietin-1 receptor isoform 1
comp141446_c0_seq3	angiopoietin-1 receptor isoform 2
comp141446_c0_seq8	angiopoietin-1 receptor isoform 3
comp129634_c0_seq4	angiopoietin-2 isoform 1
comp129634_c0_seq2	angiopoietin-2 isoform 2
comp135446_c0_seq2	angiopoietin-like 1
comp143492_c0_seq1	angiopoietin-like 2
comp113113_c0_seq1	angiopoietin-like 3
comp137272_c1_seq1	angiopoietin-related protein 1
comp143698_c1_seq2	angiopoietin-related protein 2
comp137353_c0_seq1	angiopoietin-related protein 4-like
comp135337_c0_seq2	angiopoietin-related protein 5
comp125635_c0_seq1	angiotensin ii receptor-associated protein
comp138725_c1_seq1	angiotensin-converting enzyme-like
comp5151_c0_seq1	angiotensinogen precursor
comp42489_c0_seq1	anion exchange protein 2
comp88628_c0_seq1	anion exchange protein 3 isoform 1
comp141898_c0_seq7	ank2 protein
comp143345_c1_seq31	ankyrin 3 isoform 1 variant
comp72371_c0_seq1	ankyrin and armadillo repeat-containing protein
comp135862_c0_seq4	ankyrin family a (rfxank-like) 2
comp143132_c1_seq1	ankyrin g109
comp141898_c0_seq6	ankyrin isoform cra_b
comp143345_c1_seq13	ankyrin isoform cra_f
comp143132_c1_seq70	ankyrin isoform cra_i
comp143345_c1_seq3	ankyrin isoform cra_k
comp143345_c1_seq5	ankyrin node of ranvier (ankyrin g) protein
comp136783_c0_seq3	ankyrin repeat and btb poz domain-containing protein 1 isoform 2
comp123429_c0_seq1	ankyrin repeat and btb poz domain-containing protein 2
comp138179_c4_seq2	ankyrin repeat and btb poz domain-containing protein btbd11
comp58434_c0_seq2	ankyrin repeat and death domain-containing protein 1a-like
comp56805_c0_seq1	ankyrin repeat and fibronectin type-iii domain-containing protein 1
comp131212_c0_seq1	ankyrin repeat and ibr domain-containing protein 1
comp140067_c0_seq2	ankyrin repeat and kh domain-containing protein 1
comp139911_c0_seq1	ankyrin repeat and lem domain-containing protein 1
comp140101_c0_seq1	ankyrin repeat and lem domain-containing protein 2
comp138819_c0_seq1	ankyrin repeat and mynd domain-containing protein 1
comp132448_c0_seq1	ankyrin repeat and mynd domain-containing protein 2
comp134402_c0_seq6	ankyrin repeat and protein kinase domain-containing protein 1
comp138501_c0_seq1	ankyrin repeat and sam domain-containing protein 1a
comp140783_c0_seq1	ankyrin repeat and sam domain-containing protein 3
comp140779_c2_seq1	ankyrin repeat and socs box protein 10
comp133386_c0_seq3	ankyrin repeat and socs box protein 12
comp123787_c0_seq1	ankyrin repeat and socs box protein 12-like
comp137063_c0_seq3	ankyrin repeat and socs box protein 13
comp139070_c4_seq3	ankyrin repeat and socs box protein 14 isoform 2
comp141320_c0_seq7	ankyrin repeat and socs box protein 15
comp142266_c3_seq11	ankyrin repeat and socs box protein 16
comp140629_c1_seq1	ankyrin repeat and socs box protein 18
comp102056_c0_seq1	ankyrin repeat and socs box protein 2
comp139207_c0_seq1	ankyrin repeat and socs box protein 3
comp143555_c1_seq1	ankyrin repeat and socs box protein 4
comp138342_c0_seq1	ankyrin repeat and socs box protein 7
comp95594_c0_seq1	ankyrin repeat and socs box protein 8
comp131304_c0_seq1	ankyrin repeat and socs box protein 9
comp141379_c0_seq18	ankyrin repeat and socs box-containing 2
comp135105_c0_seq3	ankyrin repeat and sterile alpha motif domain containing 3
comp139369_c1_seq2	ankyrin repeat and sterile alpha motif domain-containing protein 1b
comp140829_c1_seq1	ankyrin repeat and zinc finger domain-containing protein 1
comp143556_c1_seq23	ankyrin repeat domain 10-like protein
comp133441_c0_seq1	ankyrin repeat domain 12
comp134286_c0_seq3	ankyrin repeat domain 13c
comp140377_c0_seq5	ankyrin repeat domain 16
comp140116_c0_seq1	ankyrin repeat domain 2 (stretch responsive muscle)
comp137054_c0_seq16	ankyrin repeat domain 32
comp141095_c3_seq3	ankyrin repeat domain 40
comp127562_c0_seq1	ankyrin repeat domain 54
comp7638_c0_seq1	ankyrin repeat domain isoform cra_g
comp28394_c0_seq1	ankyrin repeat domain protein
comp141575_c3_seq1	ankyrin repeat domain-containing protein 1
comp143174_c0_seq2	ankyrin repeat domain-containing protein 10
comp143169_c0_seq1	ankyrin repeat domain-containing protein 11
comp133441_c0_seq6	ankyrin repeat domain-containing protein 12
comp133441_c0_seq2	ankyrin repeat domain-containing protein 12 isoform 1
comp136252_c0_seq2	ankyrin repeat domain-containing protein 13a
comp138540_c0_seq1	ankyrin repeat domain-containing protein 13b
comp134286_c0_seq1	ankyrin repeat domain-containing protein 13c
comp140417_c0_seq12	ankyrin repeat domain-containing protein 13d
comp140377_c0_seq1	ankyrin repeat domain-containing protein 16
comp111315_c0_seq1	ankyrin repeat domain-containing protein 24
comp135032_c0_seq1	ankyrin repeat domain-containing protein 26
comp141493_c0_seq1	ankyrin repeat domain-containing protein 27
comp141494_c0_seq1	ankyrin repeat domain-containing protein 29
comp137054_c0_seq1	ankyrin repeat domain-containing protein 32
comp36505_c0_seq1	ankyrin repeat domain-containing protein 33b
comp93929_c0_seq1	ankyrin repeat domain-containing protein 34a
comp124464_c0_seq1	ankyrin repeat domain-containing protein 34b
comp128625_c0_seq1	ankyrin repeat domain-containing protein 37
comp137518_c1_seq1	ankyrin repeat domain-containing protein 39
comp141095_c3_seq1	ankyrin repeat domain-containing protein 40
comp123948_c0_seq1	ankyrin repeat domain-containing protein 43-like
comp123336_c0_seq1	ankyrin repeat domain-containing protein 46
comp112948_c0_seq1	ankyrin repeat domain-containing protein 49
comp45732_c0_seq1	ankyrin repeat domain-containing protein 50
comp99749_c0_seq1	ankyrin repeat domain-containing protein 53
comp127562_c0_seq2	ankyrin repeat domain-containing protein 54
comp33794_c0_seq1	ankyrin repeat domain-containing protein 55
comp78488_c0_seq1	ankyrin repeat domain-containing protein 57
comp36779_c0_seq1	ankyrin repeat domain-containing protein 6
comp34812_c0_seq1	ankyrin repeat domain-containing protein 7
comp141435_c0_seq1	ankyrin repeat domain-containing protein 9
comp112090_c0_seq1	ankyrin repeat domain-containing protein 9-like
comp138670_c0_seq1	ankyrin repeat domain-containing protein sowahb
comp39583_c0_seq1	ankyrin repeat domain-containing protein sowahc
comp135862_c0_seq1	ankyrin repeat family a protein 2
comp67411_c0_seq1	ankyrin repeat protein
comp143280_c0_seq53	ankyrin-1 isoform 4
comp141898_c0_seq1	ankyrin-2
comp49759_c0_seq1	ankyrin-2 isoform 1
comp97687_c0_seq1	ankyrin-2 isoform 2
comp72112_c0_seq1	ankyrin-3 isoform 1
comp143345_c1_seq16	ankyrin-3 isoform 2
comp137277_c0_seq1	annexin a1
comp140056_c0_seq24	annexin a11
comp68614_c0_seq1	annexin a13
comp98809_c0_seq1	annexin a2
comp61472_c0_seq1	annexin a3
comp133132_c0_seq1	annexin a4
comp138363_c0_seq3	annexin a5
comp81390_c0_seq1	annexin a7
comp114287_c0_seq1	annexin a9
comp66864_c0_seq1	annexin d5-like
comp140056_c0_seq4	annexin v
comp49612_c0_seq1	ano1 protein
comp134084_c0_seq2	anoctamin 10
comp74447_c0_seq2	anoctamin calcium activated chloride channel
comp74447_c0_seq1	anoctamin-1
comp134084_c0_seq10	anoctamin-10
comp140767_c0_seq1	anoctamin-5-like
comp142260_c0_seq28	anoctamin-7
comp83691_c0_seq1	anoctamin-8
comp131350_c2_seq1	anosmin-1
comp67938_c0_seq1	anterior gradient protein 2 homolog precursor
comp130896_c0_seq6	anterior pharynx defective 1 homolog a
comp124636_c0_seq1	anthrax toxin receptor 1
comp141554_c0_seq4	anthrax toxin receptor 2
comp45673_c0_seq1	anti-mullerian hormone
comp33827_c0_seq1	anti-proliferation factor btg1 tob
comp90466_c0_seq1	antigen cd18
comp61092_c0_seq1	antigen ki-67
comp139415_c1_seq2	antigen peptide transporter 1-like
comp113493_c0_seq2	antileukoproteinase precursor
comp136316_c0_seq1	antimicrobial peptide nk-lysin-like
comp122833_c0_seq1	antithrombin iii
comp744_c0_seq1	antiviral helicase
comp137005_c0_seq1	antizyme inhibitor 1
comp118460_c0_seq1	ap-1 complex subunit beta-1 isoform 1
comp10908_c0_seq1	ap-1 complex subunit gamma-1
comp54168_c0_seq1	ap-1 complex subunit mu-1
comp40765_c0_seq1	ap-1 complex subunit mu-2
comp140809_c3_seq1	ap-1 complex subunit sigma-1a
comp114343_c0_seq1	ap-1 complex subunit sigma-2
comp118939_c0_seq1	ap-1 complex subunit sigma-3
comp140007_c5_seq1	ap-1 complex-associated regulatory
comp141544_c3_seq3	ap-2 complex subunit alpha-1 isoform 1
comp133942_c1_seq4	ap-2 complex subunit alpha-2
comp54684_c0_seq1	ap-2 complex subunit mu-1
comp141566_c3_seq41	ap-2 complex subunit mu-a-like
comp134324_c0_seq1	ap-2 complex subunit sigma
comp141177_c2_seq1	ap-3 complex subunit beta-1
comp26015_c0_seq1	ap-3 complex subunit beta-2
comp140687_c0_seq1	ap-3 complex subunit delta-1
comp139895_c4_seq14	ap-3 complex subunit mu-1
comp139895_c4_seq18	ap-3 complex subunit mu-2
comp134402_c0_seq5	ap-3 complex subunit sigma-1
comp126097_c0_seq1	ap-3 complex subunit sigma-2
comp143524_c1_seq5	ap-4 complex accessory subunit tepsin
comp131032_c0_seq1	ap-4 complex subunit beta-1
comp140667_c0_seq1	ap-4 complex subunit mu-1
comp143961_c3_seq3	ap-4 complex subunit sigma-1 isoform 2
comp128203_c0_seq2	ap-5 complex subunit mu-1
comp140410_c1_seq9	ap-5 complex subunit sigma-1-like
comp142469_c0_seq1	ap-5 complex subunit zeta-1
comp133360_c0_seq1	ap2-associated protein kinase 1
comp133717_c0_seq1	apc membrane recruitment protein 2
comp94565_c0_seq1	apeg-1 protein
comp89018_c0_seq1	apelin receptor a
comp91471_c0_seq1	apextrin-like protein
comp32965_c0_seq1	apical endosomal glyco
comp12095_c0_seq2	apobec1 complementation factor
comp93373_c0_seq1	apolipoprotein 1
comp140922_c0_seq5	apolipoprotein a-i
comp141426_c0_seq1	apolipoprotein a-i binding protein
comp45582_c0_seq1	apolipoprotein c-i
comp141936_c0_seq1	apolipoprotein d
comp112403_c0_seq1	apolipoprotein e
comp94064_c0_seq1	apolipoprotein f
comp138197_c0_seq1	apolipoprotein l5-like
comp135170_c0_seq1	apolipoprotein o
comp136514_c0_seq1	apoptogenic protein mitochondrial
comp133065_c0_seq2	apoptosis antagonizing transcription factor
comp93648_c0_seq1	apoptosis facilitator bcl-2-like protein 14
comp78633_c0_seq1	apoptosis inhibitor 5
comp138351_c1_seq2	apoptosis regulator bax
comp140051_c1_seq1	apoptosis regulator bcl-2
comp136345_c0_seq1	apoptosis regulatory protein siva
comp130684_c0_seq1	apoptosis-associated speck-like protein containing a card
comp138344_c0_seq1	apoptosis-enhancing nuclease
comp132263_c0_seq3	apoptosis-inducing factor 2
comp142268_c2_seq42	apoptosis-inducing factor 3 isoform 1
comp142268_c2_seq1	apoptosis-inducing factor 3 isoform 2
comp142268_c2_seq12	apoptosis-inducing factor 3 isoform 3
comp139125_c0_seq1	apoptosis-related protein 3
comp135712_c0_seq1	apoptosis-stimulating of p53 protein 1
comp140772_c2_seq4	apoptosis-stimulating of p53 protein 2
comp38885_c0_seq1	apoptotic chromatin condensation inducer 1
comp140546_c0_seq14	apoptotic chromatin condensation inducer in the nucleus
comp141381_c3_seq16	apoptotic chromatin condensation inducer in the nucleus isoform 5
comp142404_c0_seq6	apoptotic peptidase activating factor 1
comp142315_c2_seq1	aprataxin
comp142019_c0_seq3	aprataxin and pnk-like factor
comp140940_c5_seq1	apurinic apyrimidinic endonuclease 1
comp143384_c0_seq2	aquaporin 1
comp142009_c3_seq4	aquaporin 11
comp143754_c0_seq3	aquaporin 12
comp141157_c4_seq1	aquaporin 3
comp135636_c2_seq3	aquaporin 4
comp134549_c0_seq1	aquaporin 7
comp119821_c0_seq1	aquaporin 8
comp136444_c2_seq1	aquaporin 9a
comp143935_c2_seq3	aquaporin-4
comp127635_c0_seq2	arachidonate 12- 12s-type
comp141953_c1_seq33	arachidonate 15-lipoxygenase b-like
comp38775_c0_seq1	arachidonate 5-lipoxygenase
comp137613_c1_seq37	arachidonate lipoxygenase 3
comp135782_c0_seq7	arap1 protein
comp138990_c2_seq24	archaemetzincin-2 isoform 1
comp20133_c0_seq1	archain 1
comp64809_c0_seq1	arcn1 protein
comp91919_c0_seq1	arf gap-like zinc finger-containing protein
comp136428_c0_seq57	arf gtpase-activating protein git1 isoform 1
comp136428_c0_seq3	arf gtpase-activating protein git1 isoform 2
comp138710_c0_seq9	arf gtpase-activating protein git2 isoform 1
comp138710_c0_seq2	arf gtpase-activating protein git2 isoform 2
comp138710_c0_seq4	arf gtpase-activating protein git2 isoform 5
comp141223_c0_seq6	arf-gap domain and fg repeat-containing protein 1
comp140876_c2_seq4	arf-gap domain and fg repeat-containing protein 2
comp134681_c1_seq1	arf-gap with ank repeat and ph domain-containing protein 1
comp136187_c0_seq2	arf-gap with ank repeat and ph domain-containing protein 2
comp130615_c0_seq1	arf-gap with ank repeat and ph domain-containing protein 3
comp140521_c0_seq2	arf-gap with coiled- ank repeat and ph domain-containing protein 1
comp140206_c0_seq2	arf-gap with coiled- ank repeat and ph domain-containing protein 2
comp54654_c0_seq1	arf-gap with coiled- ank repeat and ph domain-containing protein 3
comp141606_c1_seq1	arf-gap with dual ph domain-containing protein 1
comp141821_c2_seq5	arf-gap with dual ph domain-containing protein 2
comp111215_c0_seq1	arf-gap with rho-gap ank repeat and ph domain-containing protein 1
comp115966_c0_seq1	arf-gap with rho-gap ank repeat and ph domain-containing protein 2
comp141835_c1_seq3	arf-gap with rho-gap ank repeat and ph domain-containing protein 3
comp137764_c0_seq2	arf-gap with sh3 ank repeat and ph domain-containing protein 1
comp143361_c0_seq1	arf-gap with sh3 ank repeat and ph domain-containing protein 2
comp143237_c1_seq3	arf-gap with sh3 ank repeat and ph domain-containing protein 3
comp138099_c0_seq3	arfaptin-2 isoform 1
comp143399_c2_seq27	arfaptin-2 isoform 2
comp143399_c2_seq1	arfaptin-2-like isoform 1
comp138099_c0_seq1	arfaptin-2-like isoform 2
comp73930_c0_seq2	arg8-vasotocin receptor-like
comp75938_c0_seq1	arginase- mitochondrial
comp139600_c0_seq2	arginine and glutamate-rich protein 1
comp136401_c2_seq2	arginine serine-rich coiled-coil 1
comp138906_c0_seq30	arginine serine-rich coiled-coil protein 2
comp100965_c1_seq2	arginine vasopressin-induced protein 1
comp127759_c0_seq2	arginine vasotocin preprohormone
comp133180_c0_seq3	arginine vasotocin receptor
comp139142_c1_seq74	arginine-glutamic acid dipeptide repeats
comp81011_c0_seq1	arginine-rich mutated in early stage tumors
comp143508_c4_seq1	argininosuccinate lyase
comp130842_c0_seq1	argininosuccinate synthase
comp142150_c3_seq2	arginyl aminopeptidase (aminopeptidase b)
comp143569_c1_seq7	arginyl aminopeptidase-like 1
comp86991_c0_seq1	arginyl-trna synthetase
comp138432_c0_seq3	arginyl-trna synthetase mitochondrial
comp138300_c0_seq1	arginyl-trna--protein transferase 1
comp138300_c0_seq8	arginyl-trna--protein transferase 1
comp138300_c0_seq9	arginyl-trna--protein transferase 1
comp138300_c0_seq12	arginyl-trna--protein transferase 1
comp138300_c0_seq5	arginyl-trna--protein transferase 1 isoform 1
comp138300_c0_seq6	arginyl-trna--protein transferase 1 isoform 1
comp138300_c0_seq10	arginyl-trna--protein transferase 1 isoform 1
comp138300_c0_seq11	arginyl-trna--protein transferase 1 isoform 1
comp138300_c0_seq2	arginyl-trna--protein transferase 1-like
comp138300_c0_seq3	arginyl-trna--protein transferase 1-like
comp138300_c0_seq4	arginyltransferase 1
comp138300_c0_seq7	arginyltransferase 1
comp75394_c0_seq1	argonaute 2
comp141918_c4_seq10	arid2 partial
comp143408_c2_seq69	arid4a protein
comp141809_c1_seq5	arid4b protein
comp143743_c2_seq12	aristaless related homeobox
comp143743_c2_seq14	aristaless related homeobox
comp136532_c1_seq4	arkadia-like 1 isoform 1
comp136532_c1_seq5	arkadia-like 1 isoform 1
comp136532_c1_seq6	arkadia-like 1 isoform 1
comp136532_c1_seq18	arkadia-like 1 isoform 1
comp136532_c1_seq25	arkadia-like 1 isoform 1
comp136532_c1_seq36	arkadia-like 1 isoform 1
comp136532_c1_seq38	arkadia-like 1 isoform 1
comp136532_c1_seq43	arkadia-like 1 isoform 1
comp136532_c1_seq46	arkadia-like 1 isoform 1
comp89343_c0_seq2	arm repeat-containing protein
comp106479_c0_seq1	arm repeat-containing protein
comp140612_c0_seq4	armadillo repeat containing 8
comp138810_c1_seq37	armadillo repeat protein deleted in velo-cardio-facial syndrome
comp116940_c0_seq1	armadillo repeat protein deleted in velo-cardio-facial syndrome homolog
comp132455_c0_seq1	armadillo repeat protein deleted in velo-cardio-facial syndrome homolog
comp132455_c0_seq2	armadillo repeat protein deleted in velo-cardio-facial syndrome homolog
comp132455_c0_seq3	armadillo repeat protein deleted in velo-cardio-facial syndrome homolog
comp132455_c0_seq5	armadillo repeat protein deleted in velo-cardio-facial syndrome homolog
comp132455_c0_seq6	armadillo repeat protein deleted in velo-cardio-facial syndrome homolog
comp132455_c0_seq7	armadillo repeat protein deleted in velo-cardio-facial syndrome homolog
comp132455_c0_seq8	armadillo repeat protein deleted in velo-cardio-facial syndrome homolog
comp132455_c0_seq9	armadillo repeat protein deleted in velo-cardio-facial syndrome homolog
comp132455_c0_seq10	armadillo repeat protein deleted in velo-cardio-facial syndrome homolog
comp138810_c1_seq1	armadillo repeat protein deleted in velo-cardio-facial syndrome homolog
comp138810_c1_seq2	armadillo repeat protein deleted in velo-cardio-facial syndrome homolog
comp138810_c1_seq3	armadillo repeat protein deleted in velo-cardio-facial syndrome homolog
comp138810_c1_seq4	armadillo repeat protein deleted in velo-cardio-facial syndrome homolog
comp138810_c1_seq5	armadillo repeat protein deleted in velo-cardio-facial syndrome homolog
comp138810_c1_seq6	armadillo repeat protein deleted in velo-cardio-facial syndrome homolog
comp138810_c1_seq8	armadillo repeat protein deleted in velo-cardio-facial syndrome homolog
comp138810_c1_seq9	armadillo repeat protein deleted in velo-cardio-facial syndrome homolog
comp138810_c1_seq10	armadillo repeat protein deleted in velo-cardio-facial syndrome homolog
comp138810_c1_seq11	armadillo repeat protein deleted in velo-cardio-facial syndrome homolog
comp138810_c1_seq12	armadillo repeat protein deleted in velo-cardio-facial syndrome homolog
comp138810_c1_seq13	armadillo repeat protein deleted in velo-cardio-facial syndrome homolog
comp138810_c1_seq14	armadillo repeat protein deleted in velo-cardio-facial syndrome homolog
comp138810_c1_seq15	armadillo repeat protein deleted in velo-cardio-facial syndrome homolog
comp138810_c1_seq16	armadillo repeat protein deleted in velo-cardio-facial syndrome homolog
comp138810_c1_seq17	armadillo repeat protein deleted in velo-cardio-facial syndrome homolog
comp138810_c1_seq18	armadillo repeat protein deleted in velo-cardio-facial syndrome homolog
comp138810_c1_seq19	armadillo repeat protein deleted in velo-cardio-facial syndrome homolog
comp138810_c1_seq20	armadillo repeat protein deleted in velo-cardio-facial syndrome homolog
comp138810_c1_seq21	armadillo repeat protein deleted in velo-cardio-facial syndrome homolog
comp138810_c1_seq22	armadillo repeat protein deleted in velo-cardio-facial syndrome homolog
comp138810_c1_seq23	armadillo repeat protein deleted in velo-cardio-facial syndrome homolog
comp138810_c1_seq24	armadillo repeat protein deleted in velo-cardio-facial syndrome homolog
comp138810_c1_seq26	armadillo repeat protein deleted in velo-cardio-facial syndrome homolog
comp138810_c1_seq27	armadillo repeat protein deleted in velo-cardio-facial syndrome homolog
comp138810_c1_seq28	armadillo repeat protein deleted in velo-cardio-facial syndrome homolog
comp138810_c1_seq29	armadillo repeat protein deleted in velo-cardio-facial syndrome homolog
comp138810_c1_seq30	armadillo repeat protein deleted in velo-cardio-facial syndrome homolog
comp138810_c1_seq31	armadillo repeat protein deleted in velo-cardio-facial syndrome homolog
comp138810_c1_seq32	armadillo repeat protein deleted in velo-cardio-facial syndrome homolog
comp138810_c1_seq33	armadillo repeat protein deleted in velo-cardio-facial syndrome homolog
comp138810_c1_seq35	armadillo repeat protein deleted in velo-cardio-facial syndrome homolog
comp138810_c1_seq36	armadillo repeat protein deleted in velo-cardio-facial syndrome homolog
comp131105_c0_seq2	armadillo repeat-containing protein 1
comp131105_c0_seq4	armadillo repeat-containing protein 1
comp112494_c0_seq1	armadillo repeat-containing protein 1-like
comp131105_c0_seq1	armadillo repeat-containing protein 1-like
comp131105_c0_seq3	armadillo repeat-containing protein 1-like
comp137071_c0_seq1	armadillo repeat-containing protein 10-like
comp137071_c0_seq2	armadillo repeat-containing protein 10-like
comp137071_c0_seq3	armadillo repeat-containing protein 10-like
comp137071_c0_seq4	armadillo repeat-containing protein 10-like
comp137071_c0_seq5	armadillo repeat-containing protein 10-like
comp137071_c0_seq6	armadillo repeat-containing protein 10-like
comp143375_c1_seq1	armadillo repeat-containing protein 2
comp143375_c1_seq4	armadillo repeat-containing protein 2
comp143375_c1_seq5	armadillo repeat-containing protein 2
comp143375_c1_seq6	armadillo repeat-containing protein 2
comp143375_c1_seq8	armadillo repeat-containing protein 2
comp143375_c1_seq10	armadillo repeat-containing protein 2
comp143375_c1_seq11	armadillo repeat-containing protein 2
comp143375_c1_seq12	armadillo repeat-containing protein 2
comp143375_c1_seq13	armadillo repeat-containing protein 2
comp143375_c1_seq14	armadillo repeat-containing protein 2
comp143375_c1_seq15	armadillo repeat-containing protein 2
comp143375_c1_seq16	armadillo repeat-containing protein 2
comp143375_c1_seq17	armadillo repeat-containing protein 2
comp143375_c1_seq18	armadillo repeat-containing protein 2
comp143375_c1_seq21	armadillo repeat-containing protein 2
comp143375_c1_seq24	armadillo repeat-containing protein 2
comp143375_c1_seq25	armadillo repeat-containing protein 2
comp143375_c1_seq26	armadillo repeat-containing protein 2
comp143375_c1_seq28	armadillo repeat-containing protein 2
comp116853_c0_seq1	armadillo repeat-containing protein 4
comp116853_c0_seq2	armadillo repeat-containing protein 4
comp140661_c2_seq3	armadillo repeat-containing protein 5
comp140661_c2_seq4	armadillo repeat-containing protein 5
comp140661_c2_seq5	armadillo repeat-containing protein 5
comp140661_c2_seq7	armadillo repeat-containing protein 5
comp140661_c2_seq9	armadillo repeat-containing protein 5
comp140661_c2_seq10	armadillo repeat-containing protein 5
comp140661_c2_seq1	armadillo repeat-containing protein 5-like
comp140661_c2_seq2	armadillo repeat-containing protein 5-like
comp135875_c0_seq1	armadillo repeat-containing protein 6-like
comp135875_c0_seq2	armadillo repeat-containing protein 6-like
comp135875_c0_seq3	armadillo repeat-containing protein 6-like
comp135875_c0_seq4	armadillo repeat-containing protein 6-like
comp135875_c0_seq5	armadillo repeat-containing protein 6-like
comp137910_c1_seq2	armadillo repeat-containing protein 7-like
comp137910_c1_seq3	armadillo repeat-containing protein 7-like
comp140612_c0_seq1	armadillo repeat-containing protein 8
comp140612_c0_seq2	armadillo repeat-containing protein 8
comp140612_c0_seq5	armadillo repeat-containing protein 8
comp140612_c0_seq6	armadillo repeat-containing protein 8
comp140612_c0_seq8	armadillo repeat-containing protein 8
comp140612_c0_seq9	armadillo repeat-containing protein 8
comp140612_c0_seq12	armadillo repeat-containing protein 8
comp140612_c0_seq13	armadillo repeat-containing protein 8
comp140612_c0_seq14	armadillo repeat-containing protein 8
comp140612_c0_seq15	armadillo repeat-containing protein 8
comp140612_c0_seq17	armadillo repeat-containing protein 8
comp140612_c0_seq18	armadillo repeat-containing protein 8
comp140612_c0_seq20	armadillo repeat-containing protein 8
comp140612_c0_seq21	armadillo repeat-containing protein 8
comp140612_c0_seq22	armadillo repeat-containing protein 8
comp140612_c0_seq16	armadillo repeat-containing protein 8- partial
comp140612_c0_seq19	armadillo repeat-containing protein 8- partial
comp140612_c0_seq7	armadillo repeat-containing protein 8-like
comp140612_c0_seq10	armadillo repeat-containing protein 8-like
comp140786_c1_seq32	Arnt1c
comp142191_c0_seq5	aromatic hydrocarbon receptor
comp142191_c0_seq7	aromatic hydrocarbon receptor
comp142191_c0_seq8	aromatic hydrocarbon receptor
comp142191_c0_seq14	aromatic hydrocarbon receptor
comp142191_c0_seq18	aromatic hydrocarbon receptor
comp142191_c0_seq27	aromatic hydrocarbon receptor
comp4029_c0_seq1	aromatic-l-amino-acid decarboxylase
comp143892_c3_seq4	arp1 actin-related protein 1 homolog centractin beta
comp143892_c3_seq5	arp1 actin-related protein 1 homolog centractin beta
comp143892_c3_seq9	arp1 actin-related protein 1 homolog centractin beta
comp143892_c3_seq10	arp1 actin-related protein 1 homolog centractin beta
comp143892_c3_seq15	arp1 actin-related protein 1 homolog centractin beta
comp143892_c3_seq21	arp1 actin-related protein 1 homolog centractin beta
comp143892_c3_seq31	arp1 actin-related protein 1 homolog centractin beta
comp143892_c3_seq33	arp1 actin-related protein 1 homolog centractin beta
comp143892_c3_seq34	arp1 actin-related protein 1 homolog centractin beta
comp143892_c3_seq35	arp1 actin-related protein 1 homolog centractin beta
comp143892_c3_seq50	arp1 actin-related protein 1 homolog centractin beta
comp143892_c3_seq52	arp1 actin-related protein 1 homolog centractin beta
comp70772_c0_seq1	arp2 3 complex 21 kda subunit
comp122374_c0_seq1	arp2 actin-related protein 2 homolog
comp136599_c0_seq3	arp2 actin-related protein 2 homolog
comp136599_c0_seq4	arp2 actin-related protein 2 homolog
comp141804_c0_seq1	arp2 actin-related protein 2 homolog
comp141804_c0_seq5	arp2 actin-related protein 2 homolog
comp126719_c0_seq3	arp3 actin-related protein 3 homolog b
comp135261_c0_seq3	arp3 actin-related protein 3 homolog b
comp139992_c0_seq2	arp3 actin-related protein 3 homolog b
comp56530_c0_seq1	arrestin domain containing 2
comp142648_c0_seq25	arrestin domain containing 4
comp142648_c0_seq29	arrestin domain containing 4
comp142648_c0_seq34	arrestin domain containing 4
comp95321_c0_seq1	arrestin domain-containing protein 1
comp95321_c0_seq2	arrestin domain-containing protein 1
comp139658_c0_seq2	arrestin domain-containing protein 1
comp139658_c0_seq4	arrestin domain-containing protein 1
comp139658_c0_seq5	arrestin domain-containing protein 1
comp139658_c0_seq7	arrestin domain-containing protein 1
comp139658_c0_seq1	arrestin domain-containing protein 1-like
comp143990_c2_seq1	arrestin domain-containing protein 2
comp143990_c2_seq2	arrestin domain-containing protein 2
comp143990_c2_seq3	arrestin domain-containing protein 2
comp143990_c2_seq4	arrestin domain-containing protein 2
comp143990_c2_seq5	arrestin domain-containing protein 2
comp143990_c2_seq6	arrestin domain-containing protein 2
comp143990_c2_seq7	arrestin domain-containing protein 2
comp143990_c2_seq8	arrestin domain-containing protein 2
comp143990_c2_seq9	arrestin domain-containing protein 2
comp143990_c2_seq10	arrestin domain-containing protein 2
comp143990_c2_seq11	arrestin domain-containing protein 2
comp143990_c2_seq12	arrestin domain-containing protein 2
comp143990_c2_seq13	arrestin domain-containing protein 2
comp143990_c2_seq14	arrestin domain-containing protein 2
comp143990_c2_seq15	arrestin domain-containing protein 2
comp143990_c2_seq16	arrestin domain-containing protein 2
comp143990_c2_seq17	arrestin domain-containing protein 2
comp143990_c2_seq18	arrestin domain-containing protein 2
comp143990_c2_seq19	arrestin domain-containing protein 2
comp143990_c2_seq20	arrestin domain-containing protein 2
comp143990_c2_seq21	arrestin domain-containing protein 2
comp143990_c2_seq22	arrestin domain-containing protein 2
comp143990_c2_seq23	arrestin domain-containing protein 2
comp143990_c2_seq24	arrestin domain-containing protein 2
comp143990_c2_seq25	arrestin domain-containing protein 2
comp143990_c2_seq26	arrestin domain-containing protein 2
comp143990_c2_seq27	arrestin domain-containing protein 2
comp143990_c2_seq28	arrestin domain-containing protein 2
comp143990_c2_seq29	arrestin domain-containing protein 2
comp143990_c2_seq30	arrestin domain-containing protein 2
comp143990_c2_seq31	arrestin domain-containing protein 2
comp143990_c2_seq32	arrestin domain-containing protein 2
comp143990_c2_seq33	arrestin domain-containing protein 2
comp143990_c2_seq34	arrestin domain-containing protein 2
comp143990_c2_seq35	arrestin domain-containing protein 2
comp143990_c2_seq37	arrestin domain-containing protein 2
comp143990_c2_seq38	arrestin domain-containing protein 2
comp143990_c2_seq39	arrestin domain-containing protein 2
comp143990_c2_seq40	arrestin domain-containing protein 2
comp143990_c2_seq41	arrestin domain-containing protein 2
comp143990_c2_seq42	arrestin domain-containing protein 2
comp143990_c2_seq43	arrestin domain-containing protein 2
comp143990_c2_seq44	arrestin domain-containing protein 2
comp143990_c2_seq45	arrestin domain-containing protein 2
comp143990_c2_seq46	arrestin domain-containing protein 2
comp143990_c2_seq47	arrestin domain-containing protein 2
comp143990_c2_seq48	arrestin domain-containing protein 2
comp143990_c2_seq49	arrestin domain-containing protein 2
comp143990_c2_seq50	arrestin domain-containing protein 2
comp143990_c2_seq51	arrestin domain-containing protein 2
comp143990_c2_seq52	arrestin domain-containing protein 2
comp143990_c2_seq53	arrestin domain-containing protein 2
comp143990_c2_seq54	arrestin domain-containing protein 2
comp143990_c2_seq55	arrestin domain-containing protein 2
comp143990_c2_seq56	arrestin domain-containing protein 2
comp143990_c2_seq57	arrestin domain-containing protein 2
comp126351_c0_seq2	arrestin domain-containing protein 3
comp126351_c0_seq3	arrestin domain-containing protein 3
comp131636_c0_seq2	arrestin domain-containing protein 3
comp128809_c0_seq2	arrestin domain-containing protein 3-like
comp139386_c1_seq9	arrestin domain-containing protein 3-like
comp139386_c1_seq11	arrestin domain-containing protein 3-like
comp139386_c1_seq17	arrestin domain-containing protein 3-like
comp139386_c1_seq25	arrestin domain-containing protein 3-like
comp139386_c1_seq30	arrestin domain-containing protein 3-like
comp139386_c1_seq36	arrestin domain-containing protein 3-like
comp139386_c1_seq46	arrestin domain-containing protein 3-like
comp142297_c0_seq2	arrestin domain-containing protein 3-like
comp142297_c0_seq4	arrestin domain-containing protein 3-like
comp142297_c0_seq5	arrestin domain-containing protein 3-like
comp142297_c0_seq8	arrestin domain-containing protein 3-like
comp142297_c0_seq9	arrestin domain-containing protein 3-like
comp142297_c0_seq10	arrestin domain-containing protein 3-like
comp142297_c0_seq14	arrestin domain-containing protein 3-like
comp142297_c0_seq16	arrestin domain-containing protein 3-like
comp142297_c0_seq17	arrestin domain-containing protein 3-like
comp142297_c0_seq18	arrestin domain-containing protein 3-like
comp142648_c0_seq1	arrestin domain-containing protein 4
comp142648_c0_seq3	arrestin domain-containing protein 4
comp142648_c0_seq5	arrestin domain-containing protein 4
comp142648_c0_seq6	arrestin domain-containing protein 4
comp142648_c0_seq7	arrestin domain-containing protein 4
comp142648_c0_seq8	arrestin domain-containing protein 4
comp142648_c0_seq9	arrestin domain-containing protein 4
comp142648_c0_seq10	arrestin domain-containing protein 4
comp142648_c0_seq11	arrestin domain-containing protein 4
comp142648_c0_seq12	arrestin domain-containing protein 4
comp142648_c0_seq13	arrestin domain-containing protein 4
comp142648_c0_seq14	arrestin domain-containing protein 4
comp142648_c0_seq15	arrestin domain-containing protein 4
comp142648_c0_seq16	arrestin domain-containing protein 4
comp142648_c0_seq17	arrestin domain-containing protein 4
comp142648_c0_seq18	arrestin domain-containing protein 4
comp142648_c0_seq19	arrestin domain-containing protein 4
comp142648_c0_seq20	arrestin domain-containing protein 4
comp142648_c0_seq21	arrestin domain-containing protein 4
comp142648_c0_seq22	arrestin domain-containing protein 4
comp142648_c0_seq23	arrestin domain-containing protein 4
comp142648_c0_seq24	arrestin domain-containing protein 4
comp142648_c0_seq26	arrestin domain-containing protein 4
comp142648_c0_seq27	arrestin domain-containing protein 4
comp142648_c0_seq28	arrestin domain-containing protein 4
comp142648_c0_seq30	arrestin domain-containing protein 4
comp142648_c0_seq31	arrestin domain-containing protein 4
comp142648_c0_seq32	arrestin domain-containing protein 4
comp142648_c0_seq33	arrestin domain-containing protein 4
comp142648_c0_seq35	arrestin domain-containing protein 4
comp142648_c0_seq36	arrestin domain-containing protein 4
comp142648_c0_seq37	arrestin domain-containing protein 4
comp142648_c0_seq38	arrestin domain-containing protein 4
comp142648_c0_seq39	arrestin domain-containing protein 4
comp142648_c0_seq40	arrestin domain-containing protein 4
comp142648_c0_seq41	arrestin domain-containing protein 4
comp142648_c0_seq43	arrestin domain-containing protein 4
comp115634_c0_seq2	arrestin-c
comp115634_c0_seq3	arrestin-c
comp115634_c0_seq4	arrestin-c
comp115634_c0_seq5	arrestin-c
comp4229_c0_seq1	arsenical pump-driving atpase
comp80471_c0_seq1	arsenical pump-driving atpase
comp80471_c0_seq2	arsenical pump-driving atpase
comp138217_c0_seq1	arsenite methyltransferase
comp138217_c0_seq2	arsenite methyltransferase
comp138217_c0_seq5	arsenite methyltransferase
comp138217_c0_seq7	arsenite methyltransferase
comp138217_c0_seq12	arsenite methyltransferase
comp138217_c0_seq13	arsenite methyltransferase
comp138217_c0_seq14	arsenite methyltransferase
comp138217_c0_seq15	arsenite methyltransferase
comp138217_c0_seq17	arsenite methyltransferase
comp138217_c0_seq19	arsenite methyltransferase
comp138217_c0_seq21	arsenite methyltransferase
comp138217_c0_seq23	arsenite methyltransferase
comp138217_c0_seq24	arsenite methyltransferase
comp138217_c0_seq26	arsenite methyltransferase
comp138217_c0_seq27	arsenite methyltransferase
comp138217_c0_seq28	arsenite methyltransferase
comp138217_c0_seq29	arsenite methyltransferase
comp138217_c0_seq30	arsenite methyltransferase
comp138217_c0_seq33	arsenite methyltransferase
comp138217_c0_seq35	arsenite methyltransferase
comp138217_c0_seq36	arsenite methyltransferase
comp138217_c0_seq40	arsenite methyltransferase
comp138217_c0_seq42	arsenite methyltransferase
comp138217_c0_seq43	arsenite methyltransferase
comp141333_c0_seq1	arsenite methyltransferase
comp141333_c0_seq2	arsenite methyltransferase
comp141333_c0_seq3	arsenite methyltransferase
comp141333_c0_seq4	arsenite methyltransferase
comp141333_c0_seq5	arsenite methyltransferase
comp141333_c0_seq6	arsenite methyltransferase
comp141333_c0_seq7	arsenite methyltransferase
comp133222_c0_seq1	artemin
comp128999_c0_seq1	aryl hydrocarbon receptor
comp140603_c3_seq7	aryl hydrocarbon receptor
comp140603_c3_seq11	aryl hydrocarbon receptor
comp130525_c0_seq1	aryl hydrocarbon receptor 1
comp133330_c0_seq1	aryl hydrocarbon receptor 1
comp133330_c0_seq3	aryl hydrocarbon receptor 1
comp133330_c0_seq4	aryl hydrocarbon receptor 1
comp133330_c0_seq5	aryl hydrocarbon receptor 1
comp142191_c0_seq4	aryl hydrocarbon receptor 2
comp142191_c0_seq6	aryl hydrocarbon receptor 2
comp142191_c0_seq10	aryl hydrocarbon receptor 2
comp142191_c0_seq12	aryl hydrocarbon receptor 2
comp142191_c0_seq16	aryl hydrocarbon receptor 2
comp142191_c0_seq17	aryl hydrocarbon receptor 2
comp142191_c0_seq19	aryl hydrocarbon receptor 2
comp142191_c0_seq21	aryl hydrocarbon receptor 2
comp142191_c0_seq22	aryl hydrocarbon receptor 2
comp142191_c0_seq23	aryl hydrocarbon receptor 2
comp142191_c0_seq25	aryl hydrocarbon receptor 2
comp142191_c0_seq26	aryl hydrocarbon receptor 2
comp142191_c0_seq13	aryl hydrocarbon receptor 2 alpha
comp140780_c2_seq9	aryl hydrocarbon receptor interacting protein
comp140780_c2_seq23	aryl hydrocarbon receptor interacting protein
comp140786_c1_seq1	aryl hydrocarbon receptor nuclear translocator
comp140786_c1_seq2	aryl hydrocarbon receptor nuclear translocator
comp140786_c1_seq5	aryl hydrocarbon receptor nuclear translocator
comp140786_c1_seq6	aryl hydrocarbon receptor nuclear translocator
comp140786_c1_seq8	aryl hydrocarbon receptor nuclear translocator
comp140786_c1_seq9	aryl hydrocarbon receptor nuclear translocator
comp140786_c1_seq11	aryl hydrocarbon receptor nuclear translocator
comp140786_c1_seq13	aryl hydrocarbon receptor nuclear translocator
comp140786_c1_seq15	aryl hydrocarbon receptor nuclear translocator
comp140786_c1_seq16	aryl hydrocarbon receptor nuclear translocator
comp140786_c1_seq17	aryl hydrocarbon receptor nuclear translocator
comp140786_c1_seq18	aryl hydrocarbon receptor nuclear translocator
comp140786_c1_seq20	aryl hydrocarbon receptor nuclear translocator
comp140786_c1_seq21	aryl hydrocarbon receptor nuclear translocator
comp140786_c1_seq23	aryl hydrocarbon receptor nuclear translocator
comp140786_c1_seq27	aryl hydrocarbon receptor nuclear translocator
comp140786_c1_seq29	aryl hydrocarbon receptor nuclear translocator
comp140786_c1_seq34	aryl hydrocarbon receptor nuclear translocator
comp140786_c1_seq37	aryl hydrocarbon receptor nuclear translocator
comp140786_c1_seq38	aryl hydrocarbon receptor nuclear translocator
comp140786_c1_seq39	aryl hydrocarbon receptor nuclear translocator
comp140786_c1_seq44	aryl hydrocarbon receptor nuclear translocator
comp140786_c1_seq45	aryl hydrocarbon receptor nuclear translocator
comp143672_c3_seq3	aryl hydrocarbon receptor nuclear translocator 2
comp143672_c3_seq5	aryl hydrocarbon receptor nuclear translocator 2
comp143672_c3_seq6	aryl hydrocarbon receptor nuclear translocator 2
comp143672_c3_seq9	aryl hydrocarbon receptor nuclear translocator 2
comp143672_c3_seq10	aryl hydrocarbon receptor nuclear translocator 2
comp143672_c3_seq13	aryl hydrocarbon receptor nuclear translocator 2
comp143672_c3_seq15	aryl hydrocarbon receptor nuclear translocator 2
comp143672_c3_seq16	aryl hydrocarbon receptor nuclear translocator 2
comp143672_c3_seq20	aryl hydrocarbon receptor nuclear translocator 2
comp143672_c3_seq21	aryl hydrocarbon receptor nuclear translocator 2
comp143672_c3_seq22	aryl hydrocarbon receptor nuclear translocator 2
comp143672_c3_seq23	aryl hydrocarbon receptor nuclear translocator 2
comp143672_c3_seq24	aryl hydrocarbon receptor nuclear translocator 2
comp143672_c3_seq25	aryl hydrocarbon receptor nuclear translocator 2
comp143672_c3_seq26	aryl hydrocarbon receptor nuclear translocator 2
comp143672_c3_seq27	aryl hydrocarbon receptor nuclear translocator 2
comp143672_c3_seq28	aryl hydrocarbon receptor nuclear translocator 2
comp143672_c3_seq29	aryl hydrocarbon receptor nuclear translocator 2
comp143672_c3_seq30	aryl hydrocarbon receptor nuclear translocator 2
comp143672_c3_seq31	aryl hydrocarbon receptor nuclear translocator 2
comp143672_c3_seq32	aryl hydrocarbon receptor nuclear translocator 2
comp143672_c3_seq33	aryl hydrocarbon receptor nuclear translocator 2
comp143672_c3_seq34	aryl hydrocarbon receptor nuclear translocator 2
comp143672_c3_seq35	aryl hydrocarbon receptor nuclear translocator 2
comp143672_c3_seq36	aryl hydrocarbon receptor nuclear translocator 2
comp143672_c3_seq41	aryl hydrocarbon receptor nuclear translocator 2
comp143672_c3_seq42	aryl hydrocarbon receptor nuclear translocator 2
comp143672_c3_seq45	aryl hydrocarbon receptor nuclear translocator 2
comp143672_c3_seq46	aryl hydrocarbon receptor nuclear translocator 2
comp140786_c1_seq10	aryl hydrocarbon receptor nuclear translocator isoform 3
comp140786_c1_seq12	aryl hydrocarbon receptor nuclear translocator isoform 3
comp140786_c1_seq19	aryl hydrocarbon receptor nuclear translocator isoform 3
comp140786_c1_seq42	aryl hydrocarbon receptor nuclear translocator isoform 3
comp139805_c0_seq4	aryl hydrocarbon receptor nuclear translocator- isoform cra_d
comp139805_c0_seq16	aryl hydrocarbon receptor nuclear translocator- isoform cra_d
comp139805_c0_seq27	aryl hydrocarbon receptor nuclear translocator- isoform cra_d
comp139805_c0_seq40	aryl hydrocarbon receptor nuclear translocator- isoform cra_d
comp139805_c0_seq1	aryl hydrocarbon receptor nuclear translocator-like
comp139805_c0_seq7	aryl hydrocarbon receptor nuclear translocator-like
comp139805_c0_seq9	aryl hydrocarbon receptor nuclear translocator-like
comp139805_c0_seq20	aryl hydrocarbon receptor nuclear translocator-like
comp139805_c0_seq24	aryl hydrocarbon receptor nuclear translocator-like
comp139805_c0_seq31	aryl hydrocarbon receptor nuclear translocator-like
comp139805_c0_seq35	aryl hydrocarbon receptor nuclear translocator-like
comp139805_c0_seq38	aryl hydrocarbon receptor nuclear translocator-like
comp139805_c0_seq39	aryl hydrocarbon receptor nuclear translocator-like
comp139805_c0_seq42	aryl hydrocarbon receptor nuclear translocator-like
comp139805_c0_seq48	aryl hydrocarbon receptor nuclear translocator-like
comp139805_c0_seq49	aryl hydrocarbon receptor nuclear translocator-like
comp139805_c0_seq63	aryl hydrocarbon receptor nuclear translocator-like
comp139805_c0_seq77	aryl hydrocarbon receptor nuclear translocator-like
comp139805_c0_seq81	aryl hydrocarbon receptor nuclear translocator-like
comp140786_c1_seq14	aryl hydrocarbon receptor nuclear translocator-like
comp140786_c1_seq22	aryl hydrocarbon receptor nuclear translocator-like
comp140786_c1_seq30	aryl hydrocarbon receptor nuclear translocator-like
comp140786_c1_seq41	aryl hydrocarbon receptor nuclear translocator-like
comp139805_c0_seq60	aryl hydrocarbon receptor nuclear translocator-like protein 1
comp139805_c0_seq2	aryl hydrocarbon receptor nuclear translocator-like protein 1 isoform 3
comp139805_c0_seq3	aryl hydrocarbon receptor nuclear translocator-like protein 1 isoform 3
comp139805_c0_seq5	aryl hydrocarbon receptor nuclear translocator-like protein 1 isoform 3
comp139805_c0_seq6	aryl hydrocarbon receptor nuclear translocator-like protein 1 isoform 3
comp139805_c0_seq8	aryl hydrocarbon receptor nuclear translocator-like protein 1 isoform 3
comp139805_c0_seq10	aryl hydrocarbon receptor nuclear translocator-like protein 1 isoform 3
comp139805_c0_seq11	aryl hydrocarbon receptor nuclear translocator-like protein 1 isoform 3
comp139805_c0_seq15	aryl hydrocarbon receptor nuclear translocator-like protein 1 isoform 3
comp139805_c0_seq19	aryl hydrocarbon receptor nuclear translocator-like protein 1 isoform 3
comp139805_c0_seq21	aryl hydrocarbon receptor nuclear translocator-like protein 1 isoform 3
comp139805_c0_seq23	aryl hydrocarbon receptor nuclear translocator-like protein 1 isoform 3
comp139805_c0_seq28	aryl hydrocarbon receptor nuclear translocator-like protein 1 isoform 3
comp139805_c0_seq29	aryl hydrocarbon receptor nuclear translocator-like protein 1 isoform 3
comp139805_c0_seq30	aryl hydrocarbon receptor nuclear translocator-like protein 1 isoform 3
comp139805_c0_seq33	aryl hydrocarbon receptor nuclear translocator-like protein 1 isoform 3
comp139805_c0_seq43	aryl hydrocarbon receptor nuclear translocator-like protein 1 isoform 3
comp139805_c0_seq46	aryl hydrocarbon receptor nuclear translocator-like protein 1 isoform 3
comp139805_c0_seq50	aryl hydrocarbon receptor nuclear translocator-like protein 1 isoform 3
comp139805_c0_seq52	aryl hydrocarbon receptor nuclear translocator-like protein 1 isoform 3
comp139805_c0_seq59	aryl hydrocarbon receptor nuclear translocator-like protein 1 isoform 3
comp139805_c0_seq67	aryl hydrocarbon receptor nuclear translocator-like protein 1 isoform 3
comp139805_c0_seq69	aryl hydrocarbon receptor nuclear translocator-like protein 1 isoform 3
comp139805_c0_seq70	aryl hydrocarbon receptor nuclear translocator-like protein 1 isoform 3
comp139805_c0_seq72	aryl hydrocarbon receptor nuclear translocator-like protein 1 isoform 3
comp139805_c0_seq74	aryl hydrocarbon receptor nuclear translocator-like protein 1 isoform 3
comp139805_c0_seq79	aryl hydrocarbon receptor nuclear translocator-like protein 1 isoform 3
comp139805_c0_seq13	aryl hydrocarbon receptor nuclear translocator-like protein 1-like
comp139805_c0_seq14	aryl hydrocarbon receptor nuclear translocator-like protein 1-like
comp139805_c0_seq17	aryl hydrocarbon receptor nuclear translocator-like protein 1-like
comp139805_c0_seq18	aryl hydrocarbon receptor nuclear translocator-like protein 1-like
comp139805_c0_seq22	aryl hydrocarbon receptor nuclear translocator-like protein 1-like
comp139805_c0_seq25	aryl hydrocarbon receptor nuclear translocator-like protein 1-like
comp139805_c0_seq26	aryl hydrocarbon receptor nuclear translocator-like protein 1-like
comp139805_c0_seq32	aryl hydrocarbon receptor nuclear translocator-like protein 1-like
comp139805_c0_seq34	aryl hydrocarbon receptor nuclear translocator-like protein 1-like
comp139805_c0_seq36	aryl hydrocarbon receptor nuclear translocator-like protein 1-like
comp139805_c0_seq37	aryl hydrocarbon receptor nuclear translocator-like protein 1-like
comp139805_c0_seq41	aryl hydrocarbon receptor nuclear translocator-like protein 1-like
comp139805_c0_seq44	aryl hydrocarbon receptor nuclear translocator-like protein 1-like
comp139805_c0_seq45	aryl hydrocarbon receptor nuclear translocator-like protein 1-like
comp139805_c0_seq47	aryl hydrocarbon receptor nuclear translocator-like protein 1-like
comp139805_c0_seq55	aryl hydrocarbon receptor nuclear translocator-like protein 1-like
comp139805_c0_seq56	aryl hydrocarbon receptor nuclear translocator-like protein 1-like
comp139805_c0_seq57	aryl hydrocarbon receptor nuclear translocator-like protein 1-like
comp139805_c0_seq58	aryl hydrocarbon receptor nuclear translocator-like protein 1-like
comp139805_c0_seq61	aryl hydrocarbon receptor nuclear translocator-like protein 1-like
comp139805_c0_seq62	aryl hydrocarbon receptor nuclear translocator-like protein 1-like
comp139805_c0_seq64	aryl hydrocarbon receptor nuclear translocator-like protein 1-like
comp139805_c0_seq65	aryl hydrocarbon receptor nuclear translocator-like protein 1-like
comp139805_c0_seq66	aryl hydrocarbon receptor nuclear translocator-like protein 1-like
comp139805_c0_seq68	aryl hydrocarbon receptor nuclear translocator-like protein 1-like
comp139805_c0_seq71	aryl hydrocarbon receptor nuclear translocator-like protein 1-like
comp139805_c0_seq73	aryl hydrocarbon receptor nuclear translocator-like protein 1-like
comp139805_c0_seq75	aryl hydrocarbon receptor nuclear translocator-like protein 1-like
comp139805_c0_seq76	aryl hydrocarbon receptor nuclear translocator-like protein 1-like
comp139805_c0_seq80	aryl hydrocarbon receptor nuclear translocator-like protein 1-like
comp139805_c0_seq82	aryl hydrocarbon receptor nuclear translocator-like protein 1-like
comp139805_c0_seq78	aryl hydrocarbon receptor nuclear translocator-like protein 1-like isoform 1
comp139805_c0_seq51	aryl hydrocarbon receptor nuclear translocator-like protein 1-like isoform 2
comp135727_c0_seq1	aryl hydrocarbon receptor nuclear translocator-like protein 2-like
comp135727_c0_seq2	aryl hydrocarbon receptor nuclear translocator-like protein 2-like
comp135727_c0_seq3	aryl hydrocarbon receptor nuclear translocator-like protein 2-like
comp135727_c0_seq4	aryl hydrocarbon receptor nuclear translocator-like protein 2-like
comp135727_c0_seq5	aryl hydrocarbon receptor nuclear translocator-like protein 2-like
comp135727_c0_seq6	aryl hydrocarbon receptor nuclear translocator-like protein 2-like
comp135727_c0_seq7	aryl hydrocarbon receptor nuclear translocator-like protein 2-like
comp135727_c0_seq8	aryl hydrocarbon receptor nuclear translocator-like protein 2-like
comp135727_c0_seq9	aryl hydrocarbon receptor nuclear translocator-like protein 2-like
comp135727_c0_seq10	aryl hydrocarbon receptor nuclear translocator-like protein 2-like
comp135727_c0_seq11	aryl hydrocarbon receptor nuclear translocator-like protein 2-like
comp135727_c0_seq12	aryl hydrocarbon receptor nuclear translocator-like protein 2-like
comp135727_c0_seq13	aryl hydrocarbon receptor nuclear translocator-like protein 2-like
comp135727_c0_seq14	aryl hydrocarbon receptor nuclear translocator-like protein 2-like
comp135727_c0_seq15	aryl hydrocarbon receptor nuclear translocator-like protein 2-like
comp135727_c0_seq16	aryl hydrocarbon receptor nuclear translocator-like protein 2-like
comp135727_c0_seq17	aryl hydrocarbon receptor nuclear translocator-like protein 2-like
comp135727_c0_seq18	aryl hydrocarbon receptor nuclear translocator-like protein 2-like
comp135727_c0_seq19	aryl hydrocarbon receptor nuclear translocator-like protein 2-like
comp135727_c0_seq20	aryl hydrocarbon receptor nuclear translocator-like protein 2-like
comp135727_c0_seq21	aryl hydrocarbon receptor nuclear translocator-like protein 2-like
comp135727_c0_seq22	aryl hydrocarbon receptor nuclear translocator-like protein 2-like
comp135727_c0_seq23	aryl hydrocarbon receptor nuclear translocator-like protein 2-like
comp135727_c0_seq24	aryl hydrocarbon receptor nuclear translocator-like protein 2-like
comp135727_c0_seq25	aryl hydrocarbon receptor nuclear translocator-like protein 2-like
comp135727_c0_seq26	aryl hydrocarbon receptor nuclear translocator-like protein 2-like
comp135727_c0_seq27	aryl hydrocarbon receptor nuclear translocator-like protein 2-like
comp135727_c0_seq28	aryl hydrocarbon receptor nuclear translocator-like protein 2-like
comp135727_c0_seq29	aryl hydrocarbon receptor nuclear translocator-like protein 2-like
comp135727_c0_seq30	aryl hydrocarbon receptor nuclear translocator-like protein 2-like
comp135727_c0_seq31	aryl hydrocarbon receptor nuclear translocator-like protein 2-like
comp135727_c0_seq32	aryl hydrocarbon receptor nuclear translocator-like protein 2-like
comp135727_c0_seq33	aryl hydrocarbon receptor nuclear translocator-like protein 2-like
comp2203_c0_seq1	aryl hydrocarbon receptor repressor
comp135283_c1_seq1	aryl hydrocarbon receptor repressor
comp135283_c1_seq2	aryl hydrocarbon receptor repressor
comp135283_c1_seq3	aryl hydrocarbon receptor repressor
comp135283_c1_seq4	aryl hydrocarbon receptor repressor
comp135283_c1_seq5	aryl hydrocarbon receptor repressor
comp135283_c1_seq6	aryl hydrocarbon receptor repressor
comp135283_c1_seq7	aryl hydrocarbon receptor repressor
comp135283_c1_seq8	aryl hydrocarbon receptor repressor
comp135283_c1_seq9	aryl hydrocarbon receptor repressor
comp135283_c1_seq10	aryl hydrocarbon receptor repressor
comp135283_c1_seq11	aryl hydrocarbon receptor repressor
comp135283_c1_seq12	aryl hydrocarbon receptor repressor
comp135283_c1_seq13	aryl hydrocarbon receptor repressor
comp135283_c1_seq14	aryl hydrocarbon receptor repressor
comp135283_c1_seq15	aryl hydrocarbon receptor repressor
comp136931_c0_seq1	aryl-hydrocarbon-interacting 1
comp136931_c0_seq2	aryl-hydrocarbon-interacting 1
comp124577_c0_seq1	aryl-hydrocarbon-interacting 1-like
comp139724_c2_seq3	arylacetamide deacetylase-like
comp139724_c2_seq4	arylacetamide deacetylase-like
comp139724_c2_seq6	arylacetamide deacetylase-like
comp139724_c2_seq13	arylacetamide deacetylase-like
comp139724_c2_seq15	arylacetamide deacetylase-like
comp139724_c2_seq19	arylacetamide deacetylase-like
comp139724_c2_seq21	arylacetamide deacetylase-like
comp139724_c2_seq24	arylacetamide deacetylase-like
comp139724_c2_seq28	arylacetamide deacetylase-like
comp139724_c2_seq30	arylacetamide deacetylase-like
comp112679_c1_seq1	arylacetamide deacetylase-like 4-like
comp134362_c0_seq2	arylalkylamine n-acetyltransferase
comp134362_c0_seq3	arylalkylamine n-acetyltransferase
comp134362_c0_seq4	arylalkylamine n-acetyltransferase
comp134362_c0_seq5	arylalkylamine n-acetyltransferase
comp134362_c0_seq6	arylalkylamine n-acetyltransferase
comp141584_c1_seq5	arylamine n- pineal gland isozyme nat-10
comp141584_c1_seq1	arylamine n- pineal gland isozyme nat-10-like
comp141584_c1_seq2	arylamine n- pineal gland isozyme nat-10-like
comp141584_c1_seq3	arylamine n- pineal gland isozyme nat-10-like
comp141584_c1_seq4	arylamine n- pineal gland isozyme nat-10-like
comp141584_c1_seq6	arylamine n- pineal gland isozyme nat-10-like
comp141584_c1_seq7	arylamine n- pineal gland isozyme nat-10-like
comp141584_c1_seq8	arylamine n- pineal gland isozyme nat-10-like
comp141584_c1_seq9	arylamine n- pineal gland isozyme nat-10-like
comp141584_c1_seq10	arylamine n- pineal gland isozyme nat-10-like
comp141584_c1_seq12	arylamine n- pineal gland isozyme nat-10-like
comp141584_c1_seq13	arylamine n- pineal gland isozyme nat-10-like
comp141584_c1_seq14	arylamine n- pineal gland isozyme nat-10-like
comp141584_c1_seq15	arylamine n- pineal gland isozyme nat-10-like
comp141584_c1_seq16	arylamine n- pineal gland isozyme nat-10-like
comp141584_c1_seq17	arylamine n- pineal gland isozyme nat-10-like
comp46509_c0_seq1	arylamine n-acetyltransferase 2
comp135762_c2_seq1	arylsulfatase a
comp135762_c2_seq2	arylsulfatase a
comp135762_c2_seq5	arylsulfatase a
comp135762_c2_seq7	arylsulfatase a
comp135762_c2_seq9	arylsulfatase a
comp135762_c2_seq3	arylsulfatase a-like
comp135762_c2_seq4	arylsulfatase a-like
comp135762_c2_seq6	arylsulfatase a-like
comp135762_c2_seq8	arylsulfatase a-like
comp75297_c0_seq1	arylsulfatase b
comp135984_c1_seq1	arylsulfatase b
comp135984_c1_seq2	arylsulfatase b
comp135984_c1_seq3	arylsulfatase b-like
comp141589_c0_seq1	arylsulfatase d
comp141589_c0_seq5	arylsulfatase d
comp141589_c0_seq8	arylsulfatase d
comp141589_c0_seq9	arylsulfatase d
comp141589_c0_seq15	arylsulfatase d
comp141589_c0_seq19	arylsulfatase d
comp141589_c0_seq20	arylsulfatase d
comp141589_c0_seq22	arylsulfatase d
comp141589_c0_seq7	arylsulfatase d-like
comp141589_c0_seq12	arylsulfatase d-like
comp141589_c0_seq13	arylsulfatase d-like
comp141589_c0_seq17	arylsulfatase d-like
comp141589_c0_seq18	arylsulfatase d-like
comp139328_c1_seq1	arylsulfatase g
comp139328_c1_seq2	arylsulfatase g
comp139328_c1_seq3	arylsulfatase g
comp139328_c1_seq4	arylsulfatase g
comp139328_c1_seq6	arylsulfatase g
comp139328_c1_seq10	arylsulfatase g
comp139328_c1_seq11	arylsulfatase g
comp139328_c1_seq13	arylsulfatase g
comp139328_c1_seq14	arylsulfatase g
comp139328_c1_seq15	arylsulfatase g
comp139328_c1_seq16	arylsulfatase g
comp139328_c1_seq17	arylsulfatase g
comp139328_c1_seq18	arylsulfatase g
comp139328_c1_seq23	arylsulfatase g
comp139328_c1_seq28	arylsulfatase g
comp139328_c1_seq30	arylsulfatase g
comp139328_c1_seq31	arylsulfatase g
comp139328_c1_seq32	arylsulfatase g
comp139328_c1_seq33	arylsulfatase g
comp139328_c1_seq34	arylsulfatase g
comp139328_c1_seq35	arylsulfatase g
comp139328_c1_seq37	arylsulfatase g
comp139328_c1_seq38	arylsulfatase g
comp139328_c1_seq39	arylsulfatase g
comp139328_c1_seq40	arylsulfatase g
comp139328_c1_seq43	arylsulfatase g
comp139328_c1_seq44	arylsulfatase g
comp139328_c1_seq45	arylsulfatase g
comp139328_c1_seq47	arylsulfatase g
comp139328_c1_seq49	arylsulfatase g
comp139328_c1_seq50	arylsulfatase g
comp139328_c1_seq51	arylsulfatase g
comp139328_c1_seq53	arylsulfatase g
comp139328_c1_seq54	arylsulfatase g
comp139328_c1_seq55	arylsulfatase g
comp139328_c1_seq56	arylsulfatase g
comp139328_c1_seq58	arylsulfatase g
comp139328_c1_seq59	arylsulfatase g
comp139328_c1_seq60	arylsulfatase g
comp139328_c1_seq61	arylsulfatase g
comp139328_c1_seq62	arylsulfatase g
comp139328_c1_seq63	arylsulfatase g
comp139328_c1_seq64	arylsulfatase g
comp139328_c1_seq65	arylsulfatase g
comp139328_c1_seq66	arylsulfatase g
comp139328_c1_seq67	arylsulfatase g
comp139328_c1_seq68	arylsulfatase g
comp139328_c1_seq70	arylsulfatase g
comp139328_c1_seq71	arylsulfatase g
comp139328_c1_seq72	arylsulfatase g
comp139328_c1_seq73	arylsulfatase g
comp139328_c1_seq74	arylsulfatase g
comp139328_c1_seq76	arylsulfatase g
comp139328_c1_seq77	arylsulfatase g
comp139328_c1_seq80	arylsulfatase g
comp139328_c1_seq81	arylsulfatase g
comp139328_c1_seq83	arylsulfatase g
comp139328_c1_seq86	arylsulfatase g
comp139328_c1_seq87	arylsulfatase g
comp139328_c1_seq88	arylsulfatase g
comp139328_c1_seq90	arylsulfatase g
comp139328_c1_seq9	arylsulfatase g precursor
comp139328_c1_seq7	arylsulfatase g-like
comp139328_c1_seq8	arylsulfatase g-like
comp139328_c1_seq46	arylsulfatase g-like
comp139328_c1_seq48	arylsulfatase g-like
comp139328_c1_seq82	arylsulfatase g-like
comp6097_c0_seq1	arylsulfatase i
comp57426_c0_seq1	arylsulfatase i-like
comp127080_c0_seq1	arylsulfatase j
comp127080_c0_seq2	arylsulfatase j
comp138301_c2_seq1	asc-type amino acid transporter 1
comp138301_c2_seq21	asc-type amino acid transporter 1
comp138301_c2_seq26	asc-type amino acid transporter 1
comp138301_c2_seq27	asc-type amino acid transporter 1
comp138301_c2_seq34	asc-type amino acid transporter 1
comp138301_c2_seq8	asc-type amino acid transporter 1-like
comp138301_c2_seq12	asc-type amino acid transporter 1-like
comp138301_c2_seq24	asc-type amino acid transporter 1-like
comp138301_c2_seq33	asc-type amino acid transporter 1-like
comp138301_c2_seq35	asc-type amino acid transporter 1-like
comp138301_c2_seq37	asc-type amino acid transporter 1-like
comp138301_c2_seq39	asc-type amino acid transporter 1-like
comp140548_c2_seq2	asc-type amino acid transporter 1-like
comp140548_c2_seq3	asc-type amino acid transporter 1-like
comp97406_c0_seq2	asf sf2-like pre-mrna splicing factor srp32
comp143496_c0_seq5	ash1 ( or homeotic)-like
comp133798_c0_seq11	ash2 ( or homeotic)-like
comp137948_c4_seq1	ashwin
comp137948_c4_seq2	ashwin
comp114792_c0_seq1	askopos
comp114792_c0_seq2	askopos
comp81599_c0_seq1	asparaginase
comp142751_c0_seq23	asparaginase
comp142751_c0_seq32	asparaginase
comp16343_c0_seq1	asparaginase family protein
comp142486_c2_seq15	asparagine synthetase
comp141911_c1_seq2	asparagine synthetase domain-containing protein 1
comp141911_c1_seq3	asparagine synthetase domain-containing protein 1
comp141911_c1_seq5	asparagine synthetase domain-containing protein 1
comp141911_c1_seq6	asparagine synthetase domain-containing protein 1
comp141911_c1_seq7	asparagine synthetase domain-containing protein 1
comp141911_c1_seq8	asparagine synthetase domain-containing protein 1
comp141911_c1_seq9	asparagine synthetase domain-containing protein 1
comp141911_c1_seq10	asparagine synthetase domain-containing protein 1
comp141911_c1_seq12	asparagine synthetase domain-containing protein 1
comp141911_c1_seq13	asparagine synthetase domain-containing protein 1
comp141911_c1_seq14	asparagine synthetase domain-containing protein 1
comp141911_c1_seq16	asparagine synthetase domain-containing protein 1
comp141911_c1_seq17	asparagine synthetase domain-containing protein 1
comp141911_c1_seq18	asparagine synthetase domain-containing protein 1
comp141911_c1_seq19	asparagine synthetase domain-containing protein 1
comp141911_c1_seq21	asparagine synthetase domain-containing protein 1
comp141911_c1_seq23	asparagine synthetase domain-containing protein 1
comp141911_c1_seq24	asparagine synthetase domain-containing protein 1
comp141911_c1_seq25	asparagine synthetase domain-containing protein 1
comp141911_c1_seq26	asparagine synthetase domain-containing protein 1
comp141911_c1_seq27	asparagine synthetase domain-containing protein 1
comp141911_c1_seq28	asparagine synthetase domain-containing protein 1
comp141911_c1_seq31	asparagine synthetase domain-containing protein 1
comp141911_c1_seq34	asparagine synthetase domain-containing protein 1
comp141911_c1_seq36	asparagine synthetase domain-containing protein 1
comp141911_c1_seq37	asparagine synthetase domain-containing protein 1
comp141911_c1_seq38	asparagine synthetase domain-containing protein 1
comp141911_c1_seq40	asparagine synthetase domain-containing protein 1
comp141911_c1_seq43	asparagine synthetase domain-containing protein 1
comp141911_c1_seq44	asparagine synthetase domain-containing protein 1
comp141911_c1_seq47	asparagine synthetase domain-containing protein 1
comp141911_c1_seq48	asparagine synthetase domain-containing protein 1
comp141911_c1_seq52	asparagine synthetase domain-containing protein 1
comp141911_c1_seq56	asparagine synthetase domain-containing protein 1
comp141911_c1_seq57	asparagine synthetase domain-containing protein 1
comp141911_c1_seq58	asparagine synthetase domain-containing protein 1
comp141911_c1_seq59	asparagine synthetase domain-containing protein 1
comp140582_c1_seq2	asparagine-linked glycosylation alpha- -mannosyltransferase homolog
comp140582_c1_seq4	asparagine-linked glycosylation alpha- -mannosyltransferase homolog
comp140582_c1_seq7	asparagine-linked glycosylation alpha- -mannosyltransferase homolog
comp140582_c1_seq9	asparagine-linked glycosylation alpha- -mannosyltransferase homolog
comp140582_c1_seq10	asparagine-linked glycosylation alpha- -mannosyltransferase homolog
comp140582_c1_seq12	asparagine-linked glycosylation alpha- -mannosyltransferase homolog
comp140582_c1_seq13	asparagine-linked glycosylation alpha- -mannosyltransferase homolog
comp140582_c1_seq16	asparagine-linked glycosylation alpha- -mannosyltransferase homolog
comp140582_c1_seq18	asparagine-linked glycosylation alpha- -mannosyltransferase homolog
comp140582_c1_seq21	asparagine-linked glycosylation alpha- -mannosyltransferase homolog
comp140582_c1_seq23	asparagine-linked glycosylation alpha- -mannosyltransferase homolog
comp140582_c1_seq25	asparagine-linked glycosylation alpha- -mannosyltransferase homolog
comp140747_c1_seq1	asparagine-linked glycosylation beta- -mannosyltransferase homolog
comp140747_c1_seq2	asparagine-linked glycosylation beta- -mannosyltransferase homolog
comp140747_c1_seq5	asparagine-linked glycosylation beta- -mannosyltransferase homolog
comp140747_c1_seq12	asparagine-linked glycosylation beta- -mannosyltransferase homolog
comp140747_c1_seq17	asparagine-linked glycosylation beta- -mannosyltransferase homolog
comp140747_c1_seq21	asparagine-linked glycosylation beta- -mannosyltransferase homolog
comp140747_c1_seq22	asparagine-linked glycosylation beta- -mannosyltransferase homolog
comp140747_c1_seq23	asparagine-linked glycosylation beta- -mannosyltransferase homolog
comp140747_c1_seq24	asparagine-linked glycosylation beta- -mannosyltransferase homolog
comp140747_c1_seq30	asparagine-linked glycosylation beta- -mannosyltransferase homolog
comp140747_c1_seq31	asparagine-linked glycosylation beta- -mannosyltransferase homolog
comp140747_c1_seq32	asparagine-linked glycosylation beta- -mannosyltransferase homolog
comp140747_c1_seq33	asparagine-linked glycosylation beta- -mannosyltransferase homolog
comp140747_c1_seq34	asparagine-linked glycosylation beta- -mannosyltransferase homolog
comp25258_c0_seq1	asparaginyl-trna cytoplasmic
comp88872_c1_seq1	asparaginyl-trna cytoplasmic
comp103889_c0_seq1	asparaginyl-trna cytoplasmic
comp143139_c0_seq1	asparaginyl-trna cytoplasmic
comp143139_c0_seq2	asparaginyl-trna cytoplasmic
comp143139_c0_seq3	asparaginyl-trna cytoplasmic
comp143139_c0_seq5	asparaginyl-trna cytoplasmic
comp143139_c0_seq6	asparaginyl-trna cytoplasmic
comp143139_c0_seq7	asparaginyl-trna cytoplasmic
comp143139_c0_seq8	asparaginyl-trna cytoplasmic
comp143139_c0_seq9	asparaginyl-trna cytoplasmic
comp85120_c0_seq1	asparaginyl-trna cytoplasmic-like
comp1033_c0_seq1	asparaginyl-trna cytoplasmic-like protein
comp130853_c0_seq1	asparaginyl-trna cytoplasmic-like protein
comp33115_c0_seq1	asparaginyl-trna synthetase
comp54661_c0_seq1	asparaginyl-trna synthetase
comp54661_c0_seq2	asparaginyl-trna synthetase
comp75233_c0_seq1	asparaginyl-trna synthetase
comp88872_c0_seq1	asparaginyl-trna synthetase
comp96357_c0_seq1	asparaginyl-trna synthetase
comp129683_c0_seq1	asparaginyl-trna synthetase
comp131196_c0_seq1	asparaginyl-trna synthetase
comp131196_c0_seq2	asparaginyl-trna synthetase
comp132153_c0_seq1	asparaginyl-trna synthetase
comp140350_c0_seq1	asparaginyl-trna synthetase
comp140350_c0_seq2	asparaginyl-trna synthetase
comp143139_c0_seq4	asparaginyl-trna synthetase
comp135157_c0_seq1	asparaginyl-trna synthetase mitochondrial
comp131536_c0_seq1	aspartate aminotransferase
comp131536_c0_seq2	aspartate aminotransferase
comp138150_c1_seq2	aspartate beta-hydroxylase
comp138150_c1_seq3	aspartate beta-hydroxylase
comp138150_c1_seq4	aspartate beta-hydroxylase
comp138150_c1_seq9	aspartate beta-hydroxylase
comp141432_c0_seq3	aspartate beta-hydroxylase
comp141432_c0_seq6	aspartate beta-hydroxylase
comp141432_c0_seq8	aspartate beta-hydroxylase
comp139581_c4_seq2	aspartate beta-hydroxylase domain-containing protein 2
comp133804_c0_seq3	aspartate--trna mitochondrial
comp133804_c0_seq6	aspartate--trna mitochondrial
comp133804_c0_seq9	aspartate--trna mitochondrial
comp133804_c0_seq13	aspartate--trna mitochondrial
comp132379_c0_seq2	aspartic protease sp-2
comp139535_c2_seq3	aspartoacylase
comp139535_c2_seq11	aspartoacylase
comp139535_c2_seq1	aspartoacylase (canavan disease)
comp139535_c2_seq7	aspartoacylase (canavan disease)
comp139535_c2_seq8	aspartoacylase (canavan disease)
comp139535_c2_seq10	aspartoacylase (canavan disease)
comp139535_c2_seq12	aspartoacylase (canavan disease)
comp56517_c0_seq1	aspartoacylase 3
comp56517_c0_seq2	aspartoacylase 3
comp73110_c0_seq1	aspartyl aminopeptidase
comp73110_c0_seq2	aspartyl aminopeptidase
comp136320_c0_seq1	aspartyl aminopeptidase
comp136320_c0_seq2	aspartyl aminopeptidase
comp136320_c0_seq3	aspartyl aminopeptidase
comp136320_c0_seq4	aspartyl aminopeptidase
comp136320_c0_seq5	aspartyl aminopeptidase
comp136320_c0_seq6	aspartyl aminopeptidase
comp136320_c0_seq7	aspartyl aminopeptidase
comp136320_c0_seq8	aspartyl aminopeptidase
comp136320_c0_seq9	aspartyl aminopeptidase
comp136320_c0_seq10	aspartyl aminopeptidase
comp136320_c0_seq11	aspartyl aminopeptidase
comp136320_c0_seq12	aspartyl aminopeptidase
comp136320_c0_seq13	aspartyl aminopeptidase
comp136320_c0_seq14	aspartyl aminopeptidase
comp141432_c0_seq4	aspartyl asparaginyl beta-hydroxylase
comp133804_c0_seq1	aspartyl-trna mitochondrial
comp133804_c0_seq2	aspartyl-trna mitochondrial
comp133804_c0_seq4	aspartyl-trna mitochondrial
comp133804_c0_seq5	aspartyl-trna mitochondrial
comp133804_c0_seq7	aspartyl-trna mitochondrial
comp133804_c0_seq8	aspartyl-trna mitochondrial
comp133804_c0_seq11	aspartyl-trna mitochondrial
comp133804_c0_seq12	aspartyl-trna mitochondrial
comp3169_c0_seq1	aspartyl-trna synthetase
comp41550_c0_seq1	aspartyl-trna synthetase
comp141432_c0_seq1	asph protein
comp141432_c0_seq7	asph protein
comp134231_c0_seq1	asporin precursor
comp23875_c0_seq1	astrotactin 1
comp22701_c0_seq1	astrotactin- partial
comp126430_c2_seq1	astrotactin- partial
comp132903_c0_seq3	at rich interactive domain 5b (mrf1-like)
comp47315_c0_seq1	at-hook dna-binding motif-containing protein 1
comp120775_c0_seq2	at-hook dna-binding motif-containing protein 1
comp139751_c0_seq6	at-hook-containing transcription factor
comp139751_c0_seq7	at-hook-containing transcription factor
comp139751_c0_seq9	at-hook-containing transcription factor
comp139751_c0_seq11	at-hook-containing transcription factor
comp122216_c0_seq1	at-rich interactive domain-containing protein 1a
comp122216_c0_seq2	at-rich interactive domain-containing protein 1a
comp122216_c0_seq3	at-rich interactive domain-containing protein 1a
comp122216_c0_seq4	at-rich interactive domain-containing protein 1a
comp138345_c0_seq1	at-rich interactive domain-containing protein 1a
comp138345_c0_seq2	at-rich interactive domain-containing protein 1a
comp138345_c0_seq5	at-rich interactive domain-containing protein 1a
comp138345_c0_seq6	at-rich interactive domain-containing protein 1a
comp138345_c0_seq7	at-rich interactive domain-containing protein 1a
comp138345_c0_seq8	at-rich interactive domain-containing protein 1a
comp143933_c5_seq8	at-rich interactive domain-containing protein 1a
comp143933_c5_seq10	at-rich interactive domain-containing protein 1a
comp143933_c5_seq12	at-rich interactive domain-containing protein 1a
comp143933_c5_seq14	at-rich interactive domain-containing protein 1a
comp51177_c0_seq1	at-rich interactive domain-containing protein 1b
comp112591_c0_seq1	at-rich interactive domain-containing protein 1b
comp132458_c1_seq1	at-rich interactive domain-containing protein 1b
comp138345_c0_seq4	at-rich interactive domain-containing protein 1b
comp141918_c4_seq1	at-rich interactive domain-containing protein 2
comp141918_c4_seq3	at-rich interactive domain-containing protein 2
comp141918_c4_seq4	at-rich interactive domain-containing protein 2
comp141918_c4_seq5	at-rich interactive domain-containing protein 2
comp141918_c4_seq6	at-rich interactive domain-containing protein 2
comp141918_c4_seq7	at-rich interactive domain-containing protein 2
comp141918_c4_seq8	at-rich interactive domain-containing protein 2
comp141918_c4_seq9	at-rich interactive domain-containing protein 2
comp141918_c4_seq11	at-rich interactive domain-containing protein 2
comp141918_c4_seq12	at-rich interactive domain-containing protein 2
comp141918_c4_seq13	at-rich interactive domain-containing protein 2
comp141918_c4_seq14	at-rich interactive domain-containing protein 2
comp141918_c4_seq15	at-rich interactive domain-containing protein 2
comp141918_c4_seq16	at-rich interactive domain-containing protein 2
comp141918_c4_seq17	at-rich interactive domain-containing protein 2
comp141918_c4_seq18	at-rich interactive domain-containing protein 2
comp141918_c4_seq19	at-rich interactive domain-containing protein 2
comp141918_c4_seq20	at-rich interactive domain-containing protein 2
comp141918_c4_seq21	at-rich interactive domain-containing protein 2
comp141918_c4_seq22	at-rich interactive domain-containing protein 2
comp141918_c4_seq23	at-rich interactive domain-containing protein 2
comp141918_c4_seq24	at-rich interactive domain-containing protein 2
comp141918_c4_seq25	at-rich interactive domain-containing protein 2
comp141918_c4_seq26	at-rich interactive domain-containing protein 2
comp141918_c4_seq27	at-rich interactive domain-containing protein 2
comp141918_c4_seq28	at-rich interactive domain-containing protein 2
comp136914_c1_seq9	at-rich interactive domain-containing protein 3a
comp118591_c0_seq1	at-rich interactive domain-containing protein 3b
comp118591_c0_seq2	at-rich interactive domain-containing protein 3b
comp87048_c0_seq2	at-rich interactive domain-containing protein 3c
comp143408_c2_seq3	at-rich interactive domain-containing protein 4a
comp143408_c2_seq4	at-rich interactive domain-containing protein 4a
comp143408_c2_seq7	at-rich interactive domain-containing protein 4a
comp143408_c2_seq8	at-rich interactive domain-containing protein 4a
comp143408_c2_seq11	at-rich interactive domain-containing protein 4a
comp143408_c2_seq12	at-rich interactive domain-containing protein 4a
comp143408_c2_seq15	at-rich interactive domain-containing protein 4a
comp143408_c2_seq17	at-rich interactive domain-containing protein 4a
comp143408_c2_seq21	at-rich interactive domain-containing protein 4a
comp143408_c2_seq24	at-rich interactive domain-containing protein 4a
comp143408_c2_seq25	at-rich interactive domain-containing protein 4a
comp143408_c2_seq26	at-rich interactive domain-containing protein 4a
comp143408_c2_seq27	at-rich interactive domain-containing protein 4a
comp143408_c2_seq32	at-rich interactive domain-containing protein 4a
comp143408_c2_seq34	at-rich interactive domain-containing protein 4a
comp143408_c2_seq35	at-rich interactive domain-containing protein 4a
comp143408_c2_seq36	at-rich interactive domain-containing protein 4a
comp143408_c2_seq37	at-rich interactive domain-containing protein 4a
comp143408_c2_seq38	at-rich interactive domain-containing protein 4a
comp143408_c2_seq45	at-rich interactive domain-containing protein 4a
comp143408_c2_seq47	at-rich interactive domain-containing protein 4a
comp143408_c2_seq52	at-rich interactive domain-containing protein 4a
comp143408_c2_seq53	at-rich interactive domain-containing protein 4a
comp143408_c2_seq54	at-rich interactive domain-containing protein 4a
comp143408_c2_seq57	at-rich interactive domain-containing protein 4a
comp143408_c2_seq58	at-rich interactive domain-containing protein 4a
comp143408_c2_seq60	at-rich interactive domain-containing protein 4a
comp143408_c2_seq61	at-rich interactive domain-containing protein 4a
comp143408_c2_seq62	at-rich interactive domain-containing protein 4a
comp143408_c2_seq64	at-rich interactive domain-containing protein 4a
comp143408_c2_seq67	at-rich interactive domain-containing protein 4a
comp143408_c2_seq71	at-rich interactive domain-containing protein 4a
comp143408_c2_seq72	at-rich interactive domain-containing protein 4a
comp143408_c2_seq74	at-rich interactive domain-containing protein 4a
comp143408_c2_seq75	at-rich interactive domain-containing protein 4a
comp143408_c2_seq77	at-rich interactive domain-containing protein 4a
comp143408_c2_seq80	at-rich interactive domain-containing protein 4a
comp143408_c2_seq81	at-rich interactive domain-containing protein 4a
comp143408_c2_seq82	at-rich interactive domain-containing protein 4a
comp143408_c2_seq83	at-rich interactive domain-containing protein 4a
comp143408_c2_seq85	at-rich interactive domain-containing protein 4a
comp143408_c2_seq30	at-rich interactive domain-containing protein 4a isoform 1
comp143408_c2_seq1	at-rich interactive domain-containing protein 4a isoform 2
comp143408_c2_seq2	at-rich interactive domain-containing protein 4a isoform 2
comp143408_c2_seq6	at-rich interactive domain-containing protein 4a isoform 2
comp143408_c2_seq9	at-rich interactive domain-containing protein 4a isoform 2
comp143408_c2_seq19	at-rich interactive domain-containing protein 4a isoform 2
comp143408_c2_seq28	at-rich interactive domain-containing protein 4a isoform 2
comp143408_c2_seq29	at-rich interactive domain-containing protein 4a isoform 2
comp143408_c2_seq31	at-rich interactive domain-containing protein 4a isoform 2
comp143408_c2_seq33	at-rich interactive domain-containing protein 4a isoform 2
comp143408_c2_seq40	at-rich interactive domain-containing protein 4a isoform 2
comp143408_c2_seq41	at-rich interactive domain-containing protein 4a isoform 2
comp143408_c2_seq50	at-rich interactive domain-containing protein 4a isoform 2
comp143408_c2_seq65	at-rich interactive domain-containing protein 4a isoform 2
comp143408_c2_seq70	at-rich interactive domain-containing protein 4a isoform 2
comp143408_c2_seq73	at-rich interactive domain-containing protein 4a isoform 2
comp143408_c2_seq10	at-rich interactive domain-containing protein 4a isoform 3
comp143408_c2_seq13	at-rich interactive domain-containing protein 4a isoform 3
comp143408_c2_seq14	at-rich interactive domain-containing protein 4a isoform 3
comp143408_c2_seq16	at-rich interactive domain-containing protein 4a isoform 3
comp143408_c2_seq23	at-rich interactive domain-containing protein 4a isoform 3
comp143408_c2_seq39	at-rich interactive domain-containing protein 4a isoform 3
comp143408_c2_seq42	at-rich interactive domain-containing protein 4a isoform 3
comp143408_c2_seq43	at-rich interactive domain-containing protein 4a isoform 3
comp143408_c2_seq48	at-rich interactive domain-containing protein 4a isoform 3
comp143408_c2_seq49	at-rich interactive domain-containing protein 4a isoform 3
comp143408_c2_seq56	at-rich interactive domain-containing protein 4a isoform 3
comp143408_c2_seq59	at-rich interactive domain-containing protein 4a isoform 3
comp143408_c2_seq63	at-rich interactive domain-containing protein 4a isoform 3
comp143408_c2_seq66	at-rich interactive domain-containing protein 4a isoform 3
comp143408_c2_seq76	at-rich interactive domain-containing protein 4a isoform 3
comp143408_c2_seq78	at-rich interactive domain-containing protein 4a isoform 3
comp143408_c2_seq79	at-rich interactive domain-containing protein 4a isoform 3
comp143408_c2_seq84	at-rich interactive domain-containing protein 4a isoform 3
comp141809_c1_seq6	at-rich interactive domain-containing protein 4b
comp141809_c1_seq8	at-rich interactive domain-containing protein 4b
comp141809_c1_seq12	at-rich interactive domain-containing protein 4b
comp141809_c1_seq13	at-rich interactive domain-containing protein 4b
comp141809_c1_seq15	at-rich interactive domain-containing protein 4b
comp141809_c1_seq18	at-rich interactive domain-containing protein 4b
comp141809_c1_seq20	at-rich interactive domain-containing protein 4b
comp141809_c1_seq21	at-rich interactive domain-containing protein 4b
comp141809_c1_seq28	at-rich interactive domain-containing protein 4b
comp141809_c1_seq34	at-rich interactive domain-containing protein 4b
comp141809_c1_seq2	at-rich interactive domain-containing protein 4b isoform 2
comp141809_c1_seq4	at-rich interactive domain-containing protein 4b isoform 2
comp141809_c1_seq17	at-rich interactive domain-containing protein 4b isoform 2
comp141809_c1_seq19	at-rich interactive domain-containing protein 4b isoform 2
comp141809_c1_seq26	at-rich interactive domain-containing protein 4b isoform 2
comp141809_c1_seq31	at-rich interactive domain-containing protein 4b isoform 2
comp141809_c1_seq32	at-rich interactive domain-containing protein 4b isoform 2
comp141809_c1_seq35	at-rich interactive domain-containing protein 4b isoform 2
comp141809_c1_seq40	at-rich interactive domain-containing protein 4b isoform 2
comp129660_c0_seq1	at-rich interactive domain-containing protein 5a
comp129660_c0_seq3	at-rich interactive domain-containing protein 5a
comp132903_c0_seq1	at-rich interactive domain-containing protein 5a
comp132903_c0_seq2	at-rich interactive domain-containing protein 5b
comp140780_c2_seq2	at-rich interactive domain-containing protein 5b
comp140780_c2_seq3	at-rich interactive domain-containing protein 5b
comp140780_c2_seq5	at-rich interactive domain-containing protein 5b
comp140780_c2_seq6	at-rich interactive domain-containing protein 5b
comp140780_c2_seq8	at-rich interactive domain-containing protein 5b
comp140780_c2_seq12	at-rich interactive domain-containing protein 5b
comp140780_c2_seq15	at-rich interactive domain-containing protein 5b
comp140780_c2_seq20	at-rich interactive domain-containing protein 5b
comp140780_c2_seq22	at-rich interactive domain-containing protein 5b
comp140780_c2_seq28	at-rich interactive domain-containing protein 5b
comp140780_c2_seq29	at-rich interactive domain-containing protein 5b
comp140780_c2_seq34	at-rich interactive domain-containing protein 5b
comp140780_c2_seq36	at-rich interactive domain-containing protein 5b
comp140780_c2_seq38	at-rich interactive domain-containing protein 5b
comp140780_c2_seq39	at-rich interactive domain-containing protein 5b
comp140780_c2_seq41	at-rich interactive domain-containing protein 5b
comp137108_c0_seq4	atad3a protein
comp137108_c0_seq7	atad3a protein
comp116464_c0_seq1	ataxia telangiectasia mutated
comp116464_c0_seq2	ataxia telangiectasia mutated
comp142397_c0_seq22	ataxia telangiectasia mutated
comp142397_c0_seq23	ataxia telangiectasia mutated
comp101215_c0_seq1	ataxin 1-like
comp101215_c1_seq1	ataxin 1-like
comp128294_c0_seq1	ataxin 10
comp128294_c0_seq3	ataxin 10
comp143886_c6_seq12	ataxin 2 binding protein 1
comp131602_c0_seq1	ataxin 2-like
comp131602_c0_seq2	ataxin 2-like
comp131602_c0_seq4	ataxin 2-like
comp131602_c0_seq5	ataxin 2-like
comp135476_c0_seq3	ataxin 2-like
comp133984_c0_seq1	ataxin 3
comp133984_c0_seq2	ataxin 3
comp133984_c0_seq5	ataxin 3
comp133984_c0_seq6	ataxin 3 variant ref
comp140235_c2_seq1	ataxin 7-like 2
comp140235_c2_seq2	ataxin 7-like 2
comp140235_c2_seq3	ataxin 7-like 2
comp140235_c2_seq4	ataxin 7-like 2
comp140235_c2_seq12	ataxin 7-like 2
comp140235_c2_seq14	ataxin 7-like 2
comp140235_c2_seq15	ataxin 7-like 2
comp140235_c2_seq24	ataxin 7-like 2
comp140235_c2_seq25	ataxin 7-like 2
comp140235_c2_seq30	ataxin 7-like 2
comp140235_c2_seq31	ataxin 7-like 2
comp140235_c2_seq34	ataxin 7-like 2
comp140235_c2_seq35	ataxin 7-like 2
comp140235_c2_seq37	ataxin 7-like 2
comp140235_c2_seq38	ataxin 7-like 2
comp140235_c2_seq43	ataxin 7-like 2
comp140235_c2_seq45	ataxin 7-like 2
comp140235_c2_seq47	ataxin 7-like 2
comp140235_c2_seq49	ataxin 7-like 2
comp141746_c1_seq3	ataxin 7-like 3
comp141746_c1_seq5	ataxin 7-like 3
comp141746_c1_seq13	ataxin 7-like 3
comp103952_c0_seq1	ataxin isoform cra_c
comp138424_c5_seq2	ataxin-1
comp138424_c5_seq3	ataxin-1
comp138424_c5_seq5	ataxin-1
comp138424_c5_seq6	ataxin-1
comp139700_c3_seq1	ataxin-1
comp139700_c3_seq3	ataxin-1
comp139700_c3_seq4	ataxin-1
comp139700_c3_seq5	ataxin-1
comp139700_c3_seq6	ataxin-1
comp139700_c3_seq8	ataxin-1
comp139700_c3_seq9	ataxin-1
comp139700_c3_seq10	ataxin-1
comp139700_c3_seq11	ataxin-1
comp139700_c3_seq15	ataxin-1
comp142660_c3_seq10	ataxin-1
comp142660_c3_seq23	ataxin-1
comp142660_c3_seq26	ataxin-1
comp142660_c3_seq32	ataxin-1
comp128294_c0_seq2	ataxin-10-like
comp141962_c0_seq1	ataxin-2
comp141962_c0_seq2	ataxin-2
comp141962_c0_seq3	ataxin-2
comp141962_c0_seq4	ataxin-2
comp141962_c0_seq5	ataxin-2
comp141962_c0_seq6	ataxin-2
comp141962_c0_seq7	ataxin-2
comp141962_c0_seq8	ataxin-2
comp135476_c0_seq5	ataxin-2-like protein
comp139180_c1_seq1	ataxin-2-like protein
comp139180_c1_seq2	ataxin-2-like protein
comp139180_c1_seq3	ataxin-2-like protein
comp139180_c1_seq4	ataxin-2-like protein
comp139180_c1_seq5	ataxin-2-like protein
comp139180_c1_seq6	ataxin-2-like protein
comp139180_c1_seq7	ataxin-2-like protein
comp139180_c1_seq8	ataxin-2-like protein
comp139180_c1_seq9	ataxin-2-like protein
comp139180_c1_seq10	ataxin-2-like protein
comp139180_c1_seq11	ataxin-2-like protein
comp139180_c1_seq12	ataxin-2-like protein
comp139180_c1_seq13	ataxin-2-like protein
comp139180_c1_seq16	ataxin-2-like protein
comp139180_c1_seq17	ataxin-2-like protein
comp139180_c1_seq19	ataxin-2-like protein
comp139180_c1_seq20	ataxin-2-like protein
comp139180_c1_seq21	ataxin-2-like protein
comp139180_c1_seq23	ataxin-2-like protein
comp139180_c1_seq24	ataxin-2-like protein
comp139180_c1_seq25	ataxin-2-like protein
comp139180_c1_seq27	ataxin-2-like protein
comp139180_c1_seq28	ataxin-2-like protein
comp139180_c1_seq29	ataxin-2-like protein
comp139180_c1_seq30	ataxin-2-like protein
comp139180_c1_seq31	ataxin-2-like protein
comp133984_c0_seq13	ataxin-3 isoform 1
comp128678_c0_seq2	ataxin-7 isoform 2
comp128678_c0_seq3	ataxin-7 isoform 2
comp142086_c2_seq6	ataxin-7 isoform c
comp142086_c2_seq7	ataxin-7 isoform c
comp65736_c0_seq2	ataxin-7-like protein 1
comp143927_c2_seq15	ataxin-7-like protein 1
comp143927_c2_seq9	ataxin-7-like protein 1-like
comp50376_c0_seq1	ataxin-7-like protein 2
comp140235_c2_seq9	ataxin-7-like protein 2
comp140235_c2_seq10	ataxin-7-like protein 2
comp140235_c2_seq11	ataxin-7-like protein 2
comp140235_c2_seq13	ataxin-7-like protein 2
comp140235_c2_seq18	ataxin-7-like protein 2
comp140235_c2_seq19	ataxin-7-like protein 2
comp140235_c2_seq20	ataxin-7-like protein 2
comp140235_c2_seq26	ataxin-7-like protein 2
comp140235_c2_seq27	ataxin-7-like protein 2
comp140235_c2_seq28	ataxin-7-like protein 2
comp140235_c2_seq29	ataxin-7-like protein 2
comp140235_c2_seq32	ataxin-7-like protein 2
comp140235_c2_seq33	ataxin-7-like protein 2
comp140235_c2_seq39	ataxin-7-like protein 2
comp140235_c2_seq40	ataxin-7-like protein 2
comp140235_c2_seq41	ataxin-7-like protein 2
comp140235_c2_seq48	ataxin-7-like protein 2
comp140235_c2_seq5	ataxin-7-like protein 2-like
comp140235_c2_seq6	ataxin-7-like protein 2-like
comp140235_c2_seq7	ataxin-7-like protein 2-like
comp140235_c2_seq8	ataxin-7-like protein 2-like
comp140235_c2_seq17	ataxin-7-like protein 2-like
comp140235_c2_seq21	ataxin-7-like protein 2-like
comp140235_c2_seq22	ataxin-7-like protein 2-like
comp140235_c2_seq42	ataxin-7-like protein 2-like
comp140235_c2_seq44	ataxin-7-like protein 2-like
comp141746_c1_seq24	ataxin-7-like protein 3
comp140580_c0_seq10	ataxin-7-like protein 3 isoform 1
comp141746_c1_seq8	ataxin-7-like protein 3 isoform 1
comp141746_c1_seq15	ataxin-7-like protein 3 isoform 1
comp141746_c1_seq20	ataxin-7-like protein 3 isoform 1
comp141746_c1_seq25	ataxin-7-like protein 3 isoform 1
comp141746_c1_seq19	ataxin-7-like protein 3 isoform 2
comp53748_c0_seq1	ataxin-7-like protein 3-like
comp141746_c1_seq9	ataxin-7-like protein 3-like
comp137048_c0_seq2	atg7 autophagy related 7 homolog
comp137048_c0_seq4	atg7 autophagy related 7 homolog
comp130922_c0_seq6	atherin
comp128151_c0_seq2	atl2 protein
comp132562_c0_seq1	atl2 protein
comp138017_c0_seq1	atl2 protein
comp138017_c0_seq2	atl2 protein
comp138017_c0_seq3	atl2 protein
comp138017_c0_seq4	atl2 protein
comp138017_c0_seq5	atl2 protein
comp138017_c0_seq6	atl2 protein
comp132562_c0_seq4	atl3 protein
comp132562_c0_seq3	atlastin gtpase 3
comp132562_c0_seq6	atlastin gtpase 3
comp115954_c0_seq1	atlastin-1 isoform 1
comp115954_c0_seq5	atlastin-1 isoform 1
comp115954_c0_seq2	atlastin-1 isoform 2
comp115954_c0_seq3	atlastin-1- partial
comp128151_c0_seq1	atlastin-2
comp132562_c0_seq2	atlastin-3 isoform 2
comp132562_c0_seq7	atlastin-3 isoform 2
comp127091_c0_seq1	atp citrate lyase
comp64430_c0_seq1	atp citrate synthase subunit 1
comp13586_c0_seq2	atp cobalamin adenosyltransferase
comp2252_c1_seq1	atp dependent helicase
comp72262_c0_seq1	atp dependent rna
comp137564_c0_seq1	atp gtp binding 5
comp137564_c0_seq2	atp gtp binding 5
comp137564_c0_seq3	atp gtp binding 5
comp137564_c0_seq7	atp gtp binding 5
comp137564_c0_seq8	atp gtp binding 5
comp137564_c0_seq10	atp gtp binding 5
comp137564_c0_seq11	atp gtp binding 5
comp137564_c0_seq17	atp gtp binding 5
comp38867_c0_seq1	atp h+ mitochondrial f1 beta polypeptide
comp48280_c0_seq1	atp h+ mitochondrial f1 beta polypeptide
comp66444_c0_seq1	atp h+ mitochondrial f1 gamma polypeptide 1
comp68645_c0_seq1	atp synthase
comp135699_c0_seq6	atp synthase
comp121967_c0_seq2	atp synthase beta partial
comp83459_c0_seq1	atp synthase delta mitochondrial
comp140491_c2_seq16	atp synthase e chain mitochondrial variant 1
comp77844_c0_seq1	atp synthase f0 subunit 6
comp106657_c0_seq1	atp synthase lipid-binding mitochondrial
comp106657_c0_seq2	atp synthase lipid-binding mitochondrial
comp70471_c0_seq1	atp synthase lipid-binding mitochondrial-like
comp106657_c0_seq3	atp synthase lipid-binding mitochondrial-like
comp128356_c0_seq2	atp synthase mitochondrial f1 complex assembly factor 1
comp128356_c0_seq3	atp synthase mitochondrial f1 complex assembly factor 1
comp128356_c0_seq1	atp synthase mitochondrial f1 complex assembly factor 1-like
comp142178_c0_seq1	atp synthase mitochondrial f1 complex assembly factor 2
comp142178_c0_seq2	atp synthase mitochondrial f1 complex assembly factor 2
comp142178_c0_seq4	atp synthase mitochondrial f1 complex assembly factor 2
comp142178_c0_seq5	atp synthase mitochondrial f1 complex assembly factor 2
comp142178_c0_seq6	atp synthase mitochondrial f1 complex assembly factor 2
comp117912_c0_seq1	atp synthase o mitochondrial precursor
comp102523_c1_seq1	atp synthase subunit beta
comp123566_c1_seq1	atp synthase subunit mitochondrial
comp141337_c3_seq26	atp synthase subunit mitochondrial
comp141969_c1_seq1	atp synthase subunit mitochondrial
comp141969_c1_seq2	atp synthase subunit mitochondrial
comp141969_c1_seq8	atp synthase subunit mitochondrial
comp141969_c1_seq9	atp synthase subunit mitochondrial
comp141969_c1_seq10	atp synthase subunit mitochondrial
comp141969_c1_seq13	atp synthase subunit mitochondrial
comp141969_c1_seq17	atp synthase subunit mitochondrial
comp141969_c1_seq20	atp synthase subunit mitochondrial
comp141969_c1_seq30	atp synthase subunit mitochondrial
comp141969_c1_seq31	atp synthase subunit mitochondrial
comp141969_c1_seq41	atp synthase subunit mitochondrial
comp141969_c1_seq44	atp synthase subunit mitochondrial
comp141969_c1_seq47	atp synthase subunit mitochondrial
comp141969_c1_seq48	atp synthase subunit mitochondrial
comp141969_c1_seq51	atp synthase subunit mitochondrial
comp141969_c1_seq52	atp synthase subunit mitochondrial
comp141969_c1_seq53	atp synthase subunit mitochondrial
comp141969_c1_seq55	atp synthase subunit mitochondrial
comp141969_c1_seq56	atp synthase subunit mitochondrial
comp141969_c1_seq57	atp synthase subunit mitochondrial
comp141969_c1_seq66	atp synthase subunit mitochondrial
comp143524_c1_seq2	atp synthase subunit mitochondrial
comp143524_c1_seq7	atp synthase subunit mitochondrial
comp143524_c1_seq9	atp synthase subunit mitochondrial
comp143524_c1_seq12	atp synthase subunit mitochondrial
comp143524_c1_seq29	atp synthase subunit mitochondrial
comp143524_c1_seq33	atp synthase subunit mitochondrial
comp143524_c1_seq38	atp synthase subunit mitochondrial
comp143524_c1_seq47	atp synthase subunit mitochondrial
comp143524_c1_seq48	atp synthase subunit mitochondrial
comp143524_c1_seq53	atp synthase subunit mitochondrial
comp143524_c1_seq54	atp synthase subunit mitochondrial
comp143524_c1_seq62	atp synthase subunit mitochondrial
comp143524_c1_seq71	atp synthase subunit mitochondrial
comp143524_c1_seq73	atp synthase subunit mitochondrial
comp143524_c1_seq74	atp synthase subunit mitochondrial
comp143524_c1_seq77	atp synthase subunit mitochondrial
comp34609_c0_seq1	atp synthase subunit mitochondrial-like
comp115039_c0_seq1	atp synthase subunit mitochondrial-like
comp141337_c3_seq11	atp synthase subunit mitochondrial-like
comp140491_c2_seq4	atp synthase subunit mitochondrial-like
comp133142_c0_seq1	atp synthase subunit s-like
comp133142_c0_seq2	atp synthase subunit s-like
comp139455_c0_seq8	atp synthase-coupling factor mitochondrial precursor
comp139455_c0_seq9	atp synthase-coupling factor mitochondrial precursor
comp139455_c0_seq10	atp synthase-coupling factor mitochondrial precursor
comp139455_c0_seq11	atp synthase-coupling factor mitochondrial precursor
comp139455_c0_seq14	atp synthase-coupling factor mitochondrial precursor
comp143819_c5_seq1	atp synthase-coupling factor mitochondrial precursor
comp143819_c5_seq2	atp synthase-coupling factor mitochondrial precursor
comp143819_c5_seq3	atp synthase-coupling factor mitochondrial precursor
comp143819_c5_seq4	atp synthase-coupling factor mitochondrial precursor
comp143819_c5_seq6	atp synthase-coupling factor mitochondrial precursor
comp143819_c5_seq7	atp synthase-coupling factor mitochondrial precursor
comp143819_c5_seq8	atp synthase-coupling factor mitochondrial precursor
comp143819_c5_seq9	atp synthase-coupling factor mitochondrial precursor
comp141834_c1_seq1	atp-binding cassette sub-family a member 1
comp141834_c1_seq3	atp-binding cassette sub-family a member 1
comp141834_c1_seq4	atp-binding cassette sub-family a member 1
comp141834_c1_seq5	atp-binding cassette sub-family a member 1
comp141834_c1_seq6	atp-binding cassette sub-family a member 1
comp141834_c1_seq7	atp-binding cassette sub-family a member 1
comp141834_c1_seq8	atp-binding cassette sub-family a member 1
comp141834_c1_seq9	atp-binding cassette sub-family a member 1
comp141834_c1_seq10	atp-binding cassette sub-family a member 1
comp141834_c1_seq13	atp-binding cassette sub-family a member 1
comp137434_c0_seq2	atp-binding cassette sub-family a member 1-like
comp141834_c0_seq1	atp-binding cassette sub-family a member 1-like
comp141834_c1_seq12	atp-binding cassette sub-family a member 1-like
comp34342_c0_seq1	atp-binding cassette sub-family a member 2
comp123659_c0_seq2	atp-binding cassette sub-family a member 2
comp123659_c0_seq3	atp-binding cassette sub-family a member 2
comp123659_c0_seq4	atp-binding cassette sub-family a member 2
comp123659_c0_seq5	atp-binding cassette sub-family a member 2
comp123659_c0_seq7	atp-binding cassette sub-family a member 2
comp123659_c0_seq8	atp-binding cassette sub-family a member 2
comp123659_c0_seq9	atp-binding cassette sub-family a member 2
comp131939_c0_seq1	atp-binding cassette sub-family a member 2
comp131939_c0_seq2	atp-binding cassette sub-family a member 2
comp135558_c0_seq1	atp-binding cassette sub-family a member 2
comp135558_c0_seq3	atp-binding cassette sub-family a member 2
comp142282_c0_seq1	atp-binding cassette sub-family a member 2
comp142282_c0_seq2	atp-binding cassette sub-family a member 2
comp142282_c0_seq3	atp-binding cassette sub-family a member 2
comp142282_c0_seq4	atp-binding cassette sub-family a member 2
comp142282_c0_seq5	atp-binding cassette sub-family a member 2
comp142282_c0_seq6	atp-binding cassette sub-family a member 2
comp142282_c0_seq7	atp-binding cassette sub-family a member 2
comp142282_c0_seq8	atp-binding cassette sub-family a member 2
comp142282_c0_seq9	atp-binding cassette sub-family a member 2
comp142282_c0_seq10	atp-binding cassette sub-family a member 2
comp142282_c0_seq11	atp-binding cassette sub-family a member 2
comp140539_c2_seq2	atp-binding cassette sub-family a member 3
comp140539_c2_seq3	atp-binding cassette sub-family a member 3
comp140539_c2_seq5	atp-binding cassette sub-family a member 3
comp140539_c2_seq8	atp-binding cassette sub-family a member 3
comp140539_c2_seq9	atp-binding cassette sub-family a member 3
comp140539_c2_seq10	atp-binding cassette sub-family a member 3
comp140539_c2_seq12	atp-binding cassette sub-family a member 3
comp140539_c2_seq13	atp-binding cassette sub-family a member 3
comp140539_c2_seq14	atp-binding cassette sub-family a member 3
comp140539_c2_seq16	atp-binding cassette sub-family a member 3
comp140539_c2_seq17	atp-binding cassette sub-family a member 3
comp140539_c2_seq18	atp-binding cassette sub-family a member 3
comp140539_c2_seq19	atp-binding cassette sub-family a member 3
comp140539_c2_seq20	atp-binding cassette sub-family a member 3
comp140539_c2_seq21	atp-binding cassette sub-family a member 3
comp140539_c2_seq22	atp-binding cassette sub-family a member 3
comp140539_c2_seq23	atp-binding cassette sub-family a member 3
comp140539_c2_seq25	atp-binding cassette sub-family a member 3
comp140539_c2_seq26	atp-binding cassette sub-family a member 3
comp140539_c2_seq27	atp-binding cassette sub-family a member 3
comp140539_c2_seq30	atp-binding cassette sub-family a member 3
comp140539_c2_seq31	atp-binding cassette sub-family a member 3
comp140539_c2_seq33	atp-binding cassette sub-family a member 3
comp140539_c2_seq34	atp-binding cassette sub-family a member 3
comp140539_c2_seq36	atp-binding cassette sub-family a member 3
comp140539_c2_seq37	atp-binding cassette sub-family a member 3
comp140539_c2_seq38	atp-binding cassette sub-family a member 3
comp140539_c2_seq39	atp-binding cassette sub-family a member 3
comp90061_c0_seq1	atp-binding cassette sub-family a member 3-like
comp140539_c2_seq29	atp-binding cassette sub-family a member 3-like
comp140416_c1_seq1	atp-binding cassette sub-family a member 5
comp140416_c1_seq2	atp-binding cassette sub-family a member 5
comp140416_c1_seq3	atp-binding cassette sub-family a member 5
comp140416_c1_seq4	atp-binding cassette sub-family a member 5
comp141834_c1_seq11	atp-binding cassette sub-family a member 7
comp141791_c0_seq8	atp-binding cassette sub-family b member 9
comp141791_c0_seq14	atp-binding cassette sub-family b member 9
comp141791_c0_seq22	atp-binding cassette sub-family b member 9
comp136276_c0_seq1	atp-binding cassette sub-family b member mitochondrial
comp136276_c0_seq4	atp-binding cassette sub-family b member mitochondrial
comp138754_c0_seq1	atp-binding cassette sub-family b member mitochondrial
comp138754_c0_seq4	atp-binding cassette sub-family b member mitochondrial
comp143208_c2_seq3	atp-binding cassette sub-family b member mitochondrial
comp143208_c2_seq4	atp-binding cassette sub-family b member mitochondrial
comp143208_c2_seq7	atp-binding cassette sub-family b member mitochondrial
comp143208_c2_seq9	atp-binding cassette sub-family b member mitochondrial
comp143208_c2_seq11	atp-binding cassette sub-family b member mitochondrial
comp84178_c0_seq1	atp-binding cassette sub-family b member mitochondrial-like
comp131911_c0_seq1	atp-binding cassette sub-family b member mitochondrial-like
comp131911_c0_seq3	atp-binding cassette sub-family b member mitochondrial-like
comp136276_c0_seq2	atp-binding cassette sub-family b member mitochondrial-like
comp136276_c0_seq3	atp-binding cassette sub-family b member mitochondrial-like
comp136276_c0_seq5	atp-binding cassette sub-family b member mitochondrial-like
comp136276_c0_seq6	atp-binding cassette sub-family b member mitochondrial-like
comp136276_c0_seq7	atp-binding cassette sub-family b member mitochondrial-like
comp136276_c0_seq8	atp-binding cassette sub-family b member mitochondrial-like
comp136276_c0_seq9	atp-binding cassette sub-family b member mitochondrial-like
comp138754_c0_seq2	atp-binding cassette sub-family b member mitochondrial-like
comp138754_c0_seq3	atp-binding cassette sub-family b member mitochondrial-like
comp138754_c0_seq5	atp-binding cassette sub-family b member mitochondrial-like
comp138754_c0_seq6	atp-binding cassette sub-family b member mitochondrial-like
comp138754_c0_seq7	atp-binding cassette sub-family b member mitochondrial-like
comp138754_c0_seq8	atp-binding cassette sub-family b member mitochondrial-like
comp138754_c0_seq9	atp-binding cassette sub-family b member mitochondrial-like
comp143208_c2_seq2	atp-binding cassette sub-family b member mitochondrial-like
comp143208_c2_seq5	atp-binding cassette sub-family b member mitochondrial-like
comp143208_c2_seq6	atp-binding cassette sub-family b member mitochondrial-like
comp143208_c2_seq12	atp-binding cassette sub-family b member mitochondrial-like
comp143208_c2_seq13	atp-binding cassette sub-family b member mitochondrial-like
comp141152_c0_seq1	atp-binding cassette sub-family c member 8
comp141152_c0_seq2	atp-binding cassette sub-family c member 8
comp141152_c0_seq3	atp-binding cassette sub-family c member 8
comp141152_c0_seq4	atp-binding cassette sub-family c member 8
comp141152_c0_seq6	atp-binding cassette sub-family c member 8
comp141152_c0_seq8	atp-binding cassette sub-family c member 8
comp141152_c0_seq9	atp-binding cassette sub-family c member 8
comp141152_c0_seq10	atp-binding cassette sub-family c member 8
comp141152_c0_seq11	atp-binding cassette sub-family c member 8
comp141152_c0_seq13	atp-binding cassette sub-family c member 8
comp141152_c0_seq14	atp-binding cassette sub-family c member 8
comp141152_c0_seq19	atp-binding cassette sub-family c member 8
comp141152_c0_seq23	atp-binding cassette sub-family c member 8
comp141152_c0_seq24	atp-binding cassette sub-family c member 8
comp141152_c0_seq25	atp-binding cassette sub-family c member 8
comp141152_c0_seq27	atp-binding cassette sub-family c member 8
comp141152_c0_seq28	atp-binding cassette sub-family c member 8
comp141152_c0_seq29	atp-binding cassette sub-family c member 8
comp141152_c0_seq30	atp-binding cassette sub-family c member 8
comp141152_c0_seq31	atp-binding cassette sub-family c member 8
comp141152_c0_seq33	atp-binding cassette sub-family c member 8
comp141152_c0_seq34	atp-binding cassette sub-family c member 8
comp141152_c0_seq35	atp-binding cassette sub-family c member 8
comp141152_c0_seq36	atp-binding cassette sub-family c member 8
comp141152_c0_seq37	atp-binding cassette sub-family c member 8
comp141152_c0_seq38	atp-binding cassette sub-family c member 8
comp141152_c0_seq39	atp-binding cassette sub-family c member 8
comp141152_c0_seq40	atp-binding cassette sub-family c member 8
comp141152_c0_seq41	atp-binding cassette sub-family c member 8
comp141152_c0_seq44	atp-binding cassette sub-family c member 8
comp141152_c0_seq45	atp-binding cassette sub-family c member 8
comp141152_c0_seq46	atp-binding cassette sub-family c member 8
comp141152_c0_seq47	atp-binding cassette sub-family c member 8
comp141152_c0_seq48	atp-binding cassette sub-family c member 8
comp141152_c0_seq49	atp-binding cassette sub-family c member 8
comp141152_c0_seq50	atp-binding cassette sub-family c member 8
comp141152_c0_seq51	atp-binding cassette sub-family c member 8
comp141152_c0_seq52	atp-binding cassette sub-family c member 8
comp141152_c0_seq53	atp-binding cassette sub-family c member 8
comp141152_c0_seq56	atp-binding cassette sub-family c member 8
comp141152_c0_seq61	atp-binding cassette sub-family c member 8
comp141152_c0_seq55	atp-binding cassette sub-family c member 8 isoform 2
comp141791_c0_seq2	atp-binding cassette sub-family c member 9
comp141791_c0_seq4	atp-binding cassette sub-family c member 9
comp141791_c0_seq6	atp-binding cassette sub-family c member 9
comp141791_c0_seq7	atp-binding cassette sub-family c member 9
comp141791_c0_seq9	atp-binding cassette sub-family c member 9
comp141791_c0_seq10	atp-binding cassette sub-family c member 9
comp141791_c0_seq11	atp-binding cassette sub-family c member 9
comp141791_c0_seq13	atp-binding cassette sub-family c member 9
comp141791_c0_seq15	atp-binding cassette sub-family c member 9
comp141791_c0_seq20	atp-binding cassette sub-family c member 9 isoform 2
comp139338_c0_seq6	atp-binding cassette sub-family d member 3
comp139338_c0_seq7	atp-binding cassette sub-family d member 3
comp139338_c0_seq8	atp-binding cassette sub-family d member 3
comp139338_c0_seq10	atp-binding cassette sub-family d member 3
comp139338_c0_seq11	atp-binding cassette sub-family d member 3
comp139338_c0_seq13	atp-binding cassette sub-family d member 3
comp139338_c0_seq14	atp-binding cassette sub-family d member 3
comp135563_c0_seq1	atp-binding cassette sub-family d member 4
comp135563_c0_seq2	atp-binding cassette sub-family d member 4
comp135563_c0_seq3	atp-binding cassette sub-family d member 4
comp135563_c0_seq4	atp-binding cassette sub-family d member 4
comp135563_c0_seq5	atp-binding cassette sub-family d member 4
comp135563_c0_seq6	atp-binding cassette sub-family d member 4
comp135563_c0_seq7	atp-binding cassette sub-family d member 4
comp135563_c0_seq8	atp-binding cassette sub-family d member 4
comp135563_c0_seq10	atp-binding cassette sub-family d member 4
comp135563_c0_seq12	atp-binding cassette sub-family d member 4
comp135563_c0_seq13	atp-binding cassette sub-family d member 4
comp135563_c0_seq14	atp-binding cassette sub-family d member 4
comp135563_c0_seq15	atp-binding cassette sub-family d member 4
comp135563_c0_seq9	atp-binding cassette sub-family d member 4-like
comp135563_c0_seq11	atp-binding cassette sub-family d member 4-like
comp21241_c0_seq1	atp-binding cassette sub-family e member 1
comp118547_c0_seq1	atp-binding cassette sub-family e member 1
comp118547_c0_seq2	atp-binding cassette sub-family e member 1
comp138390_c0_seq2	atp-binding cassette sub-family e member 1
comp138390_c0_seq6	atp-binding cassette sub-family e member 1
comp143702_c0_seq1	atp-binding cassette sub-family f member 1
comp143702_c0_seq2	atp-binding cassette sub-family f member 1
comp143702_c0_seq3	atp-binding cassette sub-family f member 1
comp143702_c0_seq6	atp-binding cassette sub-family f member 1
comp143702_c0_seq8	atp-binding cassette sub-family f member 1
comp143702_c0_seq9	atp-binding cassette sub-family f member 1
comp143702_c0_seq10	atp-binding cassette sub-family f member 1
comp143702_c0_seq11	atp-binding cassette sub-family f member 1
comp143702_c0_seq12	atp-binding cassette sub-family f member 1
comp143702_c0_seq14	atp-binding cassette sub-family f member 1
comp143702_c0_seq16	atp-binding cassette sub-family f member 1
comp143702_c0_seq17	atp-binding cassette sub-family f member 1
comp143702_c0_seq18	atp-binding cassette sub-family f member 1
comp143702_c0_seq19	atp-binding cassette sub-family f member 1
comp143702_c0_seq21	atp-binding cassette sub-family f member 1
comp143702_c0_seq22	atp-binding cassette sub-family f member 1
comp143702_c0_seq23	atp-binding cassette sub-family f member 1
comp143702_c0_seq24	atp-binding cassette sub-family f member 1
comp143702_c0_seq25	atp-binding cassette sub-family f member 1
comp143702_c0_seq27	atp-binding cassette sub-family f member 1
comp143702_c0_seq29	atp-binding cassette sub-family f member 1
comp143702_c0_seq32	atp-binding cassette sub-family f member 1
comp143702_c0_seq33	atp-binding cassette sub-family f member 1
comp143702_c0_seq35	atp-binding cassette sub-family f member 1
comp143702_c0_seq36	atp-binding cassette sub-family f member 1
comp143702_c0_seq37	atp-binding cassette sub-family f member 1
comp143702_c0_seq38	atp-binding cassette sub-family f member 1
comp143702_c0_seq39	atp-binding cassette sub-family f member 1
comp143702_c0_seq40	atp-binding cassette sub-family f member 1
comp143702_c0_seq43	atp-binding cassette sub-family f member 1
comp143702_c0_seq44	atp-binding cassette sub-family f member 1
comp143702_c0_seq47	atp-binding cassette sub-family f member 1
comp143702_c0_seq48	atp-binding cassette sub-family f member 1
comp143702_c0_seq49	atp-binding cassette sub-family f member 1
comp143702_c0_seq55	atp-binding cassette sub-family f member 1
comp143702_c0_seq56	atp-binding cassette sub-family f member 1
comp143702_c0_seq58	atp-binding cassette sub-family f member 1
comp143702_c0_seq60	atp-binding cassette sub-family f member 1
comp143702_c0_seq61	atp-binding cassette sub-family f member 1
comp143702_c0_seq62	atp-binding cassette sub-family f member 1
comp143702_c0_seq63	atp-binding cassette sub-family f member 1
comp143702_c0_seq4	atp-binding cassette sub-family f member 1-like
comp143702_c0_seq7	atp-binding cassette sub-family f member 1-like
comp138799_c0_seq2	atp-binding cassette sub-family f member 2
comp138799_c0_seq6	atp-binding cassette sub-family f member 2
comp76652_c0_seq1	atp-binding cassette sub-family f member 3
comp138584_c6_seq3	atp-binding cassette sub-family f member 3
comp138584_c6_seq5	atp-binding cassette sub-family f member 3
comp138584_c6_seq6	atp-binding cassette sub-family f member 3
comp138584_c6_seq9	atp-binding cassette sub-family f member 3
comp138584_c6_seq12	atp-binding cassette sub-family f member 3
comp138584_c6_seq13	atp-binding cassette sub-family f member 3
comp143589_c1_seq13	atp-binding cassette sub-family f member 3
comp143589_c1_seq23	atp-binding cassette sub-family f member 3
comp143589_c1_seq28	atp-binding cassette sub-family f member 3
comp138584_c6_seq1	atp-binding cassette sub-family f member 3 isoform 2
comp138584_c6_seq2	atp-binding cassette sub-family f member 3 isoform 2
comp138584_c6_seq4	atp-binding cassette sub-family f member 3 isoform 2
comp138584_c6_seq7	atp-binding cassette sub-family f member 3 isoform 2
comp138584_c6_seq10	atp-binding cassette sub-family f member 3 isoform 2
comp138584_c6_seq11	atp-binding cassette sub-family f member 3 isoform 2
comp138584_c6_seq14	atp-binding cassette sub-family f member 3 isoform 2
comp143589_c1_seq2	atp-binding cassette sub-family f member 3 isoform 2
comp143589_c1_seq3	atp-binding cassette sub-family f member 3 isoform 2
comp143589_c1_seq5	atp-binding cassette sub-family f member 3 isoform 2
comp143589_c1_seq9	atp-binding cassette sub-family f member 3 isoform 2
comp143589_c1_seq11	atp-binding cassette sub-family f member 3 isoform 2
comp143589_c1_seq18	atp-binding cassette sub-family f member 3 isoform 2
comp143589_c1_seq27	atp-binding cassette sub-family f member 3 isoform 2
comp143589_c1_seq8	atp-binding cassette sub-family f member 3- partial
comp138584_c6_seq8	atp-binding cassette sub-family f member 3-like
comp143589_c1_seq19	atp-binding cassette sub-family f member 3-like
comp119569_c0_seq1	atp-binding cassette sub-family g member 1 isoform 1
comp138188_c0_seq1	atp-binding cassette sub-family g member 1 isoform 1
comp138188_c0_seq2	atp-binding cassette sub-family g member 1 isoform 1
comp138188_c0_seq3	atp-binding cassette sub-family g member 1 isoform 1
comp138188_c0_seq4	atp-binding cassette sub-family g member 1 isoform 1
comp138188_c2_seq1	atp-binding cassette sub-family g member 1 isoform 2
comp138947_c0_seq4	atp-binding cassette sub-family g member 2
comp138947_c0_seq7	atp-binding cassette sub-family g member 2
comp138947_c0_seq8	atp-binding cassette sub-family g member 2
comp138947_c0_seq10	atp-binding cassette sub-family g member 2
comp138947_c0_seq12	atp-binding cassette sub-family g member 2
comp138947_c0_seq13	atp-binding cassette sub-family g member 2
comp136140_c0_seq1	atp-binding cassette sub-family g member 2-like
comp136140_c0_seq2	atp-binding cassette sub-family g member 2-like
comp136140_c0_seq3	atp-binding cassette sub-family g member 2-like
comp136140_c0_seq4	atp-binding cassette sub-family g member 2-like
comp136140_c0_seq5	atp-binding cassette sub-family g member 2-like
comp136140_c0_seq6	atp-binding cassette sub-family g member 2-like
comp136140_c0_seq7	atp-binding cassette sub-family g member 2-like
comp5173_c0_seq1	atp-binding cassette sub-family g member 4
comp133366_c0_seq3	atp-binding domain-containing protein 4
comp143185_c0_seq1	atp-binding sub-family b (mdr tap) member 3 like 1
comp143185_c0_seq2	atp-binding sub-family b (mdr tap) member 3 like 1
comp143185_c0_seq3	atp-binding sub-family b (mdr tap) member 3 like 1
comp143185_c0_seq4	atp-binding sub-family b (mdr tap) member 3 like 1
comp143185_c0_seq5	atp-binding sub-family b (mdr tap) member 3 like 1
comp143185_c0_seq6	atp-binding sub-family b (mdr tap) member 3 like 1
comp143185_c0_seq8	atp-binding sub-family b (mdr tap) member 3 like 1
comp143185_c0_seq9	atp-binding sub-family b (mdr tap) member 3 like 1
comp143185_c0_seq10	atp-binding sub-family b (mdr tap) member 3 like 1
comp143185_c0_seq11	atp-binding sub-family b (mdr tap) member 3 like 1
comp143185_c0_seq12	atp-binding sub-family b (mdr tap) member 3 like 1
comp143185_c0_seq13	atp-binding sub-family b (mdr tap) member 3 like 1
comp143185_c0_seq14	atp-binding sub-family b (mdr tap) member 3 like 1
comp143185_c0_seq15	atp-binding sub-family b (mdr tap) member 3 like 1
comp143185_c0_seq16	atp-binding sub-family b (mdr tap) member 3 like 1
comp143185_c0_seq17	atp-binding sub-family b (mdr tap) member 3 like 1
comp143185_c0_seq18	atp-binding sub-family b (mdr tap) member 3 like 1
comp143185_c0_seq19	atp-binding sub-family b (mdr tap) member 3 like 1
comp143185_c0_seq21	atp-binding sub-family b (mdr tap) member 3 like 1
comp143185_c0_seq22	atp-binding sub-family b (mdr tap) member 3 like 1
comp143185_c0_seq23	atp-binding sub-family b (mdr tap) member 3 like 1
comp143185_c0_seq24	atp-binding sub-family b (mdr tap) member 3 like 1
comp143185_c0_seq25	atp-binding sub-family b (mdr tap) member 3 like 1
comp143185_c0_seq26	atp-binding sub-family b (mdr tap) member 3 like 1
comp143185_c0_seq27	atp-binding sub-family b (mdr tap) member 3 like 1
comp143185_c0_seq28	atp-binding sub-family b (mdr tap) member 3 like 1
comp143185_c0_seq29	atp-binding sub-family b (mdr tap) member 3 like 1
comp143185_c0_seq30	atp-binding sub-family b (mdr tap) member 3 like 1
comp143185_c0_seq31	atp-binding sub-family b (mdr tap) member 3 like 1
comp143185_c0_seq32	atp-binding sub-family b (mdr tap) member 3 like 1
comp138754_c0_seq10	atp-binding sub-family b (mdr tap) member 7
comp137992_c0_seq1	atp-binding sub-family c (cftr mrp) member 1
comp141152_c0_seq22	atp-binding sub-family c (cftr mrp) member 8
comp141791_c0_seq23	atp-binding sub-family c (cftr mrp) member 9
comp139338_c0_seq1	atp-binding sub-family d member 3
comp139338_c0_seq2	atp-binding sub-family d member 3
comp139338_c0_seq3	atp-binding sub-family d member 3
comp139338_c0_seq5	atp-binding sub-family d member 3
comp139338_c0_seq12	atp-binding sub-family d member 3
comp139338_c0_seq15	atp-binding sub-family d member 3
comp139338_c0_seq16	atp-binding sub-family d member 3
comp139338_c0_seq17	atp-binding sub-family d member 3
comp143702_c0_seq5	atp-binding sub-family f member 1
comp143589_c1_seq15	atp-binding sub-family f member 3
comp143589_c1_seq16	atp-binding sub-family f member 3
comp143589_c1_seq17	atp-binding sub-family f member 3
comp143589_c1_seq24	atp-binding sub-family f member 3
comp76660_c0_seq1	atp-binding-cassette protein
comp127091_c0_seq3	atp-citrate synthase
comp127091_c1_seq1	atp-citrate synthase
comp66663_c0_seq1	atp-citrate synthase (atp-citrate (pro-s-)-lyase)
comp46600_c0_seq1	atp-citrate synthase-like
comp141839_c1_seq7	atp-citrate synthase-like
comp127091_c0_seq2	atp-citrate synthase-like isoform 1
comp142243_c1_seq9	atp-dependent -nad h-hydrate dehydratase
comp142352_c0_seq17	atp-dependent clp protease atp-binding subunit clpx- mitochondrial
comp142352_c0_seq36	atp-dependent clp protease atp-binding subunit clpx- mitochondrial
comp142536_c0_seq4	atp-dependent clp protease atp-binding subunit clpx- mitochondrial
comp142536_c0_seq15	atp-dependent clp protease atp-binding subunit clpx- mitochondrial
comp142352_c0_seq31	atp-dependent clp protease atp-binding subunit clpx- mitochondrial-like
comp138723_c1_seq1	atp-dependent clp protease proteolytic mitochondrial
comp138723_c1_seq2	atp-dependent clp protease proteolytic mitochondrial
comp138723_c1_seq3	atp-dependent clp protease proteolytic mitochondrial
comp138723_c1_seq4	atp-dependent clp protease proteolytic mitochondrial
comp138723_c1_seq5	atp-dependent clp protease proteolytic mitochondrial
comp138723_c1_seq8	atp-dependent clp protease proteolytic mitochondrial
comp138723_c1_seq6	atp-dependent clp protease proteolytic mitochondrial-like
comp95803_c0_seq1	atp-dependent clp proteolytic subunit
comp108497_c1_seq1	atp-dependent dna
comp108497_c1_seq2	atp-dependent dna
comp137111_c0_seq1	atp-dependent dna helicase q1
comp137111_c0_seq2	atp-dependent dna helicase q1
comp137111_c0_seq3	atp-dependent dna helicase q1-like
comp119553_c0_seq1	atp-dependent dna helicase q4
comp134083_c0_seq1	atp-dependent dna helicase q4
comp71567_c0_seq1	atp-dependent dna helicase q4-like
comp31692_c0_seq1	atp-dependent dna helicase q5
comp136902_c0_seq2	atp-dependent dna helicase q5
comp136902_c0_seq3	atp-dependent dna helicase q5
comp136902_c0_seq5	atp-dependent dna helicase q5
comp136902_c0_seq6	atp-dependent dna helicase q5
comp136902_c0_seq8	atp-dependent dna helicase q5
comp136902_c0_seq9	atp-dependent dna helicase q5
comp136902_c0_seq10	atp-dependent dna helicase q5
comp136902_c0_seq11	atp-dependent dna helicase q5
comp136902_c0_seq1	atp-dependent dna helicase q5-like
comp136902_c0_seq12	atp-dependent dna helicase q5-like
comp109477_c0_seq1	atp-dependent dna ligase
comp127672_c1_seq1	atp-dependent exodnase
comp43877_c0_seq2	atp-dependent helicase brm-like
comp15636_c0_seq1	atp-dependent metalloprotease
comp108111_c0_seq1	atp-dependent protease la
comp2437_c0_seq1	atp-dependent rna
comp16214_c0_seq1	atp-dependent rna
comp14810_c0_seq1	atp-dependent rna helicase
comp140613_c0_seq1	atp-dependent rna helicase a
comp140613_c0_seq2	atp-dependent rna helicase a
comp140613_c0_seq3	atp-dependent rna helicase a
comp140613_c0_seq5	atp-dependent rna helicase a
comp140613_c0_seq6	atp-dependent rna helicase a
comp140613_c0_seq7	atp-dependent rna helicase a
comp140613_c0_seq8	atp-dependent rna helicase a
comp140613_c0_seq9	atp-dependent rna helicase a
comp140613_c0_seq10	atp-dependent rna helicase a
comp140613_c0_seq11	atp-dependent rna helicase a
comp140613_c0_seq12	atp-dependent rna helicase a
comp140613_c0_seq13	atp-dependent rna helicase a
comp140613_c0_seq14	atp-dependent rna helicase a
comp140613_c0_seq15	atp-dependent rna helicase a
comp140613_c0_seq16	atp-dependent rna helicase a
comp140613_c0_seq17	atp-dependent rna helicase a
comp140613_c0_seq18	atp-dependent rna helicase a
comp140613_c0_seq19	atp-dependent rna helicase a
comp140613_c0_seq20	atp-dependent rna helicase a
comp140613_c0_seq21	atp-dependent rna helicase a
comp140613_c0_seq22	atp-dependent rna helicase a
comp140613_c0_seq23	atp-dependent rna helicase a
comp140613_c0_seq24	atp-dependent rna helicase a
comp140613_c0_seq25	atp-dependent rna helicase a
comp140613_c0_seq26	atp-dependent rna helicase a
comp140613_c0_seq27	atp-dependent rna helicase a
comp140613_c0_seq28	atp-dependent rna helicase a
comp140613_c0_seq29	atp-dependent rna helicase a
comp140613_c0_seq30	atp-dependent rna helicase a
comp140613_c0_seq31	atp-dependent rna helicase a
comp140613_c0_seq32	atp-dependent rna helicase a
comp140613_c0_seq33	atp-dependent rna helicase a
comp140613_c0_seq34	atp-dependent rna helicase a
comp140613_c0_seq35	atp-dependent rna helicase a
comp140613_c0_seq36	atp-dependent rna helicase a
comp140613_c0_seq37	atp-dependent rna helicase a
comp140613_c0_seq38	atp-dependent rna helicase a
comp140613_c0_seq39	atp-dependent rna helicase a
comp140613_c0_seq40	atp-dependent rna helicase a
comp140613_c0_seq41	atp-dependent rna helicase a
comp140613_c0_seq42	atp-dependent rna helicase a
comp140613_c0_seq43	atp-dependent rna helicase a
comp140613_c0_seq4	atp-dependent rna helicase a-like
comp118854_c0_seq1	atp-dependent rna helicase abstrakt-like
comp137008_c3_seq26	atp-dependent rna helicase an3-like
comp139632_c0_seq1	atp-dependent rna helicase ddx1
comp139632_c0_seq2	atp-dependent rna helicase ddx1
comp139632_c0_seq3	atp-dependent rna helicase ddx1
comp139632_c0_seq5	atp-dependent rna helicase ddx1
comp139632_c0_seq6	atp-dependent rna helicase ddx1
comp139632_c0_seq8	atp-dependent rna helicase ddx1
comp139632_c0_seq9	atp-dependent rna helicase ddx1
comp139632_c0_seq10	atp-dependent rna helicase ddx1
comp139632_c0_seq11	atp-dependent rna helicase ddx1
comp139632_c0_seq12	atp-dependent rna helicase ddx1
comp69446_c0_seq1	atp-dependent rna helicase ddx11-like protein 8-like
comp69446_c0_seq2	atp-dependent rna helicase ddx11-like protein 8-like
comp87439_c0_seq1	atp-dependent rna helicase ddx11-like protein 8-like
comp87439_c0_seq2	atp-dependent rna helicase ddx11-like protein 8-like
comp129938_c1_seq2	atp-dependent rna helicase ddx11-like protein 8-like
comp72240_c0_seq1	atp-dependent rna helicase ddx18
comp96710_c0_seq1	atp-dependent rna helicase ddx19a
comp96710_c0_seq2	atp-dependent rna helicase ddx19a
comp142270_c6_seq10	atp-dependent rna helicase ddx19a
comp122263_c0_seq3	atp-dependent rna helicase ddx19b
comp142270_c6_seq1	atp-dependent rna helicase ddx19b
comp142270_c6_seq3	atp-dependent rna helicase ddx19b
comp142270_c6_seq7	atp-dependent rna helicase ddx19b
comp142270_c6_seq9	atp-dependent rna helicase ddx19b
comp142270_c6_seq6	atp-dependent rna helicase ddx19b isoform 1
comp122263_c0_seq1	atp-dependent rna helicase ddx19b isoform 3
comp122263_c0_seq2	atp-dependent rna helicase ddx19b isoform 3
comp139729_c1_seq18	atp-dependent rna helicase ddx19b isoform 3
comp139729_c1_seq19	atp-dependent rna helicase ddx19b isoform 3
comp142270_c6_seq4	atp-dependent rna helicase ddx19b isoform 3
comp142270_c6_seq5	atp-dependent rna helicase ddx19b isoform 3
comp135243_c0_seq1	atp-dependent rna helicase ddx24
comp135243_c0_seq2	atp-dependent rna helicase ddx24
comp135243_c0_seq3	atp-dependent rna helicase ddx24
comp135243_c0_seq4	atp-dependent rna helicase ddx24
comp135243_c0_seq5	atp-dependent rna helicase ddx24
comp135243_c0_seq6	atp-dependent rna helicase ddx24
comp135243_c0_seq7	atp-dependent rna helicase ddx24
comp135243_c0_seq8	atp-dependent rna helicase ddx24
comp127312_c0_seq1	atp-dependent rna helicase ddx39
comp127312_c0_seq3	atp-dependent rna helicase ddx39
comp127312_c0_seq4	atp-dependent rna helicase ddx39
comp139248_c0_seq1	atp-dependent rna helicase ddx39
comp139248_c0_seq2	atp-dependent rna helicase ddx39
comp139248_c0_seq3	atp-dependent rna helicase ddx39
comp139248_c0_seq5	atp-dependent rna helicase ddx39
comp139248_c0_seq6	atp-dependent rna helicase ddx39
comp139248_c0_seq7	atp-dependent rna helicase ddx39
comp139248_c0_seq8	atp-dependent rna helicase ddx39
comp139248_c0_seq10	atp-dependent rna helicase ddx39
comp139248_c0_seq11	atp-dependent rna helicase ddx39
comp139248_c0_seq12	atp-dependent rna helicase ddx39
comp141044_c0_seq5	atp-dependent rna helicase ddx39
comp32716_c0_seq1	atp-dependent rna helicase ddx39a
comp129490_c0_seq3	atp-dependent rna helicase ddx39a
comp4773_c0_seq1	atp-dependent rna helicase ddx39a-like
comp143757_c0_seq4	atp-dependent rna helicase ddx3x isoform 2
comp143757_c0_seq17	atp-dependent rna helicase ddx3x isoform 2
comp139201_c5_seq8	atp-dependent rna helicase ddx3x-like isoform 3
comp106606_c1_seq1	atp-dependent rna helicase ddx46-like partial
comp20070_c0_seq1	atp-dependent rna helicase ddx5
comp137337_c0_seq1	atp-dependent rna helicase ddx51
comp137337_c0_seq2	atp-dependent rna helicase ddx51
comp137337_c0_seq3	atp-dependent rna helicase ddx51
comp137337_c0_seq4	atp-dependent rna helicase ddx51
comp137337_c0_seq5	atp-dependent rna helicase ddx51
comp137337_c0_seq6	atp-dependent rna helicase ddx51
comp137337_c0_seq7	atp-dependent rna helicase ddx51
comp137337_c0_seq8	atp-dependent rna helicase ddx51
comp137337_c0_seq9	atp-dependent rna helicase ddx51
comp137337_c0_seq11	atp-dependent rna helicase ddx51
comp137337_c0_seq12	atp-dependent rna helicase ddx51
comp137337_c0_seq13	atp-dependent rna helicase ddx51
comp137337_c0_seq14	atp-dependent rna helicase ddx51
comp143136_c1_seq1	atp-dependent rna helicase ddx54
comp143136_c1_seq2	atp-dependent rna helicase ddx54
comp143136_c1_seq3	atp-dependent rna helicase ddx54
comp143136_c1_seq5	atp-dependent rna helicase ddx54
comp143136_c1_seq6	atp-dependent rna helicase ddx54
comp143136_c1_seq7	atp-dependent rna helicase ddx54
comp143136_c1_seq9	atp-dependent rna helicase ddx54
comp129694_c0_seq1	atp-dependent rna helicase ddx55
comp129694_c0_seq2	atp-dependent rna helicase ddx55
comp129694_c0_seq3	atp-dependent rna helicase ddx55
comp129694_c0_seq4	atp-dependent rna helicase ddx55
comp1457_c0_seq1	atp-dependent rna helicase ddx56
comp114879_c0_seq1	atp-dependent rna helicase ded1
comp30852_c0_seq1	atp-dependent rna helicase dhh1
comp143507_c0_seq13	atp-dependent rna helicase dhx29
comp143507_c0_seq17	atp-dependent rna helicase dhx29
comp143507_c0_seq18	atp-dependent rna helicase dhx29
comp143507_c0_seq24	atp-dependent rna helicase dhx29
comp140815_c1_seq2	atp-dependent rna helicase dhx30 isoform 2
comp143594_c1_seq19	atp-dependent rna helicase dhx33-like
comp143594_c1_seq20	atp-dependent rna helicase dhx33-like
comp143594_c1_seq22	atp-dependent rna helicase dhx33-like
comp143594_c1_seq34	atp-dependent rna helicase dhx33-like
comp143594_c1_seq39	atp-dependent rna helicase dhx33-like
comp141431_c0_seq1	atp-dependent rna helicase dhx57
comp141431_c0_seq2	atp-dependent rna helicase dhx57
comp141431_c0_seq7	atp-dependent rna helicase dhx57
comp141431_c0_seq8	atp-dependent rna helicase dhx57
comp141431_c0_seq10	atp-dependent rna helicase dhx57
comp141431_c0_seq11	atp-dependent rna helicase dhx57
comp141431_c0_seq23	atp-dependent rna helicase dhx57
comp141431_c0_seq27	atp-dependent rna helicase dhx57
comp141431_c0_seq28	atp-dependent rna helicase dhx57
comp141431_c0_seq31	atp-dependent rna helicase dhx57
comp141431_c0_seq32	atp-dependent rna helicase dhx57
comp141431_c0_seq33	atp-dependent rna helicase dhx57
comp8855_c0_seq1	atp-dependent rna helicase dhx8
comp139873_c1_seq2	atp-dependent rna helicase dhx8
comp139873_c1_seq3	atp-dependent rna helicase dhx8
comp139873_c1_seq5	atp-dependent rna helicase dhx8
comp139873_c1_seq8	atp-dependent rna helicase dhx8
comp139873_c1_seq15	atp-dependent rna helicase dhx8
comp139873_c1_seq20	atp-dependent rna helicase dhx8
comp141361_c0_seq1	atp-dependent rna helicase dqx1
comp141361_c0_seq2	atp-dependent rna helicase dqx1
comp141361_c0_seq3	atp-dependent rna helicase dqx1
comp141361_c0_seq4	atp-dependent rna helicase dqx1
comp141361_c0_seq7	atp-dependent rna helicase dqx1
comp141361_c0_seq8	atp-dependent rna helicase dqx1
comp141361_c0_seq9	atp-dependent rna helicase dqx1
comp141361_c0_seq10	atp-dependent rna helicase dqx1
comp141361_c0_seq11	atp-dependent rna helicase dqx1
comp141361_c0_seq12	atp-dependent rna helicase dqx1
comp141361_c0_seq13	atp-dependent rna helicase dqx1
comp141361_c0_seq14	atp-dependent rna helicase dqx1
comp141361_c0_seq17	atp-dependent rna helicase dqx1
comp141361_c0_seq18	atp-dependent rna helicase dqx1
comp40968_c0_seq1	atp-dependent rna helicase eif4a
comp90372_c0_seq1	atp-dependent rna helicase eif4a
comp130705_c0_seq2	atp-dependent rna helicase eif4a
comp141222_c4_seq1	atp-dependent rna helicase mitochondrial
comp141222_c4_seq2	atp-dependent rna helicase mitochondrial
comp141222_c4_seq3	atp-dependent rna helicase mitochondrial
comp141222_c4_seq4	atp-dependent rna helicase mitochondrial
comp141222_c4_seq7	atp-dependent rna helicase mitochondrial
comp141222_c4_seq8	atp-dependent rna helicase mitochondrial
comp141222_c4_seq9	atp-dependent rna helicase mitochondrial
comp141222_c4_seq11	atp-dependent rna helicase mitochondrial
comp141222_c4_seq12	atp-dependent rna helicase mitochondrial
comp141222_c4_seq13	atp-dependent rna helicase mitochondrial
comp141222_c4_seq14	atp-dependent rna helicase mitochondrial
comp141222_c4_seq16	atp-dependent rna helicase mitochondrial
comp141222_c4_seq18	atp-dependent rna helicase mitochondrial
comp141222_c4_seq19	atp-dependent rna helicase mitochondrial
comp141222_c4_seq20	atp-dependent rna helicase mitochondrial
comp141222_c4_seq6	atp-dependent rna helicase mitochondrial-like
comp141222_c4_seq10	atp-dependent rna helicase mitochondrial-like
comp141222_c4_seq15	atp-dependent rna helicase mitochondrial-like
comp6782_c0_seq1	atp-dependent rna helicase-like protein
comp8076_c0_seq1	atp-dependent rna helicase-like protein
comp140042_c2_seq7	atp-dependent zinc metalloprotease yme1l1
comp140042_c2_seq8	atp-dependent zinc metalloprotease yme1l1
comp140042_c2_seq15	atp-dependent zinc metalloprotease yme1l1
comp140042_c2_seq18	atp-dependent zinc metalloprotease yme1l1
comp140042_c2_seq20	atp-dependent zinc metalloprotease yme1l1
comp140042_c2_seq21	atp-dependent zinc metalloprotease yme1l1
comp140042_c2_seq30	atp-dependent zinc metalloprotease yme1l1
comp140042_c2_seq31	atp-dependent zinc metalloprotease yme1l1
comp140042_c2_seq33	atp-dependent zinc metalloprotease yme1l1
comp142736_c0_seq9	atp-dependent zinc metalloprotease yme1l1
comp142736_c0_seq22	atp-dependent zinc metalloprotease yme1l1
comp142736_c0_seq33	atp-dependent zinc metalloprotease yme1l1
comp142736_c0_seq38	atp-dependent zinc metalloprotease yme1l1
comp142736_c0_seq43	atp-dependent zinc metalloprotease yme1l1
comp140042_c2_seq13	atp-dependent zinc metalloprotease yme1l1 isoform 1
comp142736_c0_seq1	atp-dependent zinc metalloprotease yme1l1 isoform 1
comp142736_c0_seq4	atp-dependent zinc metalloprotease yme1l1 isoform 1
comp142736_c0_seq5	atp-dependent zinc metalloprotease yme1l1 isoform 1
comp142736_c0_seq7	atp-dependent zinc metalloprotease yme1l1 isoform 1
comp142736_c0_seq16	atp-dependent zinc metalloprotease yme1l1 isoform 1
comp142736_c0_seq19	atp-dependent zinc metalloprotease yme1l1 isoform 1
comp142736_c0_seq20	atp-dependent zinc metalloprotease yme1l1 isoform 1
comp142736_c0_seq24	atp-dependent zinc metalloprotease yme1l1 isoform 1
comp142736_c0_seq25	atp-dependent zinc metalloprotease yme1l1 isoform 1
comp142736_c0_seq28	atp-dependent zinc metalloprotease yme1l1 isoform 1
comp142736_c0_seq30	atp-dependent zinc metalloprotease yme1l1 isoform 1
comp142736_c0_seq34	atp-dependent zinc metalloprotease yme1l1 isoform 1
comp142736_c0_seq46	atp-dependent zinc metalloprotease yme1l1 isoform 1
comp142736_c0_seq47	atp-dependent zinc metalloprotease yme1l1 isoform 1
comp24055_c0_seq1	atp-dependent zinc metalloprotease yme1l1 isoform 2
comp140042_c2_seq2	atp-dependent zinc metalloprotease yme1l1 isoform 2
comp140042_c2_seq9	atp-dependent zinc metalloprotease yme1l1 isoform 2
comp142736_c0_seq2	atp-dependent zinc metalloprotease yme1l1 isoform 2
comp142736_c0_seq3	atp-dependent zinc metalloprotease yme1l1 isoform 2
comp142736_c0_seq8	atp-dependent zinc metalloprotease yme1l1 isoform 2
comp142736_c0_seq10	atp-dependent zinc metalloprotease yme1l1 isoform 2
comp142736_c0_seq11	atp-dependent zinc metalloprotease yme1l1 isoform 2
comp142736_c0_seq15	atp-dependent zinc metalloprotease yme1l1 isoform 2
comp142736_c0_seq17	atp-dependent zinc metalloprotease yme1l1 isoform 2
comp142736_c0_seq18	atp-dependent zinc metalloprotease yme1l1 isoform 2
comp142736_c0_seq23	atp-dependent zinc metalloprotease yme1l1 isoform 2
comp142736_c0_seq27	atp-dependent zinc metalloprotease yme1l1 isoform 2
comp142736_c0_seq29	atp-dependent zinc metalloprotease yme1l1 isoform 2
comp142736_c0_seq31	atp-dependent zinc metalloprotease yme1l1 isoform 2
comp142736_c0_seq40	atp-dependent zinc metalloprotease yme1l1 isoform 2
comp142736_c0_seq41	atp-dependent zinc metalloprotease yme1l1 isoform 2
comp142736_c0_seq42	atp-dependent zinc metalloprotease yme1l1 isoform 2
comp142736_c0_seq44	atp-dependent zinc metalloprotease yme1l1 isoform 2
comp142736_c0_seq45	atp-dependent zinc metalloprotease yme1l1 isoform 2
comp142736_c0_seq13	atp-dependent zinc metalloprotease yme1l1-like
comp142736_c0_seq14	atp-dependent zinc metalloprotease yme1l1-like
comp142736_c0_seq21	atp-dependent zinc metalloprotease yme1l1-like
comp142736_c0_seq32	atp-dependent zinc metalloprotease yme1l1-like
comp142736_c0_seq35	atp-dependent zinc metalloprotease yme1l1-like
comp142736_c0_seq36	atp-dependent zinc metalloprotease yme1l1-like
comp142736_c0_seq39	atp-dependent zinc metalloprotease yme1l1-like
comp140042_c2_seq1	atp-dependent zinc metalloprotease yme1l1-like isoform 1
comp140042_c2_seq3	atp-dependent zinc metalloprotease yme1l1-like isoform 1
comp140042_c2_seq4	atp-dependent zinc metalloprotease yme1l1-like isoform 1
comp140042_c2_seq5	atp-dependent zinc metalloprotease yme1l1-like isoform 1
comp140042_c2_seq6	atp-dependent zinc metalloprotease yme1l1-like isoform 1
comp140042_c2_seq11	atp-dependent zinc metalloprotease yme1l1-like isoform 1
comp140042_c2_seq12	atp-dependent zinc metalloprotease yme1l1-like isoform 1
comp140042_c2_seq14	atp-dependent zinc metalloprotease yme1l1-like isoform 1
comp140042_c2_seq16	atp-dependent zinc metalloprotease yme1l1-like isoform 1
comp140042_c2_seq19	atp-dependent zinc metalloprotease yme1l1-like isoform 1
comp140042_c2_seq22	atp-dependent zinc metalloprotease yme1l1-like isoform 1
comp140042_c2_seq24	atp-dependent zinc metalloprotease yme1l1-like isoform 1
comp140042_c2_seq25	atp-dependent zinc metalloprotease yme1l1-like isoform 1
comp140042_c2_seq26	atp-dependent zinc metalloprotease yme1l1-like isoform 1
comp140042_c2_seq27	atp-dependent zinc metalloprotease yme1l1-like isoform 1
comp140042_c2_seq29	atp-dependent zinc metalloprotease yme1l1-like isoform 1
comp140042_c2_seq23	atp-dependent zinc metalloprotease yme1l1-like isoform 2
comp138647_c0_seq5	atp-gated ionotropic p2x receptor subunit 7
comp90326_c0_seq1	atp-sensitive inward rectifier potassium channel 10
comp111531_c0_seq1	atp-sensitive inward rectifier potassium channel 11
comp111531_c0_seq2	atp-sensitive inward rectifier potassium channel 11
comp128803_c1_seq1	atp-sensitive inward rectifier potassium channel 12
comp130438_c0_seq3	atp-sensitive inward rectifier potassium channel 12-like
comp130438_c0_seq4	atp-sensitive inward rectifier potassium channel 12-like
comp141152_c0_seq18	atp-sensitive inward rectifier potassium channel 8
comp141152_c0_seq62	atp-sensitive inward rectifier potassium channel 8
comp63215_c0_seq2	atp:adp antiporter
comp95286_c0_seq1	atp:adp antiporter
comp114042_c0_seq1	atp:adp antiporter
comp13586_c0_seq1	atp:cob alamin adenosyltransferase
comp87973_c0_seq1	atp:cob alamin adenosyltransferase
comp87973_c0_seq2	atp:cob alamin adenosyltransferase
comp49850_c0_seq1	atp1a3 partial
comp140765_c0_seq2	atp1a3 partial
comp140765_c0_seq3	atp1a3 partial
comp140765_c0_seq6	atp1a3 partial
comp140765_c0_seq7	atp1a3 partial
comp140765_c0_seq9	atp1a3 partial
comp140765_c0_seq10	atp1a3 partial
comp140765_c0_seq14	atp1a3 partial
comp140765_c0_seq16	atp1a3 partial
comp140765_c0_seq19	atp1a3 partial
comp95501_c0_seq1	atp2b1a protein
comp95501_c0_seq2	atp2b1a protein
comp133971_c0_seq1	atpase aaa domain containing 5b
comp133971_c0_seq6	atpase aaa domain containing 5b
comp129437_c0_seq1	atpase asna1
comp129437_c0_seq2	atpase asna1
comp129437_c0_seq4	atpase asna1
comp129437_c0_seq3	atpase asna1-like
comp121967_c0_seq1	atpase beta subunit
comp120273_c0_seq1	atpase family aaa domain-containing protein 1
comp133748_c0_seq1	atpase family aaa domain-containing protein 1
comp133748_c0_seq2	atpase family aaa domain-containing protein 1
comp133748_c0_seq3	atpase family aaa domain-containing protein 1
comp133748_c0_seq4	atpase family aaa domain-containing protein 1
comp133748_c0_seq6	atpase family aaa domain-containing protein 1
comp133748_c0_seq7	atpase family aaa domain-containing protein 1
comp133748_c0_seq8	atpase family aaa domain-containing protein 1
comp133748_c0_seq9	atpase family aaa domain-containing protein 1
comp133748_c0_seq10	atpase family aaa domain-containing protein 1
comp116448_c0_seq1	atpase family aaa domain-containing protein 1-a-like
comp99211_c0_seq1	atpase family aaa domain-containing protein 2
comp138041_c0_seq1	atpase family aaa domain-containing protein 2
comp138041_c0_seq2	atpase family aaa domain-containing protein 2
comp138041_c0_seq3	atpase family aaa domain-containing protein 2
comp138041_c0_seq4	atpase family aaa domain-containing protein 2
comp138041_c0_seq5	atpase family aaa domain-containing protein 2
comp138041_c0_seq6	atpase family aaa domain-containing protein 2
comp137108_c0_seq3	atpase family aaa domain-containing protein 3
comp137108_c0_seq5	atpase family aaa domain-containing protein 3
comp137108_c0_seq1	atpase family aaa domain-containing protein 3-like
comp137108_c0_seq2	atpase family aaa domain-containing protein 3-like
comp137108_c0_seq6	atpase family aaa domain-containing protein 3-like
comp133971_c0_seq3	atpase family aaa domain-containing protein 5
comp133971_c0_seq4	atpase family aaa domain-containing protein 5
comp133971_c0_seq5	atpase family aaa domain-containing protein 5
comp135787_c0_seq1	atpase family aaa domain-containing protein 5
comp135787_c0_seq2	atpase family aaa domain-containing protein 5
comp135787_c0_seq3	atpase family aaa domain-containing protein 5
comp135787_c0_seq4	atpase family aaa domain-containing protein 5
comp135787_c0_seq5	atpase family aaa domain-containing protein 5
comp135787_c0_seq6	atpase family aaa domain-containing protein 5
comp135787_c0_seq7	atpase family aaa domain-containing protein 5
comp135787_c0_seq8	atpase family aaa domain-containing protein 5
comp139007_c0_seq1	atpase family aaa domain-containing protein 5
comp41176_c0_seq1	atpase family aaa domain-containing protein partial
comp123678_c0_seq2	atpase h+ transporting v0 subunit
comp138316_c1_seq3	atpase n2b-like
comp138316_c1_seq4	atpase n2b-like
comp54245_c0_seq1	atpase swsap1
comp141058_c1_seq2	atpase type 13a2
comp141058_c1_seq3	atpase type 13a2
comp141058_c1_seq8	atpase type 13a2
comp141058_c1_seq15	atpase type 13a2
comp141058_c1_seq17	atpase type 13a2
comp141058_c1_seq20	atpase type 13a2
comp141058_c1_seq21	atpase type 13a2
comp141058_c1_seq26	atpase type 13a2
comp141058_c1_seq28	atpase type 13a2
comp141058_c1_seq29	atpase type 13a2
comp141058_c1_seq31	atpase type 13a2
comp141058_c1_seq34	atpase type 13a2
comp141058_c1_seq36	atpase type 13a2
comp141058_c1_seq37	atpase type 13a2
comp141058_c1_seq38	atpase type 13a2
comp141058_c1_seq42	atpase type 13a2
comp141058_c1_seq45	atpase type 13a2
comp141058_c1_seq48	atpase type 13a2
comp141058_c1_seq58	atpase type 13a2
comp141058_c1_seq64	atpase type 13a2
comp141058_c1_seq66	atpase type 13a2
comp141058_c1_seq68	atpase type 13a2
comp141058_c1_seq72	atpase type 13a2
comp141058_c1_seq74	atpase type 13a2
comp138419_c0_seq1	atpase wrnip1
comp138419_c0_seq4	atpase wrnip1
comp138419_c0_seq7	atpase wrnip1
comp138419_c0_seq2	atpase wrnip1-like
comp138419_c0_seq3	atpase wrnip1-like
comp138419_c0_seq9	atpase wrnip1-like
comp141348_c1_seq1	atr-interacting protein
comp141348_c1_seq2	atr-interacting protein
comp141348_c1_seq3	atr-interacting protein
comp141348_c1_seq4	atr-interacting protein
comp141348_c1_seq5	atr-interacting protein
comp141348_c1_seq6	atr-interacting protein
comp141348_c1_seq7	atr-interacting protein
comp141348_c1_seq8	atr-interacting protein
comp141348_c1_seq9	atr-interacting protein
comp141348_c1_seq10	atr-interacting protein
comp141348_c1_seq11	atr-interacting protein
comp141348_c1_seq12	atr-interacting protein
comp141348_c1_seq13	atr-interacting protein
comp141348_c1_seq14	atr-interacting protein
comp141348_c1_seq15	atr-interacting protein
comp141348_c1_seq16	atr-interacting protein
comp141265_c0_seq4	atrial natriuretic peptide receptor 1
comp141265_c0_seq5	atrial natriuretic peptide receptor 1
comp141265_c0_seq9	atrial natriuretic peptide receptor 1
comp141265_c0_seq15	atrial natriuretic peptide receptor 1
comp141265_c0_seq19	atrial natriuretic peptide receptor 1
comp141265_c0_seq23	atrial natriuretic peptide receptor 1
comp141265_c0_seq28	atrial natriuretic peptide receptor 1
comp141265_c0_seq32	atrial natriuretic peptide receptor 1
comp141265_c0_seq36	atrial natriuretic peptide receptor 1
comp141265_c0_seq38	atrial natriuretic peptide receptor 1
comp141265_c0_seq44	atrial natriuretic peptide receptor 1
comp141265_c0_seq45	atrial natriuretic peptide receptor 1
comp141265_c0_seq49	atrial natriuretic peptide receptor 1
comp141265_c0_seq53	atrial natriuretic peptide receptor 1
comp141265_c0_seq57	atrial natriuretic peptide receptor 1
comp141265_c0_seq58	atrial natriuretic peptide receptor 1
comp140422_c0_seq1	atrial natriuretic peptide receptor 1
comp140422_c0_seq2	atrial natriuretic peptide receptor 1
comp140422_c0_seq4	atrial natriuretic peptide receptor 1
comp140422_c0_seq5	atrial natriuretic peptide receptor 1
comp140422_c0_seq6	atrial natriuretic peptide receptor 1
comp140422_c0_seq7	atrial natriuretic peptide receptor 1
comp140422_c0_seq8	atrial natriuretic peptide receptor 1
comp140422_c0_seq10	atrial natriuretic peptide receptor 1
comp140422_c0_seq11	atrial natriuretic peptide receptor 1
comp140422_c0_seq12	atrial natriuretic peptide receptor 1
comp140422_c0_seq13	atrial natriuretic peptide receptor 1
comp140756_c1_seq1	atrial natriuretic peptide receptor 1
comp140756_c1_seq5	atrial natriuretic peptide receptor 1
comp140756_c1_seq23	atrial natriuretic peptide receptor 1
comp142120_c6_seq2	atrial natriuretic peptide receptor 1
comp142120_c6_seq22	atrial natriuretic peptide receptor 1
comp140422_c0_seq3	atrial natriuretic peptide receptor 1 precursor
comp140422_c0_seq9	atrial natriuretic peptide receptor 1 precursor
comp142120_c6_seq12	atrial natriuretic peptide receptor 1 precursor
comp142120_c6_seq14	atrial natriuretic peptide receptor 1 precursor
comp142120_c6_seq15	atrial natriuretic peptide receptor 1 precursor
comp142120_c6_seq19	atrial natriuretic peptide receptor 1 precursor
comp142120_c6_seq21	atrial natriuretic peptide receptor 1 precursor
comp8123_c0_seq1	atrial natriuretic peptide receptor 1-like
comp85838_c0_seq1	atrial natriuretic peptide receptor 1-like
comp141265_c0_seq3	atrial natriuretic peptide receptor 1-like
comp141265_c0_seq6	atrial natriuretic peptide receptor 1-like
comp141265_c0_seq8	atrial natriuretic peptide receptor 1-like
comp141265_c0_seq11	atrial natriuretic peptide receptor 1-like
comp141265_c0_seq12	atrial natriuretic peptide receptor 1-like
comp141265_c0_seq13	atrial natriuretic peptide receptor 1-like
comp141265_c0_seq14	atrial natriuretic peptide receptor 1-like
comp141265_c0_seq16	atrial natriuretic peptide receptor 1-like
comp141265_c0_seq17	atrial natriuretic peptide receptor 1-like
comp141265_c0_seq18	atrial natriuretic peptide receptor 1-like
comp141265_c0_seq21	atrial natriuretic peptide receptor 1-like
comp141265_c0_seq22	atrial natriuretic peptide receptor 1-like
comp141265_c0_seq24	atrial natriuretic peptide receptor 1-like
comp141265_c0_seq27	atrial natriuretic peptide receptor 1-like
comp141265_c0_seq29	atrial natriuretic peptide receptor 1-like
comp141265_c0_seq30	atrial natriuretic peptide receptor 1-like
comp141265_c0_seq33	atrial natriuretic peptide receptor 1-like
comp141265_c0_seq34	atrial natriuretic peptide receptor 1-like
comp141265_c0_seq35	atrial natriuretic peptide receptor 1-like
comp141265_c0_seq37	atrial natriuretic peptide receptor 1-like
comp141265_c0_seq39	atrial natriuretic peptide receptor 1-like
comp141265_c0_seq40	atrial natriuretic peptide receptor 1-like
comp141265_c0_seq43	atrial natriuretic peptide receptor 1-like
comp141265_c0_seq46	atrial natriuretic peptide receptor 1-like
comp141265_c0_seq47	atrial natriuretic peptide receptor 1-like
comp141265_c0_seq50	atrial natriuretic peptide receptor 1-like
comp141265_c0_seq51	atrial natriuretic peptide receptor 1-like
comp141265_c0_seq52	atrial natriuretic peptide receptor 1-like
comp141265_c0_seq54	atrial natriuretic peptide receptor 1-like
comp141265_c0_seq56	atrial natriuretic peptide receptor 1-like
comp140422_c0_seq14	atrial natriuretic peptide receptor 1-like
comp142120_c0_seq1	atrial natriuretic peptide receptor 1-like
comp142120_c6_seq1	atrial natriuretic peptide receptor 2
comp142120_c6_seq13	atrial natriuretic peptide receptor 2
comp142120_c6_seq16	atrial natriuretic peptide receptor 2
comp142120_c6_seq18	atrial natriuretic peptide receptor 2
comp142120_c6_seq4	atrial natriuretic peptide receptor 2-like
comp120252_c1_seq1	atrial natriuretic peptide receptor 3
comp140756_c1_seq12	atrial natriuretic peptide receptor a
comp140756_c1_seq13	atrial natriuretic peptide receptor a
comp140756_c1_seq19	atrial natriuretic peptide receptor a
comp140756_c1_seq36	atrial natriuretic peptide receptor a
comp142120_c6_seq3	atrial natriuretic peptide receptor b
comp139374_c0_seq2	atrial natriuretic peptide-converting enzyme
comp139374_c0_seq3	atrial natriuretic peptide-converting enzyme
comp139374_c0_seq4	atrial natriuretic peptide-converting enzyme
comp139374_c0_seq5	atrial natriuretic peptide-converting enzyme
comp139374_c0_seq6	atrial natriuretic peptide-converting enzyme
comp139374_c0_seq8	atrial natriuretic peptide-converting enzyme
comp139374_c0_seq9	atrial natriuretic peptide-converting enzyme
comp139374_c0_seq10	atrial natriuretic peptide-converting enzyme
comp139374_c0_seq12	atrial natriuretic peptide-converting enzyme
comp139374_c0_seq13	atrial natriuretic peptide-converting enzyme
comp139374_c0_seq14	atrial natriuretic peptide-converting enzyme
comp139374_c0_seq16	atrial natriuretic peptide-converting enzyme
comp139374_c0_seq19	atrial natriuretic peptide-converting enzyme
comp139374_c0_seq20	atrial natriuretic peptide-converting enzyme
comp139374_c0_seq21	atrial natriuretic peptide-converting enzyme
comp139374_c0_seq1	atrial natriuretic peptide-converting enzyme-like
comp139374_c0_seq15	atrial natriuretic peptide-converting enzyme-like
comp139374_c0_seq17	atrial natriuretic peptide-converting enzyme-like
comp139374_c0_seq18	atrial natriuretic peptide-converting enzyme-like
comp114398_c0_seq1	atrophin-1
comp139314_c6_seq1	atrophin-1
comp143686_c2_seq2	attractin
comp143686_c2_seq5	attractin
comp143686_c2_seq7	attractin
comp143686_c2_seq8	attractin
comp143686_c2_seq12	attractin
comp143686_c2_seq17	attractin
comp143686_c2_seq21	attractin
comp143686_c2_seq10	attractin-like 1
comp143686_c2_seq11	attractin-like 1
comp143686_c2_seq1	attractin-like protein 1
comp143686_c2_seq4	attractin-like protein 1
comp143686_c2_seq9	attractin-like protein 1
comp143686_c2_seq14	attractin-like protein 1
comp143686_c2_seq19	attractin-like protein 1
comp143686_c2_seq22	attractin-like protein 1
comp143686_c2_seq25	attractin-like protein 1
comp14738_c0_seq1	attractin-like protein 1-like
comp69592_c0_seq1	attractin-like protein 1-like
comp143686_c2_seq15	attractin-like protein 1-like
comp143686_c2_seq18	attractin-like protein 1-like
comp143686_c2_seq20	attractin-like protein 1-like
comp143686_c2_seq23	attractin-like protein 1-like
comp143686_c2_seq24	attractin-like protein 1-like
comp143686_c2_seq26	attractin-like protein 1-like
comp143362_c0_seq36	au042671 protein
comp143362_c0_seq74	au042671 protein
comp143362_c0_seq76	au042671 protein
comp143362_c0_seq102	au042671 protein
comp143362_c0_seq159	au042671 protein
comp141420_c2_seq2	augmenter of liver regeneration
comp141420_c2_seq4	augmenter of liver regeneration
comp132781_c0_seq1	aurora kinase a
comp132781_c0_seq2	aurora kinase a
comp132781_c0_seq3	aurora kinase a
comp132781_c0_seq4	aurora kinase a
comp132781_c0_seq5	aurora kinase a
comp132781_c0_seq6	aurora kinase a
comp135536_c0_seq1	aurora kinase a-interacting protein
comp135536_c0_seq2	aurora kinase a-interacting protein
comp135536_c0_seq5	aurora kinase a-interacting protein
comp135536_c0_seq6	aurora kinase a-interacting protein
comp135536_c0_seq9	aurora kinase a-interacting protein
comp135536_c0_seq10	aurora kinase a-interacting protein
comp132597_c0_seq1	aurora kinase b
comp132597_c0_seq2	aurora kinase b
comp132597_c0_seq3	aurora kinase b
comp132597_c0_seq4	aurora kinase b
comp141727_c0_seq34	autism susceptibility candidate 2
comp122180_c0_seq1	autism susceptibility gene 2
comp140309_c3_seq2	autism susceptibility gene 2
comp140309_c3_seq3	autism susceptibility gene 2
comp140309_c3_seq4	autism susceptibility gene 2
comp140309_c3_seq5	autism susceptibility gene 2
comp140309_c3_seq7	autism susceptibility gene 2
comp140309_c3_seq10	autism susceptibility gene 2
comp140309_c3_seq11	autism susceptibility gene 2
comp140309_c3_seq12	autism susceptibility gene 2
comp140309_c3_seq14	autism susceptibility gene 2
comp140309_c3_seq16	autism susceptibility gene 2
comp140309_c3_seq17	autism susceptibility gene 2
comp140309_c3_seq18	autism susceptibility gene 2
comp140309_c3_seq19	autism susceptibility gene 2
comp140309_c3_seq22	autism susceptibility gene 2
comp141727_c0_seq31	autism susceptibility gene 2
comp141727_c0_seq45	autism susceptibility gene 2
comp142425_c0_seq3	autism susceptibility gene 2
comp142425_c0_seq4	autism susceptibility gene 2
comp142425_c0_seq7	autism susceptibility gene 2
comp142425_c0_seq8	autism susceptibility gene 2
comp142425_c0_seq11	autism susceptibility gene 2
comp142425_c0_seq12	autism susceptibility gene 2
comp142425_c0_seq13	autism susceptibility gene 2
comp142425_c0_seq14	autism susceptibility gene 2
comp142425_c0_seq15	autism susceptibility gene 2
comp142425_c0_seq18	autism susceptibility gene 2
comp142425_c0_seq19	autism susceptibility gene 2
comp142425_c0_seq20	autism susceptibility gene 2
comp142425_c0_seq23	autism susceptibility gene 2
comp142425_c0_seq28	autism susceptibility gene 2
comp142425_c0_seq30	autism susceptibility gene 2
comp142425_c0_seq31	autism susceptibility gene 2
comp142425_c0_seq32	autism susceptibility gene 2
comp142425_c0_seq33	autism susceptibility gene 2
comp142425_c0_seq39	autism susceptibility gene 2
comp142425_c0_seq41	autism susceptibility gene 2
comp142425_c0_seq42	autism susceptibility gene 2
comp142425_c0_seq43	autism susceptibility gene 2
comp142425_c0_seq44	autism susceptibility gene 2
comp143620_c4_seq20	autism susceptibility gene 2
comp143620_c4_seq37	autism susceptibility gene 2
comp143620_c4_seq81	autism susceptibility gene 2
comp143620_c4_seq98	autism susceptibility gene 2
comp143620_c4_seq61	autism susceptibility gene 2 isoform 1
comp141727_c0_seq28	autism susceptibility gene 2 partial
comp141727_c0_seq48	autism susceptibility gene 2 partial
comp141727_c0_seq53	autism susceptibility gene 2 partial
comp141727_c0_seq64	autism susceptibility gene 2 partial
comp143620_c4_seq3	autism susceptibility gene 2 partial
comp143620_c4_seq7	autism susceptibility gene 2 partial
comp143620_c4_seq9	autism susceptibility gene 2 partial
comp143620_c4_seq10	autism susceptibility gene 2 partial
comp143620_c4_seq12	autism susceptibility gene 2 partial
comp143620_c4_seq13	autism susceptibility gene 2 partial
comp143620_c4_seq18	autism susceptibility gene 2 partial
comp143620_c4_seq23	autism susceptibility gene 2 partial
comp143620_c4_seq35	autism susceptibility gene 2 partial
comp143620_c4_seq36	autism susceptibility gene 2 partial
comp143620_c4_seq41	autism susceptibility gene 2 partial
comp143620_c4_seq43	autism susceptibility gene 2 partial
comp143620_c4_seq54	autism susceptibility gene 2 partial
comp143620_c4_seq57	autism susceptibility gene 2 partial
comp143620_c4_seq59	autism susceptibility gene 2 partial
comp143620_c4_seq69	autism susceptibility gene 2 partial
comp143620_c4_seq72	autism susceptibility gene 2 partial
comp143620_c4_seq87	autism susceptibility gene 2 partial
comp143620_c4_seq100	autism susceptibility gene 2 partial
comp85581_c0_seq1	autism susceptibility gene 2 protein
comp138605_c5_seq1	autism susceptibility gene 2 protein
comp138605_c5_seq13	autism susceptibility gene 2 protein
comp138605_c5_seq14	autism susceptibility gene 2 protein
comp138605_c5_seq16	autism susceptibility gene 2 protein
comp138605_c5_seq18	autism susceptibility gene 2 protein
comp138605_c5_seq28	autism susceptibility gene 2 protein
comp138605_c5_seq30	autism susceptibility gene 2 protein
comp138605_c5_seq38	autism susceptibility gene 2 protein
comp138605_c5_seq41	autism susceptibility gene 2 protein
comp140309_c3_seq6	autism susceptibility gene 2 protein
comp140309_c3_seq13	autism susceptibility gene 2 protein
comp140309_c3_seq20	autism susceptibility gene 2 protein
comp140309_c3_seq24	autism susceptibility gene 2 protein
comp140309_c3_seq26	autism susceptibility gene 2 protein
comp141727_c0_seq1	autism susceptibility gene 2 protein
comp141727_c0_seq2	autism susceptibility gene 2 protein
comp141727_c0_seq3	autism susceptibility gene 2 protein
comp141727_c0_seq4	autism susceptibility gene 2 protein
comp141727_c0_seq5	autism susceptibility gene 2 protein
comp141727_c0_seq6	autism susceptibility gene 2 protein
comp141727_c0_seq7	autism susceptibility gene 2 protein
comp141727_c0_seq8	autism susceptibility gene 2 protein
comp141727_c0_seq11	autism susceptibility gene 2 protein
comp141727_c0_seq12	autism susceptibility gene 2 protein
comp141727_c0_seq13	autism susceptibility gene 2 protein
comp141727_c0_seq14	autism susceptibility gene 2 protein
comp141727_c0_seq15	autism susceptibility gene 2 protein
comp141727_c0_seq16	autism susceptibility gene 2 protein
comp141727_c0_seq17	autism susceptibility gene 2 protein
comp141727_c0_seq18	autism susceptibility gene 2 protein
comp141727_c0_seq19	autism susceptibility gene 2 protein
comp141727_c0_seq20	autism susceptibility gene 2 protein
comp141727_c0_seq21	autism susceptibility gene 2 protein
comp141727_c0_seq22	autism susceptibility gene 2 protein
comp141727_c0_seq23	autism susceptibility gene 2 protein
comp141727_c0_seq24	autism susceptibility gene 2 protein
comp141727_c0_seq29	autism susceptibility gene 2 protein
comp141727_c0_seq30	autism susceptibility gene 2 protein
comp141727_c0_seq32	autism susceptibility gene 2 protein
comp141727_c0_seq33	autism susceptibility gene 2 protein
comp141727_c0_seq35	autism susceptibility gene 2 protein
comp141727_c0_seq36	autism susceptibility gene 2 protein
comp141727_c0_seq37	autism susceptibility gene 2 protein
comp141727_c0_seq38	autism susceptibility gene 2 protein
comp141727_c0_seq39	autism susceptibility gene 2 protein
comp141727_c0_seq40	autism susceptibility gene 2 protein
comp141727_c0_seq42	autism susceptibility gene 2 protein
comp141727_c0_seq43	autism susceptibility gene 2 protein
comp141727_c0_seq46	autism susceptibility gene 2 protein
comp141727_c0_seq50	autism susceptibility gene 2 protein
comp141727_c0_seq54	autism susceptibility gene 2 protein
comp141727_c0_seq55	autism susceptibility gene 2 protein
comp141727_c0_seq56	autism susceptibility gene 2 protein
comp141727_c0_seq57	autism susceptibility gene 2 protein
comp141727_c0_seq58	autism susceptibility gene 2 protein
comp141727_c0_seq59	autism susceptibility gene 2 protein
comp141727_c0_seq60	autism susceptibility gene 2 protein
comp141727_c0_seq61	autism susceptibility gene 2 protein
comp141727_c0_seq62	autism susceptibility gene 2 protein
comp141727_c0_seq63	autism susceptibility gene 2 protein
comp141727_c0_seq65	autism susceptibility gene 2 protein
comp141727_c0_seq66	autism susceptibility gene 2 protein
comp141727_c0_seq67	autism susceptibility gene 2 protein
comp141727_c0_seq68	autism susceptibility gene 2 protein
comp142425_c0_seq1	autism susceptibility gene 2 protein
comp142425_c0_seq2	autism susceptibility gene 2 protein
comp142425_c0_seq5	autism susceptibility gene 2 protein
comp142425_c0_seq6	autism susceptibility gene 2 protein
comp142425_c0_seq9	autism susceptibility gene 2 protein
comp142425_c0_seq16	autism susceptibility gene 2 protein
comp142425_c0_seq17	autism susceptibility gene 2 protein
comp142425_c0_seq21	autism susceptibility gene 2 protein
comp142425_c0_seq22	autism susceptibility gene 2 protein
comp142425_c0_seq24	autism susceptibility gene 2 protein
comp142425_c0_seq25	autism susceptibility gene 2 protein
comp142425_c0_seq26	autism susceptibility gene 2 protein
comp142425_c0_seq27	autism susceptibility gene 2 protein
comp142425_c0_seq29	autism susceptibility gene 2 protein
comp142425_c0_seq34	autism susceptibility gene 2 protein
comp142425_c0_seq35	autism susceptibility gene 2 protein
comp142425_c0_seq36	autism susceptibility gene 2 protein
comp142425_c0_seq37	autism susceptibility gene 2 protein
comp142425_c0_seq38	autism susceptibility gene 2 protein
comp142425_c0_seq40	autism susceptibility gene 2 protein
comp143620_c4_seq1	autism susceptibility gene 2 protein
comp143620_c4_seq2	autism susceptibility gene 2 protein
comp143620_c4_seq4	autism susceptibility gene 2 protein
comp143620_c4_seq5	autism susceptibility gene 2 protein
comp143620_c4_seq6	autism susceptibility gene 2 protein
comp143620_c4_seq8	autism susceptibility gene 2 protein
comp143620_c4_seq11	autism susceptibility gene 2 protein
comp143620_c4_seq14	autism susceptibility gene 2 protein
comp143620_c4_seq15	autism susceptibility gene 2 protein
comp143620_c4_seq17	autism susceptibility gene 2 protein
comp143620_c4_seq19	autism susceptibility gene 2 protein
comp143620_c4_seq21	autism susceptibility gene 2 protein
comp143620_c4_seq22	autism susceptibility gene 2 protein
comp143620_c4_seq24	autism susceptibility gene 2 protein
comp143620_c4_seq25	autism susceptibility gene 2 protein
comp143620_c4_seq26	autism susceptibility gene 2 protein
comp143620_c4_seq27	autism susceptibility gene 2 protein
comp143620_c4_seq28	autism susceptibility gene 2 protein
comp143620_c4_seq29	autism susceptibility gene 2 protein
comp143620_c4_seq30	autism susceptibility gene 2 protein
comp143620_c4_seq31	autism susceptibility gene 2 protein
comp143620_c4_seq32	autism susceptibility gene 2 protein
comp143620_c4_seq33	autism susceptibility gene 2 protein
comp143620_c4_seq34	autism susceptibility gene 2 protein
comp143620_c4_seq38	autism susceptibility gene 2 protein
comp143620_c4_seq39	autism susceptibility gene 2 protein
comp143620_c4_seq40	autism susceptibility gene 2 protein
comp143620_c4_seq42	autism susceptibility gene 2 protein
comp143620_c4_seq44	autism susceptibility gene 2 protein
comp143620_c4_seq45	autism susceptibility gene 2 protein
comp143620_c4_seq46	autism susceptibility gene 2 protein
comp143620_c4_seq47	autism susceptibility gene 2 protein
comp143620_c4_seq48	autism susceptibility gene 2 protein
comp143620_c4_seq49	autism susceptibility gene 2 protein
comp143620_c4_seq50	autism susceptibility gene 2 protein
comp143620_c4_seq51	autism susceptibility gene 2 protein
comp143620_c4_seq52	autism susceptibility gene 2 protein
comp143620_c4_seq53	autism susceptibility gene 2 protein
comp143620_c4_seq55	autism susceptibility gene 2 protein
comp143620_c4_seq56	autism susceptibility gene 2 protein
comp143620_c4_seq58	autism susceptibility gene 2 protein
comp143620_c4_seq60	autism susceptibility gene 2 protein
comp143620_c4_seq62	autism susceptibility gene 2 protein
comp143620_c4_seq63	autism susceptibility gene 2 protein
comp143620_c4_seq64	autism susceptibility gene 2 protein
comp143620_c4_seq65	autism susceptibility gene 2 protein
comp143620_c4_seq66	autism susceptibility gene 2 protein
comp143620_c4_seq67	autism susceptibility gene 2 protein
comp143620_c4_seq68	autism susceptibility gene 2 protein
comp143620_c4_seq70	autism susceptibility gene 2 protein
comp143620_c4_seq71	autism susceptibility gene 2 protein
comp143620_c4_seq73	autism susceptibility gene 2 protein
comp143620_c4_seq74	autism susceptibility gene 2 protein
comp143620_c4_seq75	autism susceptibility gene 2 protein
comp143620_c4_seq76	autism susceptibility gene 2 protein
comp143620_c4_seq77	autism susceptibility gene 2 protein
comp143620_c4_seq78	autism susceptibility gene 2 protein
comp143620_c4_seq79	autism susceptibility gene 2 protein
comp143620_c4_seq80	autism susceptibility gene 2 protein
comp143620_c4_seq82	autism susceptibility gene 2 protein
comp143620_c4_seq83	autism susceptibility gene 2 protein
comp143620_c4_seq84	autism susceptibility gene 2 protein
comp143620_c4_seq85	autism susceptibility gene 2 protein
comp143620_c4_seq86	autism susceptibility gene 2 protein
comp143620_c4_seq88	autism susceptibility gene 2 protein
comp143620_c4_seq89	autism susceptibility gene 2 protein
comp143620_c4_seq90	autism susceptibility gene 2 protein
comp143620_c4_seq91	autism susceptibility gene 2 protein
comp143620_c4_seq92	autism susceptibility gene 2 protein
comp143620_c4_seq93	autism susceptibility gene 2 protein
comp143620_c4_seq94	autism susceptibility gene 2 protein
comp143620_c4_seq95	autism susceptibility gene 2 protein
comp143620_c4_seq96	autism susceptibility gene 2 protein
comp143620_c4_seq97	autism susceptibility gene 2 protein
comp143620_c4_seq99	autism susceptibility gene 2 protein
comp143620_c4_seq101	autism susceptibility gene 2 protein
comp143620_c4_seq102	autism susceptibility gene 2 protein
comp143620_c4_seq103	autism susceptibility gene 2 protein
comp143620_c4_seq104	autism susceptibility gene 2 protein
comp143620_c4_seq105	autism susceptibility gene 2 protein
comp143620_c4_seq106	autism susceptibility gene 2 protein
comp143620_c4_seq107	autism susceptibility gene 2 protein
comp143620_c4_seq108	autism susceptibility gene 2 protein
comp143620_c4_seq109	autism susceptibility gene 2 protein
comp143620_c4_seq110	autism susceptibility gene 2 protein
comp143620_c4_seq111	autism susceptibility gene 2 protein
comp143620_c4_seq112	autism susceptibility gene 2 protein
comp143620_c4_seq113	autism susceptibility gene 2 protein
comp141727_c0_seq9	autism susceptibility gene 2 protein isoform 1
comp133540_c0_seq1	autoimmune regulator-like
comp127462_c0_seq1	autophagy protein 5
comp141097_c0_seq8	autophagy protein 9
comp141097_c0_seq12	autophagy protein 9
comp70323_c0_seq1	autophagy protein apg9 containing protein
comp141183_c1_seq10	autophagy-related protein 10
comp141183_c1_seq57	autophagy-related protein 10
comp133297_c0_seq1	autophagy-related protein 101
comp143101_c0_seq2	autophagy-related protein 13
comp143101_c0_seq15	autophagy-related protein 13
comp143101_c0_seq31	autophagy-related protein 13
comp143101_c0_seq12	autophagy-related protein 13 isoform 1
comp143101_c0_seq24	autophagy-related protein 13 isoform 1
comp143101_c0_seq3	autophagy-related protein 13 isoform 2
comp143101_c0_seq6	autophagy-related protein 13 isoform 2
comp143101_c0_seq9	autophagy-related protein 13 isoform 2
comp143101_c0_seq10	autophagy-related protein 13 isoform 2
comp143101_c0_seq22	autophagy-related protein 13 isoform 2
comp143101_c0_seq23	autophagy-related protein 13 isoform 2
comp143101_c0_seq25	autophagy-related protein 13 isoform 2
comp143101_c0_seq26	autophagy-related protein 13 isoform 2
comp143101_c0_seq32	autophagy-related protein 13 isoform 2
comp143101_c0_seq33	autophagy-related protein 13 isoform 2
comp143101_c0_seq35	autophagy-related protein 13 isoform 2
comp143101_c0_seq36	autophagy-related protein 13 isoform 2
comp143101_c0_seq1	autophagy-related protein 13 isoform 3
comp143101_c0_seq5	autophagy-related protein 13 isoform 3
comp143101_c0_seq11	autophagy-related protein 13 isoform 3
comp143101_c0_seq13	autophagy-related protein 13 isoform 3
comp143101_c0_seq14	autophagy-related protein 13 isoform 3
comp143101_c0_seq16	autophagy-related protein 13 isoform 3
comp143101_c0_seq17	autophagy-related protein 13 isoform 3
comp143101_c0_seq18	autophagy-related protein 13 isoform 3
comp143101_c0_seq21	autophagy-related protein 13 isoform 3
comp143101_c0_seq27	autophagy-related protein 13 isoform 3
comp143101_c0_seq28	autophagy-related protein 13 isoform 3
comp143101_c0_seq29	autophagy-related protein 13 isoform 3
comp143101_c0_seq30	autophagy-related protein 13 isoform 3
comp143101_c0_seq34	autophagy-related protein 13 isoform 3
comp143101_c0_seq37	autophagy-related protein 13 isoform 3
comp143101_c0_seq4	autophagy-related protein 13-like isoform 2
comp143101_c0_seq7	autophagy-related protein 13-like isoform 2
comp143101_c0_seq19	autophagy-related protein 13-like isoform 2
comp143404_c0_seq3	autophagy-related protein 16-1
comp143404_c0_seq1	autophagy-related protein 16-1-like
comp143404_c0_seq4	autophagy-related protein 16-1-like
comp143404_c0_seq13	autophagy-related protein 16-1-like
comp143404_c0_seq19	autophagy-related protein 16-1-like
comp140662_c0_seq1	autophagy-related protein 16-2
comp140662_c0_seq2	autophagy-related protein 16-2
comp140662_c0_seq3	autophagy-related protein 16-2
comp140662_c0_seq4	autophagy-related protein 16-2
comp140662_c0_seq5	autophagy-related protein 16-2
comp140662_c0_seq6	autophagy-related protein 16-2
comp140662_c0_seq8	autophagy-related protein 16-2
comp140662_c0_seq11	autophagy-related protein 16-2
comp140662_c0_seq13	autophagy-related protein 16-2
comp140662_c0_seq14	autophagy-related protein 16-2
comp140662_c0_seq15	autophagy-related protein 16-2
comp140662_c0_seq16	autophagy-related protein 16-2
comp140662_c0_seq17	autophagy-related protein 16-2
comp140662_c0_seq18	autophagy-related protein 16-2
comp140662_c0_seq19	autophagy-related protein 16-2
comp140662_c0_seq22	autophagy-related protein 16-2
comp140662_c0_seq23	autophagy-related protein 16-2
comp140662_c0_seq24	autophagy-related protein 16-2
comp140662_c0_seq25	autophagy-related protein 16-2
comp140662_c0_seq27	autophagy-related protein 16-2
comp140662_c0_seq29	autophagy-related protein 16-2
comp140662_c0_seq30	autophagy-related protein 16-2
comp140662_c0_seq31	autophagy-related protein 16-2
comp140662_c0_seq9	autophagy-related protein 16-2-like
comp142087_c2_seq2	autophagy-related protein 16-like
comp142087_c2_seq5	autophagy-related protein 16-like
comp142632_c0_seq14	autophagy-related protein 2 homolog a
comp142632_c0_seq15	autophagy-related protein 2 homolog a
comp142632_c0_seq26	autophagy-related protein 2 homolog a
comp142632_c0_seq27	autophagy-related protein 2 homolog a
comp142632_c0_seq35	autophagy-related protein 2 homolog a
comp142632_c0_seq54	autophagy-related protein 2 homolog a
comp142632_c0_seq60	autophagy-related protein 2 homolog a
comp142632_c0_seq67	autophagy-related protein 2 homolog a
comp142632_c0_seq69	autophagy-related protein 2 homolog a
comp142632_c0_seq1	autophagy-related protein 2 homolog a-like
comp142632_c0_seq5	autophagy-related protein 2 homolog a-like
comp142632_c0_seq7	autophagy-related protein 2 homolog a-like
comp142632_c0_seq12	autophagy-related protein 2 homolog a-like
comp142632_c0_seq16	autophagy-related protein 2 homolog a-like
comp142632_c0_seq21	autophagy-related protein 2 homolog a-like
comp142632_c0_seq25	autophagy-related protein 2 homolog a-like
comp142632_c0_seq28	autophagy-related protein 2 homolog a-like
comp142632_c0_seq29	autophagy-related protein 2 homolog a-like
comp142632_c0_seq30	autophagy-related protein 2 homolog a-like
comp142632_c0_seq32	autophagy-related protein 2 homolog a-like
comp142632_c0_seq34	autophagy-related protein 2 homolog a-like
comp142632_c0_seq37	autophagy-related protein 2 homolog a-like
comp142632_c0_seq44	autophagy-related protein 2 homolog a-like
comp142632_c0_seq45	autophagy-related protein 2 homolog a-like
comp142632_c0_seq48	autophagy-related protein 2 homolog a-like
comp142632_c0_seq49	autophagy-related protein 2 homolog a-like
comp142632_c0_seq51	autophagy-related protein 2 homolog a-like
comp142632_c0_seq52	autophagy-related protein 2 homolog a-like
comp142632_c0_seq55	autophagy-related protein 2 homolog a-like
comp142632_c0_seq57	autophagy-related protein 2 homolog a-like
comp142632_c0_seq59	autophagy-related protein 2 homolog a-like
comp142632_c0_seq63	autophagy-related protein 2 homolog a-like
comp142632_c0_seq2	autophagy-related protein 2 homolog b
comp142632_c0_seq3	autophagy-related protein 2 homolog b
comp142632_c0_seq4	autophagy-related protein 2 homolog b
comp142632_c0_seq6	autophagy-related protein 2 homolog b
comp142632_c0_seq8	autophagy-related protein 2 homolog b
comp142632_c0_seq9	autophagy-related protein 2 homolog b
comp142632_c0_seq10	autophagy-related protein 2 homolog b
comp142632_c0_seq11	autophagy-related protein 2 homolog b
comp142632_c0_seq17	autophagy-related protein 2 homolog b
comp142632_c0_seq19	autophagy-related protein 2 homolog b
comp142632_c0_seq23	autophagy-related protein 2 homolog b
comp142632_c0_seq31	autophagy-related protein 2 homolog b
comp142632_c0_seq38	autophagy-related protein 2 homolog b
comp142632_c0_seq39	autophagy-related protein 2 homolog b
comp142632_c0_seq40	autophagy-related protein 2 homolog b
comp142632_c0_seq41	autophagy-related protein 2 homolog b
comp142632_c0_seq42	autophagy-related protein 2 homolog b
comp142632_c0_seq43	autophagy-related protein 2 homolog b
comp142632_c0_seq46	autophagy-related protein 2 homolog b
comp142632_c0_seq47	autophagy-related protein 2 homolog b
comp142632_c0_seq53	autophagy-related protein 2 homolog b
comp142632_c0_seq56	autophagy-related protein 2 homolog b
comp142632_c0_seq58	autophagy-related protein 2 homolog b
comp142632_c0_seq61	autophagy-related protein 2 homolog b
comp142632_c0_seq62	autophagy-related protein 2 homolog b
comp142632_c0_seq64	autophagy-related protein 2 homolog b
comp142632_c0_seq68	autophagy-related protein 2 homolog b
comp142632_c0_seq70	autophagy-related protein 2 homolog b
comp142632_c0_seq13	autophagy-related protein 2 homolog b-like
comp142632_c0_seq22	autophagy-related protein 2 homolog b-like
comp142632_c0_seq33	autophagy-related protein 2 homolog b-like
comp142632_c0_seq50	autophagy-related protein 2 homolog b-like
comp142632_c0_seq66	autophagy-related protein 2 homolog b-like
comp142632_c0_seq71	autophagy-related protein 2 homolog b-like
comp137861_c0_seq15	autophagy-related protein 3
comp137861_c0_seq19	autophagy-related protein 3
comp137861_c0_seq21	autophagy-related protein 3
comp137861_c0_seq23	autophagy-related protein 3
comp137048_c0_seq3	autophagy-related protein 7
comp131739_c0_seq1	autophagy-related protein 9a
comp131739_c0_seq9	autophagy-related protein 9a
comp131739_c0_seq10	autophagy-related protein 9a
comp141097_c0_seq1	autophagy-related protein 9a
comp141097_c0_seq2	autophagy-related protein 9a
comp141097_c0_seq3	autophagy-related protein 9a
comp141097_c0_seq4	autophagy-related protein 9a
comp141097_c0_seq5	autophagy-related protein 9a
comp141097_c0_seq6	autophagy-related protein 9a
comp141097_c0_seq7	autophagy-related protein 9a
comp141097_c0_seq9	autophagy-related protein 9a
comp141097_c0_seq10	autophagy-related protein 9a
comp141097_c0_seq11	autophagy-related protein 9a
comp141097_c0_seq13	autophagy-related protein 9a
comp141097_c0_seq14	autophagy-related protein 9a
comp141097_c0_seq15	autophagy-related protein 9a
comp10039_c0_seq1	autophagy-related protein 9a-like
comp131739_c0_seq2	autophagy-related protein 9a-like
comp131739_c0_seq3	autophagy-related protein 9a-like
comp131739_c0_seq4	autophagy-related protein 9a-like
comp131739_c0_seq5	autophagy-related protein 9a-like
comp131739_c0_seq6	autophagy-related protein 9a-like
comp131739_c0_seq8	autophagy-related protein 9a-like
comp140212_c1_seq1	autosomal dominant 5
comp140212_c1_seq8	autosomal dominant 5
comp140212_c1_seq11	autosomal dominant 5
comp140212_c1_seq13	autosomal dominant 5
comp140212_c1_seq14	autosomal dominant 5
comp140212_c1_seq16	autosomal dominant 5
comp140212_c1_seq18	autosomal dominant 5
comp140212_c1_seq19	autosomal dominant 5
comp24243_c0_seq2	autosomal recessive 1a
comp135899_c0_seq3	autosomal recessive 1a
comp135899_c0_seq5	autosomal recessive 1a
comp80894_c0_seq1	autosomal recessive 31
comp126955_c0_seq1	autosomal recessive 31
comp126955_c0_seq2	autosomal recessive 31
comp121860_c0_seq1	axin 1
comp121860_c0_seq2	axin 1
comp135683_c0_seq1	axin 1
comp135683_c0_seq4	axin 1
comp140492_c0_seq1	axin dorsalization-associated
comp140492_c0_seq2	axin dorsalization-associated protein
comp140492_c0_seq3	axin dorsalization-associated protein
comp140492_c0_seq4	axin dorsalization-associated protein
comp140492_c0_seq5	axin dorsalization-associated protein
comp140492_c0_seq6	axin dorsalization-associated protein
comp140492_c0_seq9	axin dorsalization-associated protein
comp140492_c0_seq10	axin dorsalization-associated protein
comp140492_c0_seq11	axin dorsalization-associated protein
comp140492_c0_seq12	axin dorsalization-associated protein
comp140492_c0_seq13	axin dorsalization-associated protein
comp28243_c0_seq1	axin-1
comp121860_c0_seq3	axin-1
comp142396_c7_seq2	axin-2
comp142396_c7_seq5	axin-2
comp135683_c0_seq3	axin1 partial
comp138144_c0_seq2	axl receptor tyrosine kinase
comp138144_c0_seq7	axl receptor tyrosine kinase
comp138144_c0_seq10	axl receptor tyrosine kinase
comp138144_c0_seq13	axl receptor tyrosine kinase
comp140490_c0_seq7	axon guidance homolog 1
comp140490_c0_seq10	axon guidance homolog 1
comp112265_c0_seq1	axonemal dynein light chain domain-containing protein 1
comp49507_c0_seq1	axonemal dynein light intermediate polypeptide 1
comp49507_c0_seq2	axonemal dynein light intermediate polypeptide 1
comp141933_c8_seq55	b chain a src-like inactive conformation in the abl tyrosine kinase domain
comp141933_c8_seq64	b chain a src-like inactive conformation in the abl tyrosine kinase domain
comp142129_c0_seq28	b chain crystal structure of beta-parvin ch2 domain
comp2381_c0_seq1	b chain crystal structure of mad mh2 domain
comp92513_c0_seq1	b chain crystal structure of pkciota kinase domain
comp136342_c2_seq5	b chain decay accelerating factor : the structure of an intact human complement
comp136342_c2_seq19	b chain decay accelerating factor : the structure of an intact human complement
comp140318_c2_seq1	b chain highly and orally active phosphodiestarase 10a inhibitors
comp140318_c2_seq4	b chain highly and orally active phosphodiestarase 10a inhibitors
comp140318_c2_seq5	b chain highly and orally active phosphodiestarase 10a inhibitors
comp140318_c2_seq8	b chain highly and orally active phosphodiestarase 10a inhibitors
comp140318_c2_seq15	b chain highly and orally active phosphodiestarase 10a inhibitors
comp128403_c0_seq2	b chain modulation of agrin function by alternative splicing and ca2+ binding
comp128894_c0_seq1	b chain phosphorylation of self-peptides alters human leukocyte antigen class i-restricted antigen presentation and generates tumor specific epitopes
comp128894_c0_seq2	b chain phosphorylation of self-peptides alters human leukocyte antigen class i-restricted antigen presentation and generates tumor specific epitopes
comp140702_c0_seq7	b chain reactivity modulation of human branched-chain alpha- ketoacid dehydrogenase by an internal molecular switch
comp140702_c0_seq24	b chain reactivity modulation of human branched-chain alpha- ketoacid dehydrogenase by an internal molecular switch
comp138479_c2_seq1	b chain structure of cdk9 in complex with cyclin t and a 2-amino-4- heteroaryl-pyrimidine inhibitor
comp138479_c2_seq2	b chain structure of cdk9 in complex with cyclin t and a 2-amino-4- heteroaryl-pyrimidine inhibitor
comp134449_c0_seq4	b chain structure of the actin-binding domain of human filamin a
comp134449_c0_seq10	b chain structure of the actin-binding domain of human filamin a
comp134596_c0_seq8	b lymphoma mo-mlv insertion region
comp135223_c0_seq2	b- and t-lymphocyte attenuator-like
comp135223_c0_seq3	b- and t-lymphocyte attenuator-like
comp135223_c0_seq4	b- and t-lymphocyte attenuator-like
comp138139_c0_seq1	b- and t-lymphocyte attenuator-like
comp138139_c0_seq4	b- and t-lymphocyte attenuator-like
comp140518_c0_seq9	b-cell antigen receptor complex-associated protein alpha chain isoform 1
comp140518_c0_seq7	b-cell antigen receptor complex-associated protein alpha chain isoform 2
comp140518_c0_seq19	b-cell antigen receptor complex-associated protein alpha chain isoform 2
comp140518_c0_seq3	b-cell antigen receptor complex-associated protein alpha chain-like
comp140518_c0_seq14	b-cell antigen receptor complex-associated protein alpha chain-like
comp129838_c0_seq1	b-cell antigen receptor complex-associated protein beta chain
comp129838_c0_seq2	b-cell antigen receptor complex-associated protein beta chain
comp129838_c0_seq3	b-cell antigen receptor complex-associated protein beta chain
comp129838_c0_seq6	b-cell antigen receptor complex-associated protein beta chain
comp118247_c0_seq1	b-cell cll lymphoma 11a (zinc finger protein)
comp122508_c0_seq1	b-cell cll lymphoma 2
comp138263_c0_seq1	b-cell cll lymphoma 3
comp138263_c0_seq8	b-cell cll lymphoma 3
comp139586_c0_seq7	b-cell cll lymphoma 6
comp139586_c0_seq8	b-cell cll lymphoma 6
comp139586_c0_seq12	b-cell cll lymphoma 6
comp139701_c2_seq17	b-cell cll lymphoma 6
comp139701_c2_seq4	b-cell cll lymphoma 6 member b protein
comp139701_c2_seq6	b-cell cll lymphoma 6 member b protein
comp139701_c2_seq9	b-cell cll lymphoma 6 member b protein
comp139701_c2_seq13	b-cell cll lymphoma 6 member b protein
comp139701_c2_seq15	b-cell cll lymphoma 6 member b protein
comp139701_c2_seq20	b-cell cll lymphoma 6 member b protein
comp143215_c1_seq11	b-cell cll lymphoma 7 protein family member b
comp143215_c1_seq4	b-cell cll lymphoma 7 protein family member b-a
comp56067_c0_seq1	b-cell cll lymphoma 7a
comp92595_c0_seq2	b-cell cll lymphoma 7a
comp92595_c0_seq3	b-cell cll lymphoma 7a
comp136351_c0_seq2	b-cell cll lymphoma 7b
comp143215_c1_seq1	b-cell cll lymphoma 7b
comp143215_c1_seq2	b-cell cll lymphoma 7b
comp143215_c1_seq3	b-cell cll lymphoma 7b
comp143215_c1_seq5	b-cell cll lymphoma 7b
comp143215_c1_seq7	b-cell cll lymphoma 7b
comp143215_c1_seq8	b-cell cll lymphoma 7b
comp143215_c1_seq9	b-cell cll lymphoma 7b
comp143215_c1_seq10	b-cell cll lymphoma 7b
comp143215_c1_seq12	b-cell cll lymphoma 7b
comp143215_c1_seq14	b-cell cll lymphoma 7b
comp143215_c1_seq15	b-cell cll lymphoma 7b
comp143215_c1_seq16	b-cell cll lymphoma 7b
comp143215_c1_seq17	b-cell cll lymphoma 7b
comp143215_c1_seq18	b-cell cll lymphoma 7b
comp143114_c0_seq1	b-cell cll lymphoma 9 protein
comp143114_c0_seq2	b-cell cll lymphoma 9 protein
comp143114_c0_seq3	b-cell cll lymphoma 9 protein
comp143114_c0_seq4	b-cell cll lymphoma 9 protein
comp143114_c0_seq5	b-cell cll lymphoma 9 protein
comp143114_c0_seq6	b-cell cll lymphoma 9 protein
comp143114_c0_seq7	b-cell cll lymphoma 9 protein
comp143114_c0_seq9	b-cell cll lymphoma 9 protein
comp143114_c0_seq10	b-cell cll lymphoma 9 protein
comp143114_c0_seq11	b-cell cll lymphoma 9 protein
comp143114_c0_seq13	b-cell cll lymphoma 9 protein
comp143114_c0_seq14	b-cell cll lymphoma 9 protein
comp143114_c0_seq15	b-cell cll lymphoma 9 protein
comp143114_c0_seq16	b-cell cll lymphoma 9 protein
comp143114_c0_seq17	b-cell cll lymphoma 9 protein
comp143114_c0_seq18	b-cell cll lymphoma 9 protein
comp143114_c0_seq19	b-cell cll lymphoma 9 protein
comp143114_c0_seq20	b-cell cll lymphoma 9 protein
comp143114_c0_seq21	b-cell cll lymphoma 9 protein
comp143114_c0_seq22	b-cell cll lymphoma 9 protein
comp143114_c0_seq23	b-cell cll lymphoma 9 protein
comp140773_c0_seq1	b-cell linker protein
comp140773_c0_seq2	b-cell linker protein
comp140773_c0_seq3	b-cell linker protein
comp140773_c0_seq4	b-cell linker protein
comp140773_c0_seq6	b-cell linker protein
comp140773_c0_seq7	b-cell linker protein
comp140773_c0_seq8	b-cell linker protein
comp140773_c0_seq9	b-cell linker protein
comp140773_c0_seq10	b-cell linker protein
comp140773_c0_seq11	b-cell linker protein
comp140773_c0_seq12	b-cell linker protein
comp140773_c0_seq13	b-cell linker protein
comp140773_c0_seq14	b-cell linker protein
comp140773_c0_seq17	b-cell linker protein
comp140773_c0_seq18	b-cell linker protein
comp140773_c0_seq20	b-cell linker protein
comp140773_c0_seq21	b-cell linker protein
comp140773_c0_seq22	b-cell linker protein
comp140773_c0_seq23	b-cell linker protein
comp140773_c0_seq24	b-cell linker protein
comp140773_c0_seq25	b-cell linker protein
comp140773_c0_seq26	b-cell linker protein
comp140773_c0_seq27	b-cell linker protein
comp140773_c0_seq28	b-cell linker protein
comp140773_c0_seq29	b-cell linker protein
comp140773_c0_seq30	b-cell linker protein
comp140773_c0_seq32	b-cell linker protein
comp140773_c0_seq33	b-cell linker protein
comp140773_c0_seq34	b-cell linker protein
comp140773_c0_seq35	b-cell linker protein
comp140773_c0_seq36	b-cell linker protein
comp140773_c0_seq37	b-cell linker protein
comp140773_c0_seq38	b-cell linker protein
comp140773_c0_seq39	b-cell linker protein
comp140773_c0_seq40	b-cell linker protein
comp140773_c0_seq41	b-cell linker protein
comp140773_c0_seq42	b-cell linker protein
comp140773_c0_seq43	b-cell linker protein
comp140773_c0_seq44	b-cell linker protein
comp140773_c0_seq46	b-cell linker protein
comp140773_c0_seq47	b-cell linker protein
comp140773_c0_seq48	b-cell linker protein
comp140773_c0_seq49	b-cell linker protein
comp140773_c0_seq50	b-cell linker protein
comp140773_c0_seq51	b-cell linker protein
comp140773_c0_seq52	b-cell linker protein
comp140773_c0_seq53	b-cell linker protein
comp140773_c0_seq54	b-cell linker protein
comp140773_c0_seq55	b-cell linker protein
comp140773_c0_seq56	b-cell linker protein
comp140773_c0_seq57	b-cell linker protein
comp140773_c0_seq58	b-cell linker protein
comp140773_c0_seq59	b-cell linker protein
comp140773_c0_seq60	b-cell linker protein
comp140773_c0_seq61	b-cell linker protein
comp140773_c0_seq62	b-cell linker protein
comp140773_c0_seq63	b-cell linker protein
comp140773_c0_seq64	b-cell linker protein
comp140773_c0_seq65	b-cell linker protein
comp140773_c0_seq67	b-cell linker protein
comp140773_c0_seq68	b-cell linker protein
comp140773_c0_seq70	b-cell linker protein
comp140773_c0_seq71	b-cell linker protein
comp140773_c0_seq72	b-cell linker protein
comp138263_c0_seq3	b-cell lymphoma 3 protein
comp138263_c0_seq4	b-cell lymphoma 3 protein
comp138263_c0_seq5	b-cell lymphoma 3 protein
comp138263_c0_seq6	b-cell lymphoma 3 protein
comp138263_c0_seq9	b-cell lymphoma 3 protein
comp138263_c0_seq10	b-cell lymphoma 3 protein homolog
comp139172_c1_seq1	b-cell lymphoma 6 protein
comp139172_c1_seq2	b-cell lymphoma 6 protein
comp139172_c1_seq3	b-cell lymphoma 6 protein
comp139172_c1_seq4	b-cell lymphoma 6 protein
comp139172_c1_seq5	b-cell lymphoma 6 protein
comp139172_c1_seq6	b-cell lymphoma 6 protein
comp139172_c1_seq7	b-cell lymphoma 6 protein
comp139172_c1_seq8	b-cell lymphoma 6 protein
comp139172_c1_seq10	b-cell lymphoma 6 protein
comp139172_c1_seq11	b-cell lymphoma 6 protein
comp139172_c1_seq12	b-cell lymphoma 6 protein
comp139172_c1_seq13	b-cell lymphoma 6 protein
comp139172_c1_seq14	b-cell lymphoma 6 protein
comp139172_c1_seq15	b-cell lymphoma 6 protein
comp139172_c1_seq16	b-cell lymphoma 6 protein
comp139172_c1_seq17	b-cell lymphoma 6 protein
comp139172_c1_seq18	b-cell lymphoma 6 protein
comp139172_c1_seq19	b-cell lymphoma 6 protein
comp139172_c1_seq20	b-cell lymphoma 6 protein
comp139172_c1_seq21	b-cell lymphoma 6 protein
comp139172_c1_seq22	b-cell lymphoma 6 protein
comp139172_c1_seq23	b-cell lymphoma 6 protein
comp139172_c1_seq24	b-cell lymphoma 6 protein
comp139172_c1_seq25	b-cell lymphoma 6 protein
comp139172_c1_seq26	b-cell lymphoma 6 protein
comp139172_c1_seq27	b-cell lymphoma 6 protein
comp139172_c1_seq28	b-cell lymphoma 6 protein
comp139172_c1_seq29	b-cell lymphoma 6 protein
comp139172_c1_seq30	b-cell lymphoma 6 protein
comp139172_c1_seq31	b-cell lymphoma 6 protein
comp139172_c1_seq32	b-cell lymphoma 6 protein
comp139172_c1_seq33	b-cell lymphoma 6 protein
comp139172_c1_seq34	b-cell lymphoma 6 protein
comp139172_c1_seq35	b-cell lymphoma 6 protein
comp139172_c1_seq36	b-cell lymphoma 6 protein
comp139172_c1_seq37	b-cell lymphoma 6 protein
comp139172_c1_seq38	b-cell lymphoma 6 protein
comp139172_c1_seq39	b-cell lymphoma 6 protein
comp139172_c1_seq40	b-cell lymphoma 6 protein
comp139172_c1_seq41	b-cell lymphoma 6 protein
comp139172_c1_seq42	b-cell lymphoma 6 protein
comp139172_c1_seq43	b-cell lymphoma 6 protein
comp139172_c1_seq44	b-cell lymphoma 6 protein
comp139172_c1_seq46	b-cell lymphoma 6 protein
comp139172_c1_seq47	b-cell lymphoma 6 protein
comp139172_c1_seq48	b-cell lymphoma 6 protein
comp139172_c1_seq49	b-cell lymphoma 6 protein
comp139172_c1_seq51	b-cell lymphoma 6 protein
comp139172_c1_seq52	b-cell lymphoma 6 protein
comp139172_c1_seq53	b-cell lymphoma 6 protein
comp139172_c1_seq54	b-cell lymphoma 6 protein
comp139172_c1_seq56	b-cell lymphoma 6 protein
comp139172_c1_seq57	b-cell lymphoma 6 protein
comp139172_c1_seq58	b-cell lymphoma 6 protein
comp139172_c1_seq59	b-cell lymphoma 6 protein
comp139172_c1_seq61	b-cell lymphoma 6 protein
comp139172_c1_seq62	b-cell lymphoma 6 protein
comp139172_c1_seq63	b-cell lymphoma 6 protein
comp139172_c1_seq64	b-cell lymphoma 6 protein
comp139172_c1_seq65	b-cell lymphoma 6 protein
comp139172_c1_seq66	b-cell lymphoma 6 protein
comp139172_c1_seq67	b-cell lymphoma 6 protein
comp139172_c1_seq68	b-cell lymphoma 6 protein
comp139172_c1_seq69	b-cell lymphoma 6 protein
comp139172_c1_seq70	b-cell lymphoma 6 protein
comp139586_c0_seq2	b-cell lymphoma 6 protein
comp139586_c0_seq6	b-cell lymphoma 6 protein
comp139586_c0_seq11	b-cell lymphoma 6 protein
comp139586_c0_seq14	b-cell lymphoma 6 protein
comp139586_c0_seq15	b-cell lymphoma 6 protein
comp139586_c0_seq18	b-cell lymphoma 6 protein
comp139701_c2_seq16	b-cell lymphoma 6 protein
comp139172_c1_seq50	b-cell lymphoma 6 protein isoform 2
comp139172_c1_seq60	b-cell lymphoma 6 protein isoform 2
comp139586_c0_seq4	b-cell lymphoma 6 protein isoform 2
comp139586_c0_seq5	b-cell lymphoma 6 protein isoform 2
comp139586_c0_seq9	b-cell lymphoma 6 protein isoform 2
comp139586_c0_seq10	b-cell lymphoma 6 protein isoform 2
comp139586_c0_seq13	b-cell lymphoma 6 protein isoform 2
comp139586_c0_seq17	b-cell lymphoma 6 protein isoform 2
comp139701_c2_seq10	b-cell lymphoma 6 protein isoform 2
comp139701_c2_seq11	b-cell lymphoma 6 protein isoform 2
comp139701_c2_seq12	b-cell lymphoma 6 protein isoform 2
comp139701_c2_seq18	b-cell lymphoma 6 protein isoform 2
comp139701_c2_seq21	b-cell lymphoma 6 protein isoform 2
comp132057_c0_seq2	b-cell lymphoma leukemia 10
comp132057_c0_seq3	b-cell lymphoma leukemia 10
comp132057_c0_seq1	b-cell lymphoma leukemia 10-like
comp50771_c0_seq1	b-cell lymphoma leukemia 11a
comp137681_c0_seq1	b-cell lymphoma leukemia 11a
comp118247_c1_seq1	b-cell lymphoma leukemia 11a isoform 1
comp118247_c0_seq2	b-cell lymphoma leukemia 11a-like
comp74547_c0_seq1	b-cell lymphoma leukemia 11b-like
comp74547_c1_seq1	b-cell lymphoma leukemia 11b-like
comp137681_c0_seq2	b-cell lymphoma leukemia 11b-like
comp137681_c0_seq3	b-cell lymphoma leukemia 11b-like
comp141379_c0_seq1	b-cell lymphoma leukemia 11b-like
comp141379_c0_seq11	b-cell lymphoma leukemia 11b-like
comp141379_c1_seq1	b-cell lymphoma leukemia 11b-like
comp141988_c0_seq1	b-cell receptor cd22 precursor
comp141988_c0_seq5	b-cell receptor cd22 precursor
comp77537_c0_seq1	b-cell receptor cd22-like
comp85569_c0_seq1	b-cell receptor cd22-like
comp123179_c0_seq1	b-cell receptor cd22-like
comp130835_c0_seq1	b-cell receptor cd22-like
comp137969_c0_seq1	b-cell receptor cd22-like
comp137969_c0_seq2	b-cell receptor cd22-like
comp137969_c0_seq3	b-cell receptor cd22-like
comp137969_c0_seq4	b-cell receptor cd22-like
comp137969_c0_seq5	b-cell receptor cd22-like
comp137969_c0_seq6	b-cell receptor cd22-like
comp137969_c0_seq7	b-cell receptor cd22-like
comp137969_c0_seq8	b-cell receptor cd22-like
comp137969_c0_seq9	b-cell receptor cd22-like
comp139216_c0_seq1	b-cell receptor cd22-like
comp139216_c0_seq2	b-cell receptor cd22-like
comp140151_c0_seq2	b-cell receptor cd22-like
comp140151_c0_seq3	b-cell receptor cd22-like
comp140151_c0_seq6	b-cell receptor cd22-like
comp140487_c6_seq1	b-cell receptor cd22-like
comp140487_c6_seq3	b-cell receptor cd22-like
comp140487_c6_seq4	b-cell receptor cd22-like
comp140487_c6_seq5	b-cell receptor cd22-like
comp140487_c6_seq7	b-cell receptor cd22-like
comp140487_c6_seq9	b-cell receptor cd22-like
comp140487_c6_seq13	b-cell receptor cd22-like
comp140487_c6_seq14	b-cell receptor cd22-like
comp140759_c0_seq1	b-cell receptor cd22-like
comp140759_c0_seq2	b-cell receptor cd22-like
comp140759_c0_seq3	b-cell receptor cd22-like
comp140759_c0_seq5	b-cell receptor cd22-like
comp140759_c0_seq7	b-cell receptor cd22-like
comp140759_c0_seq8	b-cell receptor cd22-like
comp140759_c0_seq10	b-cell receptor cd22-like
comp140759_c0_seq12	b-cell receptor cd22-like
comp140759_c0_seq16	b-cell receptor cd22-like
comp140759_c0_seq21	b-cell receptor cd22-like
comp141725_c0_seq1	b-cell receptor cd22-like
comp141725_c0_seq3	b-cell receptor cd22-like
comp141725_c1_seq1	b-cell receptor cd22-like
comp141725_c1_seq2	b-cell receptor cd22-like
comp141725_c1_seq3	b-cell receptor cd22-like
comp141861_c0_seq3	b-cell receptor cd22-like
comp141861_c0_seq4	b-cell receptor cd22-like
comp141861_c0_seq5	b-cell receptor cd22-like
comp142487_c1_seq3	b-cell receptor cd22-like
comp142487_c1_seq5	b-cell receptor cd22-like
comp142487_c1_seq10	b-cell receptor cd22-like
comp142487_c1_seq13	b-cell receptor cd22-like
comp142487_c1_seq14	b-cell receptor cd22-like
comp143664_c2_seq8	b-cell receptor cd22-like
comp143737_c1_seq5	b-cell receptor cd22-like
comp143737_c1_seq11	b-cell receptor cd22-like
comp143737_c1_seq24	b-cell receptor cd22-like
comp143737_c1_seq25	b-cell receptor cd22-like
comp142552_c0_seq3	b-cell receptor-associated protein 29
comp142552_c0_seq5	b-cell receptor-associated protein 29
comp142552_c0_seq10	b-cell receptor-associated protein 29
comp142552_c0_seq12	b-cell receptor-associated protein 29
comp142552_c0_seq14	b-cell receptor-associated protein 29
comp142552_c0_seq26	b-cell receptor-associated protein 29
comp142552_c0_seq30	b-cell receptor-associated protein 29
comp100379_c0_seq1	b-cell receptor-associated protein 31
comp100379_c0_seq2	b-cell receptor-associated protein 31
comp123686_c0_seq1	b-cell receptor-associated protein 31
comp141931_c5_seq12	b-cell scaffold protein with ankyrin partial
comp141931_c5_seq9	b-cell scaffold protein with ankyrin repeats-like
comp139725_c0_seq1	b-cell translocation gene 2
comp47360_c0_seq1	b-cell translocation gene anti-proliferative
comp125628_c0_seq1	b-cell translocation gene anti-proliferative
comp140806_c0_seq1	b-cell translocation gene anti-proliferative
comp140806_c0_seq3	b-cell translocation gene anti-proliferative
comp140806_c0_seq4	b-cell translocation gene anti-proliferative
comp138018_c1_seq4	b-lymphocyte stimulator
comp138018_c1_seq15	b-lymphocyte stimulator
comp91258_c0_seq1	b( +)-type amino acid transporter 1
comp4015_c0_seq1	b( +)-type amino acid transporter 1-like
comp4015_c0_seq2	b( +)-type amino acid transporter 1-like
comp72717_c0_seq1	b( +)-type amino acid transporter 1-like
comp115144_c0_seq1	b( +)-type amino acid transporter 1-like
comp128246_c0_seq1	b( +)-type amino acid transporter 1-like
comp139669_c0_seq1	b( +)-type amino acid transporter 1-like
comp138681_c0_seq1	b( +)-type amino acid transporter 1-like
comp4606_c0_seq1	b2 bradykinin receptor
comp132056_c0_seq1	b2 bradykinin receptor
comp143371_c0_seq10	b7-h1 dc protein precursor
comp143371_c0_seq31	b7-h1 dc protein precursor
comp129426_c0_seq1	b9 domain-containing protein 1
comp129426_c0_seq2	b9 domain-containing protein 1
comp129426_c0_seq3	b9 domain-containing protein 1
comp129426_c0_seq4	b9 domain-containing protein 1
comp129426_c0_seq5	b9 domain-containing protein 1
comp129426_c0_seq6	b9 domain-containing protein 1
comp129426_c0_seq7	b9 domain-containing protein 1
comp129426_c0_seq8	b9 domain-containing protein 1
comp129426_c0_seq9	b9 domain-containing protein 1
comp129426_c0_seq10	b9 domain-containing protein 1
comp98348_c0_seq3	b9 domain-containing protein 2-like
comp141023_c1_seq1	ba2 globin
comp141023_c1_seq2	ba2 globin
comp141023_c1_seq3	ba2 globin
comp140820_c0_seq1	bactericidal permeability-increasing
comp140820_c0_seq30	bactericidal permeability-increasing
comp140820_c0_seq33	bactericidal permeability-increasing
comp140820_c0_seq54	bactericidal permeability-increasing
comp140820_c0_seq58	bactericidal permeability-increasing
comp140820_c0_seq59	bactericidal permeability-increasing
comp140820_c0_seq66	bactericidal permeability-increasing
comp110537_c0_seq1	bactericidal permeability-increasing protein
comp140820_c0_seq35	bactericidal permeability-increasing protein lipopolysaccharide-binding protein
comp140820_c0_seq47	bactericidal permeability-increasing protein lipopolysaccharide-binding protein
comp139641_c2_seq2	bactericidal permeability-increasing protein precursor
comp139641_c2_seq4	bactericidal permeability-increasing protein precursor
comp139641_c2_seq6	bactericidal permeability-increasing protein precursor
comp139641_c2_seq7	bactericidal permeability-increasing protein precursor
comp139641_c2_seq10	bactericidal permeability-increasing protein precursor
comp139641_c2_seq11	bactericidal permeability-increasing protein precursor
comp139641_c2_seq19	bactericidal permeability-increasing protein precursor
comp139641_c2_seq21	bactericidal permeability-increasing protein precursor
comp139641_c2_seq24	bactericidal permeability-increasing protein precursor
comp139641_c2_seq25	bactericidal permeability-increasing protein precursor
comp139641_c2_seq27	bactericidal permeability-increasing protein precursor
comp139641_c2_seq29	bactericidal permeability-increasing protein precursor
comp139641_c2_seq31	bactericidal permeability-increasing protein precursor
comp139641_c2_seq33	bactericidal permeability-increasing protein precursor
comp139641_c2_seq34	bactericidal permeability-increasing protein precursor
comp139641_c2_seq41	bactericidal permeability-increasing protein precursor
comp139641_c2_seq42	bactericidal permeability-increasing protein precursor
comp139641_c2_seq43	bactericidal permeability-increasing protein precursor
comp139641_c2_seq44	bactericidal permeability-increasing protein precursor
comp139641_c2_seq47	bactericidal permeability-increasing protein precursor
comp139641_c2_seq49	bactericidal permeability-increasing protein precursor
comp139641_c2_seq51	bactericidal permeability-increasing protein precursor
comp140820_c0_seq10	bactericidal permeability-increasing protein precursor
comp140820_c0_seq37	bactericidal permeability-increasing protein precursor
comp140820_c0_seq63	bactericidal permeability-increasing protein precursor
comp140820_c0_seq67	bactericidal permeability-increasing protein precursor
comp143877_c2_seq132	baculoviral iap repeat-containing 2
comp143877_c2_seq32	baculoviral iap repeat-containing 3
comp143877_c2_seq8	baculoviral iap repeat-containing protein 2
comp143877_c2_seq13	baculoviral iap repeat-containing protein 2
comp143877_c2_seq16	baculoviral iap repeat-containing protein 2
comp143877_c2_seq36	baculoviral iap repeat-containing protein 2
comp143877_c2_seq37	baculoviral iap repeat-containing protein 2
comp143877_c2_seq49	baculoviral iap repeat-containing protein 2
comp143877_c2_seq55	baculoviral iap repeat-containing protein 2
comp143877_c2_seq62	baculoviral iap repeat-containing protein 2
comp143877_c2_seq70	baculoviral iap repeat-containing protein 2
comp143877_c2_seq71	baculoviral iap repeat-containing protein 2
comp143877_c2_seq76	baculoviral iap repeat-containing protein 2
comp143877_c2_seq90	baculoviral iap repeat-containing protein 2
comp143877_c2_seq93	baculoviral iap repeat-containing protein 2
comp143877_c2_seq98	baculoviral iap repeat-containing protein 2
comp143877_c2_seq102	baculoviral iap repeat-containing protein 2
comp143877_c2_seq107	baculoviral iap repeat-containing protein 2
comp143877_c2_seq108	baculoviral iap repeat-containing protein 2
comp143877_c2_seq113	baculoviral iap repeat-containing protein 2
comp143877_c2_seq115	baculoviral iap repeat-containing protein 2
comp143877_c2_seq123	baculoviral iap repeat-containing protein 2
comp143877_c2_seq124	baculoviral iap repeat-containing protein 2
comp143877_c2_seq125	baculoviral iap repeat-containing protein 2
comp143877_c2_seq127	baculoviral iap repeat-containing protein 2
comp143877_c2_seq131	baculoviral iap repeat-containing protein 2
comp111491_c0_seq1	baculoviral iap repeat-containing protein 5
comp111491_c0_seq2	baculoviral iap repeat-containing protein 5
comp130212_c0_seq1	baculoviral iap repeat-containing protein 5
comp130212_c0_seq2	baculoviral iap repeat-containing protein 5
comp32608_c0_seq1	baculoviral iap repeat-containing protein 6
comp87730_c0_seq1	baculoviral iap repeat-containing protein 6
comp120451_c0_seq1	baculoviral iap repeat-containing protein 6
comp143159_c0_seq8	baculoviral iap repeat-containing protein 6
comp143159_c0_seq24	baculoviral iap repeat-containing protein 6
comp132420_c0_seq1	baculoviral iap repeat-containing protein 7-like
comp132420_c0_seq2	baculoviral iap repeat-containing protein 7-like
comp132420_c0_seq3	baculoviral iap repeat-containing protein 7-like
comp132420_c0_seq4	baculoviral iap repeat-containing protein 7-like
comp141645_c3_seq4	bag family molecular chaperone regulator 1
comp141645_c3_seq6	bag family molecular chaperone regulator 1
comp141645_c3_seq9	bag family molecular chaperone regulator 1
comp141645_c3_seq10	bag family molecular chaperone regulator 1
comp141645_c3_seq13	bag family molecular chaperone regulator 1
comp141645_c3_seq17	bag family molecular chaperone regulator 1
comp141645_c3_seq18	bag family molecular chaperone regulator 1
comp138294_c4_seq5	bag family molecular chaperone regulator 2
comp138294_c4_seq8	bag family molecular chaperone regulator 2
comp138294_c4_seq12	bag family molecular chaperone regulator 2
comp138294_c4_seq24	bag family molecular chaperone regulator 2
comp138294_c4_seq10	bag family molecular chaperone regulator 2-like
comp143913_c0_seq1	bag family molecular chaperone regulator 3
comp143913_c0_seq2	bag family molecular chaperone regulator 3
comp143913_c0_seq3	bag family molecular chaperone regulator 3
comp136006_c0_seq1	bag family molecular chaperone regulator 4 isoform 2
comp136006_c0_seq2	bag family molecular chaperone regulator 4 isoform 2
comp113176_c0_seq1	bah and coiled-coil domain-containing protein 1
comp113176_c0_seq2	bah and coiled-coil domain-containing protein 1
comp115977_c0_seq1	bah and coiled-coil domain-containing protein 1
comp115977_c0_seq2	bah and coiled-coil domain-containing protein 1
comp140097_c1_seq3	bah and coiled-coil domain-containing protein 1
comp140097_c1_seq5	bah and coiled-coil domain-containing protein 1
comp140097_c1_seq7	bah and coiled-coil domain-containing protein 1
comp140097_c1_seq8	bah and coiled-coil domain-containing protein 1
comp142266_c1_seq1	bah and coiled-coil domain-containing protein 1
comp142266_c1_seq2	bah and coiled-coil domain-containing protein 1
comp112722_c0_seq1	bah and coiled-coil domain-containing protein 1-like
comp140097_c1_seq1	bah and coiled-coil domain-containing protein 1-like
comp140879_c3_seq9	bai1-associated protein 2-like 1
comp140879_c3_seq17	bai1-associated protein 2-like 1
comp140879_c3_seq21	bai1-associated protein 2-like 1
comp140879_c3_seq2	bai1-associated protein 2-like 1b
comp140879_c3_seq5	bai1-associated protein 2-like 1b
comp140879_c3_seq7	bai1-associated protein 2-like 1b
comp140879_c3_seq18	bai1-associated protein 2-like 1b
comp140879_c3_seq19	bai1-associated protein 2-like 1b
comp140879_c3_seq20	bai1-associated protein 2-like 1b
comp140561_c2_seq7	bai1-associated protein 3
comp140561_c2_seq8	bai1-associated protein 3
comp140561_c2_seq18	bai1-associated protein 3
comp140561_c2_seq20	bai1-associated protein 3
comp140561_c2_seq21	bai1-associated protein 3
comp140561_c2_seq24	bai1-associated protein 3
comp140561_c2_seq25	bai1-associated protein 3
comp140561_c2_seq28	bai1-associated protein 3
comp140561_c2_seq34	bai1-associated protein 3
comp140561_c2_seq35	bai1-associated protein 3
comp140561_c2_seq36	bai1-associated protein 3
comp140561_c2_seq37	bai1-associated protein 3
comp140561_c2_seq39	bai1-associated protein 3
comp140561_c2_seq41	bai1-associated protein 3
comp140561_c2_seq4	bai1-associated protein 3 isoform 1
comp140561_c2_seq6	bai1-associated protein 3 isoform 1
comp140561_c2_seq9	bai1-associated protein 3 isoform 1
comp140561_c2_seq10	bai1-associated protein 3 isoform 1
comp140561_c2_seq13	bai1-associated protein 3 isoform 1
comp140561_c2_seq14	bai1-associated protein 3 isoform 1
comp140561_c2_seq15	bai1-associated protein 3 isoform 1
comp140561_c2_seq16	bai1-associated protein 3 isoform 1
comp140561_c2_seq23	bai1-associated protein 3 isoform 1
comp140561_c2_seq27	bai1-associated protein 3 isoform 1
comp140561_c2_seq30	bai1-associated protein 3 isoform 1
comp140561_c2_seq33	bai1-associated protein 3 isoform 1
comp140561_c2_seq38	bai1-associated protein 3 isoform 1
comp140561_c2_seq1	bai1-associated protein 3-like
comp140561_c2_seq3	bai1-associated protein 3-like
comp140561_c2_seq5	bai1-associated protein 3-like
comp140561_c2_seq11	bai1-associated protein 3-like
comp140561_c2_seq12	bai1-associated protein 3-like
comp140561_c2_seq19	bai1-associated protein 3-like
comp140561_c2_seq22	bai1-associated protein 3-like
comp140561_c2_seq26	bai1-associated protein 3-like
comp140561_c2_seq29	bai1-associated protein 3-like
comp140561_c2_seq31	bai1-associated protein 3-like
comp140561_c2_seq32	bai1-associated protein 3-like
comp140561_c2_seq40	bai1-associated protein 3-like
comp140636_c0_seq3	band -like protein 1-like
comp140636_c0_seq5	band -like protein 1-like
comp140840_c0_seq1	band -like protein 2
comp140840_c0_seq2	band -like protein 2
comp140840_c0_seq3	band -like protein 2
comp140840_c0_seq6	band -like protein 2
comp140840_c0_seq7	band -like protein 2
comp140840_c0_seq9	band -like protein 2
comp140840_c0_seq10	band -like protein 2
comp140840_c0_seq11	band -like protein 2
comp140840_c0_seq12	band -like protein 2
comp140840_c0_seq15	band -like protein 2
comp134865_c0_seq2	band -like protein 3
comp137901_c0_seq1	band -like protein 3
comp137901_c0_seq2	band -like protein 3
comp137901_c0_seq3	band -like protein 3
comp137901_c0_seq4	band -like protein 3
comp137901_c0_seq7	band -like protein 3
comp137901_c0_seq8	band -like protein 3
comp137901_c0_seq9	band -like protein 3
comp137901_c0_seq10	band -like protein 3
comp137901_c0_seq11	band -like protein 3
comp137901_c0_seq12	band -like protein 3
comp137901_c0_seq13	band -like protein 3
comp137901_c0_seq15	band -like protein 3
comp137901_c0_seq16	band -like protein 3
comp137901_c0_seq18	band -like protein 3
comp137901_c0_seq23	band -like protein 3
comp137901_c0_seq24	band -like protein 3
comp137901_c0_seq28	band -like protein 3
comp137901_c0_seq29	band -like protein 3
comp137901_c0_seq30	band -like protein 3
comp137901_c0_seq33	band -like protein 3
comp137901_c0_seq35	band -like protein 3
comp137901_c0_seq36	band -like protein 3
comp137901_c0_seq40	band -like protein 3
comp137901_c0_seq41	band -like protein 3
comp137901_c0_seq45	band -like protein 3
comp137901_c0_seq47	band -like protein 3
comp137901_c0_seq49	band -like protein 3
comp137901_c0_seq51	band -like protein 3
comp137901_c0_seq52	band -like protein 3
comp137901_c0_seq54	band -like protein 3
comp137901_c0_seq59	band -like protein 3
comp137901_c0_seq60	band -like protein 3
comp137901_c0_seq61	band -like protein 3
comp137901_c0_seq62	band -like protein 3
comp137901_c0_seq63	band -like protein 3
comp137901_c0_seq65	band -like protein 3
comp137901_c0_seq66	band -like protein 3
comp137901_c0_seq67	band -like protein 3
comp137901_c0_seq68	band -like protein 3
comp137901_c0_seq69	band -like protein 3
comp137901_c0_seq72	band -like protein 3
comp137901_c0_seq73	band -like protein 3
comp137901_c0_seq75	band -like protein 3
comp137901_c0_seq80	band -like protein 3
comp137901_c0_seq81	band -like protein 3
comp137901_c0_seq82	band -like protein 3
comp137901_c0_seq83	band -like protein 3
comp137901_c0_seq84	band -like protein 3
comp137901_c0_seq85	band -like protein 3
comp137901_c0_seq86	band -like protein 3
comp137901_c0_seq92	band -like protein 3
comp137901_c0_seq93	band -like protein 3
comp137901_c0_seq101	band -like protein 3
comp137901_c0_seq107	band -like protein 3
comp137901_c0_seq110	band -like protein 3
comp137901_c0_seq111	band -like protein 3
comp137901_c0_seq112	band -like protein 3
comp137901_c0_seq113	band -like protein 3
comp137901_c0_seq116	band -like protein 3
comp137901_c0_seq118	band -like protein 3
comp137901_c0_seq119	band -like protein 3
comp137901_c0_seq121	band -like protein 3
comp137901_c0_seq123	band -like protein 3
comp137901_c0_seq124	band -like protein 3
comp137901_c0_seq17	band -like protein 3 isoform 1
comp137901_c0_seq56	band -like protein 3 isoform 1
comp137901_c0_seq70	band -like protein 3 isoform 1
comp137901_c0_seq74	band -like protein 3 isoform 1
comp137901_c0_seq108	band -like protein 3 isoform 1
comp142375_c1_seq2	band -like protein 3 isoform 1
comp142375_c1_seq5	band -like protein 3 isoform 1
comp142375_c1_seq6	band -like protein 3 isoform 1
comp142375_c1_seq9	band -like protein 3 isoform 1
comp142375_c1_seq11	band -like protein 3 isoform 1
comp142375_c1_seq13	band -like protein 3 isoform 1
comp142375_c1_seq15	band -like protein 3 isoform 1
comp142375_c1_seq17	band -like protein 3 isoform 1
comp142375_c1_seq22	band -like protein 3 isoform 1
comp142375_c1_seq26	band -like protein 3 isoform 1
comp142375_c1_seq28	band -like protein 3 isoform 1
comp142375_c1_seq32	band -like protein 3 isoform 1
comp142375_c1_seq37	band -like protein 3 isoform 1
comp142375_c1_seq38	band -like protein 3 isoform 1
comp142375_c1_seq40	band -like protein 3 isoform 1
comp142375_c1_seq48	band -like protein 3 isoform 1
comp142375_c1_seq53	band -like protein 3 isoform 1
comp142375_c1_seq56	band -like protein 3 isoform 1
comp142375_c1_seq58	band -like protein 3 isoform 1
comp142375_c1_seq60	band -like protein 3 isoform 1
comp142375_c1_seq61	band -like protein 3 isoform 1
comp142375_c1_seq66	band -like protein 3 isoform 1
comp142375_c1_seq67	band -like protein 3 isoform 1
comp142375_c1_seq68	band -like protein 3 isoform 1
comp142375_c1_seq74	band -like protein 3 isoform 1
comp142375_c1_seq76	band -like protein 3 isoform 1
comp142375_c1_seq77	band -like protein 3 isoform 1
comp142375_c1_seq81	band -like protein 3 isoform 1
comp142375_c1_seq82	band -like protein 3 isoform 1
comp142375_c1_seq83	band -like protein 3 isoform 1
comp142375_c1_seq85	band -like protein 3 isoform 1
comp142375_c1_seq89	band -like protein 3 isoform 1
comp142375_c1_seq91	band -like protein 3 isoform 1
comp142375_c1_seq94	band -like protein 3 isoform 1
comp142375_c1_seq97	band -like protein 3 isoform 1
comp142375_c1_seq99	band -like protein 3 isoform 1
comp142375_c1_seq101	band -like protein 3 isoform 1
comp142375_c1_seq103	band -like protein 3 isoform 1
comp142375_c1_seq104	band -like protein 3 isoform 1
comp142375_c1_seq106	band -like protein 3 isoform 1
comp142375_c1_seq110	band -like protein 3 isoform 1
comp137901_c0_seq5	band -like protein 3 isoform 2
comp137901_c0_seq14	band -like protein 3 isoform 2
comp137901_c0_seq20	band -like protein 3 isoform 2
comp137901_c0_seq26	band -like protein 3 isoform 2
comp137901_c0_seq32	band -like protein 3 isoform 2
comp137901_c0_seq34	band -like protein 3 isoform 2
comp137901_c0_seq39	band -like protein 3 isoform 2
comp137901_c0_seq42	band -like protein 3 isoform 2
comp137901_c0_seq44	band -like protein 3 isoform 2
comp137901_c0_seq46	band -like protein 3 isoform 2
comp137901_c0_seq48	band -like protein 3 isoform 2
comp137901_c0_seq50	band -like protein 3 isoform 2
comp137901_c0_seq55	band -like protein 3 isoform 2
comp137901_c0_seq57	band -like protein 3 isoform 2
comp137901_c0_seq58	band -like protein 3 isoform 2
comp137901_c0_seq64	band -like protein 3 isoform 2
comp137901_c0_seq71	band -like protein 3 isoform 2
comp137901_c0_seq76	band -like protein 3 isoform 2
comp137901_c0_seq77	band -like protein 3 isoform 2
comp137901_c0_seq78	band -like protein 3 isoform 2
comp137901_c0_seq79	band -like protein 3 isoform 2
comp137901_c0_seq90	band -like protein 3 isoform 2
comp137901_c0_seq91	band -like protein 3 isoform 2
comp137901_c0_seq95	band -like protein 3 isoform 2
comp137901_c0_seq97	band -like protein 3 isoform 2
comp137901_c0_seq98	band -like protein 3 isoform 2
comp137901_c0_seq100	band -like protein 3 isoform 2
comp137901_c0_seq102	band -like protein 3 isoform 2
comp137901_c0_seq105	band -like protein 3 isoform 2
comp137901_c0_seq106	band -like protein 3 isoform 2
comp137901_c0_seq109	band -like protein 3 isoform 2
comp137901_c0_seq114	band -like protein 3 isoform 2
comp137901_c0_seq120	band -like protein 3 isoform 2
comp137901_c0_seq122	band -like protein 3 isoform 2
comp142375_c1_seq1	band -like protein 3 isoform 2
comp142375_c1_seq10	band -like protein 3 isoform 2
comp142375_c1_seq12	band -like protein 3 isoform 2
comp142375_c1_seq14	band -like protein 3 isoform 2
comp142375_c1_seq16	band -like protein 3 isoform 2
comp142375_c1_seq19	band -like protein 3 isoform 2
comp142375_c1_seq21	band -like protein 3 isoform 2
comp142375_c1_seq23	band -like protein 3 isoform 2
comp142375_c1_seq24	band -like protein 3 isoform 2
comp142375_c1_seq30	band -like protein 3 isoform 2
comp142375_c1_seq35	band -like protein 3 isoform 2
comp142375_c1_seq39	band -like protein 3 isoform 2
comp142375_c1_seq45	band -like protein 3 isoform 2
comp142375_c1_seq46	band -like protein 3 isoform 2
comp142375_c1_seq47	band -like protein 3 isoform 2
comp142375_c1_seq50	band -like protein 3 isoform 2
comp142375_c1_seq55	band -like protein 3 isoform 2
comp142375_c1_seq62	band -like protein 3 isoform 2
comp142375_c1_seq71	band -like protein 3 isoform 2
comp142375_c1_seq72	band -like protein 3 isoform 2
comp142375_c1_seq73	band -like protein 3 isoform 2
comp142375_c1_seq78	band -like protein 3 isoform 2
comp142375_c1_seq84	band -like protein 3 isoform 2
comp142375_c1_seq87	band -like protein 3 isoform 2
comp142375_c1_seq98	band -like protein 3 isoform 2
comp142375_c1_seq108	band -like protein 3 isoform 2
comp142375_c1_seq111	band -like protein 3 isoform 2
comp142375_c1_seq114	band -like protein 3 isoform 2
comp142375_c1_seq115	band -like protein 3 isoform 2
comp142375_c1_seq116	band -like protein 3 isoform 2
comp137901_c0_seq6	band -like protein 3-like
comp137901_c0_seq31	band -like protein 3-like
comp137901_c0_seq38	band -like protein 3-like
comp137901_c0_seq43	band -like protein 3-like
comp137901_c0_seq53	band -like protein 3-like
comp137901_c0_seq88	band -like protein 3-like
comp137901_c0_seq99	band -like protein 3-like
comp142375_c1_seq3	band -like protein 3-like
comp142375_c1_seq4	band -like protein 3-like
comp142375_c1_seq7	band -like protein 3-like
comp142375_c1_seq8	band -like protein 3-like
comp142375_c1_seq20	band -like protein 3-like
comp142375_c1_seq25	band -like protein 3-like
comp142375_c1_seq27	band -like protein 3-like
comp142375_c1_seq29	band -like protein 3-like
comp142375_c1_seq33	band -like protein 3-like
comp142375_c1_seq34	band -like protein 3-like
comp142375_c1_seq36	band -like protein 3-like
comp142375_c1_seq41	band -like protein 3-like
comp142375_c1_seq42	band -like protein 3-like
comp142375_c1_seq49	band -like protein 3-like
comp142375_c1_seq51	band -like protein 3-like
comp142375_c1_seq52	band -like protein 3-like
comp142375_c1_seq54	band -like protein 3-like
comp142375_c1_seq59	band -like protein 3-like
comp142375_c1_seq63	band -like protein 3-like
comp142375_c1_seq64	band -like protein 3-like
comp142375_c1_seq65	band -like protein 3-like
comp142375_c1_seq69	band -like protein 3-like
comp142375_c1_seq79	band -like protein 3-like
comp142375_c1_seq80	band -like protein 3-like
comp142375_c1_seq86	band -like protein 3-like
comp142375_c1_seq88	band -like protein 3-like
comp142375_c1_seq90	band -like protein 3-like
comp142375_c1_seq92	band -like protein 3-like
comp142375_c1_seq93	band -like protein 3-like
comp142375_c1_seq95	band -like protein 3-like
comp142375_c1_seq100	band -like protein 3-like
comp142375_c1_seq102	band -like protein 3-like
comp142375_c1_seq105	band -like protein 3-like
comp142375_c1_seq107	band -like protein 3-like
comp142375_c1_seq109	band -like protein 3-like
comp142375_c1_seq113	band -like protein 3-like
comp142375_c1_seq117	band -like protein 3-like
comp142375_c1_seq118	band -like protein 3-like
comp135301_c0_seq1	band -like protein 4a
comp135301_c1_seq1	band -like protein 4a
comp135301_c1_seq2	band -like protein 4a
comp135301_c1_seq3	band -like protein 4a
comp135301_c1_seq4	band -like protein 4a
comp135301_c1_seq5	band -like protein 4a
comp135301_c1_seq6	band -like protein 4a
comp135301_c1_seq7	band -like protein 4a
comp135301_c1_seq8	band -like protein 4a
comp117911_c0_seq1	band -like protein 4b
comp141315_c3_seq3	band -like protein 5
comp141315_c3_seq4	band -like protein 5
comp141315_c3_seq5	band -like protein 5
comp141315_c3_seq6	band -like protein 5
comp141315_c3_seq7	band -like protein 5
comp141315_c3_seq8	band -like protein 5
comp141315_c3_seq9	band -like protein 5
comp141315_c3_seq11	band -like protein 5
comp141315_c3_seq12	band -like protein 5
comp141315_c3_seq14	band -like protein 5
comp141315_c3_seq17	band -like protein 5
comp141315_c3_seq18	band -like protein 5
comp141315_c3_seq21	band -like protein 5
comp141315_c3_seq24	band -like protein 5
comp141315_c3_seq25	band -like protein 5
comp141315_c3_seq26	band -like protein 5
comp141315_c3_seq27	band -like protein 5
comp141315_c3_seq29	band -like protein 5
comp140129_c1_seq13	band 3 anion exchange
comp140129_c1_seq15	band 3 anion exchange
comp140129_c1_seq18	band 3 anion exchange
comp140129_c1_seq25	band 3 anion exchange
comp140129_c1_seq28	band 3 anion exchange
comp140129_c1_seq39	band 3 anion exchange
comp140129_c1_seq41	band 3 anion exchange
comp140129_c1_seq42	band 3 anion exchange
comp140129_c1_seq53	band 3 anion exchange
comp140129_c1_seq57	band 3 anion exchange
comp140129_c1_seq1	band 3 anion exchange protein
comp140129_c1_seq2	band 3 anion exchange protein
comp140129_c1_seq3	band 3 anion exchange protein
comp140129_c1_seq4	band 3 anion exchange protein
comp140129_c1_seq5	band 3 anion exchange protein
comp140129_c1_seq6	band 3 anion exchange protein
comp140129_c1_seq7	band 3 anion exchange protein
comp140129_c1_seq8	band 3 anion exchange protein
comp140129_c1_seq9	band 3 anion exchange protein
comp140129_c1_seq10	band 3 anion exchange protein
comp140129_c1_seq11	band 3 anion exchange protein
comp140129_c1_seq12	band 3 anion exchange protein
comp140129_c1_seq14	band 3 anion exchange protein
comp140129_c1_seq16	band 3 anion exchange protein
comp140129_c1_seq17	band 3 anion exchange protein
comp140129_c1_seq20	band 3 anion exchange protein
comp140129_c1_seq21	band 3 anion exchange protein
comp140129_c1_seq22	band 3 anion exchange protein
comp140129_c1_seq23	band 3 anion exchange protein
comp140129_c1_seq24	band 3 anion exchange protein
comp140129_c1_seq26	band 3 anion exchange protein
comp140129_c1_seq27	band 3 anion exchange protein
comp140129_c1_seq29	band 3 anion exchange protein
comp140129_c1_seq30	band 3 anion exchange protein
comp140129_c1_seq31	band 3 anion exchange protein
comp140129_c1_seq32	band 3 anion exchange protein
comp140129_c1_seq33	band 3 anion exchange protein
comp140129_c1_seq34	band 3 anion exchange protein
comp140129_c1_seq35	band 3 anion exchange protein
comp140129_c1_seq36	band 3 anion exchange protein
comp140129_c1_seq37	band 3 anion exchange protein
comp140129_c1_seq38	band 3 anion exchange protein
comp140129_c1_seq40	band 3 anion exchange protein
comp140129_c1_seq43	band 3 anion exchange protein
comp140129_c1_seq44	band 3 anion exchange protein
comp140129_c1_seq45	band 3 anion exchange protein
comp140129_c1_seq46	band 3 anion exchange protein
comp140129_c1_seq47	band 3 anion exchange protein
comp140129_c1_seq48	band 3 anion exchange protein
comp140129_c1_seq49	band 3 anion exchange protein
comp140129_c1_seq50	band 3 anion exchange protein
comp140129_c1_seq51	band 3 anion exchange protein
comp140129_c1_seq52	band 3 anion exchange protein
comp140129_c1_seq54	band 3 anion exchange protein
comp140129_c1_seq55	band 3 anion exchange protein
comp140129_c1_seq56	band 3 anion exchange protein
comp140129_c1_seq58	band 3 anion exchange protein
comp136049_c0_seq1	bardet-biedl syndrome 1
comp136049_c0_seq2	bardet-biedl syndrome 1
comp136049_c0_seq3	bardet-biedl syndrome 1
comp136049_c0_seq4	bardet-biedl syndrome 1
comp136049_c0_seq5	bardet-biedl syndrome 1
comp136049_c0_seq7	bardet-biedl syndrome 1
comp136049_c0_seq8	bardet-biedl syndrome 1
comp136049_c0_seq9	bardet-biedl syndrome 1
comp136049_c0_seq11	bardet-biedl syndrome 1
comp136049_c0_seq13	bardet-biedl syndrome 1
comp136049_c0_seq15	bardet-biedl syndrome 1
comp136049_c0_seq16	bardet-biedl syndrome 1
comp136049_c0_seq17	bardet-biedl syndrome 1
comp136049_c0_seq18	bardet-biedl syndrome 1
comp136049_c0_seq19	bardet-biedl syndrome 1
comp136049_c0_seq20	bardet-biedl syndrome 1
comp136049_c0_seq21	bardet-biedl syndrome 1
comp136049_c0_seq22	bardet-biedl syndrome 1
comp136049_c0_seq23	bardet-biedl syndrome 1
comp136049_c0_seq24	bardet-biedl syndrome 1
comp136049_c0_seq25	bardet-biedl syndrome 1
comp136049_c0_seq26	bardet-biedl syndrome 1
comp136049_c0_seq27	bardet-biedl syndrome 1
comp136049_c0_seq29	bardet-biedl syndrome 1
comp136049_c0_seq30	bardet-biedl syndrome 1
comp136049_c0_seq31	bardet-biedl syndrome 1
comp136049_c0_seq6	bardet-biedl syndrome 1 protein
comp136049_c0_seq10	bardet-biedl syndrome 1 protein
comp136049_c0_seq12	bardet-biedl syndrome 1 protein
comp136049_c0_seq14	bardet-biedl syndrome 1 protein
comp136049_c0_seq28	bardet-biedl syndrome 1 protein
comp119088_c0_seq1	bardet-biedl syndrome 10
comp127613_c0_seq1	bardet-biedl syndrome 12
comp137779_c0_seq2	bardet-biedl syndrome 4
comp137779_c0_seq4	bardet-biedl syndrome 4
comp137779_c0_seq7	bardet-biedl syndrome 4
comp137779_c0_seq8	bardet-biedl syndrome 4
comp137779_c0_seq11	bardet-biedl syndrome 4
comp137779_c0_seq5	bardet-biedl syndrome 4 protein
comp137779_c0_seq6	bardet-biedl syndrome 4 protein
comp137779_c0_seq10	bardet-biedl syndrome 4 protein
comp137779_c0_seq12	bardet-biedl syndrome 4 protein
comp113973_c0_seq1	bardet-biedl syndrome 5 protein homolog
comp113973_c0_seq2	bardet-biedl syndrome 5 protein homolog
comp132576_c0_seq2	bardet-biedl syndrome 7
comp132576_c0_seq3	bardet-biedl syndrome 7
comp132576_c0_seq1	bardet-biedl syndrome 7 protein
comp129503_c0_seq1	barrier-to-autointegration factor
comp129503_c0_seq2	barrier-to-autointegration factor
comp129503_c0_seq3	barrier-to-autointegration factor
comp129503_c0_seq4	barrier-to-autointegration factor
comp138985_c0_seq2	barrier-to-autointegration factor
comp141387_c1_seq1	barrier-to-autointegration factor
comp141387_c1_seq6	barrier-to-autointegration factor
comp141387_c1_seq7	barrier-to-autointegration factor
comp141387_c1_seq8	barrier-to-autointegration factor
comp141387_c1_seq10	barrier-to-autointegration factor
comp141387_c1_seq11	barrier-to-autointegration factor
comp141387_c1_seq15	barrier-to-autointegration factor
comp141387_c1_seq16	barrier-to-autointegration factor
comp141387_c1_seq17	barrier-to-autointegration factor
comp141387_c1_seq21	barrier-to-autointegration factor
comp141387_c1_seq22	barrier-to-autointegration factor
comp141387_c1_seq23	barrier-to-autointegration factor
comp141387_c1_seq24	barrier-to-autointegration factor
comp141387_c1_seq26	barrier-to-autointegration factor
comp141387_c1_seq30	barrier-to-autointegration factor
comp141387_c1_seq32	barrier-to-autointegration factor
comp141387_c1_seq33	barrier-to-autointegration factor
comp141387_c1_seq34	barrier-to-autointegration factor
comp143283_c1_seq1	basal cell adhesion molecule
comp143283_c1_seq2	basal cell adhesion molecule
comp143283_c1_seq3	basal cell adhesion molecule
comp143283_c1_seq4	basal cell adhesion molecule
comp143283_c1_seq7	basal cell adhesion molecule
comp143283_c1_seq9	basal cell adhesion molecule
comp143283_c1_seq12	basal cell adhesion molecule
comp143283_c1_seq13	basal cell adhesion molecule
comp143283_c1_seq16	basal cell adhesion molecule
comp143283_c1_seq17	basal cell adhesion molecule
comp143283_c1_seq18	basal cell adhesion molecule
comp143283_c1_seq19	basal cell adhesion molecule
comp143283_c1_seq20	basal cell adhesion molecule
comp143283_c1_seq21	basal cell adhesion molecule
comp143283_c1_seq23	basal cell adhesion molecule
comp143283_c1_seq25	basal cell adhesion molecule
comp143283_c1_seq26	basal cell adhesion molecule
comp143283_c1_seq28	basal cell adhesion molecule
comp143283_c1_seq31	basal cell adhesion molecule
comp143283_c1_seq33	basal cell adhesion molecule
comp143283_c1_seq36	basal cell adhesion molecule
comp143283_c1_seq39	basal cell adhesion molecule
comp143283_c1_seq40	basal cell adhesion molecule
comp143283_c1_seq41	basal cell adhesion molecule
comp143283_c1_seq42	basal cell adhesion molecule
comp143283_c1_seq43	basal cell adhesion molecule
comp143283_c1_seq44	basal cell adhesion molecule
comp143283_c1_seq45	basal cell adhesion molecule
comp143283_c1_seq46	basal cell adhesion molecule
comp143283_c1_seq47	basal cell adhesion molecule
comp143283_c1_seq48	basal cell adhesion molecule
comp143283_c1_seq49	basal cell adhesion molecule
comp143283_c1_seq50	basal cell adhesion molecule
comp143283_c1_seq51	basal cell adhesion molecule
comp143283_c1_seq52	basal cell adhesion molecule
comp143283_c1_seq53	basal cell adhesion molecule
comp143283_c1_seq54	basal cell adhesion molecule
comp143283_c1_seq58	basal cell adhesion molecule
comp143283_c1_seq59	basal cell adhesion molecule
comp143283_c1_seq60	basal cell adhesion molecule
comp143283_c1_seq62	basal cell adhesion molecule
comp143283_c1_seq65	basal cell adhesion molecule
comp143283_c1_seq66	basal cell adhesion molecule
comp143283_c1_seq67	basal cell adhesion molecule
comp143283_c1_seq68	basal cell adhesion molecule
comp143283_c1_seq69	basal cell adhesion molecule
comp143283_c1_seq70	basal cell adhesion molecule
comp143283_c1_seq72	basal cell adhesion molecule
comp143283_c1_seq73	basal cell adhesion molecule
comp143283_c1_seq74	basal cell adhesion molecule
comp143283_c1_seq75	basal cell adhesion molecule
comp143283_c1_seq76	basal cell adhesion molecule
comp143283_c1_seq78	basal cell adhesion molecule
comp143283_c1_seq5	basal cell adhesion molecule (lutheran blood group)
comp143283_c1_seq15	basal cell adhesion molecule (lutheran blood group)
comp143283_c1_seq37	basal cell adhesion molecule (lutheran blood group)
comp143283_c1_seq63	basal cell adhesion molecule- partial
comp143283_c1_seq8	basal cell adhesion molecule-like
comp143283_c1_seq10	basal cell adhesion molecule-like
comp143283_c1_seq11	basal cell adhesion molecule-like
comp143283_c1_seq22	basal cell adhesion molecule-like
comp143283_c1_seq30	basal cell adhesion molecule-like
comp143283_c1_seq38	basal cell adhesion molecule-like
comp143283_c1_seq55	basal cell adhesion molecule-like
comp143283_c1_seq61	basal cell adhesion molecule-like
comp143283_c1_seq64	basal cell adhesion molecule-like
comp139554_c0_seq7	basement membrane-specific heparan sulfate proteoglycan core
comp143471_c0_seq1	basement membrane-specific heparan sulfate proteoglycan core
comp143750_c0_seq7	basement membrane-specific heparan sulfate proteoglycan core
comp143750_c0_seq8	basement membrane-specific heparan sulfate proteoglycan core
comp82877_c0_seq1	basement membrane-specific heparan sulfate proteoglycan core protein
comp134268_c0_seq1	basement membrane-specific heparan sulfate proteoglycan core protein
comp134268_c0_seq2	basement membrane-specific heparan sulfate proteoglycan core protein
comp141149_c1_seq1	basement membrane-specific heparan sulfate proteoglycan core protein
comp141149_c1_seq2	basement membrane-specific heparan sulfate proteoglycan core protein
comp141149_c1_seq3	basement membrane-specific heparan sulfate proteoglycan core protein
comp141149_c1_seq5	basement membrane-specific heparan sulfate proteoglycan core protein
comp141149_c1_seq6	basement membrane-specific heparan sulfate proteoglycan core protein
comp141149_c1_seq7	basement membrane-specific heparan sulfate proteoglycan core protein
comp141149_c1_seq8	basement membrane-specific heparan sulfate proteoglycan core protein
comp141149_c1_seq9	basement membrane-specific heparan sulfate proteoglycan core protein
comp141149_c1_seq10	basement membrane-specific heparan sulfate proteoglycan core protein
comp141149_c1_seq11	basement membrane-specific heparan sulfate proteoglycan core protein
comp141149_c1_seq12	basement membrane-specific heparan sulfate proteoglycan core protein
comp141149_c1_seq13	basement membrane-specific heparan sulfate proteoglycan core protein
comp141149_c1_seq14	basement membrane-specific heparan sulfate proteoglycan core protein
comp141149_c1_seq15	basement membrane-specific heparan sulfate proteoglycan core protein
comp141149_c1_seq16	basement membrane-specific heparan sulfate proteoglycan core protein
comp141149_c1_seq17	basement membrane-specific heparan sulfate proteoglycan core protein
comp141149_c1_seq18	basement membrane-specific heparan sulfate proteoglycan core protein
comp141149_c1_seq19	basement membrane-specific heparan sulfate proteoglycan core protein
comp141149_c1_seq20	basement membrane-specific heparan sulfate proteoglycan core protein
comp141149_c1_seq21	basement membrane-specific heparan sulfate proteoglycan core protein
comp141149_c1_seq22	basement membrane-specific heparan sulfate proteoglycan core protein
comp141149_c1_seq23	basement membrane-specific heparan sulfate proteoglycan core protein
comp141149_c1_seq24	basement membrane-specific heparan sulfate proteoglycan core protein
comp141149_c1_seq25	basement membrane-specific heparan sulfate proteoglycan core protein
comp141149_c1_seq26	basement membrane-specific heparan sulfate proteoglycan core protein
comp141149_c1_seq27	basement membrane-specific heparan sulfate proteoglycan core protein
comp141149_c1_seq28	basement membrane-specific heparan sulfate proteoglycan core protein
comp141149_c1_seq29	basement membrane-specific heparan sulfate proteoglycan core protein
comp141149_c1_seq30	basement membrane-specific heparan sulfate proteoglycan core protein
comp141149_c1_seq31	basement membrane-specific heparan sulfate proteoglycan core protein
comp141149_c1_seq32	basement membrane-specific heparan sulfate proteoglycan core protein
comp141149_c1_seq33	basement membrane-specific heparan sulfate proteoglycan core protein
comp141149_c1_seq34	basement membrane-specific heparan sulfate proteoglycan core protein
comp141149_c1_seq35	basement membrane-specific heparan sulfate proteoglycan core protein
comp141149_c1_seq36	basement membrane-specific heparan sulfate proteoglycan core protein
comp141149_c1_seq37	basement membrane-specific heparan sulfate proteoglycan core protein
comp141149_c1_seq38	basement membrane-specific heparan sulfate proteoglycan core protein
comp141149_c1_seq39	basement membrane-specific heparan sulfate proteoglycan core protein
comp141149_c1_seq40	basement membrane-specific heparan sulfate proteoglycan core protein
comp141149_c1_seq41	basement membrane-specific heparan sulfate proteoglycan core protein
comp141149_c1_seq42	basement membrane-specific heparan sulfate proteoglycan core protein
comp141493_c0_seq2	basement membrane-specific heparan sulfate proteoglycan core protein
comp141493_c0_seq3	basement membrane-specific heparan sulfate proteoglycan core protein
comp141493_c0_seq4	basement membrane-specific heparan sulfate proteoglycan core protein
comp141493_c0_seq5	basement membrane-specific heparan sulfate proteoglycan core protein
comp141493_c0_seq7	basement membrane-specific heparan sulfate proteoglycan core protein
comp141493_c0_seq9	basement membrane-specific heparan sulfate proteoglycan core protein
comp141493_c0_seq10	basement membrane-specific heparan sulfate proteoglycan core protein
comp141493_c0_seq11	basement membrane-specific heparan sulfate proteoglycan core protein
comp141493_c0_seq15	basement membrane-specific heparan sulfate proteoglycan core protein
comp141493_c0_seq17	basement membrane-specific heparan sulfate proteoglycan core protein
comp141493_c0_seq19	basement membrane-specific heparan sulfate proteoglycan core protein
comp141493_c0_seq20	basement membrane-specific heparan sulfate proteoglycan core protein
comp141493_c0_seq21	basement membrane-specific heparan sulfate proteoglycan core protein
comp141493_c0_seq22	basement membrane-specific heparan sulfate proteoglycan core protein
comp141493_c0_seq23	basement membrane-specific heparan sulfate proteoglycan core protein
comp141493_c0_seq24	basement membrane-specific heparan sulfate proteoglycan core protein
comp141493_c0_seq26	basement membrane-specific heparan sulfate proteoglycan core protein
comp141493_c0_seq27	basement membrane-specific heparan sulfate proteoglycan core protein
comp141493_c0_seq28	basement membrane-specific heparan sulfate proteoglycan core protein
comp141493_c0_seq30	basement membrane-specific heparan sulfate proteoglycan core protein
comp141493_c0_seq31	basement membrane-specific heparan sulfate proteoglycan core protein
comp141493_c0_seq33	basement membrane-specific heparan sulfate proteoglycan core protein
comp141493_c0_seq35	basement membrane-specific heparan sulfate proteoglycan core protein
comp141493_c0_seq37	basement membrane-specific heparan sulfate proteoglycan core protein
comp141493_c0_seq38	basement membrane-specific heparan sulfate proteoglycan core protein
comp141493_c0_seq39	basement membrane-specific heparan sulfate proteoglycan core protein
comp141493_c0_seq40	basement membrane-specific heparan sulfate proteoglycan core protein
comp141493_c0_seq41	basement membrane-specific heparan sulfate proteoglycan core protein
comp141493_c0_seq44	basement membrane-specific heparan sulfate proteoglycan core protein
comp141493_c0_seq48	basement membrane-specific heparan sulfate proteoglycan core protein
comp141493_c0_seq52	basement membrane-specific heparan sulfate proteoglycan core protein
comp141493_c0_seq57	basement membrane-specific heparan sulfate proteoglycan core protein
comp141493_c0_seq58	basement membrane-specific heparan sulfate proteoglycan core protein
comp141493_c0_seq59	basement membrane-specific heparan sulfate proteoglycan core protein
comp141493_c0_seq61	basement membrane-specific heparan sulfate proteoglycan core protein
comp106222_c0_seq1	basement membrane-specific heparan sulfate proteoglycan core protein precursor
comp141149_c1_seq4	basement membrane-specific heparan sulfate proteoglycan core protein precursor
comp133785_c1_seq1	basic helix-loop-helix transcription factor scleraxis
comp133785_c1_seq2	basic helix-loop-helix transcription factor scleraxis
comp139340_c2_seq1	basic helix-loop-helix transcription factor scleraxis
comp139340_c2_seq7	basic helix-loop-helix transcription factor scleraxis
comp138505_c1_seq1	basic immunoglobulin-like variable motif-containing protein
comp138505_c1_seq3	basic immunoglobulin-like variable motif-containing protein
comp138505_c1_seq4	basic immunoglobulin-like variable motif-containing protein
comp138505_c1_seq6	basic immunoglobulin-like variable motif-containing protein
comp138505_c1_seq7	basic immunoglobulin-like variable motif-containing protein
comp138505_c1_seq9	basic immunoglobulin-like variable motif-containing protein
comp138505_c1_seq13	basic immunoglobulin-like variable motif-containing protein
comp138505_c1_seq18	basic immunoglobulin-like variable motif-containing protein
comp138505_c1_seq20	basic immunoglobulin-like variable motif-containing protein
comp138505_c1_seq25	basic immunoglobulin-like variable motif-containing protein
comp138505_c1_seq26	basic immunoglobulin-like variable motif-containing protein
comp138505_c1_seq27	basic immunoglobulin-like variable motif-containing protein
comp138505_c1_seq30	basic immunoglobulin-like variable motif-containing protein
comp138505_c1_seq33	basic immunoglobulin-like variable motif-containing protein
comp138505_c1_seq34	basic immunoglobulin-like variable motif-containing protein
comp138505_c1_seq37	basic immunoglobulin-like variable motif-containing protein
comp138505_c1_seq38	basic immunoglobulin-like variable motif-containing protein
comp138505_c1_seq45	basic immunoglobulin-like variable motif-containing protein
comp138505_c1_seq46	basic immunoglobulin-like variable motif-containing protein
comp138505_c1_seq52	basic immunoglobulin-like variable motif-containing protein
comp140242_c2_seq18	basic leucine zipper and w2 domain-containing protein 1
comp140242_c2_seq49	basic leucine zipper and w2 domain-containing protein 1
comp139269_c0_seq3	basic leucine zipper and w2 domain-containing protein 1 isoform 1
comp47818_c0_seq2	basic leucine zipper and w2 domain-containing protein 1 isoform 3
comp140242_c2_seq30	basic leucine zipper and w2 domain-containing protein 1 isoform 3
comp47818_c0_seq1	basic leucine zipper and w2 domain-containing protein 1-a-like
comp137658_c0_seq3	basic leucine zipper and w2 domain-containing protein 1-a-like
comp137658_c0_seq4	basic leucine zipper and w2 domain-containing protein 1-a-like
comp139269_c0_seq6	basic leucine zipper and w2 domain-containing protein 1-a-like
comp139269_c0_seq13	basic leucine zipper and w2 domain-containing protein 1-a-like
comp139269_c0_seq21	basic leucine zipper and w2 domain-containing protein 1-a-like
comp140242_c2_seq1	basic leucine zipper and w2 domain-containing protein 1-a-like
comp140242_c2_seq3	basic leucine zipper and w2 domain-containing protein 1-a-like
comp140242_c2_seq4	basic leucine zipper and w2 domain-containing protein 1-a-like
comp140242_c2_seq5	basic leucine zipper and w2 domain-containing protein 1-a-like
comp140242_c2_seq6	basic leucine zipper and w2 domain-containing protein 1-a-like
comp140242_c2_seq7	basic leucine zipper and w2 domain-containing protein 1-a-like
comp140242_c2_seq8	basic leucine zipper and w2 domain-containing protein 1-a-like
comp140242_c2_seq9	basic leucine zipper and w2 domain-containing protein 1-a-like
comp140242_c2_seq10	basic leucine zipper and w2 domain-containing protein 1-a-like
comp140242_c2_seq11	basic leucine zipper and w2 domain-containing protein 1-a-like
comp140242_c2_seq12	basic leucine zipper and w2 domain-containing protein 1-a-like
comp140242_c2_seq14	basic leucine zipper and w2 domain-containing protein 1-a-like
comp140242_c2_seq15	basic leucine zipper and w2 domain-containing protein 1-a-like
comp140242_c2_seq16	basic leucine zipper and w2 domain-containing protein 1-a-like
comp140242_c2_seq19	basic leucine zipper and w2 domain-containing protein 1-a-like
comp140242_c2_seq20	basic leucine zipper and w2 domain-containing protein 1-a-like
comp140242_c2_seq21	basic leucine zipper and w2 domain-containing protein 1-a-like
comp140242_c2_seq22	basic leucine zipper and w2 domain-containing protein 1-a-like
comp140242_c2_seq23	basic leucine zipper and w2 domain-containing protein 1-a-like
comp140242_c2_seq24	basic leucine zipper and w2 domain-containing protein 1-a-like
comp140242_c2_seq25	basic leucine zipper and w2 domain-containing protein 1-a-like
comp140242_c2_seq26	basic leucine zipper and w2 domain-containing protein 1-a-like
comp140242_c2_seq27	basic leucine zipper and w2 domain-containing protein 1-a-like
comp140242_c2_seq29	basic leucine zipper and w2 domain-containing protein 1-a-like
comp140242_c2_seq31	basic leucine zipper and w2 domain-containing protein 1-a-like
comp140242_c2_seq32	basic leucine zipper and w2 domain-containing protein 1-a-like
comp140242_c2_seq33	basic leucine zipper and w2 domain-containing protein 1-a-like
comp140242_c2_seq34	basic leucine zipper and w2 domain-containing protein 1-a-like
comp140242_c2_seq35	basic leucine zipper and w2 domain-containing protein 1-a-like
comp140242_c2_seq37	basic leucine zipper and w2 domain-containing protein 1-a-like
comp140242_c2_seq38	basic leucine zipper and w2 domain-containing protein 1-a-like
comp140242_c2_seq39	basic leucine zipper and w2 domain-containing protein 1-a-like
comp140242_c2_seq40	basic leucine zipper and w2 domain-containing protein 1-a-like
comp140242_c2_seq41	basic leucine zipper and w2 domain-containing protein 1-a-like
comp140242_c2_seq42	basic leucine zipper and w2 domain-containing protein 1-a-like
comp140242_c2_seq43	basic leucine zipper and w2 domain-containing protein 1-a-like
comp140242_c2_seq44	basic leucine zipper and w2 domain-containing protein 1-a-like
comp140242_c2_seq45	basic leucine zipper and w2 domain-containing protein 1-a-like
comp140242_c2_seq46	basic leucine zipper and w2 domain-containing protein 1-a-like
comp140242_c2_seq47	basic leucine zipper and w2 domain-containing protein 1-a-like
comp140242_c2_seq48	basic leucine zipper and w2 domain-containing protein 1-a-like
comp140242_c2_seq50	basic leucine zipper and w2 domain-containing protein 1-a-like
comp140242_c2_seq51	basic leucine zipper and w2 domain-containing protein 1-a-like
comp140242_c2_seq52	basic leucine zipper and w2 domain-containing protein 1-a-like
comp140242_c2_seq53	basic leucine zipper and w2 domain-containing protein 1-a-like
comp140242_c2_seq54	basic leucine zipper and w2 domain-containing protein 1-a-like
comp141198_c0_seq1	basic leucine zipper and w2 domain-containing protein 2
comp141198_c0_seq2	basic leucine zipper and w2 domain-containing protein 2
comp141198_c0_seq5	basic leucine zipper and w2 domain-containing protein 2
comp141198_c0_seq6	basic leucine zipper and w2 domain-containing protein 2
comp141198_c0_seq8	basic leucine zipper and w2 domain-containing protein 2
comp141198_c0_seq11	basic leucine zipper and w2 domain-containing protein 2
comp141198_c0_seq12	basic leucine zipper and w2 domain-containing protein 2
comp141198_c0_seq13	basic leucine zipper and w2 domain-containing protein 2
comp141198_c0_seq16	basic leucine zipper and w2 domain-containing protein 2
comp141198_c0_seq18	basic leucine zipper and w2 domain-containing protein 2
comp141198_c0_seq20	basic leucine zipper and w2 domain-containing protein 2
comp141198_c0_seq21	basic leucine zipper and w2 domain-containing protein 2
comp141198_c0_seq22	basic leucine zipper and w2 domain-containing protein 2
comp141198_c0_seq23	basic leucine zipper and w2 domain-containing protein 2
comp141198_c0_seq24	basic leucine zipper and w2 domain-containing protein 2
comp141198_c0_seq26	basic leucine zipper and w2 domain-containing protein 2
comp141198_c0_seq27	basic leucine zipper and w2 domain-containing protein 2
comp141198_c0_seq28	basic leucine zipper and w2 domain-containing protein 2
comp141198_c0_seq30	basic leucine zipper and w2 domain-containing protein 2
comp141198_c0_seq33	basic leucine zipper and w2 domain-containing protein 2
comp141198_c0_seq35	basic leucine zipper and w2 domain-containing protein 2
comp141198_c0_seq36	basic leucine zipper and w2 domain-containing protein 2
comp141198_c0_seq37	basic leucine zipper and w2 domain-containing protein 2
comp141198_c0_seq39	basic leucine zipper and w2 domain-containing protein 2
comp141198_c0_seq41	basic leucine zipper and w2 domain-containing protein 2
comp141198_c0_seq42	basic leucine zipper and w2 domain-containing protein 2
comp141198_c0_seq43	basic leucine zipper and w2 domain-containing protein 2
comp141198_c0_seq44	basic leucine zipper and w2 domain-containing protein 2
comp141198_c0_seq45	basic leucine zipper and w2 domain-containing protein 2
comp141198_c0_seq46	basic leucine zipper and w2 domain-containing protein 2
comp141198_c0_seq47	basic leucine zipper and w2 domain-containing protein 2
comp141198_c0_seq50	basic leucine zipper and w2 domain-containing protein 2
comp141198_c0_seq53	basic leucine zipper and w2 domain-containing protein 2
comp137658_c0_seq1	basic leucine zipper and w2 domains 2
comp137658_c0_seq2	basic leucine zipper and w2 domains 2
comp141198_c0_seq4	basic leucine zipper and w2 domains 2
comp141198_c0_seq7	basic leucine zipper and w2 domains 2
comp141198_c0_seq10	basic leucine zipper and w2 domains 2
comp141198_c0_seq14	basic leucine zipper and w2 domains 2
comp141198_c0_seq17	basic leucine zipper and w2 domains 2
comp141198_c0_seq19	basic leucine zipper and w2 domains 2
comp141198_c0_seq25	basic leucine zipper and w2 domains 2
comp141198_c0_seq29	basic leucine zipper and w2 domains 2
comp141198_c0_seq32	basic leucine zipper and w2 domains 2
comp141198_c0_seq34	basic leucine zipper and w2 domains 2
comp141198_c0_seq38	basic leucine zipper and w2 domains 2
comp141198_c0_seq51	basic leucine zipper and w2 domains 2
comp141198_c0_seq52	basic leucine zipper and w2 domains 2
comp139847_c11_seq3	basic leucine zipper nuclear factor 1
comp139847_c11_seq5	basic leucine zipper nuclear factor 1
comp93505_c0_seq1	basic leucine zipper transcriptional factor atf-like
comp122940_c0_seq3	basic leucine zipper transcriptional factor atf-like
comp56370_c0_seq1	basic leucine zipper transcriptional factor atf-like 3
comp132288_c0_seq3	basic protein n23
comp132288_c0_seq5	basic protein n23
comp52732_c0_seq1	basic transcription factor 3
comp122741_c0_seq1	basic transcription factor 3-like 4
comp140731_c1_seq5	battenin isoform 1
comp140731_c1_seq1	battenin-like
comp143696_c1_seq18	bbsome-interacting protein 1
comp140630_c0_seq3	bc032203 protein
comp140630_c0_seq4	bc032203 protein
comp140630_c0_seq5	bc032203 protein
comp140630_c0_seq8	bc032203 protein
comp140630_c0_seq10	bc032203 protein
comp140630_c0_seq13	bc032203 protein
comp130374_c0_seq6	bcas2 protein homolog
comp141143_c0_seq23	bcas3 protein
comp127931_c0_seq1	bchain cryoem model of the copper transporting atpase from archaeoglobus fulgidus
comp136072_c1_seq1	bcl-2-like protein 1
comp136072_c1_seq3	bcl-2-like protein 1
comp136072_c1_seq4	bcl-2-like protein 1
comp142542_c5_seq2	bcl-2-like protein 12
comp142542_c5_seq3	bcl-2-like protein 12
comp142542_c5_seq7	bcl-2-like protein 12
comp142542_c5_seq8	bcl-2-like protein 12
comp142542_c5_seq10	bcl-2-like protein 12
comp142542_c5_seq13	bcl-2-like protein 12
comp142542_c5_seq14	bcl-2-like protein 12
comp142542_c5_seq17	bcl-2-like protein 12
comp142542_c5_seq21	bcl-2-like protein 12
comp142542_c5_seq22	bcl-2-like protein 12
comp143174_c0_seq5	bcl-2-like protein 13
comp143174_c0_seq6	bcl-2-like protein 13
comp143174_c0_seq15	bcl-2-like protein 13
comp143174_c0_seq17	bcl-2-like protein 13
comp143174_c0_seq18	bcl-2-like protein 13
comp143174_c0_seq19	bcl-2-like protein 13
comp63764_c0_seq1	bcl-2-modifying factor
comp63764_c0_seq2	bcl-2-modifying factor
comp123821_c0_seq1	bcl-2-related ovarian killer protein
comp143761_c3_seq1	bcl-2-related protein a1
comp143761_c3_seq2	bcl-2-related protein a1
comp127358_c0_seq1	bcl-6 corepressor
comp127358_c0_seq2	bcl-6 corepressor
comp129868_c0_seq1	bcl-6 corepressor
comp132687_c0_seq1	bcl-6 corepressor
comp132687_c0_seq2	bcl-6 corepressor
comp132687_c0_seq4	bcl-6 corepressor
comp132687_c0_seq5	bcl-6 corepressor
comp132687_c0_seq6	bcl-6 corepressor
comp141105_c0_seq1	bcl-6 corepressor
comp132687_c0_seq3	bcl-6 corepressor isoform 2
comp141105_c0_seq2	bcl-6 corepressor-like
comp141105_c0_seq3	bcl-6 corepressor-like
comp141105_c0_seq4	bcl-6 corepressor-like
comp141105_c0_seq5	bcl-6 corepressor-like
comp134704_c2_seq1	BCL-WAV
comp134704_c2_seq2	BCL-WAV
comp134704_c2_seq5	BCL-WAV
comp134704_c2_seq8	BCL-WAV
comp122140_c0_seq2	bcl10-interacting card
comp122140_c0_seq4	bcl10-interacting card
comp122140_c0_seq5	bcl10-interacting card
comp122140_c0_seq6	bcl10-interacting card
comp126217_c0_seq1	bcl10-interacting card
comp126217_c0_seq2	bcl10-interacting card
comp126217_c0_seq3	bcl10-interacting card
comp126217_c0_seq4	bcl10-interacting card
comp138192_c3_seq1	bcl2 adenovirus e1b 19 kda protein-interacting protein 2
comp138192_c3_seq3	bcl2 adenovirus e1b 19 kda protein-interacting protein 2
comp138192_c3_seq6	bcl2 adenovirus e1b 19 kda protein-interacting protein 2
comp138192_c3_seq10	bcl2 adenovirus e1b 19 kda protein-interacting protein 2
comp138192_c3_seq12	bcl2 adenovirus e1b 19 kda protein-interacting protein 2
comp138192_c3_seq13	bcl2 adenovirus e1b 19 kda protein-interacting protein 2
comp138192_c3_seq18	bcl2 adenovirus e1b 19 kda protein-interacting protein 2
comp138192_c3_seq19	bcl2 adenovirus e1b 19 kda protein-interacting protein 2
comp138192_c3_seq22	bcl2 adenovirus e1b 19 kda protein-interacting protein 2
comp138192_c3_seq4	bcl2 adenovirus e1b 19 kda protein-interacting protein 2-like
comp138023_c1_seq2	bcl2 adenovirus e1b 19 kda protein-interacting protein 3
comp138023_c1_seq3	bcl2 adenovirus e1b 19 kda protein-interacting protein 3
comp138023_c1_seq11	bcl2 adenovirus e1b 19 kda protein-interacting protein 3
comp138023_c1_seq17	bcl2 adenovirus e1b 19 kda protein-interacting protein 3
comp140462_c1_seq1	bcl2 adenovirus e1b 19 kda protein-interacting protein 3-like
comp140462_c1_seq2	bcl2 adenovirus e1b 19 kda protein-interacting protein 3-like
comp140462_c1_seq4	bcl2 adenovirus e1b 19 kda protein-interacting protein 3-like
comp140462_c1_seq5	bcl2 adenovirus e1b 19 kda protein-interacting protein 3-like
comp140462_c1_seq7	bcl2 adenovirus e1b 19 kda protein-interacting protein 3-like
comp140462_c1_seq8	bcl2 adenovirus e1b 19 kda protein-interacting protein 3-like
comp140462_c1_seq9	bcl2 adenovirus e1b 19 kda protein-interacting protein 3-like
comp140462_c1_seq10	bcl2 adenovirus e1b 19 kda protein-interacting protein 3-like
comp140462_c1_seq12	bcl2 adenovirus e1b 19 kda protein-interacting protein 3-like
comp140462_c1_seq13	bcl2 adenovirus e1b 19 kda protein-interacting protein 3-like
comp140462_c1_seq14	bcl2 adenovirus e1b 19 kda protein-interacting protein 3-like
comp140462_c1_seq15	bcl2 adenovirus e1b 19 kda protein-interacting protein 3-like
comp140462_c1_seq16	bcl2 adenovirus e1b 19 kda protein-interacting protein 3-like
comp140462_c1_seq17	bcl2 adenovirus e1b 19 kda protein-interacting protein 3-like
comp140462_c1_seq18	bcl2 adenovirus e1b 19 kda protein-interacting protein 3-like
comp140462_c1_seq20	bcl2 adenovirus e1b 19 kda protein-interacting protein 3-like
comp140462_c1_seq21	bcl2 adenovirus e1b 19 kda protein-interacting protein 3-like
comp140462_c1_seq22	bcl2 adenovirus e1b 19 kda protein-interacting protein 3-like
comp138192_c3_seq8	bcl2 adenovirus e1b 19kda interacting protein 2
comp138192_c3_seq11	bcl2 adenovirus e1b 19kda interacting protein 2
comp138192_c3_seq16	bcl2 adenovirus e1b 19kda interacting protein 2
comp138192_c3_seq20	bcl2 adenovirus e1b 19kda interacting protein 2
comp124621_c0_seq1	bcl2 antagonist of cell death
comp124621_c0_seq3	bcl2 antagonist of cell death
comp132625_c0_seq1	bcl2 antagonist of cell death
comp132625_c0_seq2	bcl2 antagonist of cell death
comp132625_c0_seq3	bcl2 antagonist of cell death
comp132625_c0_seq4	bcl2 antagonist of cell death
comp132625_c0_seq6	bcl2 antagonist of cell death
comp132625_c0_seq7	bcl2 antagonist of cell death
comp132625_c0_seq8	bcl2 antagonist of cell death
comp132625_c0_seq9	bcl2 antagonist of cell death
comp132625_c0_seq10	bcl2 antagonist of cell death
comp93779_c0_seq1	bcl2 binding component 3
comp93779_c0_seq2	bcl2 binding component 3
comp111205_c0_seq3	bcl2-associated x b
comp111205_c0_seq7	bcl2-associated x b
comp111205_c0_seq4	bcl2-associated x protein
comp111205_c0_seq5	bcl2-associated x protein
comp111205_c0_seq9	bcl2-associated x protein
comp138351_c1_seq1	bcl2-associated x protein
comp138351_c1_seq3	bcl2-associated x protein
comp138351_c1_seq7	bcl2-associated x protein
comp142328_c3_seq19	bcl2-like 11
comp142328_c3_seq51	bcl2-like 11
comp46309_c0_seq1	bcl2-related ovarian killer
comp129868_c0_seq2	bcl6 co-repressor-like 1
comp129868_c0_seq3	bcl6 co-repressor-like 1
comp129868_c0_seq4	bcl6 co-repressor-like 1
comp138656_c1_seq2	bcr protein
comp84435_c0_seq2	bdf1p
comp102407_c0_seq1	bdnf nt-3 growth factors receptor-like
comp129853_c0_seq2	bdnf nt-3 growth factors receptor-like
comp129853_c0_seq3	bdnf nt-3 growth factors receptor-like
comp138978_c1_seq2	beclin 1
comp138978_c1_seq4	beclin 1
comp138978_c1_seq5	beclin 1
comp138978_c1_seq7	beclin 1
comp138978_c1_seq8	beclin 1
comp138978_c1_seq9	beclin 1
comp138978_c1_seq11	beclin 1
comp140882_c0_seq1	beclin 1-associated autophagy-related key regulator
comp140882_c0_seq2	beclin 1-associated autophagy-related key regulator
comp140882_c0_seq3	beclin 1-associated autophagy-related key regulator
comp140882_c0_seq4	beclin 1-associated autophagy-related key regulator
comp140882_c0_seq5	beclin 1-associated autophagy-related key regulator
comp140882_c0_seq6	beclin 1-associated autophagy-related key regulator
comp140882_c0_seq7	beclin 1-associated autophagy-related key regulator
comp140882_c0_seq8	beclin 1-associated autophagy-related key regulator
comp140882_c0_seq9	beclin 1-associated autophagy-related key regulator
comp140882_c0_seq10	beclin 1-associated autophagy-related key regulator
comp140882_c0_seq11	beclin 1-associated autophagy-related key regulator
comp140882_c0_seq12	beclin 1-associated autophagy-related key regulator
comp140882_c0_seq13	beclin 1-associated autophagy-related key regulator
comp140882_c0_seq14	beclin 1-associated autophagy-related key regulator
comp140882_c0_seq15	beclin 1-associated autophagy-related key regulator
comp140882_c0_seq16	beclin 1-associated autophagy-related key regulator
comp140882_c0_seq17	beclin 1-associated autophagy-related key regulator
comp140882_c0_seq18	beclin 1-associated autophagy-related key regulator
comp140882_c0_seq19	beclin 1-associated autophagy-related key regulator
comp140882_c0_seq20	beclin 1-associated autophagy-related key regulator
comp138978_c1_seq1	beclin-1
comp138978_c1_seq6	beclin-1
comp138978_c1_seq12	beclin-1
comp140163_c0_seq4	bed finger protein 3
comp143949_c1_seq2	ben domain-containing protein 2
comp143949_c1_seq3	ben domain-containing protein 2
comp143949_c1_seq8	ben domain-containing protein 2
comp143949_c1_seq15	ben domain-containing protein 2
comp143949_c1_seq4	ben domain-containing protein 2-like
comp143949_c1_seq17	ben domain-containing protein 2-like
comp135681_c0_seq1	ben domain-containing protein 3
comp135681_c0_seq2	ben domain-containing protein 3
comp139356_c4_seq2	ben domain-containing protein 4
comp139356_c4_seq3	ben domain-containing protein 4
comp139356_c4_seq4	ben domain-containing protein 4
comp139356_c4_seq5	ben domain-containing protein 4
comp139356_c4_seq6	ben domain-containing protein 4
comp139356_c4_seq12	ben domain-containing protein 4
comp106159_c0_seq1	ben domain-containing protein 5
comp131409_c0_seq1	ben domain-containing protein 5
comp131409_c0_seq2	ben domain-containing protein 5
comp131409_c0_seq3	ben domain-containing protein 5
comp131409_c0_seq4	ben domain-containing protein 5
comp131409_c0_seq5	ben domain-containing protein 5
comp131409_c0_seq6	ben domain-containing protein 5
comp131409_c0_seq7	ben domain-containing protein 5
comp131409_c0_seq9	ben domain-containing protein 5
comp131409_c0_seq10	ben domain-containing protein 5
comp131409_c0_seq11	ben domain-containing protein 5
comp131409_c0_seq12	ben domain-containing protein 5
comp131409_c0_seq13	ben domain-containing protein 5
comp131409_c0_seq14	ben domain-containing protein 5
comp131409_c0_seq15	ben domain-containing protein 5
comp131409_c0_seq16	ben domain-containing protein 5
comp131409_c0_seq17	ben domain-containing protein 5
comp114831_c0_seq1	ben domain-containing protein 7
comp114831_c0_seq2	ben domain-containing protein 7
comp141001_c1_seq11	bernardinelli-seip congenital lipodystrophy 2
comp141429_c1_seq9	bestrophin-3
comp141429_c1_seq12	bestrophin-3
comp141429_c1_seq21	bestrophin-3
comp141429_c1_seq30	bestrophin-3
comp82640_c0_seq1	bet1 homolog
comp128889_c0_seq2	bet1-like protein
comp128889_c0_seq3	bet1-like protein
comp128889_c0_seq4	bet1-like protein
comp142129_c0_seq2	beta
comp142129_c0_seq4	beta
comp142129_c0_seq10	beta
comp142129_c0_seq12	beta
comp142129_c0_seq17	beta
comp142129_c0_seq19	beta
comp142129_c0_seq21	beta
comp142129_c0_seq27	beta
comp142129_c0_seq29	beta
comp74215_c0_seq1	beta -n-acetylgalactosaminyltransferase
comp142213_c5_seq2	beta 1
comp142213_c5_seq8	beta 1
comp142213_c5_seq11	beta 1
comp143658_c0_seq3	beta 1
comp143658_c0_seq5	beta 1
comp143658_c0_seq6	beta 1
comp143658_c0_seq12	beta 1
comp143658_c0_seq13	beta 1
comp143658_c0_seq14	beta 1
comp143658_c0_seq15	beta 1
comp143658_c0_seq18	beta 1
comp143658_c0_seq19	beta 1
comp143658_c0_seq22	beta 1
comp143658_c0_seq23	beta 1
comp143658_c0_seq25	beta 1
comp143658_c0_seq26	beta 1
comp143658_c0_seq28	beta 1
comp143658_c0_seq32	beta 1
comp143658_c0_seq34	beta 1
comp143658_c0_seq36	beta 1
comp143658_c0_seq37	beta 1
comp143658_c0_seq40	beta 1
comp143658_c0_seq41	beta 1
comp143658_c0_seq42	beta 1
comp143658_c0_seq44	beta 1
comp143658_c0_seq45	beta 1
comp143658_c0_seq49	beta 1
comp143658_c0_seq51	beta 1
comp143658_c0_seq53	beta 1
comp143658_c0_seq54	beta 1
comp143658_c0_seq55	beta 1
comp143658_c0_seq56	beta 1
comp143658_c0_seq58	beta 1
comp143658_c0_seq62	beta 1
comp143658_c0_seq63	beta 1
comp143658_c0_seq64	beta 1
comp143658_c0_seq66	beta 1
comp143658_c0_seq67	beta 1
comp143658_c0_seq68	beta 1
comp143658_c0_seq71	beta 1
comp143658_c0_seq73	beta 1
comp143658_c0_seq74	beta 1
comp143658_c0_seq76	beta 1
comp143658_c0_seq77	beta 1
comp143658_c0_seq79	beta 1
comp143658_c0_seq80	beta 1
comp143658_c0_seq82	beta 1
comp143658_c0_seq83	beta 1
comp143658_c0_seq87	beta 1
comp143658_c0_seq91	beta 1
comp143658_c0_seq93	beta 1
comp143658_c0_seq94	beta 1
comp143658_c0_seq95	beta 1
comp143658_c0_seq97	beta 1
comp143658_c0_seq98	beta 1
comp143658_c0_seq99	beta 1
comp143658_c0_seq100	beta 1
comp143658_c0_seq102	beta 1
comp143987_c0_seq1	beta 1
comp143987_c0_seq2	beta 1
comp143987_c0_seq3	beta 1
comp143987_c0_seq4	beta 1
comp143987_c0_seq5	beta 1
comp143987_c0_seq6	beta 1
comp143987_c0_seq7	beta 1
comp143987_c0_seq8	beta 1
comp130839_c0_seq1	beta 1 (dystrophin-associated protein basic component 1)
comp130839_c0_seq2	beta 1 (dystrophin-associated protein basic component 1)
comp130839_c0_seq3	beta 1 (dystrophin-associated protein basic component 1)
comp130839_c0_seq4	beta 1 (dystrophin-associated protein basic component 1)
comp130839_c0_seq5	beta 1 (dystrophin-associated protein basic component 1)
comp142213_c5_seq3	beta 1-like
comp142213_c5_seq5	beta 1-like
comp135034_c0_seq5	beta 2
comp135034_c0_seq7	beta 2
comp135034_c0_seq8	beta 2
comp134678_c0_seq5	beta 2 (dystrophin-associated protein basic component 2)
comp142454_c0_seq1	beta 2c
comp142454_c0_seq3	beta 2c
comp142454_c0_seq4	beta 2c
comp142454_c0_seq5	beta 2c
comp129886_c1_seq7	beta 3
comp139186_c1_seq7	beta 5
comp139186_c1_seq18	beta 5
comp115503_c0_seq1	beta 6
comp137486_c3_seq2	beta 8
comp137486_c3_seq14	beta 8
comp137486_c3_seq24	beta 8
comp140939_c0_seq4	beta acid (includes glucosylceramidase) isoform cra_a
comp50860_c0_seq1	beta actin
comp118871_c0_seq1	beta actin
comp131545_c0_seq1	beta actin
comp139089_c0_seq1	beta actin
comp139089_c0_seq2	beta actin
comp139089_c0_seq3	beta actin
comp139089_c0_seq4	beta actin
comp141119_c0_seq3	beta actin
comp141119_c0_seq5	beta actin
comp140110_c1_seq2	beta actin
comp140110_c1_seq7	beta actin
comp141656_c8_seq2	beta actin
comp141656_c8_seq5	beta actin
comp140937_c0_seq3	beta actin
comp140937_c0_seq5	beta actin
comp111195_c0_seq1	beta b1
comp75306_c0_seq1	beta enolase-1
comp140966_c0_seq1	beta gamma crystallin domain-containing protein 3
comp140966_c0_seq2	beta gamma crystallin domain-containing protein 3
comp140966_c0_seq5	beta gamma crystallin domain-containing protein 3
comp140966_c0_seq6	beta gamma crystallin domain-containing protein 3
comp140966_c0_seq7	beta gamma crystallin domain-containing protein 3
comp140966_c0_seq8	beta gamma crystallin domain-containing protein 3
comp140966_c0_seq9	beta gamma crystallin domain-containing protein 3
comp140966_c0_seq11	beta gamma crystallin domain-containing protein 3
comp140966_c0_seq13	beta gamma crystallin domain-containing protein 3
comp142134_c5_seq3	beta gamma crystallin domain-containing protein 3
comp140424_c3_seq2	beta lysosomal
comp140424_c3_seq5	beta lysosomal
comp140424_c3_seq8	beta lysosomal
comp140424_c3_seq9	beta lysosomal
comp140424_c3_seq10	beta lysosomal
comp140424_c3_seq14	beta lysosomal
comp140424_c3_seq15	beta lysosomal
comp140424_c3_seq16	beta lysosomal
comp140424_c3_seq17	beta lysosomal
comp140424_c3_seq18	beta lysosomal
comp140424_c3_seq19	beta lysosomal
comp140424_c3_seq21	beta lysosomal
comp140424_c3_seq23	beta lysosomal
comp140424_c3_seq26	beta lysosomal
comp140424_c3_seq28	beta lysosomal
comp140424_c3_seq29	beta lysosomal
comp142498_c0_seq30	beta myosin heavy chain
comp118531_c0_seq1	beta partial
comp130501_c0_seq1	beta partial
comp140231_c0_seq1	beta partial
comp140231_c0_seq6	beta partial
comp140231_c0_seq8	beta partial
comp141017_c0_seq5	beta partial
comp3912_c0_seq1	beta subunit
comp59235_c0_seq1	beta tubulin
comp75081_c0_seq1	beta tubulin
comp92406_c0_seq1	beta tubulin
comp91117_c0_seq1	beta tubulin 3
comp119548_c0_seq1	beta tubulin 3
comp126761_c0_seq1	beta tubulin 3
comp136085_c0_seq1	beta tubulin 3
comp142454_c0_seq2	beta tubulin 3
comp132347_c0_seq2	beta tubulin isotype partial
comp93304_c0_seq1	beta- -galactosyl-o-glycosyl-glycoprotein beta- -n-acetylglucosaminyltransferase 4
comp139466_c4_seq1	beta- -galactosyl-o-glycosyl-glycoprotein beta- -n-acetylglucosaminyltransferase 4-like
comp133488_c0_seq1	beta- -galactosyl-o-glycosyl-glycoprotein beta- -n-acetylglucosaminyltransferase 7
comp133488_c0_seq2	beta- -galactosyl-o-glycosyl-glycoprotein beta- -n-acetylglucosaminyltransferase 7
comp133488_c0_seq3	beta- -galactosyl-o-glycosyl-glycoprotein beta- -n-acetylglucosaminyltransferase 7
comp133488_c0_seq4	beta- -galactosyl-o-glycosyl-glycoprotein beta- -n-acetylglucosaminyltransferase 7
comp133488_c0_seq5	beta- -galactosyl-o-glycosyl-glycoprotein beta- -n-acetylglucosaminyltransferase 7
comp133488_c0_seq6	beta- -galactosyl-o-glycosyl-glycoprotein beta- -n-acetylglucosaminyltransferase 7
comp93855_c0_seq1	beta- -galactosyltransferase 1
comp93855_c0_seq2	beta- -galactosyltransferase 1
comp141410_c0_seq1	beta- -galactosyltransferase 1
comp141410_c0_seq3	beta- -galactosyltransferase 1
comp141410_c0_seq4	beta- -galactosyltransferase 1
comp141410_c0_seq17	beta- -galactosyltransferase 1
comp141410_c0_seq24	beta- -galactosyltransferase 1
comp141410_c0_seq26	beta- -galactosyltransferase 1
comp143398_c1_seq1	beta- -galactosyltransferase 1
comp143398_c1_seq2	beta- -galactosyltransferase 1
comp143398_c5_seq6	beta- -galactosyltransferase 1
comp97189_c0_seq1	beta- -galactosyltransferase 2
comp117233_c0_seq1	beta- -galactosyltransferase 2-like
comp119131_c0_seq1	beta- -galactosyltransferase 2-like
comp118695_c0_seq1	beta- -galactosyltransferase 2-like
comp126771_c1_seq1	beta- -galactosyltransferase 2-like
comp128265_c0_seq1	beta- -galactosyltransferase 2-like
comp128265_c0_seq2	beta- -galactosyltransferase 2-like
comp128994_c0_seq1	beta- -galactosyltransferase 2-like
comp142396_c0_seq2	beta- -galactosyltransferase 2-like
comp140345_c0_seq4	beta- -galactosyltransferase 3
comp140345_c0_seq9	beta- -galactosyltransferase 3
comp140345_c0_seq16	beta- -galactosyltransferase 3
comp140345_c0_seq35	beta- -galactosyltransferase 3
comp63765_c0_seq1	beta- -galactosyltransferase 3-like
comp63765_c1_seq1	beta- -galactosyltransferase 3-like
comp140345_c0_seq1	beta- -galactosyltransferase 3-like
comp140345_c0_seq11	beta- -galactosyltransferase 3-like
comp140345_c0_seq13	beta- -galactosyltransferase 3-like
comp140345_c0_seq14	beta- -galactosyltransferase 3-like
comp140345_c0_seq18	beta- -galactosyltransferase 3-like
comp140345_c0_seq23	beta- -galactosyltransferase 3-like
comp140345_c0_seq40	beta- -galactosyltransferase 3-like
comp140345_c0_seq41	beta- -galactosyltransferase 3-like
comp140345_c0_seq44	beta- -galactosyltransferase 3-like
comp2573_c0_seq1	beta- -galactosyltransferase 6
comp79459_c0_seq1	beta- -galactosyltransferase 6
comp130394_c0_seq1	beta- -galactosyltransferase 6
comp130394_c0_seq2	beta- -galactosyltransferase 6
comp130394_c0_seq3	beta- -galactosyltransferase 6
comp130394_c0_seq4	beta- -galactosyltransferase 6
comp142643_c0_seq41	beta- -galactosyltransferase 6
comp136740_c0_seq2	beta- -galactosyltransferase 7
comp136740_c0_seq14	beta- -galactosyltransferase 7
comp136740_c0_seq16	beta- -galactosyltransferase 7
comp131199_c0_seq1	beta- -glucosyltransferase
comp131199_c0_seq2	beta- -glucosyltransferase
comp54314_c0_seq1	beta- -mannosyl-glycoprotein 4-beta-n-acetylglucosaminyltransferase
comp124771_c0_seq1	beta- -mannosyl-glycoprotein 4-beta-n-acetylglucosaminyltransferase
comp2331_c0_seq1	beta- -mannosyl-glycoprotein 4-beta-n-acetylglucosaminyltransferase-like
comp10256_c0_seq1	beta- -n-acetylgalactosaminyltransferase bre-4
comp10256_c0_seq2	beta- -n-acetylgalactosaminyltransferase bre-4
comp12218_c0_seq1	beta- -n-acetylgalactosaminyltransferase bre-4
comp143663_c0_seq5	beta- -n-acetylglucosaminyltransferase manic fringe-like
comp143663_c0_seq12	beta- -n-acetylglucosaminyltransferase manic fringe-like
comp143663_c0_seq13	beta- -n-acetylglucosaminyltransferase manic fringe-like
comp143663_c0_seq15	beta- -n-acetylglucosaminyltransferase manic fringe-like
comp132885_c0_seq1	beta- -n-acetylglucosaminyltransferase radical fringe
comp132885_c0_seq2	beta- -n-acetylglucosaminyltransferase radical fringe-like
comp132885_c0_seq3	beta- -n-acetylglucosaminyltransferase radical fringe-like
comp132885_c0_seq4	beta- -n-acetylglucosaminyltransferase radical fringe-like
comp132885_c0_seq5	beta- -n-acetylglucosaminyltransferase radical fringe-like
comp122550_c0_seq1	beta- n-acetylgalactosaminyltransferase 1 isoform 2
comp122550_c0_seq2	beta- n-acetylgalactosaminyltransferase 1 isoform 2
comp114175_c0_seq1	beta- n-acetylgalactosaminyltransferase 1-like
comp114175_c0_seq2	beta- n-acetylgalactosaminyltransferase 1-like
comp126532_c1_seq1	beta- n-acetylgalactosaminyltransferase 1-like
comp133750_c0_seq1	beta- n-acetylgalactosaminyltransferase 1-like
comp133750_c0_seq2	beta- n-acetylgalactosaminyltransferase 1-like
comp54010_c0_seq1	beta- n-acetylgalactosaminyltransferase 2
comp43071_c0_seq1	beta- partial
comp57060_c0_seq1	beta- partial
comp77885_c0_seq1	beta- partial
comp100476_c0_seq1	beta- partial
comp100476_c0_seq2	beta- partial
comp103404_c0_seq1	beta- partial
comp136256_c0_seq1	beta- partial
comp136256_c0_seq2	beta- partial
comp139098_c1_seq12	beta- partial
comp140937_c0_seq6	beta- partial
comp140937_c0_seq13	beta- partial
comp141017_c0_seq6	beta- partial
comp142129_c0_seq8	beta- partial
comp142129_c0_seq23	beta- partial
comp136571_c0_seq1	beta-2 adrenergic receptor
comp136571_c0_seq2	beta-2 adrenergic receptor
comp136571_c0_seq3	beta-2 adrenergic receptor
comp136571_c0_seq4	beta-2 adrenergic receptor
comp140950_c0_seq4	beta-2 adrenergic receptor
comp114307_c0_seq1	beta-2 microglobulin
comp114307_c0_seq2	beta-2 microglobulin
comp134678_c0_seq2	beta-2- partial
comp126941_c0_seq1	beta-2-glycoprotein 1-like
comp126941_c0_seq2	beta-2-glycoprotein 1-like
comp126941_c0_seq3	beta-2-glycoprotein 1-like
comp140653_c0_seq1	beta-2-glycoprotein 1-like
comp140653_c0_seq8	beta-2-glycoprotein 1-like
comp134678_c0_seq1	beta-2-syntrophin
comp134678_c0_seq3	beta-2-syntrophin
comp134678_c0_seq4	beta-2-syntrophin
comp134678_c0_seq6	beta-2-syntrophin
comp134678_c0_seq7	beta-2-syntrophin
comp134678_c0_seq8	beta-2-syntrophin
comp136060_c1_seq2	beta-4c adrenergic receptor
comp136060_c1_seq3	beta-4c adrenergic receptor
comp136060_c1_seq4	beta-4c adrenergic receptor
comp128766_c0_seq1	beta-4c adrenergic receptor-like
comp36596_c0_seq1	beta-actin
comp61562_c0_seq1	beta-actin
comp112713_c0_seq1	beta-actin
comp126069_c1_seq1	beta-actin
comp126069_c1_seq2	beta-actin
comp140231_c0_seq5	beta-actin
comp140231_c0_seq7	beta-actin
comp140231_c4_seq1	beta-actin
comp140231_c4_seq3	beta-actin
comp140231_c4_seq4	beta-actin
comp140110_c0_seq2	beta-actin
comp140110_c1_seq1	beta-actin
comp140110_c1_seq3	beta-actin
comp140110_c1_seq6	beta-actin
comp141656_c8_seq1	beta-actin
comp141656_c8_seq4	beta-actin
comp140937_c0_seq1	beta-actin
comp140834_c0_seq5	beta-adducin
comp140834_c0_seq4	beta-adducin isoform 1
comp140834_c0_seq6	beta-adducin isoform 1
comp140834_c0_seq7	beta-adducin isoform 1
comp140834_c0_seq2	beta-adducin isoform 2
comp140834_c0_seq3	beta-adducin isoform 2
comp137282_c4_seq1	beta-adrenergic receptor kinase 2
comp137282_c4_seq2	beta-adrenergic receptor kinase 2
comp137282_c4_seq3	beta-adrenergic receptor kinase 2
comp137282_c4_seq4	beta-adrenergic receptor kinase 2
comp137282_c4_seq5	beta-adrenergic receptor kinase 2
comp137282_c4_seq6	beta-adrenergic receptor kinase 2
comp120377_c1_seq1	beta-arrestin-1
comp135034_c0_seq2	beta-arrestin-2 isoform 1
comp135034_c0_seq6	beta-arrestin-2 isoform 1
comp135034_c0_seq1	beta-arrestin-2 isoform 3
comp135034_c0_seq3	beta-arrestin-2 isoform 4
comp114699_c0_seq2	beta-catenin-interacting protein 1
comp114699_c0_seq3	beta-catenin-interacting protein 1
comp74482_c0_seq1	beta-catenin-like protein 1
comp138425_c1_seq2	beta-catenin-like protein 1
comp138425_c1_seq1	beta-catenin-like protein 1-like
comp138425_c1_seq3	beta-catenin-like protein 1-like
comp135060_c0_seq2	beta-chimaerin
comp135060_c0_seq3	beta-chimaerin isoform 2
comp135060_c0_seq1	beta-chimaerin-like isoform 2
comp134887_c1_seq1	beta-citryl-glutamate synthase b
comp134887_c1_seq4	beta-citryl-glutamate synthase b
comp134887_c1_seq7	beta-citryl-glutamate synthase b
comp134887_c1_seq9	beta-citryl-glutamate synthase b
comp134887_c1_seq10	beta-citryl-glutamate synthase b
comp134887_c1_seq13	beta-citryl-glutamate synthase b
comp134887_c1_seq14	beta-citryl-glutamate synthase b
comp134887_c1_seq19	beta-citryl-glutamate synthase b
comp134887_c1_seq20	beta-citryl-glutamate synthase b
comp95159_c1_seq1	beta-crystallin a1-1-like
comp95159_c0_seq1	beta-crystallin a3
comp95159_c0_seq2	beta-crystallin a3
comp137939_c0_seq1	beta-crystallin a3-like
comp132385_c0_seq1	beta-crystallin b2
comp132385_c0_seq2	beta-crystallin b2
comp132385_c0_seq4	beta-crystallin b2
comp132385_c0_seq3	beta-crystallin b2-like
comp125779_c0_seq1	beta-enolase-like isoform 1
comp127283_c0_seq2	beta-enolase-like isoform 2
comp143658_c0_seq1	beta-galactosidase precursor
comp143658_c0_seq2	beta-galactosidase precursor
comp143658_c0_seq8	beta-galactosidase precursor
comp143658_c0_seq11	beta-galactosidase precursor
comp143658_c0_seq17	beta-galactosidase precursor
comp143658_c0_seq20	beta-galactosidase precursor
comp143658_c0_seq24	beta-galactosidase precursor
comp143658_c0_seq30	beta-galactosidase precursor
comp143658_c0_seq33	beta-galactosidase precursor
comp143658_c0_seq35	beta-galactosidase precursor
comp143658_c0_seq38	beta-galactosidase precursor
comp143658_c0_seq39	beta-galactosidase precursor
comp143658_c0_seq43	beta-galactosidase precursor
comp143658_c0_seq47	beta-galactosidase precursor
comp143658_c0_seq52	beta-galactosidase precursor
comp143658_c0_seq57	beta-galactosidase precursor
comp143658_c0_seq59	beta-galactosidase precursor
comp143658_c0_seq69	beta-galactosidase precursor
comp143658_c0_seq72	beta-galactosidase precursor
comp143658_c0_seq75	beta-galactosidase precursor
comp143658_c0_seq81	beta-galactosidase precursor
comp143658_c0_seq84	beta-galactosidase precursor
comp143658_c0_seq85	beta-galactosidase precursor
comp143658_c0_seq88	beta-galactosidase precursor
comp143658_c0_seq89	beta-galactosidase precursor
comp143658_c0_seq92	beta-galactosidase precursor
comp143658_c0_seq96	beta-galactosidase precursor
comp143658_c0_seq101	beta-galactosidase precursor
comp139140_c0_seq5	beta-galactosidase-1-like protein 2-like
comp143658_c0_seq27	beta-galactosidase-like
comp143658_c0_seq29	beta-galactosidase-like
comp143658_c0_seq31	beta-galactosidase-like
comp143658_c0_seq48	beta-galactosidase-like
comp143658_c0_seq50	beta-galactosidase-like
comp143658_c0_seq61	beta-galactosidase-like
comp143658_c0_seq103	beta-galactosidase-like
comp34485_c0_seq1	beta-galactoside alpha- -sialyltransferase 2
comp138908_c0_seq4	beta-galactoside alpha- -sialyltransferase 2
comp138908_c0_seq6	beta-galactoside alpha- -sialyltransferase 2
comp135472_c0_seq3	beta-glucosidase
comp135472_c0_seq4	beta-glucosidase
comp136241_c1_seq1	beta-glucuronidase precursor
comp136241_c1_seq2	beta-glucuronidase precursor
comp129773_c0_seq1	beta-hexosaminidase subunit alpha
comp129773_c0_seq7	beta-hexosaminidase subunit alpha precursor
comp143127_c1_seq7	beta-hexosaminidase subunit alpha- partial
comp129773_c0_seq2	beta-hexosaminidase subunit alpha-like
comp129773_c0_seq3	beta-hexosaminidase subunit alpha-like
comp129773_c0_seq4	beta-hexosaminidase subunit alpha-like
comp129773_c0_seq5	beta-hexosaminidase subunit alpha-like
comp143127_c1_seq8	beta-hexosaminidase subunit beta
comp143127_c1_seq9	beta-hexosaminidase subunit beta
comp143127_c1_seq12	beta-hexosaminidase subunit beta
comp143127_c1_seq17	beta-hexosaminidase subunit beta
comp143127_c1_seq20	beta-hexosaminidase subunit beta
comp143127_c1_seq24	beta-hexosaminidase subunit beta
comp143127_c1_seq28	beta-hexosaminidase subunit beta
comp143127_c1_seq30	beta-hexosaminidase subunit beta
comp143127_c1_seq35	beta-hexosaminidase subunit beta
comp134986_c0_seq1	beta-lactamase-like protein 2
comp134986_c0_seq2	beta-lactamase-like protein 2
comp134986_c0_seq3	beta-lactamase-like protein 2
comp134986_c0_seq6	beta-lactamase-like protein 2
comp134986_c0_seq7	beta-lactamase-like protein 2
comp134986_c0_seq8	beta-lactamase-like protein 2
comp134986_c0_seq9	beta-lactamase-like protein 2
comp140424_c3_seq24	beta-mannosidase
comp140424_c3_seq1	beta-mannosidase isoform 1
comp140424_c3_seq3	beta-mannosidase isoform 1
comp140424_c3_seq4	beta-mannosidase isoform 1
comp140424_c3_seq6	beta-mannosidase isoform 1
comp140424_c3_seq7	beta-mannosidase isoform 1
comp140424_c3_seq11	beta-mannosidase isoform 1
comp140424_c3_seq12	beta-mannosidase isoform 1
comp140424_c3_seq13	beta-mannosidase isoform 1
comp140424_c3_seq20	beta-mannosidase isoform 1
comp140424_c3_seq22	beta-mannosidase isoform 1
comp140424_c3_seq27	beta-mannosidase isoform 1
comp140424_c3_seq30	beta-mannosidase isoform 1
comp57521_c0_seq1	beta-microseminoprotein precursor
comp142129_c0_seq1	beta-parvin isoform b
comp142129_c0_seq5	beta-parvin isoform b
comp142129_c0_seq6	beta-parvin isoform b
comp142129_c0_seq9	beta-parvin isoform b
comp142129_c0_seq15	beta-parvin isoform b
comp142129_c0_seq20	beta-parvin isoform b
comp142129_c0_seq26	beta-parvin isoform b
comp138005_c4_seq13	beta-secretase 2
comp138005_c4_seq14	beta-secretase 2
comp138005_c4_seq18	beta-secretase 2
comp138005_c4_seq27	beta-secretase 2
comp138005_c4_seq29	beta-secretase 2
comp138005_c4_seq33	beta-secretase 2
comp138005_c4_seq38	beta-secretase 2
comp83670_c0_seq1	beta-site app-cleaving enzyme 1
comp138005_c4_seq6	beta-site app-cleaving enzyme 2
comp138005_c4_seq7	beta-site app-cleaving enzyme 2
comp138005_c4_seq8	beta-site app-cleaving enzyme 2
comp138005_c4_seq19	beta-site app-cleaving enzyme 2
comp138005_c4_seq24	beta-site app-cleaving enzyme 2
comp138005_c4_seq26	beta-site app-cleaving enzyme 2
comp138005_c4_seq35	beta-site app-cleaving enzyme 2
comp119607_c0_seq3	beta-soluble nsf attachment
comp130219_c0_seq2	beta-soluble nsf attachment
comp135138_c0_seq3	beta-soluble nsf attachment
comp135138_c0_seq4	beta-soluble nsf attachment
comp135138_c0_seq1	beta-soluble nsf attachment protein isoform 2
comp143673_c0_seq4	beta-taxilin
comp143673_c0_seq14	beta-taxilin
comp143673_c0_seq16	beta-taxilin
comp143673_c0_seq17	beta-taxilin
comp143673_c0_seq1	beta-taxilin-like
comp143673_c0_seq2	beta-taxilin-like
comp143673_c0_seq3	beta-taxilin-like
comp143673_c0_seq6	beta-taxilin-like
comp143673_c0_seq7	beta-taxilin-like
comp143673_c0_seq8	beta-taxilin-like
comp143673_c0_seq9	beta-taxilin-like
comp143673_c0_seq10	beta-taxilin-like
comp143673_c0_seq12	beta-taxilin-like
comp143673_c0_seq13	beta-taxilin-like
comp143673_c0_seq15	beta-taxilin-like
comp143673_c0_seq18	beta-taxilin-like
comp143673_c0_seq20	beta-taxilin-like
comp143673_c0_seq21	beta-taxilin-like
comp143673_c0_seq22	beta-taxilin-like
comp132273_c0_seq8	beta-tectorin
comp132273_c0_seq1	beta-tectorin precursor
comp132273_c0_seq2	beta-tectorin precursor
comp132273_c0_seq5	beta-tectorin precursor
comp132273_c0_seq6	beta-tectorin precursor
comp132273_c0_seq7	beta-tectorin precursor
comp132273_c0_seq9	beta-tectorin precursor
comp5298_c0_seq1	beta-tubulin
comp37371_c0_seq1	beta-tubulin
comp78589_c0_seq1	beta-tubulin
comp108101_c0_seq1	beta-tubulin
comp130501_c0_seq2	beta-tubulin
comp140814_c1_seq1	beta-ureidopropionase
comp140814_c1_seq2	beta-ureidopropionase
comp140814_c1_seq3	beta-ureidopropionase
comp140814_c1_seq4	beta-ureidopropionase
comp140814_c1_seq5	beta-ureidopropionase
comp140814_c1_seq6	beta-ureidopropionase
comp140814_c1_seq7	beta-ureidopropionase
comp140814_c1_seq8	beta-ureidopropionase
comp140814_c1_seq10	beta-ureidopropionase
comp140814_c1_seq11	beta-ureidopropionase
comp140814_c1_seq12	beta-ureidopropionase
comp140814_c1_seq13	beta-ureidopropionase
comp140814_c1_seq14	beta-ureidopropionase
comp140814_c1_seq15	beta-ureidopropionase
comp140814_c1_seq16	beta-ureidopropionase
comp140814_c1_seq17	beta-ureidopropionase
comp140814_c1_seq18	beta-ureidopropionase
comp140814_c1_seq20	beta-ureidopropionase
comp140814_c1_seq21	beta-ureidopropionase
comp140814_c1_seq22	beta-ureidopropionase
comp140814_c1_seq23	beta-ureidopropionase
comp140814_c1_seq24	beta-ureidopropionase
comp140814_c1_seq25	beta-ureidopropionase
comp140814_c1_seq26	beta-ureidopropionase
comp140814_c1_seq27	beta-ureidopropionase
comp140814_c1_seq28	beta-ureidopropionase
comp140814_c1_seq29	beta-ureidopropionase
comp140814_c1_seq30	beta-ureidopropionase
comp140814_c1_seq31	beta-ureidopropionase
comp140814_c1_seq32	beta-ureidopropionase
comp140814_c1_seq33	beta-ureidopropionase
comp140814_c1_seq34	beta-ureidopropionase
comp140814_c1_seq36	beta-ureidopropionase
comp140814_c1_seq37	beta-ureidopropionase
comp140814_c1_seq38	beta-ureidopropionase
comp140814_c1_seq39	beta-ureidopropionase
comp140814_c1_seq40	beta-ureidopropionase
comp140814_c1_seq42	beta-ureidopropionase
comp140814_c1_seq43	beta-ureidopropionase
comp140814_c1_seq44	beta-ureidopropionase
comp140814_c1_seq45	beta-ureidopropionase
comp140814_c1_seq46	beta-ureidopropionase
comp140814_c1_seq48	beta-ureidopropionase
comp140814_c1_seq49	beta-ureidopropionase
comp140814_c1_seq51	beta-ureidopropionase
comp140814_c1_seq52	beta-ureidopropionase
comp140814_c1_seq53	beta-ureidopropionase
comp140814_c1_seq54	beta-ureidopropionase
comp140814_c1_seq55	beta-ureidopropionase
comp140814_c1_seq56	beta-ureidopropionase
comp140814_c1_seq57	beta-ureidopropionase
comp140814_c1_seq58	beta-ureidopropionase
comp140814_c1_seq59	beta-ureidopropionase
comp140814_c1_seq60	beta-ureidopropionase
comp140814_c1_seq61	beta-ureidopropionase
comp140814_c1_seq62	beta-ureidopropionase
comp140814_c1_seq65	beta-ureidopropionase
comp140814_c1_seq66	beta-ureidopropionase
comp140814_c1_seq67	beta-ureidopropionase
comp140814_c1_seq68	beta-ureidopropionase
comp140814_c1_seq69	beta-ureidopropionase
comp140814_c1_seq71	beta-ureidopropionase
comp3890_c0_seq1	betaine aldehyde dehydrogenase
comp3890_c1_seq1	betaine aldehyde dehydrogenase
comp7294_c0_seq1	betaine aldehyde dehydrogenase
comp20063_c0_seq1	betaine aldehyde dehydrogenase
comp143926_c0_seq5	betaine--homocysteine s-methyltransferase 1
comp143926_c0_seq1	betaine--homocysteine s-methyltransferase 1-like
comp143926_c0_seq2	betaine--homocysteine s-methyltransferase 1-like
comp143926_c0_seq3	betaine--homocysteine s-methyltransferase 1-like
comp143926_c0_seq4	betaine--homocysteine s-methyltransferase 1-like
comp141833_c0_seq15	bg1 protein
comp140766_c0_seq3	bh3 interacting domain death agonist
comp131366_c0_seq3	bicaudal d homolog 1
comp135557_c0_seq4	bicaudal d homolog 2
comp135557_c0_seq5	bicaudal d homolog 2
comp135557_c0_seq7	bicaudal d homolog 2
comp138560_c1_seq3	bicaudal d homolog 2
comp92943_c0_seq1	bicaudal d-related protein 1
comp141122_c0_seq1	bicaudal d-related protein 1
comp141122_c0_seq3	bicaudal d-related protein 1
comp141122_c0_seq2	bicaudal d-related protein 1-like
comp143858_c0_seq2	bicaudal d-related protein 1-like
comp6479_c0_seq1	bicoid interacting protein 1
comp37099_c0_seq1	bifunctional 3 -phosphoadenosine 5 -phosphosulfate synthase 1
comp133989_c0_seq1	bifunctional 3 -phosphoadenosine 5 -phosphosulfate synthase 1
comp133989_c0_seq3	bifunctional 3 -phosphoadenosine 5 -phosphosulfate synthase 1
comp104920_c0_seq1	bifunctional 3 -phosphoadenosine 5 -phosphosulfate synthase 2
comp140388_c3_seq9	bifunctional 3 -phosphoadenosine 5 -phosphosulfate synthase 2
comp133989_c0_seq2	bifunctional 3 -phosphoadenosine 5 -phosphosulfate synthetase
comp63531_c0_seq1	bifunctional aminoacyl-trna synthetase
comp73610_c0_seq1	bifunctional aminoacyl-trna synthetase
comp90269_c0_seq1	bifunctional aminoacyl-trna synthetase
comp143911_c1_seq4	bifunctional aminoacyl-trna synthetase
comp143911_c1_seq11	bifunctional aminoacyl-trna synthetase
comp143911_c1_seq12	bifunctional aminoacyl-trna synthetase
comp143911_c1_seq14	bifunctional aminoacyl-trna synthetase
comp143911_c1_seq20	bifunctional aminoacyl-trna synthetase
comp143911_c1_seq24	bifunctional aminoacyl-trna synthetase
comp143911_c1_seq26	bifunctional aminoacyl-trna synthetase
comp128402_c0_seq1	bifunctional apoptosis regulator
comp128402_c0_seq2	bifunctional apoptosis regulator
comp128402_c0_seq3	bifunctional apoptosis regulator
comp128402_c0_seq4	bifunctional apoptosis regulator
comp130918_c0_seq1	bifunctional apoptosis regulator
comp130918_c0_seq2	bifunctional apoptosis regulator-like
comp126230_c0_seq3	bifunctional arginine demethylase and lysyl-hydroxylase jmjd6
comp126230_c0_seq7	bifunctional arginine demethylase and lysyl-hydroxylase jmjd6
comp126230_c0_seq2	bifunctional arginine demethylase and lysyl-hydroxylase jmjd6-like
comp126230_c0_seq4	bifunctional arginine demethylase and lysyl-hydroxylase jmjd6-like
comp139896_c0_seq2	bifunctional atp-dependent dihydroxyacetone kinase fad-amp lyase
comp134113_c1_seq1	bifunctional coenzyme a synthase
comp134113_c1_seq2	bifunctional coenzyme a synthase
comp134113_c1_seq3	bifunctional coenzyme a synthase
comp118852_c0_seq1	bifunctional heparan sulfate n-deacetylase n-sulfotransferase 1
comp118852_c0_seq2	bifunctional heparan sulfate n-deacetylase n-sulfotransferase 1
comp139459_c0_seq1	bifunctional heparan sulfate n-deacetylase n-sulfotransferase 1
comp139459_c0_seq2	bifunctional heparan sulfate n-deacetylase n-sulfotransferase 1
comp139459_c0_seq3	bifunctional heparan sulfate n-deacetylase n-sulfotransferase 1
comp139459_c0_seq4	bifunctional heparan sulfate n-deacetylase n-sulfotransferase 1
comp139459_c0_seq5	bifunctional heparan sulfate n-deacetylase n-sulfotransferase 1
comp139459_c0_seq6	bifunctional heparan sulfate n-deacetylase n-sulfotransferase 1
comp139459_c0_seq7	bifunctional heparan sulfate n-deacetylase n-sulfotransferase 1
comp139459_c0_seq8	bifunctional heparan sulfate n-deacetylase n-sulfotransferase 1
comp139459_c0_seq9	bifunctional heparan sulfate n-deacetylase n-sulfotransferase 1
comp139459_c0_seq10	bifunctional heparan sulfate n-deacetylase n-sulfotransferase 1
comp139459_c0_seq11	bifunctional heparan sulfate n-deacetylase n-sulfotransferase 1
comp139459_c0_seq13	bifunctional heparan sulfate n-deacetylase n-sulfotransferase 1
comp139459_c0_seq14	bifunctional heparan sulfate n-deacetylase n-sulfotransferase 1
comp139459_c0_seq15	bifunctional heparan sulfate n-deacetylase n-sulfotransferase 1
comp139459_c0_seq16	bifunctional heparan sulfate n-deacetylase n-sulfotransferase 1
comp139459_c0_seq17	bifunctional heparan sulfate n-deacetylase n-sulfotransferase 1
comp139459_c0_seq18	bifunctional heparan sulfate n-deacetylase n-sulfotransferase 1
comp139459_c0_seq19	bifunctional heparan sulfate n-deacetylase n-sulfotransferase 1
comp139459_c0_seq20	bifunctional heparan sulfate n-deacetylase n-sulfotransferase 1
comp139459_c0_seq21	bifunctional heparan sulfate n-deacetylase n-sulfotransferase 1
comp139459_c0_seq22	bifunctional heparan sulfate n-deacetylase n-sulfotransferase 1
comp139459_c0_seq24	bifunctional heparan sulfate n-deacetylase n-sulfotransferase 1
comp139459_c0_seq25	bifunctional heparan sulfate n-deacetylase n-sulfotransferase 1
comp139459_c0_seq26	bifunctional heparan sulfate n-deacetylase n-sulfotransferase 1
comp139459_c0_seq27	bifunctional heparan sulfate n-deacetylase n-sulfotransferase 1
comp139459_c0_seq28	bifunctional heparan sulfate n-deacetylase n-sulfotransferase 1
comp139459_c0_seq29	bifunctional heparan sulfate n-deacetylase n-sulfotransferase 1
comp139459_c0_seq12	bifunctional heparan sulfate n-deacetylase n-sulfotransferase 1-like
comp143360_c0_seq5	bifunctional heparan sulfate n-deacetylase n-sulfotransferase 2
comp143360_c0_seq11	bifunctional heparan sulfate n-deacetylase n-sulfotransferase 2
comp143360_c0_seq13	bifunctional heparan sulfate n-deacetylase n-sulfotransferase 2
comp143360_c0_seq15	bifunctional heparan sulfate n-deacetylase n-sulfotransferase 2
comp143360_c0_seq16	bifunctional heparan sulfate n-deacetylase n-sulfotransferase 2
comp143360_c0_seq17	bifunctional heparan sulfate n-deacetylase n-sulfotransferase 2
comp143360_c0_seq18	bifunctional heparan sulfate n-deacetylase n-sulfotransferase 2
comp143360_c0_seq20	bifunctional heparan sulfate n-deacetylase n-sulfotransferase 2
comp143360_c0_seq26	bifunctional heparan sulfate n-deacetylase n-sulfotransferase 2
comp143360_c0_seq27	bifunctional heparan sulfate n-deacetylase n-sulfotransferase 2
comp143360_c0_seq30	bifunctional heparan sulfate n-deacetylase n-sulfotransferase 2
comp143360_c0_seq33	bifunctional heparan sulfate n-deacetylase n-sulfotransferase 2
comp143360_c0_seq35	bifunctional heparan sulfate n-deacetylase n-sulfotransferase 2
comp143360_c0_seq36	bifunctional heparan sulfate n-deacetylase n-sulfotransferase 2
comp141529_c3_seq2	bifunctional heparan sulfate n-deacetylase n-sulfotransferase 4
comp141529_c3_seq5	bifunctional heparan sulfate n-deacetylase n-sulfotransferase 4
comp141529_c3_seq12	bifunctional heparan sulfate n-deacetylase n-sulfotransferase 4
comp141529_c3_seq14	bifunctional heparan sulfate n-deacetylase n-sulfotransferase 4
comp137482_c2_seq1	bifunctional methylenetetrahydrofolate dehydrogenase mitochondrial
comp137482_c2_seq2	bifunctional methylenetetrahydrofolate dehydrogenase mitochondrial
comp137482_c2_seq3	bifunctional methylenetetrahydrofolate dehydrogenase mitochondrial
comp137482_c2_seq4	bifunctional methylenetetrahydrofolate dehydrogenase mitochondrial
comp137482_c2_seq5	bifunctional methylenetetrahydrofolate dehydrogenase mitochondrial
comp137482_c2_seq10	bifunctional methylenetetrahydrofolate dehydrogenase mitochondrial
comp137482_c2_seq11	bifunctional methylenetetrahydrofolate dehydrogenase mitochondrial
comp137482_c2_seq12	bifunctional methylenetetrahydrofolate dehydrogenase mitochondrial
comp137482_c2_seq13	bifunctional methylenetetrahydrofolate dehydrogenase mitochondrial
comp137482_c2_seq14	bifunctional methylenetetrahydrofolate dehydrogenase mitochondrial
comp137482_c2_seq17	bifunctional methylenetetrahydrofolate dehydrogenase mitochondrial
comp137482_c2_seq18	bifunctional methylenetetrahydrofolate dehydrogenase mitochondrial
comp137482_c2_seq19	bifunctional methylenetetrahydrofolate dehydrogenase mitochondrial
comp137482_c2_seq20	bifunctional methylenetetrahydrofolate dehydrogenase mitochondrial
comp137482_c2_seq21	bifunctional methylenetetrahydrofolate dehydrogenase mitochondrial
comp137482_c2_seq22	bifunctional methylenetetrahydrofolate dehydrogenase mitochondrial
comp137482_c2_seq23	bifunctional methylenetetrahydrofolate dehydrogenase mitochondrial
comp137482_c2_seq24	bifunctional methylenetetrahydrofolate dehydrogenase mitochondrial
comp137482_c2_seq26	bifunctional methylenetetrahydrofolate dehydrogenase mitochondrial
comp137482_c2_seq27	bifunctional methylenetetrahydrofolate dehydrogenase mitochondrial
comp137482_c2_seq30	bifunctional methylenetetrahydrofolate dehydrogenase mitochondrial
comp137482_c2_seq32	bifunctional methylenetetrahydrofolate dehydrogenase mitochondrial
comp137482_c2_seq34	bifunctional methylenetetrahydrofolate dehydrogenase mitochondrial
comp137482_c2_seq36	bifunctional methylenetetrahydrofolate dehydrogenase mitochondrial
comp137482_c2_seq37	bifunctional methylenetetrahydrofolate dehydrogenase mitochondrial
comp137482_c2_seq38	bifunctional methylenetetrahydrofolate dehydrogenase mitochondrial
comp137482_c2_seq39	bifunctional methylenetetrahydrofolate dehydrogenase mitochondrial
comp137482_c2_seq41	bifunctional methylenetetrahydrofolate dehydrogenase mitochondrial
comp137482_c2_seq44	bifunctional methylenetetrahydrofolate dehydrogenase mitochondrial
comp137482_c2_seq46	bifunctional methylenetetrahydrofolate dehydrogenase mitochondrial
comp137482_c2_seq47	bifunctional methylenetetrahydrofolate dehydrogenase mitochondrial
comp137482_c2_seq48	bifunctional methylenetetrahydrofolate dehydrogenase mitochondrial
comp137482_c2_seq49	bifunctional methylenetetrahydrofolate dehydrogenase mitochondrial
comp137482_c2_seq50	bifunctional methylenetetrahydrofolate dehydrogenase mitochondrial
comp137482_c2_seq51	bifunctional methylenetetrahydrofolate dehydrogenase mitochondrial
comp137482_c2_seq6	bifunctional methylenetetrahydrofolate dehydrogenase mitochondrial-like
comp137482_c2_seq8	bifunctional methylenetetrahydrofolate dehydrogenase mitochondrial-like
comp137482_c2_seq9	bifunctional methylenetetrahydrofolate dehydrogenase mitochondrial-like
comp137482_c2_seq15	bifunctional methylenetetrahydrofolate dehydrogenase mitochondrial-like
comp137482_c2_seq25	bifunctional methylenetetrahydrofolate dehydrogenase mitochondrial-like
comp137482_c2_seq28	bifunctional methylenetetrahydrofolate dehydrogenase mitochondrial-like
comp137482_c2_seq29	bifunctional methylenetetrahydrofolate dehydrogenase mitochondrial-like
comp137482_c2_seq33	bifunctional methylenetetrahydrofolate dehydrogenase mitochondrial-like
comp137482_c2_seq35	bifunctional methylenetetrahydrofolate dehydrogenase mitochondrial-like
comp137482_c2_seq40	bifunctional methylenetetrahydrofolate dehydrogenase mitochondrial-like
comp137482_c2_seq43	bifunctional methylenetetrahydrofolate dehydrogenase mitochondrial-like
comp137482_c2_seq45	bifunctional methylenetetrahydrofolate dehydrogenase mitochondrial-like
comp141284_c0_seq6	bifunctional polynucleotide phosphatase kinase
comp141284_c0_seq8	bifunctional polynucleotide phosphatase kinase
comp141284_c0_seq11	bifunctional polynucleotide phosphatase kinase
comp141284_c0_seq14	bifunctional polynucleotide phosphatase kinase
comp141284_c0_seq18	bifunctional polynucleotide phosphatase kinase
comp141284_c0_seq2	bifunctional polynucleotide phosphatase kinase-like
comp141284_c0_seq3	bifunctional polynucleotide phosphatase kinase-like
comp141284_c0_seq15	bifunctional polynucleotide phosphatase kinase-like
comp141284_c0_seq20	bifunctional polynucleotide phosphatase kinase-like
comp141284_c0_seq21	bifunctional polynucleotide phosphatase kinase-like
comp141284_c0_seq22	bifunctional polynucleotide phosphatase kinase-like
comp143495_c2_seq49	bifunctional protein ncoat
comp143495_c2_seq6	bifunctional protein ncoat isoform 1
comp143495_c2_seq7	bifunctional protein ncoat isoform 1
comp143495_c2_seq9	bifunctional protein ncoat isoform 1
comp143495_c2_seq13	bifunctional protein ncoat isoform 1
comp143495_c2_seq16	bifunctional protein ncoat isoform 1
comp143495_c2_seq19	bifunctional protein ncoat isoform 1
comp143495_c2_seq20	bifunctional protein ncoat isoform 1
comp143495_c2_seq24	bifunctional protein ncoat isoform 1
comp143495_c2_seq29	bifunctional protein ncoat isoform 1
comp143495_c2_seq30	bifunctional protein ncoat isoform 1
comp143495_c2_seq33	bifunctional protein ncoat isoform 1
comp143495_c2_seq34	bifunctional protein ncoat isoform 1
comp143495_c2_seq45	bifunctional protein ncoat isoform 1
comp143495_c2_seq46	bifunctional protein ncoat isoform 1
comp143495_c2_seq47	bifunctional protein ncoat isoform 1
comp143495_c2_seq48	bifunctional protein ncoat isoform 1
comp143495_c2_seq51	bifunctional protein ncoat isoform 1
comp111726_c0_seq1	bifunctional protein ncoat- partial
comp140470_c1_seq11	bifunctional protein ncoat- partial
comp142479_c2_seq2	bifunctional protein ncoat- partial
comp142479_c2_seq7	bifunctional protein ncoat- partial
comp142542_c5_seq11	bifunctional protein ncoat- partial
comp91151_c0_seq1	bifunctional protein ncoat-like
comp137073_c0_seq1	bifunctional protein ncoat-like
comp137073_c0_seq2	bifunctional protein ncoat-like
comp137073_c0_seq3	bifunctional protein ncoat-like
comp137073_c0_seq4	bifunctional protein ncoat-like
comp143495_c2_seq1	bifunctional protein ncoat-like
comp143495_c2_seq2	bifunctional protein ncoat-like
comp143495_c2_seq5	bifunctional protein ncoat-like
comp143495_c2_seq11	bifunctional protein ncoat-like
comp143495_c2_seq17	bifunctional protein ncoat-like
comp143495_c2_seq27	bifunctional protein ncoat-like
comp143495_c2_seq31	bifunctional protein ncoat-like
comp143495_c2_seq36	bifunctional protein ncoat-like
comp143495_c2_seq39	bifunctional protein ncoat-like
comp143495_c2_seq40	bifunctional protein ncoat-like
comp143495_c2_seq41	bifunctional protein ncoat-like
comp143495_c2_seq53	bifunctional protein ncoat-like
comp143495_c2_seq55	bifunctional protein ncoat-like
comp143495_c2_seq56	bifunctional protein ncoat-like
comp143725_c1_seq6	bifunctional purine biosynthesis protein purh
comp137204_c0_seq2	bifunctional udp-n-acetylglucosamine 2-epimerase n-acetylmannosamine kinase isoform 1
comp137204_c0_seq3	bifunctional udp-n-acetylglucosamine 2-epimerase n-acetylmannosamine kinase isoform 1
comp137204_c0_seq4	bifunctional udp-n-acetylglucosamine 2-epimerase n-acetylmannosamine kinase isoform 1
comp137204_c0_seq5	bifunctional udp-n-acetylglucosamine 2-epimerase n-acetylmannosamine kinase isoform 1
comp143561_c7_seq2	biglycan
comp143561_c7_seq3	biglycan
comp143561_c7_seq5	biglycan
comp143561_c7_seq1	biglycan isoform 2
comp143561_c7_seq4	biglycan isoform 2
comp143561_c7_seq6	biglycan precursor
comp143561_c7_seq7	biglycan precursor
comp143982_c6_seq11	bile acid receptor
comp130216_c0_seq1	biliverdin reductase a
comp131219_c0_seq1	biogenesis of lysosome-related organelles complex 1 subunit 1
comp143802_c0_seq5	biogenesis of lysosome-related organelles complex 1 subunit 2
comp120988_c0_seq1	biogenesis of lysosome-related organelles complex 1 subunit 3-like
comp143802_c0_seq2	biogenesis of lysosome-related organelles complex-1 subunit 2
comp143802_c0_seq8	biogenesis of lysosome-related organelles complex-1 subunit 2
comp136036_c11_seq4	biorientation of chromosomes in cell division protein 1-like
comp136036_c11_seq5	biorientation of chromosomes in cell division protein 1-like
comp136036_c11_seq8	biorientation of chromosomes in cell division protein 1-like
comp140154_c0_seq1	biorientation of chromosomes in cell division protein 1-like 1
comp140154_c0_seq2	biorientation of chromosomes in cell division protein 1-like 1
comp140144_c2_seq7	biotin--protein ligase
comp140144_c2_seq8	biotin--protein ligase
comp140144_c2_seq9	biotin--protein ligase
comp140144_c2_seq10	biotin--protein ligase
comp140144_c2_seq12	biotin--protein ligase-like
comp140439_c0_seq5	biotinidase precursor
comp140439_c0_seq13	biotinidase precursor
comp140439_c0_seq18	biotinidase precursor
comp140439_c0_seq19	biotinidase precursor
comp128297_c0_seq1	bis(5 -adenosyl)-triphosphatase
comp128297_c0_seq2	bis(5 -adenosyl)-triphosphatase
comp128297_c0_seq3	bis(5 -adenosyl)-triphosphatase
comp128297_c0_seq5	bis(5 -adenosyl)-triphosphatase
comp128297_c0_seq6	bis(5 -adenosyl)-triphosphatase
comp128297_c0_seq8	bis(5 -adenosyl)-triphosphatase
comp128297_c0_seq9	bis(5 -adenosyl)-triphosphatase
comp128297_c0_seq11	bis(5 -adenosyl)-triphosphatase
comp128297_c0_seq12	bis(5 -adenosyl)-triphosphatase
comp128297_c0_seq4	bis(5 -adenosyl)-triphosphatase-like
comp128297_c0_seq7	bis(5 -adenosyl)-triphosphatase-like
comp128297_c0_seq10	bis(5 -adenosyl)-triphosphatase-like
comp140319_c1_seq1	bis(5 -nucleosyl)-tetraphosphatase
comp140319_c1_seq2	bis(5 -nucleosyl)-tetraphosphatase
comp140319_c1_seq3	bis(5 -nucleosyl)-tetraphosphatase
comp140319_c1_seq5	bis(5 -nucleosyl)-tetraphosphatase
comp139724_c2_seq22	bitter taste receptor
comp139724_c2_seq27	bitter taste receptor
comp139724_c2_seq31	bitter taste receptor
comp141136_c0_seq1	bladder cancer-associated protein
comp141136_c0_seq2	bladder cancer-associated protein
comp141136_c0_seq3	bladder cancer-associated protein
comp141136_c0_seq4	bladder cancer-associated protein
comp127981_c0_seq1	bleomycin hydrolase
comp127981_c0_seq2	bleomycin hydrolase
comp127981_c0_seq3	bleomycin hydrolase
comp131135_c0_seq2	block of proliferation 1
comp131135_c0_seq4	block of proliferation 1
comp131135_c0_seq5	block of proliferation 1
comp131135_c0_seq6	block of proliferation 1
comp137241_c1_seq1	blood vessel epicardial substance
comp137241_c1_seq2	blood vessel epicardial substance
comp137241_c1_seq3	blood vessel epicardial substance
comp137241_c1_seq4	blood vessel epicardial substance
comp137241_c1_seq5	blood vessel epicardial substance
comp137241_c1_seq6	blood vessel epicardial substance
comp137241_c1_seq9	blood vessel epicardial substance
comp137241_c1_seq10	blood vessel epicardial substance
comp137241_c1_seq11	blood vessel epicardial substance
comp137241_c1_seq7	blood vessel epicardial substance-like
comp142388_c0_seq26	bloodthirsty-related gene member 9
comp93698_c0_seq1	bloom syndrome helicase
comp135513_c0_seq1	bloom syndrome protein
comp135513_c0_seq3	bloom syndrome protein
comp135513_c0_seq4	bloom syndrome protein
comp135513_c0_seq5	bloom syndrome protein
comp135513_c0_seq6	bloom syndrome protein
comp135513_c0_seq2	bloom syndrome protein homolog
comp137933_c1_seq3	Bmf2
comp47566_c0_seq1	bmp and activin membrane-bound inhibitor homolog
comp47566_c0_seq2	bmp and activin membrane-bound inhibitor homolog
comp128896_c1_seq1	bmp and activin membrane-bound inhibitor homolog
comp94632_c0_seq1	bmp-2-inducible protein kinase
comp94632_c0_seq2	bmp-2-inducible protein kinase
comp94632_c0_seq3	bmp-2-inducible protein kinase
comp94632_c0_seq4	bmp-2-inducible protein kinase
comp135762_c0_seq1	bmp-2-inducible protein kinase-like
comp135762_c0_seq2	bmp-2-inducible protein kinase-like
comp41484_c1_seq1	bmp-binding endothelial regulator protein
comp83620_c0_seq1	bmp-binding endothelial regulator protein
comp131726_c0_seq1	bmp2 inducible kinase
comp131726_c0_seq2	bmp2 inducible kinase
comp131726_c0_seq3	bmp2 inducible kinase
comp131726_c0_seq4	bmp2 inducible kinase
comp135762_c0_seq3	bmp2 inducible kinase
comp91389_c0_seq1	bmp4
comp67888_c0_seq1	bmper protein
comp104639_c0_seq1	bmx non-receptor tyrosine kinase
comp133225_c0_seq1	bola-like protein 1
comp133225_c0_seq2	bola-like protein 1
comp132553_c0_seq6	bola-like protein 2
comp132553_c0_seq8	bola-like protein 2
comp132553_c0_seq2	bola-like protein 2-like
comp132553_c0_seq3	bola-like protein 2-like
comp134565_c0_seq2	bola-like protein 3
comp134565_c0_seq4	bola-like protein 3
comp134565_c0_seq5	bola-like protein 3
comp134565_c0_seq6	bola-like protein 3
comp134565_c0_seq9	bola-like protein 3
comp134565_c0_seq1	bola-like protein 3-like
comp134565_c0_seq3	bola-like protein 3-like
comp134565_c0_seq7	bola-like protein 3-like
comp134565_c0_seq10	bola-like protein 3-like
comp136476_c0_seq1	bombesin receptor-activated protein c6orf89 homolog
comp136476_c0_seq2	bombesin receptor-activated protein c6orf89 homolog
comp129068_c0_seq1	bone morphogenetic protein 1
comp129068_c0_seq2	bone morphogenetic protein 1
comp135094_c0_seq1	bone morphogenetic protein 1
comp135094_c0_seq2	bone morphogenetic protein 1
comp135094_c0_seq7	bone morphogenetic protein 1
comp135094_c0_seq10	bone morphogenetic protein 1
comp79979_c0_seq1	bone morphogenetic protein 1 precursor
comp79979_c0_seq2	bone morphogenetic protein 1 precursor
comp59735_c0_seq1	bone morphogenetic protein 2
comp126952_c0_seq1	bone morphogenetic protein 2
comp135728_c3_seq1	bone morphogenetic protein 2
comp135728_c3_seq2	bone morphogenetic protein 2
comp143329_c0_seq38	bone morphogenetic protein 2
comp34046_c0_seq1	bone morphogenetic protein 3
comp123209_c0_seq1	bone morphogenetic protein 3b-like
comp126178_c0_seq1	bone morphogenetic protein 5
comp143594_c2_seq1	bone morphogenetic protein 6
comp143594_c2_seq2	bone morphogenetic protein 6
comp143594_c2_seq3	bone morphogenetic protein 6
comp143594_c2_seq4	bone morphogenetic protein 6
comp143594_c2_seq5	bone morphogenetic protein 6
comp98136_c0_seq1	bone morphogenetic protein 7
comp126124_c0_seq1	bone morphogenetic protein 7
comp126124_c0_seq2	bone morphogenetic protein 7
comp139495_c2_seq40	bone morphogenetic protein receptor type ib
comp47376_c0_seq1	bone morphogenetic protein receptor type-1b
comp137871_c0_seq1	bone morphogenetic protein receptor type-1b
comp137871_c0_seq3	bone morphogenetic protein receptor type-1b
comp137871_c0_seq4	bone morphogenetic protein receptor type-1b
comp139495_c2_seq3	bone morphogenetic protein receptor type-1b
comp139495_c2_seq4	bone morphogenetic protein receptor type-1b
comp139495_c2_seq5	bone morphogenetic protein receptor type-1b
comp139495_c2_seq6	bone morphogenetic protein receptor type-1b
comp139495_c2_seq9	bone morphogenetic protein receptor type-1b
comp139495_c2_seq11	bone morphogenetic protein receptor type-1b
comp139495_c2_seq13	bone morphogenetic protein receptor type-1b
comp139495_c2_seq15	bone morphogenetic protein receptor type-1b
comp139495_c2_seq16	bone morphogenetic protein receptor type-1b
comp139495_c2_seq18	bone morphogenetic protein receptor type-1b
comp139495_c2_seq19	bone morphogenetic protein receptor type-1b
comp139495_c2_seq20	bone morphogenetic protein receptor type-1b
comp139495_c2_seq23	bone morphogenetic protein receptor type-1b
comp139495_c2_seq24	bone morphogenetic protein receptor type-1b
comp139495_c2_seq26	bone morphogenetic protein receptor type-1b
comp139495_c2_seq29	bone morphogenetic protein receptor type-1b
comp139495_c2_seq32	bone morphogenetic protein receptor type-1b
comp139495_c2_seq33	bone morphogenetic protein receptor type-1b
comp139495_c2_seq34	bone morphogenetic protein receptor type-1b
comp139495_c2_seq38	bone morphogenetic protein receptor type-1b
comp139495_c2_seq39	bone morphogenetic protein receptor type-1b
comp139495_c2_seq41	bone morphogenetic protein receptor type-1b
comp139495_c2_seq43	bone morphogenetic protein receptor type-1b
comp139495_c2_seq8	bone morphogenetic protein receptor type-1b isoform 2
comp139495_c2_seq10	bone morphogenetic protein receptor type-1b isoform 2
comp139495_c2_seq12	bone morphogenetic protein receptor type-1b isoform 2
comp139495_c2_seq14	bone morphogenetic protein receptor type-1b isoform 2
comp139495_c2_seq21	bone morphogenetic protein receptor type-1b isoform 2
comp139495_c2_seq27	bone morphogenetic protein receptor type-1b isoform 2
comp139495_c2_seq25	bone morphogenetic protein receptor type-1b-like
comp139495_c2_seq37	bone morphogenetic protein receptor type-1b-like
comp140385_c1_seq8	bone morphogenetic protein receptor type-2
comp140385_c1_seq12	bone morphogenetic protein receptor type-2
comp140385_c1_seq14	bone morphogenetic protein receptor type-2
comp138576_c5_seq1	bone morphogenetic protein receptor type-2 precursor
comp138576_c5_seq2	bone morphogenetic protein receptor type-2 precursor
comp138576_c5_seq3	bone morphogenetic protein receptor type-2 precursor
comp139495_c2_seq1	bone morphogenetic protein type 1b
comp139495_c2_seq2	bone morphogenetic protein type 1b
comp139495_c2_seq7	bone morphogenetic protein type 1b
comp139495_c2_seq17	bone morphogenetic protein type 1b
comp139495_c2_seq22	bone morphogenetic protein type 1b
comp139495_c2_seq28	bone morphogenetic protein type 1b
comp139495_c2_seq30	bone morphogenetic protein type 1b
comp139495_c2_seq42	bone morphogenetic protein type 1b
comp140240_c3_seq1	borealin
comp140240_c3_seq2	borealin
comp140240_c3_seq3	borealin
comp140240_c3_seq4	borealin
comp140240_c3_seq5	borealin
comp140240_c3_seq6	borealin
comp58425_c0_seq1	borealin-2 isoform 1
comp42644_c0_seq1	br serine threonine-protein kinase 1
comp76279_c0_seq1	br serine threonine-protein kinase 2-like
comp110448_c0_seq1	br serine threonine-protein kinase 2-like
comp127193_c2_seq1	br serine threonine-protein kinase 2-like
comp128632_c0_seq1	br serine threonine-protein kinase 2-like
comp137487_c5_seq13	br serine threonine-protein kinase 2-like
comp94806_c0_seq1	brachyury protein
comp129468_c0_seq2	brain acyl- hydrolase
comp129468_c0_seq5	brain acyl- hydrolase
comp129468_c0_seq6	brain acyl- hydrolase
comp129468_c0_seq8	brain acyl- hydrolase
comp129468_c0_seq13	brain acyl- hydrolase
comp129468_c0_seq14	brain acyl- hydrolase
comp129468_c0_seq15	brain acyl- hydrolase
comp129468_c0_seq17	brain acyl- hydrolase
comp129468_c0_seq22	brain acyl- hydrolase
comp120457_c0_seq1	brain and acute leukemia cytoplasmic
comp59891_c0_seq1	brain and acute leukemia cytoplasmic protein
comp143833_c1_seq1	brain and reproductive organ-expressed (tnfrsf1a modulator)
comp143833_c1_seq11	brain and reproductive organ-expressed (tnfrsf1a modulator)
comp143833_c1_seq12	brain and reproductive organ-expressed (tnfrsf1a modulator)
comp143833_c1_seq13	brain and reproductive organ-expressed (tnfrsf1a modulator)
comp143833_c1_seq21	brain and reproductive organ-expressed (tnfrsf1a modulator)
comp143833_c1_seq22	brain and reproductive organ-expressed (tnfrsf1a modulator)
comp143833_c1_seq33	brain and reproductive organ-expressed (tnfrsf1a modulator)
comp112241_c1_seq1	brain aromatase
comp143645_c2_seq5	brain aromatase
comp143645_c2_seq9	brain aromatase
comp143645_c2_seq10	brain aromatase
comp143645_c2_seq11	brain aromatase
comp143645_c2_seq13	brain aromatase
comp143645_c2_seq14	brain aromatase
comp143645_c2_seq16	brain aromatase
comp143645_c2_seq17	brain aromatase
comp143645_c2_seq18	brain aromatase
comp143645_c2_seq21	brain aromatase
comp143645_c2_seq24	brain aromatase
comp143645_c2_seq26	brain aromatase
comp143645_c2_seq29	brain aromatase
comp143645_c2_seq32	brain aromatase
comp135036_c1_seq1	brain mitochondrial carrier protein 1
comp135036_c1_seq2	brain mitochondrial carrier protein 1
comp135036_c1_seq3	brain mitochondrial carrier protein 1
comp135036_c1_seq6	brain mitochondrial carrier protein 1
comp135036_c1_seq7	brain mitochondrial carrier protein 1-like
comp143413_c6_seq1	brain protein 44
comp143413_c6_seq3	brain protein 44
comp140879_c4_seq1	brain protein i3-like
comp140879_c4_seq2	brain protein i3-like
comp140879_c4_seq3	brain protein i3-like
comp132920_c0_seq3	brain-derived phosphatase
comp132920_c0_seq6	brain-derived phosphatase
comp58437_c0_seq1	brain-enriched guanylate kinase-associated
comp37904_c0_seq1	brain-specific angiogenesis inhibitor 1
comp34206_c0_seq1	brain-specific angiogenesis inhibitor 1-associated protein 2-like
comp60560_c0_seq1	brain-specific angiogenesis inhibitor 1-associated protein 2-like
comp131005_c0_seq1	brain-specific angiogenesis inhibitor 1-associated protein 2-like
comp131005_c0_seq3	brain-specific angiogenesis inhibitor 1-associated protein 2-like
comp140879_c3_seq10	brain-specific angiogenesis inhibitor 1-associated protein 2-like protein 1-like
comp140879_c3_seq12	brain-specific angiogenesis inhibitor 1-associated protein 2-like protein 1-like
comp140879_c3_seq13	brain-specific angiogenesis inhibitor 1-associated protein 2-like protein 1-like
comp140454_c1_seq1	brain-specific angiogenesis inhibitor 1-associated protein 2-like protein 2
comp140454_c1_seq5	brain-specific angiogenesis inhibitor 1-associated protein 2-like protein 2
comp140454_c1_seq7	brain-specific angiogenesis inhibitor 1-associated protein 2-like protein 2
comp140454_c1_seq10	brain-specific angiogenesis inhibitor 1-associated protein 2-like protein 2
comp140454_c1_seq3	brain-specific angiogenesis inhibitor 1-associated protein 2-like protein 2-like
comp140454_c1_seq4	brain-specific angiogenesis inhibitor 1-associated protein 2-like protein 2-like
comp140454_c1_seq6	brain-specific angiogenesis inhibitor 1-associated protein 2-like protein 2-like
comp140454_c1_seq8	brain-specific angiogenesis inhibitor 1-associated protein 2-like protein 2-like
comp140454_c1_seq11	brain-specific angiogenesis inhibitor 1-associated protein 2-like protein 2-like
comp140454_c1_seq12	brain-specific angiogenesis inhibitor 1-associated protein 2-like protein 2-like
comp140454_c1_seq13	brain-specific angiogenesis inhibitor 1-associated protein 2-like protein 2-like
comp140454_c1_seq14	brain-specific angiogenesis inhibitor 1-associated protein 2-like protein 2-like
comp37904_c1_seq1	brain-specific angiogenesis inhibitor 1-like
comp84965_c0_seq1	brain-specific angiogenesis inhibitor 1-like
comp123048_c0_seq1	brain-specific angiogenesis inhibitor 1-like
comp138746_c7_seq1	brain-specific angiogenesis inhibitor 2
comp138746_c7_seq2	brain-specific angiogenesis inhibitor 2
comp138746_c7_seq3	brain-specific angiogenesis inhibitor 2
comp138746_c7_seq6	brain-specific angiogenesis inhibitor 2
comp138746_c7_seq7	brain-specific angiogenesis inhibitor 2
comp138746_c7_seq10	brain-specific angiogenesis inhibitor 2
comp138746_c7_seq11	brain-specific angiogenesis inhibitor 2
comp138746_c7_seq5	brain-specific angiogenesis inhibitor 2-like
comp138746_c7_seq9	brain-specific angiogenesis inhibitor 2-like
comp61427_c1_seq1	brain-specific angiogenesis inhibitor 3
comp61427_c0_seq1	brain-specific angiogenesis inhibitor 3-like
comp117089_c0_seq1	brambleberry precursor
comp117089_c0_seq2	brambleberry precursor
comp139086_c1_seq2	branched chain amino-acid transaminase cytosolic
comp139086_c1_seq3	branched chain amino-acid transaminase cytosolic
comp139086_c1_seq4	branched chain amino-acid transaminase cytosolic
comp139086_c1_seq5	branched chain amino-acid transaminase cytosolic
comp139086_c1_seq6	branched chain amino-acid transaminase cytosolic
comp139086_c1_seq7	branched chain amino-acid transaminase cytosolic
comp140702_c0_seq4	branched chain keto acid dehydrogenase beta polypeptide
comp140702_c0_seq41	branched chain keto acid dehydrogenase beta polypeptide
comp143621_c6_seq3	branched chain ketoacid dehydrogenase kinase
comp143621_c6_seq13	branched chain ketoacid dehydrogenase kinase
comp143621_c6_seq19	branched chain ketoacid dehydrogenase kinase
comp143621_c6_seq22	branched chain ketoacid dehydrogenase kinase
comp143621_c6_seq23	branched chain ketoacid dehydrogenase kinase
comp143621_c6_seq25	branched chain ketoacid dehydrogenase kinase
comp143621_c6_seq48	branched chain ketoacid dehydrogenase kinase
comp143621_c6_seq49	branched chain ketoacid dehydrogenase kinase
comp143621_c6_seq50	branched chain ketoacid dehydrogenase kinase
comp140073_c0_seq3	branched-chain-amino-acid cytosolic
comp140073_c0_seq4	branched-chain-amino-acid cytosolic
comp140073_c0_seq5	branched-chain-amino-acid cytosolic
comp140073_c0_seq7	branched-chain-amino-acid cytosolic
comp140073_c0_seq14	branched-chain-amino-acid cytosolic
comp140073_c0_seq15	branched-chain-amino-acid cytosolic
comp140073_c0_seq16	branched-chain-amino-acid cytosolic
comp141779_c2_seq3	brca1 interacting protein c-terminal helicase 1
comp141779_c2_seq5	brca1 interacting protein c-terminal helicase 1
comp141779_c2_seq7	brca1 interacting protein c-terminal helicase 1
comp141779_c2_seq14	brca1 interacting protein c-terminal helicase 1
comp141779_c2_seq18	brca1 interacting protein c-terminal helicase 1
comp141779_c2_seq22	brca1 interacting protein c-terminal helicase 1
comp141779_c2_seq23	brca1 interacting protein c-terminal helicase 1
comp141779_c2_seq25	brca1 interacting protein c-terminal helicase 1
comp141779_c2_seq32	brca1 interacting protein c-terminal helicase 1
comp141779_c2_seq33	brca1 interacting protein c-terminal helicase 1
comp141779_c2_seq35	brca1 interacting protein c-terminal helicase 1
comp141779_c2_seq37	brca1 interacting protein c-terminal helicase 1
comp141779_c2_seq42	brca1 interacting protein c-terminal helicase 1
comp141779_c2_seq43	brca1 interacting protein c-terminal helicase 1
comp141779_c2_seq48	brca1 interacting protein c-terminal helicase 1
comp139010_c2_seq2	brca1-a complex subunit abraxas
comp139010_c2_seq3	brca1-a complex subunit abraxas
comp139010_c2_seq8	brca1-a complex subunit abraxas
comp139010_c2_seq10	brca1-a complex subunit abraxas
comp142250_c0_seq5	brca1-a complex subunit rap80
comp142250_c0_seq11	brca1-a complex subunit rap80
comp142250_c0_seq13	brca1-a complex subunit rap80
comp142250_c0_seq27	brca1-a complex subunit rap80
comp142250_c0_seq29	brca1-a complex subunit rap80
comp142250_c0_seq33	brca1-a complex subunit rap80
comp142250_c0_seq34	brca1-a complex subunit rap80
comp142250_c0_seq35	brca1-a complex subunit rap80
comp142250_c0_seq36	brca1-a complex subunit rap80
comp142250_c0_seq37	brca1-a complex subunit rap80
comp142250_c0_seq42	brca1-a complex subunit rap80
comp142250_c0_seq46	brca1-a complex subunit rap80
comp142250_c0_seq47	brca1-a complex subunit rap80
comp142250_c0_seq50	brca1-a complex subunit rap80
comp142250_c0_seq51	brca1-a complex subunit rap80
comp142250_c0_seq52	brca1-a complex subunit rap80
comp142250_c0_seq61	brca1-a complex subunit rap80
comp142250_c0_seq62	brca1-a complex subunit rap80
comp142250_c0_seq63	brca1-a complex subunit rap80
comp142250_c0_seq65	brca1-a complex subunit rap80
comp142250_c0_seq67	brca1-a complex subunit rap80
comp142250_c0_seq70	brca1-a complex subunit rap80
comp142250_c0_seq72	brca1-a complex subunit rap80
comp142250_c0_seq75	brca1-a complex subunit rap80
comp142250_c0_seq79	brca1-a complex subunit rap80
comp142250_c0_seq2	brca1-a complex subunit rap80-like
comp142250_c0_seq6	brca1-a complex subunit rap80-like
comp142250_c0_seq7	brca1-a complex subunit rap80-like
comp142250_c0_seq8	brca1-a complex subunit rap80-like
comp142250_c0_seq9	brca1-a complex subunit rap80-like
comp142250_c0_seq10	brca1-a complex subunit rap80-like
comp142250_c0_seq12	brca1-a complex subunit rap80-like
comp142250_c0_seq14	brca1-a complex subunit rap80-like
comp142250_c0_seq15	brca1-a complex subunit rap80-like
comp142250_c0_seq16	brca1-a complex subunit rap80-like
comp142250_c0_seq19	brca1-a complex subunit rap80-like
comp142250_c0_seq20	brca1-a complex subunit rap80-like
comp142250_c0_seq23	brca1-a complex subunit rap80-like
comp142250_c0_seq25	brca1-a complex subunit rap80-like
comp142250_c0_seq26	brca1-a complex subunit rap80-like
comp142250_c0_seq28	brca1-a complex subunit rap80-like
comp142250_c0_seq30	brca1-a complex subunit rap80-like
comp142250_c0_seq32	brca1-a complex subunit rap80-like
comp142250_c0_seq38	brca1-a complex subunit rap80-like
comp142250_c0_seq39	brca1-a complex subunit rap80-like
comp142250_c0_seq40	brca1-a complex subunit rap80-like
comp142250_c0_seq41	brca1-a complex subunit rap80-like
comp142250_c0_seq44	brca1-a complex subunit rap80-like
comp142250_c0_seq54	brca1-a complex subunit rap80-like
comp142250_c0_seq55	brca1-a complex subunit rap80-like
comp142250_c0_seq58	brca1-a complex subunit rap80-like
comp142250_c0_seq60	brca1-a complex subunit rap80-like
comp142250_c0_seq64	brca1-a complex subunit rap80-like
comp142250_c0_seq66	brca1-a complex subunit rap80-like
comp142250_c0_seq68	brca1-a complex subunit rap80-like
comp142250_c0_seq69	brca1-a complex subunit rap80-like
comp142250_c0_seq73	brca1-a complex subunit rap80-like
comp142250_c0_seq74	brca1-a complex subunit rap80-like
comp142250_c0_seq77	brca1-a complex subunit rap80-like
comp142250_c0_seq78	brca1-a complex subunit rap80-like
comp142250_c0_seq80	brca1-a complex subunit rap80-like
comp133324_c0_seq1	brca1-associated atm activator 1
comp133324_c0_seq2	brca1-associated atm activator 1
comp133324_c0_seq3	brca1-associated atm activator 1
comp133324_c0_seq4	brca1-associated atm activator 1
comp87095_c0_seq1	brca1-associated protein
comp141343_c3_seq1	brca1-associated protein
comp141343_c3_seq2	brca1-associated protein
comp141343_c3_seq3	brca1-associated protein
comp141343_c3_seq4	brca1-associated protein
comp141343_c3_seq5	brca1-associated protein
comp141343_c3_seq6	brca1-associated protein
comp141343_c3_seq7	brca1-associated protein
comp141343_c3_seq8	brca1-associated protein
comp141343_c3_seq9	brca1-associated protein
comp141343_c3_seq10	brca1-associated protein
comp141343_c3_seq11	brca1-associated protein
comp141343_c3_seq12	brca1-associated protein
comp141343_c3_seq13	brca1-associated protein
comp141343_c3_seq14	brca1-associated protein
comp141343_c3_seq16	brca1-associated protein
comp141343_c3_seq17	brca1-associated protein
comp141343_c3_seq18	brca1-associated protein
comp101936_c0_seq1	brca1-associated protein 2 containing protein
comp101936_c0_seq2	brca1-associated protein 2 containing protein
comp118296_c0_seq1	brca1-associated ring domain
comp141810_c1_seq6	brca1-associated ring domain protein 1
comp141810_c1_seq8	brca1-associated ring domain protein 1
comp141810_c1_seq16	brca1-associated ring domain protein 1
comp118296_c0_seq2	brca1-associated ring domain protein 1-like
comp134638_c1_seq12	brd2
comp143850_c4_seq5	brd4 partial
comp143850_c4_seq10	brd4 partial
comp143850_c4_seq13	brd4 partial
comp141460_c1_seq144	brd8 partial
comp132841_c0_seq1	breakpoint cluster region
comp138656_c1_seq45	breakpoint cluster region
comp138656_c1_seq59	breakpoint cluster region
comp138656_c1_seq63	breakpoint cluster region
comp138656_c1_seq83	breakpoint cluster region
comp143156_c0_seq2	breakpoint cluster region
comp138656_c1_seq38	breakpoint cluster region partial
comp138656_c1_seq11	breakpoint cluster region protein
comp138656_c1_seq29	breakpoint cluster region protein
comp138656_c1_seq33	breakpoint cluster region protein
comp138656_c1_seq78	breakpoint cluster region protein
comp59744_c0_seq1	breast and ovarian cancer susceptibility partial
comp135214_c1_seq4	breast cancer anti-estrogen resistance 1
comp135214_c1_seq10	breast cancer anti-estrogen resistance 1
comp141718_c3_seq1	breast cancer anti-estrogen resistance 1
comp141718_c3_seq3	breast cancer anti-estrogen resistance 1
comp141718_c3_seq4	breast cancer anti-estrogen resistance 1
comp141718_c3_seq5	breast cancer anti-estrogen resistance 1
comp141718_c3_seq6	breast cancer anti-estrogen resistance 1
comp141718_c3_seq7	breast cancer anti-estrogen resistance 1
comp141718_c3_seq8	breast cancer anti-estrogen resistance 1
comp141718_c3_seq9	breast cancer anti-estrogen resistance 1
comp141718_c3_seq12	breast cancer anti-estrogen resistance 1
comp141718_c3_seq13	breast cancer anti-estrogen resistance 1
comp135214_c1_seq8	breast cancer anti-estrogen resistance protein 1 isoform 2
comp133973_c0_seq1	breast cancer anti-estrogen resistance protein 3
comp133973_c0_seq2	breast cancer anti-estrogen resistance protein 3
comp133973_c0_seq3	breast cancer anti-estrogen resistance protein 3
comp133973_c0_seq6	breast cancer anti-estrogen resistance protein 3
comp133973_c0_seq7	breast cancer anti-estrogen resistance protein 3
comp133973_c0_seq8	breast cancer anti-estrogen resistance protein 3
comp139784_c0_seq1	breast cancer anti-estrogen resistance protein 3
comp139784_c0_seq2	breast cancer anti-estrogen resistance protein 3
comp133973_c0_seq5	breast cancer anti-estrogen resistance protein 3 isoform 2
comp139784_c0_seq3	breast cancer anti-estrogen resistance protein 3-like
comp139784_c0_seq4	breast cancer anti-estrogen resistance protein 3-like
comp139784_c0_seq6	breast cancer anti-estrogen resistance protein 3-like
comp140974_c0_seq1	breast cancer early onset
comp140974_c0_seq3	breast cancer early onset
comp140974_c0_seq4	breast cancer early onset
comp140974_c0_seq6	breast cancer early onset
comp140974_c0_seq7	breast cancer early onset
comp140974_c0_seq8	breast cancer early onset
comp140974_c0_seq9	breast cancer early onset
comp140974_c0_seq10	breast cancer early onset
comp140974_c0_seq11	breast cancer early onset
comp140974_c0_seq12	breast cancer early onset
comp140974_c0_seq13	breast cancer early onset
comp114634_c0_seq2	breast cancer membrane protein 101
comp106477_c0_seq1	breast cancer metastasis-suppressor 1-like
comp106477_c0_seq2	breast cancer metastasis-suppressor 1-like
comp131941_c2_seq4	breast cancer metastasis-suppressor 1-like
comp131941_c2_seq5	breast cancer metastasis-suppressor 1-like
comp131941_c2_seq6	breast cancer metastasis-suppressor 1-like
comp131941_c2_seq7	breast cancer metastasis-suppressor 1-like
comp137315_c0_seq14	breast cancer metastasis-suppressor 1-like
comp137315_c0_seq17	breast cancer metastasis-suppressor 1-like
comp137315_c0_seq24	breast cancer metastasis-suppressor 1-like
comp131941_c2_seq2	breast cancer metastasis-suppressor 1-like protein
comp137315_c0_seq4	breast cancer metastasis-suppressor 1-like protein
comp137315_c0_seq6	breast cancer metastasis-suppressor 1-like protein
comp134150_c0_seq2	breast cancer type 1 susceptibility protein homolog
comp43131_c0_seq1	breast cancer type 1 susceptibility-like protein
comp111404_c0_seq2	breast cancer type 1 susceptibility-like protein
comp126013_c0_seq1	breast cancer type 1 susceptibility-like protein
comp130368_c0_seq1	breast cancer type 1 susceptibility-like protein
comp137719_c0_seq1	breast cancer type 1 susceptibility-like protein
comp137719_c0_seq2	breast cancer type 1 susceptibility-like protein
comp137719_c0_seq3	breast cancer type 1 susceptibility-like protein
comp137719_c0_seq4	breast cancer type 1 susceptibility-like protein
comp137719_c0_seq6	breast cancer type 1 susceptibility-like protein
comp137719_c0_seq7	breast cancer type 1 susceptibility-like protein
comp137719_c0_seq8	breast cancer type 1 susceptibility-like protein
comp137719_c0_seq9	breast cancer type 1 susceptibility-like protein
comp137719_c0_seq10	breast cancer type 1 susceptibility-like protein
comp137719_c0_seq11	breast cancer type 1 susceptibility-like protein
comp137719_c0_seq12	breast cancer type 1 susceptibility-like protein
comp139369_c2_seq5	breast cancer type 1 susceptibility-like protein
comp139369_c2_seq6	breast cancer type 1 susceptibility-like protein
comp139369_c2_seq7	breast cancer type 1 susceptibility-like protein
comp139369_c2_seq8	breast cancer type 1 susceptibility-like protein
comp138530_c0_seq1	breast cancer type 1 susceptibility-like protein
comp143343_c0_seq7	breast cancer type 1 susceptibility-like protein
comp143343_c0_seq12	breast cancer type 1 susceptibility-like protein
comp143343_c0_seq18	breast cancer type 1 susceptibility-like protein
comp143343_c0_seq25	breast cancer type 1 susceptibility-like protein
comp143343_c0_seq27	breast cancer type 1 susceptibility-like protein
comp143343_c0_seq37	breast cancer type 1 susceptibility-like protein
comp142364_c0_seq3	breast cancer type 1 susceptibility-like protein
comp142364_c0_seq5	breast cancer type 1 susceptibility-like protein
comp143942_c0_seq4	breast cancer type 1 susceptibility-like protein
comp143942_c0_seq7	breast cancer type 1 susceptibility-like protein
comp143942_c0_seq11	breast cancer type 1 susceptibility-like protein
comp143942_c0_seq12	breast cancer type 1 susceptibility-like protein
comp143942_c0_seq21	breast cancer type 1 susceptibility-like protein
comp143942_c0_seq22	breast cancer type 1 susceptibility-like protein
comp140974_c0_seq2	breast cancer type 2 susceptibility protein
comp140974_c0_seq5	breast cancer type 2 susceptibility protein
comp141143_c0_seq1	breast carcinoma amplified sequence 3
comp141143_c0_seq3	breast carcinoma amplified sequence 3
comp141143_c0_seq6	breast carcinoma amplified sequence 3
comp141143_c0_seq7	breast carcinoma amplified sequence 3
comp141143_c0_seq11	breast carcinoma amplified sequence 3
comp141143_c0_seq12	breast carcinoma amplified sequence 3
comp141143_c0_seq25	breast carcinoma amplified sequence 3
comp141143_c0_seq21	breast carcinoma-amplified sequence 3
comp141143_c0_seq22	breast carcinoma-amplified sequence 3
comp141143_c0_seq24	breast carcinoma-amplified sequence 3
comp141143_c0_seq28	breast carcinoma-amplified sequence 3 isoform 2
comp138713_c0_seq6	brefeldin a-inhibited guanine nucleotide-exchange protein 1
comp138713_c0_seq7	brefeldin a-inhibited guanine nucleotide-exchange protein 1
comp138713_c0_seq10	brefeldin a-inhibited guanine nucleotide-exchange protein 1
comp138713_c0_seq11	brefeldin a-inhibited guanine nucleotide-exchange protein 1
comp138713_c0_seq12	brefeldin a-inhibited guanine nucleotide-exchange protein 1
comp138713_c0_seq14	brefeldin a-inhibited guanine nucleotide-exchange protein 1
comp138713_c0_seq22	brefeldin a-inhibited guanine nucleotide-exchange protein 1
comp138713_c0_seq24	brefeldin a-inhibited guanine nucleotide-exchange protein 1
comp138713_c0_seq30	brefeldin a-inhibited guanine nucleotide-exchange protein 1
comp138713_c0_seq41	brefeldin a-inhibited guanine nucleotide-exchange protein 1
comp141094_c4_seq1	brefeldin a-inhibited guanine nucleotide-exchange protein 1
comp138713_c0_seq1	brefeldin a-inhibited guanine nucleotide-exchange protein 2
comp138713_c0_seq3	brefeldin a-inhibited guanine nucleotide-exchange protein 2
comp138713_c0_seq5	brefeldin a-inhibited guanine nucleotide-exchange protein 2
comp138713_c0_seq8	brefeldin a-inhibited guanine nucleotide-exchange protein 2
comp138713_c0_seq9	brefeldin a-inhibited guanine nucleotide-exchange protein 2
comp138713_c0_seq13	brefeldin a-inhibited guanine nucleotide-exchange protein 2
comp138713_c0_seq15	brefeldin a-inhibited guanine nucleotide-exchange protein 2
comp138713_c0_seq16	brefeldin a-inhibited guanine nucleotide-exchange protein 2
comp138713_c0_seq17	brefeldin a-inhibited guanine nucleotide-exchange protein 2
comp138713_c0_seq18	brefeldin a-inhibited guanine nucleotide-exchange protein 2
comp138713_c0_seq20	brefeldin a-inhibited guanine nucleotide-exchange protein 2
comp138713_c0_seq25	brefeldin a-inhibited guanine nucleotide-exchange protein 2
comp138713_c0_seq26	brefeldin a-inhibited guanine nucleotide-exchange protein 2
comp138713_c0_seq27	brefeldin a-inhibited guanine nucleotide-exchange protein 2
comp138713_c0_seq32	brefeldin a-inhibited guanine nucleotide-exchange protein 2
comp138713_c0_seq36	brefeldin a-inhibited guanine nucleotide-exchange protein 2
comp138713_c0_seq38	brefeldin a-inhibited guanine nucleotide-exchange protein 2
comp138713_c0_seq43	brefeldin a-inhibited guanine nucleotide-exchange protein 2
comp138713_c0_seq44	brefeldin a-inhibited guanine nucleotide-exchange protein 2
comp138713_c0_seq45	brefeldin a-inhibited guanine nucleotide-exchange protein 2
comp138713_c0_seq46	brefeldin a-inhibited guanine nucleotide-exchange protein 2
comp138713_c0_seq31	brefeldin a-inhibited guanine nucleotide-exchange protein 2-like
comp23660_c0_seq1	brefeldin a-inhibited guanine nucleotide-exchange protein 3
comp70659_c0_seq1	brefeldin a-inhibited guanine nucleotide-exchange protein 3
comp113604_c0_seq1	brefeldin a-inhibited guanine nucleotide-exchange protein 3
comp119119_c0_seq1	brefeldin a-inhibited guanine nucleotide-exchange protein 3
comp132129_c0_seq1	brefeldin a-inhibited guanine nucleotide-exchange protein 3
comp68110_c0_seq1	brefeldin a-inhibited guanine nucleotide-exchange protein 3-like
comp113604_c1_seq1	brefeldin a-inhibited guanine nucleotide-exchange protein 3-like
comp119119_c0_seq2	brefeldin a-inhibited guanine nucleotide-exchange protein 3-like
comp132129_c0_seq2	brefeldin a-inhibited guanine nucleotide-exchange protein 3-like
comp140484_c0_seq1	brevican core
comp140484_c0_seq2	brevican core
comp118778_c1_seq1	brf1 subunit of rna polymerase iii transcription initiation factor iiib
comp134632_c0_seq1	brf1 subunit of rna polymerase iii transcription initiation factor iiib
comp134632_c0_seq2	brf1 subunit of rna polymerase iii transcription initiation factor iiib
comp139049_c0_seq6	brf1 subunit of rna polymerase iii transcription initiation factor iiib
comp139049_c0_seq7	brf1 subunit of rna polymerase iii transcription initiation factor iiib
comp139049_c0_seq12	brf1 subunit of rna polymerase iii transcription initiation factor iiib
comp139049_c0_seq14	brf1 subunit of rna polymerase iii transcription initiation factor iiib
comp139049_c0_seq16	brf1 subunit of rna polymerase iii transcription initiation factor iiib
comp139049_c0_seq17	brf1 subunit of rna polymerase iii transcription initiation factor iiib
comp136701_c0_seq7	brichos domain-containing protein c16orf79
comp136701_c0_seq1	brichos domain-containing protein c16orf79-like
comp136701_c0_seq2	brichos domain-containing protein c16orf79-like
comp136701_c0_seq3	brichos domain-containing protein c16orf79-like
comp136701_c0_seq4	brichos domain-containing protein c16orf79-like
comp136701_c0_seq5	brichos domain-containing protein c16orf79-like
comp136701_c0_seq6	brichos domain-containing protein c16orf79-like
comp136701_c0_seq10	brichos domain-containing protein c16orf79-like
comp136701_c0_seq13	brichos domain-containing protein c16orf79-like
comp136701_c0_seq14	brichos domain-containing protein c16orf79-like
comp143964_c0_seq5	bridging integrator 1
comp143964_c0_seq13	bridging integrator 1
comp143964_c0_seq16	bridging integrator 1
comp143964_c0_seq20	bridging integrator 1
comp143964_c0_seq24	bridging integrator 1
comp143964_c0_seq26	bridging integrator 1
comp143964_c0_seq29	bridging integrator 1
comp143964_c0_seq39	bridging integrator 1
comp143964_c0_seq46	bridging integrator 1
comp143964_c0_seq48	bridging integrator 1
comp143964_c0_seq49	bridging integrator 1
comp143964_c0_seq51	bridging integrator 1
comp143964_c0_seq52	bridging integrator 1
comp143964_c0_seq55	bridging integrator 1
comp143964_c0_seq67	bridging integrator 1
comp143964_c0_seq70	bridging integrator 1
comp143964_c0_seq72	bridging integrator 1
comp143964_c0_seq73	bridging integrator 1
comp143964_c0_seq75	bridging integrator 1
comp143964_c0_seq81	bridging integrator 1
comp143964_c0_seq85	bridging integrator 1
comp143964_c0_seq87	bridging integrator 1
comp143964_c0_seq88	bridging integrator 1
comp143964_c0_seq90	bridging integrator 1
comp143964_c0_seq94	bridging integrator 1
comp143964_c0_seq96	bridging integrator 1
comp143964_c0_seq99	bridging integrator 1
comp143964_c0_seq101	bridging integrator 1
comp143964_c0_seq106	bridging integrator 1
comp143964_c0_seq109	bridging integrator 1
comp143964_c0_seq114	bridging integrator 1
comp143964_c0_seq121	bridging integrator 1
comp143964_c0_seq124	bridging integrator 1
comp143964_c0_seq125	bridging integrator 1
comp143964_c0_seq130	bridging integrator 1
comp143964_c0_seq134	bridging integrator 1
comp143964_c0_seq137	bridging integrator 1
comp143964_c0_seq139	bridging integrator 1
comp143964_c0_seq144	bridging integrator 1
comp143964_c0_seq146	bridging integrator 1
comp119673_c0_seq1	bridging integrator 2
comp119673_c1_seq2	bridging integrator 2
comp137265_c0_seq1	bridging integrator 2
comp137265_c0_seq3	bridging integrator 2
comp137265_c0_seq5	bridging integrator 2
comp137265_c0_seq6	bridging integrator 2
comp137265_c0_seq7	bridging integrator 2
comp137265_c0_seq8	bridging integrator 2
comp137265_c0_seq9	bridging integrator 2
comp119673_c0_seq3	bridging integrator 2-like
comp119673_c1_seq1	bridging integrator 2-like
comp134686_c1_seq2	bridging integrator 3
comp134686_c1_seq6	bridging integrator 3
comp103228_c0_seq1	briggsae cbr-abt-1 protein
comp105297_c0_seq1	briggsae cbr-lat-2 protein
comp140696_c1_seq5	brisc and brca1-a complex member 1
comp140696_c1_seq8	brisc and brca1-a complex member 1
comp140696_c1_seq6	brisc and brca1-a complex member 1-like
comp133747_c0_seq1	brisc complex subunit abro1
comp72207_c0_seq1	brix domain containing 5
comp96191_c0_seq1	brix domain-containing protein 1
comp141558_c1_seq4	bro1 domain-containing protein brox
comp141558_c1_seq5	bro1 domain-containing protein brox
comp141558_c1_seq7	bro1 domain-containing protein brox
comp141558_c1_seq8	bro1 domain-containing protein brox
comp141558_c1_seq9	bro1 domain-containing protein brox
comp141558_c1_seq10	bro1 domain-containing protein brox
comp141558_c1_seq12	bro1 domain-containing protein brox
comp141558_c1_seq14	bro1 domain-containing protein brox
comp141558_c1_seq15	bro1 domain-containing protein brox
comp141558_c1_seq16	bro1 domain-containing protein brox
comp141558_c1_seq17	bro1 domain-containing protein brox
comp141558_c1_seq19	bro1 domain-containing protein brox
comp141558_c1_seq23	bro1 domain-containing protein brox
comp141558_c1_seq25	bro1 domain-containing protein brox
comp141558_c1_seq26	bro1 domain-containing protein brox
comp141558_c1_seq30	bro1 domain-containing protein brox
comp141558_c1_seq31	bro1 domain-containing protein brox
comp141558_c1_seq32	bro1 domain-containing protein brox
comp141558_c1_seq35	bro1 domain-containing protein brox
comp141558_c1_seq36	bro1 domain-containing protein brox
comp141558_c1_seq37	bro1 domain-containing protein brox
comp141558_c1_seq38	bro1 domain-containing protein brox
comp141558_c1_seq39	bro1 domain-containing protein brox
comp141558_c1_seq40	bro1 domain-containing protein brox
comp141558_c1_seq41	bro1 domain-containing protein brox
comp141558_c1_seq42	bro1 domain-containing protein brox
comp141558_c1_seq43	bro1 domain-containing protein brox
comp141558_c1_seq44	bro1 domain-containing protein brox
comp141558_c1_seq45	bro1 domain-containing protein brox
comp141558_c1_seq46	bro1 domain-containing protein brox
comp141558_c1_seq47	bro1 domain-containing protein brox
comp141558_c1_seq48	bro1 domain-containing protein brox
comp141558_c1_seq49	bro1 domain-containing protein brox
comp141558_c1_seq51	bro1 domain-containing protein brox
comp141558_c1_seq53	bro1 domain-containing protein brox
comp141558_c1_seq56	bro1 domain-containing protein brox
comp133486_c1_seq2	bromi_danre ame: full=protein broad-minded
comp133486_c1_seq6	bromi_danre ame: full=protein broad-minded
comp137210_c1_seq1	bromo adjacent homology domain-containing 1
comp137210_c1_seq2	bromo adjacent homology domain-containing 1
comp137210_c1_seq3	bromo adjacent homology domain-containing 1
comp143850_c4_seq14	bromodomain 4
comp143850_c4_seq18	bromodomain 4
comp136653_c1_seq8	bromodomain adjacent to zinc finger 2a
comp136653_c1_seq2	bromodomain adjacent to zinc finger domain protein 2a
comp136653_c1_seq3	bromodomain adjacent to zinc finger domain protein 2a
comp136653_c1_seq6	bromodomain adjacent to zinc finger domain protein 2a
comp136653_c1_seq9	bromodomain adjacent to zinc finger domain protein 2a
comp136653_c1_seq12	bromodomain adjacent to zinc finger domain protein 2a
comp140067_c0_seq1	bromodomain adjacent to zinc finger domain protein 2b
comp140067_c0_seq3	bromodomain adjacent to zinc finger domain protein 2b
comp140067_c0_seq4	bromodomain adjacent to zinc finger domain protein 2b
comp140067_c0_seq5	bromodomain adjacent to zinc finger domain protein 2b
comp140067_c0_seq7	bromodomain adjacent to zinc finger domain protein 2b
comp140067_c0_seq9	bromodomain adjacent to zinc finger domain protein 2b
comp140067_c0_seq10	bromodomain adjacent to zinc finger domain protein 2b
comp140067_c0_seq12	bromodomain adjacent to zinc finger domain protein 2b
comp140067_c0_seq13	bromodomain adjacent to zinc finger domain protein 2b
comp140067_c0_seq14	bromodomain adjacent to zinc finger domain protein 2b
comp140067_c0_seq15	bromodomain adjacent to zinc finger domain protein 2b
comp140067_c0_seq16	bromodomain adjacent to zinc finger domain protein 2b
comp140067_c0_seq17	bromodomain adjacent to zinc finger domain protein 2b
comp140067_c0_seq18	bromodomain adjacent to zinc finger domain protein 2b
comp140067_c0_seq19	bromodomain adjacent to zinc finger domain protein 2b
comp140067_c0_seq21	bromodomain adjacent to zinc finger domain protein 2b
comp140067_c0_seq22	bromodomain adjacent to zinc finger domain protein 2b
comp140067_c0_seq26	bromodomain adjacent to zinc finger domain protein 2b
comp140067_c0_seq27	bromodomain adjacent to zinc finger domain protein 2b
comp140067_c0_seq29	bromodomain adjacent to zinc finger domain protein 2b
comp140067_c0_seq31	bromodomain adjacent to zinc finger domain protein 2b
comp140067_c0_seq32	bromodomain adjacent to zinc finger domain protein 2b
comp140067_c0_seq33	bromodomain adjacent to zinc finger domain protein 2b
comp140067_c0_seq34	bromodomain adjacent to zinc finger domain protein 2b
comp140067_c0_seq35	bromodomain adjacent to zinc finger domain protein 2b
comp140067_c0_seq37	bromodomain adjacent to zinc finger domain protein 2b
comp140067_c0_seq38	bromodomain adjacent to zinc finger domain protein 2b
comp140067_c0_seq39	bromodomain adjacent to zinc finger domain protein 2b
comp140067_c0_seq41	bromodomain adjacent to zinc finger domain protein 2b
comp140067_c0_seq42	bromodomain adjacent to zinc finger domain protein 2b
comp140067_c0_seq43	bromodomain adjacent to zinc finger domain protein 2b
comp140067_c0_seq44	bromodomain adjacent to zinc finger domain protein 2b
comp140067_c0_seq45	bromodomain adjacent to zinc finger domain protein 2b
comp140067_c0_seq46	bromodomain adjacent to zinc finger domain protein 2b
comp140067_c0_seq47	bromodomain adjacent to zinc finger domain protein 2b
comp140067_c0_seq48	bromodomain adjacent to zinc finger domain protein 2b
comp140067_c0_seq49	bromodomain adjacent to zinc finger domain protein 2b
comp140814_c0_seq1	bromodomain adjacent to zinc finger domain protein 2b
comp140814_c0_seq5	bromodomain adjacent to zinc finger domain protein 2b
comp140814_c0_seq7	bromodomain adjacent to zinc finger domain protein 2b
comp141387_c1_seq28	bromodomain adjacent to zinc finger domain protein 2b-like
comp140617_c1_seq33	bromodomain adjacent to zinc finger domain protein 2b-like
comp140617_c1_seq47	bromodomain adjacent to zinc finger domain protein 2b-like
comp140814_c0_seq2	bromodomain adjacent to zinc finger domain protein 2b-like
comp140814_c0_seq4	bromodomain adjacent to zinc finger domain protein 2b-like
comp140814_c0_seq6	bromodomain adjacent to zinc finger domain protein 2b-like
comp140114_c6_seq1	bromodomain and phd finger 1
comp140114_c6_seq2	bromodomain and phd finger 1
comp142298_c0_seq25	bromodomain and phd finger 1
comp24867_c0_seq1	bromodomain and phd finger-containing protein 3
comp142298_c0_seq1	bromodomain and phd finger-containing protein 3
comp142298_c0_seq2	bromodomain and phd finger-containing protein 3
comp142298_c0_seq5	bromodomain and phd finger-containing protein 3
comp142298_c0_seq7	bromodomain and phd finger-containing protein 3
comp142298_c0_seq9	bromodomain and phd finger-containing protein 3
comp142298_c0_seq11	bromodomain and phd finger-containing protein 3
comp142298_c0_seq13	bromodomain and phd finger-containing protein 3
comp142298_c0_seq14	bromodomain and phd finger-containing protein 3
comp142298_c0_seq18	bromodomain and phd finger-containing protein 3
comp142298_c0_seq19	bromodomain and phd finger-containing protein 3
comp142298_c0_seq20	bromodomain and phd finger-containing protein 3
comp142298_c0_seq23	bromodomain and phd finger-containing protein 3
comp142298_c0_seq24	bromodomain and phd finger-containing protein 3
comp142298_c0_seq27	bromodomain and phd finger-containing protein 3
comp142298_c0_seq28	bromodomain and phd finger-containing protein 3
comp142298_c0_seq30	bromodomain and phd finger-containing protein 3
comp142298_c0_seq32	bromodomain and phd finger-containing protein 3
comp142298_c0_seq33	bromodomain and phd finger-containing protein 3
comp142298_c0_seq34	bromodomain and phd finger-containing protein 3
comp142298_c0_seq38	bromodomain and phd finger-containing protein 3
comp142298_c0_seq39	bromodomain and phd finger-containing protein 3
comp142298_c0_seq40	bromodomain and phd finger-containing protein 3
comp142298_c0_seq41	bromodomain and phd finger-containing protein 3
comp142298_c0_seq42	bromodomain and phd finger-containing protein 3
comp142298_c0_seq43	bromodomain and phd finger-containing protein 3
comp142298_c0_seq45	bromodomain and phd finger-containing protein 3
comp142298_c0_seq4	bromodomain and phd finger-containing protein 3-like
comp142298_c0_seq6	bromodomain and phd finger-containing protein 3-like
comp142298_c0_seq8	bromodomain and phd finger-containing protein 3-like
comp142298_c0_seq10	bromodomain and phd finger-containing protein 3-like
comp142298_c0_seq12	bromodomain and phd finger-containing protein 3-like
comp142298_c0_seq15	bromodomain and phd finger-containing protein 3-like
comp142298_c0_seq16	bromodomain and phd finger-containing protein 3-like
comp142298_c0_seq17	bromodomain and phd finger-containing protein 3-like
comp142298_c0_seq21	bromodomain and phd finger-containing protein 3-like
comp142298_c0_seq22	bromodomain and phd finger-containing protein 3-like
comp142298_c0_seq29	bromodomain and phd finger-containing protein 3-like
comp142298_c0_seq31	bromodomain and phd finger-containing protein 3-like
comp142298_c0_seq35	bromodomain and phd finger-containing protein 3-like
comp142298_c0_seq36	bromodomain and phd finger-containing protein 3-like
comp142298_c0_seq37	bromodomain and phd finger-containing protein 3-like
comp142298_c0_seq44	bromodomain and phd finger-containing protein 3-like
comp142298_c0_seq46	bromodomain and phd finger-containing protein 3-like
comp142298_c0_seq47	bromodomain and phd finger-containing protein 3-like
comp136994_c0_seq1	bromodomain and wd repeat domain containing 1
comp136994_c0_seq3	bromodomain and wd repeat domain containing 1
comp136994_c0_seq7	bromodomain and wd repeat domain containing 1
comp136994_c0_seq10	bromodomain and wd repeat domain containing 1
comp136994_c0_seq12	bromodomain and wd repeat domain containing 1
comp137190_c0_seq3	bromodomain and wd repeat-containing protein 1
comp137190_c0_seq4	bromodomain and wd repeat-containing protein 1
comp137190_c0_seq5	bromodomain and wd repeat-containing protein 1
comp136994_c0_seq2	bromodomain and wd repeat-containing protein 1
comp136994_c0_seq4	bromodomain and wd repeat-containing protein 1
comp136994_c0_seq5	bromodomain and wd repeat-containing protein 1
comp136994_c0_seq6	bromodomain and wd repeat-containing protein 1
comp136994_c0_seq8	bromodomain and wd repeat-containing protein 1
comp136994_c0_seq9	bromodomain and wd repeat-containing protein 1
comp136994_c0_seq11	bromodomain and wd repeat-containing protein 1
comp136994_c0_seq13	bromodomain and wd repeat-containing protein 1
comp142738_c2_seq4	bromodomain and wd repeat-containing protein 1
comp72664_c0_seq1	bromodomain and wd repeat-containing protein 3
comp72664_c1_seq1	bromodomain and wd repeat-containing protein 3
comp116404_c0_seq1	bromodomain and wd repeat-containing protein 3
comp129120_c0_seq2	bromodomain and wd repeat-containing protein 3
comp128854_c0_seq2	bromodomain and wd repeat-containing protein 3
comp134638_c1_seq1	bromodomain containing 2
comp134638_c1_seq2	bromodomain containing 2
comp134638_c1_seq3	bromodomain containing 2
comp134638_c1_seq6	bromodomain containing 2
comp134638_c1_seq7	bromodomain containing 2
comp134638_c1_seq8	bromodomain containing 2
comp134638_c1_seq10	bromodomain containing 2
comp134638_c1_seq11	bromodomain containing 2
comp138795_c0_seq1	bromodomain containing 2
comp138795_c0_seq4	bromodomain containing 2
comp138795_c0_seq8	bromodomain containing 2
comp138795_c0_seq11	bromodomain containing 2
comp138795_c0_seq18	bromodomain containing 2
comp138795_c0_seq23	bromodomain containing 2
comp138795_c0_seq25	bromodomain containing 2
comp138795_c0_seq30	bromodomain containing 2
comp138795_c0_seq31	bromodomain containing 2
comp138795_c0_seq39	bromodomain containing 2
comp138795_c0_seq42	bromodomain containing 2
comp138795_c0_seq43	bromodomain containing 2
comp138795_c0_seq47	bromodomain containing 2
comp138795_c0_seq48	bromodomain containing 2
comp138795_c0_seq49	bromodomain containing 2
comp138795_c0_seq50	bromodomain containing 2
comp138795_c0_seq52	bromodomain containing 2
comp138795_c0_seq53	bromodomain containing 2
comp138795_c0_seq57	bromodomain containing 2
comp138795_c0_seq58	bromodomain containing 2
comp138795_c0_seq61	bromodomain containing 2
comp138795_c0_seq64	bromodomain containing 2
comp138795_c0_seq66	bromodomain containing 2
comp138795_c0_seq69	bromodomain containing 2
comp141689_c0_seq2	bromodomain containing 2
comp141689_c0_seq3	bromodomain containing 2
comp141689_c0_seq4	bromodomain containing 2
comp141689_c0_seq5	bromodomain containing 2
comp141689_c0_seq6	bromodomain containing 2
comp141689_c0_seq7	bromodomain containing 2
comp141689_c0_seq8	bromodomain containing 2
comp141689_c0_seq9	bromodomain containing 2
comp143850_c0_seq1	bromodomain containing 2
comp143850_c3_seq1	bromodomain containing 2
comp31542_c1_seq1	bromodomain protein
comp25870_c0_seq1	bromodomain-containing protein
comp57257_c0_seq1	bromodomain-containing protein 1
comp72775_c0_seq1	bromodomain-containing protein 1
comp136184_c1_seq8	bromodomain-containing protein 1
comp136184_c1_seq10	bromodomain-containing protein 1
comp136184_c1_seq12	bromodomain-containing protein 1
comp136184_c1_seq18	bromodomain-containing protein 1
comp136184_c1_seq20	bromodomain-containing protein 1
comp136184_c1_seq24	bromodomain-containing protein 1
comp136184_c1_seq29	bromodomain-containing protein 1
comp57257_c0_seq2	bromodomain-containing protein 1-like
comp136184_c1_seq1	bromodomain-containing protein 1-like
comp136184_c1_seq2	bromodomain-containing protein 1-like
comp136184_c1_seq4	bromodomain-containing protein 1-like
comp136184_c1_seq5	bromodomain-containing protein 1-like
comp136184_c1_seq6	bromodomain-containing protein 1-like
comp136184_c1_seq7	bromodomain-containing protein 1-like
comp136184_c1_seq9	bromodomain-containing protein 1-like
comp136184_c1_seq11	bromodomain-containing protein 1-like
comp136184_c1_seq13	bromodomain-containing protein 1-like
comp136184_c1_seq14	bromodomain-containing protein 1-like
comp136184_c1_seq15	bromodomain-containing protein 1-like
comp136184_c1_seq16	bromodomain-containing protein 1-like
comp136184_c1_seq17	bromodomain-containing protein 1-like
comp136184_c1_seq19	bromodomain-containing protein 1-like
comp136184_c1_seq21	bromodomain-containing protein 1-like
comp136184_c1_seq22	bromodomain-containing protein 1-like
comp136184_c1_seq23	bromodomain-containing protein 1-like
comp136184_c1_seq25	bromodomain-containing protein 1-like
comp136184_c1_seq26	bromodomain-containing protein 1-like
comp136184_c1_seq27	bromodomain-containing protein 1-like
comp136184_c1_seq28	bromodomain-containing protein 1-like
comp136184_c1_seq30	bromodomain-containing protein 1-like
comp139345_c0_seq7	bromodomain-containing protein 2
comp139345_c0_seq18	bromodomain-containing protein 2
comp139345_c0_seq30	bromodomain-containing protein 2
comp139345_c0_seq50	bromodomain-containing protein 2
comp139345_c0_seq71	bromodomain-containing protein 2
comp138795_c0_seq2	bromodomain-containing protein 2
comp138795_c0_seq54	bromodomain-containing protein 2
comp138795_c0_seq60	bromodomain-containing protein 2
comp138795_c0_seq67	bromodomain-containing protein 2
comp138795_c0_seq68	bromodomain-containing protein 2
comp134638_c1_seq4	bromodomain-containing protein 2 isoform 2
comp25870_c0_seq2	bromodomain-containing protein 2 precursor
comp138795_c0_seq5	bromodomain-containing protein 2 precursor
comp138795_c0_seq6	bromodomain-containing protein 2 precursor
comp138795_c0_seq7	bromodomain-containing protein 2 precursor
comp138795_c0_seq12	bromodomain-containing protein 2 precursor
comp138795_c0_seq13	bromodomain-containing protein 2 precursor
comp138795_c0_seq14	bromodomain-containing protein 2 precursor
comp138795_c0_seq15	bromodomain-containing protein 2 precursor
comp138795_c0_seq16	bromodomain-containing protein 2 precursor
comp138795_c0_seq17	bromodomain-containing protein 2 precursor
comp138795_c0_seq19	bromodomain-containing protein 2 precursor
comp138795_c0_seq21	bromodomain-containing protein 2 precursor
comp138795_c0_seq22	bromodomain-containing protein 2 precursor
comp138795_c0_seq26	bromodomain-containing protein 2 precursor
comp138795_c0_seq27	bromodomain-containing protein 2 precursor
comp138795_c0_seq28	bromodomain-containing protein 2 precursor
comp138795_c0_seq29	bromodomain-containing protein 2 precursor
comp138795_c0_seq32	bromodomain-containing protein 2 precursor
comp138795_c0_seq34	bromodomain-containing protein 2 precursor
comp138795_c0_seq35	bromodomain-containing protein 2 precursor
comp138795_c0_seq36	bromodomain-containing protein 2 precursor
comp138795_c0_seq37	bromodomain-containing protein 2 precursor
comp138795_c0_seq38	bromodomain-containing protein 2 precursor
comp138795_c0_seq40	bromodomain-containing protein 2 precursor
comp138795_c0_seq41	bromodomain-containing protein 2 precursor
comp138795_c0_seq44	bromodomain-containing protein 2 precursor
comp138795_c0_seq45	bromodomain-containing protein 2 precursor
comp138795_c0_seq46	bromodomain-containing protein 2 precursor
comp138795_c0_seq51	bromodomain-containing protein 2 precursor
comp138795_c0_seq55	bromodomain-containing protein 2 precursor
comp138795_c0_seq56	bromodomain-containing protein 2 precursor
comp138795_c0_seq59	bromodomain-containing protein 2 precursor
comp138795_c0_seq62	bromodomain-containing protein 2 precursor
comp138795_c0_seq65	bromodomain-containing protein 2 precursor
comp138795_c0_seq70	bromodomain-containing protein 2 precursor
comp138795_c0_seq71	bromodomain-containing protein 2 precursor
comp138795_c0_seq72	bromodomain-containing protein 2 precursor
comp139345_c0_seq1	bromodomain-containing protein 3
comp139345_c0_seq2	bromodomain-containing protein 3
comp139345_c0_seq3	bromodomain-containing protein 3
comp139345_c0_seq4	bromodomain-containing protein 3
comp139345_c0_seq5	bromodomain-containing protein 3
comp139345_c0_seq6	bromodomain-containing protein 3
comp139345_c0_seq8	bromodomain-containing protein 3
comp139345_c0_seq9	bromodomain-containing protein 3
comp139345_c0_seq10	bromodomain-containing protein 3
comp139345_c0_seq11	bromodomain-containing protein 3
comp139345_c0_seq12	bromodomain-containing protein 3
comp139345_c0_seq13	bromodomain-containing protein 3
comp139345_c0_seq14	bromodomain-containing protein 3
comp139345_c0_seq15	bromodomain-containing protein 3
comp139345_c0_seq16	bromodomain-containing protein 3
comp139345_c0_seq17	bromodomain-containing protein 3
comp139345_c0_seq19	bromodomain-containing protein 3
comp139345_c0_seq20	bromodomain-containing protein 3
comp139345_c0_seq21	bromodomain-containing protein 3
comp139345_c0_seq22	bromodomain-containing protein 3
comp139345_c0_seq23	bromodomain-containing protein 3
comp139345_c0_seq24	bromodomain-containing protein 3
comp139345_c0_seq25	bromodomain-containing protein 3
comp139345_c0_seq26	bromodomain-containing protein 3
comp139345_c0_seq27	bromodomain-containing protein 3
comp139345_c0_seq28	bromodomain-containing protein 3
comp139345_c0_seq29	bromodomain-containing protein 3
comp139345_c0_seq31	bromodomain-containing protein 3
comp139345_c0_seq32	bromodomain-containing protein 3
comp139345_c0_seq33	bromodomain-containing protein 3
comp139345_c0_seq34	bromodomain-containing protein 3
comp139345_c0_seq35	bromodomain-containing protein 3
comp139345_c0_seq36	bromodomain-containing protein 3
comp139345_c0_seq37	bromodomain-containing protein 3
comp139345_c0_seq38	bromodomain-containing protein 3
comp139345_c0_seq39	bromodomain-containing protein 3
comp139345_c0_seq40	bromodomain-containing protein 3
comp139345_c0_seq41	bromodomain-containing protein 3
comp139345_c0_seq42	bromodomain-containing protein 3
comp139345_c0_seq43	bromodomain-containing protein 3
comp139345_c0_seq44	bromodomain-containing protein 3
comp139345_c0_seq45	bromodomain-containing protein 3
comp139345_c0_seq46	bromodomain-containing protein 3
comp139345_c0_seq47	bromodomain-containing protein 3
comp139345_c0_seq48	bromodomain-containing protein 3
comp139345_c0_seq49	bromodomain-containing protein 3
comp139345_c0_seq51	bromodomain-containing protein 3
comp139345_c0_seq52	bromodomain-containing protein 3
comp139345_c0_seq53	bromodomain-containing protein 3
comp139345_c0_seq54	bromodomain-containing protein 3
comp139345_c0_seq55	bromodomain-containing protein 3
comp139345_c0_seq56	bromodomain-containing protein 3
comp139345_c0_seq57	bromodomain-containing protein 3
comp139345_c0_seq58	bromodomain-containing protein 3
comp139345_c0_seq59	bromodomain-containing protein 3
comp139345_c0_seq60	bromodomain-containing protein 3
comp139345_c0_seq61	bromodomain-containing protein 3
comp139345_c0_seq62	bromodomain-containing protein 3
comp139345_c0_seq63	bromodomain-containing protein 3
comp139345_c0_seq64	bromodomain-containing protein 3
comp139345_c0_seq65	bromodomain-containing protein 3
comp139345_c0_seq66	bromodomain-containing protein 3
comp139345_c0_seq67	bromodomain-containing protein 3
comp139345_c0_seq68	bromodomain-containing protein 3
comp139345_c0_seq69	bromodomain-containing protein 3
comp139345_c0_seq70	bromodomain-containing protein 3
comp139345_c0_seq72	bromodomain-containing protein 3
comp139345_c0_seq73	bromodomain-containing protein 3
comp139345_c0_seq74	bromodomain-containing protein 3
comp139345_c0_seq75	bromodomain-containing protein 3
comp139345_c0_seq76	bromodomain-containing protein 3
comp139345_c0_seq77	bromodomain-containing protein 3
comp139345_c0_seq78	bromodomain-containing protein 3
comp139345_c0_seq79	bromodomain-containing protein 3
comp139345_c0_seq80	bromodomain-containing protein 3
comp139345_c0_seq81	bromodomain-containing protein 3
comp139345_c0_seq83	bromodomain-containing protein 3
comp139345_c0_seq84	bromodomain-containing protein 3
comp139345_c0_seq85	bromodomain-containing protein 3
[truncated: 7,942,052 more chars]
