# Supplementary material for: Characterization of the transcriptome of fast and slow muscle myotomal fibres in the pacu (Piaractus mesopotamicus)
Source: BMC Genomics. 2015 Mar 14;16(1):182. doi: 10.1186/s12864-015-1423-6 (PMC4372171; doi:10.1186/s12864-015-1423-6)
Supplement: Additional file 2: — KEEG Automatic Annotation Sever results. Hierarchical information of the sequences from annotated transcriptome mapped to the KEGG pathways maps using the automatic annotation tool KAAS [54]. [file 12864_2015_1423_MOESM2_ESM.zip]

Archive with 49 entries (48 files):
- hier
- hier/q00001.keg
- hier/q00002.keg
- hier/q00003.keg
- hier/q00194.keg
- hier/q00199.keg
- hier/q00535.keg
- hier/q00536.keg
- hier/q01000.keg
- hier/q01001.keg
- hier/q01002.keg
- hier/q01003.keg
- hier/q01004.keg
- hier/q01005.keg
- hier/q01006.keg
- hier/q01007.keg
- hier/q01008.keg
- hier/q01020.keg
- hier/q02000.keg
- hier/q02001.keg
- hier/q02022.keg
- hier/q02035.keg
- hier/q02042.keg
- hier/q02044.keg
- hier/q03000.keg
- hier/q03009.keg
- hier/q03011.keg
- hier/q03012.keg
- hier/q03016.keg
- hier/q03021.keg
- hier/q03032.keg
- hier/q03036.keg
- hier/q03041.keg
- hier/q03051.keg
- hier/q03110.keg
- hier/q03310.keg
- hier/q03400.keg
- hier/q04030.keg
- hier/q04031.keg
- hier/q04040.keg
- hier/q04050.keg
- hier/q04052.keg
- hier/q04090.keg
- hier/q04091.keg
- hier/q04121.keg
- hier/q04131.keg
- hier/q04516.keg
- hier/q04812.keg
- hier.tar.gz
