# Supplementary material for: Characterization of the transcriptome of fast and slow muscle myotomal fibres in the pacu (Piaractus mesopotamicus)
Source: BMC Genomics. 2015 Mar 14;16(1):182. doi: 10.1186/s12864-015-1423-6 (PMC4372171; doi:10.1186/s12864-015-1423-6)
Supplement: Additional file 2: — KEEG Automatic Annotation Sever results. Hierarchical information of the sequences from annotated transcriptome mapped to the KEGG pathways maps using the automatic annotation tool KAAS [54]. [file 12864_2015_1423_MOESM2_ESM.zip › hier/q00001.keg]

+D	KO
#<h2><a href="/kegg/kegg2.html"><img src="/Fig/bget/kegg3.gif" align="middle" border=0></a> &nbsp; KEGG Orthology (KO)</h2>
#<!---
#ENTRY       ko00001
#NAME        KO
#DEFINITION  KEGG Orthology (KO) Pacu_blasted
#--->
!
A<b>Metabolism</b>
B
B  <b>Carbohydrate metabolism</b>
C    00010 Glycolysis / Gluconeogenesis [PATH:<a href="http://www.genome.jp/kegg-bin/mark_pathway_www?@ko00010/K00844/K01810/K00850/K03841/K01623/K01803/K00134/K10705/K00927/K01834/K01689/K00873/K00161/K00162/K00627/K00382/K13997/K00016/K00121/K00002/K00128/K14085/K00149/K00129/K01895/K01785/K01835/K15779/K01084/K08074/K01837/K01596">ko00010</a>]
D      comp139404_c0_seq9|hexokinase; <a href="/dbget-bin/www_bget?ko:K00844">K00844</a>  HK; hexokinase [EC:2.7.1.1]
D      comp139404_c0_seq11|hexokinase; <a href="/dbget-bin/www_bget?ko:K00844">K00844</a>  HK; hexokinase [EC:2.7.1.1]
D      comp139404_c0_seq20|hexokinase; <a href="/dbget-bin/www_bget?ko:K00844">K00844</a>  HK; hexokinase [EC:2.7.1.1]
D      comp139404_c0_seq32|hexokinase; <a href="/dbget-bin/www_bget?ko:K00844">K00844</a>  HK; hexokinase [EC:2.7.1.1]
D      comp139986_c0_seq1|phosphoglucose; <a href="/dbget-bin/www_bget?ko:K01810">K01810</a>  GPI, pgi; glucose-6-phosphate isomerase [EC:5.3.1.9]
D      comp140103_c9_seq9|6-phosphofructokinase; <a href="/dbget-bin/www_bget?ko:K00850">K00850</a>  pfkA, PFK; 6-phosphofructokinase 1 [EC:2.7.1.11]
D      comp140103_c9_seq12|6-phosphofructokinase; <a href="/dbget-bin/www_bget?ko:K00850">K00850</a>  pfkA, PFK; 6-phosphofructokinase 1 [EC:2.7.1.11]
D      comp145509_c0_seq4|6-; <a href="/dbget-bin/www_bget?ko:K00850">K00850</a>  pfkA, PFK; 6-phosphofructokinase 1 [EC:2.7.1.11]
D      comp145509_c0_seq5|6-; <a href="/dbget-bin/www_bget?ko:K00850">K00850</a>  pfkA, PFK; 6-phosphofructokinase 1 [EC:2.7.1.11]
D      comp139757_c1_seq38|fructose-; <a href="/dbget-bin/www_bget?ko:K03841">K03841</a>  FBP, fbp; fructose-1,6-bisphosphatase I [EC:3.1.3.11]
D      comp139757_c1_seq43|fructose-; <a href="/dbget-bin/www_bget?ko:K03841">K03841</a>  FBP, fbp; fructose-1,6-bisphosphatase I [EC:3.1.3.11]
D      comp104583_c0_seq1|fructose-bisphosphate; <a href="/dbget-bin/www_bget?ko:K01623">K01623</a>  ALDO; fructose-bisphosphate aldolase, class I [EC:4.1.2.13]
D      comp135533_c0_seq1|fructose-bisphosphate; <a href="/dbget-bin/www_bget?ko:K01623">K01623</a>  ALDO; fructose-bisphosphate aldolase, class I [EC:4.1.2.13]
D      comp144960_c3_seq2|triosephosphate; <a href="/dbget-bin/www_bget?ko:K01803">K01803</a>  TPI, tpiA; triosephosphate isomerase (TIM) [EC:5.3.1.1]
D      comp144960_c3_seq4|triosephosphate; <a href="/dbget-bin/www_bget?ko:K01803">K01803</a>  TPI, tpiA; triosephosphate isomerase (TIM) [EC:5.3.1.1]
D      comp144960_c3_seq6|triosephosphate; <a href="/dbget-bin/www_bget?ko:K01803">K01803</a>  TPI, tpiA; triosephosphate isomerase (TIM) [EC:5.3.1.1]
D      comp140533_c0_seq1|glyceraldehyde-3-phosphate; <a href="/dbget-bin/www_bget?ko:K00134">K00134</a>  GAPDH, gapA; glyceraldehyde 3-phosphate dehydrogenase [EC:1.2.1.12]
D      comp143105_c1_seq32|glyceraldehyde-3-phosphate; <a href="/dbget-bin/www_bget?ko:K10705">K10705</a>  GAPDHS; glyceraldehyde-3-phosphate dehydrogenase, spermatogenic [EC:1.2.1.12]
D      comp143105_c1_seq41|glyceraldehyde-3-phosphate; <a href="/dbget-bin/www_bget?ko:K10705">K10705</a>  GAPDHS; glyceraldehyde-3-phosphate dehydrogenase, spermatogenic [EC:1.2.1.12]
D      comp143105_c1_seq45|glyceraldehyde-3-phosphate; <a href="/dbget-bin/www_bget?ko:K10705">K10705</a>  GAPDHS; glyceraldehyde-3-phosphate dehydrogenase, spermatogenic [EC:1.2.1.12]
D      comp143105_c1_seq50|glyceraldehyde-3-phosphate; <a href="/dbget-bin/www_bget?ko:K10705">K10705</a>  GAPDHS; glyceraldehyde-3-phosphate dehydrogenase, spermatogenic [EC:1.2.1.12]
D      comp143105_c1_seq51|glyceraldehyde-3-phosphate; <a href="/dbget-bin/www_bget?ko:K10705">K10705</a>  GAPDHS; glyceraldehyde-3-phosphate dehydrogenase, spermatogenic [EC:1.2.1.12]
D      comp143105_c1_seq53|glyceraldehyde-3-phosphate; <a href="/dbget-bin/www_bget?ko:K10705">K10705</a>  GAPDHS; glyceraldehyde-3-phosphate dehydrogenase, spermatogenic [EC:1.2.1.12]
D      comp143105_c1_seq58|glyceraldehyde-3-phosphate; <a href="/dbget-bin/www_bget?ko:K10705">K10705</a>  GAPDHS; glyceraldehyde-3-phosphate dehydrogenase, spermatogenic [EC:1.2.1.12]
D      comp143105_c1_seq59|glyceraldehyde-3-phosphate; <a href="/dbget-bin/www_bget?ko:K10705">K10705</a>  GAPDHS; glyceraldehyde-3-phosphate dehydrogenase, spermatogenic [EC:1.2.1.12]
D      comp143105_c1_seq69|glyceraldehyde-3-phosphate; <a href="/dbget-bin/www_bget?ko:K10705">K10705</a>  GAPDHS; glyceraldehyde-3-phosphate dehydrogenase, spermatogenic [EC:1.2.1.12]
D      comp143105_c1_seq76|glyceraldehyde-3-phosphate; <a href="/dbget-bin/www_bget?ko:K10705">K10705</a>  GAPDHS; glyceraldehyde-3-phosphate dehydrogenase, spermatogenic [EC:1.2.1.12]
D      comp143105_c1_seq80|glyceraldehyde-3-phosphate; <a href="/dbget-bin/www_bget?ko:K10705">K10705</a>  GAPDHS; glyceraldehyde-3-phosphate dehydrogenase, spermatogenic [EC:1.2.1.12]
D      comp143105_c1_seq86|glyceraldehyde-3-phosphate; <a href="/dbget-bin/www_bget?ko:K10705">K10705</a>  GAPDHS; glyceraldehyde-3-phosphate dehydrogenase, spermatogenic [EC:1.2.1.12]
D      comp145378_c0_seq3|phosphoglycerate; <a href="/dbget-bin/www_bget?ko:K00927">K00927</a>  PGK, pgk; phosphoglycerate kinase [EC:2.7.2.3]
D      comp145378_c0_seq4|phosphoglycerate; <a href="/dbget-bin/www_bget?ko:K00927">K00927</a>  PGK, pgk; phosphoglycerate kinase [EC:2.7.2.3]
D      comp134097_c0_seq1|phosphoglycerate; <a href="/dbget-bin/www_bget?ko:K01834">K01834</a>  PGAM, gpmA; 2,3-bisphosphoglycerate-dependent phosphoglycerate mutase [EC:5.4.2.1]
D      comp134097_c0_seq2|phosphoglycerate; <a href="/dbget-bin/www_bget?ko:K01834">K01834</a>  PGAM, gpmA; 2,3-bisphosphoglycerate-dependent phosphoglycerate mutase [EC:5.4.2.1]
D      comp144501_c8_seq22|phosphoglycerate; <a href="/dbget-bin/www_bget?ko:K01834">K01834</a>  PGAM, gpmA; 2,3-bisphosphoglycerate-dependent phosphoglycerate mutase [EC:5.4.2.1]
D      comp144501_c8_seq36|phosphoglycerate; <a href="/dbget-bin/www_bget?ko:K01834">K01834</a>  PGAM, gpmA; 2,3-bisphosphoglycerate-dependent phosphoglycerate mutase [EC:5.4.2.1]
D      comp145598_c1_seq1|phosphoglycerate; <a href="/dbget-bin/www_bget?ko:K01834">K01834</a>  PGAM, gpmA; 2,3-bisphosphoglycerate-dependent phosphoglycerate mutase [EC:5.4.2.1]
D      comp125779_c0_seq1|beta-enolase-like; <a href="/dbget-bin/www_bget?ko:K01689">K01689</a>  ENO, eno; enolase [EC:4.2.1.11]
D      comp52238_c0_seq1|pyruvate; <a href="/dbget-bin/www_bget?ko:K00873">K00873</a>  PK, pyk; pyruvate kinase [EC:2.7.1.40]
D      comp142724_c0_seq10|pyruvate; <a href="/dbget-bin/www_bget?ko:K00873">K00873</a>  PK, pyk; pyruvate kinase [EC:2.7.1.40]
D      comp142724_c0_seq11|pyruvate; <a href="/dbget-bin/www_bget?ko:K00873">K00873</a>  PK, pyk; pyruvate kinase [EC:2.7.1.40]
D      comp145035_c0_seq4|pyruvate; <a href="/dbget-bin/www_bget?ko:K00161">K00161</a>  PDHA, pdhA; pyruvate dehydrogenase E1 component subunit alpha [EC:1.2.4.1]
D      comp145035_c0_seq17|pyruvate; <a href="/dbget-bin/www_bget?ko:K00161">K00161</a>  PDHA, pdhA; pyruvate dehydrogenase E1 component subunit alpha [EC:1.2.4.1]
D      comp145035_c0_seq18|pyruvate; <a href="/dbget-bin/www_bget?ko:K00161">K00161</a>  PDHA, pdhA; pyruvate dehydrogenase E1 component subunit alpha [EC:1.2.4.1]
D      comp145035_c0_seq19|pyruvate; <a href="/dbget-bin/www_bget?ko:K00161">K00161</a>  PDHA, pdhA; pyruvate dehydrogenase E1 component subunit alpha [EC:1.2.4.1]
D      comp145183_c0_seq6|pyruvate; <a href="/dbget-bin/www_bget?ko:K00162">K00162</a>  PDHB, pdhB; pyruvate dehydrogenase E1 component subunit beta [EC:1.2.4.1]
D      comp145183_c0_seq7|pyruvate; <a href="/dbget-bin/www_bget?ko:K00162">K00162</a>  PDHB, pdhB; pyruvate dehydrogenase E1 component subunit beta [EC:1.2.4.1]
D      comp145183_c0_seq11|pyruvate; <a href="/dbget-bin/www_bget?ko:K00162">K00162</a>  PDHB, pdhB; pyruvate dehydrogenase E1 component subunit beta [EC:1.2.4.1]
D      comp145183_c0_seq15|pyruvate; <a href="/dbget-bin/www_bget?ko:K00162">K00162</a>  PDHB, pdhB; pyruvate dehydrogenase E1 component subunit beta [EC:1.2.4.1]
D      comp144907_c1_seq3|dihydrolipoyllysine-residue; <a href="/dbget-bin/www_bget?ko:K00627">K00627</a>  DLAT, aceF, pdhC; pyruvate dehydrogenase E2 component (dihydrolipoamide acetyltransferase) [EC:2.3.1.12]
D      comp144907_c1_seq32|dihydrolipoyllysine-residue; <a href="/dbget-bin/www_bget?ko:K00627">K00627</a>  DLAT, aceF, pdhC; pyruvate dehydrogenase E2 component (dihydrolipoamide acetyltransferase) [EC:2.3.1.12]
D      comp145325_c0_seq17|dihydrolipoamide; <a href="/dbget-bin/www_bget?ko:K00382">K00382</a>  DLD, lpd, pdhD; dihydrolipoamide dehydrogenase [EC:1.8.1.4]
D      comp145325_c0_seq22|dihydrolipoyl; <a href="/dbget-bin/www_bget?ko:K00382">K00382</a>  DLD, lpd, pdhD; dihydrolipoamide dehydrogenase [EC:1.8.1.4]
D      comp145325_c0_seq37|dihydrolipoamide; <a href="/dbget-bin/www_bget?ko:K00382">K00382</a>  DLD, lpd, pdhD; dihydrolipoamide dehydrogenase [EC:1.8.1.4]
D      comp145325_c0_seq54|dihydrolipoyl; <a href="/dbget-bin/www_bget?ko:K00382">K00382</a>  DLD, lpd, pdhD; dihydrolipoamide dehydrogenase [EC:1.8.1.4]
D      comp143493_c0_seq2|pyruvate; <a href="/dbget-bin/www_bget?ko:K13997">K13997</a>  PDHX; dihydrolipoamide dehydrogenase-binding protein of pyruvate dehydrogenase complex
D      comp143493_c0_seq6|pyruvate; <a href="/dbget-bin/www_bget?ko:K13997">K13997</a>  PDHX; dihydrolipoamide dehydrogenase-binding protein of pyruvate dehydrogenase complex
D      comp143493_c0_seq10|pyruvate; <a href="/dbget-bin/www_bget?ko:K13997">K13997</a>  PDHX; dihydrolipoamide dehydrogenase-binding protein of pyruvate dehydrogenase complex
D      comp143493_c0_seq11|pyruvate; <a href="/dbget-bin/www_bget?ko:K13997">K13997</a>  PDHX; dihydrolipoamide dehydrogenase-binding protein of pyruvate dehydrogenase complex
D      comp143493_c0_seq17|pyruvate; <a href="/dbget-bin/www_bget?ko:K13997">K13997</a>  PDHX; dihydrolipoamide dehydrogenase-binding protein of pyruvate dehydrogenase complex
D      comp133834_c0_seq1|lactate; <a href="/dbget-bin/www_bget?ko:K00016">K00016</a>  LDH, ldh; L-lactate dehydrogenase [EC:1.1.1.27]
D      comp133834_c0_seq3|lactate; <a href="/dbget-bin/www_bget?ko:K00016">K00016</a>  LDH, ldh; L-lactate dehydrogenase [EC:1.1.1.27]
D      comp145231_c0_seq1|lactate; <a href="/dbget-bin/www_bget?ko:K00016">K00016</a>  LDH, ldh; L-lactate dehydrogenase [EC:1.1.1.27]
D      comp145231_c0_seq3|lactate; <a href="/dbget-bin/www_bget?ko:K00016">K00016</a>  LDH, ldh; L-lactate dehydrogenase [EC:1.1.1.27]
D      comp142059_c2_seq2|alcohol; <a href="/dbget-bin/www_bget?ko:K00121">K00121</a>  frmA, ADH5, adhC; S-(hydroxymethyl)glutathione dehydrogenase / alcohol dehydrogenase [EC:1.1.1.284 1.1.1.1]
D      comp142059_c2_seq11|alcohol; <a href="/dbget-bin/www_bget?ko:K00121">K00121</a>  frmA, ADH5, adhC; S-(hydroxymethyl)glutathione dehydrogenase / alcohol dehydrogenase [EC:1.1.1.284 1.1.1.1]
D      comp142059_c2_seq12|alcohol; <a href="/dbget-bin/www_bget?ko:K00121">K00121</a>  frmA, ADH5, adhC; S-(hydroxymethyl)glutathione dehydrogenase / alcohol dehydrogenase [EC:1.1.1.284 1.1.1.1]
D      comp142059_c2_seq13|alcohol; <a href="/dbget-bin/www_bget?ko:K00121">K00121</a>  frmA, ADH5, adhC; S-(hydroxymethyl)glutathione dehydrogenase / alcohol dehydrogenase [EC:1.1.1.284 1.1.1.1]
D      comp129564_c0_seq1|alcohol; <a href="/dbget-bin/www_bget?ko:K00002">K00002</a>  E1.1.1.2, adh; alcohol dehydrogenase (NADP+) [EC:1.1.1.2]
D      comp129564_c0_seq5|alcohol; <a href="/dbget-bin/www_bget?ko:K00002">K00002</a>  E1.1.1.2, adh; alcohol dehydrogenase (NADP+) [EC:1.1.1.2]
D      comp129564_c0_seq9|alcohol; <a href="/dbget-bin/www_bget?ko:K00002">K00002</a>  E1.1.1.2, adh; alcohol dehydrogenase (NADP+) [EC:1.1.1.2]
D      comp133936_c0_seq1|fatty; <a href="/dbget-bin/www_bget?ko:K00128">K00128</a>  E1.2.1.3; aldehyde dehydrogenase (NAD+) [EC:1.2.1.3]
D      comp133936_c0_seq2|fatty; <a href="/dbget-bin/www_bget?ko:K00128">K00128</a>  E1.2.1.3; aldehyde dehydrogenase (NAD+) [EC:1.2.1.3]
D      comp141324_c0_seq12|fatty; <a href="/dbget-bin/www_bget?ko:K00128">K00128</a>  E1.2.1.3; aldehyde dehydrogenase (NAD+) [EC:1.2.1.3]
D      comp141324_c0_seq13|fatty; <a href="/dbget-bin/www_bget?ko:K00128">K00128</a>  E1.2.1.3; aldehyde dehydrogenase (NAD+) [EC:1.2.1.3]
D      comp144225_c0_seq9|aldehyde; <a href="/dbget-bin/www_bget?ko:K00128">K00128</a>  E1.2.1.3; aldehyde dehydrogenase (NAD+) [EC:1.2.1.3]
D      comp144225_c0_seq28|aldehyde; <a href="/dbget-bin/www_bget?ko:K00128">K00128</a>  E1.2.1.3; aldehyde dehydrogenase (NAD+) [EC:1.2.1.3]
D      comp140984_c0_seq25|aldehyde; <a href="/dbget-bin/www_bget?ko:K14085">K14085</a>  ALDH7A1; aldehyde dehydrogenase family 7 member A1 [EC:1.2.1.31 1.2.1.8 1.2.1.3]
D      comp140984_c0_seq39|aldehyde; <a href="/dbget-bin/www_bget?ko:K14085">K14085</a>  ALDH7A1; aldehyde dehydrogenase family 7 member A1 [EC:1.2.1.31 1.2.1.8 1.2.1.3]
D      comp140984_c0_seq50|aldehyde; <a href="/dbget-bin/www_bget?ko:K14085">K14085</a>  ALDH7A1; aldehyde dehydrogenase family 7 member A1 [EC:1.2.1.31 1.2.1.8 1.2.1.3]
D      comp140984_c0_seq63|aldehyde; <a href="/dbget-bin/www_bget?ko:K14085">K14085</a>  ALDH7A1; aldehyde dehydrogenase family 7 member A1 [EC:1.2.1.31 1.2.1.8 1.2.1.3]
D      comp141324_c0_seq10|aldehyde; <a href="/dbget-bin/www_bget?ko:K00149">K00149</a>  ALDH9A1; aldehyde dehydrogenase family 9 member A1 [EC:1.2.1.47 1.2.1.3]
D      comp145173_c0_seq1|aldehyde; <a href="/dbget-bin/www_bget?ko:K00149">K00149</a>  ALDH9A1; aldehyde dehydrogenase family 9 member A1 [EC:1.2.1.47 1.2.1.3]
D      comp145173_c0_seq2|aldehyde; <a href="/dbget-bin/www_bget?ko:K00149">K00149</a>  ALDH9A1; aldehyde dehydrogenase family 9 member A1 [EC:1.2.1.47 1.2.1.3]
D      comp145173_c0_seq3|aldehyde; <a href="/dbget-bin/www_bget?ko:K00149">K00149</a>  ALDH9A1; aldehyde dehydrogenase family 9 member A1 [EC:1.2.1.47 1.2.1.3]
D      comp145173_c0_seq4|aldehyde; <a href="/dbget-bin/www_bget?ko:K00149">K00149</a>  ALDH9A1; aldehyde dehydrogenase family 9 member A1 [EC:1.2.1.47 1.2.1.3]
D      comp145173_c0_seq7|aldehyde; <a href="/dbget-bin/www_bget?ko:K00149">K00149</a>  ALDH9A1; aldehyde dehydrogenase family 9 member A1 [EC:1.2.1.47 1.2.1.3]
D      comp145173_c0_seq9|aldehyde; <a href="/dbget-bin/www_bget?ko:K00149">K00149</a>  ALDH9A1; aldehyde dehydrogenase family 9 member A1 [EC:1.2.1.47 1.2.1.3]
D      comp145173_c0_seq12|aldehyde; <a href="/dbget-bin/www_bget?ko:K00149">K00149</a>  ALDH9A1; aldehyde dehydrogenase family 9 member A1 [EC:1.2.1.47 1.2.1.3]
D      comp145173_c0_seq13|aldehyde; <a href="/dbget-bin/www_bget?ko:K00149">K00149</a>  ALDH9A1; aldehyde dehydrogenase family 9 member A1 [EC:1.2.1.47 1.2.1.3]
D      comp133139_c0_seq2|aldehyde; <a href="/dbget-bin/www_bget?ko:K00129">K00129</a>  E1.2.1.5; aldehyde dehydrogenase (NAD(P)+) [EC:1.2.1.5]
D      comp133139_c0_seq5|aldehyde; <a href="/dbget-bin/www_bget?ko:K00129">K00129</a>  E1.2.1.5; aldehyde dehydrogenase (NAD(P)+) [EC:1.2.1.5]
D      comp141099_c2_seq3|aldehyde; <a href="/dbget-bin/www_bget?ko:K00129">K00129</a>  E1.2.1.5; aldehyde dehydrogenase (NAD(P)+) [EC:1.2.1.5]
D      comp134099_c1_seq6|acetyl-coenzyme; <a href="/dbget-bin/www_bget?ko:K01895">K01895</a>  ACSS, acs; acetyl-CoA synthetase [EC:6.2.1.1]
D      comp134099_c1_seq7|acetyl-coenzyme; <a href="/dbget-bin/www_bget?ko:K01895">K01895</a>  ACSS, acs; acetyl-CoA synthetase [EC:6.2.1.1]
D      comp134099_c1_seq8|acetyl-coenzyme; <a href="/dbget-bin/www_bget?ko:K01895">K01895</a>  ACSS, acs; acetyl-CoA synthetase [EC:6.2.1.1]
D      comp141840_c3_seq1|acetyl-coenzyme; <a href="/dbget-bin/www_bget?ko:K01895">K01895</a>  ACSS, acs; acetyl-CoA synthetase [EC:6.2.1.1]
D      comp141840_c3_seq8|acyl-; <a href="/dbget-bin/www_bget?ko:K01895">K01895</a>  ACSS, acs; acetyl-CoA synthetase [EC:6.2.1.1]
D      comp142758_c0_seq4|aldose; <a href="/dbget-bin/www_bget?ko:K01785">K01785</a>  E5.1.3.3, galM; aldose 1-epimerase [EC:5.1.3.3]
D      comp142758_c0_seq6|aldose; <a href="/dbget-bin/www_bget?ko:K01785">K01785</a>  E5.1.3.3, galM; aldose 1-epimerase [EC:5.1.3.3]
D      comp142758_c0_seq7|aldose; <a href="/dbget-bin/www_bget?ko:K01785">K01785</a>  E5.1.3.3, galM; aldose 1-epimerase [EC:5.1.3.3]
D      comp142758_c0_seq9|aldose; <a href="/dbget-bin/www_bget?ko:K01785">K01785</a>  E5.1.3.3, galM; aldose 1-epimerase [EC:5.1.3.3]
D      comp139763_c0_seq14|phosphoglucomutase-1; <a href="/dbget-bin/www_bget?ko:K01835">K01835</a>  pgm; phosphoglucomutase [EC:5.4.2.2]
D      comp139763_c0_seq16|phosphoglucomutase-1; <a href="/dbget-bin/www_bget?ko:K01835">K01835</a>  pgm; phosphoglucomutase [EC:5.4.2.2]
D      comp145361_c2_seq7|phosphoglucomutase-1; <a href="/dbget-bin/www_bget?ko:K01835">K01835</a>  pgm; phosphoglucomutase [EC:5.4.2.2]
D      comp145361_c2_seq19|phosphoglucomutase; <a href="/dbget-bin/www_bget?ko:K01835">K01835</a>  pgm; phosphoglucomutase [EC:5.4.2.2]
D      comp145361_c2_seq20|phosphoglucomutase-1; <a href="/dbget-bin/www_bget?ko:K01835">K01835</a>  pgm; phosphoglucomutase [EC:5.4.2.2]
D      comp145361_c2_seq34|phosphoglucomutase; <a href="/dbget-bin/www_bget?ko:K01835">K01835</a>  pgm; phosphoglucomutase [EC:5.4.2.2]
D      comp145361_c2_seq40|phosphoglucomutase; <a href="/dbget-bin/www_bget?ko:K01835">K01835</a>  pgm; phosphoglucomutase [EC:5.4.2.2]
D      comp145361_c2_seq49|phosphoglucomutase-1; <a href="/dbget-bin/www_bget?ko:K01835">K01835</a>  pgm; phosphoglucomutase [EC:5.4.2.2]
D      comp142625_c1_seq1|phosphoglucomutase; <a href="/dbget-bin/www_bget?ko:K15779">K15779</a>  PGM2; phosphoglucomutase / phosphopentomutase [EC:5.4.2.2 5.4.2.7]
D      comp142625_c1_seq6|phosphoglucomutase; <a href="/dbget-bin/www_bget?ko:K15779">K15779</a>  PGM2; phosphoglucomutase / phosphopentomutase [EC:5.4.2.2 5.4.2.7]
D      comp116151_c0_seq1|protein; <a href="/dbget-bin/www_bget?ko:K01084">K01084</a>  G6PC; glucose-6-phosphatase [EC:3.1.3.9]
D      comp141215_c2_seq4|adp-dependent; <a href="/dbget-bin/www_bget?ko:K08074">K08074</a>  ADPGK; ADP-dependent glucokinase [EC:2.7.1.147]
D      comp141215_c2_seq5|adp-dependent; <a href="/dbget-bin/www_bget?ko:K08074">K08074</a>  ADPGK; ADP-dependent glucokinase [EC:2.7.1.147]
D      comp142908_c0_seq1|bisphosphoglycerate; <a href="/dbget-bin/www_bget?ko:K01837">K01837</a>  BPGM; bisphosphoglycerate mutase [EC:5.4.2.4 5.4.2.1 3.1.3.13]
D      comp142908_c0_seq3|bisphosphoglycerate; <a href="/dbget-bin/www_bget?ko:K01837">K01837</a>  BPGM; bisphosphoglycerate mutase [EC:5.4.2.4 5.4.2.1 3.1.3.13]
D      comp142908_c0_seq4|bisphosphoglycerate; <a href="/dbget-bin/www_bget?ko:K01837">K01837</a>  BPGM; bisphosphoglycerate mutase [EC:5.4.2.4 5.4.2.1 3.1.3.13]
D      comp142908_c0_seq5|bisphosphoglycerate; <a href="/dbget-bin/www_bget?ko:K01837">K01837</a>  BPGM; bisphosphoglycerate mutase [EC:5.4.2.4 5.4.2.1 3.1.3.13]
D      comp142908_c0_seq6|bisphosphoglycerate; <a href="/dbget-bin/www_bget?ko:K01837">K01837</a>  BPGM; bisphosphoglycerate mutase [EC:5.4.2.4 5.4.2.1 3.1.3.13]
D      comp109946_c0_seq1|phosphoenolpyruvate; <a href="/dbget-bin/www_bget?ko:K01596">K01596</a>  E4.1.1.32, pckA, PEPCK; phosphoenolpyruvate carboxykinase (GTP) [EC:4.1.1.32]
D      comp109946_c0_seq2|phosphoenolpyruvate; <a href="/dbget-bin/www_bget?ko:K01596">K01596</a>  E4.1.1.32, pckA, PEPCK; phosphoenolpyruvate carboxykinase (GTP) [EC:4.1.1.32]
C    00020 Citrate cycle (TCA cycle) [PATH:<a href="http://www.genome.jp/kegg-bin/mark_pathway_www?@ko00020/K01647/K01648/K01681/K00031/K00030/K00164/K00658/K00382/K01899/K01900/K00234/K00235/K00236/K00237/K01679/K00025/K00026/K01958/K01596/K00161/K00162/K00627/K13997">ko00020</a>]
D      comp145448_c3_seq2|citrate; <a href="/dbget-bin/www_bget?ko:K01647">K01647</a>  CS, gltA; citrate synthase [EC:2.3.3.1]
D      comp145448_c3_seq7|citrate; <a href="/dbget-bin/www_bget?ko:K01647">K01647</a>  CS, gltA; citrate synthase [EC:2.3.3.1]
D      comp145448_c3_seq10|citrate; <a href="/dbget-bin/www_bget?ko:K01647">K01647</a>  CS, gltA; citrate synthase [EC:2.3.3.1]
D      comp145448_c3_seq11|citrate; <a href="/dbget-bin/www_bget?ko:K01647">K01647</a>  CS, gltA; citrate synthase [EC:2.3.3.1]
D      comp144596_c0_seq3|atp; <a href="/dbget-bin/www_bget?ko:K01648">K01648</a>  ACLY; ATP citrate (pro-S)-lyase [EC:2.3.3.8]
D      comp144596_c0_seq16|atp; <a href="/dbget-bin/www_bget?ko:K01648">K01648</a>  ACLY; ATP citrate (pro-S)-lyase [EC:2.3.3.8]
D      comp142529_c0_seq13|cytoplasmic; <a href="/dbget-bin/www_bget?ko:K01681">K01681</a>  ACO, acnA; aconitate hydratase 1 / homoaconitase [EC:4.2.1.3 4.2.1.-]
D      comp142529_c0_seq15|cytoplasmic; <a href="/dbget-bin/www_bget?ko:K01681">K01681</a>  ACO, acnA; aconitate hydratase 1 / homoaconitase [EC:4.2.1.3 4.2.1.-]
D      comp142529_c0_seq25|cytoplasmic; <a href="/dbget-bin/www_bget?ko:K01681">K01681</a>  ACO, acnA; aconitate hydratase 1 / homoaconitase [EC:4.2.1.3 4.2.1.-]
D      comp142529_c0_seq27|cytoplasmic; <a href="/dbget-bin/www_bget?ko:K01681">K01681</a>  ACO, acnA; aconitate hydratase 1 / homoaconitase [EC:4.2.1.3 4.2.1.-]
D      comp143774_c0_seq3|aconitase; <a href="/dbget-bin/www_bget?ko:K01681">K01681</a>  ACO, acnA; aconitate hydratase 1 / homoaconitase [EC:4.2.1.3 4.2.1.-]
D      comp143774_c0_seq7|aconitase; <a href="/dbget-bin/www_bget?ko:K01681">K01681</a>  ACO, acnA; aconitate hydratase 1 / homoaconitase [EC:4.2.1.3 4.2.1.-]
D      comp138230_c0_seq1|isocitrate; <a href="/dbget-bin/www_bget?ko:K00031">K00031</a>  IDH1, IDH2, icd; isocitrate dehydrogenase [EC:1.1.1.42]
D      comp138230_c0_seq10|isocitrate; <a href="/dbget-bin/www_bget?ko:K00031">K00031</a>  IDH1, IDH2, icd; isocitrate dehydrogenase [EC:1.1.1.42]
D      comp145526_c0_seq1|isocitrate; <a href="/dbget-bin/www_bget?ko:K00031">K00031</a>  IDH1, IDH2, icd; isocitrate dehydrogenase [EC:1.1.1.42]
D      comp136453_c2_seq3|isocitrate; <a href="/dbget-bin/www_bget?ko:K00030">K00030</a>  IDH3; isocitrate dehydrogenase (NAD+) [EC:1.1.1.41]
D      comp136453_c2_seq5|isocitrate; <a href="/dbget-bin/www_bget?ko:K00030">K00030</a>  IDH3; isocitrate dehydrogenase (NAD+) [EC:1.1.1.41]
D      comp136642_c0_seq2|isocitrate; <a href="/dbget-bin/www_bget?ko:K00030">K00030</a>  IDH3; isocitrate dehydrogenase (NAD+) [EC:1.1.1.41]
D      comp136642_c0_seq3|isocitrate; <a href="/dbget-bin/www_bget?ko:K00030">K00030</a>  IDH3; isocitrate dehydrogenase (NAD+) [EC:1.1.1.41]
D      comp136642_c0_seq4|isocitrate; <a href="/dbget-bin/www_bget?ko:K00030">K00030</a>  IDH3; isocitrate dehydrogenase (NAD+) [EC:1.1.1.41]
D      comp136642_c0_seq13|isocitrate; <a href="/dbget-bin/www_bget?ko:K00030">K00030</a>  IDH3; isocitrate dehydrogenase (NAD+) [EC:1.1.1.41]
D      comp142526_c1_seq1|isocitrate; <a href="/dbget-bin/www_bget?ko:K00030">K00030</a>  IDH3; isocitrate dehydrogenase (NAD+) [EC:1.1.1.41]
D      comp142526_c1_seq3|isocitrate; <a href="/dbget-bin/www_bget?ko:K00030">K00030</a>  IDH3; isocitrate dehydrogenase (NAD+) [EC:1.1.1.41]
D      comp142526_c1_seq4|isocitrate; <a href="/dbget-bin/www_bget?ko:K00030">K00030</a>  IDH3; isocitrate dehydrogenase (NAD+) [EC:1.1.1.41]
D      comp142526_c1_seq6|isocitrate; <a href="/dbget-bin/www_bget?ko:K00030">K00030</a>  IDH3; isocitrate dehydrogenase (NAD+) [EC:1.1.1.41]
D      comp143742_c0_seq19|isocitrate; <a href="/dbget-bin/www_bget?ko:K00030">K00030</a>  IDH3; isocitrate dehydrogenase (NAD+) [EC:1.1.1.41]
D      comp143742_c0_seq23|isocitrate; <a href="/dbget-bin/www_bget?ko:K00030">K00030</a>  IDH3; isocitrate dehydrogenase (NAD+) [EC:1.1.1.41]
D      comp143742_c0_seq26|isocitrate; <a href="/dbget-bin/www_bget?ko:K00030">K00030</a>  IDH3; isocitrate dehydrogenase (NAD+) [EC:1.1.1.41]
D      comp143742_c0_seq37|isocitrate; <a href="/dbget-bin/www_bget?ko:K00030">K00030</a>  IDH3; isocitrate dehydrogenase (NAD+) [EC:1.1.1.41]
D      comp143742_c0_seq44|isocitrate; <a href="/dbget-bin/www_bget?ko:K00030">K00030</a>  IDH3; isocitrate dehydrogenase (NAD+) [EC:1.1.1.41]
D      comp143742_c0_seq49|isocitrate; <a href="/dbget-bin/www_bget?ko:K00030">K00030</a>  IDH3; isocitrate dehydrogenase (NAD+) [EC:1.1.1.41]
D      comp144859_c0_seq1|oxoglutarate; <a href="/dbget-bin/www_bget?ko:K00164">K00164</a>  OGDH, sucA; 2-oxoglutarate dehydrogenase E1 component [EC:1.2.4.2]
D      comp144859_c0_seq10|oxoglutarate; <a href="/dbget-bin/www_bget?ko:K00164">K00164</a>  OGDH, sucA; 2-oxoglutarate dehydrogenase E1 component [EC:1.2.4.2]
D      comp144859_c0_seq23|oxoglutarate; <a href="/dbget-bin/www_bget?ko:K00164">K00164</a>  OGDH, sucA; 2-oxoglutarate dehydrogenase E1 component [EC:1.2.4.2]
D      comp144859_c0_seq26|oxoglutarate; <a href="/dbget-bin/www_bget?ko:K00164">K00164</a>  OGDH, sucA; 2-oxoglutarate dehydrogenase E1 component [EC:1.2.4.2]
D      comp144859_c0_seq28|oxoglutarate; <a href="/dbget-bin/www_bget?ko:K00164">K00164</a>  OGDH, sucA; 2-oxoglutarate dehydrogenase E1 component [EC:1.2.4.2]
D      comp144859_c0_seq41|oxoglutarate; <a href="/dbget-bin/www_bget?ko:K00164">K00164</a>  OGDH, sucA; 2-oxoglutarate dehydrogenase E1 component [EC:1.2.4.2]
D      comp145425_c0_seq1|dihydrolipoyllysine-residue; <a href="/dbget-bin/www_bget?ko:K00658">K00658</a>  DLST, sucB; 2-oxoglutarate dehydrogenase E2 component (dihydrolipoamide succinyltransferase) [EC:2.3.1.61]
D      comp145425_c0_seq4|dihydrolipoamide; <a href="/dbget-bin/www_bget?ko:K00658">K00658</a>  DLST, sucB; 2-oxoglutarate dehydrogenase E2 component (dihydrolipoamide succinyltransferase) [EC:2.3.1.61]
D      comp145425_c0_seq6|dihydrolipoyllysine-residue; <a href="/dbget-bin/www_bget?ko:K00658">K00658</a>  DLST, sucB; 2-oxoglutarate dehydrogenase E2 component (dihydrolipoamide succinyltransferase) [EC:2.3.1.61]
D      comp145325_c0_seq17|dihydrolipoamide; <a href="/dbget-bin/www_bget?ko:K00382">K00382</a>  DLD, lpd, pdhD; dihydrolipoamide dehydrogenase [EC:1.8.1.4]
D      comp145325_c0_seq22|dihydrolipoyl; <a href="/dbget-bin/www_bget?ko:K00382">K00382</a>  DLD, lpd, pdhD; dihydrolipoamide dehydrogenase [EC:1.8.1.4]
D      comp145325_c0_seq37|dihydrolipoamide; <a href="/dbget-bin/www_bget?ko:K00382">K00382</a>  DLD, lpd, pdhD; dihydrolipoamide dehydrogenase [EC:1.8.1.4]
D      comp145325_c0_seq54|dihydrolipoyl; <a href="/dbget-bin/www_bget?ko:K00382">K00382</a>  DLD, lpd, pdhD; dihydrolipoamide dehydrogenase [EC:1.8.1.4]
D      comp144915_c0_seq10|succinyl-; <a href="/dbget-bin/www_bget?ko:K01899">K01899</a>  LSC1; succinyl-CoA synthetase alpha subunit [EC:6.2.1.4 6.2.1.5]
D      comp144915_c0_seq11|succinyl-; <a href="/dbget-bin/www_bget?ko:K01899">K01899</a>  LSC1; succinyl-CoA synthetase alpha subunit [EC:6.2.1.4 6.2.1.5]
D      comp143875_c2_seq1|succinyl-; <a href="/dbget-bin/www_bget?ko:K01900">K01900</a>  LSC2; succinyl-CoA synthetase beta subunit [EC:6.2.1.4 6.2.1.5]
D      comp143875_c2_seq3|succinyl-; <a href="/dbget-bin/www_bget?ko:K01900">K01900</a>  LSC2; succinyl-CoA synthetase beta subunit [EC:6.2.1.4 6.2.1.5]
D      comp145142_c0_seq3|succinyl-; <a href="/dbget-bin/www_bget?ko:K01900">K01900</a>  LSC2; succinyl-CoA synthetase beta subunit [EC:6.2.1.4 6.2.1.5]
D      comp144817_c1_seq6|succinate; <a href="/dbget-bin/www_bget?ko:K00234">K00234</a>  SDHA, SDH1; succinate dehydrogenase (ubiquinone) flavoprotein subunit [EC:1.3.5.1]
D      comp144817_c1_seq7|succinate; <a href="/dbget-bin/www_bget?ko:K00234">K00234</a>  SDHA, SDH1; succinate dehydrogenase (ubiquinone) flavoprotein subunit [EC:1.3.5.1]
D      comp144817_c1_seq12|succinate; <a href="/dbget-bin/www_bget?ko:K00234">K00234</a>  SDHA, SDH1; succinate dehydrogenase (ubiquinone) flavoprotein subunit [EC:1.3.5.1]
D      comp144817_c1_seq17|succinate; <a href="/dbget-bin/www_bget?ko:K00234">K00234</a>  SDHA, SDH1; succinate dehydrogenase (ubiquinone) flavoprotein subunit [EC:1.3.5.1]
D      comp144817_c1_seq35|succinate; <a href="/dbget-bin/www_bget?ko:K00234">K00234</a>  SDHA, SDH1; succinate dehydrogenase (ubiquinone) flavoprotein subunit [EC:1.3.5.1]
D      comp144817_c1_seq44|succinate; <a href="/dbget-bin/www_bget?ko:K00234">K00234</a>  SDHA, SDH1; succinate dehydrogenase (ubiquinone) flavoprotein subunit [EC:1.3.5.1]
D      comp145336_c0_seq6|succinate; <a href="/dbget-bin/www_bget?ko:K00235">K00235</a>  SDHB, SDH2; succinate dehydrogenase (ubiquinone) iron-sulfur subunit [EC:1.3.5.1]
D      comp145336_c0_seq11|succinate; <a href="/dbget-bin/www_bget?ko:K00235">K00235</a>  SDHB, SDH2; succinate dehydrogenase (ubiquinone) iron-sulfur subunit [EC:1.3.5.1]
D      comp144154_c2_seq5|succinate; <a href="/dbget-bin/www_bget?ko:K00236">K00236</a>  SDHC, SDH3; succinate dehydrogenase (ubiquinone) cytochrome b560 subunit
D      comp144154_c2_seq7|succinate; <a href="/dbget-bin/www_bget?ko:K00236">K00236</a>  SDHC, SDH3; succinate dehydrogenase (ubiquinone) cytochrome b560 subunit
D      comp144154_c2_seq8|succinate; <a href="/dbget-bin/www_bget?ko:K00236">K00236</a>  SDHC, SDH3; succinate dehydrogenase (ubiquinone) cytochrome b560 subunit
D      comp144154_c2_seq13|succinate; <a href="/dbget-bin/www_bget?ko:K00236">K00236</a>  SDHC, SDH3; succinate dehydrogenase (ubiquinone) cytochrome b560 subunit
D      comp144154_c2_seq19|succinate; <a href="/dbget-bin/www_bget?ko:K00236">K00236</a>  SDHC, SDH3; succinate dehydrogenase (ubiquinone) cytochrome b560 subunit
D      comp144154_c2_seq20|succinate; <a href="/dbget-bin/www_bget?ko:K00236">K00236</a>  SDHC, SDH3; succinate dehydrogenase (ubiquinone) cytochrome b560 subunit
D      comp140352_c1_seq10|succinate; <a href="/dbget-bin/www_bget?ko:K00237">K00237</a>  SDHD, SDH4; succinate dehydrogenase (ubiquinone) membrane anchor subunit
D      comp140352_c1_seq12|succinate; <a href="/dbget-bin/www_bget?ko:K00237">K00237</a>  SDHD, SDH4; succinate dehydrogenase (ubiquinone) membrane anchor subunit
D      comp145440_c1_seq1|fumarate; <a href="/dbget-bin/www_bget?ko:K01679">K01679</a>  E4.2.1.2B, fumC; fumarate hydratase, class II [EC:4.2.1.2]
D      comp145383_c2_seq3|malate; <a href="/dbget-bin/www_bget?ko:K00025">K00025</a>  MDH1; malate dehydrogenase [EC:1.1.1.37]
D      comp142400_c1_seq4|malate; <a href="/dbget-bin/www_bget?ko:K00026">K00026</a>  MDH2; malate dehydrogenase [EC:1.1.1.37]
D      comp139085_c0_seq4|pyruvate; <a href="/dbget-bin/www_bget?ko:K01958">K01958</a>  PC, pyc; pyruvate carboxylase [EC:6.4.1.1]
D      comp139085_c0_seq5|pyruvate; <a href="/dbget-bin/www_bget?ko:K01958">K01958</a>  PC, pyc; pyruvate carboxylase [EC:6.4.1.1]
D      comp109946_c0_seq1|phosphoenolpyruvate; <a href="/dbget-bin/www_bget?ko:K01596">K01596</a>  E4.1.1.32, pckA, PEPCK; phosphoenolpyruvate carboxykinase (GTP) [EC:4.1.1.32]
D      comp109946_c0_seq2|phosphoenolpyruvate; <a href="/dbget-bin/www_bget?ko:K01596">K01596</a>  E4.1.1.32, pckA, PEPCK; phosphoenolpyruvate carboxykinase (GTP) [EC:4.1.1.32]
D      comp145035_c0_seq4|pyruvate; <a href="/dbget-bin/www_bget?ko:K00161">K00161</a>  PDHA, pdhA; pyruvate dehydrogenase E1 component subunit alpha [EC:1.2.4.1]
D      comp145035_c0_seq17|pyruvate; <a href="/dbget-bin/www_bget?ko:K00161">K00161</a>  PDHA, pdhA; pyruvate dehydrogenase E1 component subunit alpha [EC:1.2.4.1]
D      comp145035_c0_seq18|pyruvate; <a href="/dbget-bin/www_bget?ko:K00161">K00161</a>  PDHA, pdhA; pyruvate dehydrogenase E1 component subunit alpha [EC:1.2.4.1]
D      comp145035_c0_seq19|pyruvate; <a href="/dbget-bin/www_bget?ko:K00161">K00161</a>  PDHA, pdhA; pyruvate dehydrogenase E1 component subunit alpha [EC:1.2.4.1]
D      comp145183_c0_seq6|pyruvate; <a href="/dbget-bin/www_bget?ko:K00162">K00162</a>  PDHB, pdhB; pyruvate dehydrogenase E1 component subunit beta [EC:1.2.4.1]
D      comp145183_c0_seq7|pyruvate; <a href="/dbget-bin/www_bget?ko:K00162">K00162</a>  PDHB, pdhB; pyruvate dehydrogenase E1 component subunit beta [EC:1.2.4.1]
D      comp145183_c0_seq11|pyruvate; <a href="/dbget-bin/www_bget?ko:K00162">K00162</a>  PDHB, pdhB; pyruvate dehydrogenase E1 component subunit beta [EC:1.2.4.1]
D      comp145183_c0_seq15|pyruvate; <a href="/dbget-bin/www_bget?ko:K00162">K00162</a>  PDHB, pdhB; pyruvate dehydrogenase E1 component subunit beta [EC:1.2.4.1]
D      comp144907_c1_seq3|dihydrolipoyllysine-residue; <a href="/dbget-bin/www_bget?ko:K00627">K00627</a>  DLAT, aceF, pdhC; pyruvate dehydrogenase E2 component (dihydrolipoamide acetyltransferase) [EC:2.3.1.12]
D      comp144907_c1_seq32|dihydrolipoyllysine-residue; <a href="/dbget-bin/www_bget?ko:K00627">K00627</a>  DLAT, aceF, pdhC; pyruvate dehydrogenase E2 component (dihydrolipoamide acetyltransferase) [EC:2.3.1.12]
D      comp143493_c0_seq2|pyruvate; <a href="/dbget-bin/www_bget?ko:K13997">K13997</a>  PDHX; dihydrolipoamide dehydrogenase-binding protein of pyruvate dehydrogenase complex
D      comp143493_c0_seq6|pyruvate; <a href="/dbget-bin/www_bget?ko:K13997">K13997</a>  PDHX; dihydrolipoamide dehydrogenase-binding protein of pyruvate dehydrogenase complex
D      comp143493_c0_seq10|pyruvate; <a href="/dbget-bin/www_bget?ko:K13997">K13997</a>  PDHX; dihydrolipoamide dehydrogenase-binding protein of pyruvate dehydrogenase complex
D      comp143493_c0_seq11|pyruvate; <a href="/dbget-bin/www_bget?ko:K13997">K13997</a>  PDHX; dihydrolipoamide dehydrogenase-binding protein of pyruvate dehydrogenase complex
D      comp143493_c0_seq17|pyruvate; <a href="/dbget-bin/www_bget?ko:K13997">K13997</a>  PDHX; dihydrolipoamide dehydrogenase-binding protein of pyruvate dehydrogenase complex
C    00030 Pentose phosphate pathway [PATH:<a href="http://www.genome.jp/kegg-bin/mark_pathway_www?@ko00030/K01810/K00036/K01057/K13937/K00033/K01783/K00615/K00616/K01807/K01619/K00852/K01835/K15779/K00948/K01053/K01623/K03841/K00850">ko00030</a>]
D      comp139986_c0_seq1|phosphoglucose; <a href="/dbget-bin/www_bget?ko:K01810">K01810</a>  GPI, pgi; glucose-6-phosphate isomerase [EC:5.3.1.9]
D      comp140864_c4_seq2|glucose-6-phosphate; <a href="/dbget-bin/www_bget?ko:K00036">K00036</a>  G6PD, zwf; glucose-6-phosphate 1-dehydrogenase [EC:1.1.1.49]
D      comp140864_c4_seq11|glucose-6-phosphate; <a href="/dbget-bin/www_bget?ko:K00036">K00036</a>  G6PD, zwf; glucose-6-phosphate 1-dehydrogenase [EC:1.1.1.49]
D      comp140864_c4_seq14|glucose-6-phosphate; <a href="/dbget-bin/www_bget?ko:K00036">K00036</a>  G6PD, zwf; glucose-6-phosphate 1-dehydrogenase [EC:1.1.1.49]
D      comp140864_c4_seq17|glucose-6-phosphate; <a href="/dbget-bin/www_bget?ko:K00036">K00036</a>  G6PD, zwf; glucose-6-phosphate 1-dehydrogenase [EC:1.1.1.49]
D      comp54664_c0_seq2|6-phosphogluconolactonase; <a href="/dbget-bin/www_bget?ko:K01057">K01057</a>  PGLS, pgl, devB; 6-phosphogluconolactonase [EC:3.1.1.31]
D      comp140649_c1_seq3|gdh; <a href="/dbget-bin/www_bget?ko:K13937">K13937</a>  H6PD; hexose-6-phosphate dehydrogenase [EC:1.1.1.47 3.1.1.31]
D      comp132563_c0_seq4|phosphogluconate; <a href="/dbget-bin/www_bget?ko:K00033">K00033</a>  E1.1.1.44, PGD, gnd; 6-phosphogluconate dehydrogenase [EC:1.1.1.44]
D      comp131503_c1_seq5|ribulose-phosphate; <a href="/dbget-bin/www_bget?ko:K01783">K01783</a>  rpe, RPE; ribulose-phosphate 3-epimerase [EC:5.1.3.1]
D      comp131503_c1_seq7|ribulose-phosphate; <a href="/dbget-bin/www_bget?ko:K01783">K01783</a>  rpe, RPE; ribulose-phosphate 3-epimerase [EC:5.1.3.1]
D      comp141639_c0_seq2|transketolase-like; <a href="/dbget-bin/www_bget?ko:K00615">K00615</a>  E2.2.1.1, tktA, tktB; transketolase [EC:2.2.1.1]
D      comp141639_c0_seq3|transketolase-like; <a href="/dbget-bin/www_bget?ko:K00615">K00615</a>  E2.2.1.1, tktA, tktB; transketolase [EC:2.2.1.1]
D      comp141639_c0_seq4|transketolase-like; <a href="/dbget-bin/www_bget?ko:K00615">K00615</a>  E2.2.1.1, tktA, tktB; transketolase [EC:2.2.1.1]
D      comp141639_c0_seq17|transketolase-like; <a href="/dbget-bin/www_bget?ko:K00615">K00615</a>  E2.2.1.1, tktA, tktB; transketolase [EC:2.2.1.1]
D      comp142476_c0_seq6|transketolase; <a href="/dbget-bin/www_bget?ko:K00615">K00615</a>  E2.2.1.1, tktA, tktB; transketolase [EC:2.2.1.1]
D      comp142476_c0_seq20|transketolase; <a href="/dbget-bin/www_bget?ko:K00615">K00615</a>  E2.2.1.1, tktA, tktB; transketolase [EC:2.2.1.1]
D      comp142476_c0_seq21|transketolase; <a href="/dbget-bin/www_bget?ko:K00615">K00615</a>  E2.2.1.1, tktA, tktB; transketolase [EC:2.2.1.1]
D      comp142476_c0_seq23|transketolase; <a href="/dbget-bin/www_bget?ko:K00615">K00615</a>  E2.2.1.1, tktA, tktB; transketolase [EC:2.2.1.1]
D      comp142476_c0_seq24|transketolase; <a href="/dbget-bin/www_bget?ko:K00615">K00615</a>  E2.2.1.1, tktA, tktB; transketolase [EC:2.2.1.1]
D      comp142476_c0_seq28|transketolase; <a href="/dbget-bin/www_bget?ko:K00615">K00615</a>  E2.2.1.1, tktA, tktB; transketolase [EC:2.2.1.1]
D      comp142476_c0_seq29|transketolase; <a href="/dbget-bin/www_bget?ko:K00615">K00615</a>  E2.2.1.1, tktA, tktB; transketolase [EC:2.2.1.1]
D      comp142476_c0_seq31|transketolase; <a href="/dbget-bin/www_bget?ko:K00615">K00615</a>  E2.2.1.1, tktA, tktB; transketolase [EC:2.2.1.1]
D      comp142476_c0_seq32|transketolase; <a href="/dbget-bin/www_bget?ko:K00615">K00615</a>  E2.2.1.1, tktA, tktB; transketolase [EC:2.2.1.1]
D      comp142476_c0_seq33|transketolase; <a href="/dbget-bin/www_bget?ko:K00615">K00615</a>  E2.2.1.1, tktA, tktB; transketolase [EC:2.2.1.1]
D      comp142476_c0_seq40|transketolase; <a href="/dbget-bin/www_bget?ko:K00615">K00615</a>  E2.2.1.1, tktA, tktB; transketolase [EC:2.2.1.1]
D      comp142476_c0_seq41|transketolase; <a href="/dbget-bin/www_bget?ko:K00615">K00615</a>  E2.2.1.1, tktA, tktB; transketolase [EC:2.2.1.1]
D      comp142476_c0_seq42|transketolase; <a href="/dbget-bin/www_bget?ko:K00615">K00615</a>  E2.2.1.1, tktA, tktB; transketolase [EC:2.2.1.1]
D      comp142476_c0_seq48|transketolase; <a href="/dbget-bin/www_bget?ko:K00615">K00615</a>  E2.2.1.1, tktA, tktB; transketolase [EC:2.2.1.1]
D      comp142476_c0_seq49|transketolase; <a href="/dbget-bin/www_bget?ko:K00615">K00615</a>  E2.2.1.1, tktA, tktB; transketolase [EC:2.2.1.1]
D      comp134536_c0_seq1|transaldolase; <a href="/dbget-bin/www_bget?ko:K00616">K00616</a>  E2.2.1.2, talA, talB; transaldolase [EC:2.2.1.2]
D      comp136275_c0_seq1|ribose-5-phosphate; <a href="/dbget-bin/www_bget?ko:K01807">K01807</a>  rpiA; ribose 5-phosphate isomerase A [EC:5.3.1.6]
D      comp100661_c0_seq3|deoxyribose-phosphate; <a href="/dbget-bin/www_bget?ko:K01619">K01619</a>  deoC, DERA; deoxyribose-phosphate aldolase [EC:4.1.2.4]
D      comp143833_c1_seq3|ribokinase; <a href="/dbget-bin/www_bget?ko:K00852">K00852</a>  rbsK, RBKS; ribokinase [EC:2.7.1.15]
D      comp143833_c1_seq4|ribokinase; <a href="/dbget-bin/www_bget?ko:K00852">K00852</a>  rbsK, RBKS; ribokinase [EC:2.7.1.15]
D      comp143833_c1_seq6|ribokinase; <a href="/dbget-bin/www_bget?ko:K00852">K00852</a>  rbsK, RBKS; ribokinase [EC:2.7.1.15]
D      comp143833_c1_seq7|ribokinase; <a href="/dbget-bin/www_bget?ko:K00852">K00852</a>  rbsK, RBKS; ribokinase [EC:2.7.1.15]
D      comp143833_c1_seq9|ribokinase; <a href="/dbget-bin/www_bget?ko:K00852">K00852</a>  rbsK, RBKS; ribokinase [EC:2.7.1.15]
D      comp143833_c1_seq14|ribokinase; <a href="/dbget-bin/www_bget?ko:K00852">K00852</a>  rbsK, RBKS; ribokinase [EC:2.7.1.15]
D      comp143833_c1_seq20|ribokinase; <a href="/dbget-bin/www_bget?ko:K00852">K00852</a>  rbsK, RBKS; ribokinase [EC:2.7.1.15]
D      comp143833_c1_seq26|ribokinase; <a href="/dbget-bin/www_bget?ko:K00852">K00852</a>  rbsK, RBKS; ribokinase [EC:2.7.1.15]
D      comp139763_c0_seq14|phosphoglucomutase-1; <a href="/dbget-bin/www_bget?ko:K01835">K01835</a>  pgm; phosphoglucomutase [EC:5.4.2.2]
D      comp139763_c0_seq16|phosphoglucomutase-1; <a href="/dbget-bin/www_bget?ko:K01835">K01835</a>  pgm; phosphoglucomutase [EC:5.4.2.2]
D      comp145361_c2_seq7|phosphoglucomutase-1; <a href="/dbget-bin/www_bget?ko:K01835">K01835</a>  pgm; phosphoglucomutase [EC:5.4.2.2]
D      comp145361_c2_seq19|phosphoglucomutase; <a href="/dbget-bin/www_bget?ko:K01835">K01835</a>  pgm; phosphoglucomutase [EC:5.4.2.2]
D      comp145361_c2_seq20|phosphoglucomutase-1; <a href="/dbget-bin/www_bget?ko:K01835">K01835</a>  pgm; phosphoglucomutase [EC:5.4.2.2]
D      comp145361_c2_seq34|phosphoglucomutase; <a href="/dbget-bin/www_bget?ko:K01835">K01835</a>  pgm; phosphoglucomutase [EC:5.4.2.2]
D      comp145361_c2_seq40|phosphoglucomutase; <a href="/dbget-bin/www_bget?ko:K01835">K01835</a>  pgm; phosphoglucomutase [EC:5.4.2.2]
D      comp145361_c2_seq49|phosphoglucomutase-1; <a href="/dbget-bin/www_bget?ko:K01835">K01835</a>  pgm; phosphoglucomutase [EC:5.4.2.2]
D      comp142625_c1_seq1|phosphoglucomutase; <a href="/dbget-bin/www_bget?ko:K15779">K15779</a>  PGM2; phosphoglucomutase / phosphopentomutase [EC:5.4.2.2 5.4.2.7]
D      comp142625_c1_seq6|phosphoglucomutase; <a href="/dbget-bin/www_bget?ko:K15779">K15779</a>  PGM2; phosphoglucomutase / phosphopentomutase [EC:5.4.2.2 5.4.2.7]
D      comp135597_c0_seq2|ribose-phosphate; <a href="/dbget-bin/www_bget?ko:K00948">K00948</a>  PRPS, prsA; ribose-phosphate pyrophosphokinase [EC:2.7.6.1]
D      comp135597_c0_seq7|ribose-phosphate; <a href="/dbget-bin/www_bget?ko:K00948">K00948</a>  PRPS, prsA; ribose-phosphate pyrophosphokinase [EC:2.7.6.1]
D      comp142522_c1_seq3|regucalcin; <a href="/dbget-bin/www_bget?ko:K01053">K01053</a>  E3.1.1.17; gluconolactonase [EC:3.1.1.17]
D      comp104583_c0_seq1|fructose-bisphosphate; <a href="/dbget-bin/www_bget?ko:K01623">K01623</a>  ALDO; fructose-bisphosphate aldolase, class I [EC:4.1.2.13]
D      comp135533_c0_seq1|fructose-bisphosphate; <a href="/dbget-bin/www_bget?ko:K01623">K01623</a>  ALDO; fructose-bisphosphate aldolase, class I [EC:4.1.2.13]
D      comp139757_c1_seq38|fructose-; <a href="/dbget-bin/www_bget?ko:K03841">K03841</a>  FBP, fbp; fructose-1,6-bisphosphatase I [EC:3.1.3.11]
D      comp139757_c1_seq43|fructose-; <a href="/dbget-bin/www_bget?ko:K03841">K03841</a>  FBP, fbp; fructose-1,6-bisphosphatase I [EC:3.1.3.11]
D      comp140103_c9_seq9|6-phosphofructokinase; <a href="/dbget-bin/www_bget?ko:K00850">K00850</a>  pfkA, PFK; 6-phosphofructokinase 1 [EC:2.7.1.11]
D      comp140103_c9_seq12|6-phosphofructokinase; <a href="/dbget-bin/www_bget?ko:K00850">K00850</a>  pfkA, PFK; 6-phosphofructokinase 1 [EC:2.7.1.11]
D      comp145509_c0_seq4|6-; <a href="/dbget-bin/www_bget?ko:K00850">K00850</a>  pfkA, PFK; 6-phosphofructokinase 1 [EC:2.7.1.11]
D      comp145509_c0_seq5|6-; <a href="/dbget-bin/www_bget?ko:K00850">K00850</a>  pfkA, PFK; 6-phosphofructokinase 1 [EC:2.7.1.11]
C    00040 Pentose and glucuronate interconversions [PATH:<a href="http://www.genome.jp/kegg-bin/mark_pathway_www?@ko00040/K01195/K00699/K16190/K00012/K00963/K13247/K01783/K00854/K00011/K03331/K00078/K00128">ko00040</a>]
D      comp136241_c1_seq1|beta-glucuronidase; <a href="/dbget-bin/www_bget?ko:K01195">K01195</a>  E3.2.1.31, GUSB, uidA; beta-glucuronidase [EC:3.2.1.31]
D      comp140782_c4_seq9|udp-glucuronosyltransferase; <a href="/dbget-bin/www_bget?ko:K00699">K00699</a>  UGT; glucuronosyltransferase [EC:2.4.1.17]
D      comp140782_c4_seq35|udp-glucuronosyltransferase; <a href="/dbget-bin/www_bget?ko:K00699">K00699</a>  UGT; glucuronosyltransferase [EC:2.4.1.17]
D      comp145303_c0_seq10|udp; <a href="/dbget-bin/www_bget?ko:K00699">K00699</a>  UGT; glucuronosyltransferase [EC:2.4.1.17]
D      comp143342_c0_seq2|glucuronokinase; <a href="/dbget-bin/www_bget?ko:K16190">K16190</a>  GLCAK; glucuronokinase [EC:2.7.1.43]
D      comp143342_c0_seq6|glucuronokinase; <a href="/dbget-bin/www_bget?ko:K16190">K16190</a>  GLCAK; glucuronokinase [EC:2.7.1.43]
D      comp143342_c0_seq8|glucuronokinase; <a href="/dbget-bin/www_bget?ko:K16190">K16190</a>  GLCAK; glucuronokinase [EC:2.7.1.43]
D      comp143342_c0_seq11|glucuronokinase; <a href="/dbget-bin/www_bget?ko:K16190">K16190</a>  GLCAK; glucuronokinase [EC:2.7.1.43]
D      comp144838_c4_seq3|udp-glucose; <a href="/dbget-bin/www_bget?ko:K00012">K00012</a>  UGDH, ugd; UDPglucose 6-dehydrogenase [EC:1.1.1.22]
D      comp144838_c4_seq40|udp-glucose; <a href="/dbget-bin/www_bget?ko:K00012">K00012</a>  UGDH, ugd; UDPglucose 6-dehydrogenase [EC:1.1.1.22]
D      comp144838_c4_seq43|udp-glucose; <a href="/dbget-bin/www_bget?ko:K00012">K00012</a>  UGDH, ugd; UDPglucose 6-dehydrogenase [EC:1.1.1.22]
D      comp144934_c0_seq6|utp--glucose-1-phosphate; <a href="/dbget-bin/www_bget?ko:K00963">K00963</a>  UGP2, galU, galF; UTP--glucose-1-phosphate uridylyltransferase [EC:2.7.7.9]
D      comp144934_c0_seq9|utp--glucose-1-phosphate; <a href="/dbget-bin/www_bget?ko:K00963">K00963</a>  UGP2, galU, galF; UTP--glucose-1-phosphate uridylyltransferase [EC:2.7.7.9]
D      comp144934_c0_seq10|utp--glucose-1-phosphate; <a href="/dbget-bin/www_bget?ko:K00963">K00963</a>  UGP2, galU, galF; UTP--glucose-1-phosphate uridylyltransferase [EC:2.7.7.9]
D      comp139442_c1_seq23|intraflagellar; <a href="/dbget-bin/www_bget?ko:K13247">K13247</a>  CRYL1; L-gulonate 3-dehydrogenase [EC:1.1.1.45]
D      comp139442_c1_seq24|intraflagellar; <a href="/dbget-bin/www_bget?ko:K13247">K13247</a>  CRYL1; L-gulonate 3-dehydrogenase [EC:1.1.1.45]
D      comp139442_c1_seq27|intraflagellar; <a href="/dbget-bin/www_bget?ko:K13247">K13247</a>  CRYL1; L-gulonate 3-dehydrogenase [EC:1.1.1.45]
D      comp139442_c1_seq30|intraflagellar; <a href="/dbget-bin/www_bget?ko:K13247">K13247</a>  CRYL1; L-gulonate 3-dehydrogenase [EC:1.1.1.45]
D      comp139442_c1_seq31|intraflagellar; <a href="/dbget-bin/www_bget?ko:K13247">K13247</a>  CRYL1; L-gulonate 3-dehydrogenase [EC:1.1.1.45]
D      comp139442_c1_seq49|intraflagellar; <a href="/dbget-bin/www_bget?ko:K13247">K13247</a>  CRYL1; L-gulonate 3-dehydrogenase [EC:1.1.1.45]
D      comp139442_c1_seq56|intraflagellar; <a href="/dbget-bin/www_bget?ko:K13247">K13247</a>  CRYL1; L-gulonate 3-dehydrogenase [EC:1.1.1.45]
D      comp131503_c1_seq5|ribulose-phosphate; <a href="/dbget-bin/www_bget?ko:K01783">K01783</a>  rpe, RPE; ribulose-phosphate 3-epimerase [EC:5.1.3.1]
D      comp131503_c1_seq7|ribulose-phosphate; <a href="/dbget-bin/www_bget?ko:K01783">K01783</a>  rpe, RPE; ribulose-phosphate 3-epimerase [EC:5.1.3.1]
D      comp134702_c0_seq1|xylulose; <a href="/dbget-bin/www_bget?ko:K00854">K00854</a>  xylB, XYLB; xylulokinase [EC:2.7.1.17]
D      comp145369_c0_seq5|aldose; <a href="/dbget-bin/www_bget?ko:K00011">K00011</a>  E1.1.1.21, AKR1; aldehyde reductase [EC:1.1.1.21]
D      comp145369_c0_seq7|aldose; <a href="/dbget-bin/www_bget?ko:K00011">K00011</a>  E1.1.1.21, AKR1; aldehyde reductase [EC:1.1.1.21]
D      comp142457_c2_seq15|l-xylulose; <a href="/dbget-bin/www_bget?ko:K03331">K03331</a>  DCXR; L-xylulose reductase [EC:1.1.1.10]
D      comp130271_c0_seq1|trans-; <a href="/dbget-bin/www_bget?ko:K00078">K00078</a>  DHDH; dihydrodiol dehydrogenase / D-xylose 1-dehydrogenase (NADP) [EC:1.3.1.20 1.1.1.179]
D      comp130271_c0_seq6|trans-; <a href="/dbget-bin/www_bget?ko:K00078">K00078</a>  DHDH; dihydrodiol dehydrogenase / D-xylose 1-dehydrogenase (NADP) [EC:1.3.1.20 1.1.1.179]
D      comp130271_c0_seq8|trans-; <a href="/dbget-bin/www_bget?ko:K00078">K00078</a>  DHDH; dihydrodiol dehydrogenase / D-xylose 1-dehydrogenase (NADP) [EC:1.3.1.20 1.1.1.179]
D      comp130271_c0_seq25|trans-; <a href="/dbget-bin/www_bget?ko:K00078">K00078</a>  DHDH; dihydrodiol dehydrogenase / D-xylose 1-dehydrogenase (NADP) [EC:1.3.1.20 1.1.1.179]
D      comp130271_c0_seq31|trans-; <a href="/dbget-bin/www_bget?ko:K00078">K00078</a>  DHDH; dihydrodiol dehydrogenase / D-xylose 1-dehydrogenase (NADP) [EC:1.3.1.20 1.1.1.179]
D      comp130271_c0_seq33|trans-; <a href="/dbget-bin/www_bget?ko:K00078">K00078</a>  DHDH; dihydrodiol dehydrogenase / D-xylose 1-dehydrogenase (NADP) [EC:1.3.1.20 1.1.1.179]
D      comp131524_c0_seq1|trans-; <a href="/dbget-bin/www_bget?ko:K00078">K00078</a>  DHDH; dihydrodiol dehydrogenase / D-xylose 1-dehydrogenase (NADP) [EC:1.3.1.20 1.1.1.179]
D      comp131524_c0_seq2|trans-; <a href="/dbget-bin/www_bget?ko:K00078">K00078</a>  DHDH; dihydrodiol dehydrogenase / D-xylose 1-dehydrogenase (NADP) [EC:1.3.1.20 1.1.1.179]
D      comp133936_c0_seq1|fatty; <a href="/dbget-bin/www_bget?ko:K00128">K00128</a>  E1.2.1.3; aldehyde dehydrogenase (NAD+) [EC:1.2.1.3]
D      comp133936_c0_seq2|fatty; <a href="/dbget-bin/www_bget?ko:K00128">K00128</a>  E1.2.1.3; aldehyde dehydrogenase (NAD+) [EC:1.2.1.3]
D      comp141324_c0_seq12|fatty; <a href="/dbget-bin/www_bget?ko:K00128">K00128</a>  E1.2.1.3; aldehyde dehydrogenase (NAD+) [EC:1.2.1.3]
D      comp141324_c0_seq13|fatty; <a href="/dbget-bin/www_bget?ko:K00128">K00128</a>  E1.2.1.3; aldehyde dehydrogenase (NAD+) [EC:1.2.1.3]
D      comp144225_c0_seq9|aldehyde; <a href="/dbget-bin/www_bget?ko:K00128">K00128</a>  E1.2.1.3; aldehyde dehydrogenase (NAD+) [EC:1.2.1.3]
D      comp144225_c0_seq28|aldehyde; <a href="/dbget-bin/www_bget?ko:K00128">K00128</a>  E1.2.1.3; aldehyde dehydrogenase (NAD+) [EC:1.2.1.3]
C    00051 Fructose and mannose metabolism [PATH:<a href="http://www.genome.jp/kegg-bin/mark_pathway_www?@ko00051/K01809/K01840/K00966/K01711/K02377/K00976/K05305/K00844/K00850/K03841/K01103/K14634/K01112/K00846/K00008/K00011/K01623/K01803">ko00051</a>]
D      comp139552_c12_seq12|mannose-6-phosphate; <a href="/dbget-bin/www_bget?ko:K01809">K01809</a>  E5.3.1.8, manA; mannose-6-phosphate isomerase [EC:5.3.1.8]
D      comp139552_c12_seq19|mannose-6-phosphate; <a href="/dbget-bin/www_bget?ko:K01809">K01809</a>  E5.3.1.8, manA; mannose-6-phosphate isomerase [EC:5.3.1.8]
D      comp140210_c0_seq1|phosphomannomutase; <a href="/dbget-bin/www_bget?ko:K01840">K01840</a>  E5.4.2.8, manB; phosphomannomutase [EC:5.4.2.8]
D      comp143609_c3_seq3|phosphomannomutase; <a href="/dbget-bin/www_bget?ko:K01840">K01840</a>  E5.4.2.8, manB; phosphomannomutase [EC:5.4.2.8]
D      comp38040_c0_seq1|mannose-1-phosphate; <a href="/dbget-bin/www_bget?ko:K00966">K00966</a>  GMPP; mannose-1-phosphate guanylyltransferase [EC:2.7.7.13]
D      comp137467_c1_seq1|mannose-1-phosphate; <a href="/dbget-bin/www_bget?ko:K00966">K00966</a>  GMPP; mannose-1-phosphate guanylyltransferase [EC:2.7.7.13]
D      comp143675_c1_seq19|mannose-1-phosphate; <a href="/dbget-bin/www_bget?ko:K00966">K00966</a>  GMPP; mannose-1-phosphate guanylyltransferase [EC:2.7.7.13]
D      comp143675_c1_seq22|mannose-1-phosphate; <a href="/dbget-bin/www_bget?ko:K00966">K00966</a>  GMPP; mannose-1-phosphate guanylyltransferase [EC:2.7.7.13]
D      comp124196_c0_seq2|gdp-mannose; <a href="/dbget-bin/www_bget?ko:K01711">K01711</a>  gmd, GMDS; GDPmannose 4,6-dehydratase [EC:4.2.1.47]
D      comp141741_c0_seq3|tissue; <a href="/dbget-bin/www_bget?ko:K02377">K02377</a>  E1.1.1.271, fcl; GDP-L-fucose synthase [EC:1.1.1.271]
D      comp141741_c0_seq4|tissue; <a href="/dbget-bin/www_bget?ko:K02377">K02377</a>  E1.1.1.271, fcl; GDP-L-fucose synthase [EC:1.1.1.271]
D      comp141741_c0_seq9|tissue; <a href="/dbget-bin/www_bget?ko:K02377">K02377</a>  E1.1.1.271, fcl; GDP-L-fucose synthase [EC:1.1.1.271]
D      comp141741_c0_seq12|tissue; <a href="/dbget-bin/www_bget?ko:K02377">K02377</a>  E1.1.1.271, fcl; GDP-L-fucose synthase [EC:1.1.1.271]
D      comp137390_c0_seq2|fucose-1-phosphate; <a href="/dbget-bin/www_bget?ko:K00976">K00976</a>  FPGT; fucose-1-phosphate guanylyltransferase [EC:2.7.7.30]
D      comp137487_c5_seq9|l-fucose; <a href="/dbget-bin/www_bget?ko:K05305">K05305</a>  FUK; fucokinase [EC:2.7.1.52]
D      comp137487_c5_seq16|l-fucose; <a href="/dbget-bin/www_bget?ko:K05305">K05305</a>  FUK; fucokinase [EC:2.7.1.52]
D      comp139404_c0_seq9|hexokinase; <a href="/dbget-bin/www_bget?ko:K00844">K00844</a>  HK; hexokinase [EC:2.7.1.1]
D      comp139404_c0_seq11|hexokinase; <a href="/dbget-bin/www_bget?ko:K00844">K00844</a>  HK; hexokinase [EC:2.7.1.1]
D      comp139404_c0_seq20|hexokinase; <a href="/dbget-bin/www_bget?ko:K00844">K00844</a>  HK; hexokinase [EC:2.7.1.1]
D      comp139404_c0_seq32|hexokinase; <a href="/dbget-bin/www_bget?ko:K00844">K00844</a>  HK; hexokinase [EC:2.7.1.1]
D      comp140103_c9_seq9|6-phosphofructokinase; <a href="/dbget-bin/www_bget?ko:K00850">K00850</a>  pfkA, PFK; 6-phosphofructokinase 1 [EC:2.7.1.11]
D      comp140103_c9_seq12|6-phosphofructokinase; <a href="/dbget-bin/www_bget?ko:K00850">K00850</a>  pfkA, PFK; 6-phosphofructokinase 1 [EC:2.7.1.11]
D      comp145509_c0_seq4|6-; <a href="/dbget-bin/www_bget?ko:K00850">K00850</a>  pfkA, PFK; 6-phosphofructokinase 1 [EC:2.7.1.11]
D      comp145509_c0_seq5|6-; <a href="/dbget-bin/www_bget?ko:K00850">K00850</a>  pfkA, PFK; 6-phosphofructokinase 1 [EC:2.7.1.11]
D      comp139757_c1_seq38|fructose-; <a href="/dbget-bin/www_bget?ko:K03841">K03841</a>  FBP, fbp; fructose-1,6-bisphosphatase I [EC:3.1.3.11]
D      comp139757_c1_seq43|fructose-; <a href="/dbget-bin/www_bget?ko:K03841">K03841</a>  FBP, fbp; fructose-1,6-bisphosphatase I [EC:3.1.3.11]
D      comp138304_c3_seq20|6-phosphofructo-2-kinase; <a href="/dbget-bin/www_bget?ko:K01103">K01103</a>  PFKFB; 6-phosphofructo-2-kinase / fructose-2,6-bisphosphatase [EC:2.7.1.105 3.1.3.46]
D      comp138304_c3_seq34|6-phosphofructo-2-kinase; <a href="/dbget-bin/www_bget?ko:K01103">K01103</a>  PFKFB; 6-phosphofructo-2-kinase / fructose-2,6-bisphosphatase [EC:2.7.1.105 3.1.3.46]
D      comp138304_c3_seq37|6-phosphofructo-2-kinase; <a href="/dbget-bin/www_bget?ko:K01103">K01103</a>  PFKFB; 6-phosphofructo-2-kinase / fructose-2,6-bisphosphatase [EC:2.7.1.105 3.1.3.46]
D      comp139936_c0_seq1|6-phosphofructo-2-kinase; <a href="/dbget-bin/www_bget?ko:K01103">K01103</a>  PFKFB; 6-phosphofructo-2-kinase / fructose-2,6-bisphosphatase [EC:2.7.1.105 3.1.3.46]
D      comp139936_c0_seq3|6-phosphofructo-2-kinase; <a href="/dbget-bin/www_bget?ko:K01103">K01103</a>  PFKFB; 6-phosphofructo-2-kinase / fructose-2,6-bisphosphatase [EC:2.7.1.105 3.1.3.46]
D      comp139936_c0_seq9|6-phosphofructo-2-kinase; <a href="/dbget-bin/www_bget?ko:K01103">K01103</a>  PFKFB; 6-phosphofructo-2-kinase / fructose-2,6-bisphosphatase [EC:2.7.1.105 3.1.3.46]
D      comp139936_c0_seq10|6-phosphofructo-2-kinase; <a href="/dbget-bin/www_bget?ko:K01103">K01103</a>  PFKFB; 6-phosphofructo-2-kinase / fructose-2,6-bisphosphatase [EC:2.7.1.105 3.1.3.46]
D      comp139936_c0_seq12|6-phosphofructo-2-kinase; <a href="/dbget-bin/www_bget?ko:K01103">K01103</a>  PFKFB; 6-phosphofructo-2-kinase / fructose-2,6-bisphosphatase [EC:2.7.1.105 3.1.3.46]
D      comp139936_c0_seq16|6-phosphofructo-2-kinase; <a href="/dbget-bin/www_bget?ko:K01103">K01103</a>  PFKFB; 6-phosphofructo-2-kinase / fructose-2,6-bisphosphatase [EC:2.7.1.105 3.1.3.46]
D      comp139936_c0_seq19|6-phosphofructo-2-kinase; <a href="/dbget-bin/www_bget?ko:K01103">K01103</a>  PFKFB; 6-phosphofructo-2-kinase / fructose-2,6-bisphosphatase [EC:2.7.1.105 3.1.3.46]
D      comp139936_c0_seq20|6-phosphofructo-2-kinase; <a href="/dbget-bin/www_bget?ko:K01103">K01103</a>  PFKFB; 6-phosphofructo-2-kinase / fructose-2,6-bisphosphatase [EC:2.7.1.105 3.1.3.46]
D      comp139936_c0_seq26|6-phosphofructo-2-kinase; <a href="/dbget-bin/www_bget?ko:K01103">K01103</a>  PFKFB; 6-phosphofructo-2-kinase / fructose-2,6-bisphosphatase [EC:2.7.1.105 3.1.3.46]
D      comp139936_c0_seq32|6-phosphofructo-2-kinase; <a href="/dbget-bin/www_bget?ko:K01103">K01103</a>  PFKFB; 6-phosphofructo-2-kinase / fructose-2,6-bisphosphatase [EC:2.7.1.105 3.1.3.46]
D      comp144134_c0_seq1|6-phosphofructo-2-kinase; <a href="/dbget-bin/www_bget?ko:K01103">K01103</a>  PFKFB; 6-phosphofructo-2-kinase / fructose-2,6-bisphosphatase [EC:2.7.1.105 3.1.3.46]
D      comp144134_c0_seq10|6-phosphofructo-2-kinase; <a href="/dbget-bin/www_bget?ko:K01103">K01103</a>  PFKFB; 6-phosphofructo-2-kinase / fructose-2,6-bisphosphatase [EC:2.7.1.105 3.1.3.46]
D      comp144134_c0_seq13|6-phosphofructo-2-kinase; <a href="/dbget-bin/www_bget?ko:K01103">K01103</a>  PFKFB; 6-phosphofructo-2-kinase / fructose-2,6-bisphosphatase [EC:2.7.1.105 3.1.3.46]
D      comp144134_c0_seq18|6-phosphofructo-2-kinase; <a href="/dbget-bin/www_bget?ko:K01103">K01103</a>  PFKFB; 6-phosphofructo-2-kinase / fructose-2,6-bisphosphatase [EC:2.7.1.105 3.1.3.46]
D      comp144134_c0_seq22|6-phosphofructo-2-kinase; <a href="/dbget-bin/www_bget?ko:K01103">K01103</a>  PFKFB; 6-phosphofructo-2-kinase / fructose-2,6-bisphosphatase [EC:2.7.1.105 3.1.3.46]
D      comp144134_c0_seq26|6-phosphofructo-2-kinase; <a href="/dbget-bin/www_bget?ko:K01103">K01103</a>  PFKFB; 6-phosphofructo-2-kinase / fructose-2,6-bisphosphatase [EC:2.7.1.105 3.1.3.46]
D      comp144134_c0_seq33|6-phosphofructo-2-kinase; <a href="/dbget-bin/www_bget?ko:K01103">K01103</a>  PFKFB; 6-phosphofructo-2-kinase / fructose-2,6-bisphosphatase [EC:2.7.1.105 3.1.3.46]
D      comp144134_c0_seq35|6-phosphofructo-2-kinase; <a href="/dbget-bin/www_bget?ko:K01103">K01103</a>  PFKFB; 6-phosphofructo-2-kinase / fructose-2,6-bisphosphatase [EC:2.7.1.105 3.1.3.46]
D      comp144134_c0_seq36|6-phosphofructo-2-kinase; <a href="/dbget-bin/www_bget?ko:K01103">K01103</a>  PFKFB; 6-phosphofructo-2-kinase / fructose-2,6-bisphosphatase [EC:2.7.1.105 3.1.3.46]
D      comp144134_c0_seq42|6-phosphofructo-2-kinase; <a href="/dbget-bin/www_bget?ko:K01103">K01103</a>  PFKFB; 6-phosphofructo-2-kinase / fructose-2,6-bisphosphatase [EC:2.7.1.105 3.1.3.46]
D      comp144134_c0_seq46|6-phosphofructo-2-kinase; <a href="/dbget-bin/www_bget?ko:K01103">K01103</a>  PFKFB; 6-phosphofructo-2-kinase / fructose-2,6-bisphosphatase [EC:2.7.1.105 3.1.3.46]
D      comp144134_c0_seq55|6-phosphofructo-2-kinase; <a href="/dbget-bin/www_bget?ko:K01103">K01103</a>  PFKFB; 6-phosphofructo-2-kinase / fructose-2,6-bisphosphatase [EC:2.7.1.105 3.1.3.46]
D      comp144134_c0_seq56|6-phosphofructo-2-kinase; <a href="/dbget-bin/www_bget?ko:K01103">K01103</a>  PFKFB; 6-phosphofructo-2-kinase / fructose-2,6-bisphosphatase [EC:2.7.1.105 3.1.3.46]
D      comp144134_c0_seq63|6-phosphofructo-2-kinase; <a href="/dbget-bin/www_bget?ko:K01103">K01103</a>  PFKFB; 6-phosphofructo-2-kinase / fructose-2,6-bisphosphatase [EC:2.7.1.105 3.1.3.46]
D      comp144134_c0_seq76|6-phosphofructo-2-kinase; <a href="/dbget-bin/www_bget?ko:K01103">K01103</a>  PFKFB; 6-phosphofructo-2-kinase / fructose-2,6-bisphosphatase [EC:2.7.1.105 3.1.3.46]
D      comp144134_c0_seq79|6-phosphofructo-2-kinase; <a href="/dbget-bin/www_bget?ko:K01103">K01103</a>  PFKFB; 6-phosphofructo-2-kinase / fructose-2,6-bisphosphatase [EC:2.7.1.105 3.1.3.46]
D      comp125951_c0_seq1|fructose-; <a href="/dbget-bin/www_bget?ko:K14634">K14634</a>  TIGAR; fructose-2,6-bisphosphatase [EC:3.1.3.46]
D      comp125951_c0_seq5|fructose-; <a href="/dbget-bin/www_bget?ko:K14634">K14634</a>  TIGAR; fructose-2,6-bisphosphatase [EC:3.1.3.46]
D      comp125951_c0_seq10|fructose-; <a href="/dbget-bin/www_bget?ko:K14634">K14634</a>  TIGAR; fructose-2,6-bisphosphatase [EC:3.1.3.46]
D      comp142426_c0_seq5|probable; <a href="/dbget-bin/www_bget?ko:K14634">K14634</a>  TIGAR; fructose-2,6-bisphosphatase [EC:3.1.3.46]
D      comp142426_c0_seq6|probable; <a href="/dbget-bin/www_bget?ko:K14634">K14634</a>  TIGAR; fructose-2,6-bisphosphatase [EC:3.1.3.46]
D      comp135889_c0_seq1|myotubularin-related; <a href="/dbget-bin/www_bget?ko:K01112">K01112</a>  E3.1.3.-;  [EC:3.1.3.-]
D      comp135889_c0_seq7|myotubularin-related; <a href="/dbget-bin/www_bget?ko:K01112">K01112</a>  E3.1.3.-;  [EC:3.1.3.-]
D      comp140335_c4_seq1|14; <a href="/dbget-bin/www_bget?ko:K01112">K01112</a>  E3.1.3.-;  [EC:3.1.3.-]
D      comp142872_c0_seq10|myotubularin-related; <a href="/dbget-bin/www_bget?ko:K01112">K01112</a>  E3.1.3.-;  [EC:3.1.3.-]
D      comp139861_c0_seq20|ketohexokinase-like; <a href="/dbget-bin/www_bget?ko:K00846">K00846</a>  KHK; ketohexokinase [EC:2.7.1.3]
D      comp139578_c0_seq3|sorbitol; <a href="/dbget-bin/www_bget?ko:K00008">K00008</a>  E1.1.1.14, gutB; L-iditol 2-dehydrogenase [EC:1.1.1.14]
D      comp139578_c0_seq4|sorbitol; <a href="/dbget-bin/www_bget?ko:K00008">K00008</a>  E1.1.1.14, gutB; L-iditol 2-dehydrogenase [EC:1.1.1.14]
D      comp145369_c0_seq5|aldose; <a href="/dbget-bin/www_bget?ko:K00011">K00011</a>  E1.1.1.21, AKR1; aldehyde reductase [EC:1.1.1.21]
D      comp145369_c0_seq7|aldose; <a href="/dbget-bin/www_bget?ko:K00011">K00011</a>  E1.1.1.21, AKR1; aldehyde reductase [EC:1.1.1.21]
D      comp104583_c0_seq1|fructose-bisphosphate; <a href="/dbget-bin/www_bget?ko:K01623">K01623</a>  ALDO; fructose-bisphosphate aldolase, class I [EC:4.1.2.13]
D      comp135533_c0_seq1|fructose-bisphosphate; <a href="/dbget-bin/www_bget?ko:K01623">K01623</a>  ALDO; fructose-bisphosphate aldolase, class I [EC:4.1.2.13]
D      comp144960_c3_seq2|triosephosphate; <a href="/dbget-bin/www_bget?ko:K01803">K01803</a>  TPI, tpiA; triosephosphate isomerase (TIM) [EC:5.3.1.1]
D      comp144960_c3_seq4|triosephosphate; <a href="/dbget-bin/www_bget?ko:K01803">K01803</a>  TPI, tpiA; triosephosphate isomerase (TIM) [EC:5.3.1.1]
D      comp144960_c3_seq6|triosephosphate; <a href="/dbget-bin/www_bget?ko:K01803">K01803</a>  TPI, tpiA; triosephosphate isomerase (TIM) [EC:5.3.1.1]
C    00052 Galactose metabolism [PATH:<a href="http://www.genome.jp/kegg-bin/mark_pathway_www?@ko00052/K00849/K01784/K00963/K01835/K15779/K00844/K01084/K07966/K07967/K00965/K00011/K00850/K12047/K12316/K12317">ko00052</a>]
D      comp112642_c0_seq1|galactokinase; <a href="/dbget-bin/www_bget?ko:K00849">K00849</a>  galK; galactokinase [EC:2.7.1.6]
D      comp138873_c0_seq1|n-acetylgalactosamine; <a href="/dbget-bin/www_bget?ko:K00849">K00849</a>  galK; galactokinase [EC:2.7.1.6]
D      comp138873_c0_seq2|n-acetylgalactosamine; <a href="/dbget-bin/www_bget?ko:K00849">K00849</a>  galK; galactokinase [EC:2.7.1.6]
D      comp136609_c0_seq15|udp-glucose; <a href="/dbget-bin/www_bget?ko:K01784">K01784</a>  galE, GALE; UDP-glucose 4-epimerase [EC:5.1.3.2]
D      comp144934_c0_seq6|utp--glucose-1-phosphate; <a href="/dbget-bin/www_bget?ko:K00963">K00963</a>  UGP2, galU, galF; UTP--glucose-1-phosphate uridylyltransferase [EC:2.7.7.9]
D      comp144934_c0_seq9|utp--glucose-1-phosphate; <a href="/dbget-bin/www_bget?ko:K00963">K00963</a>  UGP2, galU, galF; UTP--glucose-1-phosphate uridylyltransferase [EC:2.7.7.9]
D      comp144934_c0_seq10|utp--glucose-1-phosphate; <a href="/dbget-bin/www_bget?ko:K00963">K00963</a>  UGP2, galU, galF; UTP--glucose-1-phosphate uridylyltransferase [EC:2.7.7.9]
D      comp139763_c0_seq14|phosphoglucomutase-1; <a href="/dbget-bin/www_bget?ko:K01835">K01835</a>  pgm; phosphoglucomutase [EC:5.4.2.2]
D      comp139763_c0_seq16|phosphoglucomutase-1; <a href="/dbget-bin/www_bget?ko:K01835">K01835</a>  pgm; phosphoglucomutase [EC:5.4.2.2]
D      comp145361_c2_seq7|phosphoglucomutase-1; <a href="/dbget-bin/www_bget?ko:K01835">K01835</a>  pgm; phosphoglucomutase [EC:5.4.2.2]
D      comp145361_c2_seq19|phosphoglucomutase; <a href="/dbget-bin/www_bget?ko:K01835">K01835</a>  pgm; phosphoglucomutase [EC:5.4.2.2]
D      comp145361_c2_seq20|phosphoglucomutase-1; <a href="/dbget-bin/www_bget?ko:K01835">K01835</a>  pgm; phosphoglucomutase [EC:5.4.2.2]
D      comp145361_c2_seq34|phosphoglucomutase; <a href="/dbget-bin/www_bget?ko:K01835">K01835</a>  pgm; phosphoglucomutase [EC:5.4.2.2]
D      comp145361_c2_seq40|phosphoglucomutase; <a href="/dbget-bin/www_bget?ko:K01835">K01835</a>  pgm; phosphoglucomutase [EC:5.4.2.2]
D      comp145361_c2_seq49|phosphoglucomutase-1; <a href="/dbget-bin/www_bget?ko:K01835">K01835</a>  pgm; phosphoglucomutase [EC:5.4.2.2]
D      comp142625_c1_seq1|phosphoglucomutase; <a href="/dbget-bin/www_bget?ko:K15779">K15779</a>  PGM2; phosphoglucomutase / phosphopentomutase [EC:5.4.2.2 5.4.2.7]
D      comp142625_c1_seq6|phosphoglucomutase; <a href="/dbget-bin/www_bget?ko:K15779">K15779</a>  PGM2; phosphoglucomutase / phosphopentomutase [EC:5.4.2.2 5.4.2.7]
D      comp139404_c0_seq9|hexokinase; <a href="/dbget-bin/www_bget?ko:K00844">K00844</a>  HK; hexokinase [EC:2.7.1.1]
D      comp139404_c0_seq11|hexokinase; <a href="/dbget-bin/www_bget?ko:K00844">K00844</a>  HK; hexokinase [EC:2.7.1.1]
D      comp139404_c0_seq20|hexokinase; <a href="/dbget-bin/www_bget?ko:K00844">K00844</a>  HK; hexokinase [EC:2.7.1.1]
D      comp139404_c0_seq32|hexokinase; <a href="/dbget-bin/www_bget?ko:K00844">K00844</a>  HK; hexokinase [EC:2.7.1.1]
D      comp116151_c0_seq1|protein; <a href="/dbget-bin/www_bget?ko:K01084">K01084</a>  G6PC; glucose-6-phosphatase [EC:3.1.3.9]
D      comp141410_c0_seq17|beta-; <a href="/dbget-bin/www_bget?ko:K07966">K07966</a>  B4GALT1; beta-1,4-galactosyltransferase 1 [EC:2.4.1.22 2.4.1.90 2.4.1.38 2.4.1.-]
D      comp128265_c0_seq1|beta-; <a href="/dbget-bin/www_bget?ko:K07967">K07967</a>  B4GALT2; beta-1,4-galactosyltransferase 2 [EC:2.4.1.22 2.4.1.90 2.4.1.38 2.4.1.-]
D      comp128265_c0_seq2|beta-; <a href="/dbget-bin/www_bget?ko:K07967">K07967</a>  B4GALT2; beta-1,4-galactosyltransferase 2 [EC:2.4.1.22 2.4.1.90 2.4.1.38 2.4.1.-]
D      comp131924_c0_seq1|galactose-1-phosphate; <a href="/dbget-bin/www_bget?ko:K00965">K00965</a>  galT, GALT; UDPglucose--hexose-1-phosphate uridylyltransferase [EC:2.7.7.12]
D      comp145369_c0_seq5|aldose; <a href="/dbget-bin/www_bget?ko:K00011">K00011</a>  E1.1.1.21, AKR1; aldehyde reductase [EC:1.1.1.21]
D      comp145369_c0_seq7|aldose; <a href="/dbget-bin/www_bget?ko:K00011">K00011</a>  E1.1.1.21, AKR1; aldehyde reductase [EC:1.1.1.21]
D      comp140103_c9_seq9|6-phosphofructokinase; <a href="/dbget-bin/www_bget?ko:K00850">K00850</a>  pfkA, PFK; 6-phosphofructokinase 1 [EC:2.7.1.11]
D      comp140103_c9_seq12|6-phosphofructokinase; <a href="/dbget-bin/www_bget?ko:K00850">K00850</a>  pfkA, PFK; 6-phosphofructokinase 1 [EC:2.7.1.11]
D      comp145509_c0_seq4|6-; <a href="/dbget-bin/www_bget?ko:K00850">K00850</a>  pfkA, PFK; 6-phosphofructokinase 1 [EC:2.7.1.11]
D      comp145509_c0_seq5|6-; <a href="/dbget-bin/www_bget?ko:K00850">K00850</a>  pfkA, PFK; 6-phosphofructokinase 1 [EC:2.7.1.11]
D      comp138645_c0_seq3|maltase-; <a href="/dbget-bin/www_bget?ko:K12047">K12047</a>  MGAM; maltase-glucoamylase [EC:3.2.1.20 3.2.1.3]
D      comp138931_c0_seq10|lysosomal; <a href="/dbget-bin/www_bget?ko:K12316">K12316</a>  GAA; lysosomal alpha-glucosidase [EC:3.2.1.20]
D      comp138931_c0_seq12|lysosomal; <a href="/dbget-bin/www_bget?ko:K12316">K12316</a>  GAA; lysosomal alpha-glucosidase [EC:3.2.1.20]
D      comp142096_c0_seq5|lysosomal; <a href="/dbget-bin/www_bget?ko:K12316">K12316</a>  GAA; lysosomal alpha-glucosidase [EC:3.2.1.20]
D      comp140288_c0_seq12|neutral; <a href="/dbget-bin/www_bget?ko:K12317">K12317</a>  GANC; neutral alpha-glucosidase C [EC:3.2.1.20]
C    00053 Ascorbate and aldarate metabolism [PATH:<a href="http://www.genome.jp/kegg-bin/mark_pathway_www?@ko00053/K00012/K16190/K00699/K00469/K01053/K00128/K14085/K00149">ko00053</a>]
D      comp144838_c4_seq3|udp-glucose; <a href="/dbget-bin/www_bget?ko:K00012">K00012</a>  UGDH, ugd; UDPglucose 6-dehydrogenase [EC:1.1.1.22]
D      comp144838_c4_seq40|udp-glucose; <a href="/dbget-bin/www_bget?ko:K00012">K00012</a>  UGDH, ugd; UDPglucose 6-dehydrogenase [EC:1.1.1.22]
D      comp144838_c4_seq43|udp-glucose; <a href="/dbget-bin/www_bget?ko:K00012">K00012</a>  UGDH, ugd; UDPglucose 6-dehydrogenase [EC:1.1.1.22]
D      comp143342_c0_seq2|glucuronokinase; <a href="/dbget-bin/www_bget?ko:K16190">K16190</a>  GLCAK; glucuronokinase [EC:2.7.1.43]
D      comp143342_c0_seq6|glucuronokinase; <a href="/dbget-bin/www_bget?ko:K16190">K16190</a>  GLCAK; glucuronokinase [EC:2.7.1.43]
D      comp143342_c0_seq8|glucuronokinase; <a href="/dbget-bin/www_bget?ko:K16190">K16190</a>  GLCAK; glucuronokinase [EC:2.7.1.43]
D      comp143342_c0_seq11|glucuronokinase; <a href="/dbget-bin/www_bget?ko:K16190">K16190</a>  GLCAK; glucuronokinase [EC:2.7.1.43]
D      comp140782_c4_seq9|udp-glucuronosyltransferase; <a href="/dbget-bin/www_bget?ko:K00699">K00699</a>  UGT; glucuronosyltransferase [EC:2.4.1.17]
D      comp140782_c4_seq35|udp-glucuronosyltransferase; <a href="/dbget-bin/www_bget?ko:K00699">K00699</a>  UGT; glucuronosyltransferase [EC:2.4.1.17]
D      comp145303_c0_seq10|udp; <a href="/dbget-bin/www_bget?ko:K00699">K00699</a>  UGT; glucuronosyltransferase [EC:2.4.1.17]
D      comp1058576_c0_seq1|inositol; <a href="/dbget-bin/www_bget?ko:K00469">K00469</a>  MIOX; inositol oxygenase [EC:1.13.99.1]
D      comp142522_c1_seq3|regucalcin; <a href="/dbget-bin/www_bget?ko:K01053">K01053</a>  E3.1.1.17; gluconolactonase [EC:3.1.1.17]
D      comp133936_c0_seq1|fatty; <a href="/dbget-bin/www_bget?ko:K00128">K00128</a>  E1.2.1.3; aldehyde dehydrogenase (NAD+) [EC:1.2.1.3]
D      comp133936_c0_seq2|fatty; <a href="/dbget-bin/www_bget?ko:K00128">K00128</a>  E1.2.1.3; aldehyde dehydrogenase (NAD+) [EC:1.2.1.3]
D      comp141324_c0_seq12|fatty; <a href="/dbget-bin/www_bget?ko:K00128">K00128</a>  E1.2.1.3; aldehyde dehydrogenase (NAD+) [EC:1.2.1.3]
D      comp141324_c0_seq13|fatty; <a href="/dbget-bin/www_bget?ko:K00128">K00128</a>  E1.2.1.3; aldehyde dehydrogenase (NAD+) [EC:1.2.1.3]
D      comp144225_c0_seq9|aldehyde; <a href="/dbget-bin/www_bget?ko:K00128">K00128</a>  E1.2.1.3; aldehyde dehydrogenase (NAD+) [EC:1.2.1.3]
D      comp144225_c0_seq28|aldehyde; <a href="/dbget-bin/www_bget?ko:K00128">K00128</a>  E1.2.1.3; aldehyde dehydrogenase (NAD+) [EC:1.2.1.3]
D      comp140984_c0_seq25|aldehyde; <a href="/dbget-bin/www_bget?ko:K14085">K14085</a>  ALDH7A1; aldehyde dehydrogenase family 7 member A1 [EC:1.2.1.31 1.2.1.8 1.2.1.3]
D      comp140984_c0_seq39|aldehyde; <a href="/dbget-bin/www_bget?ko:K14085">K14085</a>  ALDH7A1; aldehyde dehydrogenase family 7 member A1 [EC:1.2.1.31 1.2.1.8 1.2.1.3]
D      comp140984_c0_seq50|aldehyde; <a href="/dbget-bin/www_bget?ko:K14085">K14085</a>  ALDH7A1; aldehyde dehydrogenase family 7 member A1 [EC:1.2.1.31 1.2.1.8 1.2.1.3]
D      comp140984_c0_seq63|aldehyde; <a href="/dbget-bin/www_bget?ko:K14085">K14085</a>  ALDH7A1; aldehyde dehydrogenase family 7 member A1 [EC:1.2.1.31 1.2.1.8 1.2.1.3]
D      comp141324_c0_seq10|aldehyde; <a href="/dbget-bin/www_bget?ko:K00149">K00149</a>  ALDH9A1; aldehyde dehydrogenase family 9 member A1 [EC:1.2.1.47 1.2.1.3]
D      comp145173_c0_seq1|aldehyde; <a href="/dbget-bin/www_bget?ko:K00149">K00149</a>  ALDH9A1; aldehyde dehydrogenase family 9 member A1 [EC:1.2.1.47 1.2.1.3]
D      comp145173_c0_seq2|aldehyde; <a href="/dbget-bin/www_bget?ko:K00149">K00149</a>  ALDH9A1; aldehyde dehydrogenase family 9 member A1 [EC:1.2.1.47 1.2.1.3]
D      comp145173_c0_seq3|aldehyde; <a href="/dbget-bin/www_bget?ko:K00149">K00149</a>  ALDH9A1; aldehyde dehydrogenase family 9 member A1 [EC:1.2.1.47 1.2.1.3]
D      comp145173_c0_seq4|aldehyde; <a href="/dbget-bin/www_bget?ko:K00149">K00149</a>  ALDH9A1; aldehyde dehydrogenase family 9 member A1 [EC:1.2.1.47 1.2.1.3]
D      comp145173_c0_seq7|aldehyde; <a href="/dbget-bin/www_bget?ko:K00149">K00149</a>  ALDH9A1; aldehyde dehydrogenase family 9 member A1 [EC:1.2.1.47 1.2.1.3]
D      comp145173_c0_seq9|aldehyde; <a href="/dbget-bin/www_bget?ko:K00149">K00149</a>  ALDH9A1; aldehyde dehydrogenase family 9 member A1 [EC:1.2.1.47 1.2.1.3]
D      comp145173_c0_seq12|aldehyde; <a href="/dbget-bin/www_bget?ko:K00149">K00149</a>  ALDH9A1; aldehyde dehydrogenase family 9 member A1 [EC:1.2.1.47 1.2.1.3]
D      comp145173_c0_seq13|aldehyde; <a href="/dbget-bin/www_bget?ko:K00149">K00149</a>  ALDH9A1; aldehyde dehydrogenase family 9 member A1 [EC:1.2.1.47 1.2.1.3]
C    00500 Starch and sucrose metabolism [PATH:<a href="http://www.genome.jp/kegg-bin/mark_pathway_www?@ko00500/K12047/K12316/K12317/K05350/K01194/K00012/K00699/K01195/K08678/K00963/K01835/K15779/K00844/K01084/K11809/K01810/K00700/K00688/K00693/K01176/K01196">ko00500</a>]
D      comp138645_c0_seq3|maltase-; <a href="/dbget-bin/www_bget?ko:K12047">K12047</a>  MGAM; maltase-glucoamylase [EC:3.2.1.20 3.2.1.3]
D      comp138931_c0_seq10|lysosomal; <a href="/dbget-bin/www_bget?ko:K12316">K12316</a>  GAA; lysosomal alpha-glucosidase [EC:3.2.1.20]
D      comp138931_c0_seq12|lysosomal; <a href="/dbget-bin/www_bget?ko:K12316">K12316</a>  GAA; lysosomal alpha-glucosidase [EC:3.2.1.20]
D      comp142096_c0_seq5|lysosomal; <a href="/dbget-bin/www_bget?ko:K12316">K12316</a>  GAA; lysosomal alpha-glucosidase [EC:3.2.1.20]
D      comp140288_c0_seq12|neutral; <a href="/dbget-bin/www_bget?ko:K12317">K12317</a>  GANC; neutral alpha-glucosidase C [EC:3.2.1.20]
D      comp135472_c0_seq2|cytosolic; <a href="/dbget-bin/www_bget?ko:K05350">K05350</a>  bglB; beta-glucosidase [EC:3.2.1.21]
D      comp135472_c0_seq12|cytosolic; <a href="/dbget-bin/www_bget?ko:K05350">K05350</a>  bglB; beta-glucosidase [EC:3.2.1.21]
D      comp135472_c0_seq16|cytosolic; <a href="/dbget-bin/www_bget?ko:K05350">K05350</a>  bglB; beta-glucosidase [EC:3.2.1.21]
D      comp139265_c0_seq1|trehalase; <a href="/dbget-bin/www_bget?ko:K01194">K01194</a>  E3.2.1.28, treA, treF; alpha,alpha-trehalase [EC:3.2.1.28]
D      comp139265_c0_seq4|trehalase; <a href="/dbget-bin/www_bget?ko:K01194">K01194</a>  E3.2.1.28, treA, treF; alpha,alpha-trehalase [EC:3.2.1.28]
D      comp139265_c0_seq7|trehalase; <a href="/dbget-bin/www_bget?ko:K01194">K01194</a>  E3.2.1.28, treA, treF; alpha,alpha-trehalase [EC:3.2.1.28]
D      comp139265_c0_seq9|trehalase; <a href="/dbget-bin/www_bget?ko:K01194">K01194</a>  E3.2.1.28, treA, treF; alpha,alpha-trehalase [EC:3.2.1.28]
D      comp144838_c4_seq3|udp-glucose; <a href="/dbget-bin/www_bget?ko:K00012">K00012</a>  UGDH, ugd; UDPglucose 6-dehydrogenase [EC:1.1.1.22]
D      comp144838_c4_seq40|udp-glucose; <a href="/dbget-bin/www_bget?ko:K00012">K00012</a>  UGDH, ugd; UDPglucose 6-dehydrogenase [EC:1.1.1.22]
D      comp144838_c4_seq43|udp-glucose; <a href="/dbget-bin/www_bget?ko:K00012">K00012</a>  UGDH, ugd; UDPglucose 6-dehydrogenase [EC:1.1.1.22]
D      comp140782_c4_seq9|udp-glucuronosyltransferase; <a href="/dbget-bin/www_bget?ko:K00699">K00699</a>  UGT; glucuronosyltransferase [EC:2.4.1.17]
D      comp140782_c4_seq35|udp-glucuronosyltransferase; <a href="/dbget-bin/www_bget?ko:K00699">K00699</a>  UGT; glucuronosyltransferase [EC:2.4.1.17]
D      comp145303_c0_seq10|udp; <a href="/dbget-bin/www_bget?ko:K00699">K00699</a>  UGT; glucuronosyltransferase [EC:2.4.1.17]
D      comp136241_c1_seq1|beta-glucuronidase; <a href="/dbget-bin/www_bget?ko:K01195">K01195</a>  E3.2.1.31, GUSB, uidA; beta-glucuronidase [EC:3.2.1.31]
D      comp140810_c1_seq2|udp-glucuronic; <a href="/dbget-bin/www_bget?ko:K08678">K08678</a>  UXS1; UDP-glucuronate decarboxylase [EC:4.1.1.35]
D      comp140810_c1_seq4|udp-glucuronic; <a href="/dbget-bin/www_bget?ko:K08678">K08678</a>  UXS1; UDP-glucuronate decarboxylase [EC:4.1.1.35]
D      comp140810_c1_seq5|udp-glucuronic; <a href="/dbget-bin/www_bget?ko:K08678">K08678</a>  UXS1; UDP-glucuronate decarboxylase [EC:4.1.1.35]
D      comp140810_c1_seq7|udp-glucuronic; <a href="/dbget-bin/www_bget?ko:K08678">K08678</a>  UXS1; UDP-glucuronate decarboxylase [EC:4.1.1.35]
D      comp140810_c1_seq8|udp-glucuronic; <a href="/dbget-bin/www_bget?ko:K08678">K08678</a>  UXS1; UDP-glucuronate decarboxylase [EC:4.1.1.35]
D      comp140810_c1_seq13|udp-glucuronic; <a href="/dbget-bin/www_bget?ko:K08678">K08678</a>  UXS1; UDP-glucuronate decarboxylase [EC:4.1.1.35]
D      comp140810_c1_seq15|udp-glucuronic; <a href="/dbget-bin/www_bget?ko:K08678">K08678</a>  UXS1; UDP-glucuronate decarboxylase [EC:4.1.1.35]
D      comp144934_c0_seq6|utp--glucose-1-phosphate; <a href="/dbget-bin/www_bget?ko:K00963">K00963</a>  UGP2, galU, galF; UTP--glucose-1-phosphate uridylyltransferase [EC:2.7.7.9]
D      comp144934_c0_seq9|utp--glucose-1-phosphate; <a href="/dbget-bin/www_bget?ko:K00963">K00963</a>  UGP2, galU, galF; UTP--glucose-1-phosphate uridylyltransferase [EC:2.7.7.9]
D      comp144934_c0_seq10|utp--glucose-1-phosphate; <a href="/dbget-bin/www_bget?ko:K00963">K00963</a>  UGP2, galU, galF; UTP--glucose-1-phosphate uridylyltransferase [EC:2.7.7.9]
D      comp139763_c0_seq14|phosphoglucomutase-1; <a href="/dbget-bin/www_bget?ko:K01835">K01835</a>  pgm; phosphoglucomutase [EC:5.4.2.2]
D      comp139763_c0_seq16|phosphoglucomutase-1; <a href="/dbget-bin/www_bget?ko:K01835">K01835</a>  pgm; phosphoglucomutase [EC:5.4.2.2]
D      comp145361_c2_seq7|phosphoglucomutase-1; <a href="/dbget-bin/www_bget?ko:K01835">K01835</a>  pgm; phosphoglucomutase [EC:5.4.2.2]
D      comp145361_c2_seq19|phosphoglucomutase; <a href="/dbget-bin/www_bget?ko:K01835">K01835</a>  pgm; phosphoglucomutase [EC:5.4.2.2]
D      comp145361_c2_seq20|phosphoglucomutase-1; <a href="/dbget-bin/www_bget?ko:K01835">K01835</a>  pgm; phosphoglucomutase [EC:5.4.2.2]
D      comp145361_c2_seq34|phosphoglucomutase; <a href="/dbget-bin/www_bget?ko:K01835">K01835</a>  pgm; phosphoglucomutase [EC:5.4.2.2]
D      comp145361_c2_seq40|phosphoglucomutase; <a href="/dbget-bin/www_bget?ko:K01835">K01835</a>  pgm; phosphoglucomutase [EC:5.4.2.2]
D      comp145361_c2_seq49|phosphoglucomutase-1; <a href="/dbget-bin/www_bget?ko:K01835">K01835</a>  pgm; phosphoglucomutase [EC:5.4.2.2]
D      comp142625_c1_seq1|phosphoglucomutase; <a href="/dbget-bin/www_bget?ko:K15779">K15779</a>  PGM2; phosphoglucomutase / phosphopentomutase [EC:5.4.2.2 5.4.2.7]
D      comp142625_c1_seq6|phosphoglucomutase; <a href="/dbget-bin/www_bget?ko:K15779">K15779</a>  PGM2; phosphoglucomutase / phosphopentomutase [EC:5.4.2.2 5.4.2.7]
D      comp139404_c0_seq9|hexokinase; <a href="/dbget-bin/www_bget?ko:K00844">K00844</a>  HK; hexokinase [EC:2.7.1.1]
D      comp139404_c0_seq11|hexokinase; <a href="/dbget-bin/www_bget?ko:K00844">K00844</a>  HK; hexokinase [EC:2.7.1.1]
D      comp139404_c0_seq20|hexokinase; <a href="/dbget-bin/www_bget?ko:K00844">K00844</a>  HK; hexokinase [EC:2.7.1.1]
D      comp139404_c0_seq32|hexokinase; <a href="/dbget-bin/www_bget?ko:K00844">K00844</a>  HK; hexokinase [EC:2.7.1.1]
D      comp116151_c0_seq1|protein; <a href="/dbget-bin/www_bget?ko:K01084">K01084</a>  G6PC; glucose-6-phosphatase [EC:3.1.3.9]
D      comp141867_c0_seq4|glucose; <a href="/dbget-bin/www_bget?ko:K11809">K11809</a>  PGM2L1; glucose-1,6-bisphosphate synthase [EC:2.7.1.106]
D      comp141867_c0_seq7|glucose; <a href="/dbget-bin/www_bget?ko:K11809">K11809</a>  PGM2L1; glucose-1,6-bisphosphate synthase [EC:2.7.1.106]
D      comp141867_c0_seq21|glucose; <a href="/dbget-bin/www_bget?ko:K11809">K11809</a>  PGM2L1; glucose-1,6-bisphosphate synthase [EC:2.7.1.106]
D      comp139986_c0_seq1|phosphoglucose; <a href="/dbget-bin/www_bget?ko:K01810">K01810</a>  GPI, pgi; glucose-6-phosphate isomerase [EC:5.3.1.9]
D      comp138339_c1_seq6|-alpha-glucan-branching; <a href="/dbget-bin/www_bget?ko:K00700">K00700</a>  glgB; 1,4-alpha-glucan branching enzyme [EC:2.4.1.18]
D      comp145574_c0_seq3|glycogen; <a href="/dbget-bin/www_bget?ko:K00688">K00688</a>  E2.4.1.1, glgP, PYG; starch phosphorylase [EC:2.4.1.1]
D      comp145574_c0_seq4|glycogen; <a href="/dbget-bin/www_bget?ko:K00688">K00688</a>  E2.4.1.1, glgP, PYG; starch phosphorylase [EC:2.4.1.1]
D      comp145469_c0_seq5|glycogen; <a href="/dbget-bin/www_bget?ko:K00693">K00693</a>  GYS; glycogen(starch) synthase [EC:2.4.1.11]
D      comp141217_c1_seq16|pancreatic; <a href="/dbget-bin/www_bget?ko:K01176">K01176</a>  E3.2.1.1, amyA, malS; alpha-amylase [EC:3.2.1.1]
D      comp141217_c1_seq34|pancreatic; <a href="/dbget-bin/www_bget?ko:K01176">K01176</a>  E3.2.1.1, amyA, malS; alpha-amylase [EC:3.2.1.1]
D      comp141217_c1_seq37|pancreatic; <a href="/dbget-bin/www_bget?ko:K01176">K01176</a>  E3.2.1.1, amyA, malS; alpha-amylase [EC:3.2.1.1]
D      comp141217_c1_seq40|pancreatic; <a href="/dbget-bin/www_bget?ko:K01176">K01176</a>  E3.2.1.1, amyA, malS; alpha-amylase [EC:3.2.1.1]
D      comp145506_c1_seq10|glycogen; <a href="/dbget-bin/www_bget?ko:K01196">K01196</a>  AGL; glycogen debranching enzyme [EC:2.4.1.25 3.2.1.33]
D      comp145506_c1_seq14|glycogen; <a href="/dbget-bin/www_bget?ko:K01196">K01196</a>  AGL; glycogen debranching enzyme [EC:2.4.1.25 3.2.1.33]
C    00520 Amino sugar and nucleotide sugar metabolism [PATH:<a href="http://www.genome.jp/kegg-bin/mark_pathway_www?@ko00520/K01183/K12373/K00884/K01836/K00972/K12409/K01787/K05304/K01097/K01639/K00983/K08080/K00326/K00698/K00844/K01443/K00621/K02564/K00820/K16190/K08678/K01810/K01835/K15779/K00963/K00965/K00012/K00849/K01784/K01840/K00966/K01711/K01809/K05305/K00976/K02377">ko00520</a>]
D      comp142912_c0_seq3|acidic; <a href="/dbget-bin/www_bget?ko:K01183">K01183</a>  E3.2.1.14; chitinase [EC:3.2.1.14]
D      comp142912_c0_seq4|acidic; <a href="/dbget-bin/www_bget?ko:K01183">K01183</a>  E3.2.1.14; chitinase [EC:3.2.1.14]
D      comp129773_c0_seq1|beta-hexosaminidase; <a href="/dbget-bin/www_bget?ko:K12373">K12373</a>  HEXA_B; hexosaminidase [EC:3.2.1.52]
D      comp143127_c1_seq8|beta-hexosaminidase; <a href="/dbget-bin/www_bget?ko:K12373">K12373</a>  HEXA_B; hexosaminidase [EC:3.2.1.52]
D      comp143127_c1_seq24|beta-hexosaminidase; <a href="/dbget-bin/www_bget?ko:K12373">K12373</a>  HEXA_B; hexosaminidase [EC:3.2.1.52]
D      comp143127_c1_seq28|beta-hexosaminidase; <a href="/dbget-bin/www_bget?ko:K12373">K12373</a>  HEXA_B; hexosaminidase [EC:3.2.1.52]
D      comp143127_c1_seq35|beta-hexosaminidase; <a href="/dbget-bin/www_bget?ko:K12373">K12373</a>  HEXA_B; hexosaminidase [EC:3.2.1.52]
D      comp142557_c2_seq1|n-acetyl-d-glucosamine; <a href="/dbget-bin/www_bget?ko:K00884">K00884</a>  NAGK, nagK; N-acetylglucosamine kinase [EC:2.7.1.59]
D      comp142557_c2_seq22|n-acetyl-d-glucosamine; <a href="/dbget-bin/www_bget?ko:K00884">K00884</a>  NAGK, nagK; N-acetylglucosamine kinase [EC:2.7.1.59]
D      comp142557_c2_seq30|n-acetyl-d-glucosamine; <a href="/dbget-bin/www_bget?ko:K00884">K00884</a>  NAGK, nagK; N-acetylglucosamine kinase [EC:2.7.1.59]
D      comp142557_c2_seq32|n-acetyl-d-glucosamine; <a href="/dbget-bin/www_bget?ko:K00884">K00884</a>  NAGK, nagK; N-acetylglucosamine kinase [EC:2.7.1.59]
D      comp144692_c0_seq2|phosphoacetylglucosamine; <a href="/dbget-bin/www_bget?ko:K01836">K01836</a>  E5.4.2.3; phosphoacetylglucosamine mutase [EC:5.4.2.3]
D      comp144692_c0_seq5; <a href="/dbget-bin/www_bget?ko:K01836">K01836</a>  E5.4.2.3; phosphoacetylglucosamine mutase [EC:5.4.2.3]
D      comp144692_c0_seq10|phosphoacetylglucosamine; <a href="/dbget-bin/www_bget?ko:K01836">K01836</a>  E5.4.2.3; phosphoacetylglucosamine mutase [EC:5.4.2.3]
D      comp144692_c0_seq13|phosphoacetylglucosamine; <a href="/dbget-bin/www_bget?ko:K01836">K01836</a>  E5.4.2.3; phosphoacetylglucosamine mutase [EC:5.4.2.3]
D      comp144692_c0_seq15|phosphoacetylglucosamine; <a href="/dbget-bin/www_bget?ko:K01836">K01836</a>  E5.4.2.3; phosphoacetylglucosamine mutase [EC:5.4.2.3]
D      comp144692_c0_seq19|phosphoacetylglucosamine; <a href="/dbget-bin/www_bget?ko:K01836">K01836</a>  E5.4.2.3; phosphoacetylglucosamine mutase [EC:5.4.2.3]
D      comp144692_c0_seq20|phosphoacetylglucosamine; <a href="/dbget-bin/www_bget?ko:K01836">K01836</a>  E5.4.2.3; phosphoacetylglucosamine mutase [EC:5.4.2.3]
D      comp144692_c0_seq21|phosphoacetylglucosamine; <a href="/dbget-bin/www_bget?ko:K01836">K01836</a>  E5.4.2.3; phosphoacetylglucosamine mutase [EC:5.4.2.3]
D      comp144692_c0_seq26|phosphoacetylglucosamine; <a href="/dbget-bin/www_bget?ko:K01836">K01836</a>  E5.4.2.3; phosphoacetylglucosamine mutase [EC:5.4.2.3]
D      comp144692_c0_seq34|phosphoacetylglucosamine; <a href="/dbget-bin/www_bget?ko:K01836">K01836</a>  E5.4.2.3; phosphoacetylglucosamine mutase [EC:5.4.2.3]
D      comp144692_c0_seq35|phosphoacetylglucosamine; <a href="/dbget-bin/www_bget?ko:K01836">K01836</a>  E5.4.2.3; phosphoacetylglucosamine mutase [EC:5.4.2.3]
D      comp144692_c0_seq36|phosphoacetylglucosamine; <a href="/dbget-bin/www_bget?ko:K01836">K01836</a>  E5.4.2.3; phosphoacetylglucosamine mutase [EC:5.4.2.3]
D      comp144692_c0_seq39|phosphoacetylglucosamine; <a href="/dbget-bin/www_bget?ko:K01836">K01836</a>  E5.4.2.3; phosphoacetylglucosamine mutase [EC:5.4.2.3]
D      comp144692_c0_seq40|phosphoacetylglucosamine; <a href="/dbget-bin/www_bget?ko:K01836">K01836</a>  E5.4.2.3; phosphoacetylglucosamine mutase [EC:5.4.2.3]
D      comp144692_c0_seq41|phosphoacetylglucosamine; <a href="/dbget-bin/www_bget?ko:K01836">K01836</a>  E5.4.2.3; phosphoacetylglucosamine mutase [EC:5.4.2.3]
D      comp144692_c0_seq53|phosphoacetylglucosamine; <a href="/dbget-bin/www_bget?ko:K01836">K01836</a>  E5.4.2.3; phosphoacetylglucosamine mutase [EC:5.4.2.3]
D      comp144692_c0_seq54; <a href="/dbget-bin/www_bget?ko:K01836">K01836</a>  E5.4.2.3; phosphoacetylglucosamine mutase [EC:5.4.2.3]
D      comp144692_c0_seq57; <a href="/dbget-bin/www_bget?ko:K01836">K01836</a>  E5.4.2.3; phosphoacetylglucosamine mutase [EC:5.4.2.3]
D      comp144692_c0_seq60; <a href="/dbget-bin/www_bget?ko:K01836">K01836</a>  E5.4.2.3; phosphoacetylglucosamine mutase [EC:5.4.2.3]
D      comp144692_c0_seq63; <a href="/dbget-bin/www_bget?ko:K01836">K01836</a>  E5.4.2.3; phosphoacetylglucosamine mutase [EC:5.4.2.3]
D      comp144692_c0_seq64|phosphoacetylglucosamine; <a href="/dbget-bin/www_bget?ko:K01836">K01836</a>  E5.4.2.3; phosphoacetylglucosamine mutase [EC:5.4.2.3]
D      comp144692_c0_seq65|phosphoacetylglucosamine; <a href="/dbget-bin/www_bget?ko:K01836">K01836</a>  E5.4.2.3; phosphoacetylglucosamine mutase [EC:5.4.2.3]
D      comp144692_c0_seq66|phosphoacetylglucosamine; <a href="/dbget-bin/www_bget?ko:K01836">K01836</a>  E5.4.2.3; phosphoacetylglucosamine mutase [EC:5.4.2.3]
D      comp144692_c0_seq68|phosphoacetylglucosamine; <a href="/dbget-bin/www_bget?ko:K01836">K01836</a>  E5.4.2.3; phosphoacetylglucosamine mutase [EC:5.4.2.3]
D      comp144692_c0_seq70|phosphoacetylglucosamine; <a href="/dbget-bin/www_bget?ko:K01836">K01836</a>  E5.4.2.3; phosphoacetylglucosamine mutase [EC:5.4.2.3]
D      comp144692_c0_seq72|phosphoacetylglucosamine; <a href="/dbget-bin/www_bget?ko:K01836">K01836</a>  E5.4.2.3; phosphoacetylglucosamine mutase [EC:5.4.2.3]
D      comp144692_c0_seq73|phosphoacetylglucosamine; <a href="/dbget-bin/www_bget?ko:K01836">K01836</a>  E5.4.2.3; phosphoacetylglucosamine mutase [EC:5.4.2.3]
D      comp144692_c0_seq74|phosphoacetylglucosamine; <a href="/dbget-bin/www_bget?ko:K01836">K01836</a>  E5.4.2.3; phosphoacetylglucosamine mutase [EC:5.4.2.3]
D      comp144692_c0_seq76|phosphoacetylglucosamine; <a href="/dbget-bin/www_bget?ko:K01836">K01836</a>  E5.4.2.3; phosphoacetylglucosamine mutase [EC:5.4.2.3]
D      comp144692_c0_seq79|phosphoacetylglucosamine; <a href="/dbget-bin/www_bget?ko:K01836">K01836</a>  E5.4.2.3; phosphoacetylglucosamine mutase [EC:5.4.2.3]
D      comp144692_c0_seq80|phosphoacetylglucosamine; <a href="/dbget-bin/www_bget?ko:K01836">K01836</a>  E5.4.2.3; phosphoacetylglucosamine mutase [EC:5.4.2.3]
D      comp144692_c0_seq81|phosphoacetylglucosamine; <a href="/dbget-bin/www_bget?ko:K01836">K01836</a>  E5.4.2.3; phosphoacetylglucosamine mutase [EC:5.4.2.3]
D      comp144692_c0_seq83; <a href="/dbget-bin/www_bget?ko:K01836">K01836</a>  E5.4.2.3; phosphoacetylglucosamine mutase [EC:5.4.2.3]
D      comp144692_c0_seq84|phosphoacetylglucosamine; <a href="/dbget-bin/www_bget?ko:K01836">K01836</a>  E5.4.2.3; phosphoacetylglucosamine mutase [EC:5.4.2.3]
D      comp144174_c6_seq3|udp-n-acetylhexosamine; <a href="/dbget-bin/www_bget?ko:K00972">K00972</a>  UAP1; UDP-N-acetylglucosamine pyrophosphorylase [EC:2.7.7.23]
D      comp144174_c6_seq6|udp-n-acetylhexosamine; <a href="/dbget-bin/www_bget?ko:K00972">K00972</a>  UAP1; UDP-N-acetylglucosamine pyrophosphorylase [EC:2.7.7.23]
D      comp137204_c0_seq2|bifunctional; <a href="/dbget-bin/www_bget?ko:K12409">K12409</a>  GNE; bifunctional UDP-N-acetylglucosamine 2-epimerase / N-acetylmannosamine kinase [EC:5.1.3.14 2.7.1.60]
D      comp137204_c0_seq3|bifunctional; <a href="/dbget-bin/www_bget?ko:K12409">K12409</a>  GNE; bifunctional UDP-N-acetylglucosamine 2-epimerase / N-acetylmannosamine kinase [EC:5.1.3.14 2.7.1.60]
D      comp137204_c0_seq4|bifunctional; <a href="/dbget-bin/www_bget?ko:K12409">K12409</a>  GNE; bifunctional UDP-N-acetylglucosamine 2-epimerase / N-acetylmannosamine kinase [EC:5.1.3.14 2.7.1.60]
D      comp137204_c0_seq5|bifunctional; <a href="/dbget-bin/www_bget?ko:K12409">K12409</a>  GNE; bifunctional UDP-N-acetylglucosamine 2-epimerase / N-acetylmannosamine kinase [EC:5.1.3.14 2.7.1.60]
D      comp142778_c3_seq1|n-acylglucosamine; <a href="/dbget-bin/www_bget?ko:K01787">K01787</a>  RENBP; N-acylglucosamine 2-epimerase [EC:5.1.3.8]
D      comp142778_c3_seq3|n-acylglucosamine; <a href="/dbget-bin/www_bget?ko:K01787">K01787</a>  RENBP; N-acylglucosamine 2-epimerase [EC:5.1.3.8]
D      comp142151_c0_seq7|sialic; <a href="/dbget-bin/www_bget?ko:K05304">K05304</a>  NANS, SAS; sialic acid synthase [EC:2.5.1.56 2.5.1.57]
D      comp142151_c0_seq8|sialic; <a href="/dbget-bin/www_bget?ko:K05304">K05304</a>  NANS, SAS; sialic acid synthase [EC:2.5.1.56 2.5.1.57]
D      comp142151_c0_seq19|sialic; <a href="/dbget-bin/www_bget?ko:K05304">K05304</a>  NANS, SAS; sialic acid synthase [EC:2.5.1.56 2.5.1.57]
D      comp142151_c0_seq21|sialic; <a href="/dbget-bin/www_bget?ko:K05304">K05304</a>  NANS, SAS; sialic acid synthase [EC:2.5.1.56 2.5.1.57]
D      comp142452_c0_seq35|dna-directed; <a href="/dbget-bin/www_bget?ko:K01097">K01097</a>  NANP; N-acylneuraminate-9-phosphatase [EC:3.1.3.29]
D      comp143829_c2_seq15|n-acetylneuraminate; <a href="/dbget-bin/www_bget?ko:K01639">K01639</a>  E4.1.3.3, nanA, NPL; N-acetylneuraminate lyase [EC:4.1.3.3]
D      comp143829_c2_seq28|n-acetylneuraminate; <a href="/dbget-bin/www_bget?ko:K01639">K01639</a>  E4.1.3.3, nanA, NPL; N-acetylneuraminate lyase [EC:4.1.3.3]
D      comp138439_c2_seq1|n-acylneuraminate; <a href="/dbget-bin/www_bget?ko:K00983">K00983</a>  E2.7.7.43, neuA, CMAS; N-acylneuraminate cytidylyltransferase [EC:2.7.7.43]
D      comp138439_c2_seq3|n-acylneuraminate; <a href="/dbget-bin/www_bget?ko:K00983">K00983</a>  E2.7.7.43, neuA, CMAS; N-acylneuraminate cytidylyltransferase [EC:2.7.7.43]
D      comp138439_c2_seq23|n-acylneuraminate; <a href="/dbget-bin/www_bget?ko:K00983">K00983</a>  E2.7.7.43, neuA, CMAS; N-acylneuraminate cytidylyltransferase [EC:2.7.7.43]
D      comp138439_c2_seq26|n-acylneuraminate; <a href="/dbget-bin/www_bget?ko:K00983">K00983</a>  E2.7.7.43, neuA, CMAS; N-acylneuraminate cytidylyltransferase [EC:2.7.7.43]
D      comp143740_c2_seq3|cytidine; <a href="/dbget-bin/www_bget?ko:K08080">K08080</a>  CMAH; CMP-N-acetylneuraminate monooxygenase [EC:1.14.18.2]
D      comp143740_c2_seq4|cytidine; <a href="/dbget-bin/www_bget?ko:K08080">K08080</a>  CMAH; CMP-N-acetylneuraminate monooxygenase [EC:1.14.18.2]
D      comp143740_c2_seq7|cytidine; <a href="/dbget-bin/www_bget?ko:K08080">K08080</a>  CMAH; CMP-N-acetylneuraminate monooxygenase [EC:1.14.18.2]
D      comp143740_c2_seq10|cytidine; <a href="/dbget-bin/www_bget?ko:K08080">K08080</a>  CMAH; CMP-N-acetylneuraminate monooxygenase [EC:1.14.18.2]
D      comp143740_c2_seq17|cytidine; <a href="/dbget-bin/www_bget?ko:K08080">K08080</a>  CMAH; CMP-N-acetylneuraminate monooxygenase [EC:1.14.18.2]
D      comp134314_c0_seq4|cytochrome; <a href="/dbget-bin/www_bget?ko:K00326">K00326</a>  E1.6.2.2; cytochrome-b5 reductase [EC:1.6.2.2]
D      comp135708_c1_seq4|nadh-cytochrome; <a href="/dbget-bin/www_bget?ko:K00326">K00326</a>  E1.6.2.2; cytochrome-b5 reductase [EC:1.6.2.2]
D      comp139627_c2_seq23|nadh-cytochrome; <a href="/dbget-bin/www_bget?ko:K00326">K00326</a>  E1.6.2.2; cytochrome-b5 reductase [EC:1.6.2.2]
D      comp139627_c2_seq26|nadh-cytochrome; <a href="/dbget-bin/www_bget?ko:K00326">K00326</a>  E1.6.2.2; cytochrome-b5 reductase [EC:1.6.2.2]
D      comp139627_c2_seq36|nadh-cytochrome; <a href="/dbget-bin/www_bget?ko:K00326">K00326</a>  E1.6.2.2; cytochrome-b5 reductase [EC:1.6.2.2]
D      comp143741_c4_seq3|nadh-cytochrome; <a href="/dbget-bin/www_bget?ko:K00326">K00326</a>  E1.6.2.2; cytochrome-b5 reductase [EC:1.6.2.2]
D      comp143741_c4_seq7|nadh-cytochrome; <a href="/dbget-bin/www_bget?ko:K00326">K00326</a>  E1.6.2.2; cytochrome-b5 reductase [EC:1.6.2.2]
D      comp143741_c4_seq13|nadh-cytochrome; <a href="/dbget-bin/www_bget?ko:K00326">K00326</a>  E1.6.2.2; cytochrome-b5 reductase [EC:1.6.2.2]
D      comp26757_c0_seq1|chitin; <a href="/dbget-bin/www_bget?ko:K00698">K00698</a>  CHS1; chitin synthase [EC:2.4.1.16]
D      comp139404_c0_seq9|hexokinase; <a href="/dbget-bin/www_bget?ko:K00844">K00844</a>  HK; hexokinase [EC:2.7.1.1]
D      comp139404_c0_seq11|hexokinase; <a href="/dbget-bin/www_bget?ko:K00844">K00844</a>  HK; hexokinase [EC:2.7.1.1]
D      comp139404_c0_seq20|hexokinase; <a href="/dbget-bin/www_bget?ko:K00844">K00844</a>  HK; hexokinase [EC:2.7.1.1]
D      comp139404_c0_seq32|hexokinase; <a href="/dbget-bin/www_bget?ko:K00844">K00844</a>  HK; hexokinase [EC:2.7.1.1]
D      comp142712_c1_seq1|n-acetylglucosamine-6-phosphate; <a href="/dbget-bin/www_bget?ko:K01443">K01443</a>  E3.5.1.25, nagA, AMDHD2; N-acetylglucosamine-6-phosphate deacetylase [EC:3.5.1.25]
D      comp142712_c1_seq6|n-acetylglucosamine-6-phosphate; <a href="/dbget-bin/www_bget?ko:K01443">K01443</a>  E3.5.1.25, nagA, AMDHD2; N-acetylglucosamine-6-phosphate deacetylase [EC:3.5.1.25]
D      comp142712_c1_seq7|n-acetylglucosamine-6-phosphate; <a href="/dbget-bin/www_bget?ko:K01443">K01443</a>  E3.5.1.25, nagA, AMDHD2; N-acetylglucosamine-6-phosphate deacetylase [EC:3.5.1.25]
D      comp142712_c1_seq11|n-acetylglucosamine-6-phosphate; <a href="/dbget-bin/www_bget?ko:K01443">K01443</a>  E3.5.1.25, nagA, AMDHD2; N-acetylglucosamine-6-phosphate deacetylase [EC:3.5.1.25]
D      comp134888_c1_seq1|glucosamine; <a href="/dbget-bin/www_bget?ko:K00621">K00621</a>  E2.3.1.4, GNA1; glucosamine-phosphate N-acetyltransferase [EC:2.3.1.4]
D      comp134888_c1_seq4|glucosamine-phosphate; <a href="/dbget-bin/www_bget?ko:K00621">K00621</a>  E2.3.1.4, GNA1; glucosamine-phosphate N-acetyltransferase [EC:2.3.1.4]
D      comp134888_c1_seq5|glucosamine-phosphate; <a href="/dbget-bin/www_bget?ko:K00621">K00621</a>  E2.3.1.4, GNA1; glucosamine-phosphate N-acetyltransferase [EC:2.3.1.4]
D      comp134888_c1_seq15|glucosamine; <a href="/dbget-bin/www_bget?ko:K00621">K00621</a>  E2.3.1.4, GNA1; glucosamine-phosphate N-acetyltransferase [EC:2.3.1.4]
D      comp93781_c0_seq1|glucosamine-6-phosphate; <a href="/dbget-bin/www_bget?ko:K02564">K02564</a>  nagB, GNPDA; glucosamine-6-phosphate deaminase [EC:3.5.99.6]
D      comp141529_c0_seq6|glucosamine-6-phosphate; <a href="/dbget-bin/www_bget?ko:K02564">K02564</a>  nagB, GNPDA; glucosamine-6-phosphate deaminase [EC:3.5.99.6]
D      comp141529_c0_seq11|glucosamine-6-phosphate; <a href="/dbget-bin/www_bget?ko:K02564">K02564</a>  nagB, GNPDA; glucosamine-6-phosphate deaminase [EC:3.5.99.6]
D      comp141529_c0_seq15|glucosamine-6-phosphate; <a href="/dbget-bin/www_bget?ko:K02564">K02564</a>  nagB, GNPDA; glucosamine-6-phosphate deaminase [EC:3.5.99.6]
D      comp141529_c0_seq17|glucosamine-6-phosphate; <a href="/dbget-bin/www_bget?ko:K02564">K02564</a>  nagB, GNPDA; glucosamine-6-phosphate deaminase [EC:3.5.99.6]
D      comp137419_c5_seq13|glucosamine--fructose-6-phosphate; <a href="/dbget-bin/www_bget?ko:K00820">K00820</a>  E2.6.1.16, glmS; glucosamine--fructose-6-phosphate aminotransferase (isomerizing) [EC:2.6.1.16]
D      comp137419_c5_seq16|glutamine-fructose-6-phosphate; <a href="/dbget-bin/www_bget?ko:K00820">K00820</a>  E2.6.1.16, glmS; glucosamine--fructose-6-phosphate aminotransferase (isomerizing) [EC:2.6.1.16]
D      comp137419_c5_seq40|glutamine-fructose-6-phosphate; <a href="/dbget-bin/www_bget?ko:K00820">K00820</a>  E2.6.1.16, glmS; glucosamine--fructose-6-phosphate aminotransferase (isomerizing) [EC:2.6.1.16]
D      comp143342_c0_seq2|glucuronokinase; <a href="/dbget-bin/www_bget?ko:K16190">K16190</a>  GLCAK; glucuronokinase [EC:2.7.1.43]
D      comp143342_c0_seq6|glucuronokinase; <a href="/dbget-bin/www_bget?ko:K16190">K16190</a>  GLCAK; glucuronokinase [EC:2.7.1.43]
D      comp143342_c0_seq8|glucuronokinase; <a href="/dbget-bin/www_bget?ko:K16190">K16190</a>  GLCAK; glucuronokinase [EC:2.7.1.43]
D      comp143342_c0_seq11|glucuronokinase; <a href="/dbget-bin/www_bget?ko:K16190">K16190</a>  GLCAK; glucuronokinase [EC:2.7.1.43]
D      comp140810_c1_seq2|udp-glucuronic; <a href="/dbget-bin/www_bget?ko:K08678">K08678</a>  UXS1; UDP-glucuronate decarboxylase [EC:4.1.1.35]
D      comp140810_c1_seq4|udp-glucuronic; <a href="/dbget-bin/www_bget?ko:K08678">K08678</a>  UXS1; UDP-glucuronate decarboxylase [EC:4.1.1.35]
D      comp140810_c1_seq5|udp-glucuronic; <a href="/dbget-bin/www_bget?ko:K08678">K08678</a>  UXS1; UDP-glucuronate decarboxylase [EC:4.1.1.35]
D      comp140810_c1_seq7|udp-glucuronic; <a href="/dbget-bin/www_bget?ko:K08678">K08678</a>  UXS1; UDP-glucuronate decarboxylase [EC:4.1.1.35]
D      comp140810_c1_seq8|udp-glucuronic; <a href="/dbget-bin/www_bget?ko:K08678">K08678</a>  UXS1; UDP-glucuronate decarboxylase [EC:4.1.1.35]
D      comp140810_c1_seq13|udp-glucuronic; <a href="/dbget-bin/www_bget?ko:K08678">K08678</a>  UXS1; UDP-glucuronate decarboxylase [EC:4.1.1.35]
D      comp140810_c1_seq15|udp-glucuronic; <a href="/dbget-bin/www_bget?ko:K08678">K08678</a>  UXS1; UDP-glucuronate decarboxylase [EC:4.1.1.35]
D      comp139986_c0_seq1|phosphoglucose; <a href="/dbget-bin/www_bget?ko:K01810">K01810</a>  GPI, pgi; glucose-6-phosphate isomerase [EC:5.3.1.9]
D      comp139763_c0_seq14|phosphoglucomutase-1; <a href="/dbget-bin/www_bget?ko:K01835">K01835</a>  pgm; phosphoglucomutase [EC:5.4.2.2]
D      comp139763_c0_seq16|phosphoglucomutase-1; <a href="/dbget-bin/www_bget?ko:K01835">K01835</a>  pgm; phosphoglucomutase [EC:5.4.2.2]
D      comp145361_c2_seq7|phosphoglucomutase-1; <a href="/dbget-bin/www_bget?ko:K01835">K01835</a>  pgm; phosphoglucomutase [EC:5.4.2.2]
D      comp145361_c2_seq19|phosphoglucomutase; <a href="/dbget-bin/www_bget?ko:K01835">K01835</a>  pgm; phosphoglucomutase [EC:5.4.2.2]
D      comp145361_c2_seq20|phosphoglucomutase-1; <a href="/dbget-bin/www_bget?ko:K01835">K01835</a>  pgm; phosphoglucomutase [EC:5.4.2.2]
D      comp145361_c2_seq34|phosphoglucomutase; <a href="/dbget-bin/www_bget?ko:K01835">K01835</a>  pgm; phosphoglucomutase [EC:5.4.2.2]
D      comp145361_c2_seq40|phosphoglucomutase; <a href="/dbget-bin/www_bget?ko:K01835">K01835</a>  pgm; phosphoglucomutase [EC:5.4.2.2]
D      comp145361_c2_seq49|phosphoglucomutase-1; <a href="/dbget-bin/www_bget?ko:K01835">K01835</a>  pgm; phosphoglucomutase [EC:5.4.2.2]
D      comp142625_c1_seq1|phosphoglucomutase; <a href="/dbget-bin/www_bget?ko:K15779">K15779</a>  PGM2; phosphoglucomutase / phosphopentomutase [EC:5.4.2.2 5.4.2.7]
D      comp142625_c1_seq6|phosphoglucomutase; <a href="/dbget-bin/www_bget?ko:K15779">K15779</a>  PGM2; phosphoglucomutase / phosphopentomutase [EC:5.4.2.2 5.4.2.7]
D      comp144934_c0_seq6|utp--glucose-1-phosphate; <a href="/dbget-bin/www_bget?ko:K00963">K00963</a>  UGP2, galU, galF; UTP--glucose-1-phosphate uridylyltransferase [EC:2.7.7.9]
D      comp144934_c0_seq9|utp--glucose-1-phosphate; <a href="/dbget-bin/www_bget?ko:K00963">K00963</a>  UGP2, galU, galF; UTP--glucose-1-phosphate uridylyltransferase [EC:2.7.7.9]
D      comp144934_c0_seq10|utp--glucose-1-phosphate; <a href="/dbget-bin/www_bget?ko:K00963">K00963</a>  UGP2, galU, galF; UTP--glucose-1-phosphate uridylyltransferase [EC:2.7.7.9]
D      comp131924_c0_seq1|galactose-1-phosphate; <a href="/dbget-bin/www_bget?ko:K00965">K00965</a>  galT, GALT; UDPglucose--hexose-1-phosphate uridylyltransferase [EC:2.7.7.12]
D      comp144838_c4_seq3|udp-glucose; <a href="/dbget-bin/www_bget?ko:K00012">K00012</a>  UGDH, ugd; UDPglucose 6-dehydrogenase [EC:1.1.1.22]
D      comp144838_c4_seq40|udp-glucose; <a href="/dbget-bin/www_bget?ko:K00012">K00012</a>  UGDH, ugd; UDPglucose 6-dehydrogenase [EC:1.1.1.22]
D      comp144838_c4_seq43|udp-glucose; <a href="/dbget-bin/www_bget?ko:K00012">K00012</a>  UGDH, ugd; UDPglucose 6-dehydrogenase [EC:1.1.1.22]
D      comp112642_c0_seq1|galactokinase; <a href="/dbget-bin/www_bget?ko:K00849">K00849</a>  galK; galactokinase [EC:2.7.1.6]
D      comp138873_c0_seq1|n-acetylgalactosamine; <a href="/dbget-bin/www_bget?ko:K00849">K00849</a>  galK; galactokinase [EC:2.7.1.6]
D      comp138873_c0_seq2|n-acetylgalactosamine; <a href="/dbget-bin/www_bget?ko:K00849">K00849</a>  galK; galactokinase [EC:2.7.1.6]
D      comp136609_c0_seq15|udp-glucose; <a href="/dbget-bin/www_bget?ko:K01784">K01784</a>  galE, GALE; UDP-glucose 4-epimerase [EC:5.1.3.2]
D      comp140210_c0_seq1|phosphomannomutase; <a href="/dbget-bin/www_bget?ko:K01840">K01840</a>  E5.4.2.8, manB; phosphomannomutase [EC:5.4.2.8]
D      comp143609_c3_seq3|phosphomannomutase; <a href="/dbget-bin/www_bget?ko:K01840">K01840</a>  E5.4.2.8, manB; phosphomannomutase [EC:5.4.2.8]
D      comp38040_c0_seq1|mannose-1-phosphate; <a href="/dbget-bin/www_bget?ko:K00966">K00966</a>  GMPP; mannose-1-phosphate guanylyltransferase [EC:2.7.7.13]
D      comp137467_c1_seq1|mannose-1-phosphate; <a href="/dbget-bin/www_bget?ko:K00966">K00966</a>  GMPP; mannose-1-phosphate guanylyltransferase [EC:2.7.7.13]
D      comp143675_c1_seq19|mannose-1-phosphate; <a href="/dbget-bin/www_bget?ko:K00966">K00966</a>  GMPP; mannose-1-phosphate guanylyltransferase [EC:2.7.7.13]
D      comp143675_c1_seq22|mannose-1-phosphate; <a href="/dbget-bin/www_bget?ko:K00966">K00966</a>  GMPP; mannose-1-phosphate guanylyltransferase [EC:2.7.7.13]
D      comp124196_c0_seq2|gdp-mannose; <a href="/dbget-bin/www_bget?ko:K01711">K01711</a>  gmd, GMDS; GDPmannose 4,6-dehydratase [EC:4.2.1.47]
D      comp139552_c12_seq12|mannose-6-phosphate; <a href="/dbget-bin/www_bget?ko:K01809">K01809</a>  E5.3.1.8, manA; mannose-6-phosphate isomerase [EC:5.3.1.8]
D      comp139552_c12_seq19|mannose-6-phosphate; <a href="/dbget-bin/www_bget?ko:K01809">K01809</a>  E5.3.1.8, manA; mannose-6-phosphate isomerase [EC:5.3.1.8]
D      comp137487_c5_seq9|l-fucose; <a href="/dbget-bin/www_bget?ko:K05305">K05305</a>  FUK; fucokinase [EC:2.7.1.52]
D      comp137487_c5_seq16|l-fucose; <a href="/dbget-bin/www_bget?ko:K05305">K05305</a>  FUK; fucokinase [EC:2.7.1.52]
D      comp137390_c0_seq2|fucose-1-phosphate; <a href="/dbget-bin/www_bget?ko:K00976">K00976</a>  FPGT; fucose-1-phosphate guanylyltransferase [EC:2.7.7.30]
D      comp141741_c0_seq3|tissue; <a href="/dbget-bin/www_bget?ko:K02377">K02377</a>  E1.1.1.271, fcl; GDP-L-fucose synthase [EC:1.1.1.271]
D      comp141741_c0_seq4|tissue; <a href="/dbget-bin/www_bget?ko:K02377">K02377</a>  E1.1.1.271, fcl; GDP-L-fucose synthase [EC:1.1.1.271]
D      comp141741_c0_seq9|tissue; <a href="/dbget-bin/www_bget?ko:K02377">K02377</a>  E1.1.1.271, fcl; GDP-L-fucose synthase [EC:1.1.1.271]
D      comp141741_c0_seq12|tissue; <a href="/dbget-bin/www_bget?ko:K02377">K02377</a>  E1.1.1.271, fcl; GDP-L-fucose synthase [EC:1.1.1.271]
C    00620 Pyruvate metabolism [PATH:<a href="http://www.genome.jp/kegg-bin/mark_pathway_www?@ko00620/K01895/K00161/K00162/K00627/K00382/K13997/K00873/K11262/K01512/K00128/K14085/K00149/K00016/K00102/K01759/K01069/K00049/K00011/K00027/K00029/K01958/K00025/K00026/K01596/K00626">ko00620</a>]
D      comp134099_c1_seq6|acetyl-coenzyme; <a href="/dbget-bin/www_bget?ko:K01895">K01895</a>  ACSS, acs; acetyl-CoA synthetase [EC:6.2.1.1]
D      comp134099_c1_seq7|acetyl-coenzyme; <a href="/dbget-bin/www_bget?ko:K01895">K01895</a>  ACSS, acs; acetyl-CoA synthetase [EC:6.2.1.1]
D      comp134099_c1_seq8|acetyl-coenzyme; <a href="/dbget-bin/www_bget?ko:K01895">K01895</a>  ACSS, acs; acetyl-CoA synthetase [EC:6.2.1.1]
D      comp141840_c3_seq1|acetyl-coenzyme; <a href="/dbget-bin/www_bget?ko:K01895">K01895</a>  ACSS, acs; acetyl-CoA synthetase [EC:6.2.1.1]
D      comp141840_c3_seq8|acyl-; <a href="/dbget-bin/www_bget?ko:K01895">K01895</a>  ACSS, acs; acetyl-CoA synthetase [EC:6.2.1.1]
D      comp145035_c0_seq4|pyruvate; <a href="/dbget-bin/www_bget?ko:K00161">K00161</a>  PDHA, pdhA; pyruvate dehydrogenase E1 component subunit alpha [EC:1.2.4.1]
D      comp145035_c0_seq17|pyruvate; <a href="/dbget-bin/www_bget?ko:K00161">K00161</a>  PDHA, pdhA; pyruvate dehydrogenase E1 component subunit alpha [EC:1.2.4.1]
D      comp145035_c0_seq18|pyruvate; <a href="/dbget-bin/www_bget?ko:K00161">K00161</a>  PDHA, pdhA; pyruvate dehydrogenase E1 component subunit alpha [EC:1.2.4.1]
D      comp145035_c0_seq19|pyruvate; <a href="/dbget-bin/www_bget?ko:K00161">K00161</a>  PDHA, pdhA; pyruvate dehydrogenase E1 component subunit alpha [EC:1.2.4.1]
D      comp145183_c0_seq6|pyruvate; <a href="/dbget-bin/www_bget?ko:K00162">K00162</a>  PDHB, pdhB; pyruvate dehydrogenase E1 component subunit beta [EC:1.2.4.1]
D      comp145183_c0_seq7|pyruvate; <a href="/dbget-bin/www_bget?ko:K00162">K00162</a>  PDHB, pdhB; pyruvate dehydrogenase E1 component subunit beta [EC:1.2.4.1]
D      comp145183_c0_seq11|pyruvate; <a href="/dbget-bin/www_bget?ko:K00162">K00162</a>  PDHB, pdhB; pyruvate dehydrogenase E1 component subunit beta [EC:1.2.4.1]
D      comp145183_c0_seq15|pyruvate; <a href="/dbget-bin/www_bget?ko:K00162">K00162</a>  PDHB, pdhB; pyruvate dehydrogenase E1 component subunit beta [EC:1.2.4.1]
D      comp144907_c1_seq3|dihydrolipoyllysine-residue; <a href="/dbget-bin/www_bget?ko:K00627">K00627</a>  DLAT, aceF, pdhC; pyruvate dehydrogenase E2 component (dihydrolipoamide acetyltransferase) [EC:2.3.1.12]
D      comp144907_c1_seq32|dihydrolipoyllysine-residue; <a href="/dbget-bin/www_bget?ko:K00627">K00627</a>  DLAT, aceF, pdhC; pyruvate dehydrogenase E2 component (dihydrolipoamide acetyltransferase) [EC:2.3.1.12]
D      comp145325_c0_seq17|dihydrolipoamide; <a href="/dbget-bin/www_bget?ko:K00382">K00382</a>  DLD, lpd, pdhD; dihydrolipoamide dehydrogenase [EC:1.8.1.4]
D      comp145325_c0_seq22|dihydrolipoyl; <a href="/dbget-bin/www_bget?ko:K00382">K00382</a>  DLD, lpd, pdhD; dihydrolipoamide dehydrogenase [EC:1.8.1.4]
D      comp145325_c0_seq37|dihydrolipoamide; <a href="/dbget-bin/www_bget?ko:K00382">K00382</a>  DLD, lpd, pdhD; dihydrolipoamide dehydrogenase [EC:1.8.1.4]
D      comp145325_c0_seq54|dihydrolipoyl; <a href="/dbget-bin/www_bget?ko:K00382">K00382</a>  DLD, lpd, pdhD; dihydrolipoamide dehydrogenase [EC:1.8.1.4]
D      comp143493_c0_seq2|pyruvate; <a href="/dbget-bin/www_bget?ko:K13997">K13997</a>  PDHX; dihydrolipoamide dehydrogenase-binding protein of pyruvate dehydrogenase complex
D      comp143493_c0_seq6|pyruvate; <a href="/dbget-bin/www_bget?ko:K13997">K13997</a>  PDHX; dihydrolipoamide dehydrogenase-binding protein of pyruvate dehydrogenase complex
D      comp143493_c0_seq10|pyruvate; <a href="/dbget-bin/www_bget?ko:K13997">K13997</a>  PDHX; dihydrolipoamide dehydrogenase-binding protein of pyruvate dehydrogenase complex
D      comp143493_c0_seq11|pyruvate; <a href="/dbget-bin/www_bget?ko:K13997">K13997</a>  PDHX; dihydrolipoamide dehydrogenase-binding protein of pyruvate dehydrogenase complex
D      comp143493_c0_seq17|pyruvate; <a href="/dbget-bin/www_bget?ko:K13997">K13997</a>  PDHX; dihydrolipoamide dehydrogenase-binding protein of pyruvate dehydrogenase complex
D      comp52238_c0_seq1|pyruvate; <a href="/dbget-bin/www_bget?ko:K00873">K00873</a>  PK, pyk; pyruvate kinase [EC:2.7.1.40]
D      comp142724_c0_seq10|pyruvate; <a href="/dbget-bin/www_bget?ko:K00873">K00873</a>  PK, pyk; pyruvate kinase [EC:2.7.1.40]
D      comp142724_c0_seq11|pyruvate; <a href="/dbget-bin/www_bget?ko:K00873">K00873</a>  PK, pyk; pyruvate kinase [EC:2.7.1.40]
D      comp141481_c2_seq47|acetyl-; <a href="/dbget-bin/www_bget?ko:K11262">K11262</a>  ACAC; acetyl-CoA carboxylase / biotin carboxylase [EC:6.4.1.2 6.3.4.14]
D      comp136670_c0_seq6|acylphosphatase-2; <a href="/dbget-bin/www_bget?ko:K01512">K01512</a>  acyP; acylphosphatase [EC:3.6.1.7]
D      comp136670_c0_seq10|acylphosphatase-2; <a href="/dbget-bin/www_bget?ko:K01512">K01512</a>  acyP; acylphosphatase [EC:3.6.1.7]
D      comp143288_c0_seq2|acylphosphatase-1; <a href="/dbget-bin/www_bget?ko:K01512">K01512</a>  acyP; acylphosphatase [EC:3.6.1.7]
D      comp143288_c0_seq4|acylphosphatase-1; <a href="/dbget-bin/www_bget?ko:K01512">K01512</a>  acyP; acylphosphatase [EC:3.6.1.7]
D      comp143288_c0_seq6|acylphosphatase-1; <a href="/dbget-bin/www_bget?ko:K01512">K01512</a>  acyP; acylphosphatase [EC:3.6.1.7]
D      comp143288_c0_seq8|acylphosphatase-1; <a href="/dbget-bin/www_bget?ko:K01512">K01512</a>  acyP; acylphosphatase [EC:3.6.1.7]
D      comp143288_c0_seq10|acylphosphatase-1; <a href="/dbget-bin/www_bget?ko:K01512">K01512</a>  acyP; acylphosphatase [EC:3.6.1.7]
D      comp143288_c0_seq11|acylphosphatase-1; <a href="/dbget-bin/www_bget?ko:K01512">K01512</a>  acyP; acylphosphatase [EC:3.6.1.7]
D      comp142917_c3_seq40|acylphosphatase; <a href="/dbget-bin/www_bget?ko:K01512">K01512</a>  acyP; acylphosphatase [EC:3.6.1.7]
D      comp133936_c0_seq1|fatty; <a href="/dbget-bin/www_bget?ko:K00128">K00128</a>  E1.2.1.3; aldehyde dehydrogenase (NAD+) [EC:1.2.1.3]
D      comp133936_c0_seq2|fatty; <a href="/dbget-bin/www_bget?ko:K00128">K00128</a>  E1.2.1.3; aldehyde dehydrogenase (NAD+) [EC:1.2.1.3]
D      comp141324_c0_seq12|fatty; <a href="/dbget-bin/www_bget?ko:K00128">K00128</a>  E1.2.1.3; aldehyde dehydrogenase (NAD+) [EC:1.2.1.3]
D      comp141324_c0_seq13|fatty; <a href="/dbget-bin/www_bget?ko:K00128">K00128</a>  E1.2.1.3; aldehyde dehydrogenase (NAD+) [EC:1.2.1.3]
D      comp144225_c0_seq9|aldehyde; <a href="/dbget-bin/www_bget?ko:K00128">K00128</a>  E1.2.1.3; aldehyde dehydrogenase (NAD+) [EC:1.2.1.3]
D      comp144225_c0_seq28|aldehyde; <a href="/dbget-bin/www_bget?ko:K00128">K00128</a>  E1.2.1.3; aldehyde dehydrogenase (NAD+) [EC:1.2.1.3]
D      comp140984_c0_seq25|aldehyde; <a href="/dbget-bin/www_bget?ko:K14085">K14085</a>  ALDH7A1; aldehyde dehydrogenase family 7 member A1 [EC:1.2.1.31 1.2.1.8 1.2.1.3]
D      comp140984_c0_seq39|aldehyde; <a href="/dbget-bin/www_bget?ko:K14085">K14085</a>  ALDH7A1; aldehyde dehydrogenase family 7 member A1 [EC:1.2.1.31 1.2.1.8 1.2.1.3]
D      comp140984_c0_seq50|aldehyde; <a href="/dbget-bin/www_bget?ko:K14085">K14085</a>  ALDH7A1; aldehyde dehydrogenase family 7 member A1 [EC:1.2.1.31 1.2.1.8 1.2.1.3]
D      comp140984_c0_seq63|aldehyde; <a href="/dbget-bin/www_bget?ko:K14085">K14085</a>  ALDH7A1; aldehyde dehydrogenase family 7 member A1 [EC:1.2.1.31 1.2.1.8 1.2.1.3]
D      comp141324_c0_seq10|aldehyde; <a href="/dbget-bin/www_bget?ko:K00149">K00149</a>  ALDH9A1; aldehyde dehydrogenase family 9 member A1 [EC:1.2.1.47 1.2.1.3]
D      comp145173_c0_seq1|aldehyde; <a href="/dbget-bin/www_bget?ko:K00149">K00149</a>  ALDH9A1; aldehyde dehydrogenase family 9 member A1 [EC:1.2.1.47 1.2.1.3]
D      comp145173_c0_seq2|aldehyde; <a href="/dbget-bin/www_bget?ko:K00149">K00149</a>  ALDH9A1; aldehyde dehydrogenase family 9 member A1 [EC:1.2.1.47 1.2.1.3]
D      comp145173_c0_seq3|aldehyde; <a href="/dbget-bin/www_bget?ko:K00149">K00149</a>  ALDH9A1; aldehyde dehydrogenase family 9 member A1 [EC:1.2.1.47 1.2.1.3]
D      comp145173_c0_seq4|aldehyde; <a href="/dbget-bin/www_bget?ko:K00149">K00149</a>  ALDH9A1; aldehyde dehydrogenase family 9 member A1 [EC:1.2.1.47 1.2.1.3]
D      comp145173_c0_seq7|aldehyde; <a href="/dbget-bin/www_bget?ko:K00149">K00149</a>  ALDH9A1; aldehyde dehydrogenase family 9 member A1 [EC:1.2.1.47 1.2.1.3]
D      comp145173_c0_seq9|aldehyde; <a href="/dbget-bin/www_bget?ko:K00149">K00149</a>  ALDH9A1; aldehyde dehydrogenase family 9 member A1 [EC:1.2.1.47 1.2.1.3]
D      comp145173_c0_seq12|aldehyde; <a href="/dbget-bin/www_bget?ko:K00149">K00149</a>  ALDH9A1; aldehyde dehydrogenase family 9 member A1 [EC:1.2.1.47 1.2.1.3]
D      comp145173_c0_seq13|aldehyde; <a href="/dbget-bin/www_bget?ko:K00149">K00149</a>  ALDH9A1; aldehyde dehydrogenase family 9 member A1 [EC:1.2.1.47 1.2.1.3]
D      comp133834_c0_seq1|lactate; <a href="/dbget-bin/www_bget?ko:K00016">K00016</a>  LDH, ldh; L-lactate dehydrogenase [EC:1.1.1.27]
D      comp133834_c0_seq3|lactate; <a href="/dbget-bin/www_bget?ko:K00016">K00016</a>  LDH, ldh; L-lactate dehydrogenase [EC:1.1.1.27]
D      comp145231_c0_seq1|lactate; <a href="/dbget-bin/www_bget?ko:K00016">K00016</a>  LDH, ldh; L-lactate dehydrogenase [EC:1.1.1.27]
D      comp145231_c0_seq3|lactate; <a href="/dbget-bin/www_bget?ko:K00016">K00016</a>  LDH, ldh; L-lactate dehydrogenase [EC:1.1.1.27]
D      comp138539_c0_seq6|probable; <a href="/dbget-bin/www_bget?ko:K00102">K00102</a>  E1.1.2.4, dld; D-lactate dehydrogenase (cytochrome) [EC:1.1.2.4]
D      comp141392_c0_seq2|lactoylglutathione; <a href="/dbget-bin/www_bget?ko:K01759">K01759</a>  E4.4.1.5, GLO1, gloA; lactoylglutathione lyase [EC:4.4.1.5]
D      comp138202_c2_seq4|hydroxyacylglutathione; <a href="/dbget-bin/www_bget?ko:K01069">K01069</a>  E3.1.2.6, gloB; hydroxyacylglutathione hydrolase [EC:3.1.2.6]
D      comp138202_c2_seq8|hydroxyacylglutathione; <a href="/dbget-bin/www_bget?ko:K01069">K01069</a>  E3.1.2.6, gloB; hydroxyacylglutathione hydrolase [EC:3.1.2.6]
D      comp138202_c2_seq9|hydroxyacylglutathione; <a href="/dbget-bin/www_bget?ko:K01069">K01069</a>  E3.1.2.6, gloB; hydroxyacylglutathione hydrolase [EC:3.1.2.6]
D      comp143839_c1_seq1|hydroxyacylglutathione; <a href="/dbget-bin/www_bget?ko:K01069">K01069</a>  E3.1.2.6, gloB; hydroxyacylglutathione hydrolase [EC:3.1.2.6]
D      comp143839_c1_seq2|hydroxyacylglutathione; <a href="/dbget-bin/www_bget?ko:K01069">K01069</a>  E3.1.2.6, gloB; hydroxyacylglutathione hydrolase [EC:3.1.2.6]
D      comp143839_c1_seq3|hydroxyacylglutathione; <a href="/dbget-bin/www_bget?ko:K01069">K01069</a>  E3.1.2.6, gloB; hydroxyacylglutathione hydrolase [EC:3.1.2.6]
D      comp143839_c1_seq4|hydroxyacylglutathione; <a href="/dbget-bin/www_bget?ko:K01069">K01069</a>  E3.1.2.6, gloB; hydroxyacylglutathione hydrolase [EC:3.1.2.6]
D      comp133043_c0_seq3|glyoxylate; <a href="/dbget-bin/www_bget?ko:K00049">K00049</a>  GRHPR; glyoxylate/hydroxypyruvate reductase [EC:1.1.1.79 1.1.1.81]
D      comp134923_c0_seq3|glyoxylate; <a href="/dbget-bin/www_bget?ko:K00049">K00049</a>  GRHPR; glyoxylate/hydroxypyruvate reductase [EC:1.1.1.79 1.1.1.81]
D      comp145369_c0_seq5|aldose; <a href="/dbget-bin/www_bget?ko:K00011">K00011</a>  E1.1.1.21, AKR1; aldehyde reductase [EC:1.1.1.21]
D      comp145369_c0_seq7|aldose; <a href="/dbget-bin/www_bget?ko:K00011">K00011</a>  E1.1.1.21, AKR1; aldehyde reductase [EC:1.1.1.21]
D      comp140729_c0_seq2|nad-dependent; <a href="/dbget-bin/www_bget?ko:K00027">K00027</a>  E1.1.1.38, sfcA, maeA; malate dehydrogenase (oxaloacetate-decarboxylating) [EC:1.1.1.38]
D      comp140729_c0_seq22|nad-dependent; <a href="/dbget-bin/www_bget?ko:K00027">K00027</a>  E1.1.1.38, sfcA, maeA; malate dehydrogenase (oxaloacetate-decarboxylating) [EC:1.1.1.38]
D      comp140729_c0_seq34|nad-dependent; <a href="/dbget-bin/www_bget?ko:K00027">K00027</a>  E1.1.1.38, sfcA, maeA; malate dehydrogenase (oxaloacetate-decarboxylating) [EC:1.1.1.38]
D      comp140729_c0_seq36|nad-dependent; <a href="/dbget-bin/www_bget?ko:K00027">K00027</a>  E1.1.1.38, sfcA, maeA; malate dehydrogenase (oxaloacetate-decarboxylating) [EC:1.1.1.38]
D      comp140729_c0_seq40|nad-dependent; <a href="/dbget-bin/www_bget?ko:K00027">K00027</a>  E1.1.1.38, sfcA, maeA; malate dehydrogenase (oxaloacetate-decarboxylating) [EC:1.1.1.38]
D      comp140729_c0_seq44|nad-dependent; <a href="/dbget-bin/www_bget?ko:K00027">K00027</a>  E1.1.1.38, sfcA, maeA; malate dehydrogenase (oxaloacetate-decarboxylating) [EC:1.1.1.38]
D      comp137777_c0_seq6|nadp-dependent; <a href="/dbget-bin/www_bget?ko:K00029">K00029</a>  E1.1.1.40, maeB; malate dehydrogenase (oxaloacetate-decarboxylating)(NADP+) [EC:1.1.1.40]
D      comp137777_c0_seq7|nadp-dependent; <a href="/dbget-bin/www_bget?ko:K00029">K00029</a>  E1.1.1.40, maeB; malate dehydrogenase (oxaloacetate-decarboxylating)(NADP+) [EC:1.1.1.40]
D      comp139085_c0_seq4|pyruvate; <a href="/dbget-bin/www_bget?ko:K01958">K01958</a>  PC, pyc; pyruvate carboxylase [EC:6.4.1.1]
D      comp139085_c0_seq5|pyruvate; <a href="/dbget-bin/www_bget?ko:K01958">K01958</a>  PC, pyc; pyruvate carboxylase [EC:6.4.1.1]
D      comp145383_c2_seq3|malate; <a href="/dbget-bin/www_bget?ko:K00025">K00025</a>  MDH1; malate dehydrogenase [EC:1.1.1.37]
D      comp142400_c1_seq4|malate; <a href="/dbget-bin/www_bget?ko:K00026">K00026</a>  MDH2; malate dehydrogenase [EC:1.1.1.37]
D      comp109946_c0_seq1|phosphoenolpyruvate; <a href="/dbget-bin/www_bget?ko:K01596">K01596</a>  E4.1.1.32, pckA, PEPCK; phosphoenolpyruvate carboxykinase (GTP) [EC:4.1.1.32]
D      comp109946_c0_seq2|phosphoenolpyruvate; <a href="/dbget-bin/www_bget?ko:K01596">K01596</a>  E4.1.1.32, pckA, PEPCK; phosphoenolpyruvate carboxykinase (GTP) [EC:4.1.1.32]
D      comp133479_c0_seq8|acetyl-; <a href="/dbget-bin/www_bget?ko:K00626">K00626</a>  E2.3.1.9, atoB; acetyl-CoA C-acetyltransferase [EC:2.3.1.9]
D      comp133479_c0_seq16|acetyl-; <a href="/dbget-bin/www_bget?ko:K00626">K00626</a>  E2.3.1.9, atoB; acetyl-CoA C-acetyltransferase [EC:2.3.1.9]
D      comp144932_c0_seq2|acetyl-; <a href="/dbget-bin/www_bget?ko:K00626">K00626</a>  E2.3.1.9, atoB; acetyl-CoA C-acetyltransferase [EC:2.3.1.9]
D      comp144932_c0_seq3|acetyl-; <a href="/dbget-bin/www_bget?ko:K00626">K00626</a>  E2.3.1.9, atoB; acetyl-CoA C-acetyltransferase [EC:2.3.1.9]
D      comp144932_c0_seq5|acetyl-; <a href="/dbget-bin/www_bget?ko:K00626">K00626</a>  E2.3.1.9, atoB; acetyl-CoA C-acetyltransferase [EC:2.3.1.9]
D      comp144932_c0_seq7|acetyl-; <a href="/dbget-bin/www_bget?ko:K00626">K00626</a>  E2.3.1.9, atoB; acetyl-CoA C-acetyltransferase [EC:2.3.1.9]
C    00630 Glyoxylate and dicarboxylate metabolism [PATH:<a href="http://www.genome.jp/kegg-bin/mark_pathway_www?@ko00630/K00025/K00026/K01647/K01681/K00626/K05606/K01965/K01966/K01847/K11517/K03781/K00049/K01091/K01915/K00600/K02437/K01816/K15788/K01432">ko00630</a>]
D      comp145383_c2_seq3|malate; <a href="/dbget-bin/www_bget?ko:K00025">K00025</a>  MDH1; malate dehydrogenase [EC:1.1.1.37]
D      comp142400_c1_seq4|malate; <a href="/dbget-bin/www_bget?ko:K00026">K00026</a>  MDH2; malate dehydrogenase [EC:1.1.1.37]
D      comp145448_c3_seq2|citrate; <a href="/dbget-bin/www_bget?ko:K01647">K01647</a>  CS, gltA; citrate synthase [EC:2.3.3.1]
D      comp145448_c3_seq7|citrate; <a href="/dbget-bin/www_bget?ko:K01647">K01647</a>  CS, gltA; citrate synthase [EC:2.3.3.1]
D      comp145448_c3_seq10|citrate; <a href="/dbget-bin/www_bget?ko:K01647">K01647</a>  CS, gltA; citrate synthase [EC:2.3.3.1]
D      comp145448_c3_seq11|citrate; <a href="/dbget-bin/www_bget?ko:K01647">K01647</a>  CS, gltA; citrate synthase [EC:2.3.3.1]
D      comp142529_c0_seq13|cytoplasmic; <a href="/dbget-bin/www_bget?ko:K01681">K01681</a>  ACO, acnA; aconitate hydratase 1 / homoaconitase [EC:4.2.1.3 4.2.1.-]
D      comp142529_c0_seq15|cytoplasmic; <a href="/dbget-bin/www_bget?ko:K01681">K01681</a>  ACO, acnA; aconitate hydratase 1 / homoaconitase [EC:4.2.1.3 4.2.1.-]
D      comp142529_c0_seq25|cytoplasmic; <a href="/dbget-bin/www_bget?ko:K01681">K01681</a>  ACO, acnA; aconitate hydratase 1 / homoaconitase [EC:4.2.1.3 4.2.1.-]
D      comp142529_c0_seq27|cytoplasmic; <a href="/dbget-bin/www_bget?ko:K01681">K01681</a>  ACO, acnA; aconitate hydratase 1 / homoaconitase [EC:4.2.1.3 4.2.1.-]
D      comp143774_c0_seq3|aconitase; <a href="/dbget-bin/www_bget?ko:K01681">K01681</a>  ACO, acnA; aconitate hydratase 1 / homoaconitase [EC:4.2.1.3 4.2.1.-]
D      comp143774_c0_seq7|aconitase; <a href="/dbget-bin/www_bget?ko:K01681">K01681</a>  ACO, acnA; aconitate hydratase 1 / homoaconitase [EC:4.2.1.3 4.2.1.-]
D      comp133479_c0_seq8|acetyl-; <a href="/dbget-bin/www_bget?ko:K00626">K00626</a>  E2.3.1.9, atoB; acetyl-CoA C-acetyltransferase [EC:2.3.1.9]
D      comp133479_c0_seq16|acetyl-; <a href="/dbget-bin/www_bget?ko:K00626">K00626</a>  E2.3.1.9, atoB; acetyl-CoA C-acetyltransferase [EC:2.3.1.9]
D      comp144932_c0_seq2|acetyl-; <a href="/dbget-bin/www_bget?ko:K00626">K00626</a>  E2.3.1.9, atoB; acetyl-CoA C-acetyltransferase [EC:2.3.1.9]
D      comp144932_c0_seq3|acetyl-; <a href="/dbget-bin/www_bget?ko:K00626">K00626</a>  E2.3.1.9, atoB; acetyl-CoA C-acetyltransferase [EC:2.3.1.9]
D      comp144932_c0_seq5|acetyl-; <a href="/dbget-bin/www_bget?ko:K00626">K00626</a>  E2.3.1.9, atoB; acetyl-CoA C-acetyltransferase [EC:2.3.1.9]
D      comp144932_c0_seq7|acetyl-; <a href="/dbget-bin/www_bget?ko:K00626">K00626</a>  E2.3.1.9, atoB; acetyl-CoA C-acetyltransferase [EC:2.3.1.9]
D      comp143364_c1_seq5|methylmalonyl-; <a href="/dbget-bin/www_bget?ko:K05606">K05606</a>  MCEE, epi; methylmalonyl-CoA/ethylmalonyl-CoA epimerase [EC:5.1.99.1]
D      comp138476_c0_seq6|propionyl-; <a href="/dbget-bin/www_bget?ko:K01965">K01965</a>  PCCA, pccA; propionyl-CoA carboxylase alpha chain [EC:6.4.1.3]
D      comp138476_c0_seq8|propionyl-; <a href="/dbget-bin/www_bget?ko:K01965">K01965</a>  PCCA, pccA; propionyl-CoA carboxylase alpha chain [EC:6.4.1.3]
D      comp143769_c0_seq1|propionyl-; <a href="/dbget-bin/www_bget?ko:K01966">K01966</a>  PCCB, pccB; propionyl-CoA carboxylase beta chain [EC:6.4.1.3]
D      comp137101_c0_seq3|methylmalonyl-; <a href="/dbget-bin/www_bget?ko:K01847">K01847</a>  MUT; methylmalonyl-CoA mutase [EC:5.4.99.2]
D      comp128735_c0_seq2|hydroxyacid; <a href="/dbget-bin/www_bget?ko:K11517">K11517</a>  HAO; (S)-2-hydroxy-acid oxidase [EC:1.1.3.15]
D      comp143697_c3_seq2|catalase; <a href="/dbget-bin/www_bget?ko:K03781">K03781</a>  katE, CAT, catB, srpA; catalase [EC:1.11.1.6]
D      comp133043_c0_seq3|glyoxylate; <a href="/dbget-bin/www_bget?ko:K00049">K00049</a>  GRHPR; glyoxylate/hydroxypyruvate reductase [EC:1.1.1.79 1.1.1.81]
D      comp134923_c0_seq3|glyoxylate; <a href="/dbget-bin/www_bget?ko:K00049">K00049</a>  GRHPR; glyoxylate/hydroxypyruvate reductase [EC:1.1.1.79 1.1.1.81]
D      comp142530_c2_seq6|phosphoglycolate; <a href="/dbget-bin/www_bget?ko:K01091">K01091</a>  E3.1.3.18, gph; phosphoglycolate phosphatase [EC:3.1.3.18]
D      comp142468_c0_seq6|glutamine; <a href="/dbget-bin/www_bget?ko:K01915">K01915</a>  glnA; glutamine synthetase [EC:6.3.1.2]
D      comp142468_c0_seq15|glutamine; <a href="/dbget-bin/www_bget?ko:K01915">K01915</a>  glnA; glutamine synthetase [EC:6.3.1.2]
D      comp142468_c0_seq21|glutamine; <a href="/dbget-bin/www_bget?ko:K01915">K01915</a>  glnA; glutamine synthetase [EC:6.3.1.2]
D      comp144867_c1_seq16|glutamine; <a href="/dbget-bin/www_bget?ko:K01915">K01915</a>  glnA; glutamine synthetase [EC:6.3.1.2]
D      comp144867_c1_seq17|glutamine; <a href="/dbget-bin/www_bget?ko:K01915">K01915</a>  glnA; glutamine synthetase [EC:6.3.1.2]
D      comp135450_c3_seq4|serine; <a href="/dbget-bin/www_bget?ko:K00600">K00600</a>  glyA, SHMT; glycine hydroxymethyltransferase [EC:2.1.2.1]
D      comp138341_c0_seq2|serine; <a href="/dbget-bin/www_bget?ko:K00600">K00600</a>  glyA, SHMT; glycine hydroxymethyltransferase [EC:2.1.2.1]
D      comp139620_c3_seq1|glycine; <a href="/dbget-bin/www_bget?ko:K02437">K02437</a>  gcvH, GCSH; glycine cleavage system H protein
D      comp139620_c3_seq14|glycine; <a href="/dbget-bin/www_bget?ko:K02437">K02437</a>  gcvH, GCSH; glycine cleavage system H protein
D      comp139620_c3_seq15|glycine; <a href="/dbget-bin/www_bget?ko:K02437">K02437</a>  gcvH, GCSH; glycine cleavage system H protein
D      comp145347_c3_seq2|glycine; <a href="/dbget-bin/www_bget?ko:K02437">K02437</a>  gcvH, GCSH; glycine cleavage system H protein
D      comp145347_c3_seq7|glycine; <a href="/dbget-bin/www_bget?ko:K02437">K02437</a>  gcvH, GCSH; glycine cleavage system H protein
D      comp145347_c3_seq9|glycine; <a href="/dbget-bin/www_bget?ko:K02437">K02437</a>  gcvH, GCSH; glycine cleavage system H protein
D      comp142846_c1_seq16|hydroxypyruvate; <a href="/dbget-bin/www_bget?ko:K01816">K01816</a>  E5.3.1.22, gip; hydroxypyruvate isomerase [EC:5.3.1.22]
D      comp142846_c1_seq28|hydroxypyruvate; <a href="/dbget-bin/www_bget?ko:K01816">K01816</a>  E5.3.1.22, gip; hydroxypyruvate isomerase [EC:5.3.1.22]
D      comp135377_c0_seq3|glycerate; <a href="/dbget-bin/www_bget?ko:K15788">K15788</a>  GLYCTK; glycerate kinase [EC:2.7.1.31]
D      comp145392_c3_seq1; <a href="/dbget-bin/www_bget?ko:K15788">K15788</a>  GLYCTK; glycerate kinase [EC:2.7.1.31]
D      comp145392_c3_seq3; <a href="/dbget-bin/www_bget?ko:K15788">K15788</a>  GLYCTK; glycerate kinase [EC:2.7.1.31]
D      comp145392_c3_seq7|glycerate; <a href="/dbget-bin/www_bget?ko:K15788">K15788</a>  GLYCTK; glycerate kinase [EC:2.7.1.31]
D      comp145392_c3_seq8|glycerate; <a href="/dbget-bin/www_bget?ko:K15788">K15788</a>  GLYCTK; glycerate kinase [EC:2.7.1.31]
D      comp145392_c3_seq9|glycerate; <a href="/dbget-bin/www_bget?ko:K15788">K15788</a>  GLYCTK; glycerate kinase [EC:2.7.1.31]
D      comp145392_c3_seq10|glycerate; <a href="/dbget-bin/www_bget?ko:K15788">K15788</a>  GLYCTK; glycerate kinase [EC:2.7.1.31]
D      comp141712_c2_seq1|probable; <a href="/dbget-bin/www_bget?ko:K01432">K01432</a>  AFMID; arylformamidase [EC:3.5.1.9]
D      comp141712_c2_seq13|probable; <a href="/dbget-bin/www_bget?ko:K01432">K01432</a>  AFMID; arylformamidase [EC:3.5.1.9]
C    00640 Propanoate metabolism [PATH:<a href="http://www.genome.jp/kegg-bin/mark_pathway_www?@ko00640/K00626/K01895/K01908/K00249/K07515/K07514/K07511/K05605/K11262/K01578/K13524/K01965/K01966/K05606/K01847/K01899/K01900/K00140/K00128/K14085/K00149/K00016">ko00640</a>]
D      comp133479_c0_seq8|acetyl-; <a href="/dbget-bin/www_bget?ko:K00626">K00626</a>  E2.3.1.9, atoB; acetyl-CoA C-acetyltransferase [EC:2.3.1.9]
D      comp133479_c0_seq16|acetyl-; <a href="/dbget-bin/www_bget?ko:K00626">K00626</a>  E2.3.1.9, atoB; acetyl-CoA C-acetyltransferase [EC:2.3.1.9]
D      comp144932_c0_seq2|acetyl-; <a href="/dbget-bin/www_bget?ko:K00626">K00626</a>  E2.3.1.9, atoB; acetyl-CoA C-acetyltransferase [EC:2.3.1.9]
D      comp144932_c0_seq3|acetyl-; <a href="/dbget-bin/www_bget?ko:K00626">K00626</a>  E2.3.1.9, atoB; acetyl-CoA C-acetyltransferase [EC:2.3.1.9]
D      comp144932_c0_seq5|acetyl-; <a href="/dbget-bin/www_bget?ko:K00626">K00626</a>  E2.3.1.9, atoB; acetyl-CoA C-acetyltransferase [EC:2.3.1.9]
D      comp144932_c0_seq7|acetyl-; <a href="/dbget-bin/www_bget?ko:K00626">K00626</a>  E2.3.1.9, atoB; acetyl-CoA C-acetyltransferase [EC:2.3.1.9]
D      comp134099_c1_seq6|acetyl-coenzyme; <a href="/dbget-bin/www_bget?ko:K01895">K01895</a>  ACSS, acs; acetyl-CoA synthetase [EC:6.2.1.1]
D      comp134099_c1_seq7|acetyl-coenzyme; <a href="/dbget-bin/www_bget?ko:K01895">K01895</a>  ACSS, acs; acetyl-CoA synthetase [EC:6.2.1.1]
D      comp134099_c1_seq8|acetyl-coenzyme; <a href="/dbget-bin/www_bget?ko:K01895">K01895</a>  ACSS, acs; acetyl-CoA synthetase [EC:6.2.1.1]
D      comp141840_c3_seq1|acetyl-coenzyme; <a href="/dbget-bin/www_bget?ko:K01895">K01895</a>  ACSS, acs; acetyl-CoA synthetase [EC:6.2.1.1]
D      comp141840_c3_seq8|acyl-; <a href="/dbget-bin/www_bget?ko:K01895">K01895</a>  ACSS, acs; acetyl-CoA synthetase [EC:6.2.1.1]
D      comp131471_c0_seq1|acyl-; <a href="/dbget-bin/www_bget?ko:K01908">K01908</a>  E6.2.1.17, prpE; propionyl-CoA synthetase [EC:6.2.1.17]
D      comp131471_c0_seq3|acyl-; <a href="/dbget-bin/www_bget?ko:K01908">K01908</a>  E6.2.1.17, prpE; propionyl-CoA synthetase [EC:6.2.1.17]
D      comp131471_c0_seq5|acyl-; <a href="/dbget-bin/www_bget?ko:K01908">K01908</a>  E6.2.1.17, prpE; propionyl-CoA synthetase [EC:6.2.1.17]
D      comp131471_c0_seq6|acyl-; <a href="/dbget-bin/www_bget?ko:K01908">K01908</a>  E6.2.1.17, prpE; propionyl-CoA synthetase [EC:6.2.1.17]
D      comp145064_c0_seq15|medium-chain; <a href="/dbget-bin/www_bget?ko:K00249">K00249</a>  ACADM, acd; acyl-CoA dehydrogenase [EC:1.3.8.7]
D      comp143786_c1_seq9|trifunctional; <a href="/dbget-bin/www_bget?ko:K07515">K07515</a>  HADHA; enoyl-CoA hydratase / long-chain 3-hydroxyacyl-CoA dehydrogenase [EC:4.2.1.17 1.1.1.211]
D      comp143786_c1_seq10|trifunctional; <a href="/dbget-bin/www_bget?ko:K07515">K07515</a>  HADHA; enoyl-CoA hydratase / long-chain 3-hydroxyacyl-CoA dehydrogenase [EC:4.2.1.17 1.1.1.211]
D      comp145494_c2_seq8|hydroxyacyl-coenzyme; <a href="/dbget-bin/www_bget?ko:K07515">K07515</a>  HADHA; enoyl-CoA hydratase / long-chain 3-hydroxyacyl-CoA dehydrogenase [EC:4.2.1.17 1.1.1.211]
D      comp145494_c2_seq11|hydroxyacyl-coenzyme; <a href="/dbget-bin/www_bget?ko:K07515">K07515</a>  HADHA; enoyl-CoA hydratase / long-chain 3-hydroxyacyl-CoA dehydrogenase [EC:4.2.1.17 1.1.1.211]
D      comp145494_c2_seq13|hydroxyacyl-coenzyme; <a href="/dbget-bin/www_bget?ko:K07515">K07515</a>  HADHA; enoyl-CoA hydratase / long-chain 3-hydroxyacyl-CoA dehydrogenase [EC:4.2.1.17 1.1.1.211]
D      comp145494_c2_seq18|hydroxyacyl-coenzyme; <a href="/dbget-bin/www_bget?ko:K07515">K07515</a>  HADHA; enoyl-CoA hydratase / long-chain 3-hydroxyacyl-CoA dehydrogenase [EC:4.2.1.17 1.1.1.211]
D      comp145494_c2_seq30|hydroxyacyl-coenzyme; <a href="/dbget-bin/www_bget?ko:K07515">K07515</a>  HADHA; enoyl-CoA hydratase / long-chain 3-hydroxyacyl-CoA dehydrogenase [EC:4.2.1.17 1.1.1.211]
D      comp137120_c0_seq1|peroxisomal; <a href="/dbget-bin/www_bget?ko:K07514">K07514</a>  EHHADH; enoyl-CoA hydratase / 3-hydroxyacyl-CoA dehydrogenase / 3,2-trans-enoyl-CoA isomerase [EC:4.2.1.17 1.1.1.35 5.3.3.8]
D      comp137120_c0_seq2|peroxisomal; <a href="/dbget-bin/www_bget?ko:K07514">K07514</a>  EHHADH; enoyl-CoA hydratase / 3-hydroxyacyl-CoA dehydrogenase / 3,2-trans-enoyl-CoA isomerase [EC:4.2.1.17 1.1.1.35 5.3.3.8]
D      comp142439_c2_seq3|enoyl-; <a href="/dbget-bin/www_bget?ko:K07511">K07511</a>  ECHS1; enoyl-CoA hydratase [EC:4.2.1.17]
D      comp142439_c2_seq5|enoyl-; <a href="/dbget-bin/www_bget?ko:K07511">K07511</a>  ECHS1; enoyl-CoA hydratase [EC:4.2.1.17]
D      comp142439_c2_seq7|enoyl-; <a href="/dbget-bin/www_bget?ko:K07511">K07511</a>  ECHS1; enoyl-CoA hydratase [EC:4.2.1.17]
D      comp142439_c2_seq13|enoyl-; <a href="/dbget-bin/www_bget?ko:K07511">K07511</a>  ECHS1; enoyl-CoA hydratase [EC:4.2.1.17]
D      comp142439_c2_seq14|enoyl-; <a href="/dbget-bin/www_bget?ko:K07511">K07511</a>  ECHS1; enoyl-CoA hydratase [EC:4.2.1.17]
D      comp142439_c2_seq15|enoyl-; <a href="/dbget-bin/www_bget?ko:K07511">K07511</a>  ECHS1; enoyl-CoA hydratase [EC:4.2.1.17]
D      comp143675_c1_seq13|3-hydroxyisobutyryl-; <a href="/dbget-bin/www_bget?ko:K05605">K05605</a>  HIBCH; 3-hydroxyisobutyryl-CoA hydrolase [EC:3.1.2.4]
D      comp143675_c1_seq17|3-hydroxyisobutyryl-; <a href="/dbget-bin/www_bget?ko:K05605">K05605</a>  HIBCH; 3-hydroxyisobutyryl-CoA hydrolase [EC:3.1.2.4]
D      comp143675_c1_seq29|3-hydroxyisobutyryl-; <a href="/dbget-bin/www_bget?ko:K05605">K05605</a>  HIBCH; 3-hydroxyisobutyryl-CoA hydrolase [EC:3.1.2.4]
D      comp143675_c1_seq30|3-hydroxyisobutyryl-; <a href="/dbget-bin/www_bget?ko:K05605">K05605</a>  HIBCH; 3-hydroxyisobutyryl-CoA hydrolase [EC:3.1.2.4]
D      comp141481_c2_seq47|acetyl-; <a href="/dbget-bin/www_bget?ko:K11262">K11262</a>  ACAC; acetyl-CoA carboxylase / biotin carboxylase [EC:6.4.1.2 6.3.4.14]
D      comp141746_c1_seq7|malonyl-; <a href="/dbget-bin/www_bget?ko:K01578">K01578</a>  E4.1.1.9, MLYCD; malonyl-CoA decarboxylase [EC:4.1.1.9]
D      comp141746_c1_seq12|malonyl-; <a href="/dbget-bin/www_bget?ko:K01578">K01578</a>  E4.1.1.9, MLYCD; malonyl-CoA decarboxylase [EC:4.1.1.9]
D      comp141998_c3_seq3|4-aminobutyrate; <a href="/dbget-bin/www_bget?ko:K13524">K13524</a>  ABAT; 4-aminobutyrate aminotransferase / (S)-3-amino-2-methylpropionate transaminase [EC:2.6.1.19 2.6.1.22]
D      comp138476_c0_seq6|propionyl-; <a href="/dbget-bin/www_bget?ko:K01965">K01965</a>  PCCA, pccA; propionyl-CoA carboxylase alpha chain [EC:6.4.1.3]
D      comp138476_c0_seq8|propionyl-; <a href="/dbget-bin/www_bget?ko:K01965">K01965</a>  PCCA, pccA; propionyl-CoA carboxylase alpha chain [EC:6.4.1.3]
D      comp143769_c0_seq1|propionyl-; <a href="/dbget-bin/www_bget?ko:K01966">K01966</a>  PCCB, pccB; propionyl-CoA carboxylase beta chain [EC:6.4.1.3]
D      comp143364_c1_seq5|methylmalonyl-; <a href="/dbget-bin/www_bget?ko:K05606">K05606</a>  MCEE, epi; methylmalonyl-CoA/ethylmalonyl-CoA epimerase [EC:5.1.99.1]
D      comp137101_c0_seq3|methylmalonyl-; <a href="/dbget-bin/www_bget?ko:K01847">K01847</a>  MUT; methylmalonyl-CoA mutase [EC:5.4.99.2]
D      comp144915_c0_seq10|succinyl-; <a href="/dbget-bin/www_bget?ko:K01899">K01899</a>  LSC1; succinyl-CoA synthetase alpha subunit [EC:6.2.1.4 6.2.1.5]
D      comp144915_c0_seq11|succinyl-; <a href="/dbget-bin/www_bget?ko:K01899">K01899</a>  LSC1; succinyl-CoA synthetase alpha subunit [EC:6.2.1.4 6.2.1.5]
D      comp143875_c2_seq1|succinyl-; <a href="/dbget-bin/www_bget?ko:K01900">K01900</a>  LSC2; succinyl-CoA synthetase beta subunit [EC:6.2.1.4 6.2.1.5]
D      comp143875_c2_seq3|succinyl-; <a href="/dbget-bin/www_bget?ko:K01900">K01900</a>  LSC2; succinyl-CoA synthetase beta subunit [EC:6.2.1.4 6.2.1.5]
D      comp145142_c0_seq3|succinyl-; <a href="/dbget-bin/www_bget?ko:K01900">K01900</a>  LSC2; succinyl-CoA synthetase beta subunit [EC:6.2.1.4 6.2.1.5]
D      comp144698_c1_seq1|methylmalonate-semialdehyde; <a href="/dbget-bin/www_bget?ko:K00140">K00140</a>  mmsA, iolA, ALDH6A1; malonate-semialdehyde dehydrogenase (acetylating) / methylmalonate-semialdehyde dehydrogenase [EC:1.2.1.18 1.2.1.27]
D      comp144698_c1_seq4|methylmalonate-semialdehyde; <a href="/dbget-bin/www_bget?ko:K00140">K00140</a>  mmsA, iolA, ALDH6A1; malonate-semialdehyde dehydrogenase (acetylating) / methylmalonate-semialdehyde dehydrogenase [EC:1.2.1.18 1.2.1.27]
D      comp144698_c1_seq8|methylmalonate-semialdehyde; <a href="/dbget-bin/www_bget?ko:K00140">K00140</a>  mmsA, iolA, ALDH6A1; malonate-semialdehyde dehydrogenase (acetylating) / methylmalonate-semialdehyde dehydrogenase [EC:1.2.1.18 1.2.1.27]
D      comp144698_c1_seq20|methylmalonate-semialdehyde; <a href="/dbget-bin/www_bget?ko:K00140">K00140</a>  mmsA, iolA, ALDH6A1; malonate-semialdehyde dehydrogenase (acetylating) / methylmalonate-semialdehyde dehydrogenase [EC:1.2.1.18 1.2.1.27]
D      comp144698_c1_seq21|methylmalonate-semialdehyde; <a href="/dbget-bin/www_bget?ko:K00140">K00140</a>  mmsA, iolA, ALDH6A1; malonate-semialdehyde dehydrogenase (acetylating) / methylmalonate-semialdehyde dehydrogenase [EC:1.2.1.18 1.2.1.27]
D      comp144698_c1_seq27|methylmalonate-semialdehyde; <a href="/dbget-bin/www_bget?ko:K00140">K00140</a>  mmsA, iolA, ALDH6A1; malonate-semialdehyde dehydrogenase (acetylating) / methylmalonate-semialdehyde dehydrogenase [EC:1.2.1.18 1.2.1.27]
D      comp144698_c1_seq28|methylmalonate-semialdehyde; <a href="/dbget-bin/www_bget?ko:K00140">K00140</a>  mmsA, iolA, ALDH6A1; malonate-semialdehyde dehydrogenase (acetylating) / methylmalonate-semialdehyde dehydrogenase [EC:1.2.1.18 1.2.1.27]
D      comp144698_c1_seq31|methylmalonate-semialdehyde; <a href="/dbget-bin/www_bget?ko:K00140">K00140</a>  mmsA, iolA, ALDH6A1; malonate-semialdehyde dehydrogenase (acetylating) / methylmalonate-semialdehyde dehydrogenase [EC:1.2.1.18 1.2.1.27]
D      comp144698_c1_seq35|methylmalonate-semialdehyde; <a href="/dbget-bin/www_bget?ko:K00140">K00140</a>  mmsA, iolA, ALDH6A1; malonate-semialdehyde dehydrogenase (acetylating) / methylmalonate-semialdehyde dehydrogenase [EC:1.2.1.18 1.2.1.27]
D      comp133936_c0_seq1|fatty; <a href="/dbget-bin/www_bget?ko:K00128">K00128</a>  E1.2.1.3; aldehyde dehydrogenase (NAD+) [EC:1.2.1.3]
D      comp133936_c0_seq2|fatty; <a href="/dbget-bin/www_bget?ko:K00128">K00128</a>  E1.2.1.3; aldehyde dehydrogenase (NAD+) [EC:1.2.1.3]
D      comp141324_c0_seq12|fatty; <a href="/dbget-bin/www_bget?ko:K00128">K00128</a>  E1.2.1.3; aldehyde dehydrogenase (NAD+) [EC:1.2.1.3]
D      comp141324_c0_seq13|fatty; <a href="/dbget-bin/www_bget?ko:K00128">K00128</a>  E1.2.1.3; aldehyde dehydrogenase (NAD+) [EC:1.2.1.3]
D      comp144225_c0_seq9|aldehyde; <a href="/dbget-bin/www_bget?ko:K00128">K00128</a>  E1.2.1.3; aldehyde dehydrogenase (NAD+) [EC:1.2.1.3]
D      comp144225_c0_seq28|aldehyde; <a href="/dbget-bin/www_bget?ko:K00128">K00128</a>  E1.2.1.3; aldehyde dehydrogenase (NAD+) [EC:1.2.1.3]
D      comp140984_c0_seq25|aldehyde; <a href="/dbget-bin/www_bget?ko:K14085">K14085</a>  ALDH7A1; aldehyde dehydrogenase family 7 member A1 [EC:1.2.1.31 1.2.1.8 1.2.1.3]
D      comp140984_c0_seq39|aldehyde; <a href="/dbget-bin/www_bget?ko:K14085">K14085</a>  ALDH7A1; aldehyde dehydrogenase family 7 member A1 [EC:1.2.1.31 1.2.1.8 1.2.1.3]
D      comp140984_c0_seq50|aldehyde; <a href="/dbget-bin/www_bget?ko:K14085">K14085</a>  ALDH7A1; aldehyde dehydrogenase family 7 member A1 [EC:1.2.1.31 1.2.1.8 1.2.1.3]
D      comp140984_c0_seq63|aldehyde; <a href="/dbget-bin/www_bget?ko:K14085">K14085</a>  ALDH7A1; aldehyde dehydrogenase family 7 member A1 [EC:1.2.1.31 1.2.1.8 1.2.1.3]
D      comp141324_c0_seq10|aldehyde; <a href="/dbget-bin/www_bget?ko:K00149">K00149</a>  ALDH9A1; aldehyde dehydrogenase family 9 member A1 [EC:1.2.1.47 1.2.1.3]
D      comp145173_c0_seq1|aldehyde; <a href="/dbget-bin/www_bget?ko:K00149">K00149</a>  ALDH9A1; aldehyde dehydrogenase family 9 member A1 [EC:1.2.1.47 1.2.1.3]
D      comp145173_c0_seq2|aldehyde; <a href="/dbget-bin/www_bget?ko:K00149">K00149</a>  ALDH9A1; aldehyde dehydrogenase family 9 member A1 [EC:1.2.1.47 1.2.1.3]
D      comp145173_c0_seq3|aldehyde; <a href="/dbget-bin/www_bget?ko:K00149">K00149</a>  ALDH9A1; aldehyde dehydrogenase family 9 member A1 [EC:1.2.1.47 1.2.1.3]
D      comp145173_c0_seq4|aldehyde; <a href="/dbget-bin/www_bget?ko:K00149">K00149</a>  ALDH9A1; aldehyde dehydrogenase family 9 member A1 [EC:1.2.1.47 1.2.1.3]
D      comp145173_c0_seq7|aldehyde; <a href="/dbget-bin/www_bget?ko:K00149">K00149</a>  ALDH9A1; aldehyde dehydrogenase family 9 member A1 [EC:1.2.1.47 1.2.1.3]
D      comp145173_c0_seq9|aldehyde; <a href="/dbget-bin/www_bget?ko:K00149">K00149</a>  ALDH9A1; aldehyde dehydrogenase family 9 member A1 [EC:1.2.1.47 1.2.1.3]
D      comp145173_c0_seq12|aldehyde; <a href="/dbget-bin/www_bget?ko:K00149">K00149</a>  ALDH9A1; aldehyde dehydrogenase family 9 member A1 [EC:1.2.1.47 1.2.1.3]
D      comp145173_c0_seq13|aldehyde; <a href="/dbget-bin/www_bget?ko:K00149">K00149</a>  ALDH9A1; aldehyde dehydrogenase family 9 member A1 [EC:1.2.1.47 1.2.1.3]
D      comp133834_c0_seq1|lactate; <a href="/dbget-bin/www_bget?ko:K00016">K00016</a>  LDH, ldh; L-lactate dehydrogenase [EC:1.1.1.27]
D      comp133834_c0_seq3|lactate; <a href="/dbget-bin/www_bget?ko:K00016">K00016</a>  LDH, ldh; L-lactate dehydrogenase [EC:1.1.1.27]
D      comp145231_c0_seq1|lactate; <a href="/dbget-bin/www_bget?ko:K00016">K00016</a>  LDH, ldh; L-lactate dehydrogenase [EC:1.1.1.27]
D      comp145231_c0_seq3|lactate; <a href="/dbget-bin/www_bget?ko:K00016">K00016</a>  LDH, ldh; L-lactate dehydrogenase [EC:1.1.1.27]
C    00650 Butanoate metabolism [PATH:<a href="http://www.genome.jp/kegg-bin/mark_pathway_www?@ko00650/K00626/K00022/K07515/K07514/K07511/K00248/K01896/K00109/K00139/K13524/K01641/K01640/K01027/K01907/K00019/K00161/K00162">ko00650</a>]
D      comp133479_c0_seq8|acetyl-; <a href="/dbget-bin/www_bget?ko:K00626">K00626</a>  E2.3.1.9, atoB; acetyl-CoA C-acetyltransferase [EC:2.3.1.9]
D      comp133479_c0_seq16|acetyl-; <a href="/dbget-bin/www_bget?ko:K00626">K00626</a>  E2.3.1.9, atoB; acetyl-CoA C-acetyltransferase [EC:2.3.1.9]
D      comp144932_c0_seq2|acetyl-; <a href="/dbget-bin/www_bget?ko:K00626">K00626</a>  E2.3.1.9, atoB; acetyl-CoA C-acetyltransferase [EC:2.3.1.9]
D      comp144932_c0_seq3|acetyl-; <a href="/dbget-bin/www_bget?ko:K00626">K00626</a>  E2.3.1.9, atoB; acetyl-CoA C-acetyltransferase [EC:2.3.1.9]
D      comp144932_c0_seq5|acetyl-; <a href="/dbget-bin/www_bget?ko:K00626">K00626</a>  E2.3.1.9, atoB; acetyl-CoA C-acetyltransferase [EC:2.3.1.9]
D      comp144932_c0_seq7|acetyl-; <a href="/dbget-bin/www_bget?ko:K00626">K00626</a>  E2.3.1.9, atoB; acetyl-CoA C-acetyltransferase [EC:2.3.1.9]
D      comp145093_c1_seq1|mitochondrial; <a href="/dbget-bin/www_bget?ko:K00022">K00022</a>  HADH; 3-hydroxyacyl-CoA dehydrogenase [EC:1.1.1.35]
D      comp143786_c1_seq9|trifunctional; <a href="/dbget-bin/www_bget?ko:K07515">K07515</a>  HADHA; enoyl-CoA hydratase / long-chain 3-hydroxyacyl-CoA dehydrogenase [EC:4.2.1.17 1.1.1.211]
D      comp143786_c1_seq10|trifunctional; <a href="/dbget-bin/www_bget?ko:K07515">K07515</a>  HADHA; enoyl-CoA hydratase / long-chain 3-hydroxyacyl-CoA dehydrogenase [EC:4.2.1.17 1.1.1.211]
D      comp145494_c2_seq8|hydroxyacyl-coenzyme; <a href="/dbget-bin/www_bget?ko:K07515">K07515</a>  HADHA; enoyl-CoA hydratase / long-chain 3-hydroxyacyl-CoA dehydrogenase [EC:4.2.1.17 1.1.1.211]
D      comp145494_c2_seq11|hydroxyacyl-coenzyme; <a href="/dbget-bin/www_bget?ko:K07515">K07515</a>  HADHA; enoyl-CoA hydratase / long-chain 3-hydroxyacyl-CoA dehydrogenase [EC:4.2.1.17 1.1.1.211]
D      comp145494_c2_seq13|hydroxyacyl-coenzyme; <a href="/dbget-bin/www_bget?ko:K07515">K07515</a>  HADHA; enoyl-CoA hydratase / long-chain 3-hydroxyacyl-CoA dehydrogenase [EC:4.2.1.17 1.1.1.211]
D      comp145494_c2_seq18|hydroxyacyl-coenzyme; <a href="/dbget-bin/www_bget?ko:K07515">K07515</a>  HADHA; enoyl-CoA hydratase / long-chain 3-hydroxyacyl-CoA dehydrogenase [EC:4.2.1.17 1.1.1.211]
D      comp145494_c2_seq30|hydroxyacyl-coenzyme; <a href="/dbget-bin/www_bget?ko:K07515">K07515</a>  HADHA; enoyl-CoA hydratase / long-chain 3-hydroxyacyl-CoA dehydrogenase [EC:4.2.1.17 1.1.1.211]
D      comp137120_c0_seq1|peroxisomal; <a href="/dbget-bin/www_bget?ko:K07514">K07514</a>  EHHADH; enoyl-CoA hydratase / 3-hydroxyacyl-CoA dehydrogenase / 3,2-trans-enoyl-CoA isomerase [EC:4.2.1.17 1.1.1.35 5.3.3.8]
D      comp137120_c0_seq2|peroxisomal; <a href="/dbget-bin/www_bget?ko:K07514">K07514</a>  EHHADH; enoyl-CoA hydratase / 3-hydroxyacyl-CoA dehydrogenase / 3,2-trans-enoyl-CoA isomerase [EC:4.2.1.17 1.1.1.35 5.3.3.8]
D      comp142439_c2_seq3|enoyl-; <a href="/dbget-bin/www_bget?ko:K07511">K07511</a>  ECHS1; enoyl-CoA hydratase [EC:4.2.1.17]
D      comp142439_c2_seq5|enoyl-; <a href="/dbget-bin/www_bget?ko:K07511">K07511</a>  ECHS1; enoyl-CoA hydratase [EC:4.2.1.17]
D      comp142439_c2_seq7|enoyl-; <a href="/dbget-bin/www_bget?ko:K07511">K07511</a>  ECHS1; enoyl-CoA hydratase [EC:4.2.1.17]
D      comp142439_c2_seq13|enoyl-; <a href="/dbget-bin/www_bget?ko:K07511">K07511</a>  ECHS1; enoyl-CoA hydratase [EC:4.2.1.17]
D      comp142439_c2_seq14|enoyl-; <a href="/dbget-bin/www_bget?ko:K07511">K07511</a>  ECHS1; enoyl-CoA hydratase [EC:4.2.1.17]
D      comp142439_c2_seq15|enoyl-; <a href="/dbget-bin/www_bget?ko:K07511">K07511</a>  ECHS1; enoyl-CoA hydratase [EC:4.2.1.17]
D      comp141363_c0_seq1|short-chain; <a href="/dbget-bin/www_bget?ko:K00248">K00248</a>  ACADS, bcd; butyryl-CoA dehydrogenase [EC:1.3.8.1]
D      comp141363_c0_seq15|short-chain; <a href="/dbget-bin/www_bget?ko:K00248">K00248</a>  ACADS, bcd; butyryl-CoA dehydrogenase [EC:1.3.8.1]
D      comp142373_c0_seq15|acyl-coenzyme; <a href="/dbget-bin/www_bget?ko:K01896">K01896</a>  ACSM; medium-chain acyl-CoA synthetase [EC:6.2.1.2]
D      comp142373_c0_seq23|acyl-coenzyme; <a href="/dbget-bin/www_bget?ko:K01896">K01896</a>  ACSM; medium-chain acyl-CoA synthetase [EC:6.2.1.2]
D      comp142373_c0_seq24|acyl-coenzyme; <a href="/dbget-bin/www_bget?ko:K01896">K01896</a>  ACSM; medium-chain acyl-CoA synthetase [EC:6.2.1.2]
D      comp142373_c0_seq28|acyl-coenzyme; <a href="/dbget-bin/www_bget?ko:K01896">K01896</a>  ACSM; medium-chain acyl-CoA synthetase [EC:6.2.1.2]
D      comp141323_c1_seq4|l-2-hydroxyglutarate; <a href="/dbget-bin/www_bget?ko:K00109">K00109</a>  E1.1.99.2; 2-hydroxyglutarate dehydrogenase [EC:1.1.99.2]
D      comp136247_c1_seq3|succinate-semialdehyde; <a href="/dbget-bin/www_bget?ko:K00139">K00139</a>  ALDH5A1; succinate-semialdehyde dehydrogenase [EC:1.2.1.24]
D      comp141998_c3_seq3|4-aminobutyrate; <a href="/dbget-bin/www_bget?ko:K13524">K13524</a>  ABAT; 4-aminobutyrate aminotransferase / (S)-3-amino-2-methylpropionate transaminase [EC:2.6.1.19 2.6.1.22]
D      comp132822_c0_seq3|hydroxymethylglutaryl-; <a href="/dbget-bin/www_bget?ko:K01641">K01641</a>  E2.3.3.10; hydroxymethylglutaryl-CoA synthase [EC:2.3.3.10]
D      comp132822_c0_seq5|hydroxymethylglutaryl-; <a href="/dbget-bin/www_bget?ko:K01641">K01641</a>  E2.3.3.10; hydroxymethylglutaryl-CoA synthase [EC:2.3.3.10]
D      comp132822_c0_seq6|hydroxymethylglutaryl-; <a href="/dbget-bin/www_bget?ko:K01641">K01641</a>  E2.3.3.10; hydroxymethylglutaryl-CoA synthase [EC:2.3.3.10]
D      comp132822_c0_seq7|hydroxymethylglutaryl-; <a href="/dbget-bin/www_bget?ko:K01641">K01641</a>  E2.3.3.10; hydroxymethylglutaryl-CoA synthase [EC:2.3.3.10]
D      comp132822_c0_seq9|hydroxymethylglutaryl-; <a href="/dbget-bin/www_bget?ko:K01641">K01641</a>  E2.3.3.10; hydroxymethylglutaryl-CoA synthase [EC:2.3.3.10]
D      comp132822_c0_seq12|hydroxymethylglutaryl-; <a href="/dbget-bin/www_bget?ko:K01641">K01641</a>  E2.3.3.10; hydroxymethylglutaryl-CoA synthase [EC:2.3.3.10]
D      comp127184_c0_seq1|hydroxymethylglutaryl-; <a href="/dbget-bin/www_bget?ko:K01640">K01640</a>  E4.1.3.4, HMGCL, hmgL; hydroxymethylglutaryl-CoA lyase [EC:4.1.3.4]
D      comp136968_c0_seq1|3-oxoacid; <a href="/dbget-bin/www_bget?ko:K01027">K01027</a>  OXCT; 3-oxoacid CoA-transferase [EC:2.8.3.5]
D      comp145554_c0_seq1|3-oxoacid; <a href="/dbget-bin/www_bget?ko:K01027">K01027</a>  OXCT; 3-oxoacid CoA-transferase [EC:2.8.3.5]
D      comp131780_c0_seq1|acetoacetyl-; <a href="/dbget-bin/www_bget?ko:K01907">K01907</a>  AACS, acsA; acetoacetyl-CoA synthetase [EC:6.2.1.16]
D      comp137918_c2_seq3|d-beta-hydroxybutyrate; <a href="/dbget-bin/www_bget?ko:K00019">K00019</a>  E1.1.1.30, bdh; 3-hydroxybutyrate dehydrogenase [EC:1.1.1.30]
D      comp137918_c2_seq10|d-beta-hydroxybutyrate; <a href="/dbget-bin/www_bget?ko:K00019">K00019</a>  E1.1.1.30, bdh; 3-hydroxybutyrate dehydrogenase [EC:1.1.1.30]
D      comp137918_c2_seq13|d-beta-hydroxybutyrate; <a href="/dbget-bin/www_bget?ko:K00019">K00019</a>  E1.1.1.30, bdh; 3-hydroxybutyrate dehydrogenase [EC:1.1.1.30]
D      comp137918_c2_seq14|d-beta-hydroxybutyrate; <a href="/dbget-bin/www_bget?ko:K00019">K00019</a>  E1.1.1.30, bdh; 3-hydroxybutyrate dehydrogenase [EC:1.1.1.30]
D      comp137918_c2_seq16|d-beta-hydroxybutyrate; <a href="/dbget-bin/www_bget?ko:K00019">K00019</a>  E1.1.1.30, bdh; 3-hydroxybutyrate dehydrogenase [EC:1.1.1.30]
D      comp137918_c2_seq24|d-beta-hydroxybutyrate; <a href="/dbget-bin/www_bget?ko:K00019">K00019</a>  E1.1.1.30, bdh; 3-hydroxybutyrate dehydrogenase [EC:1.1.1.30]
D      comp140735_c4_seq1|3-hydroxybutyrate; <a href="/dbget-bin/www_bget?ko:K00019">K00019</a>  E1.1.1.30, bdh; 3-hydroxybutyrate dehydrogenase [EC:1.1.1.30]
D      comp140735_c4_seq2|3-hydroxybutyrate; <a href="/dbget-bin/www_bget?ko:K00019">K00019</a>  E1.1.1.30, bdh; 3-hydroxybutyrate dehydrogenase [EC:1.1.1.30]
D      comp140735_c4_seq4|3-hydroxybutyrate; <a href="/dbget-bin/www_bget?ko:K00019">K00019</a>  E1.1.1.30, bdh; 3-hydroxybutyrate dehydrogenase [EC:1.1.1.30]
D      comp140735_c4_seq8|3-hydroxybutyrate; <a href="/dbget-bin/www_bget?ko:K00019">K00019</a>  E1.1.1.30, bdh; 3-hydroxybutyrate dehydrogenase [EC:1.1.1.30]
D      comp145035_c0_seq4|pyruvate; <a href="/dbget-bin/www_bget?ko:K00161">K00161</a>  PDHA, pdhA; pyruvate dehydrogenase E1 component subunit alpha [EC:1.2.4.1]
D      comp145035_c0_seq17|pyruvate; <a href="/dbget-bin/www_bget?ko:K00161">K00161</a>  PDHA, pdhA; pyruvate dehydrogenase E1 component subunit alpha [EC:1.2.4.1]
D      comp145035_c0_seq18|pyruvate; <a href="/dbget-bin/www_bget?ko:K00161">K00161</a>  PDHA, pdhA; pyruvate dehydrogenase E1 component subunit alpha [EC:1.2.4.1]
D      comp145035_c0_seq19|pyruvate; <a href="/dbget-bin/www_bget?ko:K00161">K00161</a>  PDHA, pdhA; pyruvate dehydrogenase E1 component subunit alpha [EC:1.2.4.1]
D      comp145183_c0_seq6|pyruvate; <a href="/dbget-bin/www_bget?ko:K00162">K00162</a>  PDHB, pdhB; pyruvate dehydrogenase E1 component subunit beta [EC:1.2.4.1]
D      comp145183_c0_seq7|pyruvate; <a href="/dbget-bin/www_bget?ko:K00162">K00162</a>  PDHB, pdhB; pyruvate dehydrogenase E1 component subunit beta [EC:1.2.4.1]
D      comp145183_c0_seq11|pyruvate; <a href="/dbget-bin/www_bget?ko:K00162">K00162</a>  PDHB, pdhB; pyruvate dehydrogenase E1 component subunit beta [EC:1.2.4.1]
D      comp145183_c0_seq15|pyruvate; <a href="/dbget-bin/www_bget?ko:K00162">K00162</a>  PDHB, pdhB; pyruvate dehydrogenase E1 component subunit beta [EC:1.2.4.1]
C    00660 C5-Branched dibasic acid metabolism [PATH:<a href="http://www.genome.jp/kegg-bin/mark_pathway_www?@ko00660">ko00660</a>]
C    00562 Inositol phosphate metabolism [PATH:<a href="http://www.genome.jp/kegg-bin/mark_pathway_www?@ko00562/K00914/K01108/K00888/K13711/K00889/K13712/K01099/K05858/K05857/K05860/K05859/K00922/K01110/K00920/K03084/K15909/K00923/K01109/K00921/K01092/K15759/K00999/K01858/K01107/K01106/K03103/K00911/K00913/K00328/K10572/K00469/K00140/K01803">ko00562</a>]
D      comp138899_c0_seq5|phosphoinositide-3-; <a href="/dbget-bin/www_bget?ko:K00914">K00914</a>  PIK3C3, VPS34; phosphatidylinositol 3-kinase [EC:2.7.1.137]
D      comp138899_c0_seq11|phosphatidylinositol; <a href="/dbget-bin/www_bget?ko:K00914">K00914</a>  PIK3C3, VPS34; phosphatidylinositol 3-kinase [EC:2.7.1.137]
D      comp143434_c3_seq8|myotubularin; <a href="/dbget-bin/www_bget?ko:K01108">K01108</a>  MTM1; phosphatidylinositol-3-phosphatase [EC:3.1.3.64]
D      comp143434_c3_seq11|myotubularin; <a href="/dbget-bin/www_bget?ko:K01108">K01108</a>  MTM1; phosphatidylinositol-3-phosphatase [EC:3.1.3.64]
D      comp143434_c3_seq12|myotubularin; <a href="/dbget-bin/www_bget?ko:K01108">K01108</a>  MTM1; phosphatidylinositol-3-phosphatase [EC:3.1.3.64]
D      comp143434_c3_seq39|myotubularin; <a href="/dbget-bin/www_bget?ko:K01108">K01108</a>  MTM1; phosphatidylinositol-3-phosphatase [EC:3.1.3.64]
D      comp143434_c3_seq41|myotubularin; <a href="/dbget-bin/www_bget?ko:K01108">K01108</a>  MTM1; phosphatidylinositol-3-phosphatase [EC:3.1.3.64]
D      comp143434_c3_seq62|myotubularin; <a href="/dbget-bin/www_bget?ko:K01108">K01108</a>  MTM1; phosphatidylinositol-3-phosphatase [EC:3.1.3.64]
D      comp141318_c1_seq8|phosphatidylinositol; <a href="/dbget-bin/www_bget?ko:K00888">K00888</a>  PI4K; phosphatidylinositol 4-kinase [EC:2.7.1.67]
D      comp141318_c1_seq30|phosphatidylinositol; <a href="/dbget-bin/www_bget?ko:K00888">K00888</a>  PI4K; phosphatidylinositol 4-kinase [EC:2.7.1.67]
D      comp141463_c0_seq15|phosphatidylinositol; <a href="/dbget-bin/www_bget?ko:K00888">K00888</a>  PI4K; phosphatidylinositol 4-kinase [EC:2.7.1.67]
D      comp141463_c0_seq19|phosphatidylinositol; <a href="/dbget-bin/www_bget?ko:K00888">K00888</a>  PI4K; phosphatidylinositol 4-kinase [EC:2.7.1.67]
D      comp141463_c0_seq30|phosphatidylinositol; <a href="/dbget-bin/www_bget?ko:K00888">K00888</a>  PI4K; phosphatidylinositol 4-kinase [EC:2.7.1.67]
D      comp141463_c0_seq33|phosphatidylinositol; <a href="/dbget-bin/www_bget?ko:K00888">K00888</a>  PI4K; phosphatidylinositol 4-kinase [EC:2.7.1.67]
D      comp141463_c0_seq47|phosphatidylinositol; <a href="/dbget-bin/www_bget?ko:K00888">K00888</a>  PI4K; phosphatidylinositol 4-kinase [EC:2.7.1.67]
D      comp141463_c0_seq49|phosphatidylinositol; <a href="/dbget-bin/www_bget?ko:K00888">K00888</a>  PI4K; phosphatidylinositol 4-kinase [EC:2.7.1.67]
D      comp141463_c0_seq52|phosphatidylinositol; <a href="/dbget-bin/www_bget?ko:K00888">K00888</a>  PI4K; phosphatidylinositol 4-kinase [EC:2.7.1.67]
D      comp141463_c0_seq56|phosphatidylinositol; <a href="/dbget-bin/www_bget?ko:K00888">K00888</a>  PI4K; phosphatidylinositol 4-kinase [EC:2.7.1.67]
D      comp138727_c0_seq5|phosphatidylinositol; <a href="/dbget-bin/www_bget?ko:K13711">K13711</a>  PI4K2; phosphatidylinositol 4-kinase type 2 [EC:2.7.1.67]
D      comp138727_c0_seq7|phosphatidylinositol; <a href="/dbget-bin/www_bget?ko:K13711">K13711</a>  PI4K2; phosphatidylinositol 4-kinase type 2 [EC:2.7.1.67]
D      comp140692_c1_seq1|phosphatidylinositol; <a href="/dbget-bin/www_bget?ko:K13711">K13711</a>  PI4K2; phosphatidylinositol 4-kinase type 2 [EC:2.7.1.67]
D      comp140692_c1_seq12|phosphatidylinositol; <a href="/dbget-bin/www_bget?ko:K13711">K13711</a>  PI4K2; phosphatidylinositol 4-kinase type 2 [EC:2.7.1.67]
D      comp140692_c1_seq28|phosphatidylinositol; <a href="/dbget-bin/www_bget?ko:K13711">K13711</a>  PI4K2; phosphatidylinositol 4-kinase type 2 [EC:2.7.1.67]
D      comp140692_c1_seq40|phosphatidylinositol; <a href="/dbget-bin/www_bget?ko:K13711">K13711</a>  PI4K2; phosphatidylinositol 4-kinase type 2 [EC:2.7.1.67]
D      comp140692_c1_seq58|phosphatidylinositol; <a href="/dbget-bin/www_bget?ko:K13711">K13711</a>  PI4K2; phosphatidylinositol 4-kinase type 2 [EC:2.7.1.67]
D      comp140692_c1_seq63|phosphatidylinositol; <a href="/dbget-bin/www_bget?ko:K13711">K13711</a>  PI4K2; phosphatidylinositol 4-kinase type 2 [EC:2.7.1.67]
D      comp140692_c1_seq66|phosphatidylinositol; <a href="/dbget-bin/www_bget?ko:K13711">K13711</a>  PI4K2; phosphatidylinositol 4-kinase type 2 [EC:2.7.1.67]
D      comp140692_c1_seq67|phosphatidylinositol; <a href="/dbget-bin/www_bget?ko:K13711">K13711</a>  PI4K2; phosphatidylinositol 4-kinase type 2 [EC:2.7.1.67]
D      comp140692_c1_seq70|phosphatidylinositol; <a href="/dbget-bin/www_bget?ko:K13711">K13711</a>  PI4K2; phosphatidylinositol 4-kinase type 2 [EC:2.7.1.67]
D      comp135553_c0_seq3|phosphatidylinositol; <a href="/dbget-bin/www_bget?ko:K00889">K00889</a>  E2.7.1.68, PIP5K; 1-phosphatidylinositol-4-phosphate 5-kinase [EC:2.7.1.68]
D      comp137217_c1_seq1|phosphatidylinositol-4-phosphate; <a href="/dbget-bin/www_bget?ko:K00889">K00889</a>  E2.7.1.68, PIP5K; 1-phosphatidylinositol-4-phosphate 5-kinase [EC:2.7.1.68]
D      comp137217_c1_seq4|phosphatidylinositol-4-phosphate; <a href="/dbget-bin/www_bget?ko:K00889">K00889</a>  E2.7.1.68, PIP5K; 1-phosphatidylinositol-4-phosphate 5-kinase [EC:2.7.1.68]
D      comp137217_c1_seq5|phosphatidylinositol-4-phosphate; <a href="/dbget-bin/www_bget?ko:K00889">K00889</a>  E2.7.1.68, PIP5K; 1-phosphatidylinositol-4-phosphate 5-kinase [EC:2.7.1.68]
D      comp137217_c1_seq7|phosphatidylinositol-4-phosphate; <a href="/dbget-bin/www_bget?ko:K00889">K00889</a>  E2.7.1.68, PIP5K; 1-phosphatidylinositol-4-phosphate 5-kinase [EC:2.7.1.68]
D      comp140041_c2_seq4|phosphatidylinositol-4-phosphate; <a href="/dbget-bin/www_bget?ko:K00889">K00889</a>  E2.7.1.68, PIP5K; 1-phosphatidylinositol-4-phosphate 5-kinase [EC:2.7.1.68]
D      comp140041_c2_seq11|phosphatidylinositol-4-phosphate; <a href="/dbget-bin/www_bget?ko:K00889">K00889</a>  E2.7.1.68, PIP5K; 1-phosphatidylinositol-4-phosphate 5-kinase [EC:2.7.1.68]
D      comp66204_c0_seq1|phosphatidylinositol-4-phosphate; <a href="/dbget-bin/www_bget?ko:K13712">K13712</a>  PIP5KL1; phosphatidylinositol-4-phosphate 5-kinase-like protein 1 [EC:2.7.1.68]
D      comp66204_c0_seq2|phosphatidylinositol; <a href="/dbget-bin/www_bget?ko:K13712">K13712</a>  PIP5KL1; phosphatidylinositol-4-phosphate 5-kinase-like protein 1 [EC:2.7.1.68]
D      comp127233_c0_seq4|inositol; <a href="/dbget-bin/www_bget?ko:K01099">K01099</a>  E3.1.3.36; phosphatidylinositol-bisphosphatase [EC:3.1.3.36]
D      comp127233_c0_seq5|inositol; <a href="/dbget-bin/www_bget?ko:K01099">K01099</a>  E3.1.3.36; phosphatidylinositol-bisphosphatase [EC:3.1.3.36]
D      comp139750_c0_seq2|synaptojanin; <a href="/dbget-bin/www_bget?ko:K01099">K01099</a>  E3.1.3.36; phosphatidylinositol-bisphosphatase [EC:3.1.3.36]
D      comp139750_c0_seq3|synaptojanin; <a href="/dbget-bin/www_bget?ko:K01099">K01099</a>  E3.1.3.36; phosphatidylinositol-bisphosphatase [EC:3.1.3.36]
D      comp139750_c0_seq7|synaptojanin; <a href="/dbget-bin/www_bget?ko:K01099">K01099</a>  E3.1.3.36; phosphatidylinositol-bisphosphatase [EC:3.1.3.36]
D      comp139750_c0_seq8|synaptojanin; <a href="/dbget-bin/www_bget?ko:K01099">K01099</a>  E3.1.3.36; phosphatidylinositol-bisphosphatase [EC:3.1.3.36]
D      comp139750_c0_seq11|synaptojanin; <a href="/dbget-bin/www_bget?ko:K01099">K01099</a>  E3.1.3.36; phosphatidylinositol-bisphosphatase [EC:3.1.3.36]
D      comp139750_c0_seq12|synaptojanin; <a href="/dbget-bin/www_bget?ko:K01099">K01099</a>  E3.1.3.36; phosphatidylinositol-bisphosphatase [EC:3.1.3.36]
D      comp139750_c0_seq14|synaptojanin; <a href="/dbget-bin/www_bget?ko:K01099">K01099</a>  E3.1.3.36; phosphatidylinositol-bisphosphatase [EC:3.1.3.36]
D      comp139750_c0_seq18|synaptojanin; <a href="/dbget-bin/www_bget?ko:K01099">K01099</a>  E3.1.3.36; phosphatidylinositol-bisphosphatase [EC:3.1.3.36]
D      comp139750_c0_seq19|synaptojanin; <a href="/dbget-bin/www_bget?ko:K01099">K01099</a>  E3.1.3.36; phosphatidylinositol-bisphosphatase [EC:3.1.3.36]
D      comp139750_c0_seq21|synaptojanin; <a href="/dbget-bin/www_bget?ko:K01099">K01099</a>  E3.1.3.36; phosphatidylinositol-bisphosphatase [EC:3.1.3.36]
D      comp140253_c2_seq2|type; <a href="/dbget-bin/www_bget?ko:K01099">K01099</a>  E3.1.3.36; phosphatidylinositol-bisphosphatase [EC:3.1.3.36]
D      comp140253_c2_seq11|type; <a href="/dbget-bin/www_bget?ko:K01099">K01099</a>  E3.1.3.36; phosphatidylinositol-bisphosphatase [EC:3.1.3.36]
D      comp140253_c2_seq16|type; <a href="/dbget-bin/www_bget?ko:K01099">K01099</a>  E3.1.3.36; phosphatidylinositol-bisphosphatase [EC:3.1.3.36]
D      comp140253_c2_seq27|inositol; <a href="/dbget-bin/www_bget?ko:K01099">K01099</a>  E3.1.3.36; phosphatidylinositol-bisphosphatase [EC:3.1.3.36]
D      comp140253_c2_seq33|inositol; <a href="/dbget-bin/www_bget?ko:K01099">K01099</a>  E3.1.3.36; phosphatidylinositol-bisphosphatase [EC:3.1.3.36]
D      comp140253_c2_seq35|inositol; <a href="/dbget-bin/www_bget?ko:K01099">K01099</a>  E3.1.3.36; phosphatidylinositol-bisphosphatase [EC:3.1.3.36]
D      comp140253_c2_seq36|inositol; <a href="/dbget-bin/www_bget?ko:K01099">K01099</a>  E3.1.3.36; phosphatidylinositol-bisphosphatase [EC:3.1.3.36]
D      comp140253_c2_seq37|type; <a href="/dbget-bin/www_bget?ko:K01099">K01099</a>  E3.1.3.36; phosphatidylinositol-bisphosphatase [EC:3.1.3.36]
D      comp140253_c2_seq40|inositol; <a href="/dbget-bin/www_bget?ko:K01099">K01099</a>  E3.1.3.36; phosphatidylinositol-bisphosphatase [EC:3.1.3.36]
D      comp142402_c0_seq10|72; <a href="/dbget-bin/www_bget?ko:K01099">K01099</a>  E3.1.3.36; phosphatidylinositol-bisphosphatase [EC:3.1.3.36]
D      comp142402_c0_seq13|72; <a href="/dbget-bin/www_bget?ko:K01099">K01099</a>  E3.1.3.36; phosphatidylinositol-bisphosphatase [EC:3.1.3.36]
D      comp142402_c0_seq22|72; <a href="/dbget-bin/www_bget?ko:K01099">K01099</a>  E3.1.3.36; phosphatidylinositol-bisphosphatase [EC:3.1.3.36]
D      comp142402_c0_seq25|72; <a href="/dbget-bin/www_bget?ko:K01099">K01099</a>  E3.1.3.36; phosphatidylinositol-bisphosphatase [EC:3.1.3.36]
D      comp142402_c0_seq30|72; <a href="/dbget-bin/www_bget?ko:K01099">K01099</a>  E3.1.3.36; phosphatidylinositol-bisphosphatase [EC:3.1.3.36]
D      comp142402_c0_seq32|72; <a href="/dbget-bin/www_bget?ko:K01099">K01099</a>  E3.1.3.36; phosphatidylinositol-bisphosphatase [EC:3.1.3.36]
D      comp142402_c0_seq38|72; <a href="/dbget-bin/www_bget?ko:K01099">K01099</a>  E3.1.3.36; phosphatidylinositol-bisphosphatase [EC:3.1.3.36]
D      comp136832_c0_seq5|1-phosphatidylinositol; <a href="/dbget-bin/www_bget?ko:K05858">K05858</a>  PLCB; phosphatidylinositol phospholipase C, beta [EC:3.1.4.11]
D      comp136832_c0_seq13|1-phosphatidylinositol; <a href="/dbget-bin/www_bget?ko:K05858">K05858</a>  PLCB; phosphatidylinositol phospholipase C, beta [EC:3.1.4.11]
D      comp136832_c0_seq14|1-phosphatidylinositol; <a href="/dbget-bin/www_bget?ko:K05858">K05858</a>  PLCB; phosphatidylinositol phospholipase C, beta [EC:3.1.4.11]
D      comp136832_c0_seq16|1-phosphatidylinositol; <a href="/dbget-bin/www_bget?ko:K05858">K05858</a>  PLCB; phosphatidylinositol phospholipase C, beta [EC:3.1.4.11]
D      comp136832_c0_seq24|1-phosphatidylinositol; <a href="/dbget-bin/www_bget?ko:K05858">K05858</a>  PLCB; phosphatidylinositol phospholipase C, beta [EC:3.1.4.11]
D      comp136832_c0_seq25|1-phosphatidylinositol; <a href="/dbget-bin/www_bget?ko:K05858">K05858</a>  PLCB; phosphatidylinositol phospholipase C, beta [EC:3.1.4.11]
D      comp136832_c0_seq26|1-phosphatidylinositol; <a href="/dbget-bin/www_bget?ko:K05858">K05858</a>  PLCB; phosphatidylinositol phospholipase C, beta [EC:3.1.4.11]
D      comp136832_c0_seq29|1-phosphatidylinositol; <a href="/dbget-bin/www_bget?ko:K05858">K05858</a>  PLCB; phosphatidylinositol phospholipase C, beta [EC:3.1.4.11]
D      comp136832_c0_seq31|1-phosphatidylinositol; <a href="/dbget-bin/www_bget?ko:K05858">K05858</a>  PLCB; phosphatidylinositol phospholipase C, beta [EC:3.1.4.11]
D      comp136832_c0_seq33|1-phosphatidylinositol; <a href="/dbget-bin/www_bget?ko:K05858">K05858</a>  PLCB; phosphatidylinositol phospholipase C, beta [EC:3.1.4.11]
D      comp136832_c0_seq36|1-phosphatidylinositol; <a href="/dbget-bin/www_bget?ko:K05858">K05858</a>  PLCB; phosphatidylinositol phospholipase C, beta [EC:3.1.4.11]
D      comp136832_c0_seq37|1-phosphatidylinositol; <a href="/dbget-bin/www_bget?ko:K05858">K05858</a>  PLCB; phosphatidylinositol phospholipase C, beta [EC:3.1.4.11]
D      comp139509_c0_seq12|1-phosphatidylinositol; <a href="/dbget-bin/www_bget?ko:K05858">K05858</a>  PLCB; phosphatidylinositol phospholipase C, beta [EC:3.1.4.11]
D      comp139509_c0_seq13|1-phosphatidylinositol; <a href="/dbget-bin/www_bget?ko:K05858">K05858</a>  PLCB; phosphatidylinositol phospholipase C, beta [EC:3.1.4.11]
D      comp139509_c0_seq17|1-phosphatidylinositol; <a href="/dbget-bin/www_bget?ko:K05858">K05858</a>  PLCB; phosphatidylinositol phospholipase C, beta [EC:3.1.4.11]
D      comp139509_c0_seq18|1-phosphatidylinositol; <a href="/dbget-bin/www_bget?ko:K05858">K05858</a>  PLCB; phosphatidylinositol phospholipase C, beta [EC:3.1.4.11]
D      comp143795_c0_seq2|1-phosphatidylinositol-; <a href="/dbget-bin/www_bget?ko:K05858">K05858</a>  PLCB; phosphatidylinositol phospholipase C, beta [EC:3.1.4.11]
D      comp143795_c0_seq3|1-phosphatidylinositol-; <a href="/dbget-bin/www_bget?ko:K05858">K05858</a>  PLCB; phosphatidylinositol phospholipase C, beta [EC:3.1.4.11]
D      comp143795_c0_seq5|1-phosphatidylinositol-; <a href="/dbget-bin/www_bget?ko:K05858">K05858</a>  PLCB; phosphatidylinositol phospholipase C, beta [EC:3.1.4.11]
D      comp143795_c0_seq6|1-phosphatidylinositol-; <a href="/dbget-bin/www_bget?ko:K05858">K05858</a>  PLCB; phosphatidylinositol phospholipase C, beta [EC:3.1.4.11]
D      comp143795_c0_seq7|1-phosphatidylinositol-; <a href="/dbget-bin/www_bget?ko:K05858">K05858</a>  PLCB; phosphatidylinositol phospholipase C, beta [EC:3.1.4.11]
D      comp143795_c0_seq8|1-phosphatidylinositol-; <a href="/dbget-bin/www_bget?ko:K05858">K05858</a>  PLCB; phosphatidylinositol phospholipase C, beta [EC:3.1.4.11]
D      comp143795_c0_seq9|1-phosphatidylinositol-; <a href="/dbget-bin/www_bget?ko:K05858">K05858</a>  PLCB; phosphatidylinositol phospholipase C, beta [EC:3.1.4.11]
D      comp143795_c0_seq10|1-phosphatidylinositol-; <a href="/dbget-bin/www_bget?ko:K05858">K05858</a>  PLCB; phosphatidylinositol phospholipase C, beta [EC:3.1.4.11]
D      comp143795_c0_seq12|1-phosphatidylinositol-; <a href="/dbget-bin/www_bget?ko:K05858">K05858</a>  PLCB; phosphatidylinositol phospholipase C, beta [EC:3.1.4.11]
D      comp143795_c0_seq13|1-phosphatidylinositol-; <a href="/dbget-bin/www_bget?ko:K05858">K05858</a>  PLCB; phosphatidylinositol phospholipase C, beta [EC:3.1.4.11]
D      comp143795_c0_seq14|1-phosphatidylinositol-; <a href="/dbget-bin/www_bget?ko:K05858">K05858</a>  PLCB; phosphatidylinositol phospholipase C, beta [EC:3.1.4.11]
D      comp143795_c0_seq16|1-phosphatidylinositol-; <a href="/dbget-bin/www_bget?ko:K05858">K05858</a>  PLCB; phosphatidylinositol phospholipase C, beta [EC:3.1.4.11]
D      comp142732_c1_seq4|phospholipase; <a href="/dbget-bin/www_bget?ko:K05858">K05858</a>  PLCB; phosphatidylinositol phospholipase C, beta [EC:3.1.4.11]
D      comp123115_c0_seq1|1-phosphatidylinositol-; <a href="/dbget-bin/www_bget?ko:K05857">K05857</a>  PLCD; phosphatidylinositol phospholipase C, delta [EC:3.1.4.11]
D      comp123115_c0_seq3|1-phosphatidylinositol-; <a href="/dbget-bin/www_bget?ko:K05857">K05857</a>  PLCD; phosphatidylinositol phospholipase C, delta [EC:3.1.4.11]
D      comp139013_c1_seq1|phospholipase; <a href="/dbget-bin/www_bget?ko:K05857">K05857</a>  PLCD; phosphatidylinositol phospholipase C, delta [EC:3.1.4.11]
D      comp139013_c1_seq2|phospholipase; <a href="/dbget-bin/www_bget?ko:K05857">K05857</a>  PLCD; phosphatidylinositol phospholipase C, delta [EC:3.1.4.11]
D      comp143679_c2_seq15|1-phosphatidylinositol; <a href="/dbget-bin/www_bget?ko:K05857">K05857</a>  PLCD; phosphatidylinositol phospholipase C, delta [EC:3.1.4.11]
D      comp144292_c3_seq4|1-phosphatidylinositol-; <a href="/dbget-bin/www_bget?ko:K05860">K05860</a>  PLCE; phosphatidylinositol phospholipase C, epsilon [EC:3.1.4.11]
D      comp144292_c3_seq6|1-phosphatidylinositol-; <a href="/dbget-bin/www_bget?ko:K05860">K05860</a>  PLCE; phosphatidylinositol phospholipase C, epsilon [EC:3.1.4.11]
D      comp144292_c3_seq18|1-phosphatidylinositol-; <a href="/dbget-bin/www_bget?ko:K05860">K05860</a>  PLCE; phosphatidylinositol phospholipase C, epsilon [EC:3.1.4.11]
D      comp144292_c3_seq21|1-phosphatidylinositol-; <a href="/dbget-bin/www_bget?ko:K05860">K05860</a>  PLCE; phosphatidylinositol phospholipase C, epsilon [EC:3.1.4.11]
D      comp144292_c3_seq25|1-phosphatidylinositol-; <a href="/dbget-bin/www_bget?ko:K05860">K05860</a>  PLCE; phosphatidylinositol phospholipase C, epsilon [EC:3.1.4.11]
D      comp144292_c3_seq52|1-phosphatidylinositol-; <a href="/dbget-bin/www_bget?ko:K05860">K05860</a>  PLCE; phosphatidylinositol phospholipase C, epsilon [EC:3.1.4.11]
D      comp144292_c3_seq60|1-phosphatidylinositol-; <a href="/dbget-bin/www_bget?ko:K05860">K05860</a>  PLCE; phosphatidylinositol phospholipase C, epsilon [EC:3.1.4.11]
D      comp144292_c3_seq61|1-phosphatidylinositol-; <a href="/dbget-bin/www_bget?ko:K05860">K05860</a>  PLCE; phosphatidylinositol phospholipase C, epsilon [EC:3.1.4.11]
D      comp144292_c3_seq66|1-phosphatidylinositol-; <a href="/dbget-bin/www_bget?ko:K05860">K05860</a>  PLCE; phosphatidylinositol phospholipase C, epsilon [EC:3.1.4.11]
D      comp144292_c3_seq75|1-phosphatidylinositol-; <a href="/dbget-bin/www_bget?ko:K05860">K05860</a>  PLCE; phosphatidylinositol phospholipase C, epsilon [EC:3.1.4.11]
D      comp144292_c3_seq78|1-phosphatidylinositol-; <a href="/dbget-bin/www_bget?ko:K05860">K05860</a>  PLCE; phosphatidylinositol phospholipase C, epsilon [EC:3.1.4.11]
D      comp144292_c3_seq81|1-phosphatidylinositol-; <a href="/dbget-bin/www_bget?ko:K05860">K05860</a>  PLCE; phosphatidylinositol phospholipase C, epsilon [EC:3.1.4.11]
D      comp144292_c3_seq82|1-phosphatidylinositol-; <a href="/dbget-bin/www_bget?ko:K05860">K05860</a>  PLCE; phosphatidylinositol phospholipase C, epsilon [EC:3.1.4.11]
D      comp135122_c0_seq11|1-phosphatidylinositol-; <a href="/dbget-bin/www_bget?ko:K05859">K05859</a>  PLCG2; phosphatidylinositol phospholipase C, gamma-2 [EC:3.1.4.11]
D      comp135122_c0_seq15|1-phosphatidylinositol-; <a href="/dbget-bin/www_bget?ko:K05859">K05859</a>  PLCG2; phosphatidylinositol phospholipase C, gamma-2 [EC:3.1.4.11]
D      comp136354_c0_seq1|phosphatidylinositol-; <a href="/dbget-bin/www_bget?ko:K00922">K00922</a>  PIK3C; phosphatidylinositol-4,5-bisphosphate 3-kinase [EC:2.7.1.153]
D      comp136354_c0_seq2|phosphatidylinositol-; <a href="/dbget-bin/www_bget?ko:K00922">K00922</a>  PIK3C; phosphatidylinositol-4,5-bisphosphate 3-kinase [EC:2.7.1.153]
D      comp136354_c0_seq9|phosphatidylinositol-; <a href="/dbget-bin/www_bget?ko:K00922">K00922</a>  PIK3C; phosphatidylinositol-4,5-bisphosphate 3-kinase [EC:2.7.1.153]
D      comp136354_c0_seq10|phosphatidylinositol-; <a href="/dbget-bin/www_bget?ko:K00922">K00922</a>  PIK3C; phosphatidylinositol-4,5-bisphosphate 3-kinase [EC:2.7.1.153]
D      comp140263_c0_seq2|phosphatidylinositol-; <a href="/dbget-bin/www_bget?ko:K00922">K00922</a>  PIK3C; phosphatidylinositol-4,5-bisphosphate 3-kinase [EC:2.7.1.153]
D      comp140263_c0_seq5|phosphatidylinositol-; <a href="/dbget-bin/www_bget?ko:K00922">K00922</a>  PIK3C; phosphatidylinositol-4,5-bisphosphate 3-kinase [EC:2.7.1.153]
D      comp140263_c0_seq10|phosphatidylinositol-; <a href="/dbget-bin/www_bget?ko:K00922">K00922</a>  PIK3C; phosphatidylinositol-4,5-bisphosphate 3-kinase [EC:2.7.1.153]
D      comp140263_c0_seq11|phosphatidylinositol-; <a href="/dbget-bin/www_bget?ko:K00922">K00922</a>  PIK3C; phosphatidylinositol-4,5-bisphosphate 3-kinase [EC:2.7.1.153]
D      comp142319_c0_seq13|phosphatidylinositol; <a href="/dbget-bin/www_bget?ko:K00922">K00922</a>  PIK3C; phosphatidylinositol-4,5-bisphosphate 3-kinase [EC:2.7.1.153]
D      comp142319_c0_seq24|phosphatidylinositol; <a href="/dbget-bin/www_bget?ko:K00922">K00922</a>  PIK3C; phosphatidylinositol-4,5-bisphosphate 3-kinase [EC:2.7.1.153]
D      comp142319_c0_seq26|phosphatidylinositol; <a href="/dbget-bin/www_bget?ko:K00922">K00922</a>  PIK3C; phosphatidylinositol-4,5-bisphosphate 3-kinase [EC:2.7.1.153]
D      comp142319_c0_seq27|phosphatidylinositol-; <a href="/dbget-bin/www_bget?ko:K00922">K00922</a>  PIK3C; phosphatidylinositol-4,5-bisphosphate 3-kinase [EC:2.7.1.153]
D      comp142319_c0_seq32|phosphatidylinositol; <a href="/dbget-bin/www_bget?ko:K00922">K00922</a>  PIK3C; phosphatidylinositol-4,5-bisphosphate 3-kinase [EC:2.7.1.153]
D      comp142319_c0_seq39|phosphatidylinositol-; <a href="/dbget-bin/www_bget?ko:K00922">K00922</a>  PIK3C; phosphatidylinositol-4,5-bisphosphate 3-kinase [EC:2.7.1.153]
D      comp142319_c0_seq45|phosphatidylinositol; <a href="/dbget-bin/www_bget?ko:K00922">K00922</a>  PIK3C; phosphatidylinositol-4,5-bisphosphate 3-kinase [EC:2.7.1.153]
D      comp142319_c0_seq57|phosphatidylinositol-; <a href="/dbget-bin/www_bget?ko:K00922">K00922</a>  PIK3C; phosphatidylinositol-4,5-bisphosphate 3-kinase [EC:2.7.1.153]
D      comp120792_c0_seq3|phosphatidylinositol; <a href="/dbget-bin/www_bget?ko:K01110">K01110</a>  PTEN; phosphatidylinositol-3,4,5-trisphosphate 3-phosphatase and dual-specificity protein phosphatase PTEN [EC:3.1.3.16 3.1.3.48 3.1.3.67]
D      comp138406_c2_seq13|phosphatidylinositol; <a href="/dbget-bin/www_bget?ko:K01110">K01110</a>  PTEN; phosphatidylinositol-3,4,5-trisphosphate 3-phosphatase and dual-specificity protein phosphatase PTEN [EC:3.1.3.16 3.1.3.48 3.1.3.67]
D      comp135687_c0_seq1|phosphatidylinositol; <a href="/dbget-bin/www_bget?ko:K00920">K00920</a>  E2.7.1.149, PIP4K; 1-phosphatidylinositol-5-phosphate 4-kinase [EC:2.7.1.149]
D      comp135687_c0_seq7|phosphatidylinositol-5-phosphate; <a href="/dbget-bin/www_bget?ko:K00920">K00920</a>  E2.7.1.149, PIP4K; 1-phosphatidylinositol-5-phosphate 4-kinase [EC:2.7.1.149]
D      comp140051_c0_seq2|phosphatidylinositol-5-phosphate; <a href="/dbget-bin/www_bget?ko:K00920">K00920</a>  E2.7.1.149, PIP4K; 1-phosphatidylinositol-5-phosphate 4-kinase [EC:2.7.1.149]
D      comp140051_c0_seq11|phosphatidylinositol; <a href="/dbget-bin/www_bget?ko:K00920">K00920</a>  E2.7.1.149, PIP4K; 1-phosphatidylinositol-5-phosphate 4-kinase [EC:2.7.1.149]
D      comp143794_c0_seq19|phosphatidylinositol-; <a href="/dbget-bin/www_bget?ko:K03084">K03084</a>  SHIP1, INPP5D; phosphatidylinositol-3,4,5-trisphosphate 5-phosphatase 1 [EC:3.1.3.86]
D      comp143794_c0_seq27|phosphatidylinositol-; <a href="/dbget-bin/www_bget?ko:K03084">K03084</a>  SHIP1, INPP5D; phosphatidylinositol-3,4,5-trisphosphate 5-phosphatase 1 [EC:3.1.3.86]
D      comp144185_c5_seq2|inositol; <a href="/dbget-bin/www_bget?ko:K15909">K15909</a>  SHIP2, INPPL1; phosphatidylinositol-3,4,5-trisphosphate 5-phosphatase 2 [EC:3.1.3.86]
D      comp144185_c5_seq7|inositol; <a href="/dbget-bin/www_bget?ko:K15909">K15909</a>  SHIP2, INPPL1; phosphatidylinositol-3,4,5-trisphosphate 5-phosphatase 2 [EC:3.1.3.86]
D      comp144185_c5_seq9|inositol; <a href="/dbget-bin/www_bget?ko:K15909">K15909</a>  SHIP2, INPPL1; phosphatidylinositol-3,4,5-trisphosphate 5-phosphatase 2 [EC:3.1.3.86]
D      comp143219_c0_seq28|phosphatidylinositol-4-phosphate; <a href="/dbget-bin/www_bget?ko:K00923">K00923</a>  PIK3C2; phosphatidylinositol-4-phosphate 3-kinase [EC:2.7.1.154]
D      comp139741_c11_seq8|type; <a href="/dbget-bin/www_bget?ko:K01109">K01109</a>  INPP4; inositol polyphosphate-4-phosphatase [EC:3.1.3.66]
D      comp139741_c11_seq10|type; <a href="/dbget-bin/www_bget?ko:K01109">K01109</a>  INPP4; inositol polyphosphate-4-phosphatase [EC:3.1.3.66]
D      comp139741_c11_seq13|type; <a href="/dbget-bin/www_bget?ko:K01109">K01109</a>  INPP4; inositol polyphosphate-4-phosphatase [EC:3.1.3.66]
D      comp139741_c11_seq17|type; <a href="/dbget-bin/www_bget?ko:K01109">K01109</a>  INPP4; inositol polyphosphate-4-phosphatase [EC:3.1.3.66]
D      comp139741_c11_seq18|type; <a href="/dbget-bin/www_bget?ko:K01109">K01109</a>  INPP4; inositol polyphosphate-4-phosphatase [EC:3.1.3.66]
D      comp139741_c11_seq19|type; <a href="/dbget-bin/www_bget?ko:K01109">K01109</a>  INPP4; inositol polyphosphate-4-phosphatase [EC:3.1.3.66]
D      comp139741_c11_seq21|type; <a href="/dbget-bin/www_bget?ko:K01109">K01109</a>  INPP4; inositol polyphosphate-4-phosphatase [EC:3.1.3.66]
D      comp143721_c0_seq1|type; <a href="/dbget-bin/www_bget?ko:K01109">K01109</a>  INPP4; inositol polyphosphate-4-phosphatase [EC:3.1.3.66]
D      comp143721_c0_seq5|type; <a href="/dbget-bin/www_bget?ko:K01109">K01109</a>  INPP4; inositol polyphosphate-4-phosphatase [EC:3.1.3.66]
D      comp143721_c0_seq8|type; <a href="/dbget-bin/www_bget?ko:K01109">K01109</a>  INPP4; inositol polyphosphate-4-phosphatase [EC:3.1.3.66]
D      comp143721_c0_seq10|type; <a href="/dbget-bin/www_bget?ko:K01109">K01109</a>  INPP4; inositol polyphosphate-4-phosphatase [EC:3.1.3.66]
D      comp143721_c0_seq12|type; <a href="/dbget-bin/www_bget?ko:K01109">K01109</a>  INPP4; inositol polyphosphate-4-phosphatase [EC:3.1.3.66]
D      comp143721_c0_seq13|type; <a href="/dbget-bin/www_bget?ko:K01109">K01109</a>  INPP4; inositol polyphosphate-4-phosphatase [EC:3.1.3.66]
D      comp143721_c0_seq15|type; <a href="/dbget-bin/www_bget?ko:K01109">K01109</a>  INPP4; inositol polyphosphate-4-phosphatase [EC:3.1.3.66]
D      comp143721_c0_seq16|type; <a href="/dbget-bin/www_bget?ko:K01109">K01109</a>  INPP4; inositol polyphosphate-4-phosphatase [EC:3.1.3.66]
D      comp143721_c0_seq18|type; <a href="/dbget-bin/www_bget?ko:K01109">K01109</a>  INPP4; inositol polyphosphate-4-phosphatase [EC:3.1.3.66]
D      comp143721_c0_seq23|type; <a href="/dbget-bin/www_bget?ko:K01109">K01109</a>  INPP4; inositol polyphosphate-4-phosphatase [EC:3.1.3.66]
D      comp140827_c0_seq1|1-phosphatidylinositol-3-phosphate; <a href="/dbget-bin/www_bget?ko:K00921">K00921</a>  PIKFYVE, FAB1; 1-phosphatidylinositol-3-phosphate 5-kinase [EC:2.7.1.150]
D      comp140827_c0_seq2|1-phosphatidylinositol; <a href="/dbget-bin/www_bget?ko:K00921">K00921</a>  PIKFYVE, FAB1; 1-phosphatidylinositol-3-phosphate 5-kinase [EC:2.7.1.150]
D      comp140827_c0_seq3|1-phosphatidylinositol-3-phosphate; <a href="/dbget-bin/www_bget?ko:K00921">K00921</a>  PIKFYVE, FAB1; 1-phosphatidylinositol-3-phosphate 5-kinase [EC:2.7.1.150]
D      comp140827_c0_seq4|1-phosphatidylinositol-3-phosphate; <a href="/dbget-bin/www_bget?ko:K00921">K00921</a>  PIKFYVE, FAB1; 1-phosphatidylinositol-3-phosphate 5-kinase [EC:2.7.1.150]
D      comp140827_c0_seq6|1-phosphatidylinositol-3-phosphate; <a href="/dbget-bin/www_bget?ko:K00921">K00921</a>  PIKFYVE, FAB1; 1-phosphatidylinositol-3-phosphate 5-kinase [EC:2.7.1.150]
D      comp140827_c0_seq8|1-phosphatidylinositol-3-phosphate; <a href="/dbget-bin/www_bget?ko:K00921">K00921</a>  PIKFYVE, FAB1; 1-phosphatidylinositol-3-phosphate 5-kinase [EC:2.7.1.150]
D      comp140827_c0_seq10|1-phosphatidylinositol-3-phosphate; <a href="/dbget-bin/www_bget?ko:K00921">K00921</a>  PIKFYVE, FAB1; 1-phosphatidylinositol-3-phosphate 5-kinase [EC:2.7.1.150]
D      comp140827_c0_seq12|1-phosphatidylinositol-3-phosphate; <a href="/dbget-bin/www_bget?ko:K00921">K00921</a>  PIKFYVE, FAB1; 1-phosphatidylinositol-3-phosphate 5-kinase [EC:2.7.1.150]
D      comp140827_c0_seq16|1-phosphatidylinositol-3-phosphate; <a href="/dbget-bin/www_bget?ko:K00921">K00921</a>  PIKFYVE, FAB1; 1-phosphatidylinositol-3-phosphate 5-kinase [EC:2.7.1.150]
D      comp140827_c0_seq17|1-phosphatidylinositol-3-phosphate; <a href="/dbget-bin/www_bget?ko:K00921">K00921</a>  PIKFYVE, FAB1; 1-phosphatidylinositol-3-phosphate 5-kinase [EC:2.7.1.150]
D      comp140827_c0_seq18|1-phosphatidylinositol-3-phosphate; <a href="/dbget-bin/www_bget?ko:K00921">K00921</a>  PIKFYVE, FAB1; 1-phosphatidylinositol-3-phosphate 5-kinase [EC:2.7.1.150]
D      comp140827_c0_seq19|1-phosphatidylinositol-3-phosphate; <a href="/dbget-bin/www_bget?ko:K00921">K00921</a>  PIKFYVE, FAB1; 1-phosphatidylinositol-3-phosphate 5-kinase [EC:2.7.1.150]
D      comp140827_c0_seq20|1-phosphatidylinositol-3-phosphate; <a href="/dbget-bin/www_bget?ko:K00921">K00921</a>  PIKFYVE, FAB1; 1-phosphatidylinositol-3-phosphate 5-kinase [EC:2.7.1.150]
D      comp140827_c0_seq22|1-phosphatidylinositol-3-phosphate; <a href="/dbget-bin/www_bget?ko:K00921">K00921</a>  PIKFYVE, FAB1; 1-phosphatidylinositol-3-phosphate 5-kinase [EC:2.7.1.150]
D      comp140827_c0_seq24|1-phosphatidylinositol-3-phosphate; <a href="/dbget-bin/www_bget?ko:K00921">K00921</a>  PIKFYVE, FAB1; 1-phosphatidylinositol-3-phosphate 5-kinase [EC:2.7.1.150]
D      comp140827_c0_seq28|1-phosphatidylinositol; <a href="/dbget-bin/www_bget?ko:K00921">K00921</a>  PIKFYVE, FAB1; 1-phosphatidylinositol-3-phosphate 5-kinase [EC:2.7.1.150]
D      comp140827_c0_seq31|1-phosphatidylinositol; <a href="/dbget-bin/www_bget?ko:K00921">K00921</a>  PIKFYVE, FAB1; 1-phosphatidylinositol-3-phosphate 5-kinase [EC:2.7.1.150]
D      comp140827_c0_seq33|1-phosphatidylinositol-3-phosphate; <a href="/dbget-bin/www_bget?ko:K00921">K00921</a>  PIKFYVE, FAB1; 1-phosphatidylinositol-3-phosphate 5-kinase [EC:2.7.1.150]
D      comp140827_c0_seq36|1-phosphatidylinositol-3-phosphate; <a href="/dbget-bin/www_bget?ko:K00921">K00921</a>  PIKFYVE, FAB1; 1-phosphatidylinositol-3-phosphate 5-kinase [EC:2.7.1.150]
D      comp140827_c0_seq37|1-phosphatidylinositol-3-phosphate; <a href="/dbget-bin/www_bget?ko:K00921">K00921</a>  PIKFYVE, FAB1; 1-phosphatidylinositol-3-phosphate 5-kinase [EC:2.7.1.150]
D      comp140827_c0_seq38|1-phosphatidylinositol-3-phosphate; <a href="/dbget-bin/www_bget?ko:K00921">K00921</a>  PIKFYVE, FAB1; 1-phosphatidylinositol-3-phosphate 5-kinase [EC:2.7.1.150]
D      comp140827_c0_seq39|1-phosphatidylinositol-3-phosphate; <a href="/dbget-bin/www_bget?ko:K00921">K00921</a>  PIKFYVE, FAB1; 1-phosphatidylinositol-3-phosphate 5-kinase [EC:2.7.1.150]
D      comp140827_c0_seq41|1-phosphatidylinositol-3-phosphate; <a href="/dbget-bin/www_bget?ko:K00921">K00921</a>  PIKFYVE, FAB1; 1-phosphatidylinositol-3-phosphate 5-kinase [EC:2.7.1.150]
D      comp140827_c0_seq43|1-phosphatidylinositol-3-phosphate; <a href="/dbget-bin/www_bget?ko:K00921">K00921</a>  PIKFYVE, FAB1; 1-phosphatidylinositol-3-phosphate 5-kinase [EC:2.7.1.150]
D      comp140827_c0_seq46|1-phosphatidylinositol; <a href="/dbget-bin/www_bget?ko:K00921">K00921</a>  PIKFYVE, FAB1; 1-phosphatidylinositol-3-phosphate 5-kinase [EC:2.7.1.150]
D      comp140827_c0_seq47|1-phosphatidylinositol-3-phosphate; <a href="/dbget-bin/www_bget?ko:K00921">K00921</a>  PIKFYVE, FAB1; 1-phosphatidylinositol-3-phosphate 5-kinase [EC:2.7.1.150]
D      comp140827_c0_seq48|1-phosphatidylinositol-3-phosphate; <a href="/dbget-bin/www_bget?ko:K00921">K00921</a>  PIKFYVE, FAB1; 1-phosphatidylinositol-3-phosphate 5-kinase [EC:2.7.1.150]
D      comp140827_c0_seq49|1-phosphatidylinositol-3-phosphate; <a href="/dbget-bin/www_bget?ko:K00921">K00921</a>  PIKFYVE, FAB1; 1-phosphatidylinositol-3-phosphate 5-kinase [EC:2.7.1.150]
D      comp140827_c0_seq52|1-phosphatidylinositol-3-phosphate; <a href="/dbget-bin/www_bget?ko:K00921">K00921</a>  PIKFYVE, FAB1; 1-phosphatidylinositol-3-phosphate 5-kinase [EC:2.7.1.150]
D      comp140827_c0_seq53|1-phosphatidylinositol-3-phosphate; <a href="/dbget-bin/www_bget?ko:K00921">K00921</a>  PIKFYVE, FAB1; 1-phosphatidylinositol-3-phosphate 5-kinase [EC:2.7.1.150]
D      comp140827_c0_seq54|1-phosphatidylinositol-3-phosphate; <a href="/dbget-bin/www_bget?ko:K00921">K00921</a>  PIKFYVE, FAB1; 1-phosphatidylinositol-3-phosphate 5-kinase [EC:2.7.1.150]
D      comp140827_c0_seq55|1-phosphatidylinositol-3-phosphate; <a href="/dbget-bin/www_bget?ko:K00921">K00921</a>  PIKFYVE, FAB1; 1-phosphatidylinositol-3-phosphate 5-kinase [EC:2.7.1.150]
D      comp140827_c0_seq58|1-phosphatidylinositol-3-phosphate; <a href="/dbget-bin/www_bget?ko:K00921">K00921</a>  PIKFYVE, FAB1; 1-phosphatidylinositol-3-phosphate 5-kinase [EC:2.7.1.150]
D      comp140827_c0_seq62|1-phosphatidylinositol; <a href="/dbget-bin/www_bget?ko:K00921">K00921</a>  PIKFYVE, FAB1; 1-phosphatidylinositol-3-phosphate 5-kinase [EC:2.7.1.150]
D      comp140827_c0_seq63|1-phosphatidylinositol-3-phosphate; <a href="/dbget-bin/www_bget?ko:K00921">K00921</a>  PIKFYVE, FAB1; 1-phosphatidylinositol-3-phosphate 5-kinase [EC:2.7.1.150]
D      comp141835_c2_seq1|inositol; <a href="/dbget-bin/www_bget?ko:K01092">K01092</a>  E3.1.3.25, IMPA, suhB; myo-inositol-1(or 4)-monophosphatase [EC:3.1.3.25]
D      comp133531_c0_seq1|inositol; <a href="/dbget-bin/www_bget?ko:K15759">K15759</a>  IMPAD1, IMPA3; inositol monophosphatase 3 [EC:3.1.3.25 3.1.3.7]
D      comp143630_c0_seq18|cdp-diacylglycerol--inositol; <a href="/dbget-bin/www_bget?ko:K00999">K00999</a>  CDIPT; CDP-diacylglycerol--inositol 3-phosphatidyltransferase [EC:2.7.8.11]
D      comp143630_c0_seq23|cdp-diacylglycerol--inositol; <a href="/dbget-bin/www_bget?ko:K00999">K00999</a>  CDIPT; CDP-diacylglycerol--inositol 3-phosphatidyltransferase [EC:2.7.8.11]
D      comp140479_c1_seq36|inositol-3-phosphate; <a href="/dbget-bin/www_bget?ko:K01858">K01858</a>  E5.5.1.4, INO1; myo-inositol-1-phosphate synthase [EC:5.5.1.4]
D      comp139652_c1_seq1|inositol; <a href="/dbget-bin/www_bget?ko:K01107">K01107</a>  INPP1; inositol polyphosphate 1-phosphatase [EC:3.1.3.57]
D      comp139652_c1_seq2|inositol; <a href="/dbget-bin/www_bget?ko:K01107">K01107</a>  INPP1; inositol polyphosphate 1-phosphatase [EC:3.1.3.57]
D      comp48626_c0_seq2|phosphatidylinositol; <a href="/dbget-bin/www_bget?ko:K01106">K01106</a>  E3.1.3.56; inositol-1,4,5-trisphosphate 5-phosphatase [EC:3.1.3.56]
D      comp137689_c0_seq1|phosphatidylinositol; <a href="/dbget-bin/www_bget?ko:K01106">K01106</a>  E3.1.3.56; inositol-1,4,5-trisphosphate 5-phosphatase [EC:3.1.3.56]
D      comp137689_c0_seq5|phosphatidylinositol; <a href="/dbget-bin/www_bget?ko:K01106">K01106</a>  E3.1.3.56; inositol-1,4,5-trisphosphate 5-phosphatase [EC:3.1.3.56]
D      comp139115_c2_seq18|inositol; <a href="/dbget-bin/www_bget?ko:K01106">K01106</a>  E3.1.3.56; inositol-1,4,5-trisphosphate 5-phosphatase [EC:3.1.3.56]
D      comp139115_c2_seq46|inositol; <a href="/dbget-bin/www_bget?ko:K01106">K01106</a>  E3.1.3.56; inositol-1,4,5-trisphosphate 5-phosphatase [EC:3.1.3.56]
D      comp139115_c2_seq61|type; <a href="/dbget-bin/www_bget?ko:K01106">K01106</a>  E3.1.3.56; inositol-1,4,5-trisphosphate 5-phosphatase [EC:3.1.3.56]
D      comp144613_c2_seq38|inositol; <a href="/dbget-bin/www_bget?ko:K01106">K01106</a>  E3.1.3.56; inositol-1,4,5-trisphosphate 5-phosphatase [EC:3.1.3.56]
D      comp128025_c0_seq1|multiple; <a href="/dbget-bin/www_bget?ko:K03103">K03103</a>  MINPP1; multiple inositol-polyphosphate phosphatase [EC:3.1.3.62]
D      comp129567_c0_seq1|multiple; <a href="/dbget-bin/www_bget?ko:K03103">K03103</a>  MINPP1; multiple inositol-polyphosphate phosphatase [EC:3.1.3.62]
D      comp128940_c1_seq1|inositol-trisphosphate; <a href="/dbget-bin/www_bget?ko:K00911">K00911</a>  E2.7.1.127, ITPK; 1D-myo-inositol-triphosphate 3-kinase [EC:2.7.1.127]
D      comp138191_c0_seq2|inositol-trisphosphate; <a href="/dbget-bin/www_bget?ko:K00911">K00911</a>  E2.7.1.127, ITPK; 1D-myo-inositol-triphosphate 3-kinase [EC:2.7.1.127]
D      comp138191_c0_seq4|inositol-trisphosphate; <a href="/dbget-bin/www_bget?ko:K00911">K00911</a>  E2.7.1.127, ITPK; 1D-myo-inositol-triphosphate 3-kinase [EC:2.7.1.127]
D      comp115999_c0_seq1|inositol-tetrakisphosphate; <a href="/dbget-bin/www_bget?ko:K00913">K00913</a>  ITPK1; inositol-1,3,4-trisphosphate 5/6-kinase / inositol-tetrakisphosphate 1-kinase [EC:2.7.1.159 2.7.1.134]
D      comp92718_c0_seq2|inositol; <a href="/dbget-bin/www_bget?ko:K00328">K00328</a>  IPMK; inositol-polyphosphate multikinase [EC:2.7.1.151]
D      comp129729_c0_seq7|inositol-pentakisphosphate; <a href="/dbget-bin/www_bget?ko:K10572">K10572</a>  IPPK; inositol-pentakisphosphate 2-kinase [EC:2.7.1.158]
D      comp129729_c0_seq12|inositol-pentakisphosphate; <a href="/dbget-bin/www_bget?ko:K10572">K10572</a>  IPPK; inositol-pentakisphosphate 2-kinase [EC:2.7.1.158]
D      comp1058576_c0_seq1|inositol; <a href="/dbget-bin/www_bget?ko:K00469">K00469</a>  MIOX; inositol oxygenase [EC:1.13.99.1]
D      comp144698_c1_seq1|methylmalonate-semialdehyde; <a href="/dbget-bin/www_bget?ko:K00140">K00140</a>  mmsA, iolA, ALDH6A1; malonate-semialdehyde dehydrogenase (acetylating) / methylmalonate-semialdehyde dehydrogenase [EC:1.2.1.18 1.2.1.27]
D      comp144698_c1_seq4|methylmalonate-semialdehyde; <a href="/dbget-bin/www_bget?ko:K00140">K00140</a>  mmsA, iolA, ALDH6A1; malonate-semialdehyde dehydrogenase (acetylating) / methylmalonate-semialdehyde dehydrogenase [EC:1.2.1.18 1.2.1.27]
D      comp144698_c1_seq8|methylmalonate-semialdehyde; <a href="/dbget-bin/www_bget?ko:K00140">K00140</a>  mmsA, iolA, ALDH6A1; malonate-semialdehyde dehydrogenase (acetylating) / methylmalonate-semialdehyde dehydrogenase [EC:1.2.1.18 1.2.1.27]
D      comp144698_c1_seq20|methylmalonate-semialdehyde; <a href="/dbget-bin/www_bget?ko:K00140">K00140</a>  mmsA, iolA, ALDH6A1; malonate-semialdehyde dehydrogenase (acetylating) / methylmalonate-semialdehyde dehydrogenase [EC:1.2.1.18 1.2.1.27]
D      comp144698_c1_seq21|methylmalonate-semialdehyde; <a href="/dbget-bin/www_bget?ko:K00140">K00140</a>  mmsA, iolA, ALDH6A1; malonate-semialdehyde dehydrogenase (acetylating) / methylmalonate-semialdehyde dehydrogenase [EC:1.2.1.18 1.2.1.27]
D      comp144698_c1_seq27|methylmalonate-semialdehyde; <a href="/dbget-bin/www_bget?ko:K00140">K00140</a>  mmsA, iolA, ALDH6A1; malonate-semialdehyde dehydrogenase (acetylating) / methylmalonate-semialdehyde dehydrogenase [EC:1.2.1.18 1.2.1.27]
D      comp144698_c1_seq28|methylmalonate-semialdehyde; <a href="/dbget-bin/www_bget?ko:K00140">K00140</a>  mmsA, iolA, ALDH6A1; malonate-semialdehyde dehydrogenase (acetylating) / methylmalonate-semialdehyde dehydrogenase [EC:1.2.1.18 1.2.1.27]
D      comp144698_c1_seq31|methylmalonate-semialdehyde; <a href="/dbget-bin/www_bget?ko:K00140">K00140</a>  mmsA, iolA, ALDH6A1; malonate-semialdehyde dehydrogenase (acetylating) / methylmalonate-semialdehyde dehydrogenase [EC:1.2.1.18 1.2.1.27]
D      comp144698_c1_seq35|methylmalonate-semialdehyde; <a href="/dbget-bin/www_bget?ko:K00140">K00140</a>  mmsA, iolA, ALDH6A1; malonate-semialdehyde dehydrogenase (acetylating) / methylmalonate-semialdehyde dehydrogenase [EC:1.2.1.18 1.2.1.27]
D      comp144960_c3_seq2|triosephosphate; <a href="/dbget-bin/www_bget?ko:K01803">K01803</a>  TPI, tpiA; triosephosphate isomerase (TIM) [EC:5.3.1.1]
D      comp144960_c3_seq4|triosephosphate; <a href="/dbget-bin/www_bget?ko:K01803">K01803</a>  TPI, tpiA; triosephosphate isomerase (TIM) [EC:5.3.1.1]
D      comp144960_c3_seq6|triosephosphate; <a href="/dbget-bin/www_bget?ko:K01803">K01803</a>  TPI, tpiA; triosephosphate isomerase (TIM) [EC:5.3.1.1]
B
B  <b>Energy metabolism</b>
C    00190 Oxidative phosphorylation [PATH:<a href="http://www.genome.jp/kegg-bin/mark_pathway_www?@ko00190/K03881/K03883/K03934/K03935/K03936/K03937/K03938/K03939/K03940/K03941/K03942/K03943/K03946/K03947/K03948/K03949/K03950/K03951/K03952/K03953/K03954/K03955/K03956/K11352/K11353/K03957/K03959/K03960/K03961/K03962/K03963/K03964/K03965/K03966/K11351/K03967/K03968/K00236/K00237/K00234/K00235/K00411/K00413/K00414/K00415/K00416/K00417/K00418/K00419/K00420/K02257/K02262/K02256/K02261/K02263/K02264/K02265/K02266/K02267/K02268/K02270/K02271/K02272/K02273/K02258/K02259/K02260/K02135/K02134/K02133/K02136/K02132/K02137/K02128/K02127/K02129/K02131/K02130/K02138/K02140/K02146/K02151/K02148/K02145/K02147/K02150/K02155/K03661/K02154/K02149/K02153/K02152/K02144/K03662/K11725">ko00190</a>]
D      comp121638_c0_seq1|nadh; <a href="/dbget-bin/www_bget?ko:K03881">K03881</a>  ND4; NADH-ubiquinone oxidoreductase chain 4 [EC:1.6.5.3]
D      comp140404_c0_seq1|nadh; <a href="/dbget-bin/www_bget?ko:K03883">K03883</a>  ND5; NADH-ubiquinone oxidoreductase chain 5 [EC:1.6.5.3]
D      comp145323_c1_seq19|mitochondrial; <a href="/dbget-bin/www_bget?ko:K03934">K03934</a>  NDUFS1; NADH dehydrogenase (ubiquinone) Fe-S protein 1 [EC:1.6.5.3 1.6.99.3]
D      comp145323_c1_seq23|mitochondrial; <a href="/dbget-bin/www_bget?ko:K03934">K03934</a>  NDUFS1; NADH dehydrogenase (ubiquinone) Fe-S protein 1 [EC:1.6.5.3 1.6.99.3]
D      comp145323_c1_seq24|mitochondrial; <a href="/dbget-bin/www_bget?ko:K03934">K03934</a>  NDUFS1; NADH dehydrogenase (ubiquinone) Fe-S protein 1 [EC:1.6.5.3 1.6.99.3]
D      comp145323_c1_seq25|mitochondrial; <a href="/dbget-bin/www_bget?ko:K03934">K03934</a>  NDUFS1; NADH dehydrogenase (ubiquinone) Fe-S protein 1 [EC:1.6.5.3 1.6.99.3]
D      comp145323_c1_seq33|mitochondrial; <a href="/dbget-bin/www_bget?ko:K03934">K03934</a>  NDUFS1; NADH dehydrogenase (ubiquinone) Fe-S protein 1 [EC:1.6.5.3 1.6.99.3]
D      comp145323_c1_seq34|mitochondrial; <a href="/dbget-bin/www_bget?ko:K03934">K03934</a>  NDUFS1; NADH dehydrogenase (ubiquinone) Fe-S protein 1 [EC:1.6.5.3 1.6.99.3]
D      comp145006_c0_seq1|nadh; <a href="/dbget-bin/www_bget?ko:K03935">K03935</a>  NDUFS2; NADH dehydrogenase (ubiquinone) Fe-S protein 2 [EC:1.6.5.3 1.6.99.3]
D      comp145006_c0_seq2|nadh; <a href="/dbget-bin/www_bget?ko:K03935">K03935</a>  NDUFS2; NADH dehydrogenase (ubiquinone) Fe-S protein 2 [EC:1.6.5.3 1.6.99.3]
D      comp144938_c0_seq1|nadh; <a href="/dbget-bin/www_bget?ko:K03936">K03936</a>  NDUFS3; NADH dehydrogenase (ubiquinone) Fe-S protein 3 [EC:1.6.5.3 1.6.99.3]
D      comp144938_c0_seq14|nadh; <a href="/dbget-bin/www_bget?ko:K03936">K03936</a>  NDUFS3; NADH dehydrogenase (ubiquinone) Fe-S protein 3 [EC:1.6.5.3 1.6.99.3]
D      comp144938_c0_seq25|nadh; <a href="/dbget-bin/www_bget?ko:K03936">K03936</a>  NDUFS3; NADH dehydrogenase (ubiquinone) Fe-S protein 3 [EC:1.6.5.3 1.6.99.3]
D      comp144938_c0_seq26|nadh; <a href="/dbget-bin/www_bget?ko:K03936">K03936</a>  NDUFS3; NADH dehydrogenase (ubiquinone) Fe-S protein 3 [EC:1.6.5.3 1.6.99.3]
D      comp142105_c0_seq2|nadh; <a href="/dbget-bin/www_bget?ko:K03937">K03937</a>  NDUFS4; NADH dehydrogenase (ubiquinone) Fe-S protein 4 [EC:1.6.5.3 1.6.99.3]
D      comp142105_c0_seq9|nadh; <a href="/dbget-bin/www_bget?ko:K03937">K03937</a>  NDUFS4; NADH dehydrogenase (ubiquinone) Fe-S protein 4 [EC:1.6.5.3 1.6.99.3]
D      comp143546_c0_seq1|nadh; <a href="/dbget-bin/www_bget?ko:K03938">K03938</a>  NDUFS5; NADH dehydrogenase (ubiquinone) Fe-S protein 5 [EC:1.6.5.3 1.6.99.3]
D      comp143546_c0_seq2|nadh; <a href="/dbget-bin/www_bget?ko:K03938">K03938</a>  NDUFS5; NADH dehydrogenase (ubiquinone) Fe-S protein 5 [EC:1.6.5.3 1.6.99.3]
D      comp143546_c0_seq3|nadh; <a href="/dbget-bin/www_bget?ko:K03938">K03938</a>  NDUFS5; NADH dehydrogenase (ubiquinone) Fe-S protein 5 [EC:1.6.5.3 1.6.99.3]
D      comp143546_c0_seq5|nadh; <a href="/dbget-bin/www_bget?ko:K03938">K03938</a>  NDUFS5; NADH dehydrogenase (ubiquinone) Fe-S protein 5 [EC:1.6.5.3 1.6.99.3]
D      comp143546_c0_seq10|nadh; <a href="/dbget-bin/www_bget?ko:K03938">K03938</a>  NDUFS5; NADH dehydrogenase (ubiquinone) Fe-S protein 5 [EC:1.6.5.3 1.6.99.3]
D      comp143546_c0_seq15|nadh; <a href="/dbget-bin/www_bget?ko:K03938">K03938</a>  NDUFS5; NADH dehydrogenase (ubiquinone) Fe-S protein 5 [EC:1.6.5.3 1.6.99.3]
D      comp143546_c0_seq16|nadh; <a href="/dbget-bin/www_bget?ko:K03938">K03938</a>  NDUFS5; NADH dehydrogenase (ubiquinone) Fe-S protein 5 [EC:1.6.5.3 1.6.99.3]
D      comp143123_c0_seq2|nadh; <a href="/dbget-bin/www_bget?ko:K03939">K03939</a>  NDUFS6; NADH dehydrogenase (ubiquinone) Fe-S protein 6 [EC:1.6.5.3 1.6.99.3]
D      comp145102_c0_seq1|nadh; <a href="/dbget-bin/www_bget?ko:K03940">K03940</a>  NDUFS7; NADH dehydrogenase (ubiquinone) Fe-S protein 7 [EC:1.6.5.3 1.6.99.3]
D      comp145102_c0_seq4|nadh; <a href="/dbget-bin/www_bget?ko:K03940">K03940</a>  NDUFS7; NADH dehydrogenase (ubiquinone) Fe-S protein 7 [EC:1.6.5.3 1.6.99.3]
D      comp144058_c0_seq4|nadh; <a href="/dbget-bin/www_bget?ko:K03941">K03941</a>  NDUFS8; NADH dehydrogenase (ubiquinone) Fe-S protein 8 [EC:1.6.5.3 1.6.99.3]
D      comp144058_c0_seq6|nadh; <a href="/dbget-bin/www_bget?ko:K03941">K03941</a>  NDUFS8; NADH dehydrogenase (ubiquinone) Fe-S protein 8 [EC:1.6.5.3 1.6.99.3]
D      comp144058_c0_seq7|nadh; <a href="/dbget-bin/www_bget?ko:K03941">K03941</a>  NDUFS8; NADH dehydrogenase (ubiquinone) Fe-S protein 8 [EC:1.6.5.3 1.6.99.3]
D      comp144058_c0_seq8|nadh; <a href="/dbget-bin/www_bget?ko:K03941">K03941</a>  NDUFS8; NADH dehydrogenase (ubiquinone) Fe-S protein 8 [EC:1.6.5.3 1.6.99.3]
D      comp144058_c0_seq9|nadh; <a href="/dbget-bin/www_bget?ko:K03941">K03941</a>  NDUFS8; NADH dehydrogenase (ubiquinone) Fe-S protein 8 [EC:1.6.5.3 1.6.99.3]
D      comp144058_c0_seq10|nadh; <a href="/dbget-bin/www_bget?ko:K03941">K03941</a>  NDUFS8; NADH dehydrogenase (ubiquinone) Fe-S protein 8 [EC:1.6.5.3 1.6.99.3]
D      comp144981_c1_seq1|nadh; <a href="/dbget-bin/www_bget?ko:K03942">K03942</a>  NDUFV1; NADH dehydrogenase (ubiquinone) flavoprotein 1 [EC:1.6.5.3 1.6.99.3]
D      comp144981_c1_seq2|nadh; <a href="/dbget-bin/www_bget?ko:K03942">K03942</a>  NDUFV1; NADH dehydrogenase (ubiquinone) flavoprotein 1 [EC:1.6.5.3 1.6.99.3]
D      comp144981_c1_seq3|nadh; <a href="/dbget-bin/www_bget?ko:K03942">K03942</a>  NDUFV1; NADH dehydrogenase (ubiquinone) flavoprotein 1 [EC:1.6.5.3 1.6.99.3]
D      comp144981_c1_seq5|nadh; <a href="/dbget-bin/www_bget?ko:K03942">K03942</a>  NDUFV1; NADH dehydrogenase (ubiquinone) flavoprotein 1 [EC:1.6.5.3 1.6.99.3]
D      comp144981_c1_seq6|nadh; <a href="/dbget-bin/www_bget?ko:K03942">K03942</a>  NDUFV1; NADH dehydrogenase (ubiquinone) flavoprotein 1 [EC:1.6.5.3 1.6.99.3]
D      comp144981_c1_seq7|nadh; <a href="/dbget-bin/www_bget?ko:K03942">K03942</a>  NDUFV1; NADH dehydrogenase (ubiquinone) flavoprotein 1 [EC:1.6.5.3 1.6.99.3]
D      comp144981_c1_seq10|nadh; <a href="/dbget-bin/www_bget?ko:K03942">K03942</a>  NDUFV1; NADH dehydrogenase (ubiquinone) flavoprotein 1 [EC:1.6.5.3 1.6.99.3]
D      comp144981_c1_seq11|nadh; <a href="/dbget-bin/www_bget?ko:K03942">K03942</a>  NDUFV1; NADH dehydrogenase (ubiquinone) flavoprotein 1 [EC:1.6.5.3 1.6.99.3]
D      comp144981_c1_seq12|nadh; <a href="/dbget-bin/www_bget?ko:K03942">K03942</a>  NDUFV1; NADH dehydrogenase (ubiquinone) flavoprotein 1 [EC:1.6.5.3 1.6.99.3]
D      comp144981_c1_seq14|nadh; <a href="/dbget-bin/www_bget?ko:K03942">K03942</a>  NDUFV1; NADH dehydrogenase (ubiquinone) flavoprotein 1 [EC:1.6.5.3 1.6.99.3]
D      comp145347_c1_seq5|nadh; <a href="/dbget-bin/www_bget?ko:K03943">K03943</a>  NDUFV2; NADH dehydrogenase (ubiquinone) flavoprotein 2 [EC:1.6.5.3 1.6.99.3]
D      comp143990_c0_seq3|nadh; <a href="/dbget-bin/www_bget?ko:K03946">K03946</a>  NDUFA2; NADH dehydrogenase (ubiquinone) 1 alpha subcomplex 2 [EC:1.6.5.3 1.6.99.3]
D      comp143990_c0_seq4|nadh; <a href="/dbget-bin/www_bget?ko:K03946">K03946</a>  NDUFA2; NADH dehydrogenase (ubiquinone) 1 alpha subcomplex 2 [EC:1.6.5.3 1.6.99.3]
D      comp143990_c0_seq5|nadh; <a href="/dbget-bin/www_bget?ko:K03946">K03946</a>  NDUFA2; NADH dehydrogenase (ubiquinone) 1 alpha subcomplex 2 [EC:1.6.5.3 1.6.99.3]
D      comp143990_c0_seq12|nadh; <a href="/dbget-bin/www_bget?ko:K03946">K03946</a>  NDUFA2; NADH dehydrogenase (ubiquinone) 1 alpha subcomplex 2 [EC:1.6.5.3 1.6.99.3]
D      comp143990_c0_seq17|nadh; <a href="/dbget-bin/www_bget?ko:K03946">K03946</a>  NDUFA2; NADH dehydrogenase (ubiquinone) 1 alpha subcomplex 2 [EC:1.6.5.3 1.6.99.3]
D      comp139979_c0_seq1|nadh; <a href="/dbget-bin/www_bget?ko:K03947">K03947</a>  NDUFA3; NADH dehydrogenase (ubiquinone) 1 alpha subcomplex 3 [EC:1.6.5.3 1.6.99.3]
D      comp139979_c0_seq4|nadh; <a href="/dbget-bin/www_bget?ko:K03947">K03947</a>  NDUFA3; NADH dehydrogenase (ubiquinone) 1 alpha subcomplex 3 [EC:1.6.5.3 1.6.99.3]
D      comp111882_c0_seq1|nadh; <a href="/dbget-bin/www_bget?ko:K03948">K03948</a>  NDUFA4; NADH dehydrogenase (ubiquinone) 1 alpha subcomplex 4 [EC:1.6.5.3 1.6.99.3]
D      comp139535_c0_seq8|nadh; <a href="/dbget-bin/www_bget?ko:K03948">K03948</a>  NDUFA4; NADH dehydrogenase (ubiquinone) 1 alpha subcomplex 4 [EC:1.6.5.3 1.6.99.3]
D      comp145058_c2_seq1|nadh; <a href="/dbget-bin/www_bget?ko:K03948">K03948</a>  NDUFA4; NADH dehydrogenase (ubiquinone) 1 alpha subcomplex 4 [EC:1.6.5.3 1.6.99.3]
D      comp145058_c2_seq5|nadh; <a href="/dbget-bin/www_bget?ko:K03948">K03948</a>  NDUFA4; NADH dehydrogenase (ubiquinone) 1 alpha subcomplex 4 [EC:1.6.5.3 1.6.99.3]
D      comp180851_c0_seq1|nadh; <a href="/dbget-bin/www_bget?ko:K03948">K03948</a>  NDUFA4; NADH dehydrogenase (ubiquinone) 1 alpha subcomplex 4 [EC:1.6.5.3 1.6.99.3]
D      comp143770_c1_seq2|nadh; <a href="/dbget-bin/www_bget?ko:K03949">K03949</a>  NDUFA5; NADH dehydrogenase (ubiquinone) 1 alpha subcomplex 5 [EC:1.6.5.3 1.6.99.3]
D      comp143770_c1_seq14|nadh; <a href="/dbget-bin/www_bget?ko:K03949">K03949</a>  NDUFA5; NADH dehydrogenase (ubiquinone) 1 alpha subcomplex 5 [EC:1.6.5.3 1.6.99.3]
D      comp145190_c0_seq7|nadh; <a href="/dbget-bin/www_bget?ko:K03950">K03950</a>  NDUFA6; NADH dehydrogenase (ubiquinone) 1 alpha subcomplex 6 [EC:1.6.5.3 1.6.99.3]
D      comp145190_c0_seq10|nadh; <a href="/dbget-bin/www_bget?ko:K03950">K03950</a>  NDUFA6; NADH dehydrogenase (ubiquinone) 1 alpha subcomplex 6 [EC:1.6.5.3 1.6.99.3]
D      comp145190_c0_seq25|nadh; <a href="/dbget-bin/www_bget?ko:K03950">K03950</a>  NDUFA6; NADH dehydrogenase (ubiquinone) 1 alpha subcomplex 6 [EC:1.6.5.3 1.6.99.3]
D      comp145190_c0_seq32|nadh; <a href="/dbget-bin/www_bget?ko:K03950">K03950</a>  NDUFA6; NADH dehydrogenase (ubiquinone) 1 alpha subcomplex 6 [EC:1.6.5.3 1.6.99.3]
D      comp145332_c0_seq1|nadh; <a href="/dbget-bin/www_bget?ko:K03951">K03951</a>  NDUFA7; NADH dehydrogenase (ubiquinone) 1 alpha subcomplex 7 [EC:1.6.5.3 1.6.99.3]
D      comp144186_c0_seq1|nadh; <a href="/dbget-bin/www_bget?ko:K03952">K03952</a>  NDUFA8; NADH dehydrogenase (ubiquinone) 1 alpha subcomplex 8 [EC:1.6.5.3 1.6.99.3]
D      comp144186_c0_seq5|nadh; <a href="/dbget-bin/www_bget?ko:K03952">K03952</a>  NDUFA8; NADH dehydrogenase (ubiquinone) 1 alpha subcomplex 8 [EC:1.6.5.3 1.6.99.3]
D      comp144334_c0_seq9|nadh; <a href="/dbget-bin/www_bget?ko:K03953">K03953</a>  NDUFA9; NADH dehydrogenase (ubiquinone) 1 alpha subcomplex 9 [EC:1.6.5.3 1.6.99.3]
D      comp144334_c0_seq14|nadh; <a href="/dbget-bin/www_bget?ko:K03953">K03953</a>  NDUFA9; NADH dehydrogenase (ubiquinone) 1 alpha subcomplex 9 [EC:1.6.5.3 1.6.99.3]
D      comp144334_c0_seq25|nadh; <a href="/dbget-bin/www_bget?ko:K03953">K03953</a>  NDUFA9; NADH dehydrogenase (ubiquinone) 1 alpha subcomplex 9 [EC:1.6.5.3 1.6.99.3]
D      comp144334_c0_seq29|nadh; <a href="/dbget-bin/www_bget?ko:K03953">K03953</a>  NDUFA9; NADH dehydrogenase (ubiquinone) 1 alpha subcomplex 9 [EC:1.6.5.3 1.6.99.3]
D      comp144334_c0_seq30|nadh; <a href="/dbget-bin/www_bget?ko:K03953">K03953</a>  NDUFA9; NADH dehydrogenase (ubiquinone) 1 alpha subcomplex 9 [EC:1.6.5.3 1.6.99.3]
D      comp143788_c0_seq8|nadh; <a href="/dbget-bin/www_bget?ko:K03954">K03954</a>  NDUFA10; NADH dehydrogenase (ubiquinone) 1 alpha subcomplex 10 [EC:1.6.5.3 1.6.99.3]
D      comp143460_c0_seq1|acyl; <a href="/dbget-bin/www_bget?ko:K03955">K03955</a>  NDUFAB1; NADH dehydrogenase (ubiquinone) 1 alpha/beta subcomplex 1 [EC:1.6.5.3 1.6.99.3]
D      comp143460_c0_seq6|acyl; <a href="/dbget-bin/www_bget?ko:K03955">K03955</a>  NDUFAB1; NADH dehydrogenase (ubiquinone) 1 alpha/beta subcomplex 1 [EC:1.6.5.3 1.6.99.3]
D      comp140903_c0_seq3|nadh; <a href="/dbget-bin/www_bget?ko:K03956">K03956</a>  NDUFA11; NADH dehydrogenase (ubiquinone) 1 alpha subcomplex 11 [EC:1.6.5.3]
D      comp140903_c0_seq16|nadh; <a href="/dbget-bin/www_bget?ko:K03956">K03956</a>  NDUFA11; NADH dehydrogenase (ubiquinone) 1 alpha subcomplex 11 [EC:1.6.5.3]
D      comp144421_c4_seq1|nadh; <a href="/dbget-bin/www_bget?ko:K11352">K11352</a>  NDUFA12; NADH dehydrogenase (ubiquinone) 1 alpha subcomplex 12 [EC:1.6.5.3 1.6.99.3]
D      comp144421_c4_seq5|nadh; <a href="/dbget-bin/www_bget?ko:K11352">K11352</a>  NDUFA12; NADH dehydrogenase (ubiquinone) 1 alpha subcomplex 12 [EC:1.6.5.3 1.6.99.3]
D      comp143003_c0_seq1|nadh; <a href="/dbget-bin/www_bget?ko:K11353">K11353</a>  NDUFA13; NADH dehydrogenase (ubiquinone) 1 alpha subcomplex 13 [EC:1.6.5.3 1.6.99.3]
D      comp143003_c0_seq3|nadh; <a href="/dbget-bin/www_bget?ko:K11353">K11353</a>  NDUFA13; NADH dehydrogenase (ubiquinone) 1 alpha subcomplex 13 [EC:1.6.5.3 1.6.99.3]
D      comp143003_c0_seq5|nadh; <a href="/dbget-bin/www_bget?ko:K11353">K11353</a>  NDUFA13; NADH dehydrogenase (ubiquinone) 1 alpha subcomplex 13 [EC:1.6.5.3 1.6.99.3]
D      comp140351_c1_seq2|nadh; <a href="/dbget-bin/www_bget?ko:K03957">K03957</a>  NDUFB1; NADH dehydrogenase (ubiquinone) 1 beta subcomplex 1 [EC:1.6.5.3 1.6.99.3]
D      comp140351_c1_seq3|nadh; <a href="/dbget-bin/www_bget?ko:K03957">K03957</a>  NDUFB1; NADH dehydrogenase (ubiquinone) 1 beta subcomplex 1 [EC:1.6.5.3 1.6.99.3]
D      comp141355_c0_seq2|nadh; <a href="/dbget-bin/www_bget?ko:K03959">K03959</a>  NDUFB3; NADH dehydrogenase (ubiquinone) 1 beta subcomplex 3 [EC:1.6.5.3 1.6.99.3]
D      comp141355_c0_seq4|nadh; <a href="/dbget-bin/www_bget?ko:K03959">K03959</a>  NDUFB3; NADH dehydrogenase (ubiquinone) 1 beta subcomplex 3 [EC:1.6.5.3 1.6.99.3]
D      comp144760_c0_seq4|nadh; <a href="/dbget-bin/www_bget?ko:K03960">K03960</a>  NDUFB4; NADH dehydrogenase (ubiquinone) 1 beta subcomplex 4 [EC:1.6.5.3 1.6.99.3]
D      comp139590_c4_seq8|nadh; <a href="/dbget-bin/www_bget?ko:K03961">K03961</a>  NDUFB5; NADH dehydrogenase (ubiquinone) 1 beta subcomplex 5 [EC:1.6.5.3 1.6.99.3]
D      comp143228_c1_seq3|nadh; <a href="/dbget-bin/www_bget?ko:K03962">K03962</a>  NDUFB6; NADH dehydrogenase (ubiquinone) 1 beta subcomplex 6 [EC:1.6.5.3 1.6.99.3]
D      comp143228_c1_seq8|nadh; <a href="/dbget-bin/www_bget?ko:K03962">K03962</a>  NDUFB6; NADH dehydrogenase (ubiquinone) 1 beta subcomplex 6 [EC:1.6.5.3 1.6.99.3]
D      comp143991_c0_seq3|nadh; <a href="/dbget-bin/www_bget?ko:K03963">K03963</a>  NDUFB7; NADH dehydrogenase (ubiquinone) 1 beta subcomplex 7 [EC:1.6.5.3 1.6.99.3]
D      comp144173_c0_seq1|nadh; <a href="/dbget-bin/www_bget?ko:K03964">K03964</a>  NDUFB8; NADH dehydrogenase (ubiquinone) 1 beta subcomplex 8 [EC:1.6.5.3 1.6.99.3]
D      comp144173_c0_seq2|nadh; <a href="/dbget-bin/www_bget?ko:K03964">K03964</a>  NDUFB8; NADH dehydrogenase (ubiquinone) 1 beta subcomplex 8 [EC:1.6.5.3 1.6.99.3]
D      comp144173_c0_seq3|nadh; <a href="/dbget-bin/www_bget?ko:K03964">K03964</a>  NDUFB8; NADH dehydrogenase (ubiquinone) 1 beta subcomplex 8 [EC:1.6.5.3 1.6.99.3]
D      comp144173_c0_seq4|nadh; <a href="/dbget-bin/www_bget?ko:K03964">K03964</a>  NDUFB8; NADH dehydrogenase (ubiquinone) 1 beta subcomplex 8 [EC:1.6.5.3 1.6.99.3]
D      comp144645_c0_seq1|nadh; <a href="/dbget-bin/www_bget?ko:K03965">K03965</a>  NDUFB9; NADH dehydrogenase (ubiquinone) 1 beta subcomplex 9 [EC:1.6.5.3 1.6.99.3]
D      comp144645_c0_seq3|nadh; <a href="/dbget-bin/www_bget?ko:K03965">K03965</a>  NDUFB9; NADH dehydrogenase (ubiquinone) 1 beta subcomplex 9 [EC:1.6.5.3 1.6.99.3]
D      comp141719_c2_seq9|nadh; <a href="/dbget-bin/www_bget?ko:K03966">K03966</a>  NDUFB10; NADH dehydrogenase (ubiquinone) 1 beta subcomplex 10 [EC:1.6.5.3 1.6.99.3]
D      comp140934_c1_seq1|nadh; <a href="/dbget-bin/www_bget?ko:K11351">K11351</a>  NDUFB11; NADH dehydrogenase (ubiquinone) 1 beta subcomplex 11 [EC:1.6.5.3 1.6.99.3]
D      comp140934_c1_seq2|nadh; <a href="/dbget-bin/www_bget?ko:K11351">K11351</a>  NDUFB11; NADH dehydrogenase (ubiquinone) 1 beta subcomplex 11 [EC:1.6.5.3 1.6.99.3]
D      comp136551_c0_seq3|nadh; <a href="/dbget-bin/www_bget?ko:K03967">K03967</a>  NDUFC1; NADH dehydrogenase (ubiquinone) 1 subcomplex unknown 1 [EC:1.6.5.3 1.6.99.3]
D      comp136551_c0_seq5|nadh; <a href="/dbget-bin/www_bget?ko:K03967">K03967</a>  NDUFC1; NADH dehydrogenase (ubiquinone) 1 subcomplex unknown 1 [EC:1.6.5.3 1.6.99.3]
D      comp136551_c0_seq6|nadh; <a href="/dbget-bin/www_bget?ko:K03967">K03967</a>  NDUFC1; NADH dehydrogenase (ubiquinone) 1 subcomplex unknown 1 [EC:1.6.5.3 1.6.99.3]
D      comp136551_c0_seq7|nadh; <a href="/dbget-bin/www_bget?ko:K03967">K03967</a>  NDUFC1; NADH dehydrogenase (ubiquinone) 1 subcomplex unknown 1 [EC:1.6.5.3 1.6.99.3]
D      comp136551_c0_seq8|nadh; <a href="/dbget-bin/www_bget?ko:K03967">K03967</a>  NDUFC1; NADH dehydrogenase (ubiquinone) 1 subcomplex unknown 1 [EC:1.6.5.3 1.6.99.3]
D      comp136551_c0_seq10|nadh; <a href="/dbget-bin/www_bget?ko:K03967">K03967</a>  NDUFC1; NADH dehydrogenase (ubiquinone) 1 subcomplex unknown 1 [EC:1.6.5.3 1.6.99.3]
D      comp136551_c0_seq12|nadh; <a href="/dbget-bin/www_bget?ko:K03967">K03967</a>  NDUFC1; NADH dehydrogenase (ubiquinone) 1 subcomplex unknown 1 [EC:1.6.5.3 1.6.99.3]
D      comp136551_c0_seq16|nadh; <a href="/dbget-bin/www_bget?ko:K03967">K03967</a>  NDUFC1; NADH dehydrogenase (ubiquinone) 1 subcomplex unknown 1 [EC:1.6.5.3 1.6.99.3]
D      comp136551_c0_seq27|nadh; <a href="/dbget-bin/www_bget?ko:K03967">K03967</a>  NDUFC1; NADH dehydrogenase (ubiquinone) 1 subcomplex unknown 1 [EC:1.6.5.3 1.6.99.3]
D      comp139968_c0_seq1|nadh; <a href="/dbget-bin/www_bget?ko:K03968">K03968</a>  NDUFC2; NADH dehydrogenase (ubiquinone) 1 subcomplex unknown 2 [EC:1.6.5.3 1.6.99.3]
D      comp144154_c2_seq5|succinate; <a href="/dbget-bin/www_bget?ko:K00236">K00236</a>  SDHC, SDH3; succinate dehydrogenase (ubiquinone) cytochrome b560 subunit
D      comp144154_c2_seq7|succinate; <a href="/dbget-bin/www_bget?ko:K00236">K00236</a>  SDHC, SDH3; succinate dehydrogenase (ubiquinone) cytochrome b560 subunit
D      comp144154_c2_seq8|succinate; <a href="/dbget-bin/www_bget?ko:K00236">K00236</a>  SDHC, SDH3; succinate dehydrogenase (ubiquinone) cytochrome b560 subunit
D      comp144154_c2_seq13|succinate; <a href="/dbget-bin/www_bget?ko:K00236">K00236</a>  SDHC, SDH3; succinate dehydrogenase (ubiquinone) cytochrome b560 subunit
D      comp144154_c2_seq19|succinate; <a href="/dbget-bin/www_bget?ko:K00236">K00236</a>  SDHC, SDH3; succinate dehydrogenase (ubiquinone) cytochrome b560 subunit
D      comp144154_c2_seq20|succinate; <a href="/dbget-bin/www_bget?ko:K00236">K00236</a>  SDHC, SDH3; succinate dehydrogenase (ubiquinone) cytochrome b560 subunit
D      comp140352_c1_seq10|succinate; <a href="/dbget-bin/www_bget?ko:K00237">K00237</a>  SDHD, SDH4; succinate dehydrogenase (ubiquinone) membrane anchor subunit
D      comp140352_c1_seq12|succinate; <a href="/dbget-bin/www_bget?ko:K00237">K00237</a>  SDHD, SDH4; succinate dehydrogenase (ubiquinone) membrane anchor subunit
D      comp144817_c1_seq6|succinate; <a href="/dbget-bin/www_bget?ko:K00234">K00234</a>  SDHA, SDH1; succinate dehydrogenase (ubiquinone) flavoprotein subunit [EC:1.3.5.1]
D      comp144817_c1_seq7|succinate; <a href="/dbget-bin/www_bget?ko:K00234">K00234</a>  SDHA, SDH1; succinate dehydrogenase (ubiquinone) flavoprotein subunit [EC:1.3.5.1]
D      comp144817_c1_seq12|succinate; <a href="/dbget-bin/www_bget?ko:K00234">K00234</a>  SDHA, SDH1; succinate dehydrogenase (ubiquinone) flavoprotein subunit [EC:1.3.5.1]
D      comp144817_c1_seq17|succinate; <a href="/dbget-bin/www_bget?ko:K00234">K00234</a>  SDHA, SDH1; succinate dehydrogenase (ubiquinone) flavoprotein subunit [EC:1.3.5.1]
D      comp144817_c1_seq35|succinate; <a href="/dbget-bin/www_bget?ko:K00234">K00234</a>  SDHA, SDH1; succinate dehydrogenase (ubiquinone) flavoprotein subunit [EC:1.3.5.1]
D      comp144817_c1_seq44|succinate; <a href="/dbget-bin/www_bget?ko:K00234">K00234</a>  SDHA, SDH1; succinate dehydrogenase (ubiquinone) flavoprotein subunit [EC:1.3.5.1]
D      comp145336_c0_seq6|succinate; <a href="/dbget-bin/www_bget?ko:K00235">K00235</a>  SDHB, SDH2; succinate dehydrogenase (ubiquinone) iron-sulfur subunit [EC:1.3.5.1]
D      comp145336_c0_seq11|succinate; <a href="/dbget-bin/www_bget?ko:K00235">K00235</a>  SDHB, SDH2; succinate dehydrogenase (ubiquinone) iron-sulfur subunit [EC:1.3.5.1]
D      comp142911_c2_seq3|cytochrome; <a href="/dbget-bin/www_bget?ko:K00411">K00411</a>  UQCRFS1, RIP1, petA; ubiquinol-cytochrome c reductase iron-sulfur subunit [EC:1.10.2.2]
D      comp145148_c0_seq2|cytochrome; <a href="/dbget-bin/www_bget?ko:K00411">K00411</a>  UQCRFS1, RIP1, petA; ubiquinol-cytochrome c reductase iron-sulfur subunit [EC:1.10.2.2]
D      comp135982_c0_seq2|cytochrome; <a href="/dbget-bin/www_bget?ko:K00413">K00413</a>  CYC1, CYT1, petC; ubiquinol-cytochrome c reductase cytochrome c1 subunit
D      comp145483_c1_seq6|cytochrome; <a href="/dbget-bin/www_bget?ko:K00413">K00413</a>  CYC1, CYT1, petC; ubiquinol-cytochrome c reductase cytochrome c1 subunit
D      comp145505_c1_seq2|cytochrome; <a href="/dbget-bin/www_bget?ko:K00414">K00414</a>  QCR1, UQCRC1; ubiquinol-cytochrome c reductase core subunit 1
D      comp145198_c0_seq3|cytochrome; <a href="/dbget-bin/www_bget?ko:K00415">K00415</a>  QCR2, UQCRC2; ubiquinol-cytochrome c reductase core subunit 2
D      comp145198_c0_seq16|cytochrome; <a href="/dbget-bin/www_bget?ko:K00415">K00415</a>  QCR2, UQCRC2; ubiquinol-cytochrome c reductase core subunit 2
D      comp144887_c2_seq12|ubiquinol-cytochrome; <a href="/dbget-bin/www_bget?ko:K00415">K00415</a>  QCR2, UQCRC2; ubiquinol-cytochrome c reductase core subunit 2
D      comp138842_c0_seq4|cytochrome; <a href="/dbget-bin/www_bget?ko:K00416">K00416</a>  QCR6, UQCRH; ubiquinol-cytochrome c reductase subunit 6
D      comp138842_c0_seq5|cytochrome; <a href="/dbget-bin/www_bget?ko:K00416">K00416</a>  QCR6, UQCRH; ubiquinol-cytochrome c reductase subunit 6
D      comp144908_c0_seq2|cytochrome; <a href="/dbget-bin/www_bget?ko:K00417">K00417</a>  QCR7, UQCRB; ubiquinol-cytochrome c reductase subunit 7
D      comp144908_c0_seq6|leucine-rich; <a href="/dbget-bin/www_bget?ko:K00417">K00417</a>  QCR7, UQCRB; ubiquinol-cytochrome c reductase subunit 7
D      comp144908_c0_seq8|cytochrome; <a href="/dbget-bin/www_bget?ko:K00417">K00417</a>  QCR7, UQCRB; ubiquinol-cytochrome c reductase subunit 7
D      comp144908_c0_seq11|leucine-rich; <a href="/dbget-bin/www_bget?ko:K00417">K00417</a>  QCR7, UQCRB; ubiquinol-cytochrome c reductase subunit 7
D      comp144908_c0_seq15|cytochrome; <a href="/dbget-bin/www_bget?ko:K00417">K00417</a>  QCR7, UQCRB; ubiquinol-cytochrome c reductase subunit 7
D      comp144908_c0_seq17|leucine-rich; <a href="/dbget-bin/www_bget?ko:K00417">K00417</a>  QCR7, UQCRB; ubiquinol-cytochrome c reductase subunit 7
D      comp144908_c0_seq20|cytochrome; <a href="/dbget-bin/www_bget?ko:K00417">K00417</a>  QCR7, UQCRB; ubiquinol-cytochrome c reductase subunit 7
D      comp141523_c1_seq4|cytochrome; <a href="/dbget-bin/www_bget?ko:K00418">K00418</a>  QCR8, UQCRQ; ubiquinol-cytochrome c reductase subunit 8
D      comp141523_c1_seq12|cytochrome; <a href="/dbget-bin/www_bget?ko:K00418">K00418</a>  QCR8, UQCRQ; ubiquinol-cytochrome c reductase subunit 8
D      comp144924_c3_seq1|riken; <a href="/dbget-bin/www_bget?ko:K00419">K00419</a>  QCR9, UCRC; ubiquinol-cytochrome c reductase subunit 9
D      comp144924_c3_seq2|riken; <a href="/dbget-bin/www_bget?ko:K00419">K00419</a>  QCR9, UCRC; ubiquinol-cytochrome c reductase subunit 9
D      comp143430_c5_seq16|cytochrome; <a href="/dbget-bin/www_bget?ko:K00420">K00420</a>  QCR10, UQCR; ubiquinol-cytochrome c reductase subunit 10
D      comp139704_c0_seq1|protoheme; <a href="/dbget-bin/www_bget?ko:K02257">K02257</a>  COX10; protoheme IX farnesyltransferase [EC:2.5.1.-]
D      comp145628_c0_seq1|cytochrome; <a href="/dbget-bin/www_bget?ko:K02262">K02262</a>  COX3; cytochrome c oxidase subunit 3
D      comp138482_c0_seq2; <a href="/dbget-bin/www_bget?ko:K02256">K02256</a>  COX1; cytochrome c oxidase subunit 1 [EC:1.9.3.1]
D      comp145627_c0_seq1|cytochrome; <a href="/dbget-bin/www_bget?ko:K02261">K02261</a>  COX2; cytochrome c oxidase subunit 2
D      comp194090_c0_seq1|cytochrome; <a href="/dbget-bin/www_bget?ko:K02261">K02261</a>  COX2; cytochrome c oxidase subunit 2
D      comp145211_c1_seq6|cytochrome; <a href="/dbget-bin/www_bget?ko:K02263">K02263</a>  COX4; cytochrome c oxidase subunit 4
D      comp145211_c1_seq10|cytochrome; <a href="/dbget-bin/www_bget?ko:K02263">K02263</a>  COX4; cytochrome c oxidase subunit 4
D      comp145236_c1_seq1|cytochrome; <a href="/dbget-bin/www_bget?ko:K02263">K02263</a>  COX4; cytochrome c oxidase subunit 4
D      comp145236_c1_seq4|cytochrome; <a href="/dbget-bin/www_bget?ko:K02263">K02263</a>  COX4; cytochrome c oxidase subunit 4
D      comp144362_c0_seq2|cytochrome; <a href="/dbget-bin/www_bget?ko:K02263">K02263</a>  COX4; cytochrome c oxidase subunit 4
D      comp144362_c0_seq3|cytochrome; <a href="/dbget-bin/www_bget?ko:K02263">K02263</a>  COX4; cytochrome c oxidase subunit 4
D      comp144362_c0_seq5|cytochrome; <a href="/dbget-bin/www_bget?ko:K02263">K02263</a>  COX4; cytochrome c oxidase subunit 4
D      comp137288_c0_seq1|cytochrome; <a href="/dbget-bin/www_bget?ko:K02264">K02264</a>  COX5A; cytochrome c oxidase subunit 5a
D      comp137288_c0_seq2|cytochrome; <a href="/dbget-bin/www_bget?ko:K02264">K02264</a>  COX5A; cytochrome c oxidase subunit 5a
D      comp144944_c6_seq2|cytochrome; <a href="/dbget-bin/www_bget?ko:K02264">K02264</a>  COX5A; cytochrome c oxidase subunit 5a
D      comp144944_c6_seq6|cytochrome; <a href="/dbget-bin/www_bget?ko:K02264">K02264</a>  COX5A; cytochrome c oxidase subunit 5a
D      comp134196_c0_seq7|cytochrome; <a href="/dbget-bin/www_bget?ko:K02265">K02265</a>  COX5B; cytochrome c oxidase subunit 5b
D      comp134196_c0_seq8|cytochrome; <a href="/dbget-bin/www_bget?ko:K02265">K02265</a>  COX5B; cytochrome c oxidase subunit 5b
D      comp143267_c4_seq8|cytochrome; <a href="/dbget-bin/www_bget?ko:K02265">K02265</a>  COX5B; cytochrome c oxidase subunit 5b
D      comp143267_c4_seq20|cytochrome; <a href="/dbget-bin/www_bget?ko:K02265">K02265</a>  COX5B; cytochrome c oxidase subunit 5b
D      comp143958_c1_seq3|cytochrome; <a href="/dbget-bin/www_bget?ko:K02265">K02265</a>  COX5B; cytochrome c oxidase subunit 5b
D      comp145326_c2_seq7|cytochrome; <a href="/dbget-bin/www_bget?ko:K02266">K02266</a>  COX6A; cytochrome c oxidase subunit 6a
D      comp145326_c2_seq9|cytochrome; <a href="/dbget-bin/www_bget?ko:K02266">K02266</a>  COX6A; cytochrome c oxidase subunit 6a
D      comp144633_c0_seq2|cytochrome; <a href="/dbget-bin/www_bget?ko:K02266">K02266</a>  COX6A; cytochrome c oxidase subunit 6a
D      comp144633_c0_seq6|cytochrome; <a href="/dbget-bin/www_bget?ko:K02266">K02266</a>  COX6A; cytochrome c oxidase subunit 6a
D      comp144633_c0_seq8|cytochrome; <a href="/dbget-bin/www_bget?ko:K02266">K02266</a>  COX6A; cytochrome c oxidase subunit 6a
D      comp143972_c0_seq2|cytochrome; <a href="/dbget-bin/www_bget?ko:K02267">K02267</a>  COX6B; cytochrome c oxidase subunit 6b
D      comp143972_c0_seq3|cytochrome; <a href="/dbget-bin/www_bget?ko:K02267">K02267</a>  COX6B; cytochrome c oxidase subunit 6b
D      comp145497_c0_seq1|cytochrome; <a href="/dbget-bin/www_bget?ko:K02267">K02267</a>  COX6B; cytochrome c oxidase subunit 6b
D      comp145497_c0_seq2|cytochrome; <a href="/dbget-bin/www_bget?ko:K02267">K02267</a>  COX6B; cytochrome c oxidase subunit 6b
D      comp138828_c0_seq3|cytochrome; <a href="/dbget-bin/www_bget?ko:K02268">K02268</a>  COX6C; cytochrome c oxidase subunit 6c
D      comp138828_c0_seq6|cytochrome; <a href="/dbget-bin/www_bget?ko:K02268">K02268</a>  COX6C; cytochrome c oxidase subunit 6c
D      comp138828_c0_seq8|cytochrome; <a href="/dbget-bin/www_bget?ko:K02268">K02268</a>  COX6C; cytochrome c oxidase subunit 6c
D      comp138828_c0_seq9|cytochrome; <a href="/dbget-bin/www_bget?ko:K02268">K02268</a>  COX6C; cytochrome c oxidase subunit 6c
D      comp138828_c0_seq12|cytochrome; <a href="/dbget-bin/www_bget?ko:K02268">K02268</a>  COX6C; cytochrome c oxidase subunit 6c
D      comp138828_c0_seq13|cytochrome; <a href="/dbget-bin/www_bget?ko:K02268">K02268</a>  COX6C; cytochrome c oxidase subunit 6c
D      comp138828_c0_seq14|cytochrome; <a href="/dbget-bin/www_bget?ko:K02268">K02268</a>  COX6C; cytochrome c oxidase subunit 6c
D      comp138828_c0_seq15|cytochrome; <a href="/dbget-bin/www_bget?ko:K02268">K02268</a>  COX6C; cytochrome c oxidase subunit 6c
D      comp138311_c0_seq2|cytochrome; <a href="/dbget-bin/www_bget?ko:K02270">K02270</a>  COX7A; cytochrome c oxidase subunit 7a
D      comp138311_c0_seq6|cytochrome; <a href="/dbget-bin/www_bget?ko:K02270">K02270</a>  COX7A; cytochrome c oxidase subunit 7a
D      comp138311_c0_seq7|cytochrome; <a href="/dbget-bin/www_bget?ko:K02270">K02270</a>  COX7A; cytochrome c oxidase subunit 7a
D      comp138311_c0_seq8|cytochrome; <a href="/dbget-bin/www_bget?ko:K02270">K02270</a>  COX7A; cytochrome c oxidase subunit 7a
D      comp138311_c0_seq10|cytochrome; <a href="/dbget-bin/www_bget?ko:K02270">K02270</a>  COX7A; cytochrome c oxidase subunit 7a
D      comp143240_c0_seq4|cytochrome; <a href="/dbget-bin/www_bget?ko:K02270">K02270</a>  COX7A; cytochrome c oxidase subunit 7a
D      comp145190_c0_seq3|cytochrome; <a href="/dbget-bin/www_bget?ko:K02270">K02270</a>  COX7A; cytochrome c oxidase subunit 7a
D      comp145190_c0_seq6|cytochrome; <a href="/dbget-bin/www_bget?ko:K02270">K02270</a>  COX7A; cytochrome c oxidase subunit 7a
D      comp145190_c0_seq9|cytochrome; <a href="/dbget-bin/www_bget?ko:K02270">K02270</a>  COX7A; cytochrome c oxidase subunit 7a
D      comp145190_c0_seq17|cytochrome; <a href="/dbget-bin/www_bget?ko:K02270">K02270</a>  COX7A; cytochrome c oxidase subunit 7a
D      comp145190_c0_seq21|cytochrome; <a href="/dbget-bin/www_bget?ko:K02270">K02270</a>  COX7A; cytochrome c oxidase subunit 7a
D      comp145190_c0_seq26|cytochrome; <a href="/dbget-bin/www_bget?ko:K02270">K02270</a>  COX7A; cytochrome c oxidase subunit 7a
D      comp145190_c0_seq27|cytochrome; <a href="/dbget-bin/www_bget?ko:K02270">K02270</a>  COX7A; cytochrome c oxidase subunit 7a
D      comp145190_c0_seq28|cytochrome; <a href="/dbget-bin/www_bget?ko:K02270">K02270</a>  COX7A; cytochrome c oxidase subunit 7a
D      comp145190_c0_seq31|cytochrome; <a href="/dbget-bin/www_bget?ko:K02270">K02270</a>  COX7A; cytochrome c oxidase subunit 7a
D      comp145540_c4_seq1|cytochrome; <a href="/dbget-bin/www_bget?ko:K02270">K02270</a>  COX7A; cytochrome c oxidase subunit 7a
D      comp145385_c2_seq2|cytochrome; <a href="/dbget-bin/www_bget?ko:K02271">K02271</a>  COX7B; cytochrome c oxidase subunit 7b
D      comp145385_c2_seq4|cytochrome; <a href="/dbget-bin/www_bget?ko:K02271">K02271</a>  COX7B; cytochrome c oxidase subunit 7b
D      comp141815_c5_seq1|cytochrome; <a href="/dbget-bin/www_bget?ko:K02272">K02272</a>  COX7C; cytochrome c oxidase subunit 7c
D      comp141815_c5_seq7|cytochrome; <a href="/dbget-bin/www_bget?ko:K02272">K02272</a>  COX7C; cytochrome c oxidase subunit 7c
D      comp141815_c5_seq10|cytochrome; <a href="/dbget-bin/www_bget?ko:K02272">K02272</a>  COX7C; cytochrome c oxidase subunit 7c
D      comp141815_c5_seq12|cytochrome; <a href="/dbget-bin/www_bget?ko:K02272">K02272</a>  COX7C; cytochrome c oxidase subunit 7c
D      comp137753_c0_seq3|cytochrome; <a href="/dbget-bin/www_bget?ko:K02273">K02273</a>  COX8; cytochrome c oxidase subunit 8
D      comp122431_c0_seq1|cytochrome; <a href="/dbget-bin/www_bget?ko:K02258">K02258</a>  COX11; cytochrome c oxidase assembly protein subunit 11
D      comp142654_c4_seq1|cox15; <a href="/dbget-bin/www_bget?ko:K02259">K02259</a>  COX15; cytochrome c oxidase assembly protein subunit 15
D      comp142654_c4_seq2|cytochrome; <a href="/dbget-bin/www_bget?ko:K02259">K02259</a>  COX15; cytochrome c oxidase assembly protein subunit 15
D      comp143976_c0_seq2|cytochrome; <a href="/dbget-bin/www_bget?ko:K02260">K02260</a>  COX17; cytochrome c oxidase assembly protein subunit 17
D      comp143976_c0_seq4|cytochrome; <a href="/dbget-bin/www_bget?ko:K02260">K02260</a>  COX17; cytochrome c oxidase assembly protein subunit 17
D      comp143976_c0_seq6|cytochrome; <a href="/dbget-bin/www_bget?ko:K02260">K02260</a>  COX17; cytochrome c oxidase assembly protein subunit 17
D      comp143976_c0_seq15|cytochrome; <a href="/dbget-bin/www_bget?ko:K02260">K02260</a>  COX17; cytochrome c oxidase assembly protein subunit 17
D      comp143976_c0_seq17|cytochrome; <a href="/dbget-bin/www_bget?ko:K02260">K02260</a>  COX17; cytochrome c oxidase assembly protein subunit 17
D      comp143976_c0_seq21|cytochrome; <a href="/dbget-bin/www_bget?ko:K02260">K02260</a>  COX17; cytochrome c oxidase assembly protein subunit 17
D      comp143976_c0_seq26|cytochrome; <a href="/dbget-bin/www_bget?ko:K02260">K02260</a>  COX17; cytochrome c oxidase assembly protein subunit 17
D      comp143976_c0_seq34|cytochrome; <a href="/dbget-bin/www_bget?ko:K02260">K02260</a>  COX17; cytochrome c oxidase assembly protein subunit 17
D      comp143976_c0_seq37|cytochrome; <a href="/dbget-bin/www_bget?ko:K02260">K02260</a>  COX17; cytochrome c oxidase assembly protein subunit 17
D      comp143976_c0_seq43|cytochrome; <a href="/dbget-bin/www_bget?ko:K02260">K02260</a>  COX17; cytochrome c oxidase assembly protein subunit 17
D      comp143976_c0_seq44|cytochrome; <a href="/dbget-bin/www_bget?ko:K02260">K02260</a>  COX17; cytochrome c oxidase assembly protein subunit 17
D      comp144199_c1_seq1|atp; <a href="/dbget-bin/www_bget?ko:K02135">K02135</a>  ATPeF1E, ATP5E; F-type H+-transporting ATPase subunit epsilon [EC:3.6.3.14]
D      comp144199_c1_seq2|atp; <a href="/dbget-bin/www_bget?ko:K02135">K02135</a>  ATPeF1E, ATP5E; F-type H+-transporting ATPase subunit epsilon [EC:3.6.3.14]
D      comp144199_c1_seq4|atp; <a href="/dbget-bin/www_bget?ko:K02135">K02135</a>  ATPeF1E, ATP5E; F-type H+-transporting ATPase subunit epsilon [EC:3.6.3.14]
D      comp144199_c1_seq6|atp; <a href="/dbget-bin/www_bget?ko:K02135">K02135</a>  ATPeF1E, ATP5E; F-type H+-transporting ATPase subunit epsilon [EC:3.6.3.14]
D      comp145448_c2_seq1|atp; <a href="/dbget-bin/www_bget?ko:K02134">K02134</a>  ATPeF1D, ATP5D; F-type H+-transporting ATPase subunit delta [EC:3.6.3.14]
D      comp145448_c2_seq2|atp; <a href="/dbget-bin/www_bget?ko:K02134">K02134</a>  ATPeF1D, ATP5D; F-type H+-transporting ATPase subunit delta [EC:3.6.3.14]
D      comp145424_c1_seq3|atp; <a href="/dbget-bin/www_bget?ko:K02133">K02133</a>  ATPeF1B, ATP5B; F-type H+-transporting ATPase subunit beta [EC:3.6.3.14]
D      comp145424_c1_seq5|atp; <a href="/dbget-bin/www_bget?ko:K02133">K02133</a>  ATPeF1B, ATP5B; F-type H+-transporting ATPase subunit beta [EC:3.6.3.14]
D      comp144155_c0_seq80|atp; <a href="/dbget-bin/www_bget?ko:K02136">K02136</a>  ATPeF1G, ATP5C1; F-type H+-transporting ATPase subunit gamma [EC:3.6.3.14]
D      comp144155_c0_seq83|mitochondrial; <a href="/dbget-bin/www_bget?ko:K02136">K02136</a>  ATPeF1G, ATP5C1; F-type H+-transporting ATPase subunit gamma [EC:3.6.3.14]
D      comp144630_c1_seq10|a; <a href="/dbget-bin/www_bget?ko:K02132">K02132</a>  ATPeF1A, ATP5A1; F-type H+-transporting ATPase subunit alpha [EC:3.6.3.14]
D      comp144630_c1_seq13|a; <a href="/dbget-bin/www_bget?ko:K02132">K02132</a>  ATPeF1A, ATP5A1; F-type H+-transporting ATPase subunit alpha [EC:3.6.3.14]
D      comp144630_c1_seq16|a; <a href="/dbget-bin/www_bget?ko:K02132">K02132</a>  ATPeF1A, ATP5A1; F-type H+-transporting ATPase subunit alpha [EC:3.6.3.14]
D      comp144630_c1_seq26|a; <a href="/dbget-bin/www_bget?ko:K02132">K02132</a>  ATPeF1A, ATP5A1; F-type H+-transporting ATPase subunit alpha [EC:3.6.3.14]
D      comp144630_c1_seq31|atp; <a href="/dbget-bin/www_bget?ko:K02132">K02132</a>  ATPeF1A, ATP5A1; F-type H+-transporting ATPase subunit alpha [EC:3.6.3.14]
D      comp145407_c1_seq2|atp; <a href="/dbget-bin/www_bget?ko:K02137">K02137</a>  ATPeF1O, ATP5O; F-type H+-transporting ATPase oligomycin sensitivity conferral protein [EC:3.6.3.14]
D      comp145407_c1_seq3|atp; <a href="/dbget-bin/www_bget?ko:K02137">K02137</a>  ATPeF1O, ATP5O; F-type H+-transporting ATPase oligomycin sensitivity conferral protein [EC:3.6.3.14]
D      comp145407_c1_seq4|atp; <a href="/dbget-bin/www_bget?ko:K02137">K02137</a>  ATPeF1O, ATP5O; F-type H+-transporting ATPase oligomycin sensitivity conferral protein [EC:3.6.3.14]
D      comp145407_c1_seq6|atp; <a href="/dbget-bin/www_bget?ko:K02137">K02137</a>  ATPeF1O, ATP5O; F-type H+-transporting ATPase oligomycin sensitivity conferral protein [EC:3.6.3.14]
D      comp144798_c7_seq1|atp; <a href="/dbget-bin/www_bget?ko:K02128">K02128</a>  ATPeF0C, ATP5G; F-type H+-transporting ATPase subunit c [EC:3.6.3.14]
D      comp144798_c7_seq6|atp; <a href="/dbget-bin/www_bget?ko:K02128">K02128</a>  ATPeF0C, ATP5G; F-type H+-transporting ATPase subunit c [EC:3.6.3.14]
D      comp144929_c1_seq4|atp; <a href="/dbget-bin/www_bget?ko:K02128">K02128</a>  ATPeF0C, ATP5G; F-type H+-transporting ATPase subunit c [EC:3.6.3.14]
D      comp144929_c1_seq5|atp; <a href="/dbget-bin/www_bget?ko:K02128">K02128</a>  ATPeF0C, ATP5G; F-type H+-transporting ATPase subunit c [EC:3.6.3.14]
D      comp144929_c1_seq8|atp; <a href="/dbget-bin/www_bget?ko:K02128">K02128</a>  ATPeF0C, ATP5G; F-type H+-transporting ATPase subunit c [EC:3.6.3.14]
D      comp144929_c1_seq13|atp; <a href="/dbget-bin/www_bget?ko:K02128">K02128</a>  ATPeF0C, ATP5G; F-type H+-transporting ATPase subunit c [EC:3.6.3.14]
D      comp144929_c1_seq15|atp; <a href="/dbget-bin/www_bget?ko:K02128">K02128</a>  ATPeF0C, ATP5G; F-type H+-transporting ATPase subunit c [EC:3.6.3.14]
D      comp144929_c1_seq22|atp; <a href="/dbget-bin/www_bget?ko:K02128">K02128</a>  ATPeF0C, ATP5G; F-type H+-transporting ATPase subunit c [EC:3.6.3.14]
D      comp145586_c1_seq9|atp; <a href="/dbget-bin/www_bget?ko:K02127">K02127</a>  ATPeF0B, ATP5F1; F-type H+-transporting ATPase subunit b [EC:3.6.3.14]
D      comp140491_c2_seq16|atp; <a href="/dbget-bin/www_bget?ko:K02129">K02129</a>  ATPeF0E, ATP5I; F-type H+-transporting ATPase subunit e [EC:3.6.3.14]
D      comp145071_c0_seq5|atp; <a href="/dbget-bin/www_bget?ko:K02129">K02129</a>  ATPeF0E, ATP5I; F-type H+-transporting ATPase subunit e [EC:3.6.3.14]
D      comp145374_c2_seq1|atp; <a href="/dbget-bin/www_bget?ko:K02131">K02131</a>  ATPeF0F6, ATP5J; F-type H+-transporting ATPase subunit 6 [EC:3.6.3.14]
D      comp145374_c2_seq2|atp; <a href="/dbget-bin/www_bget?ko:K02131">K02131</a>  ATPeF0F6, ATP5J; F-type H+-transporting ATPase subunit 6 [EC:3.6.3.14]
D      comp144294_c0_seq2|atp; <a href="/dbget-bin/www_bget?ko:K02130">K02130</a>  ATPeF0F, ATP5J2; F-type H+-transporting ATPase subunit f [EC:3.6.3.14]
D      comp141969_c1_seq1|atp; <a href="/dbget-bin/www_bget?ko:K02138">K02138</a>  ATPeFD, ATP5H; F-type H+-transporting ATPase subunit d [EC:3.6.3.14]
D      comp141969_c1_seq9|atp; <a href="/dbget-bin/www_bget?ko:K02138">K02138</a>  ATPeFD, ATP5H; F-type H+-transporting ATPase subunit d [EC:3.6.3.14]
D      comp141969_c1_seq10|atp; <a href="/dbget-bin/www_bget?ko:K02138">K02138</a>  ATPeFD, ATP5H; F-type H+-transporting ATPase subunit d [EC:3.6.3.14]
D      comp141969_c1_seq13|atp; <a href="/dbget-bin/www_bget?ko:K02138">K02138</a>  ATPeFD, ATP5H; F-type H+-transporting ATPase subunit d [EC:3.6.3.14]
D      comp141969_c1_seq17|atp; <a href="/dbget-bin/www_bget?ko:K02138">K02138</a>  ATPeFD, ATP5H; F-type H+-transporting ATPase subunit d [EC:3.6.3.14]
D      comp141969_c1_seq20|atp; <a href="/dbget-bin/www_bget?ko:K02138">K02138</a>  ATPeFD, ATP5H; F-type H+-transporting ATPase subunit d [EC:3.6.3.14]
D      comp141969_c1_seq41|atp; <a href="/dbget-bin/www_bget?ko:K02138">K02138</a>  ATPeFD, ATP5H; F-type H+-transporting ATPase subunit d [EC:3.6.3.14]
D      comp141969_c1_seq44|atp; <a href="/dbget-bin/www_bget?ko:K02138">K02138</a>  ATPeFD, ATP5H; F-type H+-transporting ATPase subunit d [EC:3.6.3.14]
D      comp141969_c1_seq47|atp; <a href="/dbget-bin/www_bget?ko:K02138">K02138</a>  ATPeFD, ATP5H; F-type H+-transporting ATPase subunit d [EC:3.6.3.14]
D      comp141969_c1_seq48|atp; <a href="/dbget-bin/www_bget?ko:K02138">K02138</a>  ATPeFD, ATP5H; F-type H+-transporting ATPase subunit d [EC:3.6.3.14]
D      comp141969_c1_seq57|atp; <a href="/dbget-bin/www_bget?ko:K02138">K02138</a>  ATPeFD, ATP5H; F-type H+-transporting ATPase subunit d [EC:3.6.3.14]
D      comp145390_c0_seq4|atp; <a href="/dbget-bin/www_bget?ko:K02138">K02138</a>  ATPeFD, ATP5H; F-type H+-transporting ATPase subunit d [EC:3.6.3.14]
D      comp142211_c0_seq1|f1f0-type; <a href="/dbget-bin/www_bget?ko:K02140">K02140</a>  ATPeFG, ATP5L; F-type H+-transporting ATPase subunit g [EC:3.6.3.14]
D      comp137973_c1_seq8|v-type; <a href="/dbget-bin/www_bget?ko:K02146">K02146</a>  ATPeVAC39, ATP6D; V-type H+-transporting ATPase subunit AC39 [EC:3.6.3.14]
D      comp136081_c0_seq13|h+; <a href="/dbget-bin/www_bget?ko:K02151">K02151</a>  ATPeVF, ATP6S14; V-type H+-transporting ATPase subunit F [EC:3.6.3.14]
D      comp136081_c0_seq17|h+; <a href="/dbget-bin/www_bget?ko:K02151">K02151</a>  ATPeVF, ATP6S14; V-type H+-transporting ATPase subunit F [EC:3.6.3.14]
D      comp136081_c0_seq21|h+; <a href="/dbget-bin/www_bget?ko:K02151">K02151</a>  ATPeVF, ATP6S14; V-type H+-transporting ATPase subunit F [EC:3.6.3.14]
D      comp136081_c0_seq28|h+; <a href="/dbget-bin/www_bget?ko:K02151">K02151</a>  ATPeVF, ATP6S14; V-type H+-transporting ATPase subunit F [EC:3.6.3.14]
D      comp136081_c0_seq30|h+; <a href="/dbget-bin/www_bget?ko:K02151">K02151</a>  ATPeVF, ATP6S14; V-type H+-transporting ATPase subunit F [EC:3.6.3.14]
D      comp136081_c0_seq32|nuclear; <a href="/dbget-bin/www_bget?ko:K02151">K02151</a>  ATPeVF, ATP6S14; V-type H+-transporting ATPase subunit F [EC:3.6.3.14]
D      comp136081_c0_seq51|h+; <a href="/dbget-bin/www_bget?ko:K02151">K02151</a>  ATPeVF, ATP6S14; V-type H+-transporting ATPase subunit F [EC:3.6.3.14]
D      comp136081_c0_seq65|nuclear; <a href="/dbget-bin/www_bget?ko:K02151">K02151</a>  ATPeVF, ATP6S14; V-type H+-transporting ATPase subunit F [EC:3.6.3.14]
D      comp141557_c2_seq14|v-type; <a href="/dbget-bin/www_bget?ko:K02148">K02148</a>  ATPeVC, ATP6C; V-type H+-transporting ATPase subunit C [EC:3.6.3.14]
D      comp141700_c2_seq7|v-type; <a href="/dbget-bin/www_bget?ko:K02148">K02148</a>  ATPeVC, ATP6C; V-type H+-transporting ATPase subunit C [EC:3.6.3.14]
D      comp132029_c0_seq4|v-type; <a href="/dbget-bin/www_bget?ko:K02145">K02145</a>  ATPeVA, ATP6A1; V-type H+-transporting ATPase subunit A [EC:3.6.3.14]
D      comp135699_c0_seq5|v-type; <a href="/dbget-bin/www_bget?ko:K02147">K02147</a>  ATPeVB, ATP6B1; V-type H+-transporting ATPase subunit B [EC:3.6.3.14]
D      comp135699_c0_seq11|v-type; <a href="/dbget-bin/www_bget?ko:K02147">K02147</a>  ATPeVB, ATP6B1; V-type H+-transporting ATPase subunit B [EC:3.6.3.14]
D      comp135699_c0_seq13|v-type; <a href="/dbget-bin/www_bget?ko:K02147">K02147</a>  ATPeVB, ATP6B1; V-type H+-transporting ATPase subunit B [EC:3.6.3.14]
D      comp135699_c0_seq14|v-type; <a href="/dbget-bin/www_bget?ko:K02147">K02147</a>  ATPeVB, ATP6B1; V-type H+-transporting ATPase subunit B [EC:3.6.3.14]
D      comp138421_c2_seq1|vacuolar; <a href="/dbget-bin/www_bget?ko:K02150">K02150</a>  ATPeVE, ATP6E; V-type H+-transporting ATPase subunit E [EC:3.6.3.14]
D      comp138421_c2_seq9|vacuolar; <a href="/dbget-bin/www_bget?ko:K02150">K02150</a>  ATPeVE, ATP6E; V-type H+-transporting ATPase subunit E [EC:3.6.3.14]
D      comp138421_c2_seq12|vacuolar; <a href="/dbget-bin/www_bget?ko:K02150">K02150</a>  ATPeVE, ATP6E; V-type H+-transporting ATPase subunit E [EC:3.6.3.14]
D      comp136243_c0_seq2|v-type; <a href="/dbget-bin/www_bget?ko:K02155">K02155</a>  ATPeVPL, ATP6L; V-type H+-transporting ATPase 16kDa proteolipid subunit [EC:3.6.3.14]
D      comp136243_c0_seq3|vacuolar; <a href="/dbget-bin/www_bget?ko:K02155">K02155</a>  ATPeVPL, ATP6L; V-type H+-transporting ATPase 16kDa proteolipid subunit [EC:3.6.3.14]
D      comp142166_c0_seq2|v-type; <a href="/dbget-bin/www_bget?ko:K02155">K02155</a>  ATPeVPL, ATP6L; V-type H+-transporting ATPase 16kDa proteolipid subunit [EC:3.6.3.14]
D      comp133738_c1_seq1|v-type; <a href="/dbget-bin/www_bget?ko:K03661">K03661</a>  ATPeVPF, ATP6F; V-type H+-transporting ATPase 21kDa proteolipid subunit [EC:3.6.3.14]
D      comp133738_c1_seq2|v-type; <a href="/dbget-bin/www_bget?ko:K03661">K03661</a>  ATPeVPF, ATP6F; V-type H+-transporting ATPase 21kDa proteolipid subunit [EC:3.6.3.14]
D      comp133738_c1_seq3|v-type; <a href="/dbget-bin/www_bget?ko:K03661">K03661</a>  ATPeVPF, ATP6F; V-type H+-transporting ATPase 21kDa proteolipid subunit [EC:3.6.3.14]
D      comp140816_c1_seq17|v-type; <a href="/dbget-bin/www_bget?ko:K02154">K02154</a>  ATPeVI, ATP6N1A; V-type H+-transporting ATPase subunit I [EC:3.6.3.14]
D      comp140816_c1_seq24|v-type; <a href="/dbget-bin/www_bget?ko:K02154">K02154</a>  ATPeVI, ATP6N1A; V-type H+-transporting ATPase subunit I [EC:3.6.3.14]
D      comp140816_c1_seq62|v-type; <a href="/dbget-bin/www_bget?ko:K02154">K02154</a>  ATPeVI, ATP6N1A; V-type H+-transporting ATPase subunit I [EC:3.6.3.14]
D      comp140816_c1_seq65|v-type; <a href="/dbget-bin/www_bget?ko:K02154">K02154</a>  ATPeVI, ATP6N1A; V-type H+-transporting ATPase subunit I [EC:3.6.3.14]
D      comp143192_c3_seq17|v-type; <a href="/dbget-bin/www_bget?ko:K02154">K02154</a>  ATPeVI, ATP6N1A; V-type H+-transporting ATPase subunit I [EC:3.6.3.14]
D      comp142316_c0_seq3|v-type; <a href="/dbget-bin/www_bget?ko:K02154">K02154</a>  ATPeVI, ATP6N1A; V-type H+-transporting ATPase subunit I [EC:3.6.3.14]
D      comp142316_c0_seq10|v-type; <a href="/dbget-bin/www_bget?ko:K02154">K02154</a>  ATPeVI, ATP6N1A; V-type H+-transporting ATPase subunit I [EC:3.6.3.14]
D      comp142316_c0_seq16|v-type; <a href="/dbget-bin/www_bget?ko:K02154">K02154</a>  ATPeVI, ATP6N1A; V-type H+-transporting ATPase subunit I [EC:3.6.3.14]
D      comp142316_c0_seq21|v-type; <a href="/dbget-bin/www_bget?ko:K02154">K02154</a>  ATPeVI, ATP6N1A; V-type H+-transporting ATPase subunit I [EC:3.6.3.14]
D      comp140213_c0_seq35|v-type; <a href="/dbget-bin/www_bget?ko:K02149">K02149</a>  ATPeVD, ATP6M; V-type H+-transporting ATPase subunit D [EC:3.6.3.14]
D      comp140213_c0_seq59|v-type; <a href="/dbget-bin/www_bget?ko:K02149">K02149</a>  ATPeVD, ATP6M; V-type H+-transporting ATPase subunit D [EC:3.6.3.14]
D      comp123678_c0_seq2|atpase; <a href="/dbget-bin/www_bget?ko:K02153">K02153</a>  ATPeVH, ATP6H; V-type H+-transporting ATPase subunit H [EC:3.6.3.14]
D      comp141519_c0_seq26|thiosulfate; <a href="/dbget-bin/www_bget?ko:K02153">K02153</a>  ATPeVH, ATP6H; V-type H+-transporting ATPase subunit H [EC:3.6.3.14]
D      comp141519_c0_seq33|thiosulfate; <a href="/dbget-bin/www_bget?ko:K02153">K02153</a>  ATPeVH, ATP6H; V-type H+-transporting ATPase subunit H [EC:3.6.3.14]
D      comp141519_c0_seq35|thiosulfate; <a href="/dbget-bin/www_bget?ko:K02153">K02153</a>  ATPeVH, ATP6H; V-type H+-transporting ATPase subunit H [EC:3.6.3.14]
D      comp141519_c0_seq79|thiosulfate; <a href="/dbget-bin/www_bget?ko:K02153">K02153</a>  ATPeVH, ATP6H; V-type H+-transporting ATPase subunit H [EC:3.6.3.14]
D      comp141519_c0_seq91|thiosulfate; <a href="/dbget-bin/www_bget?ko:K02153">K02153</a>  ATPeVH, ATP6H; V-type H+-transporting ATPase subunit H [EC:3.6.3.14]
D      comp141519_c0_seq96|thiosulfate; <a href="/dbget-bin/www_bget?ko:K02153">K02153</a>  ATPeVH, ATP6H; V-type H+-transporting ATPase subunit H [EC:3.6.3.14]
D      comp141519_c0_seq107|thiosulfate; <a href="/dbget-bin/www_bget?ko:K02153">K02153</a>  ATPeVH, ATP6H; V-type H+-transporting ATPase subunit H [EC:3.6.3.14]
D      comp141519_c0_seq108|thiosulfate; <a href="/dbget-bin/www_bget?ko:K02153">K02153</a>  ATPeVH, ATP6H; V-type H+-transporting ATPase subunit H [EC:3.6.3.14]
D      comp141922_c0_seq1|prenylcysteine; <a href="/dbget-bin/www_bget?ko:K02153">K02153</a>  ATPeVH, ATP6H; V-type H+-transporting ATPase subunit H [EC:3.6.3.14]
D      comp141922_c0_seq3|prenylcysteine; <a href="/dbget-bin/www_bget?ko:K02153">K02153</a>  ATPeVH, ATP6H; V-type H+-transporting ATPase subunit H [EC:3.6.3.14]
D      comp144188_c0_seq1|atpase; <a href="/dbget-bin/www_bget?ko:K02152">K02152</a>  ATPeVG, ATP6G1; V-type H+-transporting ATPase subunit G [EC:3.6.3.14]
D      comp136446_c1_seq7|h+; <a href="/dbget-bin/www_bget?ko:K02144">K02144</a>  ATPeV54kD; V-type H+-transporting ATPase 54 kD subunit [EC:3.6.3.14]
D      comp136446_c1_seq14|h+; <a href="/dbget-bin/www_bget?ko:K02144">K02144</a>  ATPeV54kD; V-type H+-transporting ATPase 54 kD subunit [EC:3.6.3.14]
D      comp141020_c0_seq4|v-type; <a href="/dbget-bin/www_bget?ko:K03662">K03662</a>  ATPeVS1, ATP6S1; V-type H+-transporting ATPase S1 subunit [EC:3.6.3.14]
D      comp141020_c0_seq7|v-type; <a href="/dbget-bin/www_bget?ko:K03662">K03662</a>  ATPeVS1, ATP6S1; V-type H+-transporting ATPase S1 subunit [EC:3.6.3.14]
D      comp141020_c0_seq10|v-type; <a href="/dbget-bin/www_bget?ko:K03662">K03662</a>  ATPeVS1, ATP6S1; V-type H+-transporting ATPase S1 subunit [EC:3.6.3.14]
D      comp136640_c1_seq1|phospholysine; <a href="/dbget-bin/www_bget?ko:K11725">K11725</a>  LHPP; phospholysine phosphohistidine inorganic pyrophosphate phosphatase [EC:3.6.1.1 3.1.3.-]
D      comp136640_c1_seq2|phospholysine; <a href="/dbget-bin/www_bget?ko:K11725">K11725</a>  LHPP; phospholysine phosphohistidine inorganic pyrophosphate phosphatase [EC:3.6.1.1 3.1.3.-]
C    00195 Photosynthesis [PATH:<a href="http://www.genome.jp/kegg-bin/mark_pathway_www?@ko00195">ko00195</a>]
C    00196 Photosynthesis - antenna proteins [PATH:<a href="http://www.genome.jp/kegg-bin/mark_pathway_www?@ko00196">ko00196</a>]
C    00194 Photosynthesis proteins [BR:ko00194]
C    00710 Carbon fixation in photosynthetic organisms [PATH:<a href="http://www.genome.jp/kegg-bin/mark_pathway_www?@ko00710/K00927/K01623/K03841/K00615/K01807/K01803/K01783/K11214/K14454/K00873/K00814/K00029/K14455/K00025/K00026">ko00710</a>]
D      comp145378_c0_seq3|phosphoglycerate; <a href="/dbget-bin/www_bget?ko:K00927">K00927</a>  PGK, pgk; phosphoglycerate kinase [EC:2.7.2.3]
D      comp145378_c0_seq4|phosphoglycerate; <a href="/dbget-bin/www_bget?ko:K00927">K00927</a>  PGK, pgk; phosphoglycerate kinase [EC:2.7.2.3]
D      comp104583_c0_seq1|fructose-bisphosphate; <a href="/dbget-bin/www_bget?ko:K01623">K01623</a>  ALDO; fructose-bisphosphate aldolase, class I [EC:4.1.2.13]
D      comp135533_c0_seq1|fructose-bisphosphate; <a href="/dbget-bin/www_bget?ko:K01623">K01623</a>  ALDO; fructose-bisphosphate aldolase, class I [EC:4.1.2.13]
D      comp139757_c1_seq38|fructose-; <a href="/dbget-bin/www_bget?ko:K03841">K03841</a>  FBP, fbp; fructose-1,6-bisphosphatase I [EC:3.1.3.11]
D      comp139757_c1_seq43|fructose-; <a href="/dbget-bin/www_bget?ko:K03841">K03841</a>  FBP, fbp; fructose-1,6-bisphosphatase I [EC:3.1.3.11]
D      comp141639_c0_seq2|transketolase-like; <a href="/dbget-bin/www_bget?ko:K00615">K00615</a>  E2.2.1.1, tktA, tktB; transketolase [EC:2.2.1.1]
D      comp141639_c0_seq3|transketolase-like; <a href="/dbget-bin/www_bget?ko:K00615">K00615</a>  E2.2.1.1, tktA, tktB; transketolase [EC:2.2.1.1]
D      comp141639_c0_seq4|transketolase-like; <a href="/dbget-bin/www_bget?ko:K00615">K00615</a>  E2.2.1.1, tktA, tktB; transketolase [EC:2.2.1.1]
D      comp141639_c0_seq17|transketolase-like; <a href="/dbget-bin/www_bget?ko:K00615">K00615</a>  E2.2.1.1, tktA, tktB; transketolase [EC:2.2.1.1]
D      comp142476_c0_seq6|transketolase; <a href="/dbget-bin/www_bget?ko:K00615">K00615</a>  E2.2.1.1, tktA, tktB; transketolase [EC:2.2.1.1]
D      comp142476_c0_seq20|transketolase; <a href="/dbget-bin/www_bget?ko:K00615">K00615</a>  E2.2.1.1, tktA, tktB; transketolase [EC:2.2.1.1]
D      comp142476_c0_seq21|transketolase; <a href="/dbget-bin/www_bget?ko:K00615">K00615</a>  E2.2.1.1, tktA, tktB; transketolase [EC:2.2.1.1]
D      comp142476_c0_seq23|transketolase; <a href="/dbget-bin/www_bget?ko:K00615">K00615</a>  E2.2.1.1, tktA, tktB; transketolase [EC:2.2.1.1]
D      comp142476_c0_seq24|transketolase; <a href="/dbget-bin/www_bget?ko:K00615">K00615</a>  E2.2.1.1, tktA, tktB; transketolase [EC:2.2.1.1]
D      comp142476_c0_seq28|transketolase; <a href="/dbget-bin/www_bget?ko:K00615">K00615</a>  E2.2.1.1, tktA, tktB; transketolase [EC:2.2.1.1]
D      comp142476_c0_seq29|transketolase; <a href="/dbget-bin/www_bget?ko:K00615">K00615</a>  E2.2.1.1, tktA, tktB; transketolase [EC:2.2.1.1]
D      comp142476_c0_seq31|transketolase; <a href="/dbget-bin/www_bget?ko:K00615">K00615</a>  E2.2.1.1, tktA, tktB; transketolase [EC:2.2.1.1]
D      comp142476_c0_seq32|transketolase; <a href="/dbget-bin/www_bget?ko:K00615">K00615</a>  E2.2.1.1, tktA, tktB; transketolase [EC:2.2.1.1]
D      comp142476_c0_seq33|transketolase; <a href="/dbget-bin/www_bget?ko:K00615">K00615</a>  E2.2.1.1, tktA, tktB; transketolase [EC:2.2.1.1]
D      comp142476_c0_seq40|transketolase; <a href="/dbget-bin/www_bget?ko:K00615">K00615</a>  E2.2.1.1, tktA, tktB; transketolase [EC:2.2.1.1]
D      comp142476_c0_seq41|transketolase; <a href="/dbget-bin/www_bget?ko:K00615">K00615</a>  E2.2.1.1, tktA, tktB; transketolase [EC:2.2.1.1]
D      comp142476_c0_seq42|transketolase; <a href="/dbget-bin/www_bget?ko:K00615">K00615</a>  E2.2.1.1, tktA, tktB; transketolase [EC:2.2.1.1]
D      comp142476_c0_seq48|transketolase; <a href="/dbget-bin/www_bget?ko:K00615">K00615</a>  E2.2.1.1, tktA, tktB; transketolase [EC:2.2.1.1]
D      comp142476_c0_seq49|transketolase; <a href="/dbget-bin/www_bget?ko:K00615">K00615</a>  E2.2.1.1, tktA, tktB; transketolase [EC:2.2.1.1]
D      comp136275_c0_seq1|ribose-5-phosphate; <a href="/dbget-bin/www_bget?ko:K01807">K01807</a>  rpiA; ribose 5-phosphate isomerase A [EC:5.3.1.6]
D      comp144960_c3_seq2|triosephosphate; <a href="/dbget-bin/www_bget?ko:K01803">K01803</a>  TPI, tpiA; triosephosphate isomerase (TIM) [EC:5.3.1.1]
D      comp144960_c3_seq4|triosephosphate; <a href="/dbget-bin/www_bget?ko:K01803">K01803</a>  TPI, tpiA; triosephosphate isomerase (TIM) [EC:5.3.1.1]
D      comp144960_c3_seq6|triosephosphate; <a href="/dbget-bin/www_bget?ko:K01803">K01803</a>  TPI, tpiA; triosephosphate isomerase (TIM) [EC:5.3.1.1]
D      comp131503_c1_seq5|ribulose-phosphate; <a href="/dbget-bin/www_bget?ko:K01783">K01783</a>  rpe, RPE; ribulose-phosphate 3-epimerase [EC:5.1.3.1]
D      comp131503_c1_seq7|ribulose-phosphate; <a href="/dbget-bin/www_bget?ko:K01783">K01783</a>  rpe, RPE; ribulose-phosphate 3-epimerase [EC:5.1.3.1]
D      comp135278_c0_seq2|sedoheptulokinase; <a href="/dbget-bin/www_bget?ko:K11214">K11214</a>  SHPK; sedoheptulokinase [EC:2.7.1.14]
D      comp135278_c0_seq5|sedoheptulokinase; <a href="/dbget-bin/www_bget?ko:K11214">K11214</a>  SHPK; sedoheptulokinase [EC:2.7.1.14]
D      comp135278_c0_seq7|sedoheptulokinase; <a href="/dbget-bin/www_bget?ko:K11214">K11214</a>  SHPK; sedoheptulokinase [EC:2.7.1.14]
D      comp135278_c0_seq8|sedoheptulokinase; <a href="/dbget-bin/www_bget?ko:K11214">K11214</a>  SHPK; sedoheptulokinase [EC:2.7.1.14]
D      comp135278_c0_seq10|sedoheptulokinase; <a href="/dbget-bin/www_bget?ko:K11214">K11214</a>  SHPK; sedoheptulokinase [EC:2.7.1.14]
D      comp145201_c1_seq5|aspartate; <a href="/dbget-bin/www_bget?ko:K14454">K14454</a>  GOT1; aspartate aminotransferase, cytoplasmic [EC:2.6.1.1]
D      comp145201_c1_seq17|aspartate; <a href="/dbget-bin/www_bget?ko:K14454">K14454</a>  GOT1; aspartate aminotransferase, cytoplasmic [EC:2.6.1.1]
D      comp52238_c0_seq1|pyruvate; <a href="/dbget-bin/www_bget?ko:K00873">K00873</a>  PK, pyk; pyruvate kinase [EC:2.7.1.40]
D      comp142724_c0_seq10|pyruvate; <a href="/dbget-bin/www_bget?ko:K00873">K00873</a>  PK, pyk; pyruvate kinase [EC:2.7.1.40]
D      comp142724_c0_seq11|pyruvate; <a href="/dbget-bin/www_bget?ko:K00873">K00873</a>  PK, pyk; pyruvate kinase [EC:2.7.1.40]
D      comp133568_c0_seq1|alanine; <a href="/dbget-bin/www_bget?ko:K00814">K00814</a>  GPT, ALT; alanine transaminase [EC:2.6.1.2]
D      comp132746_c0_seq5|alanine; <a href="/dbget-bin/www_bget?ko:K00814">K00814</a>  GPT, ALT; alanine transaminase [EC:2.6.1.2]
D      comp132746_c0_seq6|alanine; <a href="/dbget-bin/www_bget?ko:K00814">K00814</a>  GPT, ALT; alanine transaminase [EC:2.6.1.2]
D      comp137777_c0_seq6|nadp-dependent; <a href="/dbget-bin/www_bget?ko:K00029">K00029</a>  E1.1.1.40, maeB; malate dehydrogenase (oxaloacetate-decarboxylating)(NADP+) [EC:1.1.1.40]
D      comp137777_c0_seq7|nadp-dependent; <a href="/dbget-bin/www_bget?ko:K00029">K00029</a>  E1.1.1.40, maeB; malate dehydrogenase (oxaloacetate-decarboxylating)(NADP+) [EC:1.1.1.40]
D      comp145599_c1_seq1|aspartate; <a href="/dbget-bin/www_bget?ko:K14455">K14455</a>  GOT2; aspartate aminotransferase, mitochondrial [EC:2.6.1.1]
D      comp145383_c2_seq3|malate; <a href="/dbget-bin/www_bget?ko:K00025">K00025</a>  MDH1; malate dehydrogenase [EC:1.1.1.37]
D      comp142400_c1_seq4|malate; <a href="/dbget-bin/www_bget?ko:K00026">K00026</a>  MDH2; malate dehydrogenase [EC:1.1.1.37]
C    00720 Carbon fixation pathways in prokaryotes [PATH:<a href="http://www.genome.jp/kegg-bin/mark_pathway_www?@ko00720/K01958/K01679/K00626/K00031/K01681/K01648/K01965/K01966/K05606/K01847/K00297/K01895">ko00720</a>]
D      comp139085_c0_seq4|pyruvate; <a href="/dbget-bin/www_bget?ko:K01958">K01958</a>  PC, pyc; pyruvate carboxylase [EC:6.4.1.1]
D      comp139085_c0_seq5|pyruvate; <a href="/dbget-bin/www_bget?ko:K01958">K01958</a>  PC, pyc; pyruvate carboxylase [EC:6.4.1.1]
D      comp145440_c1_seq1|fumarate; <a href="/dbget-bin/www_bget?ko:K01679">K01679</a>  E4.2.1.2B, fumC; fumarate hydratase, class II [EC:4.2.1.2]
D      comp133479_c0_seq8|acetyl-; <a href="/dbget-bin/www_bget?ko:K00626">K00626</a>  E2.3.1.9, atoB; acetyl-CoA C-acetyltransferase [EC:2.3.1.9]
D      comp133479_c0_seq16|acetyl-; <a href="/dbget-bin/www_bget?ko:K00626">K00626</a>  E2.3.1.9, atoB; acetyl-CoA C-acetyltransferase [EC:2.3.1.9]
D      comp144932_c0_seq2|acetyl-; <a href="/dbget-bin/www_bget?ko:K00626">K00626</a>  E2.3.1.9, atoB; acetyl-CoA C-acetyltransferase [EC:2.3.1.9]
D      comp144932_c0_seq3|acetyl-; <a href="/dbget-bin/www_bget?ko:K00626">K00626</a>  E2.3.1.9, atoB; acetyl-CoA C-acetyltransferase [EC:2.3.1.9]
D      comp144932_c0_seq5|acetyl-; <a href="/dbget-bin/www_bget?ko:K00626">K00626</a>  E2.3.1.9, atoB; acetyl-CoA C-acetyltransferase [EC:2.3.1.9]
D      comp144932_c0_seq7|acetyl-; <a href="/dbget-bin/www_bget?ko:K00626">K00626</a>  E2.3.1.9, atoB; acetyl-CoA C-acetyltransferase [EC:2.3.1.9]
D      comp138230_c0_seq1|isocitrate; <a href="/dbget-bin/www_bget?ko:K00031">K00031</a>  IDH1, IDH2, icd; isocitrate dehydrogenase [EC:1.1.1.42]
D      comp138230_c0_seq10|isocitrate; <a href="/dbget-bin/www_bget?ko:K00031">K00031</a>  IDH1, IDH2, icd; isocitrate dehydrogenase [EC:1.1.1.42]
D      comp145526_c0_seq1|isocitrate; <a href="/dbget-bin/www_bget?ko:K00031">K00031</a>  IDH1, IDH2, icd; isocitrate dehydrogenase [EC:1.1.1.42]
D      comp142529_c0_seq13|cytoplasmic; <a href="/dbget-bin/www_bget?ko:K01681">K01681</a>  ACO, acnA; aconitate hydratase 1 / homoaconitase [EC:4.2.1.3 4.2.1.-]
D      comp142529_c0_seq15|cytoplasmic; <a href="/dbget-bin/www_bget?ko:K01681">K01681</a>  ACO, acnA; aconitate hydratase 1 / homoaconitase [EC:4.2.1.3 4.2.1.-]
D      comp142529_c0_seq25|cytoplasmic; <a href="/dbget-bin/www_bget?ko:K01681">K01681</a>  ACO, acnA; aconitate hydratase 1 / homoaconitase [EC:4.2.1.3 4.2.1.-]
D      comp142529_c0_seq27|cytoplasmic; <a href="/dbget-bin/www_bget?ko:K01681">K01681</a>  ACO, acnA; aconitate hydratase 1 / homoaconitase [EC:4.2.1.3 4.2.1.-]
D      comp143774_c0_seq3|aconitase; <a href="/dbget-bin/www_bget?ko:K01681">K01681</a>  ACO, acnA; aconitate hydratase 1 / homoaconitase [EC:4.2.1.3 4.2.1.-]
D      comp143774_c0_seq7|aconitase; <a href="/dbget-bin/www_bget?ko:K01681">K01681</a>  ACO, acnA; aconitate hydratase 1 / homoaconitase [EC:4.2.1.3 4.2.1.-]
D      comp144596_c0_seq3|atp; <a href="/dbget-bin/www_bget?ko:K01648">K01648</a>  ACLY; ATP citrate (pro-S)-lyase [EC:2.3.3.8]
D      comp144596_c0_seq16|atp; <a href="/dbget-bin/www_bget?ko:K01648">K01648</a>  ACLY; ATP citrate (pro-S)-lyase [EC:2.3.3.8]
D      comp138476_c0_seq6|propionyl-; <a href="/dbget-bin/www_bget?ko:K01965">K01965</a>  PCCA, pccA; propionyl-CoA carboxylase alpha chain [EC:6.4.1.3]
D      comp138476_c0_seq8|propionyl-; <a href="/dbget-bin/www_bget?ko:K01965">K01965</a>  PCCA, pccA; propionyl-CoA carboxylase alpha chain [EC:6.4.1.3]
D      comp143769_c0_seq1|propionyl-; <a href="/dbget-bin/www_bget?ko:K01966">K01966</a>  PCCB, pccB; propionyl-CoA carboxylase beta chain [EC:6.4.1.3]
D      comp143364_c1_seq5|methylmalonyl-; <a href="/dbget-bin/www_bget?ko:K05606">K05606</a>  MCEE, epi; methylmalonyl-CoA/ethylmalonyl-CoA epimerase [EC:5.1.99.1]
D      comp137101_c0_seq3|methylmalonyl-; <a href="/dbget-bin/www_bget?ko:K01847">K01847</a>  MUT; methylmalonyl-CoA mutase [EC:5.4.99.2]
D      comp144669_c1_seq19|methylenetetrahydrofolate; <a href="/dbget-bin/www_bget?ko:K00297">K00297</a>  E1.5.1.20, metF; methylenetetrahydrofolate reductase (NADPH) [EC:1.5.1.20]
D      comp144669_c1_seq53|methylenetetrahydrofolate; <a href="/dbget-bin/www_bget?ko:K00297">K00297</a>  E1.5.1.20, metF; methylenetetrahydrofolate reductase (NADPH) [EC:1.5.1.20]
D      comp134099_c1_seq6|acetyl-coenzyme; <a href="/dbget-bin/www_bget?ko:K01895">K01895</a>  ACSS, acs; acetyl-CoA synthetase [EC:6.2.1.1]
D      comp134099_c1_seq7|acetyl-coenzyme; <a href="/dbget-bin/www_bget?ko:K01895">K01895</a>  ACSS, acs; acetyl-CoA synthetase [EC:6.2.1.1]
D      comp134099_c1_seq8|acetyl-coenzyme; <a href="/dbget-bin/www_bget?ko:K01895">K01895</a>  ACSS, acs; acetyl-CoA synthetase [EC:6.2.1.1]
D      comp141840_c3_seq1|acetyl-coenzyme; <a href="/dbget-bin/www_bget?ko:K01895">K01895</a>  ACSS, acs; acetyl-CoA synthetase [EC:6.2.1.1]
D      comp141840_c3_seq8|acyl-; <a href="/dbget-bin/www_bget?ko:K01895">K01895</a>  ACSS, acs; acetyl-CoA synthetase [EC:6.2.1.1]
C    00680 Methane metabolism [PATH:<a href="http://www.genome.jp/kegg-bin/mark_pathway_www?@ko00680/K11188/K03781/K00121/K01070/K00600/K01689/K00297/K00863/K01623/K03841/K00850/K00485/K01895/K01834/K00058/K00831/K01079">ko00680</a>]
D      comp144583_c0_seq1|peroxiredoxin; <a href="/dbget-bin/www_bget?ko:K11188">K11188</a>  PRDX6; peroxiredoxin 6, 1-Cys peroxiredoxin [EC:1.11.1.7 1.11.1.15 3.1.1.-]
D      comp144583_c0_seq3|peroxiredoxin; <a href="/dbget-bin/www_bget?ko:K11188">K11188</a>  PRDX6; peroxiredoxin 6, 1-Cys peroxiredoxin [EC:1.11.1.7 1.11.1.15 3.1.1.-]
D      comp143697_c3_seq2|catalase; <a href="/dbget-bin/www_bget?ko:K03781">K03781</a>  katE, CAT, catB, srpA; catalase [EC:1.11.1.6]
D      comp142059_c2_seq2|alcohol; <a href="/dbget-bin/www_bget?ko:K00121">K00121</a>  frmA, ADH5, adhC; S-(hydroxymethyl)glutathione dehydrogenase / alcohol dehydrogenase [EC:1.1.1.284 1.1.1.1]
D      comp142059_c2_seq11|alcohol; <a href="/dbget-bin/www_bget?ko:K00121">K00121</a>  frmA, ADH5, adhC; S-(hydroxymethyl)glutathione dehydrogenase / alcohol dehydrogenase [EC:1.1.1.284 1.1.1.1]
D      comp142059_c2_seq12|alcohol; <a href="/dbget-bin/www_bget?ko:K00121">K00121</a>  frmA, ADH5, adhC; S-(hydroxymethyl)glutathione dehydrogenase / alcohol dehydrogenase [EC:1.1.1.284 1.1.1.1]
D      comp142059_c2_seq13|alcohol; <a href="/dbget-bin/www_bget?ko:K00121">K00121</a>  frmA, ADH5, adhC; S-(hydroxymethyl)glutathione dehydrogenase / alcohol dehydrogenase [EC:1.1.1.284 1.1.1.1]
D      comp142157_c2_seq2|s-formylglutathione; <a href="/dbget-bin/www_bget?ko:K01070">K01070</a>  frmB, ESD, fghA; S-formylglutathione hydrolase [EC:3.1.2.12]
D      comp142157_c2_seq3|s-formylglutathione; <a href="/dbget-bin/www_bget?ko:K01070">K01070</a>  frmB, ESD, fghA; S-formylglutathione hydrolase [EC:3.1.2.12]
D      comp142157_c2_seq5|s-formylglutathione; <a href="/dbget-bin/www_bget?ko:K01070">K01070</a>  frmB, ESD, fghA; S-formylglutathione hydrolase [EC:3.1.2.12]
D      comp142157_c2_seq7|s-formylglutathione; <a href="/dbget-bin/www_bget?ko:K01070">K01070</a>  frmB, ESD, fghA; S-formylglutathione hydrolase [EC:3.1.2.12]
D      comp142157_c2_seq8|s-formylglutathione; <a href="/dbget-bin/www_bget?ko:K01070">K01070</a>  frmB, ESD, fghA; S-formylglutathione hydrolase [EC:3.1.2.12]
D      comp142157_c2_seq10|s-formylglutathione; <a href="/dbget-bin/www_bget?ko:K01070">K01070</a>  frmB, ESD, fghA; S-formylglutathione hydrolase [EC:3.1.2.12]
D      comp142157_c2_seq11|s-formylglutathione; <a href="/dbget-bin/www_bget?ko:K01070">K01070</a>  frmB, ESD, fghA; S-formylglutathione hydrolase [EC:3.1.2.12]
D      comp135450_c3_seq4|serine; <a href="/dbget-bin/www_bget?ko:K00600">K00600</a>  glyA, SHMT; glycine hydroxymethyltransferase [EC:2.1.2.1]
D      comp138341_c0_seq2|serine; <a href="/dbget-bin/www_bget?ko:K00600">K00600</a>  glyA, SHMT; glycine hydroxymethyltransferase [EC:2.1.2.1]
D      comp125779_c0_seq1|beta-enolase-like; <a href="/dbget-bin/www_bget?ko:K01689">K01689</a>  ENO, eno; enolase [EC:4.2.1.11]
D      comp144669_c1_seq19|methylenetetrahydrofolate; <a href="/dbget-bin/www_bget?ko:K00297">K00297</a>  E1.5.1.20, metF; methylenetetrahydrofolate reductase (NADPH) [EC:1.5.1.20]
D      comp144669_c1_seq53|methylenetetrahydrofolate; <a href="/dbget-bin/www_bget?ko:K00297">K00297</a>  E1.5.1.20, metF; methylenetetrahydrofolate reductase (NADPH) [EC:1.5.1.20]
D      comp139896_c0_seq2|bifunctional; <a href="/dbget-bin/www_bget?ko:K00863">K00863</a>  E2.7.1.29, DAK1, DAK2; dihydroxyacetone kinase [EC:2.7.1.29]
D      comp104583_c0_seq1|fructose-bisphosphate; <a href="/dbget-bin/www_bget?ko:K01623">K01623</a>  ALDO; fructose-bisphosphate aldolase, class I [EC:4.1.2.13]
D      comp135533_c0_seq1|fructose-bisphosphate; <a href="/dbget-bin/www_bget?ko:K01623">K01623</a>  ALDO; fructose-bisphosphate aldolase, class I [EC:4.1.2.13]
D      comp139757_c1_seq38|fructose-; <a href="/dbget-bin/www_bget?ko:K03841">K03841</a>  FBP, fbp; fructose-1,6-bisphosphatase I [EC:3.1.3.11]
D      comp139757_c1_seq43|fructose-; <a href="/dbget-bin/www_bget?ko:K03841">K03841</a>  FBP, fbp; fructose-1,6-bisphosphatase I [EC:3.1.3.11]
D      comp140103_c9_seq9|6-phosphofructokinase; <a href="/dbget-bin/www_bget?ko:K00850">K00850</a>  pfkA, PFK; 6-phosphofructokinase 1 [EC:2.7.1.11]
D      comp140103_c9_seq12|6-phosphofructokinase; <a href="/dbget-bin/www_bget?ko:K00850">K00850</a>  pfkA, PFK; 6-phosphofructokinase 1 [EC:2.7.1.11]
D      comp145509_c0_seq4|6-; <a href="/dbget-bin/www_bget?ko:K00850">K00850</a>  pfkA, PFK; 6-phosphofructokinase 1 [EC:2.7.1.11]
D      comp145509_c0_seq5|6-; <a href="/dbget-bin/www_bget?ko:K00850">K00850</a>  pfkA, PFK; 6-phosphofructokinase 1 [EC:2.7.1.11]
D      comp131976_c0_seq2|dimethylaniline; <a href="/dbget-bin/www_bget?ko:K00485">K00485</a>  E1.14.13.8; dimethylaniline monooxygenase (N-oxide forming) [EC:1.14.13.8]
D      comp131976_c0_seq4|dimethylaniline; <a href="/dbget-bin/www_bget?ko:K00485">K00485</a>  E1.14.13.8; dimethylaniline monooxygenase (N-oxide forming) [EC:1.14.13.8]
D      comp134099_c1_seq6|acetyl-coenzyme; <a href="/dbget-bin/www_bget?ko:K01895">K01895</a>  ACSS, acs; acetyl-CoA synthetase [EC:6.2.1.1]
D      comp134099_c1_seq7|acetyl-coenzyme; <a href="/dbget-bin/www_bget?ko:K01895">K01895</a>  ACSS, acs; acetyl-CoA synthetase [EC:6.2.1.1]
D      comp134099_c1_seq8|acetyl-coenzyme; <a href="/dbget-bin/www_bget?ko:K01895">K01895</a>  ACSS, acs; acetyl-CoA synthetase [EC:6.2.1.1]
D      comp141840_c3_seq1|acetyl-coenzyme; <a href="/dbget-bin/www_bget?ko:K01895">K01895</a>  ACSS, acs; acetyl-CoA synthetase [EC:6.2.1.1]
D      comp141840_c3_seq8|acyl-; <a href="/dbget-bin/www_bget?ko:K01895">K01895</a>  ACSS, acs; acetyl-CoA synthetase [EC:6.2.1.1]
D      comp134097_c0_seq1|phosphoglycerate; <a href="/dbget-bin/www_bget?ko:K01834">K01834</a>  PGAM, gpmA; 2,3-bisphosphoglycerate-dependent phosphoglycerate mutase [EC:5.4.2.1]
D      comp134097_c0_seq2|phosphoglycerate; <a href="/dbget-bin/www_bget?ko:K01834">K01834</a>  PGAM, gpmA; 2,3-bisphosphoglycerate-dependent phosphoglycerate mutase [EC:5.4.2.1]
D      comp144501_c8_seq22|phosphoglycerate; <a href="/dbget-bin/www_bget?ko:K01834">K01834</a>  PGAM, gpmA; 2,3-bisphosphoglycerate-dependent phosphoglycerate mutase [EC:5.4.2.1]
D      comp144501_c8_seq36|phosphoglycerate; <a href="/dbget-bin/www_bget?ko:K01834">K01834</a>  PGAM, gpmA; 2,3-bisphosphoglycerate-dependent phosphoglycerate mutase [EC:5.4.2.1]
D      comp145598_c1_seq1|phosphoglycerate; <a href="/dbget-bin/www_bget?ko:K01834">K01834</a>  PGAM, gpmA; 2,3-bisphosphoglycerate-dependent phosphoglycerate mutase [EC:5.4.2.1]
D      comp132036_c0_seq1|d-3-phosphoglycerate; <a href="/dbget-bin/www_bget?ko:K00058">K00058</a>  serA, PHGDH; D-3-phosphoglycerate dehydrogenase [EC:1.1.1.95]
D      comp132294_c0_seq1|phosphoserine; <a href="/dbget-bin/www_bget?ko:K00831">K00831</a>  serC, PSAT1; phosphoserine aminotransferase [EC:2.6.1.52]
D      comp132294_c0_seq6|phosphoserine; <a href="/dbget-bin/www_bget?ko:K00831">K00831</a>  serC, PSAT1; phosphoserine aminotransferase [EC:2.6.1.52]
D      comp132294_c0_seq8|phosphoserine; <a href="/dbget-bin/www_bget?ko:K00831">K00831</a>  serC, PSAT1; phosphoserine aminotransferase [EC:2.6.1.52]
D      comp74250_c0_seq1|phosphoserine; <a href="/dbget-bin/www_bget?ko:K01079">K01079</a>  serB, PSPH; phosphoserine phosphatase [EC:3.1.3.3]
C    00910 Nitrogen metabolism [PATH:<a href="http://www.genome.jp/kegg-bin/mark_pathway_www?@ko00910/K01948/K01672/K00605/K00261/K01915/K01425/K01953/K00411/K00413/K03521/K03522">ko00910</a>]
D      comp131760_c0_seq1|carbamoyl-phosphate; <a href="/dbget-bin/www_bget?ko:K01948">K01948</a>  CPS1; carbamoyl-phosphate synthase (ammonia) [EC:6.3.4.16]
D      comp89442_c0_seq1|carbonic; <a href="/dbget-bin/www_bget?ko:K01672">K01672</a>  E4.2.1.1; carbonic anhydrase [EC:4.2.1.1]
D      comp127192_c1_seq2|carbonic; <a href="/dbget-bin/www_bget?ko:K01672">K01672</a>  E4.2.1.1; carbonic anhydrase [EC:4.2.1.1]
D      comp127192_c1_seq3|carbonic; <a href="/dbget-bin/www_bget?ko:K01672">K01672</a>  E4.2.1.1; carbonic anhydrase [EC:4.2.1.1]
D      comp127192_c1_seq4|carbonic; <a href="/dbget-bin/www_bget?ko:K01672">K01672</a>  E4.2.1.1; carbonic anhydrase [EC:4.2.1.1]
D      comp127192_c1_seq6|carbonic; <a href="/dbget-bin/www_bget?ko:K01672">K01672</a>  E4.2.1.1; carbonic anhydrase [EC:4.2.1.1]
D      comp130489_c0_seq1|carbonic; <a href="/dbget-bin/www_bget?ko:K01672">K01672</a>  E4.2.1.1; carbonic anhydrase [EC:4.2.1.1]
D      comp130489_c0_seq2|carbonic; <a href="/dbget-bin/www_bget?ko:K01672">K01672</a>  E4.2.1.1; carbonic anhydrase [EC:4.2.1.1]
D      comp130489_c0_seq4|carbonic; <a href="/dbget-bin/www_bget?ko:K01672">K01672</a>  E4.2.1.1; carbonic anhydrase [EC:4.2.1.1]
D      comp139307_c3_seq1|carbonic; <a href="/dbget-bin/www_bget?ko:K01672">K01672</a>  E4.2.1.1; carbonic anhydrase [EC:4.2.1.1]
D      comp139307_c3_seq5|carbonic; <a href="/dbget-bin/www_bget?ko:K01672">K01672</a>  E4.2.1.1; carbonic anhydrase [EC:4.2.1.1]
D      comp139307_c3_seq6|carbonic; <a href="/dbget-bin/www_bget?ko:K01672">K01672</a>  E4.2.1.1; carbonic anhydrase [EC:4.2.1.1]
D      comp140458_c2_seq4|carbonic; <a href="/dbget-bin/www_bget?ko:K01672">K01672</a>  E4.2.1.1; carbonic anhydrase [EC:4.2.1.1]
D      comp140458_c2_seq37|carbonic; <a href="/dbget-bin/www_bget?ko:K01672">K01672</a>  E4.2.1.1; carbonic anhydrase [EC:4.2.1.1]
D      comp140860_c0_seq1|carbonic; <a href="/dbget-bin/www_bget?ko:K01672">K01672</a>  E4.2.1.1; carbonic anhydrase [EC:4.2.1.1]
D      comp140860_c0_seq2|carbonic; <a href="/dbget-bin/www_bget?ko:K01672">K01672</a>  E4.2.1.1; carbonic anhydrase [EC:4.2.1.1]
D      comp143858_c1_seq3|carbonic; <a href="/dbget-bin/www_bget?ko:K01672">K01672</a>  E4.2.1.1; carbonic anhydrase [EC:4.2.1.1]
D      comp143858_c1_seq6|carbonic; <a href="/dbget-bin/www_bget?ko:K01672">K01672</a>  E4.2.1.1; carbonic anhydrase [EC:4.2.1.1]
D      comp143858_c1_seq7|carbonic; <a href="/dbget-bin/www_bget?ko:K01672">K01672</a>  E4.2.1.1; carbonic anhydrase [EC:4.2.1.1]
D      comp143858_c1_seq8|carbonic; <a href="/dbget-bin/www_bget?ko:K01672">K01672</a>  E4.2.1.1; carbonic anhydrase [EC:4.2.1.1]
D      comp143858_c1_seq26|carbonic; <a href="/dbget-bin/www_bget?ko:K01672">K01672</a>  E4.2.1.1; carbonic anhydrase [EC:4.2.1.1]
D      comp143858_c1_seq28|carbonic; <a href="/dbget-bin/www_bget?ko:K01672">K01672</a>  E4.2.1.1; carbonic anhydrase [EC:4.2.1.1]
D      comp143858_c1_seq31|carbonic; <a href="/dbget-bin/www_bget?ko:K01672">K01672</a>  E4.2.1.1; carbonic anhydrase [EC:4.2.1.1]
D      comp143858_c1_seq36|carbonic; <a href="/dbget-bin/www_bget?ko:K01672">K01672</a>  E4.2.1.1; carbonic anhydrase [EC:4.2.1.1]
D      comp143858_c1_seq41|carbonic; <a href="/dbget-bin/www_bget?ko:K01672">K01672</a>  E4.2.1.1; carbonic anhydrase [EC:4.2.1.1]
D      comp143858_c1_seq42|carbonic; <a href="/dbget-bin/www_bget?ko:K01672">K01672</a>  E4.2.1.1; carbonic anhydrase [EC:4.2.1.1]
D      comp143858_c1_seq44|carbonic; <a href="/dbget-bin/www_bget?ko:K01672">K01672</a>  E4.2.1.1; carbonic anhydrase [EC:4.2.1.1]
D      comp143858_c1_seq45|carbonic; <a href="/dbget-bin/www_bget?ko:K01672">K01672</a>  E4.2.1.1; carbonic anhydrase [EC:4.2.1.1]
D      comp143858_c1_seq48|carbonic; <a href="/dbget-bin/www_bget?ko:K01672">K01672</a>  E4.2.1.1; carbonic anhydrase [EC:4.2.1.1]
D      comp143858_c1_seq51|carbonic; <a href="/dbget-bin/www_bget?ko:K01672">K01672</a>  E4.2.1.1; carbonic anhydrase [EC:4.2.1.1]
D      comp143858_c1_seq59|carbonic; <a href="/dbget-bin/www_bget?ko:K01672">K01672</a>  E4.2.1.1; carbonic anhydrase [EC:4.2.1.1]
D      comp136870_c0_seq2|mitochondrial; <a href="/dbget-bin/www_bget?ko:K00605">K00605</a>  gcvT, AMT; aminomethyltransferase [EC:2.1.2.10]
D      comp136870_c0_seq3|mitochondrial; <a href="/dbget-bin/www_bget?ko:K00605">K00605</a>  gcvT, AMT; aminomethyltransferase [EC:2.1.2.10]
D      comp136870_c0_seq5|mitochondrial; <a href="/dbget-bin/www_bget?ko:K00605">K00605</a>  gcvT, AMT; aminomethyltransferase [EC:2.1.2.10]
D      comp136870_c0_seq9|mitochondrial; <a href="/dbget-bin/www_bget?ko:K00605">K00605</a>  gcvT, AMT; aminomethyltransferase [EC:2.1.2.10]
D      comp141365_c1_seq21|glutamate; <a href="/dbget-bin/www_bget?ko:K00261">K00261</a>  E1.4.1.3; glutamate dehydrogenase (NAD(P)+) [EC:1.4.1.3]
D      comp140930_c0_seq18|glutamate; <a href="/dbget-bin/www_bget?ko:K00261">K00261</a>  E1.4.1.3; glutamate dehydrogenase (NAD(P)+) [EC:1.4.1.3]
D      comp140930_c0_seq27|glutamate; <a href="/dbget-bin/www_bget?ko:K00261">K00261</a>  E1.4.1.3; glutamate dehydrogenase (NAD(P)+) [EC:1.4.1.3]
D      comp142468_c0_seq6|glutamine; <a href="/dbget-bin/www_bget?ko:K01915">K01915</a>  glnA; glutamine synthetase [EC:6.3.1.2]
D      comp142468_c0_seq15|glutamine; <a href="/dbget-bin/www_bget?ko:K01915">K01915</a>  glnA; glutamine synthetase [EC:6.3.1.2]
D      comp142468_c0_seq21|glutamine; <a href="/dbget-bin/www_bget?ko:K01915">K01915</a>  glnA; glutamine synthetase [EC:6.3.1.2]
D      comp144867_c1_seq16|glutamine; <a href="/dbget-bin/www_bget?ko:K01915">K01915</a>  glnA; glutamine synthetase [EC:6.3.1.2]
D      comp144867_c1_seq17|glutamine; <a href="/dbget-bin/www_bget?ko:K01915">K01915</a>  glnA; glutamine synthetase [EC:6.3.1.2]
D      comp143662_c2_seq2|glutaminase; <a href="/dbget-bin/www_bget?ko:K01425">K01425</a>  glsA, GLS; glutaminase [EC:3.5.1.2]
D      comp143662_c2_seq11|glutaminase; <a href="/dbget-bin/www_bget?ko:K01425">K01425</a>  glsA, GLS; glutaminase [EC:3.5.1.2]
D      comp143662_c2_seq23|glutaminase; <a href="/dbget-bin/www_bget?ko:K01425">K01425</a>  glsA, GLS; glutaminase [EC:3.5.1.2]
D      comp145089_c0_seq10|asparagine; <a href="/dbget-bin/www_bget?ko:K01953">K01953</a>  asnB, ASNS; asparagine synthase (glutamine-hydrolysing) [EC:6.3.5.4]
D      comp145089_c0_seq13|asparagine; <a href="/dbget-bin/www_bget?ko:K01953">K01953</a>  asnB, ASNS; asparagine synthase (glutamine-hydrolysing) [EC:6.3.5.4]
D      comp145089_c0_seq16|asparagine; <a href="/dbget-bin/www_bget?ko:K01953">K01953</a>  asnB, ASNS; asparagine synthase (glutamine-hydrolysing) [EC:6.3.5.4]
D      comp142911_c2_seq3|cytochrome; <a href="/dbget-bin/www_bget?ko:K00411">K00411</a>  UQCRFS1, RIP1, petA; ubiquinol-cytochrome c reductase iron-sulfur subunit [EC:1.10.2.2]
D      comp145148_c0_seq2|cytochrome; <a href="/dbget-bin/www_bget?ko:K00411">K00411</a>  UQCRFS1, RIP1, petA; ubiquinol-cytochrome c reductase iron-sulfur subunit [EC:1.10.2.2]
D      comp135982_c0_seq2|cytochrome; <a href="/dbget-bin/www_bget?ko:K00413">K00413</a>  CYC1, CYT1, petC; ubiquinol-cytochrome c reductase cytochrome c1 subunit
D      comp145483_c1_seq6|cytochrome; <a href="/dbget-bin/www_bget?ko:K00413">K00413</a>  CYC1, CYT1, petC; ubiquinol-cytochrome c reductase cytochrome c1 subunit
D      comp145219_c0_seq5|electron-transfer-; <a href="/dbget-bin/www_bget?ko:K03521">K03521</a>  fixA, etfB; electron transfer flavoprotein beta subunit
D      comp144823_c2_seq4|electron; <a href="/dbget-bin/www_bget?ko:K03522">K03522</a>  fixB, etfA; electron transfer flavoprotein alpha subunit
C    00920 Sulfur metabolism [PATH:<a href="http://www.genome.jp/kegg-bin/mark_pathway_www?@ko00920/K13811/K01082/K15759/K01015/K01017/K04742/K07779/K00387">ko00920</a>]
D      comp140388_c3_seq15|3; <a href="/dbget-bin/www_bget?ko:K13811">K13811</a>  PAPSS; 3'-phosphoadenosine 5'-phosphosulfate synthase [EC:2.7.7.4 2.7.1.25]
D      comp140388_c3_seq17|3; <a href="/dbget-bin/www_bget?ko:K13811">K13811</a>  PAPSS; 3'-phosphoadenosine 5'-phosphosulfate synthase [EC:2.7.7.4 2.7.1.25]
D      comp144391_c4_seq1|bifunctional; <a href="/dbget-bin/www_bget?ko:K13811">K13811</a>  PAPSS; 3'-phosphoadenosine 5'-phosphosulfate synthase [EC:2.7.7.4 2.7.1.25]
D      comp139047_c0_seq9|3; <a href="/dbget-bin/www_bget?ko:K01082">K01082</a>  E3.1.3.7, cysQ, MET22, BPNT1; 3'(2'), 5'-bisphosphate nucleotidase [EC:3.1.3.7]
D      comp139047_c0_seq11|3; <a href="/dbget-bin/www_bget?ko:K01082">K01082</a>  E3.1.3.7, cysQ, MET22, BPNT1; 3'(2'), 5'-bisphosphate nucleotidase [EC:3.1.3.7]
D      comp133531_c0_seq1|inositol; <a href="/dbget-bin/www_bget?ko:K15759">K15759</a>  IMPAD1, IMPA3; inositol monophosphatase 3 [EC:3.1.3.25 3.1.3.7]
D      comp113431_c0_seq1|sulfotransferase; <a href="/dbget-bin/www_bget?ko:K01015">K01015</a>  SULT2B1; alcohol sulfotransferase [EC:2.8.2.2]
D      comp113431_c0_seq2|sulfotransferase; <a href="/dbget-bin/www_bget?ko:K01015">K01015</a>  SULT2B1; alcohol sulfotransferase [EC:2.8.2.2]
D      comp137059_c1_seq6|carbohydrate; <a href="/dbget-bin/www_bget?ko:K01017">K01017</a>  CHST11; chondroitin 4-sulfotransferase 11 [EC:2.8.2.5]
D      comp137059_c1_seq16|carbohydrate; <a href="/dbget-bin/www_bget?ko:K01017">K01017</a>  CHST11; chondroitin 4-sulfotransferase 11 [EC:2.8.2.5]
D      comp175487_c0_seq1|carbohydrate; <a href="/dbget-bin/www_bget?ko:K04742">K04742</a>  CHST12; chondroitin 4-sulfotransferase 12 [EC:2.8.2.5]
D      comp94655_c0_seq2|carbohydrate; <a href="/dbget-bin/www_bget?ko:K07779">K07779</a>  CHST13; chondroitin 4-sulfotransferase 13 [EC:2.8.2.5]
D      comp137059_c1_seq5|carbohydrate; <a href="/dbget-bin/www_bget?ko:K07779">K07779</a>  CHST13; chondroitin 4-sulfotransferase 13 [EC:2.8.2.5]
D      comp137059_c1_seq10|carbohydrate; <a href="/dbget-bin/www_bget?ko:K07779">K07779</a>  CHST13; chondroitin 4-sulfotransferase 13 [EC:2.8.2.5]
D      comp137059_c1_seq13|carbohydrate; <a href="/dbget-bin/www_bget?ko:K07779">K07779</a>  CHST13; chondroitin 4-sulfotransferase 13 [EC:2.8.2.5]
D      comp137059_c1_seq14|carbohydrate; <a href="/dbget-bin/www_bget?ko:K07779">K07779</a>  CHST13; chondroitin 4-sulfotransferase 13 [EC:2.8.2.5]
D      comp137059_c1_seq18|carbohydrate; <a href="/dbget-bin/www_bget?ko:K07779">K07779</a>  CHST13; chondroitin 4-sulfotransferase 13 [EC:2.8.2.5]
D      comp137059_c1_seq19|carbohydrate; <a href="/dbget-bin/www_bget?ko:K07779">K07779</a>  CHST13; chondroitin 4-sulfotransferase 13 [EC:2.8.2.5]
D      comp145548_c0_seq1|sulfite; <a href="/dbget-bin/www_bget?ko:K00387">K00387</a>  E1.8.3.1, SUOX; sulfite oxidase [EC:1.8.3.1]
D      comp145548_c0_seq4|sulfite; <a href="/dbget-bin/www_bget?ko:K00387">K00387</a>  E1.8.3.1, SUOX; sulfite oxidase [EC:1.8.3.1]
B
B  <b>Lipid metabolism</b>
C    00061 Fatty acid biosynthesis [PATH:<a href="http://www.genome.jp/kegg-bin/mark_pathway_www?@ko00061/K11262/K00645/K00665/K09458/K01071">ko00061</a>]
D      comp141481_c2_seq47|acetyl-; <a href="/dbget-bin/www_bget?ko:K11262">K11262</a>  ACAC; acetyl-CoA carboxylase / biotin carboxylase [EC:6.4.1.2 6.3.4.14]
D      comp140818_c0_seq1|malonyl-; <a href="/dbget-bin/www_bget?ko:K00645">K00645</a>  fabD; [acyl-carrier-protein] S-malonyltransferase [EC:2.3.1.39]
D      comp143722_c0_seq12; <a href="/dbget-bin/www_bget?ko:K00665">K00665</a>  FASN; fatty acid synthase, animal type [EC:2.3.1.85]
D      comp143722_c0_seq14; <a href="/dbget-bin/www_bget?ko:K00665">K00665</a>  FASN; fatty acid synthase, animal type [EC:2.3.1.85]
D      comp143722_c0_seq16; <a href="/dbget-bin/www_bget?ko:K00665">K00665</a>  FASN; fatty acid synthase, animal type [EC:2.3.1.85]
D      comp143722_c0_seq19; <a href="/dbget-bin/www_bget?ko:K00665">K00665</a>  FASN; fatty acid synthase, animal type [EC:2.3.1.85]
D      comp143722_c0_seq21; <a href="/dbget-bin/www_bget?ko:K00665">K00665</a>  FASN; fatty acid synthase, animal type [EC:2.3.1.85]
D      comp143722_c0_seq31; <a href="/dbget-bin/www_bget?ko:K00665">K00665</a>  FASN; fatty acid synthase, animal type [EC:2.3.1.85]
D      comp143722_c0_seq46; <a href="/dbget-bin/www_bget?ko:K00665">K00665</a>  FASN; fatty acid synthase, animal type [EC:2.3.1.85]
D      comp143722_c0_seq57; <a href="/dbget-bin/www_bget?ko:K00665">K00665</a>  FASN; fatty acid synthase, animal type [EC:2.3.1.85]
D      comp139405_c0_seq2|3-oxoacyl-; <a href="/dbget-bin/www_bget?ko:K09458">K09458</a>  fabF; 3-oxoacyl-[acyl-carrier-protein] synthase II [EC:2.3.1.179]
D      comp139405_c0_seq3|3-oxoacyl-; <a href="/dbget-bin/www_bget?ko:K09458">K09458</a>  fabF; 3-oxoacyl-[acyl-carrier-protein] synthase II [EC:2.3.1.179]
D      comp134783_c1_seq1|s-acyl; <a href="/dbget-bin/www_bget?ko:K01071">K01071</a>  E3.1.2.14; oleoyl-[acyl-carrier-protein] hydrolase [EC:3.1.2.14]
D      comp134783_c1_seq8|s-acyl; <a href="/dbget-bin/www_bget?ko:K01071">K01071</a>  E3.1.2.14; oleoyl-[acyl-carrier-protein] hydrolase [EC:3.1.2.14]
D      comp134783_c1_seq11|s-acyl; <a href="/dbget-bin/www_bget?ko:K01071">K01071</a>  E3.1.2.14; oleoyl-[acyl-carrier-protein] hydrolase [EC:3.1.2.14]
C    00062 Fatty acid elongation [PATH:<a href="http://www.genome.jp/kegg-bin/mark_pathway_www?@ko00062/K07508/K07509/K00022/K07515/K07511/K07512/K01074/K10247/K10205/K10249/K10244/K10203/K10251/K10703/K10258/K01068">ko00062</a>]
D      comp143765_c1_seq2|3-ketoacyl-; <a href="/dbget-bin/www_bget?ko:K07508">K07508</a>  ACAA2; acetyl-CoA acyltransferase 2 [EC:2.3.1.16]
D      comp143765_c1_seq3|3-ketoacyl-; <a href="/dbget-bin/www_bget?ko:K07508">K07508</a>  ACAA2; acetyl-CoA acyltransferase 2 [EC:2.3.1.16]
D      comp143765_c1_seq9|3-ketoacyl-; <a href="/dbget-bin/www_bget?ko:K07508">K07508</a>  ACAA2; acetyl-CoA acyltransferase 2 [EC:2.3.1.16]
D      comp143765_c1_seq10|3-ketoacyl-; <a href="/dbget-bin/www_bget?ko:K07508">K07508</a>  ACAA2; acetyl-CoA acyltransferase 2 [EC:2.3.1.16]
D      comp145494_c2_seq6|hydroxyacyl-coenzyme; <a href="/dbget-bin/www_bget?ko:K07509">K07509</a>  HADHB; acetyl-CoA acyltransferase [EC:2.3.1.16]
D      comp145494_c2_seq15|hydroxyacyl-coenzyme; <a href="/dbget-bin/www_bget?ko:K07509">K07509</a>  HADHB; acetyl-CoA acyltransferase [EC:2.3.1.16]
D      comp145494_c2_seq19|trifunctional; <a href="/dbget-bin/www_bget?ko:K07509">K07509</a>  HADHB; acetyl-CoA acyltransferase [EC:2.3.1.16]
D      comp145093_c1_seq1|mitochondrial; <a href="/dbget-bin/www_bget?ko:K00022">K00022</a>  HADH; 3-hydroxyacyl-CoA dehydrogenase [EC:1.1.1.35]
D      comp143786_c1_seq9|trifunctional; <a href="/dbget-bin/www_bget?ko:K07515">K07515</a>  HADHA; enoyl-CoA hydratase / long-chain 3-hydroxyacyl-CoA dehydrogenase [EC:4.2.1.17 1.1.1.211]
D      comp143786_c1_seq10|trifunctional; <a href="/dbget-bin/www_bget?ko:K07515">K07515</a>  HADHA; enoyl-CoA hydratase / long-chain 3-hydroxyacyl-CoA dehydrogenase [EC:4.2.1.17 1.1.1.211]
D      comp145494_c2_seq8|hydroxyacyl-coenzyme; <a href="/dbget-bin/www_bget?ko:K07515">K07515</a>  HADHA; enoyl-CoA hydratase / long-chain 3-hydroxyacyl-CoA dehydrogenase [EC:4.2.1.17 1.1.1.211]
D      comp145494_c2_seq11|hydroxyacyl-coenzyme; <a href="/dbget-bin/www_bget?ko:K07515">K07515</a>  HADHA; enoyl-CoA hydratase / long-chain 3-hydroxyacyl-CoA dehydrogenase [EC:4.2.1.17 1.1.1.211]
D      comp145494_c2_seq13|hydroxyacyl-coenzyme; <a href="/dbget-bin/www_bget?ko:K07515">K07515</a>  HADHA; enoyl-CoA hydratase / long-chain 3-hydroxyacyl-CoA dehydrogenase [EC:4.2.1.17 1.1.1.211]
D      comp145494_c2_seq18|hydroxyacyl-coenzyme; <a href="/dbget-bin/www_bget?ko:K07515">K07515</a>  HADHA; enoyl-CoA hydratase / long-chain 3-hydroxyacyl-CoA dehydrogenase [EC:4.2.1.17 1.1.1.211]
D      comp145494_c2_seq30|hydroxyacyl-coenzyme; <a href="/dbget-bin/www_bget?ko:K07515">K07515</a>  HADHA; enoyl-CoA hydratase / long-chain 3-hydroxyacyl-CoA dehydrogenase [EC:4.2.1.17 1.1.1.211]
D      comp142439_c2_seq3|enoyl-; <a href="/dbget-bin/www_bget?ko:K07511">K07511</a>  ECHS1; enoyl-CoA hydratase [EC:4.2.1.17]
D      comp142439_c2_seq5|enoyl-; <a href="/dbget-bin/www_bget?ko:K07511">K07511</a>  ECHS1; enoyl-CoA hydratase [EC:4.2.1.17]
D      comp142439_c2_seq7|enoyl-; <a href="/dbget-bin/www_bget?ko:K07511">K07511</a>  ECHS1; enoyl-CoA hydratase [EC:4.2.1.17]
D      comp142439_c2_seq13|enoyl-; <a href="/dbget-bin/www_bget?ko:K07511">K07511</a>  ECHS1; enoyl-CoA hydratase [EC:4.2.1.17]
D      comp142439_c2_seq14|enoyl-; <a href="/dbget-bin/www_bget?ko:K07511">K07511</a>  ECHS1; enoyl-CoA hydratase [EC:4.2.1.17]
D      comp142439_c2_seq15|enoyl-; <a href="/dbget-bin/www_bget?ko:K07511">K07511</a>  ECHS1; enoyl-CoA hydratase [EC:4.2.1.17]
D      comp138621_c0_seq13|trans-2-enoyl-; <a href="/dbget-bin/www_bget?ko:K07512">K07512</a>  MECR, NRBF1; mitochondrial trans-2-enoyl-CoA reductase [EC:1.3.1.38]
D      comp137416_c0_seq3|lysosomal; <a href="/dbget-bin/www_bget?ko:K01074">K01074</a>  PPT; palmitoyl-protein thioesterase [EC:3.1.2.22]
D      comp137416_c0_seq11|lysosomal; <a href="/dbget-bin/www_bget?ko:K01074">K01074</a>  PPT; palmitoyl-protein thioesterase [EC:3.1.2.22]
D      comp139306_c0_seq2|lysosomal; <a href="/dbget-bin/www_bget?ko:K01074">K01074</a>  PPT; palmitoyl-protein thioesterase [EC:3.1.2.22]
D      comp139306_c0_seq3|lysosomal; <a href="/dbget-bin/www_bget?ko:K01074">K01074</a>  PPT; palmitoyl-protein thioesterase [EC:3.1.2.22]
D      comp143236_c8_seq1|palmitoyl-protein; <a href="/dbget-bin/www_bget?ko:K01074">K01074</a>  PPT; palmitoyl-protein thioesterase [EC:3.1.2.22]
D      comp143236_c8_seq7|palmitoyl-protein; <a href="/dbget-bin/www_bget?ko:K01074">K01074</a>  PPT; palmitoyl-protein thioesterase [EC:3.1.2.22]
D      comp143236_c8_seq23|palmitoyl-protein; <a href="/dbget-bin/www_bget?ko:K01074">K01074</a>  PPT; palmitoyl-protein thioesterase [EC:3.1.2.22]
D      comp138767_c0_seq21|elongation; <a href="/dbget-bin/www_bget?ko:K10247">K10247</a>  ELOVL1; elongation of very long chain fatty acids protein 1 [EC:2.3.1.199]
D      comp138767_c0_seq22|elongation; <a href="/dbget-bin/www_bget?ko:K10247">K10247</a>  ELOVL1; elongation of very long chain fatty acids protein 1 [EC:2.3.1.199]
D      comp138767_c0_seq23|elongation; <a href="/dbget-bin/www_bget?ko:K10247">K10247</a>  ELOVL1; elongation of very long chain fatty acids protein 1 [EC:2.3.1.199]
D      comp135633_c0_seq2|elongation; <a href="/dbget-bin/www_bget?ko:K10205">K10205</a>  ELOVL2; elongation of very long chain fatty acids protein 2 [EC:2.3.1.199]
D      comp135633_c0_seq3|elongation; <a href="/dbget-bin/www_bget?ko:K10205">K10205</a>  ELOVL2; elongation of very long chain fatty acids protein 2 [EC:2.3.1.199]
D      comp89837_c0_seq1|elongation; <a href="/dbget-bin/www_bget?ko:K10249">K10249</a>  ELOVL4; elongation of very long chain fatty acids protein 4 [EC:2.3.1.199]
D      comp114180_c0_seq2|polyunsaturated; <a href="/dbget-bin/www_bget?ko:K10244">K10244</a>  ELOVL5; elongation of very long chain fatty acids protein 5 [EC:2.3.1.199]
D      comp126891_c0_seq1|elongation; <a href="/dbget-bin/www_bget?ko:K10203">K10203</a>  ELOVL6; elongation of very long chain fatty acids protein 6 [EC:2.3.1.199]
D      comp126891_c0_seq3|elongation; <a href="/dbget-bin/www_bget?ko:K10203">K10203</a>  ELOVL6; elongation of very long chain fatty acids protein 6 [EC:2.3.1.199]
D      comp138339_c0_seq15|estradiol; <a href="/dbget-bin/www_bget?ko:K10251">K10251</a>  HSD17B12, KAR, IFA38; 17beta-estradiol 17-dehydrogenase / very-long-chain 3-oxoacyl-CoA reductase [EC:1.1.1.62 1.1.1.330]
D      comp138339_c0_seq34|estradiol; <a href="/dbget-bin/www_bget?ko:K10251">K10251</a>  HSD17B12, KAR, IFA38; 17beta-estradiol 17-dehydrogenase / very-long-chain 3-oxoacyl-CoA reductase [EC:1.1.1.62 1.1.1.330]
D      comp138339_c0_seq38|estradiol; <a href="/dbget-bin/www_bget?ko:K10251">K10251</a>  HSD17B12, KAR, IFA38; 17beta-estradiol 17-dehydrogenase / very-long-chain 3-oxoacyl-CoA reductase [EC:1.1.1.62 1.1.1.330]
D      comp138339_c0_seq39|estradiol; <a href="/dbget-bin/www_bget?ko:K10251">K10251</a>  HSD17B12, KAR, IFA38; 17beta-estradiol 17-dehydrogenase / very-long-chain 3-oxoacyl-CoA reductase [EC:1.1.1.62 1.1.1.330]
D      comp131581_c0_seq1|protein; <a href="/dbget-bin/www_bget?ko:K10703">K10703</a>  PHS1, PAS2; very-long-chain (3R)-3-hydroxyacyl-[acyl-carrier protein] dehydratase [EC:4.2.1.134]
D      comp145017_c0_seq1|3-hydroxyacyl-; <a href="/dbget-bin/www_bget?ko:K10703">K10703</a>  PHS1, PAS2; very-long-chain (3R)-3-hydroxyacyl-[acyl-carrier protein] dehydratase [EC:4.2.1.134]
D      comp145017_c0_seq3; <a href="/dbget-bin/www_bget?ko:K10703">K10703</a>  PHS1, PAS2; very-long-chain (3R)-3-hydroxyacyl-[acyl-carrier protein] dehydratase [EC:4.2.1.134]
D      comp145017_c0_seq4; <a href="/dbget-bin/www_bget?ko:K10703">K10703</a>  PHS1, PAS2; very-long-chain (3R)-3-hydroxyacyl-[acyl-carrier protein] dehydratase [EC:4.2.1.134]
D      comp145017_c0_seq5; <a href="/dbget-bin/www_bget?ko:K10703">K10703</a>  PHS1, PAS2; very-long-chain (3R)-3-hydroxyacyl-[acyl-carrier protein] dehydratase [EC:4.2.1.134]
D      comp145017_c0_seq11|3-hydroxyacyl-; <a href="/dbget-bin/www_bget?ko:K10703">K10703</a>  PHS1, PAS2; very-long-chain (3R)-3-hydroxyacyl-[acyl-carrier protein] dehydratase [EC:4.2.1.134]
D      comp145017_c0_seq18; <a href="/dbget-bin/www_bget?ko:K10703">K10703</a>  PHS1, PAS2; very-long-chain (3R)-3-hydroxyacyl-[acyl-carrier protein] dehydratase [EC:4.2.1.134]
D      comp145017_c0_seq20|3-hydroxyacyl-; <a href="/dbget-bin/www_bget?ko:K10703">K10703</a>  PHS1, PAS2; very-long-chain (3R)-3-hydroxyacyl-[acyl-carrier protein] dehydratase [EC:4.2.1.134]
D      comp145017_c0_seq21|3-hydroxyacyl-; <a href="/dbget-bin/www_bget?ko:K10703">K10703</a>  PHS1, PAS2; very-long-chain (3R)-3-hydroxyacyl-[acyl-carrier protein] dehydratase [EC:4.2.1.134]
D      comp138297_c0_seq10|trans-; <a href="/dbget-bin/www_bget?ko:K10258">K10258</a>  TER, TSC13, CER10; very-long-chain enoyl-CoA reductase [EC:1.3.1.93]
D      comp129468_c0_seq2|brain; <a href="/dbget-bin/www_bget?ko:K01068">K01068</a>  E3.1.2.2; palmitoyl-CoA hydrolase [EC:3.1.2.2]
D      comp129468_c0_seq4|acyl-; <a href="/dbget-bin/www_bget?ko:K01068">K01068</a>  E3.1.2.2; palmitoyl-CoA hydrolase [EC:3.1.2.2]
D      comp129468_c0_seq6|brain; <a href="/dbget-bin/www_bget?ko:K01068">K01068</a>  E3.1.2.2; palmitoyl-CoA hydrolase [EC:3.1.2.2]
D      comp129468_c0_seq11|acyl-; <a href="/dbget-bin/www_bget?ko:K01068">K01068</a>  E3.1.2.2; palmitoyl-CoA hydrolase [EC:3.1.2.2]
D      comp129468_c0_seq13|brain; <a href="/dbget-bin/www_bget?ko:K01068">K01068</a>  E3.1.2.2; palmitoyl-CoA hydrolase [EC:3.1.2.2]
D      comp129468_c0_seq17|brain; <a href="/dbget-bin/www_bget?ko:K01068">K01068</a>  E3.1.2.2; palmitoyl-CoA hydrolase [EC:3.1.2.2]
D      comp129468_c0_seq18|acyl-; <a href="/dbget-bin/www_bget?ko:K01068">K01068</a>  E3.1.2.2; palmitoyl-CoA hydrolase [EC:3.1.2.2]
D      comp142778_c3_seq5|acyl-; <a href="/dbget-bin/www_bget?ko:K01068">K01068</a>  E3.1.2.2; palmitoyl-CoA hydrolase [EC:3.1.2.2]
D      comp142778_c3_seq25|acyl-coenzyme; <a href="/dbget-bin/www_bget?ko:K01068">K01068</a>  E3.1.2.2; palmitoyl-CoA hydrolase [EC:3.1.2.2]
C    00071 Fatty acid metabolism [PATH:<a href="http://www.genome.jp/kegg-bin/mark_pathway_www?@ko00071/K00626/K07513/K07508/K07509/K00022/K07515/K07514/K07511/K00232/K00248/K00249/K00255/K09478/K09479/K00252/K01897/K15013/K08765/K08766/K13238/K13239/K00121/K00128/K14085/K00149">ko00071</a>]
D      comp133479_c0_seq8|acetyl-; <a href="/dbget-bin/www_bget?ko:K00626">K00626</a>  E2.3.1.9, atoB; acetyl-CoA C-acetyltransferase [EC:2.3.1.9]
D      comp133479_c0_seq16|acetyl-; <a href="/dbget-bin/www_bget?ko:K00626">K00626</a>  E2.3.1.9, atoB; acetyl-CoA C-acetyltransferase [EC:2.3.1.9]
D      comp144932_c0_seq2|acetyl-; <a href="/dbget-bin/www_bget?ko:K00626">K00626</a>  E2.3.1.9, atoB; acetyl-CoA C-acetyltransferase [EC:2.3.1.9]
D      comp144932_c0_seq3|acetyl-; <a href="/dbget-bin/www_bget?ko:K00626">K00626</a>  E2.3.1.9, atoB; acetyl-CoA C-acetyltransferase [EC:2.3.1.9]
D      comp144932_c0_seq5|acetyl-; <a href="/dbget-bin/www_bget?ko:K00626">K00626</a>  E2.3.1.9, atoB; acetyl-CoA C-acetyltransferase [EC:2.3.1.9]
D      comp144932_c0_seq7|acetyl-; <a href="/dbget-bin/www_bget?ko:K00626">K00626</a>  E2.3.1.9, atoB; acetyl-CoA C-acetyltransferase [EC:2.3.1.9]
D      comp140486_c0_seq2|peroxisomal; <a href="/dbget-bin/www_bget?ko:K07513">K07513</a>  ACAA1; acetyl-CoA acyltransferase 1 [EC:2.3.1.16]
D      comp143765_c1_seq2|3-ketoacyl-; <a href="/dbget-bin/www_bget?ko:K07508">K07508</a>  ACAA2; acetyl-CoA acyltransferase 2 [EC:2.3.1.16]
D      comp143765_c1_seq3|3-ketoacyl-; <a href="/dbget-bin/www_bget?ko:K07508">K07508</a>  ACAA2; acetyl-CoA acyltransferase 2 [EC:2.3.1.16]
D      comp143765_c1_seq9|3-ketoacyl-; <a href="/dbget-bin/www_bget?ko:K07508">K07508</a>  ACAA2; acetyl-CoA acyltransferase 2 [EC:2.3.1.16]
D      comp143765_c1_seq10|3-ketoacyl-; <a href="/dbget-bin/www_bget?ko:K07508">K07508</a>  ACAA2; acetyl-CoA acyltransferase 2 [EC:2.3.1.16]
D      comp145494_c2_seq6|hydroxyacyl-coenzyme; <a href="/dbget-bin/www_bget?ko:K07509">K07509</a>  HADHB; acetyl-CoA acyltransferase [EC:2.3.1.16]
D      comp145494_c2_seq15|hydroxyacyl-coenzyme; <a href="/dbget-bin/www_bget?ko:K07509">K07509</a>  HADHB; acetyl-CoA acyltransferase [EC:2.3.1.16]
D      comp145494_c2_seq19|trifunctional; <a href="/dbget-bin/www_bget?ko:K07509">K07509</a>  HADHB; acetyl-CoA acyltransferase [EC:2.3.1.16]
D      comp145093_c1_seq1|mitochondrial; <a href="/dbget-bin/www_bget?ko:K00022">K00022</a>  HADH; 3-hydroxyacyl-CoA dehydrogenase [EC:1.1.1.35]
D      comp143786_c1_seq9|trifunctional; <a href="/dbget-bin/www_bget?ko:K07515">K07515</a>  HADHA; enoyl-CoA hydratase / long-chain 3-hydroxyacyl-CoA dehydrogenase [EC:4.2.1.17 1.1.1.211]
D      comp143786_c1_seq10|trifunctional; <a href="/dbget-bin/www_bget?ko:K07515">K07515</a>  HADHA; enoyl-CoA hydratase / long-chain 3-hydroxyacyl-CoA dehydrogenase [EC:4.2.1.17 1.1.1.211]
D      comp145494_c2_seq8|hydroxyacyl-coenzyme; <a href="/dbget-bin/www_bget?ko:K07515">K07515</a>  HADHA; enoyl-CoA hydratase / long-chain 3-hydroxyacyl-CoA dehydrogenase [EC:4.2.1.17 1.1.1.211]
D      comp145494_c2_seq11|hydroxyacyl-coenzyme; <a href="/dbget-bin/www_bget?ko:K07515">K07515</a>  HADHA; enoyl-CoA hydratase / long-chain 3-hydroxyacyl-CoA dehydrogenase [EC:4.2.1.17 1.1.1.211]
D      comp145494_c2_seq13|hydroxyacyl-coenzyme; <a href="/dbget-bin/www_bget?ko:K07515">K07515</a>  HADHA; enoyl-CoA hydratase / long-chain 3-hydroxyacyl-CoA dehydrogenase [EC:4.2.1.17 1.1.1.211]
D      comp145494_c2_seq18|hydroxyacyl-coenzyme; <a href="/dbget-bin/www_bget?ko:K07515">K07515</a>  HADHA; enoyl-CoA hydratase / long-chain 3-hydroxyacyl-CoA dehydrogenase [EC:4.2.1.17 1.1.1.211]
D      comp145494_c2_seq30|hydroxyacyl-coenzyme; <a href="/dbget-bin/www_bget?ko:K07515">K07515</a>  HADHA; enoyl-CoA hydratase / long-chain 3-hydroxyacyl-CoA dehydrogenase [EC:4.2.1.17 1.1.1.211]
D      comp137120_c0_seq1|peroxisomal; <a href="/dbget-bin/www_bget?ko:K07514">K07514</a>  EHHADH; enoyl-CoA hydratase / 3-hydroxyacyl-CoA dehydrogenase / 3,2-trans-enoyl-CoA isomerase [EC:4.2.1.17 1.1.1.35 5.3.3.8]
D      comp137120_c0_seq2|peroxisomal; <a href="/dbget-bin/www_bget?ko:K07514">K07514</a>  EHHADH; enoyl-CoA hydratase / 3-hydroxyacyl-CoA dehydrogenase / 3,2-trans-enoyl-CoA isomerase [EC:4.2.1.17 1.1.1.35 5.3.3.8]
D      comp142439_c2_seq3|enoyl-; <a href="/dbget-bin/www_bget?ko:K07511">K07511</a>  ECHS1; enoyl-CoA hydratase [EC:4.2.1.17]
D      comp142439_c2_seq5|enoyl-; <a href="/dbget-bin/www_bget?ko:K07511">K07511</a>  ECHS1; enoyl-CoA hydratase [EC:4.2.1.17]
D      comp142439_c2_seq7|enoyl-; <a href="/dbget-bin/www_bget?ko:K07511">K07511</a>  ECHS1; enoyl-CoA hydratase [EC:4.2.1.17]
D      comp142439_c2_seq13|enoyl-; <a href="/dbget-bin/www_bget?ko:K07511">K07511</a>  ECHS1; enoyl-CoA hydratase [EC:4.2.1.17]
D      comp142439_c2_seq14|enoyl-; <a href="/dbget-bin/www_bget?ko:K07511">K07511</a>  ECHS1; enoyl-CoA hydratase [EC:4.2.1.17]
D      comp142439_c2_seq15|enoyl-; <a href="/dbget-bin/www_bget?ko:K07511">K07511</a>  ECHS1; enoyl-CoA hydratase [EC:4.2.1.17]
D      comp128636_c0_seq2|peroxisomal; <a href="/dbget-bin/www_bget?ko:K00232">K00232</a>  E1.3.3.6, ACOX1, ACOX3; acyl-CoA oxidase [EC:1.3.3.6]
D      comp128636_c0_seq5|peroxisomal; <a href="/dbget-bin/www_bget?ko:K00232">K00232</a>  E1.3.3.6, ACOX1, ACOX3; acyl-CoA oxidase [EC:1.3.3.6]
D      comp142207_c0_seq2|peroxisomal; <a href="/dbget-bin/www_bget?ko:K00232">K00232</a>  E1.3.3.6, ACOX1, ACOX3; acyl-CoA oxidase [EC:1.3.3.6]
D      comp142207_c0_seq14|peroxisomal; <a href="/dbget-bin/www_bget?ko:K00232">K00232</a>  E1.3.3.6, ACOX1, ACOX3; acyl-CoA oxidase [EC:1.3.3.6]
D      comp142207_c0_seq17|peroxisomal; <a href="/dbget-bin/www_bget?ko:K00232">K00232</a>  E1.3.3.6, ACOX1, ACOX3; acyl-CoA oxidase [EC:1.3.3.6]
D      comp142207_c0_seq19|peroxisomal; <a href="/dbget-bin/www_bget?ko:K00232">K00232</a>  E1.3.3.6, ACOX1, ACOX3; acyl-CoA oxidase [EC:1.3.3.6]
D      comp142207_c0_seq27|peroxisomal; <a href="/dbget-bin/www_bget?ko:K00232">K00232</a>  E1.3.3.6, ACOX1, ACOX3; acyl-CoA oxidase [EC:1.3.3.6]
D      comp142207_c0_seq29|peroxisomal; <a href="/dbget-bin/www_bget?ko:K00232">K00232</a>  E1.3.3.6, ACOX1, ACOX3; acyl-CoA oxidase [EC:1.3.3.6]
D      comp141363_c0_seq1|short-chain; <a href="/dbget-bin/www_bget?ko:K00248">K00248</a>  ACADS, bcd; butyryl-CoA dehydrogenase [EC:1.3.8.1]
D      comp141363_c0_seq15|short-chain; <a href="/dbget-bin/www_bget?ko:K00248">K00248</a>  ACADS, bcd; butyryl-CoA dehydrogenase [EC:1.3.8.1]
D      comp145064_c0_seq15|medium-chain; <a href="/dbget-bin/www_bget?ko:K00249">K00249</a>  ACADM, acd; acyl-CoA dehydrogenase [EC:1.3.8.7]
D      comp141716_c0_seq1|long-chain; <a href="/dbget-bin/www_bget?ko:K00255">K00255</a>  ACADL; long-chain-acyl-CoA dehydrogenase [EC:1.3.8.8]
D      comp141716_c0_seq5|long-chain; <a href="/dbget-bin/www_bget?ko:K00255">K00255</a>  ACADL; long-chain-acyl-CoA dehydrogenase [EC:1.3.8.8]
D      comp141716_c0_seq6|long-chain; <a href="/dbget-bin/www_bget?ko:K00255">K00255</a>  ACADL; long-chain-acyl-CoA dehydrogenase [EC:1.3.8.8]
D      comp143806_c0_seq5|short; <a href="/dbget-bin/www_bget?ko:K09478">K09478</a>  ACADSB; short/branched chain acyl-CoA dehydrogenase [EC:1.3.99.12]
D      comp143806_c0_seq6|short; <a href="/dbget-bin/www_bget?ko:K09478">K09478</a>  ACADSB; short/branched chain acyl-CoA dehydrogenase [EC:1.3.99.12]
D      comp143806_c0_seq8|short; <a href="/dbget-bin/www_bget?ko:K09478">K09478</a>  ACADSB; short/branched chain acyl-CoA dehydrogenase [EC:1.3.99.12]
D      comp143347_c1_seq9|acyl-coenzyme; <a href="/dbget-bin/www_bget?ko:K09479">K09479</a>  ACADVL; very long chain acyl-CoA dehydrogenase [EC:1.3.8.9]
D      comp143347_c1_seq12|acyl-coenzyme; <a href="/dbget-bin/www_bget?ko:K09479">K09479</a>  ACADVL; very long chain acyl-CoA dehydrogenase [EC:1.3.8.9]
D      comp143347_c1_seq16|acyl-coenzyme; <a href="/dbget-bin/www_bget?ko:K09479">K09479</a>  ACADVL; very long chain acyl-CoA dehydrogenase [EC:1.3.8.9]
D      comp143347_c1_seq19|acyl-coenzyme; <a href="/dbget-bin/www_bget?ko:K09479">K09479</a>  ACADVL; very long chain acyl-CoA dehydrogenase [EC:1.3.8.9]
D      comp141101_c3_seq3|glutaryl-; <a href="/dbget-bin/www_bget?ko:K00252">K00252</a>  GCDH, gcdH; glutaryl-CoA dehydrogenase [EC:1.3.8.6]
D      comp141101_c3_seq13|glutaryl-; <a href="/dbget-bin/www_bget?ko:K00252">K00252</a>  GCDH, gcdH; glutaryl-CoA dehydrogenase [EC:1.3.8.6]
D      comp133842_c0_seq2|long-chain-fatty-acid--; <a href="/dbget-bin/www_bget?ko:K01897">K01897</a>  ACSL, fadD; long-chain acyl-CoA synthetase [EC:6.2.1.3]
D      comp140839_c2_seq1|acyl-; <a href="/dbget-bin/www_bget?ko:K01897">K01897</a>  ACSL, fadD; long-chain acyl-CoA synthetase [EC:6.2.1.3]
D      comp140839_c2_seq6|acyl-; <a href="/dbget-bin/www_bget?ko:K01897">K01897</a>  ACSL, fadD; long-chain acyl-CoA synthetase [EC:6.2.1.3]
D      comp140839_c2_seq13|acyl-; <a href="/dbget-bin/www_bget?ko:K01897">K01897</a>  ACSL, fadD; long-chain acyl-CoA synthetase [EC:6.2.1.3]
D      comp140839_c2_seq16|acyl-; <a href="/dbget-bin/www_bget?ko:K01897">K01897</a>  ACSL, fadD; long-chain acyl-CoA synthetase [EC:6.2.1.3]
D      comp143681_c0_seq5|long-chain-fatty-acid--; <a href="/dbget-bin/www_bget?ko:K01897">K01897</a>  ACSL, fadD; long-chain acyl-CoA synthetase [EC:6.2.1.3]
D      comp143681_c0_seq6|long-chain-fatty-acid--; <a href="/dbget-bin/www_bget?ko:K01897">K01897</a>  ACSL, fadD; long-chain acyl-CoA synthetase [EC:6.2.1.3]
D      comp143681_c0_seq20|long-chain-fatty-acid--; <a href="/dbget-bin/www_bget?ko:K01897">K01897</a>  ACSL, fadD; long-chain acyl-CoA synthetase [EC:6.2.1.3]
D      comp143681_c0_seq26|long-chain-fatty-acid--; <a href="/dbget-bin/www_bget?ko:K01897">K01897</a>  ACSL, fadD; long-chain acyl-CoA synthetase [EC:6.2.1.3]
D      comp144495_c1_seq2|long-chain-fatty-acid--; <a href="/dbget-bin/www_bget?ko:K01897">K01897</a>  ACSL, fadD; long-chain acyl-CoA synthetase [EC:6.2.1.3]
D      comp144495_c1_seq9|long-chain-fatty-acid--; <a href="/dbget-bin/www_bget?ko:K01897">K01897</a>  ACSL, fadD; long-chain acyl-CoA synthetase [EC:6.2.1.3]
D      comp144495_c1_seq12|long-chain-fatty-acid--; <a href="/dbget-bin/www_bget?ko:K01897">K01897</a>  ACSL, fadD; long-chain acyl-CoA synthetase [EC:6.2.1.3]
D      comp144495_c1_seq18|long-chain-fatty-acid--; <a href="/dbget-bin/www_bget?ko:K01897">K01897</a>  ACSL, fadD; long-chain acyl-CoA synthetase [EC:6.2.1.3]
D      comp144495_c1_seq21|long-chain-fatty-acid--; <a href="/dbget-bin/www_bget?ko:K01897">K01897</a>  ACSL, fadD; long-chain acyl-CoA synthetase [EC:6.2.1.3]
D      comp144495_c1_seq29|long-chain-fatty-acid--; <a href="/dbget-bin/www_bget?ko:K01897">K01897</a>  ACSL, fadD; long-chain acyl-CoA synthetase [EC:6.2.1.3]
D      comp144495_c1_seq43|long-chain-fatty-acid--; <a href="/dbget-bin/www_bget?ko:K01897">K01897</a>  ACSL, fadD; long-chain acyl-CoA synthetase [EC:6.2.1.3]
D      comp144495_c1_seq50|long-chain-fatty-acid--; <a href="/dbget-bin/www_bget?ko:K01897">K01897</a>  ACSL, fadD; long-chain acyl-CoA synthetase [EC:6.2.1.3]
D      comp144495_c1_seq51|long-chain-fatty-acid--; <a href="/dbget-bin/www_bget?ko:K01897">K01897</a>  ACSL, fadD; long-chain acyl-CoA synthetase [EC:6.2.1.3]
D      comp144495_c1_seq59|long-chain-fatty-acid--; <a href="/dbget-bin/www_bget?ko:K01897">K01897</a>  ACSL, fadD; long-chain acyl-CoA synthetase [EC:6.2.1.3]
D      comp144495_c1_seq66|long-chain-fatty-acid--; <a href="/dbget-bin/www_bget?ko:K01897">K01897</a>  ACSL, fadD; long-chain acyl-CoA synthetase [EC:6.2.1.3]
D      comp144495_c1_seq75|long-chain-fatty-acid--; <a href="/dbget-bin/www_bget?ko:K01897">K01897</a>  ACSL, fadD; long-chain acyl-CoA synthetase [EC:6.2.1.3]
D      comp145159_c0_seq2|long-chain-fatty-acid--; <a href="/dbget-bin/www_bget?ko:K15013">K15013</a>  ACSBG; long-chain-fatty-acid--CoA ligase ACSBG [EC:6.2.1.3]
D      comp145159_c0_seq7|long-chain-fatty-acid--; <a href="/dbget-bin/www_bget?ko:K15013">K15013</a>  ACSBG; long-chain-fatty-acid--CoA ligase ACSBG [EC:6.2.1.3]
D      comp145159_c0_seq10|long-chain-fatty-acid--; <a href="/dbget-bin/www_bget?ko:K15013">K15013</a>  ACSBG; long-chain-fatty-acid--CoA ligase ACSBG [EC:6.2.1.3]
D      comp145159_c0_seq14|long-chain-fatty-acid--; <a href="/dbget-bin/www_bget?ko:K15013">K15013</a>  ACSBG; long-chain-fatty-acid--CoA ligase ACSBG [EC:6.2.1.3]
D      comp145159_c0_seq19|long-chain-fatty-acid--; <a href="/dbget-bin/www_bget?ko:K15013">K15013</a>  ACSBG; long-chain-fatty-acid--CoA ligase ACSBG [EC:6.2.1.3]
D      comp145159_c0_seq20|long-chain-fatty-acid--; <a href="/dbget-bin/www_bget?ko:K15013">K15013</a>  ACSBG; long-chain-fatty-acid--CoA ligase ACSBG [EC:6.2.1.3]
D      comp145159_c0_seq22|long-chain-fatty-acid--; <a href="/dbget-bin/www_bget?ko:K15013">K15013</a>  ACSBG; long-chain-fatty-acid--CoA ligase ACSBG [EC:6.2.1.3]
D      comp145159_c0_seq23|long-chain-fatty-acid--; <a href="/dbget-bin/www_bget?ko:K15013">K15013</a>  ACSBG; long-chain-fatty-acid--CoA ligase ACSBG [EC:6.2.1.3]
D      comp145159_c0_seq27|long-chain-fatty-acid--; <a href="/dbget-bin/www_bget?ko:K15013">K15013</a>  ACSBG; long-chain-fatty-acid--CoA ligase ACSBG [EC:6.2.1.3]
D      comp145159_c0_seq29|long-chain-fatty-acid--; <a href="/dbget-bin/www_bget?ko:K15013">K15013</a>  ACSBG; long-chain-fatty-acid--CoA ligase ACSBG [EC:6.2.1.3]
D      comp145159_c0_seq30|long-chain-fatty-acid--; <a href="/dbget-bin/www_bget?ko:K15013">K15013</a>  ACSBG; long-chain-fatty-acid--CoA ligase ACSBG [EC:6.2.1.3]
D      comp145159_c0_seq34|long-chain-fatty-acid--; <a href="/dbget-bin/www_bget?ko:K15013">K15013</a>  ACSBG; long-chain-fatty-acid--CoA ligase ACSBG [EC:6.2.1.3]
D      comp145159_c0_seq37|long-chain-fatty-acid--; <a href="/dbget-bin/www_bget?ko:K15013">K15013</a>  ACSBG; long-chain-fatty-acid--CoA ligase ACSBG [EC:6.2.1.3]
D      comp145159_c0_seq43|long-chain-fatty-acid--; <a href="/dbget-bin/www_bget?ko:K15013">K15013</a>  ACSBG; long-chain-fatty-acid--CoA ligase ACSBG [EC:6.2.1.3]
D      comp145159_c0_seq53|long-chain-fatty-acid--; <a href="/dbget-bin/www_bget?ko:K15013">K15013</a>  ACSBG; long-chain-fatty-acid--CoA ligase ACSBG [EC:6.2.1.3]
D      comp145159_c0_seq54|long-chain-fatty-acid--; <a href="/dbget-bin/www_bget?ko:K15013">K15013</a>  ACSBG; long-chain-fatty-acid--CoA ligase ACSBG [EC:6.2.1.3]
D      comp145159_c0_seq57|long-chain-fatty-acid--; <a href="/dbget-bin/www_bget?ko:K15013">K15013</a>  ACSBG; long-chain-fatty-acid--CoA ligase ACSBG [EC:6.2.1.3]
D      comp145159_c0_seq58|long-chain-fatty-acid--; <a href="/dbget-bin/www_bget?ko:K15013">K15013</a>  ACSBG; long-chain-fatty-acid--CoA ligase ACSBG [EC:6.2.1.3]
D      comp145159_c0_seq59|long-chain-fatty-acid--; <a href="/dbget-bin/www_bget?ko:K15013">K15013</a>  ACSBG; long-chain-fatty-acid--CoA ligase ACSBG [EC:6.2.1.3]
D      comp145159_c0_seq60|long-chain-fatty-acid--; <a href="/dbget-bin/www_bget?ko:K15013">K15013</a>  ACSBG; long-chain-fatty-acid--CoA ligase ACSBG [EC:6.2.1.3]
D      comp145159_c0_seq66|long-chain-fatty-acid--; <a href="/dbget-bin/www_bget?ko:K15013">K15013</a>  ACSBG; long-chain-fatty-acid--CoA ligase ACSBG [EC:6.2.1.3]
D      comp145159_c0_seq67|long-chain-fatty-acid--; <a href="/dbget-bin/www_bget?ko:K15013">K15013</a>  ACSBG; long-chain-fatty-acid--CoA ligase ACSBG [EC:6.2.1.3]
D      comp137672_c1_seq13|carnitine; <a href="/dbget-bin/www_bget?ko:K08765">K08765</a>  CPT1; carnitine O-palmitoyltransferase 1 [EC:2.3.1.21]
D      comp139410_c2_seq3|carnitine; <a href="/dbget-bin/www_bget?ko:K08765">K08765</a>  CPT1; carnitine O-palmitoyltransferase 1 [EC:2.3.1.21]
D      comp139410_c2_seq5|carnitine; <a href="/dbget-bin/www_bget?ko:K08765">K08765</a>  CPT1; carnitine O-palmitoyltransferase 1 [EC:2.3.1.21]
D      comp139410_c2_seq49|carnitine; <a href="/dbget-bin/www_bget?ko:K08765">K08765</a>  CPT1; carnitine O-palmitoyltransferase 1 [EC:2.3.1.21]
D      comp139410_c2_seq51|carnitine; <a href="/dbget-bin/www_bget?ko:K08765">K08765</a>  CPT1; carnitine O-palmitoyltransferase 1 [EC:2.3.1.21]
D      comp139410_c2_seq57|carnitine; <a href="/dbget-bin/www_bget?ko:K08765">K08765</a>  CPT1; carnitine O-palmitoyltransferase 1 [EC:2.3.1.21]
D      comp139410_c2_seq70|carnitine; <a href="/dbget-bin/www_bget?ko:K08765">K08765</a>  CPT1; carnitine O-palmitoyltransferase 1 [EC:2.3.1.21]
D      comp136664_c0_seq1|carnitine; <a href="/dbget-bin/www_bget?ko:K08766">K08766</a>  CPT2; carnitine O-palmitoyltransferase 2 [EC:2.3.1.21]
D      comp144947_c0_seq8|enoyl-; <a href="/dbget-bin/www_bget?ko:K13238">K13238</a>  DCI; 3,2-trans-enoyl-CoA isomerase, mitochondrial [EC:5.3.3.8]
D      comp144947_c0_seq9|enoyl-; <a href="/dbget-bin/www_bget?ko:K13238">K13238</a>  DCI; 3,2-trans-enoyl-CoA isomerase, mitochondrial [EC:5.3.3.8]
D      comp144947_c0_seq14|enoyl-; <a href="/dbget-bin/www_bget?ko:K13238">K13238</a>  DCI; 3,2-trans-enoyl-CoA isomerase, mitochondrial [EC:5.3.3.8]
D      comp144947_c0_seq15|enoyl-; <a href="/dbget-bin/www_bget?ko:K13238">K13238</a>  DCI; 3,2-trans-enoyl-CoA isomerase, mitochondrial [EC:5.3.3.8]
D      comp144947_c0_seq23|enoyl-; <a href="/dbget-bin/www_bget?ko:K13238">K13238</a>  DCI; 3,2-trans-enoyl-CoA isomerase, mitochondrial [EC:5.3.3.8]
D      comp144947_c0_seq28|enoyl-; <a href="/dbget-bin/www_bget?ko:K13238">K13238</a>  DCI; 3,2-trans-enoyl-CoA isomerase, mitochondrial [EC:5.3.3.8]
D      comp144947_c0_seq40|enoyl-; <a href="/dbget-bin/www_bget?ko:K13238">K13238</a>  DCI; 3,2-trans-enoyl-CoA isomerase, mitochondrial [EC:5.3.3.8]
D      comp144947_c0_seq59|enoyl-; <a href="/dbget-bin/www_bget?ko:K13238">K13238</a>  DCI; 3,2-trans-enoyl-CoA isomerase, mitochondrial [EC:5.3.3.8]
D      comp139513_c1_seq10|peroxisomal; <a href="/dbget-bin/www_bget?ko:K13239">K13239</a>  PECI; peroxisomal 3,2-trans-enoyl-CoA isomerase [EC:5.3.3.8]
D      comp142059_c2_seq2|alcohol; <a href="/dbget-bin/www_bget?ko:K00121">K00121</a>  frmA, ADH5, adhC; S-(hydroxymethyl)glutathione dehydrogenase / alcohol dehydrogenase [EC:1.1.1.284 1.1.1.1]
D      comp142059_c2_seq11|alcohol; <a href="/dbget-bin/www_bget?ko:K00121">K00121</a>  frmA, ADH5, adhC; S-(hydroxymethyl)glutathione dehydrogenase / alcohol dehydrogenase [EC:1.1.1.284 1.1.1.1]
D      comp142059_c2_seq12|alcohol; <a href="/dbget-bin/www_bget?ko:K00121">K00121</a>  frmA, ADH5, adhC; S-(hydroxymethyl)glutathione dehydrogenase / alcohol dehydrogenase [EC:1.1.1.284 1.1.1.1]
D      comp142059_c2_seq13|alcohol; <a href="/dbget-bin/www_bget?ko:K00121">K00121</a>  frmA, ADH5, adhC; S-(hydroxymethyl)glutathione dehydrogenase / alcohol dehydrogenase [EC:1.1.1.284 1.1.1.1]
D      comp133936_c0_seq1|fatty; <a href="/dbget-bin/www_bget?ko:K00128">K00128</a>  E1.2.1.3; aldehyde dehydrogenase (NAD+) [EC:1.2.1.3]
D      comp133936_c0_seq2|fatty; <a href="/dbget-bin/www_bget?ko:K00128">K00128</a>  E1.2.1.3; aldehyde dehydrogenase (NAD+) [EC:1.2.1.3]
D      comp141324_c0_seq12|fatty; <a href="/dbget-bin/www_bget?ko:K00128">K00128</a>  E1.2.1.3; aldehyde dehydrogenase (NAD+) [EC:1.2.1.3]
D      comp141324_c0_seq13|fatty; <a href="/dbget-bin/www_bget?ko:K00128">K00128</a>  E1.2.1.3; aldehyde dehydrogenase (NAD+) [EC:1.2.1.3]
D      comp144225_c0_seq9|aldehyde; <a href="/dbget-bin/www_bget?ko:K00128">K00128</a>  E1.2.1.3; aldehyde dehydrogenase (NAD+) [EC:1.2.1.3]
D      comp144225_c0_seq28|aldehyde; <a href="/dbget-bin/www_bget?ko:K00128">K00128</a>  E1.2.1.3; aldehyde dehydrogenase (NAD+) [EC:1.2.1.3]
D      comp140984_c0_seq25|aldehyde; <a href="/dbget-bin/www_bget?ko:K14085">K14085</a>  ALDH7A1; aldehyde dehydrogenase family 7 member A1 [EC:1.2.1.31 1.2.1.8 1.2.1.3]
D      comp140984_c0_seq39|aldehyde; <a href="/dbget-bin/www_bget?ko:K14085">K14085</a>  ALDH7A1; aldehyde dehydrogenase family 7 member A1 [EC:1.2.1.31 1.2.1.8 1.2.1.3]
D      comp140984_c0_seq50|aldehyde; <a href="/dbget-bin/www_bget?ko:K14085">K14085</a>  ALDH7A1; aldehyde dehydrogenase family 7 member A1 [EC:1.2.1.31 1.2.1.8 1.2.1.3]
D      comp140984_c0_seq63|aldehyde; <a href="/dbget-bin/www_bget?ko:K14085">K14085</a>  ALDH7A1; aldehyde dehydrogenase family 7 member A1 [EC:1.2.1.31 1.2.1.8 1.2.1.3]
D      comp141324_c0_seq10|aldehyde; <a href="/dbget-bin/www_bget?ko:K00149">K00149</a>  ALDH9A1; aldehyde dehydrogenase family 9 member A1 [EC:1.2.1.47 1.2.1.3]
D      comp145173_c0_seq1|aldehyde; <a href="/dbget-bin/www_bget?ko:K00149">K00149</a>  ALDH9A1; aldehyde dehydrogenase family 9 member A1 [EC:1.2.1.47 1.2.1.3]
D      comp145173_c0_seq2|aldehyde; <a href="/dbget-bin/www_bget?ko:K00149">K00149</a>  ALDH9A1; aldehyde dehydrogenase family 9 member A1 [EC:1.2.1.47 1.2.1.3]
D      comp145173_c0_seq3|aldehyde; <a href="/dbget-bin/www_bget?ko:K00149">K00149</a>  ALDH9A1; aldehyde dehydrogenase family 9 member A1 [EC:1.2.1.47 1.2.1.3]
D      comp145173_c0_seq4|aldehyde; <a href="/dbget-bin/www_bget?ko:K00149">K00149</a>  ALDH9A1; aldehyde dehydrogenase family 9 member A1 [EC:1.2.1.47 1.2.1.3]
D      comp145173_c0_seq7|aldehyde; <a href="/dbget-bin/www_bget?ko:K00149">K00149</a>  ALDH9A1; aldehyde dehydrogenase family 9 member A1 [EC:1.2.1.47 1.2.1.3]
D      comp145173_c0_seq9|aldehyde; <a href="/dbget-bin/www_bget?ko:K00149">K00149</a>  ALDH9A1; aldehyde dehydrogenase family 9 member A1 [EC:1.2.1.47 1.2.1.3]
D      comp145173_c0_seq12|aldehyde; <a href="/dbget-bin/www_bget?ko:K00149">K00149</a>  ALDH9A1; aldehyde dehydrogenase family 9 member A1 [EC:1.2.1.47 1.2.1.3]
D      comp145173_c0_seq13|aldehyde; <a href="/dbget-bin/www_bget?ko:K00149">K00149</a>  ALDH9A1; aldehyde dehydrogenase family 9 member A1 [EC:1.2.1.47 1.2.1.3]
C    00072 Synthesis and degradation of ketone bodies [PATH:<a href="http://www.genome.jp/kegg-bin/mark_pathway_www?@ko00072/K01641/K01640/K01027/K00626/K00019">ko00072</a>]
D      comp132822_c0_seq3|hydroxymethylglutaryl-; <a href="/dbget-bin/www_bget?ko:K01641">K01641</a>  E2.3.3.10; hydroxymethylglutaryl-CoA synthase [EC:2.3.3.10]
D      comp132822_c0_seq5|hydroxymethylglutaryl-; <a href="/dbget-bin/www_bget?ko:K01641">K01641</a>  E2.3.3.10; hydroxymethylglutaryl-CoA synthase [EC:2.3.3.10]
D      comp132822_c0_seq6|hydroxymethylglutaryl-; <a href="/dbget-bin/www_bget?ko:K01641">K01641</a>  E2.3.3.10; hydroxymethylglutaryl-CoA synthase [EC:2.3.3.10]
D      comp132822_c0_seq7|hydroxymethylglutaryl-; <a href="/dbget-bin/www_bget?ko:K01641">K01641</a>  E2.3.3.10; hydroxymethylglutaryl-CoA synthase [EC:2.3.3.10]
D      comp132822_c0_seq9|hydroxymethylglutaryl-; <a href="/dbget-bin/www_bget?ko:K01641">K01641</a>  E2.3.3.10; hydroxymethylglutaryl-CoA synthase [EC:2.3.3.10]
D      comp132822_c0_seq12|hydroxymethylglutaryl-; <a href="/dbget-bin/www_bget?ko:K01641">K01641</a>  E2.3.3.10; hydroxymethylglutaryl-CoA synthase [EC:2.3.3.10]
D      comp127184_c0_seq1|hydroxymethylglutaryl-; <a href="/dbget-bin/www_bget?ko:K01640">K01640</a>  E4.1.3.4, HMGCL, hmgL; hydroxymethylglutaryl-CoA lyase [EC:4.1.3.4]
D      comp136968_c0_seq1|3-oxoacid; <a href="/dbget-bin/www_bget?ko:K01027">K01027</a>  OXCT; 3-oxoacid CoA-transferase [EC:2.8.3.5]
D      comp145554_c0_seq1|3-oxoacid; <a href="/dbget-bin/www_bget?ko:K01027">K01027</a>  OXCT; 3-oxoacid CoA-transferase [EC:2.8.3.5]
D      comp133479_c0_seq8|acetyl-; <a href="/dbget-bin/www_bget?ko:K00626">K00626</a>  E2.3.1.9, atoB; acetyl-CoA C-acetyltransferase [EC:2.3.1.9]
D      comp133479_c0_seq16|acetyl-; <a href="/dbget-bin/www_bget?ko:K00626">K00626</a>  E2.3.1.9, atoB; acetyl-CoA C-acetyltransferase [EC:2.3.1.9]
D      comp144932_c0_seq2|acetyl-; <a href="/dbget-bin/www_bget?ko:K00626">K00626</a>  E2.3.1.9, atoB; acetyl-CoA C-acetyltransferase [EC:2.3.1.9]
D      comp144932_c0_seq3|acetyl-; <a href="/dbget-bin/www_bget?ko:K00626">K00626</a>  E2.3.1.9, atoB; acetyl-CoA C-acetyltransferase [EC:2.3.1.9]
D      comp144932_c0_seq5|acetyl-; <a href="/dbget-bin/www_bget?ko:K00626">K00626</a>  E2.3.1.9, atoB; acetyl-CoA C-acetyltransferase [EC:2.3.1.9]
D      comp144932_c0_seq7|acetyl-; <a href="/dbget-bin/www_bget?ko:K00626">K00626</a>  E2.3.1.9, atoB; acetyl-CoA C-acetyltransferase [EC:2.3.1.9]
D      comp137918_c2_seq3|d-beta-hydroxybutyrate; <a href="/dbget-bin/www_bget?ko:K00019">K00019</a>  E1.1.1.30, bdh; 3-hydroxybutyrate dehydrogenase [EC:1.1.1.30]
D      comp137918_c2_seq10|d-beta-hydroxybutyrate; <a href="/dbget-bin/www_bget?ko:K00019">K00019</a>  E1.1.1.30, bdh; 3-hydroxybutyrate dehydrogenase [EC:1.1.1.30]
D      comp137918_c2_seq13|d-beta-hydroxybutyrate; <a href="/dbget-bin/www_bget?ko:K00019">K00019</a>  E1.1.1.30, bdh; 3-hydroxybutyrate dehydrogenase [EC:1.1.1.30]
D      comp137918_c2_seq14|d-beta-hydroxybutyrate; <a href="/dbget-bin/www_bget?ko:K00019">K00019</a>  E1.1.1.30, bdh; 3-hydroxybutyrate dehydrogenase [EC:1.1.1.30]
D      comp137918_c2_seq16|d-beta-hydroxybutyrate; <a href="/dbget-bin/www_bget?ko:K00019">K00019</a>  E1.1.1.30, bdh; 3-hydroxybutyrate dehydrogenase [EC:1.1.1.30]
D      comp137918_c2_seq24|d-beta-hydroxybutyrate; <a href="/dbget-bin/www_bget?ko:K00019">K00019</a>  E1.1.1.30, bdh; 3-hydroxybutyrate dehydrogenase [EC:1.1.1.30]
D      comp140735_c4_seq1|3-hydroxybutyrate; <a href="/dbget-bin/www_bget?ko:K00019">K00019</a>  E1.1.1.30, bdh; 3-hydroxybutyrate dehydrogenase [EC:1.1.1.30]
D      comp140735_c4_seq2|3-hydroxybutyrate; <a href="/dbget-bin/www_bget?ko:K00019">K00019</a>  E1.1.1.30, bdh; 3-hydroxybutyrate dehydrogenase [EC:1.1.1.30]
D      comp140735_c4_seq4|3-hydroxybutyrate; <a href="/dbget-bin/www_bget?ko:K00019">K00019</a>  E1.1.1.30, bdh; 3-hydroxybutyrate dehydrogenase [EC:1.1.1.30]
D      comp140735_c4_seq8|3-hydroxybutyrate; <a href="/dbget-bin/www_bget?ko:K00019">K00019</a>  E1.1.1.30, bdh; 3-hydroxybutyrate dehydrogenase [EC:1.1.1.30]
C    00073 Cutin, suberine and wax biosynthesis [PATH:<a href="http://www.genome.jp/kegg-bin/mark_pathway_www?@ko00073/K13356">ko00073</a>]
D      comp138342_c1_seq9|fatty; <a href="/dbget-bin/www_bget?ko:K13356">K13356</a>  FAR; fatty acyl-CoA reductase [EC:1.2.1.-]
C    00100 Steroid biosynthesis [PATH:<a href="http://www.genome.jp/kegg-bin/mark_pathway_www?@ko00100/K01852/K05917/K00222/K07750/K07748/K13373/K01824/K09828/K00227/K00213/K01052/K12298/K00637/K07419/K07436">ko00100</a>]
D      comp111932_c0_seq1|lanosterol; <a href="/dbget-bin/www_bget?ko:K01852">K01852</a>  E5.4.99.7, LSS, ERG7; lanosterol synthase [EC:5.4.99.7]
D      comp144975_c0_seq3|cytochrome; <a href="/dbget-bin/www_bget?ko:K05917">K05917</a>  CYP51; cytochrome P450, family 51 (sterol 14-demethylase) [EC:1.14.13.70]
D      comp129920_c0_seq1|delta; <a href="/dbget-bin/www_bget?ko:K00222">K00222</a>  E1.3.1.70, TM7SF2, ERG24; delta14-sterol reductase [EC:1.3.1.70]
D      comp98784_c0_seq1|sterol-c4-methyl; <a href="/dbget-bin/www_bget?ko:K07750">K07750</a>  E1.14.13.72, SC4MOL, ERG25; methylsterol monooxygenase [EC:1.14.13.72]
D      comp136292_c0_seq1|mgc130863; <a href="/dbget-bin/www_bget?ko:K07750">K07750</a>  E1.14.13.72, SC4MOL, ERG25; methylsterol monooxygenase [EC:1.14.13.72]
D      comp127918_c0_seq3|nad; <a href="/dbget-bin/www_bget?ko:K07748">K07748</a>  E1.1.1.170, NSDHL, ERG26; sterol-4alpha-carboxylate 3-dehydrogenase (decarboxylating) [EC:1.1.1.170]
D      comp127918_c0_seq4|nad; <a href="/dbget-bin/www_bget?ko:K07748">K07748</a>  E1.1.1.170, NSDHL, ERG26; sterol-4alpha-carboxylate 3-dehydrogenase (decarboxylating) [EC:1.1.1.170]
D      comp131138_c0_seq4|3-keto-steroid; <a href="/dbget-bin/www_bget?ko:K13373">K13373</a>  HSD17B7; 17beta-estradiol 17-dehydrogenase / 3beta-hydroxysteroid 3-dehydrogenase [EC:1.1.1.62 1.1.1.270]
D      comp144070_c2_seq3|emopamil; <a href="/dbget-bin/www_bget?ko:K01824">K01824</a>  EBP; cholestenol delta-isomerase [EC:5.3.3.5]
D      comp144070_c2_seq6|emopamil; <a href="/dbget-bin/www_bget?ko:K01824">K01824</a>  EBP; cholestenol delta-isomerase [EC:5.3.3.5]
D      comp47133_c0_seq1|24-dehydrocholesterol; <a href="/dbget-bin/www_bget?ko:K09828">K09828</a>  DHCR24; delta24-sterol reductase [EC:1.3.1.72]
D      comp144072_c0_seq2|lathosterol; <a href="/dbget-bin/www_bget?ko:K00227">K00227</a>  SC5DL, ERG3; lathosterol oxidase [EC:1.14.21.6]
D      comp140980_c3_seq7|7-dehydrocholesterol; <a href="/dbget-bin/www_bget?ko:K00213">K00213</a>  DHCR7; 7-dehydrocholesterol reductase [EC:1.3.1.21]
D      comp140980_c3_seq28|7-dehydrocholesterol; <a href="/dbget-bin/www_bget?ko:K00213">K00213</a>  DHCR7; 7-dehydrocholesterol reductase [EC:1.3.1.21]
D      comp137520_c0_seq4|lysosomal; <a href="/dbget-bin/www_bget?ko:K01052">K01052</a>  LIPA; lysosomal acid lipase/cholesteryl ester hydrolase [EC:3.1.1.13]
D      comp187487_c0_seq1|bile; <a href="/dbget-bin/www_bget?ko:K12298">K12298</a>  CEL; bile salt-stimulated lipase [EC:3.1.1.3 3.1.1.13]
D      comp131708_c0_seq1|sterol; <a href="/dbget-bin/www_bget?ko:K00637">K00637</a>  E2.3.1.26, SOAT; sterol O-acyltransferase [EC:2.3.1.26]
D      comp116462_c0_seq1|vitamin; <a href="/dbget-bin/www_bget?ko:K07419">K07419</a>  CYP2R1; cytochrome P450, family 2, subfamily R, polypeptide 1 (vitamin D 25-hydroxylase) [EC:1.14.13.159]
D      comp141756_c0_seq2|-dihydroxyvitamin; <a href="/dbget-bin/www_bget?ko:K07436">K07436</a>  CYP24A1; cytochrome P450, family 24, subfamily A, polypeptide 1 (vitamin D3 24-hydroxylase) [EC:1.14.13.126]
D      comp145446_c1_seq15|-dihydroxyvitamin; <a href="/dbget-bin/www_bget?ko:K07436">K07436</a>  CYP24A1; cytochrome P450, family 24, subfamily A, polypeptide 1 (vitamin D3 24-hydroxylase) [EC:1.14.13.126]
C    00120 Primary bile acid biosynthesis [PATH:<a href="http://www.genome.jp/kegg-bin/mark_pathway_www?@ko00120/K07440/K12408/K10223/K07430/K00489/K00488/K07431/K01796/K12405/K08764/K11992">ko00120</a>]
D      comp135850_c0_seq1|cytochrome; <a href="/dbget-bin/www_bget?ko:K07440">K07440</a>  CYP46; cytochrome P450, family 46, subfamily A (cholesterol 24(S)-hydroxylase) [EC:1.14.13.98]
D      comp135850_c0_seq21|cytochrome; <a href="/dbget-bin/www_bget?ko:K07440">K07440</a>  CYP46; cytochrome P450, family 46, subfamily A (cholesterol 24(S)-hydroxylase) [EC:1.14.13.98]
D      comp140462_c0_seq1|hydroxy-delta-5-steroid; <a href="/dbget-bin/www_bget?ko:K12408">K12408</a>  HSD3B7; cholest-5-ene-3beta,7alpha-diol 3beta-dehydrogenase [EC:1.1.1.181]
D      comp140462_c0_seq3|hydroxy-delta-5-steroid; <a href="/dbget-bin/www_bget?ko:K12408">K12408</a>  HSD3B7; cholest-5-ene-3beta,7alpha-diol 3beta-dehydrogenase [EC:1.1.1.181]
D      comp61565_c0_seq1|cholesterol; <a href="/dbget-bin/www_bget?ko:K10223">K10223</a>  CH25H; cholesterol 25-hydroxylase [EC:1.14.99.38]
D      comp142603_c1_seq6|25-hydroxycholesterol; <a href="/dbget-bin/www_bget?ko:K07430">K07430</a>  CYP7B; cytochrome P450, family 7, subfamily B (oxysterol 7-alpha-hydroxylase) [EC:1.14.13.100]
D      comp118788_c0_seq1|cholesterol; <a href="/dbget-bin/www_bget?ko:K00489">K00489</a>  CYP7A1; cytochrome P450, family 7, subfamily A (cholesterol 7alpha-monooxygenase) [EC:1.14.13.17]
D      comp118584_c0_seq3|sterol; <a href="/dbget-bin/www_bget?ko:K00488">K00488</a>  CYP27A; cytochrome P450, family 27, subfamily A (cholestanetriol 26-monooxygenase) [EC:1.14.13.15]
D      comp141625_c0_seq1|7-alpha-hydroxycholest-4-en-3-one; <a href="/dbget-bin/www_bget?ko:K07431">K07431</a>  CYP8B; cytochrome P450, family 8, subfamily B (sterol 12-alpha-hydroxylase) [EC:1.14.13.95]
D      comp121576_c0_seq1|alpha-methylacyl-; <a href="/dbget-bin/www_bget?ko:K01796">K01796</a>  E5.1.99.4, AMACR, mcr; alpha-methylacyl-CoA racemase [EC:5.1.99.4]
D      comp142329_c2_seq16|hydroxysteroid; <a href="/dbget-bin/www_bget?ko:K12405">K12405</a>  HSD17B4; 3-hydroxyacyl-CoA dehydrogenase / 3a,7a,12a-trihydroxy-5b-cholest-24-enoyl-CoA hydratase [EC:1.1.1.35 4.2.1.107]
D      comp140169_c0_seq3|sterol; <a href="/dbget-bin/www_bget?ko:K08764">K08764</a>  SCP2, SCPX; sterol carrier protein 2 [EC:2.3.1.176]
D      comp140169_c0_seq6|sterol; <a href="/dbget-bin/www_bget?ko:K08764">K08764</a>  SCP2, SCPX; sterol carrier protein 2 [EC:2.3.1.176]
D      comp140169_c0_seq8|non-specific; <a href="/dbget-bin/www_bget?ko:K08764">K08764</a>  SCP2, SCPX; sterol carrier protein 2 [EC:2.3.1.176]
D      comp140169_c0_seq10|sterol; <a href="/dbget-bin/www_bget?ko:K08764">K08764</a>  SCP2, SCPX; sterol carrier protein 2 [EC:2.3.1.176]
D      comp144178_c0_seq17|acyl-coenzyme; <a href="/dbget-bin/www_bget?ko:K11992">K11992</a>  ACOT8, PTE; acyl-CoA thioesterase 8 [EC:3.1.2.27]
C    00121 Secondary bile acid biosynthesis [PATH:<a href="http://www.genome.jp/kegg-bin/mark_pathway_www?@ko00121">ko00121</a>]
C    00140 Steroid hormone biosynthesis [PATH:<a href="http://www.genome.jp/kegg-bin/mark_pathway_www?@ko00140/K00512/K01015/K00513/K12343/K12344/K12345/K00071/K07430/K13368/K13373/K13370/K10251/K07408/K07424/K07410/K07434/K00489/K00699/K00545">ko00140</a>]
D      comp115880_c0_seq1|cytochrome; <a href="/dbget-bin/www_bget?ko:K00512">K00512</a>  CYP17; cytochrome P450, family 17, subfamily A (steroid 17alpha-monooxygenase) [EC:1.14.99.9]
D      comp115880_c0_seq5|cytochrome; <a href="/dbget-bin/www_bget?ko:K00512">K00512</a>  CYP17; cytochrome P450, family 17, subfamily A (steroid 17alpha-monooxygenase) [EC:1.14.99.9]
D      comp113431_c0_seq1|sulfotransferase; <a href="/dbget-bin/www_bget?ko:K01015">K01015</a>  SULT2B1; alcohol sulfotransferase [EC:2.8.2.2]
D      comp113431_c0_seq2|sulfotransferase; <a href="/dbget-bin/www_bget?ko:K01015">K01015</a>  SULT2B1; alcohol sulfotransferase [EC:2.8.2.2]
D      comp122299_c0_seq6|steroid; <a href="/dbget-bin/www_bget?ko:K00513">K00513</a>  CYP21; cytochrome P450, family 21, subfamily A (steroid 21-monooxygenase) [EC:1.14.99.10]
D      comp122299_c0_seq11|steroid; <a href="/dbget-bin/www_bget?ko:K00513">K00513</a>  CYP21; cytochrome P450, family 21, subfamily A (steroid 21-monooxygenase) [EC:1.14.99.10]
D      comp127593_c0_seq1|3-oxo-5-alpha-steroid; <a href="/dbget-bin/www_bget?ko:K12343">K12343</a>  SRD5A1; 3-oxo-5-alpha-steroid 4-dehydrogenase 1 [EC:1.3.1.22]
D      comp137711_c0_seq5|3-oxo-5-alpha-steroid; <a href="/dbget-bin/www_bget?ko:K12344">K12344</a>  SRD5A2; 3-oxo-5-alpha-steroid 4-dehydrogenase 2 [EC:1.3.1.22]
D      comp137711_c0_seq11|3-oxo-5-alpha-steroid; <a href="/dbget-bin/www_bget?ko:K12344">K12344</a>  SRD5A2; 3-oxo-5-alpha-steroid 4-dehydrogenase 2 [EC:1.3.1.22]
D      comp137711_c0_seq12|3-oxo-5-alpha-steroid; <a href="/dbget-bin/www_bget?ko:K12344">K12344</a>  SRD5A2; 3-oxo-5-alpha-steroid 4-dehydrogenase 2 [EC:1.3.1.22]
D      comp95596_c0_seq2|probable; <a href="/dbget-bin/www_bget?ko:K12345">K12345</a>  SRD5A3; 3-oxo-5-alpha-steroid 4-dehydrogenase 3 [EC:1.3.1.22 1.3.1.94]
D      comp141800_c3_seq1|corticosteroid; <a href="/dbget-bin/www_bget?ko:K00071">K00071</a>  HSD11B2; corticosteroid 11-beta-dehydrogenase isozyme 2 [EC:1.1.1.-]
D      comp141800_c3_seq11|corticosteroid; <a href="/dbget-bin/www_bget?ko:K00071">K00071</a>  HSD11B2; corticosteroid 11-beta-dehydrogenase isozyme 2 [EC:1.1.1.-]
D      comp142603_c1_seq6|25-hydroxycholesterol; <a href="/dbget-bin/www_bget?ko:K07430">K07430</a>  CYP7B; cytochrome P450, family 7, subfamily B (oxysterol 7-alpha-hydroxylase) [EC:1.14.13.100]
D      comp140872_c3_seq1|estradiol; <a href="/dbget-bin/www_bget?ko:K13368">K13368</a>  HSD17B2; 17beta-estradiol 17-dehydrogenase / 3alpha(17beta)-hydroxysteroid dehydrogenase (NAD+) [EC:1.1.1.62 1.1.1.239]
D      comp140872_c3_seq2|estradiol; <a href="/dbget-bin/www_bget?ko:K13368">K13368</a>  HSD17B2; 17beta-estradiol 17-dehydrogenase / 3alpha(17beta)-hydroxysteroid dehydrogenase (NAD+) [EC:1.1.1.62 1.1.1.239]
D      comp131138_c0_seq4|3-keto-steroid; <a href="/dbget-bin/www_bget?ko:K13373">K13373</a>  HSD17B7; 17beta-estradiol 17-dehydrogenase / 3beta-hydroxysteroid 3-dehydrogenase [EC:1.1.1.62 1.1.1.270]
D      comp144027_c1_seq15|hydroxysteroid; <a href="/dbget-bin/www_bget?ko:K13370">K13370</a>  HSD17B8; 17beta-estradiol 17-dehydrogenase / 3alpha(17beta)-hydroxysteroid dehydrogenase (NAD+) [EC:1.1.1.62 1.1.1.239]
D      comp144027_c1_seq35|hydroxysteroid; <a href="/dbget-bin/www_bget?ko:K13370">K13370</a>  HSD17B8; 17beta-estradiol 17-dehydrogenase / 3alpha(17beta)-hydroxysteroid dehydrogenase (NAD+) [EC:1.1.1.62 1.1.1.239]
D      comp144027_c1_seq46|hydroxysteroid; <a href="/dbget-bin/www_bget?ko:K13370">K13370</a>  HSD17B8; 17beta-estradiol 17-dehydrogenase / 3alpha(17beta)-hydroxysteroid dehydrogenase (NAD+) [EC:1.1.1.62 1.1.1.239]
D      comp138339_c0_seq15|estradiol; <a href="/dbget-bin/www_bget?ko:K10251">K10251</a>  HSD17B12, KAR, IFA38; 17beta-estradiol 17-dehydrogenase / very-long-chain 3-oxoacyl-CoA reductase [EC:1.1.1.62 1.1.1.330]
D      comp138339_c0_seq34|estradiol; <a href="/dbget-bin/www_bget?ko:K10251">K10251</a>  HSD17B12, KAR, IFA38; 17beta-estradiol 17-dehydrogenase / very-long-chain 3-oxoacyl-CoA reductase [EC:1.1.1.62 1.1.1.330]
D      comp138339_c0_seq38|estradiol; <a href="/dbget-bin/www_bget?ko:K10251">K10251</a>  HSD17B12, KAR, IFA38; 17beta-estradiol 17-dehydrogenase / very-long-chain 3-oxoacyl-CoA reductase [EC:1.1.1.62 1.1.1.330]
D      comp138339_c0_seq39|estradiol; <a href="/dbget-bin/www_bget?ko:K10251">K10251</a>  HSD17B12, KAR, IFA38; 17beta-estradiol 17-dehydrogenase / very-long-chain 3-oxoacyl-CoA reductase [EC:1.1.1.62 1.1.1.330]
D      comp137881_c0_seq1|cytochrome; <a href="/dbget-bin/www_bget?ko:K07408">K07408</a>  CYP1A1; cytochrome P450, family 1, subfamily A, polypeptide 1 [EC:1.14.14.1]
D      comp144460_c0_seq9|cytochrome; <a href="/dbget-bin/www_bget?ko:K07424">K07424</a>  CYP3A; cytochrome P450, family 3, subfamily A [EC:1.14.14.1]
D      comp144460_c0_seq21|cytochrome; <a href="/dbget-bin/www_bget?ko:K07424">K07424</a>  CYP3A; cytochrome P450, family 3, subfamily A [EC:1.14.14.1]
D      comp144460_c0_seq24|cytochrome; <a href="/dbget-bin/www_bget?ko:K07424">K07424</a>  CYP3A; cytochrome P450, family 3, subfamily A [EC:1.14.14.1]
D      comp144460_c0_seq26|cytochrome; <a href="/dbget-bin/www_bget?ko:K07424">K07424</a>  CYP3A; cytochrome P450, family 3, subfamily A [EC:1.14.14.1]
D      comp144460_c0_seq38|cytochrome; <a href="/dbget-bin/www_bget?ko:K07424">K07424</a>  CYP3A; cytochrome P450, family 3, subfamily A [EC:1.14.14.1]
D      comp128902_c0_seq1|cytochrome; <a href="/dbget-bin/www_bget?ko:K07410">K07410</a>  CYP1B1; cytochrome P450, family 1, subfamily B, polypeptide 1 [EC:1.14.14.1]
D      comp135007_c0_seq2|cytochrome; <a href="/dbget-bin/www_bget?ko:K07410">K07410</a>  CYP1B1; cytochrome P450, family 1, subfamily B, polypeptide 1 [EC:1.14.14.1]
D      comp143645_c2_seq1|cytochrome; <a href="/dbget-bin/www_bget?ko:K07434">K07434</a>  CYP19A; cytochrome P450, family 19, subfamily A [EC:1.14.14.1]
D      comp143645_c2_seq2|cytochrome; <a href="/dbget-bin/www_bget?ko:K07434">K07434</a>  CYP19A; cytochrome P450, family 19, subfamily A [EC:1.14.14.1]
D      comp143645_c2_seq3|cytochrome; <a href="/dbget-bin/www_bget?ko:K07434">K07434</a>  CYP19A; cytochrome P450, family 19, subfamily A [EC:1.14.14.1]
D      comp143645_c2_seq6|cytochrome; <a href="/dbget-bin/www_bget?ko:K07434">K07434</a>  CYP19A; cytochrome P450, family 19, subfamily A [EC:1.14.14.1]
D      comp143645_c2_seq28|cytochrome; <a href="/dbget-bin/www_bget?ko:K07434">K07434</a>  CYP19A; cytochrome P450, family 19, subfamily A [EC:1.14.14.1]
D      comp143645_c2_seq36|cytochrome; <a href="/dbget-bin/www_bget?ko:K07434">K07434</a>  CYP19A; cytochrome P450, family 19, subfamily A [EC:1.14.14.1]
D      comp118788_c0_seq1|cholesterol; <a href="/dbget-bin/www_bget?ko:K00489">K00489</a>  CYP7A1; cytochrome P450, family 7, subfamily A (cholesterol 7alpha-monooxygenase) [EC:1.14.13.17]
D      comp140782_c4_seq9|udp-glucuronosyltransferase; <a href="/dbget-bin/www_bget?ko:K00699">K00699</a>  UGT; glucuronosyltransferase [EC:2.4.1.17]
D      comp140782_c4_seq35|udp-glucuronosyltransferase; <a href="/dbget-bin/www_bget?ko:K00699">K00699</a>  UGT; glucuronosyltransferase [EC:2.4.1.17]
D      comp145303_c0_seq10|udp; <a href="/dbget-bin/www_bget?ko:K00699">K00699</a>  UGT; glucuronosyltransferase [EC:2.4.1.17]
D      comp143593_c4_seq2|catechol; <a href="/dbget-bin/www_bget?ko:K00545">K00545</a>  COMT; catechol O-methyltransferase [EC:2.1.1.6]
D      comp143593_c4_seq3|catechol; <a href="/dbget-bin/www_bget?ko:K00545">K00545</a>  COMT; catechol O-methyltransferase [EC:2.1.1.6]
D      comp143593_c4_seq4|catechol; <a href="/dbget-bin/www_bget?ko:K00545">K00545</a>  COMT; catechol O-methyltransferase [EC:2.1.1.6]
D      comp143593_c4_seq5|catechol; <a href="/dbget-bin/www_bget?ko:K00545">K00545</a>  COMT; catechol O-methyltransferase [EC:2.1.1.6]
D      comp143593_c4_seq6|catechol; <a href="/dbget-bin/www_bget?ko:K00545">K00545</a>  COMT; catechol O-methyltransferase [EC:2.1.1.6]
D      comp143593_c4_seq7|catechol; <a href="/dbget-bin/www_bget?ko:K00545">K00545</a>  COMT; catechol O-methyltransferase [EC:2.1.1.6]
D      comp143593_c4_seq8|catechol; <a href="/dbget-bin/www_bget?ko:K00545">K00545</a>  COMT; catechol O-methyltransferase [EC:2.1.1.6]
D      comp143593_c4_seq9|catechol; <a href="/dbget-bin/www_bget?ko:K00545">K00545</a>  COMT; catechol O-methyltransferase [EC:2.1.1.6]
D      comp143593_c4_seq10|catechol; <a href="/dbget-bin/www_bget?ko:K00545">K00545</a>  COMT; catechol O-methyltransferase [EC:2.1.1.6]
C    00561 Glycerolipid metabolism [PATH:<a href="http://www.genome.jp/kegg-bin/mark_pathway_www?@ko00561/K15788/K00128/K14085/K00149/K00011/K00002/K00863/K00864/K00629/K13506/K13509/K13513/K13517/K13523/K01080/K15728/K00901/K11155/K11160/K01046/K12298/K16816/K14073/K01059/K09881/K01054">ko00561</a>]
D      comp135377_c0_seq3|glycerate; <a href="/dbget-bin/www_bget?ko:K15788">K15788</a>  GLYCTK; glycerate kinase [EC:2.7.1.31]
D      comp145392_c3_seq1; <a href="/dbget-bin/www_bget?ko:K15788">K15788</a>  GLYCTK; glycerate kinase [EC:2.7.1.31]
D      comp145392_c3_seq3; <a href="/dbget-bin/www_bget?ko:K15788">K15788</a>  GLYCTK; glycerate kinase [EC:2.7.1.31]
D      comp145392_c3_seq7|glycerate; <a href="/dbget-bin/www_bget?ko:K15788">K15788</a>  GLYCTK; glycerate kinase [EC:2.7.1.31]
D      comp145392_c3_seq8|glycerate; <a href="/dbget-bin/www_bget?ko:K15788">K15788</a>  GLYCTK; glycerate kinase [EC:2.7.1.31]
D      comp145392_c3_seq9|glycerate; <a href="/dbget-bin/www_bget?ko:K15788">K15788</a>  GLYCTK; glycerate kinase [EC:2.7.1.31]
D      comp145392_c3_seq10|glycerate; <a href="/dbget-bin/www_bget?ko:K15788">K15788</a>  GLYCTK; glycerate kinase [EC:2.7.1.31]
D      comp133936_c0_seq1|fatty; <a href="/dbget-bin/www_bget?ko:K00128">K00128</a>  E1.2.1.3; aldehyde dehydrogenase (NAD+) [EC:1.2.1.3]
D      comp133936_c0_seq2|fatty; <a href="/dbget-bin/www_bget?ko:K00128">K00128</a>  E1.2.1.3; aldehyde dehydrogenase (NAD+) [EC:1.2.1.3]
D      comp141324_c0_seq12|fatty; <a href="/dbget-bin/www_bget?ko:K00128">K00128</a>  E1.2.1.3; aldehyde dehydrogenase (NAD+) [EC:1.2.1.3]
D      comp141324_c0_seq13|fatty; <a href="/dbget-bin/www_bget?ko:K00128">K00128</a>  E1.2.1.3; aldehyde dehydrogenase (NAD+) [EC:1.2.1.3]
D      comp144225_c0_seq9|aldehyde; <a href="/dbget-bin/www_bget?ko:K00128">K00128</a>  E1.2.1.3; aldehyde dehydrogenase (NAD+) [EC:1.2.1.3]
D      comp144225_c0_seq28|aldehyde; <a href="/dbget-bin/www_bget?ko:K00128">K00128</a>  E1.2.1.3; aldehyde dehydrogenase (NAD+) [EC:1.2.1.3]
D      comp140984_c0_seq25|aldehyde; <a href="/dbget-bin/www_bget?ko:K14085">K14085</a>  ALDH7A1; aldehyde dehydrogenase family 7 member A1 [EC:1.2.1.31 1.2.1.8 1.2.1.3]
D      comp140984_c0_seq39|aldehyde; <a href="/dbget-bin/www_bget?ko:K14085">K14085</a>  ALDH7A1; aldehyde dehydrogenase family 7 member A1 [EC:1.2.1.31 1.2.1.8 1.2.1.3]
D      comp140984_c0_seq50|aldehyde; <a href="/dbget-bin/www_bget?ko:K14085">K14085</a>  ALDH7A1; aldehyde dehydrogenase family 7 member A1 [EC:1.2.1.31 1.2.1.8 1.2.1.3]
D      comp140984_c0_seq63|aldehyde; <a href="/dbget-bin/www_bget?ko:K14085">K14085</a>  ALDH7A1; aldehyde dehydrogenase family 7 member A1 [EC:1.2.1.31 1.2.1.8 1.2.1.3]
D      comp141324_c0_seq10|aldehyde; <a href="/dbget-bin/www_bget?ko:K00149">K00149</a>  ALDH9A1; aldehyde dehydrogenase family 9 member A1 [EC:1.2.1.47 1.2.1.3]
D      comp145173_c0_seq1|aldehyde; <a href="/dbget-bin/www_bget?ko:K00149">K00149</a>  ALDH9A1; aldehyde dehydrogenase family 9 member A1 [EC:1.2.1.47 1.2.1.3]
D      comp145173_c0_seq2|aldehyde; <a href="/dbget-bin/www_bget?ko:K00149">K00149</a>  ALDH9A1; aldehyde dehydrogenase family 9 member A1 [EC:1.2.1.47 1.2.1.3]
D      comp145173_c0_seq3|aldehyde; <a href="/dbget-bin/www_bget?ko:K00149">K00149</a>  ALDH9A1; aldehyde dehydrogenase family 9 member A1 [EC:1.2.1.47 1.2.1.3]
D      comp145173_c0_seq4|aldehyde; <a href="/dbget-bin/www_bget?ko:K00149">K00149</a>  ALDH9A1; aldehyde dehydrogenase family 9 member A1 [EC:1.2.1.47 1.2.1.3]
D      comp145173_c0_seq7|aldehyde; <a href="/dbget-bin/www_bget?ko:K00149">K00149</a>  ALDH9A1; aldehyde dehydrogenase family 9 member A1 [EC:1.2.1.47 1.2.1.3]
D      comp145173_c0_seq9|aldehyde; <a href="/dbget-bin/www_bget?ko:K00149">K00149</a>  ALDH9A1; aldehyde dehydrogenase family 9 member A1 [EC:1.2.1.47 1.2.1.3]
D      comp145173_c0_seq12|aldehyde; <a href="/dbget-bin/www_bget?ko:K00149">K00149</a>  ALDH9A1; aldehyde dehydrogenase family 9 member A1 [EC:1.2.1.47 1.2.1.3]
D      comp145173_c0_seq13|aldehyde; <a href="/dbget-bin/www_bget?ko:K00149">K00149</a>  ALDH9A1; aldehyde dehydrogenase family 9 member A1 [EC:1.2.1.47 1.2.1.3]
D      comp145369_c0_seq5|aldose; <a href="/dbget-bin/www_bget?ko:K00011">K00011</a>  E1.1.1.21, AKR1; aldehyde reductase [EC:1.1.1.21]
D      comp145369_c0_seq7|aldose; <a href="/dbget-bin/www_bget?ko:K00011">K00011</a>  E1.1.1.21, AKR1; aldehyde reductase [EC:1.1.1.21]
D      comp129564_c0_seq1|alcohol; <a href="/dbget-bin/www_bget?ko:K00002">K00002</a>  E1.1.1.2, adh; alcohol dehydrogenase (NADP+) [EC:1.1.1.2]
D      comp129564_c0_seq5|alcohol; <a href="/dbget-bin/www_bget?ko:K00002">K00002</a>  E1.1.1.2, adh; alcohol dehydrogenase (NADP+) [EC:1.1.1.2]
D      comp129564_c0_seq9|alcohol; <a href="/dbget-bin/www_bget?ko:K00002">K00002</a>  E1.1.1.2, adh; alcohol dehydrogenase (NADP+) [EC:1.1.1.2]
D      comp139896_c0_seq2|bifunctional; <a href="/dbget-bin/www_bget?ko:K00863">K00863</a>  E2.7.1.29, DAK1, DAK2; dihydroxyacetone kinase [EC:2.7.1.29]
D      comp143300_c0_seq5|glycerol; <a href="/dbget-bin/www_bget?ko:K00864">K00864</a>  E2.7.1.30, glpK; glycerol kinase [EC:2.7.1.30]
D      comp143300_c0_seq23|glycerol; <a href="/dbget-bin/www_bget?ko:K00864">K00864</a>  E2.7.1.30, glpK; glycerol kinase [EC:2.7.1.30]
D      comp143300_c0_seq28|glycerol; <a href="/dbget-bin/www_bget?ko:K00864">K00864</a>  E2.7.1.30, glpK; glycerol kinase [EC:2.7.1.30]
D      comp143300_c0_seq29|glycerol; <a href="/dbget-bin/www_bget?ko:K00864">K00864</a>  E2.7.1.30, glpK; glycerol kinase [EC:2.7.1.30]
D      comp143300_c0_seq32|glycerol; <a href="/dbget-bin/www_bget?ko:K00864">K00864</a>  E2.7.1.30, glpK; glycerol kinase [EC:2.7.1.30]
D      comp143300_c0_seq35|glycerol; <a href="/dbget-bin/www_bget?ko:K00864">K00864</a>  E2.7.1.30, glpK; glycerol kinase [EC:2.7.1.30]
D      comp111351_c1_seq1|glycerol-3-phosphate; <a href="/dbget-bin/www_bget?ko:K00629">K00629</a>  GPAT1_2; glycerol-3-phosphate O-acyltransferase 1/2 [EC:2.3.1.15]
D      comp145194_c1_seq1|glycerol-3-phosphate; <a href="/dbget-bin/www_bget?ko:K00629">K00629</a>  GPAT1_2; glycerol-3-phosphate O-acyltransferase 1/2 [EC:2.3.1.15]
D      comp145194_c1_seq3|glycerol-3-phosphate; <a href="/dbget-bin/www_bget?ko:K00629">K00629</a>  GPAT1_2; glycerol-3-phosphate O-acyltransferase 1/2 [EC:2.3.1.15]
D      comp145194_c1_seq6|glycerol-3-phosphate; <a href="/dbget-bin/www_bget?ko:K00629">K00629</a>  GPAT1_2; glycerol-3-phosphate O-acyltransferase 1/2 [EC:2.3.1.15]
D      comp145194_c1_seq15|glycerol-3-phosphate; <a href="/dbget-bin/www_bget?ko:K00629">K00629</a>  GPAT1_2; glycerol-3-phosphate O-acyltransferase 1/2 [EC:2.3.1.15]
D      comp145194_c1_seq35|glycerol-3-phosphate; <a href="/dbget-bin/www_bget?ko:K00629">K00629</a>  GPAT1_2; glycerol-3-phosphate O-acyltransferase 1/2 [EC:2.3.1.15]
D      comp145194_c1_seq50|glycerol-3-phosphate; <a href="/dbget-bin/www_bget?ko:K00629">K00629</a>  GPAT1_2; glycerol-3-phosphate O-acyltransferase 1/2 [EC:2.3.1.15]
D      comp145194_c1_seq52|glycerol-3-phosphate; <a href="/dbget-bin/www_bget?ko:K00629">K00629</a>  GPAT1_2; glycerol-3-phosphate O-acyltransferase 1/2 [EC:2.3.1.15]
D      comp145194_c1_seq55|glycerol-3-phosphate; <a href="/dbget-bin/www_bget?ko:K00629">K00629</a>  GPAT1_2; glycerol-3-phosphate O-acyltransferase 1/2 [EC:2.3.1.15]
D      comp139432_c0_seq1|glycerol-3-phosphate; <a href="/dbget-bin/www_bget?ko:K13506">K13506</a>  GPAT3_4, AGPAT9, AGPAT6; glycerol-3-phosphate O-acyltransferase 3/4 [EC:2.3.1.15]
D      comp139432_c0_seq2|glycerol-3-phosphate; <a href="/dbget-bin/www_bget?ko:K13506">K13506</a>  GPAT3_4, AGPAT9, AGPAT6; glycerol-3-phosphate O-acyltransferase 3/4 [EC:2.3.1.15]
D      comp139432_c0_seq3|glycerol-3-phosphate; <a href="/dbget-bin/www_bget?ko:K13506">K13506</a>  GPAT3_4, AGPAT9, AGPAT6; glycerol-3-phosphate O-acyltransferase 3/4 [EC:2.3.1.15]
D      comp139432_c0_seq10|glycerol-3-phosphate; <a href="/dbget-bin/www_bget?ko:K13506">K13506</a>  GPAT3_4, AGPAT9, AGPAT6; glycerol-3-phosphate O-acyltransferase 3/4 [EC:2.3.1.15]
D      comp139432_c0_seq16|glycerol-3-phosphate; <a href="/dbget-bin/www_bget?ko:K13506">K13506</a>  GPAT3_4, AGPAT9, AGPAT6; glycerol-3-phosphate O-acyltransferase 3/4 [EC:2.3.1.15]
D      comp139432_c0_seq18|glycerol-3-phosphate; <a href="/dbget-bin/www_bget?ko:K13506">K13506</a>  GPAT3_4, AGPAT9, AGPAT6; glycerol-3-phosphate O-acyltransferase 3/4 [EC:2.3.1.15]
D      comp141597_c1_seq6|glycerol-3-phosphate; <a href="/dbget-bin/www_bget?ko:K13506">K13506</a>  GPAT3_4, AGPAT9, AGPAT6; glycerol-3-phosphate O-acyltransferase 3/4 [EC:2.3.1.15]
D      comp141697_c0_seq1|glycerol-3-phosphate; <a href="/dbget-bin/www_bget?ko:K13506">K13506</a>  GPAT3_4, AGPAT9, AGPAT6; glycerol-3-phosphate O-acyltransferase 3/4 [EC:2.3.1.15]
D      comp128808_c0_seq2|1-acyl-sn-glycerol-3-phosphate; <a href="/dbget-bin/www_bget?ko:K13509">K13509</a>  LPAAT, AGPAT1, AGPAT2; lysophosphatidate acyltransferase [EC:2.3.1.51]
D      comp133892_c0_seq1|lysocardiolipin; <a href="/dbget-bin/www_bget?ko:K13513">K13513</a>  LCLAT1, AGPAT8; lysocardiolipin and lysophospholipid acyltransferase [EC:2.3.1.- 2.3.1.51]
D      comp134716_c0_seq1|lysophospholipid; <a href="/dbget-bin/www_bget?ko:K13517">K13517</a>  MBOAT1_2; lysophospholipid acyltransferase 1/2 [EC:2.3.1.51 2.3.1.-]
D      comp134716_c0_seq3|lysophospholipid; <a href="/dbget-bin/www_bget?ko:K13517">K13517</a>  MBOAT1_2; lysophospholipid acyltransferase 1/2 [EC:2.3.1.51 2.3.1.-]
D      comp137474_c1_seq7|membrane; <a href="/dbget-bin/www_bget?ko:K13517">K13517</a>  MBOAT1_2; lysophospholipid acyltransferase 1/2 [EC:2.3.1.51 2.3.1.-]
D      comp140857_c0_seq2|1-acyl-sn-glycerol-3-phosphate; <a href="/dbget-bin/www_bget?ko:K13523">K13523</a>  AGPAT3_4; lysophosphatidic acid acyltransferase / lysophosphatidylinositol acyltransferase [EC:2.3.1.51 2.3.1.-]
D      comp142728_c5_seq33|1-acyl-sn-glycerol-3-phosphate; <a href="/dbget-bin/www_bget?ko:K13523">K13523</a>  AGPAT3_4; lysophosphatidic acid acyltransferase / lysophosphatidylinositol acyltransferase [EC:2.3.1.51 2.3.1.-]
D      comp142728_c5_seq37|1-acyl-sn-glycerol-3-phosphate; <a href="/dbget-bin/www_bget?ko:K13523">K13523</a>  AGPAT3_4; lysophosphatidic acid acyltransferase / lysophosphatidylinositol acyltransferase [EC:2.3.1.51 2.3.1.-]
D      comp139429_c0_seq1|lipid; <a href="/dbget-bin/www_bget?ko:K01080">K01080</a>  PPAP2; phosphatidate phosphatase [EC:3.1.3.4]
D      comp138973_c0_seq7|lipid; <a href="/dbget-bin/www_bget?ko:K01080">K01080</a>  PPAP2; phosphatidate phosphatase [EC:3.1.3.4]
D      comp138973_c0_seq9|lipid; <a href="/dbget-bin/www_bget?ko:K01080">K01080</a>  PPAP2; phosphatidate phosphatase [EC:3.1.3.4]
D      comp139027_c1_seq11|lipid; <a href="/dbget-bin/www_bget?ko:K01080">K01080</a>  PPAP2; phosphatidate phosphatase [EC:3.1.3.4]
D      comp139027_c1_seq17|lipid; <a href="/dbget-bin/www_bget?ko:K01080">K01080</a>  PPAP2; phosphatidate phosphatase [EC:3.1.3.4]
D      comp142903_c2_seq74|lipid; <a href="/dbget-bin/www_bget?ko:K01080">K01080</a>  PPAP2; phosphatidate phosphatase [EC:3.1.3.4]
D      comp142903_c2_seq106|lipid; <a href="/dbget-bin/www_bget?ko:K01080">K01080</a>  PPAP2; phosphatidate phosphatase [EC:3.1.3.4]
D      comp142903_c2_seq114|lipid; <a href="/dbget-bin/www_bget?ko:K01080">K01080</a>  PPAP2; phosphatidate phosphatase [EC:3.1.3.4]
D      comp144608_c2_seq5|lipid; <a href="/dbget-bin/www_bget?ko:K01080">K01080</a>  PPAP2; phosphatidate phosphatase [EC:3.1.3.4]
D      comp144608_c2_seq7|lipid; <a href="/dbget-bin/www_bget?ko:K01080">K01080</a>  PPAP2; phosphatidate phosphatase [EC:3.1.3.4]
D      comp145037_c1_seq5|lipid; <a href="/dbget-bin/www_bget?ko:K01080">K01080</a>  PPAP2; phosphatidate phosphatase [EC:3.1.3.4]
D      comp145037_c1_seq6|lipid; <a href="/dbget-bin/www_bget?ko:K01080">K01080</a>  PPAP2; phosphatidate phosphatase [EC:3.1.3.4]
D      comp145037_c1_seq9|lipid; <a href="/dbget-bin/www_bget?ko:K01080">K01080</a>  PPAP2; phosphatidate phosphatase [EC:3.1.3.4]
D      comp145037_c1_seq16|lipid; <a href="/dbget-bin/www_bget?ko:K01080">K01080</a>  PPAP2; phosphatidate phosphatase [EC:3.1.3.4]
D      comp145037_c1_seq20|lipid; <a href="/dbget-bin/www_bget?ko:K01080">K01080</a>  PPAP2; phosphatidate phosphatase [EC:3.1.3.4]
D      comp145037_c1_seq27|lipid; <a href="/dbget-bin/www_bget?ko:K01080">K01080</a>  PPAP2; phosphatidate phosphatase [EC:3.1.3.4]
D      comp145037_c1_seq41|lipid; <a href="/dbget-bin/www_bget?ko:K01080">K01080</a>  PPAP2; phosphatidate phosphatase [EC:3.1.3.4]
D      comp132156_c0_seq1|phosphatidate; <a href="/dbget-bin/www_bget?ko:K15728">K15728</a>  LPIN; phosphatidate phosphatase LPIN [EC:3.1.3.4]
D      comp132156_c0_seq2|phosphatidate; <a href="/dbget-bin/www_bget?ko:K15728">K15728</a>  LPIN; phosphatidate phosphatase LPIN [EC:3.1.3.4]
D      comp139490_c0_seq15|lipin; <a href="/dbget-bin/www_bget?ko:K15728">K15728</a>  LPIN; phosphatidate phosphatase LPIN [EC:3.1.3.4]
D      comp139490_c0_seq16|phosphatidate; <a href="/dbget-bin/www_bget?ko:K15728">K15728</a>  LPIN; phosphatidate phosphatase LPIN [EC:3.1.3.4]
D      comp141602_c0_seq2|phosphatidate; <a href="/dbget-bin/www_bget?ko:K15728">K15728</a>  LPIN; phosphatidate phosphatase LPIN [EC:3.1.3.4]
D      comp141602_c0_seq12|phosphatidate; <a href="/dbget-bin/www_bget?ko:K15728">K15728</a>  LPIN; phosphatidate phosphatase LPIN [EC:3.1.3.4]
D      comp141602_c0_seq17|phosphatidate; <a href="/dbget-bin/www_bget?ko:K15728">K15728</a>  LPIN; phosphatidate phosphatase LPIN [EC:3.1.3.4]
D      comp141602_c0_seq23|phosphatidate; <a href="/dbget-bin/www_bget?ko:K15728">K15728</a>  LPIN; phosphatidate phosphatase LPIN [EC:3.1.3.4]
D      comp96197_c0_seq1|diacylglycerol; <a href="/dbget-bin/www_bget?ko:K00901">K00901</a>  E2.7.1.107, DGK, dgkA; diacylglycerol kinase (ATP dependent) [EC:2.7.1.107]
D      comp132128_c1_seq1|diacylglycerol; <a href="/dbget-bin/www_bget?ko:K00901">K00901</a>  E2.7.1.107, DGK, dgkA; diacylglycerol kinase (ATP dependent) [EC:2.7.1.107]
D      comp132128_c1_seq2|diacylglycerol; <a href="/dbget-bin/www_bget?ko:K00901">K00901</a>  E2.7.1.107, DGK, dgkA; diacylglycerol kinase (ATP dependent) [EC:2.7.1.107]
D      comp139426_c0_seq4|diacylglycerol; <a href="/dbget-bin/www_bget?ko:K00901">K00901</a>  E2.7.1.107, DGK, dgkA; diacylglycerol kinase (ATP dependent) [EC:2.7.1.107]
D      comp139426_c0_seq8|diacylglycerol; <a href="/dbget-bin/www_bget?ko:K00901">K00901</a>  E2.7.1.107, DGK, dgkA; diacylglycerol kinase (ATP dependent) [EC:2.7.1.107]
D      comp139426_c0_seq15|diacylglycerol; <a href="/dbget-bin/www_bget?ko:K00901">K00901</a>  E2.7.1.107, DGK, dgkA; diacylglycerol kinase (ATP dependent) [EC:2.7.1.107]
D      comp139426_c0_seq21|diacylglycerol; <a href="/dbget-bin/www_bget?ko:K00901">K00901</a>  E2.7.1.107, DGK, dgkA; diacylglycerol kinase (ATP dependent) [EC:2.7.1.107]
D      comp139426_c0_seq31|diacylglycerol; <a href="/dbget-bin/www_bget?ko:K00901">K00901</a>  E2.7.1.107, DGK, dgkA; diacylglycerol kinase (ATP dependent) [EC:2.7.1.107]
D      comp139426_c0_seq38|diacylglycerol; <a href="/dbget-bin/www_bget?ko:K00901">K00901</a>  E2.7.1.107, DGK, dgkA; diacylglycerol kinase (ATP dependent) [EC:2.7.1.107]
D      comp139426_c0_seq39|diacylglycerol; <a href="/dbget-bin/www_bget?ko:K00901">K00901</a>  E2.7.1.107, DGK, dgkA; diacylglycerol kinase (ATP dependent) [EC:2.7.1.107]
D      comp141643_c0_seq2|diacylglycerol; <a href="/dbget-bin/www_bget?ko:K00901">K00901</a>  E2.7.1.107, DGK, dgkA; diacylglycerol kinase (ATP dependent) [EC:2.7.1.107]
D      comp141643_c0_seq5|diacylglycerol; <a href="/dbget-bin/www_bget?ko:K00901">K00901</a>  E2.7.1.107, DGK, dgkA; diacylglycerol kinase (ATP dependent) [EC:2.7.1.107]
D      comp141643_c0_seq42|diacylglycerol; <a href="/dbget-bin/www_bget?ko:K00901">K00901</a>  E2.7.1.107, DGK, dgkA; diacylglycerol kinase (ATP dependent) [EC:2.7.1.107]
D      comp143120_c1_seq24|diacylglycerol; <a href="/dbget-bin/www_bget?ko:K00901">K00901</a>  E2.7.1.107, DGK, dgkA; diacylglycerol kinase (ATP dependent) [EC:2.7.1.107]
D      comp143120_c1_seq34|diacylglycerol; <a href="/dbget-bin/www_bget?ko:K00901">K00901</a>  E2.7.1.107, DGK, dgkA; diacylglycerol kinase (ATP dependent) [EC:2.7.1.107]
D      comp142126_c0_seq35|diacylglycerol; <a href="/dbget-bin/www_bget?ko:K00901">K00901</a>  E2.7.1.107, DGK, dgkA; diacylglycerol kinase (ATP dependent) [EC:2.7.1.107]
D      comp142126_c0_seq38|diacylglycerol; <a href="/dbget-bin/www_bget?ko:K00901">K00901</a>  E2.7.1.107, DGK, dgkA; diacylglycerol kinase (ATP dependent) [EC:2.7.1.107]
D      comp145066_c2_seq1|diacylglycerol; <a href="/dbget-bin/www_bget?ko:K00901">K00901</a>  E2.7.1.107, DGK, dgkA; diacylglycerol kinase (ATP dependent) [EC:2.7.1.107]
D      comp145066_c2_seq3|diacylglycerol; <a href="/dbget-bin/www_bget?ko:K00901">K00901</a>  E2.7.1.107, DGK, dgkA; diacylglycerol kinase (ATP dependent) [EC:2.7.1.107]
D      comp145066_c2_seq7|diacylglycerol; <a href="/dbget-bin/www_bget?ko:K00901">K00901</a>  E2.7.1.107, DGK, dgkA; diacylglycerol kinase (ATP dependent) [EC:2.7.1.107]
D      comp145066_c2_seq9|diacylglycerol; <a href="/dbget-bin/www_bget?ko:K00901">K00901</a>  E2.7.1.107, DGK, dgkA; diacylglycerol kinase (ATP dependent) [EC:2.7.1.107]
D      comp145066_c2_seq10|diacylglycerol; <a href="/dbget-bin/www_bget?ko:K00901">K00901</a>  E2.7.1.107, DGK, dgkA; diacylglycerol kinase (ATP dependent) [EC:2.7.1.107]
D      comp145066_c2_seq11; <a href="/dbget-bin/www_bget?ko:K00901">K00901</a>  E2.7.1.107, DGK, dgkA; diacylglycerol kinase (ATP dependent) [EC:2.7.1.107]
D      comp145066_c2_seq14|diacylglycerol; <a href="/dbget-bin/www_bget?ko:K00901">K00901</a>  E2.7.1.107, DGK, dgkA; diacylglycerol kinase (ATP dependent) [EC:2.7.1.107]
D      comp145066_c2_seq15|diacylglycerol; <a href="/dbget-bin/www_bget?ko:K00901">K00901</a>  E2.7.1.107, DGK, dgkA; diacylglycerol kinase (ATP dependent) [EC:2.7.1.107]
D      comp145066_c2_seq17; <a href="/dbget-bin/www_bget?ko:K00901">K00901</a>  E2.7.1.107, DGK, dgkA; diacylglycerol kinase (ATP dependent) [EC:2.7.1.107]
D      comp145066_c2_seq18|diacylglycerol; <a href="/dbget-bin/www_bget?ko:K00901">K00901</a>  E2.7.1.107, DGK, dgkA; diacylglycerol kinase (ATP dependent) [EC:2.7.1.107]
D      comp145066_c2_seq19|diacylglycerol; <a href="/dbget-bin/www_bget?ko:K00901">K00901</a>  E2.7.1.107, DGK, dgkA; diacylglycerol kinase (ATP dependent) [EC:2.7.1.107]
D      comp145066_c2_seq20|diacylglycerol; <a href="/dbget-bin/www_bget?ko:K00901">K00901</a>  E2.7.1.107, DGK, dgkA; diacylglycerol kinase (ATP dependent) [EC:2.7.1.107]
D      comp145066_c2_seq22; <a href="/dbget-bin/www_bget?ko:K00901">K00901</a>  E2.7.1.107, DGK, dgkA; diacylglycerol kinase (ATP dependent) [EC:2.7.1.107]
D      comp145066_c2_seq23|diacylglycerol; <a href="/dbget-bin/www_bget?ko:K00901">K00901</a>  E2.7.1.107, DGK, dgkA; diacylglycerol kinase (ATP dependent) [EC:2.7.1.107]
D      comp145066_c2_seq24; <a href="/dbget-bin/www_bget?ko:K00901">K00901</a>  E2.7.1.107, DGK, dgkA; diacylglycerol kinase (ATP dependent) [EC:2.7.1.107]
D      comp145066_c2_seq25|diacylglycerol; <a href="/dbget-bin/www_bget?ko:K00901">K00901</a>  E2.7.1.107, DGK, dgkA; diacylglycerol kinase (ATP dependent) [EC:2.7.1.107]
D      comp145066_c2_seq26|diacylglycerol; <a href="/dbget-bin/www_bget?ko:K00901">K00901</a>  E2.7.1.107, DGK, dgkA; diacylglycerol kinase (ATP dependent) [EC:2.7.1.107]
D      comp145066_c2_seq28|diacylglycerol; <a href="/dbget-bin/www_bget?ko:K00901">K00901</a>  E2.7.1.107, DGK, dgkA; diacylglycerol kinase (ATP dependent) [EC:2.7.1.107]
D      comp145066_c2_seq30|diacylglycerol; <a href="/dbget-bin/www_bget?ko:K00901">K00901</a>  E2.7.1.107, DGK, dgkA; diacylglycerol kinase (ATP dependent) [EC:2.7.1.107]
D      comp145066_c2_seq32|diacylglycerol; <a href="/dbget-bin/www_bget?ko:K00901">K00901</a>  E2.7.1.107, DGK, dgkA; diacylglycerol kinase (ATP dependent) [EC:2.7.1.107]
D      comp145066_c2_seq34|diacylglycerol; <a href="/dbget-bin/www_bget?ko:K00901">K00901</a>  E2.7.1.107, DGK, dgkA; diacylglycerol kinase (ATP dependent) [EC:2.7.1.107]
D      comp145066_c2_seq35|diacylglycerol; <a href="/dbget-bin/www_bget?ko:K00901">K00901</a>  E2.7.1.107, DGK, dgkA; diacylglycerol kinase (ATP dependent) [EC:2.7.1.107]
D      comp145066_c2_seq36|diacylglycerol; <a href="/dbget-bin/www_bget?ko:K00901">K00901</a>  E2.7.1.107, DGK, dgkA; diacylglycerol kinase (ATP dependent) [EC:2.7.1.107]
D      comp145066_c2_seq38|diacylglycerol; <a href="/dbget-bin/www_bget?ko:K00901">K00901</a>  E2.7.1.107, DGK, dgkA; diacylglycerol kinase (ATP dependent) [EC:2.7.1.107]
D      comp145066_c2_seq39|diacylglycerol; <a href="/dbget-bin/www_bget?ko:K00901">K00901</a>  E2.7.1.107, DGK, dgkA; diacylglycerol kinase (ATP dependent) [EC:2.7.1.107]
D      comp145066_c2_seq40|diacylglycerol; <a href="/dbget-bin/www_bget?ko:K00901">K00901</a>  E2.7.1.107, DGK, dgkA; diacylglycerol kinase (ATP dependent) [EC:2.7.1.107]
D      comp145066_c2_seq42|diacylglycerol; <a href="/dbget-bin/www_bget?ko:K00901">K00901</a>  E2.7.1.107, DGK, dgkA; diacylglycerol kinase (ATP dependent) [EC:2.7.1.107]
D      comp145066_c2_seq45|diacylglycerol; <a href="/dbget-bin/www_bget?ko:K00901">K00901</a>  E2.7.1.107, DGK, dgkA; diacylglycerol kinase (ATP dependent) [EC:2.7.1.107]
D      comp145066_c2_seq46|diacylglycerol; <a href="/dbget-bin/www_bget?ko:K00901">K00901</a>  E2.7.1.107, DGK, dgkA; diacylglycerol kinase (ATP dependent) [EC:2.7.1.107]
D      comp145066_c2_seq47|diacylglycerol; <a href="/dbget-bin/www_bget?ko:K00901">K00901</a>  E2.7.1.107, DGK, dgkA; diacylglycerol kinase (ATP dependent) [EC:2.7.1.107]
D      comp145066_c2_seq48|diacylglycerol; <a href="/dbget-bin/www_bget?ko:K00901">K00901</a>  E2.7.1.107, DGK, dgkA; diacylglycerol kinase (ATP dependent) [EC:2.7.1.107]
D      comp145066_c2_seq49|diacylglycerol; <a href="/dbget-bin/www_bget?ko:K00901">K00901</a>  E2.7.1.107, DGK, dgkA; diacylglycerol kinase (ATP dependent) [EC:2.7.1.107]
D      comp145066_c2_seq50; <a href="/dbget-bin/www_bget?ko:K00901">K00901</a>  E2.7.1.107, DGK, dgkA; diacylglycerol kinase (ATP dependent) [EC:2.7.1.107]
D      comp145066_c2_seq51|diacylglycerol; <a href="/dbget-bin/www_bget?ko:K00901">K00901</a>  E2.7.1.107, DGK, dgkA; diacylglycerol kinase (ATP dependent) [EC:2.7.1.107]
D      comp145066_c2_seq53; <a href="/dbget-bin/www_bget?ko:K00901">K00901</a>  E2.7.1.107, DGK, dgkA; diacylglycerol kinase (ATP dependent) [EC:2.7.1.107]
D      comp145066_c2_seq55|diacylglycerol; <a href="/dbget-bin/www_bget?ko:K00901">K00901</a>  E2.7.1.107, DGK, dgkA; diacylglycerol kinase (ATP dependent) [EC:2.7.1.107]
D      comp145066_c2_seq58; <a href="/dbget-bin/www_bget?ko:K00901">K00901</a>  E2.7.1.107, DGK, dgkA; diacylglycerol kinase (ATP dependent) [EC:2.7.1.107]
D      comp145066_c2_seq59|diacylglycerol; <a href="/dbget-bin/www_bget?ko:K00901">K00901</a>  E2.7.1.107, DGK, dgkA; diacylglycerol kinase (ATP dependent) [EC:2.7.1.107]
D      comp145066_c2_seq60|diacylglycerol; <a href="/dbget-bin/www_bget?ko:K00901">K00901</a>  E2.7.1.107, DGK, dgkA; diacylglycerol kinase (ATP dependent) [EC:2.7.1.107]
D      comp145066_c2_seq61; <a href="/dbget-bin/www_bget?ko:K00901">K00901</a>  E2.7.1.107, DGK, dgkA; diacylglycerol kinase (ATP dependent) [EC:2.7.1.107]
D      comp145066_c2_seq63|diacylglycerol; <a href="/dbget-bin/www_bget?ko:K00901">K00901</a>  E2.7.1.107, DGK, dgkA; diacylglycerol kinase (ATP dependent) [EC:2.7.1.107]
D      comp145066_c2_seq64; <a href="/dbget-bin/www_bget?ko:K00901">K00901</a>  E2.7.1.107, DGK, dgkA; diacylglycerol kinase (ATP dependent) [EC:2.7.1.107]
D      comp145066_c2_seq65; <a href="/dbget-bin/www_bget?ko:K00901">K00901</a>  E2.7.1.107, DGK, dgkA; diacylglycerol kinase (ATP dependent) [EC:2.7.1.107]
D      comp145066_c2_seq66; <a href="/dbget-bin/www_bget?ko:K00901">K00901</a>  E2.7.1.107, DGK, dgkA; diacylglycerol kinase (ATP dependent) [EC:2.7.1.107]
D      comp145066_c2_seq67|diacylglycerol; <a href="/dbget-bin/www_bget?ko:K00901">K00901</a>  E2.7.1.107, DGK, dgkA; diacylglycerol kinase (ATP dependent) [EC:2.7.1.107]
D      comp145066_c2_seq68|diacylglycerol; <a href="/dbget-bin/www_bget?ko:K00901">K00901</a>  E2.7.1.107, DGK, dgkA; diacylglycerol kinase (ATP dependent) [EC:2.7.1.107]
D      comp145066_c2_seq73|diacylglycerol; <a href="/dbget-bin/www_bget?ko:K00901">K00901</a>  E2.7.1.107, DGK, dgkA; diacylglycerol kinase (ATP dependent) [EC:2.7.1.107]
D      comp145066_c2_seq74|diacylglycerol; <a href="/dbget-bin/www_bget?ko:K00901">K00901</a>  E2.7.1.107, DGK, dgkA; diacylglycerol kinase (ATP dependent) [EC:2.7.1.107]
D      comp145066_c2_seq77|diacylglycerol; <a href="/dbget-bin/www_bget?ko:K00901">K00901</a>  E2.7.1.107, DGK, dgkA; diacylglycerol kinase (ATP dependent) [EC:2.7.1.107]
D      comp145066_c2_seq78|diacylglycerol; <a href="/dbget-bin/www_bget?ko:K00901">K00901</a>  E2.7.1.107, DGK, dgkA; diacylglycerol kinase (ATP dependent) [EC:2.7.1.107]
D      comp145066_c2_seq81; <a href="/dbget-bin/www_bget?ko:K00901">K00901</a>  E2.7.1.107, DGK, dgkA; diacylglycerol kinase (ATP dependent) [EC:2.7.1.107]
D      comp145066_c2_seq82|diacylglycerol; <a href="/dbget-bin/www_bget?ko:K00901">K00901</a>  E2.7.1.107, DGK, dgkA; diacylglycerol kinase (ATP dependent) [EC:2.7.1.107]
D      comp145066_c2_seq84|diacylglycerol; <a href="/dbget-bin/www_bget?ko:K00901">K00901</a>  E2.7.1.107, DGK, dgkA; diacylglycerol kinase (ATP dependent) [EC:2.7.1.107]
D      comp145066_c2_seq85|diacylglycerol; <a href="/dbget-bin/www_bget?ko:K00901">K00901</a>  E2.7.1.107, DGK, dgkA; diacylglycerol kinase (ATP dependent) [EC:2.7.1.107]
D      comp145066_c2_seq87; <a href="/dbget-bin/www_bget?ko:K00901">K00901</a>  E2.7.1.107, DGK, dgkA; diacylglycerol kinase (ATP dependent) [EC:2.7.1.107]
D      comp145066_c2_seq88|diacylglycerol; <a href="/dbget-bin/www_bget?ko:K00901">K00901</a>  E2.7.1.107, DGK, dgkA; diacylglycerol kinase (ATP dependent) [EC:2.7.1.107]
D      comp145066_c2_seq89|diacylglycerol; <a href="/dbget-bin/www_bget?ko:K00901">K00901</a>  E2.7.1.107, DGK, dgkA; diacylglycerol kinase (ATP dependent) [EC:2.7.1.107]
D      comp145066_c2_seq90|diacylglycerol; <a href="/dbget-bin/www_bget?ko:K00901">K00901</a>  E2.7.1.107, DGK, dgkA; diacylglycerol kinase (ATP dependent) [EC:2.7.1.107]
D      comp145066_c2_seq92|diacylglycerol; <a href="/dbget-bin/www_bget?ko:K00901">K00901</a>  E2.7.1.107, DGK, dgkA; diacylglycerol kinase (ATP dependent) [EC:2.7.1.107]
D      comp145066_c2_seq93; <a href="/dbget-bin/www_bget?ko:K00901">K00901</a>  E2.7.1.107, DGK, dgkA; diacylglycerol kinase (ATP dependent) [EC:2.7.1.107]
D      comp145066_c2_seq97; <a href="/dbget-bin/www_bget?ko:K00901">K00901</a>  E2.7.1.107, DGK, dgkA; diacylglycerol kinase (ATP dependent) [EC:2.7.1.107]
D      comp145066_c2_seq98|diacylglycerol; <a href="/dbget-bin/www_bget?ko:K00901">K00901</a>  E2.7.1.107, DGK, dgkA; diacylglycerol kinase (ATP dependent) [EC:2.7.1.107]
D      comp145066_c2_seq100|diacylglycerol; <a href="/dbget-bin/www_bget?ko:K00901">K00901</a>  E2.7.1.107, DGK, dgkA; diacylglycerol kinase (ATP dependent) [EC:2.7.1.107]
D      comp145066_c2_seq102|diacylglycerol; <a href="/dbget-bin/www_bget?ko:K00901">K00901</a>  E2.7.1.107, DGK, dgkA; diacylglycerol kinase (ATP dependent) [EC:2.7.1.107]
D      comp145066_c2_seq103|diacylglycerol; <a href="/dbget-bin/www_bget?ko:K00901">K00901</a>  E2.7.1.107, DGK, dgkA; diacylglycerol kinase (ATP dependent) [EC:2.7.1.107]
D      comp145066_c2_seq104|diacylglycerol; <a href="/dbget-bin/www_bget?ko:K00901">K00901</a>  E2.7.1.107, DGK, dgkA; diacylglycerol kinase (ATP dependent) [EC:2.7.1.107]
D      comp145066_c2_seq105|diacylglycerol; <a href="/dbget-bin/www_bget?ko:K00901">K00901</a>  E2.7.1.107, DGK, dgkA; diacylglycerol kinase (ATP dependent) [EC:2.7.1.107]
D      comp145066_c2_seq108|diacylglycerol; <a href="/dbget-bin/www_bget?ko:K00901">K00901</a>  E2.7.1.107, DGK, dgkA; diacylglycerol kinase (ATP dependent) [EC:2.7.1.107]
D      comp145066_c2_seq109|diacylglycerol; <a href="/dbget-bin/www_bget?ko:K00901">K00901</a>  E2.7.1.107, DGK, dgkA; diacylglycerol kinase (ATP dependent) [EC:2.7.1.107]
D      comp145066_c2_seq110|diacylglycerol; <a href="/dbget-bin/www_bget?ko:K00901">K00901</a>  E2.7.1.107, DGK, dgkA; diacylglycerol kinase (ATP dependent) [EC:2.7.1.107]
D      comp145066_c2_seq112|diacylglycerol; <a href="/dbget-bin/www_bget?ko:K00901">K00901</a>  E2.7.1.107, DGK, dgkA; diacylglycerol kinase (ATP dependent) [EC:2.7.1.107]
D      comp145066_c2_seq115|diacylglycerol; <a href="/dbget-bin/www_bget?ko:K00901">K00901</a>  E2.7.1.107, DGK, dgkA; diacylglycerol kinase (ATP dependent) [EC:2.7.1.107]
D      comp145066_c2_seq117; <a href="/dbget-bin/www_bget?ko:K00901">K00901</a>  E2.7.1.107, DGK, dgkA; diacylglycerol kinase (ATP dependent) [EC:2.7.1.107]
D      comp145066_c2_seq118; <a href="/dbget-bin/www_bget?ko:K00901">K00901</a>  E2.7.1.107, DGK, dgkA; diacylglycerol kinase (ATP dependent) [EC:2.7.1.107]
D      comp145066_c2_seq120|diacylglycerol; <a href="/dbget-bin/www_bget?ko:K00901">K00901</a>  E2.7.1.107, DGK, dgkA; diacylglycerol kinase (ATP dependent) [EC:2.7.1.107]
D      comp145066_c2_seq121|diacylglycerol; <a href="/dbget-bin/www_bget?ko:K00901">K00901</a>  E2.7.1.107, DGK, dgkA; diacylglycerol kinase (ATP dependent) [EC:2.7.1.107]
D      comp145066_c2_seq122|diacylglycerol; <a href="/dbget-bin/www_bget?ko:K00901">K00901</a>  E2.7.1.107, DGK, dgkA; diacylglycerol kinase (ATP dependent) [EC:2.7.1.107]
D      comp145066_c2_seq124; <a href="/dbget-bin/www_bget?ko:K00901">K00901</a>  E2.7.1.107, DGK, dgkA; diacylglycerol kinase (ATP dependent) [EC:2.7.1.107]
D      comp145066_c2_seq125; <a href="/dbget-bin/www_bget?ko:K00901">K00901</a>  E2.7.1.107, DGK, dgkA; diacylglycerol kinase (ATP dependent) [EC:2.7.1.107]
D      comp145066_c2_seq126|diacylglycerol; <a href="/dbget-bin/www_bget?ko:K00901">K00901</a>  E2.7.1.107, DGK, dgkA; diacylglycerol kinase (ATP dependent) [EC:2.7.1.107]
D      comp145066_c2_seq128|diacylglycerol; <a href="/dbget-bin/www_bget?ko:K00901">K00901</a>  E2.7.1.107, DGK, dgkA; diacylglycerol kinase (ATP dependent) [EC:2.7.1.107]
D      comp145066_c2_seq129|diacylglycerol; <a href="/dbget-bin/www_bget?ko:K00901">K00901</a>  E2.7.1.107, DGK, dgkA; diacylglycerol kinase (ATP dependent) [EC:2.7.1.107]
D      comp145066_c2_seq130|diacylglycerol; <a href="/dbget-bin/www_bget?ko:K00901">K00901</a>  E2.7.1.107, DGK, dgkA; diacylglycerol kinase (ATP dependent) [EC:2.7.1.107]
D      comp145066_c2_seq131|diacylglycerol; <a href="/dbget-bin/www_bget?ko:K00901">K00901</a>  E2.7.1.107, DGK, dgkA; diacylglycerol kinase (ATP dependent) [EC:2.7.1.107]
D      comp145066_c2_seq133|diacylglycerol; <a href="/dbget-bin/www_bget?ko:K00901">K00901</a>  E2.7.1.107, DGK, dgkA; diacylglycerol kinase (ATP dependent) [EC:2.7.1.107]
D      comp140731_c1_seq9|diacylglycerol; <a href="/dbget-bin/www_bget?ko:K11155">K11155</a>  DGAT1; diacylglycerol O-acyltransferase 1 [EC:2.3.1.20 2.3.1.75 2.3.1.76]
D      comp138550_c0_seq2|diacylglycerol; <a href="/dbget-bin/www_bget?ko:K11160">K11160</a>  DGAT2; diacylglycerol O-acyltransferase 2 [EC:2.3.1.20 2.3.1.75]
D      comp138550_c0_seq9|diacylglycerol; <a href="/dbget-bin/www_bget?ko:K11160">K11160</a>  DGAT2; diacylglycerol O-acyltransferase 2 [EC:2.3.1.20 2.3.1.75]
D      comp139951_c3_seq1|endothelial; <a href="/dbget-bin/www_bget?ko:K01046">K01046</a>  E3.1.1.3; triacylglycerol lipase [EC:3.1.1.3]
D      comp141864_c2_seq1|hepatic; <a href="/dbget-bin/www_bget?ko:K01046">K01046</a>  E3.1.1.3; triacylglycerol lipase [EC:3.1.1.3]
D      comp187487_c0_seq1|bile; <a href="/dbget-bin/www_bget?ko:K12298">K12298</a>  CEL; bile salt-stimulated lipase [EC:3.1.1.3 3.1.1.13]
D      comp141246_c0_seq11|adipose; <a href="/dbget-bin/www_bget?ko:K16816">K16816</a>  PNPLA2, ATGL; patatin-like phospholipase domain-containing protein 2 [EC:3.1.1.3]
D      comp71261_c0_seq1|pancreatic; <a href="/dbget-bin/www_bget?ko:K14073">K14073</a>  PNLIP, PL; pancreatic triacylglycerol lipase [EC:3.1.1.3]
D      comp144224_c0_seq1|lipoprotein; <a href="/dbget-bin/www_bget?ko:K01059">K01059</a>  LPL; lipoprotein lipase [EC:3.1.1.34]
D      comp144224_c0_seq2|lipoprotein; <a href="/dbget-bin/www_bget?ko:K01059">K01059</a>  LPL; lipoprotein lipase [EC:3.1.1.34]
D      comp144224_c0_seq4|lipoprotein; <a href="/dbget-bin/www_bget?ko:K01059">K01059</a>  LPL; lipoprotein lipase [EC:3.1.1.34]
D      comp144224_c0_seq8|lipoprotein; <a href="/dbget-bin/www_bget?ko:K01059">K01059</a>  LPL; lipoprotein lipase [EC:3.1.1.34]
D      comp144224_c0_seq10|lipoprotein; <a href="/dbget-bin/www_bget?ko:K01059">K01059</a>  LPL; lipoprotein lipase [EC:3.1.1.34]
D      comp144224_c0_seq12|lipoprotein; <a href="/dbget-bin/www_bget?ko:K01059">K01059</a>  LPL; lipoprotein lipase [EC:3.1.1.34]
D      comp144224_c0_seq13|lipoprotein; <a href="/dbget-bin/www_bget?ko:K01059">K01059</a>  LPL; lipoprotein lipase [EC:3.1.1.34]
D      comp144224_c0_seq14|lipoprotein; <a href="/dbget-bin/www_bget?ko:K01059">K01059</a>  LPL; lipoprotein lipase [EC:3.1.1.34]
D      comp144224_c0_seq20|lipoprotein; <a href="/dbget-bin/www_bget?ko:K01059">K01059</a>  LPL; lipoprotein lipase [EC:3.1.1.34]
D      comp144224_c0_seq23|lipoprotein; <a href="/dbget-bin/www_bget?ko:K01059">K01059</a>  LPL; lipoprotein lipase [EC:3.1.1.34]
D      comp144224_c0_seq25|lipoprotein; <a href="/dbget-bin/www_bget?ko:K01059">K01059</a>  LPL; lipoprotein lipase [EC:3.1.1.34]
D      comp144224_c0_seq28|lipoprotein; <a href="/dbget-bin/www_bget?ko:K01059">K01059</a>  LPL; lipoprotein lipase [EC:3.1.1.34]
D      comp144224_c0_seq31|lipoprotein; <a href="/dbget-bin/www_bget?ko:K01059">K01059</a>  LPL; lipoprotein lipase [EC:3.1.1.34]
D      comp144224_c0_seq33|lipoprotein; <a href="/dbget-bin/www_bget?ko:K01059">K01059</a>  LPL; lipoprotein lipase [EC:3.1.1.34]
D      comp144224_c0_seq38|lipoprotein; <a href="/dbget-bin/www_bget?ko:K01059">K01059</a>  LPL; lipoprotein lipase [EC:3.1.1.34]
D      comp144224_c0_seq41|lipoprotein; <a href="/dbget-bin/www_bget?ko:K01059">K01059</a>  LPL; lipoprotein lipase [EC:3.1.1.34]
D      comp144224_c0_seq43|lipoprotein; <a href="/dbget-bin/www_bget?ko:K01059">K01059</a>  LPL; lipoprotein lipase [EC:3.1.1.34]
D      comp144224_c0_seq44|lipoprotein; <a href="/dbget-bin/www_bget?ko:K01059">K01059</a>  LPL; lipoprotein lipase [EC:3.1.1.34]
D      comp140987_c0_seq7|acylglycerol; <a href="/dbget-bin/www_bget?ko:K09881">K09881</a>  E2.7.1.94, AGK; acylglycerol kinase [EC:2.7.1.94]
D      comp144454_c2_seq6|monoglyceride; <a href="/dbget-bin/www_bget?ko:K01054">K01054</a>  MGLL; acylglycerol lipase [EC:3.1.1.23]
C    00564 Glycerophospholipid metabolism [PATH:<a href="http://www.genome.jp/kegg-bin/mark_pathway_www?@ko00564/K00006/K00111/K00629/K13506/K13509/K13513/K13517/K13523/K00649/K01517/K01080/K15728/K00901/K00994/K13644/K01115/K16860/K01047/K16342/K16343/K13510/K13512/K13515/K06128/K06129/K06130/K14676/K01049/K14156/K06124/K00968/K00993/K00894/K00967/K00551/K00981/K08729/K08730/K01613/K00995/K08744/K13511/K13514/K00999/K13516">ko00564</a>]
D      comp132483_c0_seq1|glycerol-3-phosphate; <a href="/dbget-bin/www_bget?ko:K00006">K00006</a>  GPD1; glycerol-3-phosphate dehydrogenase (NAD+) [EC:1.1.1.8]
D      comp132483_c0_seq2|glycerol-3-phosphate; <a href="/dbget-bin/www_bget?ko:K00006">K00006</a>  GPD1; glycerol-3-phosphate dehydrogenase (NAD+) [EC:1.1.1.8]
D      comp132483_c0_seq3|glycerol-3-phosphate; <a href="/dbget-bin/www_bget?ko:K00006">K00006</a>  GPD1; glycerol-3-phosphate dehydrogenase (NAD+) [EC:1.1.1.8]
D      comp132483_c0_seq4|glycerol-3-phosphate; <a href="/dbget-bin/www_bget?ko:K00006">K00006</a>  GPD1; glycerol-3-phosphate dehydrogenase (NAD+) [EC:1.1.1.8]
D      comp145597_c1_seq1|glycerol-3-phosphate; <a href="/dbget-bin/www_bget?ko:K00006">K00006</a>  GPD1; glycerol-3-phosphate dehydrogenase (NAD+) [EC:1.1.1.8]
D      comp137967_c1_seq4|glycerol-3-phosphate; <a href="/dbget-bin/www_bget?ko:K00111">K00111</a>  glpA, glpD; glycerol-3-phosphate dehydrogenase [EC:1.1.5.3]
D      comp111351_c1_seq1|glycerol-3-phosphate; <a href="/dbget-bin/www_bget?ko:K00629">K00629</a>  GPAT1_2; glycerol-3-phosphate O-acyltransferase 1/2 [EC:2.3.1.15]
D      comp145194_c1_seq1|glycerol-3-phosphate; <a href="/dbget-bin/www_bget?ko:K00629">K00629</a>  GPAT1_2; glycerol-3-phosphate O-acyltransferase 1/2 [EC:2.3.1.15]
D      comp145194_c1_seq3|glycerol-3-phosphate; <a href="/dbget-bin/www_bget?ko:K00629">K00629</a>  GPAT1_2; glycerol-3-phosphate O-acyltransferase 1/2 [EC:2.3.1.15]
D      comp145194_c1_seq6|glycerol-3-phosphate; <a href="/dbget-bin/www_bget?ko:K00629">K00629</a>  GPAT1_2; glycerol-3-phosphate O-acyltransferase 1/2 [EC:2.3.1.15]
D      comp145194_c1_seq15|glycerol-3-phosphate; <a href="/dbget-bin/www_bget?ko:K00629">K00629</a>  GPAT1_2; glycerol-3-phosphate O-acyltransferase 1/2 [EC:2.3.1.15]
D      comp145194_c1_seq35|glycerol-3-phosphate; <a href="/dbget-bin/www_bget?ko:K00629">K00629</a>  GPAT1_2; glycerol-3-phosphate O-acyltransferase 1/2 [EC:2.3.1.15]
D      comp145194_c1_seq50|glycerol-3-phosphate; <a href="/dbget-bin/www_bget?ko:K00629">K00629</a>  GPAT1_2; glycerol-3-phosphate O-acyltransferase 1/2 [EC:2.3.1.15]
D      comp145194_c1_seq52|glycerol-3-phosphate; <a href="/dbget-bin/www_bget?ko:K00629">K00629</a>  GPAT1_2; glycerol-3-phosphate O-acyltransferase 1/2 [EC:2.3.1.15]
D      comp145194_c1_seq55|glycerol-3-phosphate; <a href="/dbget-bin/www_bget?ko:K00629">K00629</a>  GPAT1_2; glycerol-3-phosphate O-acyltransferase 1/2 [EC:2.3.1.15]
D      comp139432_c0_seq1|glycerol-3-phosphate; <a href="/dbget-bin/www_bget?ko:K13506">K13506</a>  GPAT3_4, AGPAT9, AGPAT6; glycerol-3-phosphate O-acyltransferase 3/4 [EC:2.3.1.15]
D      comp139432_c0_seq2|glycerol-3-phosphate; <a href="/dbget-bin/www_bget?ko:K13506">K13506</a>  GPAT3_4, AGPAT9, AGPAT6; glycerol-3-phosphate O-acyltransferase 3/4 [EC:2.3.1.15]
D      comp139432_c0_seq3|glycerol-3-phosphate; <a href="/dbget-bin/www_bget?ko:K13506">K13506</a>  GPAT3_4, AGPAT9, AGPAT6; glycerol-3-phosphate O-acyltransferase 3/4 [EC:2.3.1.15]
D      comp139432_c0_seq10|glycerol-3-phosphate; <a href="/dbget-bin/www_bget?ko:K13506">K13506</a>  GPAT3_4, AGPAT9, AGPAT6; glycerol-3-phosphate O-acyltransferase 3/4 [EC:2.3.1.15]
D      comp139432_c0_seq16|glycerol-3-phosphate; <a href="/dbget-bin/www_bget?ko:K13506">K13506</a>  GPAT3_4, AGPAT9, AGPAT6; glycerol-3-phosphate O-acyltransferase 3/4 [EC:2.3.1.15]
D      comp139432_c0_seq18|glycerol-3-phosphate; <a href="/dbget-bin/www_bget?ko:K13506">K13506</a>  GPAT3_4, AGPAT9, AGPAT6; glycerol-3-phosphate O-acyltransferase 3/4 [EC:2.3.1.15]
D      comp141597_c1_seq6|glycerol-3-phosphate; <a href="/dbget-bin/www_bget?ko:K13506">K13506</a>  GPAT3_4, AGPAT9, AGPAT6; glycerol-3-phosphate O-acyltransferase 3/4 [EC:2.3.1.15]
D      comp141697_c0_seq1|glycerol-3-phosphate; <a href="/dbget-bin/www_bget?ko:K13506">K13506</a>  GPAT3_4, AGPAT9, AGPAT6; glycerol-3-phosphate O-acyltransferase 3/4 [EC:2.3.1.15]
D      comp128808_c0_seq2|1-acyl-sn-glycerol-3-phosphate; <a href="/dbget-bin/www_bget?ko:K13509">K13509</a>  LPAAT, AGPAT1, AGPAT2; lysophosphatidate acyltransferase [EC:2.3.1.51]
D      comp133892_c0_seq1|lysocardiolipin; <a href="/dbget-bin/www_bget?ko:K13513">K13513</a>  LCLAT1, AGPAT8; lysocardiolipin and lysophospholipid acyltransferase [EC:2.3.1.- 2.3.1.51]
D      comp134716_c0_seq1|lysophospholipid; <a href="/dbget-bin/www_bget?ko:K13517">K13517</a>  MBOAT1_2; lysophospholipid acyltransferase 1/2 [EC:2.3.1.51 2.3.1.-]
D      comp134716_c0_seq3|lysophospholipid; <a href="/dbget-bin/www_bget?ko:K13517">K13517</a>  MBOAT1_2; lysophospholipid acyltransferase 1/2 [EC:2.3.1.51 2.3.1.-]
D      comp137474_c1_seq7|membrane; <a href="/dbget-bin/www_bget?ko:K13517">K13517</a>  MBOAT1_2; lysophospholipid acyltransferase 1/2 [EC:2.3.1.51 2.3.1.-]
D      comp140857_c0_seq2|1-acyl-sn-glycerol-3-phosphate; <a href="/dbget-bin/www_bget?ko:K13523">K13523</a>  AGPAT3_4; lysophosphatidic acid acyltransferase / lysophosphatidylinositol acyltransferase [EC:2.3.1.51 2.3.1.-]
D      comp142728_c5_seq33|1-acyl-sn-glycerol-3-phosphate; <a href="/dbget-bin/www_bget?ko:K13523">K13523</a>  AGPAT3_4; lysophosphatidic acid acyltransferase / lysophosphatidylinositol acyltransferase [EC:2.3.1.51 2.3.1.-]
D      comp142728_c5_seq37|1-acyl-sn-glycerol-3-phosphate; <a href="/dbget-bin/www_bget?ko:K13523">K13523</a>  AGPAT3_4; lysophosphatidic acid acyltransferase / lysophosphatidylinositol acyltransferase [EC:2.3.1.51 2.3.1.-]
D      comp61373_c0_seq1|dihydroxyacetone; <a href="/dbget-bin/www_bget?ko:K00649">K00649</a>  GNPAT; glyceronephosphate O-acyltransferase [EC:2.3.1.42]
D      comp142858_c2_seq3|manganese-dependent; <a href="/dbget-bin/www_bget?ko:K01517">K01517</a>  ADPRM; manganese-dependent ADP-ribose/CDP-alcohol diphosphatase [EC:3.6.1.13 3.6.1.16 3.6.1.53]
D      comp139429_c0_seq1|lipid; <a href="/dbget-bin/www_bget?ko:K01080">K01080</a>  PPAP2; phosphatidate phosphatase [EC:3.1.3.4]
D      comp138973_c0_seq7|lipid; <a href="/dbget-bin/www_bget?ko:K01080">K01080</a>  PPAP2; phosphatidate phosphatase [EC:3.1.3.4]
D      comp138973_c0_seq9|lipid; <a href="/dbget-bin/www_bget?ko:K01080">K01080</a>  PPAP2; phosphatidate phosphatase [EC:3.1.3.4]
D      comp139027_c1_seq11|lipid; <a href="/dbget-bin/www_bget?ko:K01080">K01080</a>  PPAP2; phosphatidate phosphatase [EC:3.1.3.4]
D      comp139027_c1_seq17|lipid; <a href="/dbget-bin/www_bget?ko:K01080">K01080</a>  PPAP2; phosphatidate phosphatase [EC:3.1.3.4]
D      comp142903_c2_seq74|lipid; <a href="/dbget-bin/www_bget?ko:K01080">K01080</a>  PPAP2; phosphatidate phosphatase [EC:3.1.3.4]
D      comp142903_c2_seq106|lipid; <a href="/dbget-bin/www_bget?ko:K01080">K01080</a>  PPAP2; phosphatidate phosphatase [EC:3.1.3.4]
D      comp142903_c2_seq114|lipid; <a href="/dbget-bin/www_bget?ko:K01080">K01080</a>  PPAP2; phosphatidate phosphatase [EC:3.1.3.4]
D      comp144608_c2_seq5|lipid; <a href="/dbget-bin/www_bget?ko:K01080">K01080</a>  PPAP2; phosphatidate phosphatase [EC:3.1.3.4]
D      comp144608_c2_seq7|lipid; <a href="/dbget-bin/www_bget?ko:K01080">K01080</a>  PPAP2; phosphatidate phosphatase [EC:3.1.3.4]
D      comp145037_c1_seq5|lipid; <a href="/dbget-bin/www_bget?ko:K01080">K01080</a>  PPAP2; phosphatidate phosphatase [EC:3.1.3.4]
D      comp145037_c1_seq6|lipid; <a href="/dbget-bin/www_bget?ko:K01080">K01080</a>  PPAP2; phosphatidate phosphatase [EC:3.1.3.4]
D      comp145037_c1_seq9|lipid; <a href="/dbget-bin/www_bget?ko:K01080">K01080</a>  PPAP2; phosphatidate phosphatase [EC:3.1.3.4]
D      comp145037_c1_seq16|lipid; <a href="/dbget-bin/www_bget?ko:K01080">K01080</a>  PPAP2; phosphatidate phosphatase [EC:3.1.3.4]
D      comp145037_c1_seq20|lipid; <a href="/dbget-bin/www_bget?ko:K01080">K01080</a>  PPAP2; phosphatidate phosphatase [EC:3.1.3.4]
D      comp145037_c1_seq27|lipid; <a href="/dbget-bin/www_bget?ko:K01080">K01080</a>  PPAP2; phosphatidate phosphatase [EC:3.1.3.4]
D      comp145037_c1_seq41|lipid; <a href="/dbget-bin/www_bget?ko:K01080">K01080</a>  PPAP2; phosphatidate phosphatase [EC:3.1.3.4]
D      comp132156_c0_seq1|phosphatidate; <a href="/dbget-bin/www_bget?ko:K15728">K15728</a>  LPIN; phosphatidate phosphatase LPIN [EC:3.1.3.4]
D      comp132156_c0_seq2|phosphatidate; <a href="/dbget-bin/www_bget?ko:K15728">K15728</a>  LPIN; phosphatidate phosphatase LPIN [EC:3.1.3.4]
D      comp139490_c0_seq15|lipin; <a href="/dbget-bin/www_bget?ko:K15728">K15728</a>  LPIN; phosphatidate phosphatase LPIN [EC:3.1.3.4]
D      comp139490_c0_seq16|phosphatidate; <a href="/dbget-bin/www_bget?ko:K15728">K15728</a>  LPIN; phosphatidate phosphatase LPIN [EC:3.1.3.4]
D      comp141602_c0_seq2|phosphatidate; <a href="/dbget-bin/www_bget?ko:K15728">K15728</a>  LPIN; phosphatidate phosphatase LPIN [EC:3.1.3.4]
D      comp141602_c0_seq12|phosphatidate; <a href="/dbget-bin/www_bget?ko:K15728">K15728</a>  LPIN; phosphatidate phosphatase LPIN [EC:3.1.3.4]
D      comp141602_c0_seq17|phosphatidate; <a href="/dbget-bin/www_bget?ko:K15728">K15728</a>  LPIN; phosphatidate phosphatase LPIN [EC:3.1.3.4]
D      comp141602_c0_seq23|phosphatidate; <a href="/dbget-bin/www_bget?ko:K15728">K15728</a>  LPIN; phosphatidate phosphatase LPIN [EC:3.1.3.4]
D      comp96197_c0_seq1|diacylglycerol; <a href="/dbget-bin/www_bget?ko:K00901">K00901</a>  E2.7.1.107, DGK, dgkA; diacylglycerol kinase (ATP dependent) [EC:2.7.1.107]
D      comp132128_c1_seq1|diacylglycerol; <a href="/dbget-bin/www_bget?ko:K00901">K00901</a>  E2.7.1.107, DGK, dgkA; diacylglycerol kinase (ATP dependent) [EC:2.7.1.107]
D      comp132128_c1_seq2|diacylglycerol; <a href="/dbget-bin/www_bget?ko:K00901">K00901</a>  E2.7.1.107, DGK, dgkA; diacylglycerol kinase (ATP dependent) [EC:2.7.1.107]
D      comp139426_c0_seq4|diacylglycerol; <a href="/dbget-bin/www_bget?ko:K00901">K00901</a>  E2.7.1.107, DGK, dgkA; diacylglycerol kinase (ATP dependent) [EC:2.7.1.107]
D      comp139426_c0_seq8|diacylglycerol; <a href="/dbget-bin/www_bget?ko:K00901">K00901</a>  E2.7.1.107, DGK, dgkA; diacylglycerol kinase (ATP dependent) [EC:2.7.1.107]
D      comp139426_c0_seq15|diacylglycerol; <a href="/dbget-bin/www_bget?ko:K00901">K00901</a>  E2.7.1.107, DGK, dgkA; diacylglycerol kinase (ATP dependent) [EC:2.7.1.107]
D      comp139426_c0_seq21|diacylglycerol; <a href="/dbget-bin/www_bget?ko:K00901">K00901</a>  E2.7.1.107, DGK, dgkA; diacylglycerol kinase (ATP dependent) [EC:2.7.1.107]
D      comp139426_c0_seq31|diacylglycerol; <a href="/dbget-bin/www_bget?ko:K00901">K00901</a>  E2.7.1.107, DGK, dgkA; diacylglycerol kinase (ATP dependent) [EC:2.7.1.107]
D      comp139426_c0_seq38|diacylglycerol; <a href="/dbget-bin/www_bget?ko:K00901">K00901</a>  E2.7.1.107, DGK, dgkA; diacylglycerol kinase (ATP dependent) [EC:2.7.1.107]
D      comp139426_c0_seq39|diacylglycerol; <a href="/dbget-bin/www_bget?ko:K00901">K00901</a>  E2.7.1.107, DGK, dgkA; diacylglycerol kinase (ATP dependent) [EC:2.7.1.107]
D      comp141643_c0_seq2|diacylglycerol; <a href="/dbget-bin/www_bget?ko:K00901">K00901</a>  E2.7.1.107, DGK, dgkA; diacylglycerol kinase (ATP dependent) [EC:2.7.1.107]
D      comp141643_c0_seq5|diacylglycerol; <a href="/dbget-bin/www_bget?ko:K00901">K00901</a>  E2.7.1.107, DGK, dgkA; diacylglycerol kinase (ATP dependent) [EC:2.7.1.107]
D      comp141643_c0_seq42|diacylglycerol; <a href="/dbget-bin/www_bget?ko:K00901">K00901</a>  E2.7.1.107, DGK, dgkA; diacylglycerol kinase (ATP dependent) [EC:2.7.1.107]
D      comp143120_c1_seq24|diacylglycerol; <a href="/dbget-bin/www_bget?ko:K00901">K00901</a>  E2.7.1.107, DGK, dgkA; diacylglycerol kinase (ATP dependent) [EC:2.7.1.107]
D      comp143120_c1_seq34|diacylglycerol; <a href="/dbget-bin/www_bget?ko:K00901">K00901</a>  E2.7.1.107, DGK, dgkA; diacylglycerol kinase (ATP dependent) [EC:2.7.1.107]
D      comp142126_c0_seq35|diacylglycerol; <a href="/dbget-bin/www_bget?ko:K00901">K00901</a>  E2.7.1.107, DGK, dgkA; diacylglycerol kinase (ATP dependent) [EC:2.7.1.107]
D      comp142126_c0_seq38|diacylglycerol; <a href="/dbget-bin/www_bget?ko:K00901">K00901</a>  E2.7.1.107, DGK, dgkA; diacylglycerol kinase (ATP dependent) [EC:2.7.1.107]
D      comp145066_c2_seq1|diacylglycerol; <a href="/dbget-bin/www_bget?ko:K00901">K00901</a>  E2.7.1.107, DGK, dgkA; diacylglycerol kinase (ATP dependent) [EC:2.7.1.107]
D      comp145066_c2_seq3|diacylglycerol; <a href="/dbget-bin/www_bget?ko:K00901">K00901</a>  E2.7.1.107, DGK, dgkA; diacylglycerol kinase (ATP dependent) [EC:2.7.1.107]
D      comp145066_c2_seq7|diacylglycerol; <a href="/dbget-bin/www_bget?ko:K00901">K00901</a>  E2.7.1.107, DGK, dgkA; diacylglycerol kinase (ATP dependent) [EC:2.7.1.107]
D      comp145066_c2_seq9|diacylglycerol; <a href="/dbget-bin/www_bget?ko:K00901">K00901</a>  E2.7.1.107, DGK, dgkA; diacylglycerol kinase (ATP dependent) [EC:2.7.1.107]
D      comp145066_c2_seq10|diacylglycerol; <a href="/dbget-bin/www_bget?ko:K00901">K00901</a>  E2.7.1.107, DGK, dgkA; diacylglycerol kinase (ATP dependent) [EC:2.7.1.107]
D      comp145066_c2_seq11; <a href="/dbget-bin/www_bget?ko:K00901">K00901</a>  E2.7.1.107, DGK, dgkA; diacylglycerol kinase (ATP dependent) [EC:2.7.1.107]
D      comp145066_c2_seq14|diacylglycerol; <a href="/dbget-bin/www_bget?ko:K00901">K00901</a>  E2.7.1.107, DGK, dgkA; diacylglycerol kinase (ATP dependent) [EC:2.7.1.107]
D      comp145066_c2_seq15|diacylglycerol; <a href="/dbget-bin/www_bget?ko:K00901">K00901</a>  E2.7.1.107, DGK, dgkA; diacylglycerol kinase (ATP dependent) [EC:2.7.1.107]
D      comp145066_c2_seq17; <a href="/dbget-bin/www_bget?ko:K00901">K00901</a>  E2.7.1.107, DGK, dgkA; diacylglycerol kinase (ATP dependent) [EC:2.7.1.107]
D      comp145066_c2_seq18|diacylglycerol; <a href="/dbget-bin/www_bget?ko:K00901">K00901</a>  E2.7.1.107, DGK, dgkA; diacylglycerol kinase (ATP dependent) [EC:2.7.1.107]
D      comp145066_c2_seq19|diacylglycerol; <a href="/dbget-bin/www_bget?ko:K00901">K00901</a>  E2.7.1.107, DGK, dgkA; diacylglycerol kinase (ATP dependent) [EC:2.7.1.107]
D      comp145066_c2_seq20|diacylglycerol; <a href="/dbget-bin/www_bget?ko:K00901">K00901</a>  E2.7.1.107, DGK, dgkA; diacylglycerol kinase (ATP dependent) [EC:2.7.1.107]
D      comp145066_c2_seq22; <a href="/dbget-bin/www_bget?ko:K00901">K00901</a>  E2.7.1.107, DGK, dgkA; diacylglycerol kinase (ATP dependent) [EC:2.7.1.107]
D      comp145066_c2_seq23|diacylglycerol; <a href="/dbget-bin/www_bget?ko:K00901">K00901</a>  E2.7.1.107, DGK, dgkA; diacylglycerol kinase (ATP dependent) [EC:2.7.1.107]
D      comp145066_c2_seq24; <a href="/dbget-bin/www_bget?ko:K00901">K00901</a>  E2.7.1.107, DGK, dgkA; diacylglycerol kinase (ATP dependent) [EC:2.7.1.107]
D      comp145066_c2_seq25|diacylglycerol; <a href="/dbget-bin/www_bget?ko:K00901">K00901</a>  E2.7.1.107, DGK, dgkA; diacylglycerol kinase (ATP dependent) [EC:2.7.1.107]
D      comp145066_c2_seq26|diacylglycerol; <a href="/dbget-bin/www_bget?ko:K00901">K00901</a>  E2.7.1.107, DGK, dgkA; diacylglycerol kinase (ATP dependent) [EC:2.7.1.107]
D      comp145066_c2_seq28|diacylglycerol; <a href="/dbget-bin/www_bget?ko:K00901">K00901</a>  E2.7.1.107, DGK, dgkA; diacylglycerol kinase (ATP dependent) [EC:2.7.1.107]
D      comp145066_c2_seq30|diacylglycerol; <a href="/dbget-bin/www_bget?ko:K00901">K00901</a>  E2.7.1.107, DGK, dgkA; diacylglycerol kinase (ATP dependent) [EC:2.7.1.107]
D      comp145066_c2_seq32|diacylglycerol; <a href="/dbget-bin/www_bget?ko:K00901">K00901</a>  E2.7.1.107, DGK, dgkA; diacylglycerol kinase (ATP dependent) [EC:2.7.1.107]
D      comp145066_c2_seq34|diacylglycerol; <a href="/dbget-bin/www_bget?ko:K00901">K00901</a>  E2.7.1.107, DGK, dgkA; diacylglycerol kinase (ATP dependent) [EC:2.7.1.107]
D      comp145066_c2_seq35|diacylglycerol; <a href="/dbget-bin/www_bget?ko:K00901">K00901</a>  E2.7.1.107, DGK, dgkA; diacylglycerol kinase (ATP dependent) [EC:2.7.1.107]
D      comp145066_c2_seq36|diacylglycerol; <a href="/dbget-bin/www_bget?ko:K00901">K00901</a>  E2.7.1.107, DGK, dgkA; diacylglycerol kinase (ATP dependent) [EC:2.7.1.107]
D      comp145066_c2_seq38|diacylglycerol; <a href="/dbget-bin/www_bget?ko:K00901">K00901</a>  E2.7.1.107, DGK, dgkA; diacylglycerol kinase (ATP dependent) [EC:2.7.1.107]
D      comp145066_c2_seq39|diacylglycerol; <a href="/dbget-bin/www_bget?ko:K00901">K00901</a>  E2.7.1.107, DGK, dgkA; diacylglycerol kinase (ATP dependent) [EC:2.7.1.107]
D      comp145066_c2_seq40|diacylglycerol; <a href="/dbget-bin/www_bget?ko:K00901">K00901</a>  E2.7.1.107, DGK, dgkA; diacylglycerol kinase (ATP dependent) [EC:2.7.1.107]
D      comp145066_c2_seq42|diacylglycerol; <a href="/dbget-bin/www_bget?ko:K00901">K00901</a>  E2.7.1.107, DGK, dgkA; diacylglycerol kinase (ATP dependent) [EC:2.7.1.107]
D      comp145066_c2_seq45|diacylglycerol; <a href="/dbget-bin/www_bget?ko:K00901">K00901</a>  E2.7.1.107, DGK, dgkA; diacylglycerol kinase (ATP dependent) [EC:2.7.1.107]
D      comp145066_c2_seq46|diacylglycerol; <a href="/dbget-bin/www_bget?ko:K00901">K00901</a>  E2.7.1.107, DGK, dgkA; diacylglycerol kinase (ATP dependent) [EC:2.7.1.107]
D      comp145066_c2_seq47|diacylglycerol; <a href="/dbget-bin/www_bget?ko:K00901">K00901</a>  E2.7.1.107, DGK, dgkA; diacylglycerol kinase (ATP dependent) [EC:2.7.1.107]
D      comp145066_c2_seq48|diacylglycerol; <a href="/dbget-bin/www_bget?ko:K00901">K00901</a>  E2.7.1.107, DGK, dgkA; diacylglycerol kinase (ATP dependent) [EC:2.7.1.107]
D      comp145066_c2_seq49|diacylglycerol; <a href="/dbget-bin/www_bget?ko:K00901">K00901</a>  E2.7.1.107, DGK, dgkA; diacylglycerol kinase (ATP dependent) [EC:2.7.1.107]
D      comp145066_c2_seq50; <a href="/dbget-bin/www_bget?ko:K00901">K00901</a>  E2.7.1.107, DGK, dgkA; diacylglycerol kinase (ATP dependent) [EC:2.7.1.107]
D      comp145066_c2_seq51|diacylglycerol; <a href="/dbget-bin/www_bget?ko:K00901">K00901</a>  E2.7.1.107, DGK, dgkA; diacylglycerol kinase (ATP dependent) [EC:2.7.1.107]
D      comp145066_c2_seq53; <a href="/dbget-bin/www_bget?ko:K00901">K00901</a>  E2.7.1.107, DGK, dgkA; diacylglycerol kinase (ATP dependent) [EC:2.7.1.107]
D      comp145066_c2_seq55|diacylglycerol; <a href="/dbget-bin/www_bget?ko:K00901">K00901</a>  E2.7.1.107, DGK, dgkA; diacylglycerol kinase (ATP dependent) [EC:2.7.1.107]
D      comp145066_c2_seq58; <a href="/dbget-bin/www_bget?ko:K00901">K00901</a>  E2.7.1.107, DGK, dgkA; diacylglycerol kinase (ATP dependent) [EC:2.7.1.107]
D      comp145066_c2_seq59|diacylglycerol; <a href="/dbget-bin/www_bget?ko:K00901">K00901</a>  E2.7.1.107, DGK, dgkA; diacylglycerol kinase (ATP dependent) [EC:2.7.1.107]
D      comp145066_c2_seq60|diacylglycerol; <a href="/dbget-bin/www_bget?ko:K00901">K00901</a>  E2.7.1.107, DGK, dgkA; diacylglycerol kinase (ATP dependent) [EC:2.7.1.107]
D      comp145066_c2_seq61; <a href="/dbget-bin/www_bget?ko:K00901">K00901</a>  E2.7.1.107, DGK, dgkA; diacylglycerol kinase (ATP dependent) [EC:2.7.1.107]
D      comp145066_c2_seq63|diacylglycerol; <a href="/dbget-bin/www_bget?ko:K00901">K00901</a>  E2.7.1.107, DGK, dgkA; diacylglycerol kinase (ATP dependent) [EC:2.7.1.107]
D      comp145066_c2_seq64; <a href="/dbget-bin/www_bget?ko:K00901">K00901</a>  E2.7.1.107, DGK, dgkA; diacylglycerol kinase (ATP dependent) [EC:2.7.1.107]
D      comp145066_c2_seq65; <a href="/dbget-bin/www_bget?ko:K00901">K00901</a>  E2.7.1.107, DGK, dgkA; diacylglycerol kinase (ATP dependent) [EC:2.7.1.107]
D      comp145066_c2_seq66; <a href="/dbget-bin/www_bget?ko:K00901">K00901</a>  E2.7.1.107, DGK, dgkA; diacylglycerol kinase (ATP dependent) [EC:2.7.1.107]
D      comp145066_c2_seq67|diacylglycerol; <a href="/dbget-bin/www_bget?ko:K00901">K00901</a>  E2.7.1.107, DGK, dgkA; diacylglycerol kinase (ATP dependent) [EC:2.7.1.107]
D      comp145066_c2_seq68|diacylglycerol; <a href="/dbget-bin/www_bget?ko:K00901">K00901</a>  E2.7.1.107, DGK, dgkA; diacylglycerol kinase (ATP dependent) [EC:2.7.1.107]
D      comp145066_c2_seq73|diacylglycerol; <a href="/dbget-bin/www_bget?ko:K00901">K00901</a>  E2.7.1.107, DGK, dgkA; diacylglycerol kinase (ATP dependent) [EC:2.7.1.107]
D      comp145066_c2_seq74|diacylglycerol; <a href="/dbget-bin/www_bget?ko:K00901">K00901</a>  E2.7.1.107, DGK, dgkA; diacylglycerol kinase (ATP dependent) [EC:2.7.1.107]
D      comp145066_c2_seq77|diacylglycerol; <a href="/dbget-bin/www_bget?ko:K00901">K00901</a>  E2.7.1.107, DGK, dgkA; diacylglycerol kinase (ATP dependent) [EC:2.7.1.107]
D      comp145066_c2_seq78|diacylglycerol; <a href="/dbget-bin/www_bget?ko:K00901">K00901</a>  E2.7.1.107, DGK, dgkA; diacylglycerol kinase (ATP dependent) [EC:2.7.1.107]
D      comp145066_c2_seq81; <a href="/dbget-bin/www_bget?ko:K00901">K00901</a>  E2.7.1.107, DGK, dgkA; diacylglycerol kinase (ATP dependent) [EC:2.7.1.107]
D      comp145066_c2_seq82|diacylglycerol; <a href="/dbget-bin/www_bget?ko:K00901">K00901</a>  E2.7.1.107, DGK, dgkA; diacylglycerol kinase (ATP dependent) [EC:2.7.1.107]
D      comp145066_c2_seq84|diacylglycerol; <a href="/dbget-bin/www_bget?ko:K00901">K00901</a>  E2.7.1.107, DGK, dgkA; diacylglycerol kinase (ATP dependent) [EC:2.7.1.107]
D      comp145066_c2_seq85|diacylglycerol; <a href="/dbget-bin/www_bget?ko:K00901">K00901</a>  E2.7.1.107, DGK, dgkA; diacylglycerol kinase (ATP dependent) [EC:2.7.1.107]
D      comp145066_c2_seq87; <a href="/dbget-bin/www_bget?ko:K00901">K00901</a>  E2.7.1.107, DGK, dgkA; diacylglycerol kinase (ATP dependent) [EC:2.7.1.107]
D      comp145066_c2_seq88|diacylglycerol; <a href="/dbget-bin/www_bget?ko:K00901">K00901</a>  E2.7.1.107, DGK, dgkA; diacylglycerol kinase (ATP dependent) [EC:2.7.1.107]
D      comp145066_c2_seq89|diacylglycerol; <a href="/dbget-bin/www_bget?ko:K00901">K00901</a>  E2.7.1.107, DGK, dgkA; diacylglycerol kinase (ATP dependent) [EC:2.7.1.107]
D      comp145066_c2_seq90|diacylglycerol; <a href="/dbget-bin/www_bget?ko:K00901">K00901</a>  E2.7.1.107, DGK, dgkA; diacylglycerol kinase (ATP dependent) [EC:2.7.1.107]
D      comp145066_c2_seq92|diacylglycerol; <a href="/dbget-bin/www_bget?ko:K00901">K00901</a>  E2.7.1.107, DGK, dgkA; diacylglycerol kinase (ATP dependent) [EC:2.7.1.107]
D      comp145066_c2_seq93; <a href="/dbget-bin/www_bget?ko:K00901">K00901</a>  E2.7.1.107, DGK, dgkA; diacylglycerol kinase (ATP dependent) [EC:2.7.1.107]
D      comp145066_c2_seq97; <a href="/dbget-bin/www_bget?ko:K00901">K00901</a>  E2.7.1.107, DGK, dgkA; diacylglycerol kinase (ATP dependent) [EC:2.7.1.107]
D      comp145066_c2_seq98|diacylglycerol; <a href="/dbget-bin/www_bget?ko:K00901">K00901</a>  E2.7.1.107, DGK, dgkA; diacylglycerol kinase (ATP dependent) [EC:2.7.1.107]
D      comp145066_c2_seq100|diacylglycerol; <a href="/dbget-bin/www_bget?ko:K00901">K00901</a>  E2.7.1.107, DGK, dgkA; diacylglycerol kinase (ATP dependent) [EC:2.7.1.107]
D      comp145066_c2_seq102|diacylglycerol; <a href="/dbget-bin/www_bget?ko:K00901">K00901</a>  E2.7.1.107, DGK, dgkA; diacylglycerol kinase (ATP dependent) [EC:2.7.1.107]
D      comp145066_c2_seq103|diacylglycerol; <a href="/dbget-bin/www_bget?ko:K00901">K00901</a>  E2.7.1.107, DGK, dgkA; diacylglycerol kinase (ATP dependent) [EC:2.7.1.107]
D      comp145066_c2_seq104|diacylglycerol; <a href="/dbget-bin/www_bget?ko:K00901">K00901</a>  E2.7.1.107, DGK, dgkA; diacylglycerol kinase (ATP dependent) [EC:2.7.1.107]
D      comp145066_c2_seq105|diacylglycerol; <a href="/dbget-bin/www_bget?ko:K00901">K00901</a>  E2.7.1.107, DGK, dgkA; diacylglycerol kinase (ATP dependent) [EC:2.7.1.107]
D      comp145066_c2_seq108|diacylglycerol; <a href="/dbget-bin/www_bget?ko:K00901">K00901</a>  E2.7.1.107, DGK, dgkA; diacylglycerol kinase (ATP dependent) [EC:2.7.1.107]
D      comp145066_c2_seq109|diacylglycerol; <a href="/dbget-bin/www_bget?ko:K00901">K00901</a>  E2.7.1.107, DGK, dgkA; diacylglycerol kinase (ATP dependent) [EC:2.7.1.107]
D      comp145066_c2_seq110|diacylglycerol; <a href="/dbget-bin/www_bget?ko:K00901">K00901</a>  E2.7.1.107, DGK, dgkA; diacylglycerol kinase (ATP dependent) [EC:2.7.1.107]
D      comp145066_c2_seq112|diacylglycerol; <a href="/dbget-bin/www_bget?ko:K00901">K00901</a>  E2.7.1.107, DGK, dgkA; diacylglycerol kinase (ATP dependent) [EC:2.7.1.107]
D      comp145066_c2_seq115|diacylglycerol; <a href="/dbget-bin/www_bget?ko:K00901">K00901</a>  E2.7.1.107, DGK, dgkA; diacylglycerol kinase (ATP dependent) [EC:2.7.1.107]
D      comp145066_c2_seq117; <a href="/dbget-bin/www_bget?ko:K00901">K00901</a>  E2.7.1.107, DGK, dgkA; diacylglycerol kinase (ATP dependent) [EC:2.7.1.107]
D      comp145066_c2_seq118; <a href="/dbget-bin/www_bget?ko:K00901">K00901</a>  E2.7.1.107, DGK, dgkA; diacylglycerol kinase (ATP dependent) [EC:2.7.1.107]
D      comp145066_c2_seq120|diacylglycerol; <a href="/dbget-bin/www_bget?ko:K00901">K00901</a>  E2.7.1.107, DGK, dgkA; diacylglycerol kinase (ATP dependent) [EC:2.7.1.107]
D      comp145066_c2_seq121|diacylglycerol; <a href="/dbget-bin/www_bget?ko:K00901">K00901</a>  E2.7.1.107, DGK, dgkA; diacylglycerol kinase (ATP dependent) [EC:2.7.1.107]
D      comp145066_c2_seq122|diacylglycerol; <a href="/dbget-bin/www_bget?ko:K00901">K00901</a>  E2.7.1.107, DGK, dgkA; diacylglycerol kinase (ATP dependent) [EC:2.7.1.107]
D      comp145066_c2_seq124; <a href="/dbget-bin/www_bget?ko:K00901">K00901</a>  E2.7.1.107, DGK, dgkA; diacylglycerol kinase (ATP dependent) [EC:2.7.1.107]
D      comp145066_c2_seq125; <a href="/dbget-bin/www_bget?ko:K00901">K00901</a>  E2.7.1.107, DGK, dgkA; diacylglycerol kinase (ATP dependent) [EC:2.7.1.107]
D      comp145066_c2_seq126|diacylglycerol; <a href="/dbget-bin/www_bget?ko:K00901">K00901</a>  E2.7.1.107, DGK, dgkA; diacylglycerol kinase (ATP dependent) [EC:2.7.1.107]
D      comp145066_c2_seq128|diacylglycerol; <a href="/dbget-bin/www_bget?ko:K00901">K00901</a>  E2.7.1.107, DGK, dgkA; diacylglycerol kinase (ATP dependent) [EC:2.7.1.107]
D      comp145066_c2_seq129|diacylglycerol; <a href="/dbget-bin/www_bget?ko:K00901">K00901</a>  E2.7.1.107, DGK, dgkA; diacylglycerol kinase (ATP dependent) [EC:2.7.1.107]
D      comp145066_c2_seq130|diacylglycerol; <a href="/dbget-bin/www_bget?ko:K00901">K00901</a>  E2.7.1.107, DGK, dgkA; diacylglycerol kinase (ATP dependent) [EC:2.7.1.107]
D      comp145066_c2_seq131|diacylglycerol; <a href="/dbget-bin/www_bget?ko:K00901">K00901</a>  E2.7.1.107, DGK, dgkA; diacylglycerol kinase (ATP dependent) [EC:2.7.1.107]
D      comp145066_c2_seq133|diacylglycerol; <a href="/dbget-bin/www_bget?ko:K00901">K00901</a>  E2.7.1.107, DGK, dgkA; diacylglycerol kinase (ATP dependent) [EC:2.7.1.107]
D      comp140931_c0_seq8|choline; <a href="/dbget-bin/www_bget?ko:K00994">K00994</a>  CHPT1, CPT1; diacylglycerol cholinephosphotransferase [EC:2.7.8.2]
D      comp145418_c0_seq6|choline; <a href="/dbget-bin/www_bget?ko:K13644">K13644</a>  CEPT1; choline/ethanolamine phosphotransferase [EC:2.7.8.1 2.7.8.2]
D      comp145418_c0_seq10|choline; <a href="/dbget-bin/www_bget?ko:K13644">K13644</a>  CEPT1; choline/ethanolamine phosphotransferase [EC:2.7.8.1 2.7.8.2]
D      comp145418_c0_seq13|choline; <a href="/dbget-bin/www_bget?ko:K13644">K13644</a>  CEPT1; choline/ethanolamine phosphotransferase [EC:2.7.8.1 2.7.8.2]
D      comp145418_c0_seq17|choline; <a href="/dbget-bin/www_bget?ko:K13644">K13644</a>  CEPT1; choline/ethanolamine phosphotransferase [EC:2.7.8.1 2.7.8.2]
D      comp145418_c0_seq23|choline; <a href="/dbget-bin/www_bget?ko:K13644">K13644</a>  CEPT1; choline/ethanolamine phosphotransferase [EC:2.7.8.1 2.7.8.2]
D      comp145418_c0_seq33|choline; <a href="/dbget-bin/www_bget?ko:K13644">K13644</a>  CEPT1; choline/ethanolamine phosphotransferase [EC:2.7.8.1 2.7.8.2]
D      comp145418_c0_seq35|choline; <a href="/dbget-bin/www_bget?ko:K13644">K13644</a>  CEPT1; choline/ethanolamine phosphotransferase [EC:2.7.8.1 2.7.8.2]
D      comp145418_c0_seq39|choline; <a href="/dbget-bin/www_bget?ko:K13644">K13644</a>  CEPT1; choline/ethanolamine phosphotransferase [EC:2.7.8.1 2.7.8.2]
D      comp145418_c0_seq42|choline; <a href="/dbget-bin/www_bget?ko:K13644">K13644</a>  CEPT1; choline/ethanolamine phosphotransferase [EC:2.7.8.1 2.7.8.2]
D      comp145418_c0_seq43|choline; <a href="/dbget-bin/www_bget?ko:K13644">K13644</a>  CEPT1; choline/ethanolamine phosphotransferase [EC:2.7.8.1 2.7.8.2]
D      comp139290_c1_seq1|phospholipase; <a href="/dbget-bin/www_bget?ko:K01115">K01115</a>  PLD1_2; phospholipase D1/2 [EC:3.1.4.4]
D      comp139290_c1_seq3|phospholipase; <a href="/dbget-bin/www_bget?ko:K01115">K01115</a>  PLD1_2; phospholipase D1/2 [EC:3.1.4.4]
D      comp139290_c1_seq7|phospholipase; <a href="/dbget-bin/www_bget?ko:K01115">K01115</a>  PLD1_2; phospholipase D1/2 [EC:3.1.4.4]
D      comp141897_c4_seq2|phospholipase; <a href="/dbget-bin/www_bget?ko:K01115">K01115</a>  PLD1_2; phospholipase D1/2 [EC:3.1.4.4]
D      comp141897_c4_seq4|phospholipase; <a href="/dbget-bin/www_bget?ko:K01115">K01115</a>  PLD1_2; phospholipase D1/2 [EC:3.1.4.4]
D      comp141897_c4_seq6|phospholipase; <a href="/dbget-bin/www_bget?ko:K01115">K01115</a>  PLD1_2; phospholipase D1/2 [EC:3.1.4.4]
D      comp141897_c4_seq10|phospholipase; <a href="/dbget-bin/www_bget?ko:K01115">K01115</a>  PLD1_2; phospholipase D1/2 [EC:3.1.4.4]
D      comp141897_c4_seq13|phospholipase; <a href="/dbget-bin/www_bget?ko:K01115">K01115</a>  PLD1_2; phospholipase D1/2 [EC:3.1.4.4]
D      comp141897_c4_seq14|phospholipase; <a href="/dbget-bin/www_bget?ko:K01115">K01115</a>  PLD1_2; phospholipase D1/2 [EC:3.1.4.4]
D      comp141897_c4_seq15|phospholipase; <a href="/dbget-bin/www_bget?ko:K01115">K01115</a>  PLD1_2; phospholipase D1/2 [EC:3.1.4.4]
D      comp141897_c4_seq16|phospholipase; <a href="/dbget-bin/www_bget?ko:K01115">K01115</a>  PLD1_2; phospholipase D1/2 [EC:3.1.4.4]
D      comp141897_c4_seq18|phospholipase; <a href="/dbget-bin/www_bget?ko:K01115">K01115</a>  PLD1_2; phospholipase D1/2 [EC:3.1.4.4]
D      comp141897_c4_seq21|phospholipase; <a href="/dbget-bin/www_bget?ko:K01115">K01115</a>  PLD1_2; phospholipase D1/2 [EC:3.1.4.4]
D      comp135119_c1_seq3|phospholipase; <a href="/dbget-bin/www_bget?ko:K16860">K16860</a>  PLD3_4; phospholipase D3/4 [EC:3.1.4.4]
D      comp135119_c1_seq4|phospholipase; <a href="/dbget-bin/www_bget?ko:K16860">K16860</a>  PLD3_4; phospholipase D3/4 [EC:3.1.4.4]
D      comp138308_c1_seq1|phospholipase; <a href="/dbget-bin/www_bget?ko:K16860">K16860</a>  PLD3_4; phospholipase D3/4 [EC:3.1.4.4]
D      comp138308_c1_seq2|phospholipase; <a href="/dbget-bin/www_bget?ko:K16860">K16860</a>  PLD3_4; phospholipase D3/4 [EC:3.1.4.4]
D      comp138170_c0_seq4|group; <a href="/dbget-bin/www_bget?ko:K01047">K01047</a>  PLA2G, SPLA2; secretory phospholipase A2 [EC:3.1.1.4]
D      comp138170_c0_seq18|group; <a href="/dbget-bin/www_bget?ko:K01047">K01047</a>  PLA2G, SPLA2; secretory phospholipase A2 [EC:3.1.1.4]
D      comp138170_c0_seq30|group; <a href="/dbget-bin/www_bget?ko:K01047">K01047</a>  PLA2G, SPLA2; secretory phospholipase A2 [EC:3.1.1.4]
D      comp138170_c0_seq33|group; <a href="/dbget-bin/www_bget?ko:K01047">K01047</a>  PLA2G, SPLA2; secretory phospholipase A2 [EC:3.1.1.4]
D      comp138170_c0_seq39|group; <a href="/dbget-bin/www_bget?ko:K01047">K01047</a>  PLA2G, SPLA2; secretory phospholipase A2 [EC:3.1.1.4]
D      comp138170_c0_seq41|group; <a href="/dbget-bin/www_bget?ko:K01047">K01047</a>  PLA2G, SPLA2; secretory phospholipase A2 [EC:3.1.1.4]
D      comp139003_c0_seq2|group; <a href="/dbget-bin/www_bget?ko:K01047">K01047</a>  PLA2G, SPLA2; secretory phospholipase A2 [EC:3.1.1.4]
D      comp140160_c0_seq3|phospholipase; <a href="/dbget-bin/www_bget?ko:K01047">K01047</a>  PLA2G, SPLA2; secretory phospholipase A2 [EC:3.1.1.4]
D      comp140160_c0_seq5|phospholipase; <a href="/dbget-bin/www_bget?ko:K01047">K01047</a>  PLA2G, SPLA2; secretory phospholipase A2 [EC:3.1.1.4]
D      comp140160_c0_seq8|phospholipase; <a href="/dbget-bin/www_bget?ko:K01047">K01047</a>  PLA2G, SPLA2; secretory phospholipase A2 [EC:3.1.1.4]
D      comp140160_c0_seq10|phospholipase; <a href="/dbget-bin/www_bget?ko:K01047">K01047</a>  PLA2G, SPLA2; secretory phospholipase A2 [EC:3.1.1.4]
D      comp140160_c0_seq14|phospholipase; <a href="/dbget-bin/www_bget?ko:K01047">K01047</a>  PLA2G, SPLA2; secretory phospholipase A2 [EC:3.1.1.4]
D      comp140160_c0_seq16|phospholipase; <a href="/dbget-bin/www_bget?ko:K01047">K01047</a>  PLA2G, SPLA2; secretory phospholipase A2 [EC:3.1.1.4]
D      comp999923_c0_seq1|group; <a href="/dbget-bin/www_bget?ko:K01047">K01047</a>  PLA2G, SPLA2; secretory phospholipase A2 [EC:3.1.1.4]
D      comp138938_c1_seq1|cytosolic; <a href="/dbget-bin/www_bget?ko:K16342">K16342</a>  PLA2G4, CPLA2; cytosolic phospholipase A2 [EC:3.1.1.4]
D      comp144868_c2_seq4|cytosolic; <a href="/dbget-bin/www_bget?ko:K16342">K16342</a>  PLA2G4, CPLA2; cytosolic phospholipase A2 [EC:3.1.1.4]
D      comp144868_c2_seq11|cytosolic; <a href="/dbget-bin/www_bget?ko:K16342">K16342</a>  PLA2G4, CPLA2; cytosolic phospholipase A2 [EC:3.1.1.4]
D      comp144868_c2_seq14|cytosolic; <a href="/dbget-bin/www_bget?ko:K16342">K16342</a>  PLA2G4, CPLA2; cytosolic phospholipase A2 [EC:3.1.1.4]
D      comp144868_c2_seq21|cytosolic; <a href="/dbget-bin/www_bget?ko:K16342">K16342</a>  PLA2G4, CPLA2; cytosolic phospholipase A2 [EC:3.1.1.4]
D      comp144868_c2_seq22|cytosolic; <a href="/dbget-bin/www_bget?ko:K16342">K16342</a>  PLA2G4, CPLA2; cytosolic phospholipase A2 [EC:3.1.1.4]
D      comp144868_c2_seq26|cytosolic; <a href="/dbget-bin/www_bget?ko:K16342">K16342</a>  PLA2G4, CPLA2; cytosolic phospholipase A2 [EC:3.1.1.4]
D      comp133724_c0_seq1|85; <a href="/dbget-bin/www_bget?ko:K16343">K16343</a>  PLA2G6, IPLA2; calcium-independent phospholipase A2 [EC:3.1.1.4]
D      comp133724_c0_seq2|85; <a href="/dbget-bin/www_bget?ko:K16343">K16343</a>  PLA2G6, IPLA2; calcium-independent phospholipase A2 [EC:3.1.1.4]
D      comp137345_c0_seq9|lysophosphatidylcholine; <a href="/dbget-bin/www_bget?ko:K13510">K13510</a>  LPCAT1_2; lysophosphatidylcholine acyltransferase / lyso-PAF acetyltransferase [EC:2.3.1.23 2.3.1.67]
D      comp137345_c0_seq10|lysophosphatidylcholine; <a href="/dbget-bin/www_bget?ko:K13510">K13510</a>  LPCAT1_2; lysophosphatidylcholine acyltransferase / lyso-PAF acetyltransferase [EC:2.3.1.23 2.3.1.67]
D      comp141765_c1_seq2|lysophosphatidylcholine; <a href="/dbget-bin/www_bget?ko:K13510">K13510</a>  LPCAT1_2; lysophosphatidylcholine acyltransferase / lyso-PAF acetyltransferase [EC:2.3.1.23 2.3.1.67]
D      comp130265_c0_seq2|lysophospholipid; <a href="/dbget-bin/www_bget?ko:K13512">K13512</a>  LPCAT4, AGPAT7; lysophospholipid acyltransferase [EC:2.3.1.23 2.3.1.-]
D      comp142858_c2_seq7|lysophospholipid; <a href="/dbget-bin/www_bget?ko:K13515">K13515</a>  LPCAT3, MBOAT5; lysophospholipid acyltransferase 5 [EC:2.3.1.23 2.3.1.-]
D      comp142858_c2_seq13|lysophospholipid; <a href="/dbget-bin/www_bget?ko:K13515">K13515</a>  LPCAT3, MBOAT5; lysophospholipid acyltransferase 5 [EC:2.3.1.23 2.3.1.-]
D      comp142553_c3_seq6|acyl-protein; <a href="/dbget-bin/www_bget?ko:K06128">K06128</a>  LYPLA1; lysophospholipase I [EC:3.1.1.5]
D      comp142553_c3_seq9|acyl-protein; <a href="/dbget-bin/www_bget?ko:K06128">K06128</a>  LYPLA1; lysophospholipase I [EC:3.1.1.5]
D      comp142553_c3_seq18|acyl-protein; <a href="/dbget-bin/www_bget?ko:K06128">K06128</a>  LYPLA1; lysophospholipase I [EC:3.1.1.5]
D      comp144014_c0_seq2|group; <a href="/dbget-bin/www_bget?ko:K06129">K06129</a>  LYPLA3; lysophospholipase III [EC:3.1.1.5]
D      comp141335_c3_seq4|acyl-protein; <a href="/dbget-bin/www_bget?ko:K06130">K06130</a>  LYPLA2; lysophospholipase II [EC:3.1.1.5]
D      comp141335_c3_seq7|acyl-protein; <a href="/dbget-bin/www_bget?ko:K06130">K06130</a>  LYPLA2; lysophospholipase II [EC:3.1.1.5]
D      comp141335_c3_seq9|acyl-protein; <a href="/dbget-bin/www_bget?ko:K06130">K06130</a>  LYPLA2; lysophospholipase II [EC:3.1.1.5]
D      comp141335_c3_seq10|acyl-protein; <a href="/dbget-bin/www_bget?ko:K06130">K06130</a>  LYPLA2; lysophospholipase II [EC:3.1.1.5]
D      comp143192_c5_seq1|patatin-like; <a href="/dbget-bin/www_bget?ko:K14676">K14676</a>  NTE, NRE; lysophospholipid hydrolase [EC:3.1.1.5]
D      comp143192_c5_seq2|patatin-like; <a href="/dbget-bin/www_bget?ko:K14676">K14676</a>  NTE, NRE; lysophospholipid hydrolase [EC:3.1.1.5]
D      comp143192_c5_seq3|patatin-like; <a href="/dbget-bin/www_bget?ko:K14676">K14676</a>  NTE, NRE; lysophospholipid hydrolase [EC:3.1.1.5]
D      comp143192_c5_seq4|patatin-like; <a href="/dbget-bin/www_bget?ko:K14676">K14676</a>  NTE, NRE; lysophospholipid hydrolase [EC:3.1.1.5]
D      comp143192_c5_seq5|patatin-like; <a href="/dbget-bin/www_bget?ko:K14676">K14676</a>  NTE, NRE; lysophospholipid hydrolase [EC:3.1.1.5]
D      comp143192_c5_seq7|patatin-like; <a href="/dbget-bin/www_bget?ko:K14676">K14676</a>  NTE, NRE; lysophospholipid hydrolase [EC:3.1.1.5]
D      comp143192_c5_seq9|neuropathy; <a href="/dbget-bin/www_bget?ko:K14676">K14676</a>  NTE, NRE; lysophospholipid hydrolase [EC:3.1.1.5]
D      comp143192_c5_seq10|patatin-like; <a href="/dbget-bin/www_bget?ko:K14676">K14676</a>  NTE, NRE; lysophospholipid hydrolase [EC:3.1.1.5]
D      comp143192_c5_seq11|patatin-like; <a href="/dbget-bin/www_bget?ko:K14676">K14676</a>  NTE, NRE; lysophospholipid hydrolase [EC:3.1.1.5]
D      comp143192_c5_seq13|patatin-like; <a href="/dbget-bin/www_bget?ko:K14676">K14676</a>  NTE, NRE; lysophospholipid hydrolase [EC:3.1.1.5]
D      comp143192_c5_seq14|patatin-like; <a href="/dbget-bin/www_bget?ko:K14676">K14676</a>  NTE, NRE; lysophospholipid hydrolase [EC:3.1.1.5]
D      comp143192_c5_seq15|patatin-like; <a href="/dbget-bin/www_bget?ko:K14676">K14676</a>  NTE, NRE; lysophospholipid hydrolase [EC:3.1.1.5]
D      comp144514_c0_seq21|patatin-like; <a href="/dbget-bin/www_bget?ko:K14676">K14676</a>  NTE, NRE; lysophospholipid hydrolase [EC:3.1.1.5]
D      comp144514_c0_seq28|patatin-like; <a href="/dbget-bin/www_bget?ko:K14676">K14676</a>  NTE, NRE; lysophospholipid hydrolase [EC:3.1.1.5]
D      comp144514_c0_seq52|patatin-like; <a href="/dbget-bin/www_bget?ko:K14676">K14676</a>  NTE, NRE; lysophospholipid hydrolase [EC:3.1.1.5]
D      comp144514_c0_seq55|patatin-like; <a href="/dbget-bin/www_bget?ko:K14676">K14676</a>  NTE, NRE; lysophospholipid hydrolase [EC:3.1.1.5]
D      comp143009_c3_seq15|acetylcholinesterase; <a href="/dbget-bin/www_bget?ko:K01049">K01049</a>  ACHE; acetylcholinesterase [EC:3.1.1.7]
D      comp143009_c3_seq17|acetylcholinesterase; <a href="/dbget-bin/www_bget?ko:K01049">K01049</a>  ACHE; acetylcholinesterase [EC:3.1.1.7]
D      comp143009_c3_seq18|acetylcholinesterase; <a href="/dbget-bin/www_bget?ko:K01049">K01049</a>  ACHE; acetylcholinesterase [EC:3.1.1.7]
D      comp143009_c3_seq32|acetylcholinesterase; <a href="/dbget-bin/www_bget?ko:K01049">K01049</a>  ACHE; acetylcholinesterase [EC:3.1.1.7]
D      comp144011_c4_seq10|choline; <a href="/dbget-bin/www_bget?ko:K14156">K14156</a>  CHK; choline/ethanolamine kinase [EC:2.7.1.32 2.7.1.82]
D      comp144011_c4_seq22|choline; <a href="/dbget-bin/www_bget?ko:K14156">K14156</a>  CHK; choline/ethanolamine kinase [EC:2.7.1.32 2.7.1.82]
D      comp60558_c0_seq1|probable; <a href="/dbget-bin/www_bget?ko:K06124">K06124</a>  PHOSPHO1; phosphoethanolamine/phosphocholine phosphatase [EC:3.1.3.75]
D      comp141947_c1_seq1|probable; <a href="/dbget-bin/www_bget?ko:K06124">K06124</a>  PHOSPHO1; phosphoethanolamine/phosphocholine phosphatase [EC:3.1.3.75]
D      comp141947_c1_seq2|probable; <a href="/dbget-bin/www_bget?ko:K06124">K06124</a>  PHOSPHO1; phosphoethanolamine/phosphocholine phosphatase [EC:3.1.3.75]
D      comp141947_c1_seq3|probable; <a href="/dbget-bin/www_bget?ko:K06124">K06124</a>  PHOSPHO1; phosphoethanolamine/phosphocholine phosphatase [EC:3.1.3.75]
D      comp141947_c1_seq4|probable; <a href="/dbget-bin/www_bget?ko:K06124">K06124</a>  PHOSPHO1; phosphoethanolamine/phosphocholine phosphatase [EC:3.1.3.75]
D      comp141947_c1_seq5|probable; <a href="/dbget-bin/www_bget?ko:K06124">K06124</a>  PHOSPHO1; phosphoethanolamine/phosphocholine phosphatase [EC:3.1.3.75]
D      comp141947_c1_seq6|probable; <a href="/dbget-bin/www_bget?ko:K06124">K06124</a>  PHOSPHO1; phosphoethanolamine/phosphocholine phosphatase [EC:3.1.3.75]
D      comp141947_c1_seq9|probable; <a href="/dbget-bin/www_bget?ko:K06124">K06124</a>  PHOSPHO1; phosphoethanolamine/phosphocholine phosphatase [EC:3.1.3.75]
D      comp141947_c1_seq10|probable; <a href="/dbget-bin/www_bget?ko:K06124">K06124</a>  PHOSPHO1; phosphoethanolamine/phosphocholine phosphatase [EC:3.1.3.75]
D      comp141947_c1_seq12|probable; <a href="/dbget-bin/www_bget?ko:K06124">K06124</a>  PHOSPHO1; phosphoethanolamine/phosphocholine phosphatase [EC:3.1.3.75]
D      comp141947_c1_seq13|probable; <a href="/dbget-bin/www_bget?ko:K06124">K06124</a>  PHOSPHO1; phosphoethanolamine/phosphocholine phosphatase [EC:3.1.3.75]
D      comp141947_c1_seq14|probable; <a href="/dbget-bin/www_bget?ko:K06124">K06124</a>  PHOSPHO1; phosphoethanolamine/phosphocholine phosphatase [EC:3.1.3.75]
D      comp141947_c1_seq15|probable; <a href="/dbget-bin/www_bget?ko:K06124">K06124</a>  PHOSPHO1; phosphoethanolamine/phosphocholine phosphatase [EC:3.1.3.75]
D      comp141947_c1_seq16|probable; <a href="/dbget-bin/www_bget?ko:K06124">K06124</a>  PHOSPHO1; phosphoethanolamine/phosphocholine phosphatase [EC:3.1.3.75]
D      comp141947_c1_seq18|probable; <a href="/dbget-bin/www_bget?ko:K06124">K06124</a>  PHOSPHO1; phosphoethanolamine/phosphocholine phosphatase [EC:3.1.3.75]
D      comp141947_c1_seq19|probable; <a href="/dbget-bin/www_bget?ko:K06124">K06124</a>  PHOSPHO1; phosphoethanolamine/phosphocholine phosphatase [EC:3.1.3.75]
D      comp141947_c1_seq22|probable; <a href="/dbget-bin/www_bget?ko:K06124">K06124</a>  PHOSPHO1; phosphoethanolamine/phosphocholine phosphatase [EC:3.1.3.75]
D      comp132088_c0_seq1|choline-phosphate; <a href="/dbget-bin/www_bget?ko:K00968">K00968</a>  PCYT1; choline-phosphate cytidylyltransferase [EC:2.7.7.15]
[truncated: 7,691,624 more chars]
