# Supplementary material for: Characterization of the transcriptome of fast and slow muscle myotomal fibres in the pacu (Piaractus mesopotamicus)
Source: BMC Genomics. 2015 Mar 14;16(1):182. doi: 10.1186/s12864-015-1423-6 (PMC4372171; doi:10.1186/s12864-015-1423-6)
Supplement: Additional file 2: — KEEG Automatic Annotation Sever results. Hierarchical information of the sequences from annotated transcriptome mapped to the KEGG pathways maps using the automatic annotation tool KAAS [54]. [file 12864_2015_1423_MOESM2_ESM.zip › hier/q00002.keg]

+E	Module
#<h2><a href="/kegg/kegg2.html"><img src="/Fig/bget/kegg3.gif" align="middle" border=0></a>&nbsp; KEGG Modules</h2>
#<!---
#ENTRY       ko00002
#NAME        Module
#DEFINITION  KEGG modules Pacu_blasted
#--->
!
A<b>Pathway module</b>
B
B  <b>Energy metabolism</b>
C    Carbon fixation
D      <a href="/kegg-bin/show_module?M00165">M00165</a>  Reductive pentose phosphate cycle (Calvin cycle) [PATH:<a href="/kegg-bin/show_pathway?map00710+M00165">map00710</a>]
E        comp145378_c0_seq3|phosphoglycerate; <a href="/dbget-bin/www_bget?K00927">K00927</a>  PGK, pgk; phosphoglycerate kinase [EC:2.7.2.3]
E        comp145378_c0_seq4|phosphoglycerate; <a href="/dbget-bin/www_bget?K00927">K00927</a>  PGK, pgk; phosphoglycerate kinase [EC:2.7.2.3]
E        comp104583_c0_seq1|fructose-bisphosphate; <a href="/dbget-bin/www_bget?K01623">K01623</a>  ALDO; fructose-bisphosphate aldolase, class I [EC:4.1.2.13]
E        comp135533_c0_seq1|fructose-bisphosphate; <a href="/dbget-bin/www_bget?K01623">K01623</a>  ALDO; fructose-bisphosphate aldolase, class I [EC:4.1.2.13]
E        comp139757_c1_seq38|fructose-; <a href="/dbget-bin/www_bget?K03841">K03841</a>  FBP, fbp; fructose-1,6-bisphosphatase I [EC:3.1.3.11]
E        comp139757_c1_seq43|fructose-; <a href="/dbget-bin/www_bget?K03841">K03841</a>  FBP, fbp; fructose-1,6-bisphosphatase I [EC:3.1.3.11]
E        comp141639_c0_seq2|transketolase-like; <a href="/dbget-bin/www_bget?K00615">K00615</a>  E2.2.1.1, tktA, tktB; transketolase [EC:2.2.1.1]
E        comp141639_c0_seq3|transketolase-like; <a href="/dbget-bin/www_bget?K00615">K00615</a>  E2.2.1.1, tktA, tktB; transketolase [EC:2.2.1.1]
E        comp141639_c0_seq4|transketolase-like; <a href="/dbget-bin/www_bget?K00615">K00615</a>  E2.2.1.1, tktA, tktB; transketolase [EC:2.2.1.1]
E        comp141639_c0_seq17|transketolase-like; <a href="/dbget-bin/www_bget?K00615">K00615</a>  E2.2.1.1, tktA, tktB; transketolase [EC:2.2.1.1]
E        comp142476_c0_seq6|transketolase; <a href="/dbget-bin/www_bget?K00615">K00615</a>  E2.2.1.1, tktA, tktB; transketolase [EC:2.2.1.1]
E        comp142476_c0_seq20|transketolase; <a href="/dbget-bin/www_bget?K00615">K00615</a>  E2.2.1.1, tktA, tktB; transketolase [EC:2.2.1.1]
E        comp142476_c0_seq21|transketolase; <a href="/dbget-bin/www_bget?K00615">K00615</a>  E2.2.1.1, tktA, tktB; transketolase [EC:2.2.1.1]
E        comp142476_c0_seq23|transketolase; <a href="/dbget-bin/www_bget?K00615">K00615</a>  E2.2.1.1, tktA, tktB; transketolase [EC:2.2.1.1]
E        comp142476_c0_seq24|transketolase; <a href="/dbget-bin/www_bget?K00615">K00615</a>  E2.2.1.1, tktA, tktB; transketolase [EC:2.2.1.1]
E        comp142476_c0_seq28|transketolase; <a href="/dbget-bin/www_bget?K00615">K00615</a>  E2.2.1.1, tktA, tktB; transketolase [EC:2.2.1.1]
E        comp142476_c0_seq29|transketolase; <a href="/dbget-bin/www_bget?K00615">K00615</a>  E2.2.1.1, tktA, tktB; transketolase [EC:2.2.1.1]
E        comp142476_c0_seq31|transketolase; <a href="/dbget-bin/www_bget?K00615">K00615</a>  E2.2.1.1, tktA, tktB; transketolase [EC:2.2.1.1]
E        comp142476_c0_seq32|transketolase; <a href="/dbget-bin/www_bget?K00615">K00615</a>  E2.2.1.1, tktA, tktB; transketolase [EC:2.2.1.1]
E        comp142476_c0_seq33|transketolase; <a href="/dbget-bin/www_bget?K00615">K00615</a>  E2.2.1.1, tktA, tktB; transketolase [EC:2.2.1.1]
E        comp142476_c0_seq40|transketolase; <a href="/dbget-bin/www_bget?K00615">K00615</a>  E2.2.1.1, tktA, tktB; transketolase [EC:2.2.1.1]
E        comp142476_c0_seq41|transketolase; <a href="/dbget-bin/www_bget?K00615">K00615</a>  E2.2.1.1, tktA, tktB; transketolase [EC:2.2.1.1]
E        comp142476_c0_seq42|transketolase; <a href="/dbget-bin/www_bget?K00615">K00615</a>  E2.2.1.1, tktA, tktB; transketolase [EC:2.2.1.1]
E        comp142476_c0_seq48|transketolase; <a href="/dbget-bin/www_bget?K00615">K00615</a>  E2.2.1.1, tktA, tktB; transketolase [EC:2.2.1.1]
E        comp142476_c0_seq49|transketolase; <a href="/dbget-bin/www_bget?K00615">K00615</a>  E2.2.1.1, tktA, tktB; transketolase [EC:2.2.1.1]
E        comp136275_c0_seq1|ribose-5-phosphate; <a href="/dbget-bin/www_bget?K01807">K01807</a>  rpiA; ribose 5-phosphate isomerase A [EC:5.3.1.6]
D      <a href="/kegg-bin/show_module?M00166">M00166</a>  Reductive pentose phosphate cycle, RuBP + CO2 => glyceraldehyde-3P [PATH:<a href="/kegg-bin/show_pathway?map00710+M00166">map00710</a>]
E        comp145378_c0_seq3|phosphoglycerate; <a href="/dbget-bin/www_bget?K00927">K00927</a>  PGK, pgk; phosphoglycerate kinase [EC:2.7.2.3]
E        comp145378_c0_seq4|phosphoglycerate; <a href="/dbget-bin/www_bget?K00927">K00927</a>  PGK, pgk; phosphoglycerate kinase [EC:2.7.2.3]
D      <a href="/kegg-bin/show_module?M00167">M00167</a>  Reductive pentose phosphate cycle, glyceraldehyde-3P => RuBP [PATH:<a href="/kegg-bin/show_pathway?map00710+M00167">map00710</a>]
E        comp104583_c0_seq1|fructose-bisphosphate; <a href="/dbget-bin/www_bget?K01623">K01623</a>  ALDO; fructose-bisphosphate aldolase, class I [EC:4.1.2.13]
E        comp135533_c0_seq1|fructose-bisphosphate; <a href="/dbget-bin/www_bget?K01623">K01623</a>  ALDO; fructose-bisphosphate aldolase, class I [EC:4.1.2.13]
E        comp139757_c1_seq38|fructose-; <a href="/dbget-bin/www_bget?K03841">K03841</a>  FBP, fbp; fructose-1,6-bisphosphatase I [EC:3.1.3.11]
E        comp139757_c1_seq43|fructose-; <a href="/dbget-bin/www_bget?K03841">K03841</a>  FBP, fbp; fructose-1,6-bisphosphatase I [EC:3.1.3.11]
E        comp141639_c0_seq2|transketolase-like; <a href="/dbget-bin/www_bget?K00615">K00615</a>  E2.2.1.1, tktA, tktB; transketolase [EC:2.2.1.1]
E        comp141639_c0_seq3|transketolase-like; <a href="/dbget-bin/www_bget?K00615">K00615</a>  E2.2.1.1, tktA, tktB; transketolase [EC:2.2.1.1]
E        comp141639_c0_seq4|transketolase-like; <a href="/dbget-bin/www_bget?K00615">K00615</a>  E2.2.1.1, tktA, tktB; transketolase [EC:2.2.1.1]
E        comp141639_c0_seq17|transketolase-like; <a href="/dbget-bin/www_bget?K00615">K00615</a>  E2.2.1.1, tktA, tktB; transketolase [EC:2.2.1.1]
E        comp142476_c0_seq6|transketolase; <a href="/dbget-bin/www_bget?K00615">K00615</a>  E2.2.1.1, tktA, tktB; transketolase [EC:2.2.1.1]
E        comp142476_c0_seq20|transketolase; <a href="/dbget-bin/www_bget?K00615">K00615</a>  E2.2.1.1, tktA, tktB; transketolase [EC:2.2.1.1]
E        comp142476_c0_seq21|transketolase; <a href="/dbget-bin/www_bget?K00615">K00615</a>  E2.2.1.1, tktA, tktB; transketolase [EC:2.2.1.1]
E        comp142476_c0_seq23|transketolase; <a href="/dbget-bin/www_bget?K00615">K00615</a>  E2.2.1.1, tktA, tktB; transketolase [EC:2.2.1.1]
E        comp142476_c0_seq24|transketolase; <a href="/dbget-bin/www_bget?K00615">K00615</a>  E2.2.1.1, tktA, tktB; transketolase [EC:2.2.1.1]
E        comp142476_c0_seq28|transketolase; <a href="/dbget-bin/www_bget?K00615">K00615</a>  E2.2.1.1, tktA, tktB; transketolase [EC:2.2.1.1]
E        comp142476_c0_seq29|transketolase; <a href="/dbget-bin/www_bget?K00615">K00615</a>  E2.2.1.1, tktA, tktB; transketolase [EC:2.2.1.1]
E        comp142476_c0_seq31|transketolase; <a href="/dbget-bin/www_bget?K00615">K00615</a>  E2.2.1.1, tktA, tktB; transketolase [EC:2.2.1.1]
E        comp142476_c0_seq32|transketolase; <a href="/dbget-bin/www_bget?K00615">K00615</a>  E2.2.1.1, tktA, tktB; transketolase [EC:2.2.1.1]
E        comp142476_c0_seq33|transketolase; <a href="/dbget-bin/www_bget?K00615">K00615</a>  E2.2.1.1, tktA, tktB; transketolase [EC:2.2.1.1]
E        comp142476_c0_seq40|transketolase; <a href="/dbget-bin/www_bget?K00615">K00615</a>  E2.2.1.1, tktA, tktB; transketolase [EC:2.2.1.1]
E        comp142476_c0_seq41|transketolase; <a href="/dbget-bin/www_bget?K00615">K00615</a>  E2.2.1.1, tktA, tktB; transketolase [EC:2.2.1.1]
E        comp142476_c0_seq42|transketolase; <a href="/dbget-bin/www_bget?K00615">K00615</a>  E2.2.1.1, tktA, tktB; transketolase [EC:2.2.1.1]
E        comp142476_c0_seq48|transketolase; <a href="/dbget-bin/www_bget?K00615">K00615</a>  E2.2.1.1, tktA, tktB; transketolase [EC:2.2.1.1]
E        comp142476_c0_seq49|transketolase; <a href="/dbget-bin/www_bget?K00615">K00615</a>  E2.2.1.1, tktA, tktB; transketolase [EC:2.2.1.1]
E        comp136275_c0_seq1|ribose-5-phosphate; <a href="/dbget-bin/www_bget?K01807">K01807</a>  rpiA; ribose 5-phosphate isomerase A [EC:5.3.1.6]
D      <a href="/kegg-bin/show_module?M00168">M00168</a>  CAM (Crassulacean acid metabolism), dark [PATH:<a href="/kegg-bin/show_pathway?map00710+M00168">map00710</a>]
E        comp145383_c2_seq3|malate; <a href="/dbget-bin/www_bget?K00025">K00025</a>  MDH1; malate dehydrogenase [EC:1.1.1.37]
E        comp142400_c1_seq4|malate; <a href="/dbget-bin/www_bget?K00026">K00026</a>  MDH2; malate dehydrogenase [EC:1.1.1.37]
D      <a href="/kegg-bin/show_module?M00169">M00169</a>  CAM (Crassulacean acid metabolism), light [PATH:<a href="/kegg-bin/show_pathway?map00710+M00169">map00710</a>]
E        comp137777_c0_seq6|nadp-dependent; <a href="/dbget-bin/www_bget?K00029">K00029</a>  E1.1.1.40, maeB; malate dehydrogenase (oxaloacetate-decarboxylating)(NADP+) [EC:1.1.1.40]
E        comp137777_c0_seq7|nadp-dependent; <a href="/dbget-bin/www_bget?K00029">K00029</a>  E1.1.1.40, maeB; malate dehydrogenase (oxaloacetate-decarboxylating)(NADP+) [EC:1.1.1.40]
D      <a href="/kegg-bin/show_module?M00170">M00170</a>  C4-dicarboxylic acid cycle, phosphoenolpyruvate carboxykinase type [PATH:<a href="/kegg-bin/show_pathway?map00710+M00170">map00710</a>]
E        comp145201_c1_seq5|aspartate; <a href="/dbget-bin/www_bget?K14454">K14454</a>  GOT1; aspartate aminotransferase, cytoplasmic [EC:2.6.1.1]
E        comp145201_c1_seq17|aspartate; <a href="/dbget-bin/www_bget?K14454">K14454</a>  GOT1; aspartate aminotransferase, cytoplasmic [EC:2.6.1.1]
D      <a href="/kegg-bin/show_module?M00171">M00171</a>  C4-dicarboxylic acid cycle, NAD+ -malic enzyme type [PATH:<a href="/kegg-bin/show_pathway?map00710+M00171">map00710</a>]
E        comp145201_c1_seq5|aspartate; <a href="/dbget-bin/www_bget?K14454">K14454</a>  GOT1; aspartate aminotransferase, cytoplasmic [EC:2.6.1.1]
E        comp145201_c1_seq17|aspartate; <a href="/dbget-bin/www_bget?K14454">K14454</a>  GOT1; aspartate aminotransferase, cytoplasmic [EC:2.6.1.1]
E        comp145599_c1_seq1|aspartate; <a href="/dbget-bin/www_bget?K14455">K14455</a>  GOT2; aspartate aminotransferase, mitochondrial [EC:2.6.1.1]
E        comp145383_c2_seq3|malate; <a href="/dbget-bin/www_bget?K00025">K00025</a>  MDH1; malate dehydrogenase [EC:1.1.1.37]
E        comp142400_c1_seq4|malate; <a href="/dbget-bin/www_bget?K00026">K00026</a>  MDH2; malate dehydrogenase [EC:1.1.1.37]
E        comp133568_c0_seq1|alanine; <a href="/dbget-bin/www_bget?K00814">K00814</a>  GPT, ALT; alanine transaminase [EC:2.6.1.2]
E        comp132746_c0_seq5|alanine; <a href="/dbget-bin/www_bget?K00814">K00814</a>  GPT, ALT; alanine transaminase [EC:2.6.1.2]
E        comp132746_c0_seq6|alanine; <a href="/dbget-bin/www_bget?K00814">K00814</a>  GPT, ALT; alanine transaminase [EC:2.6.1.2]
D      <a href="/kegg-bin/show_module?M00172">M00172</a>  C4-dicarboxylic acid cycle, NADP+ -malic enzyme type [PATH:<a href="/kegg-bin/show_pathway?map00710+M00172">map00710</a>]
E        comp137777_c0_seq6|nadp-dependent; <a href="/dbget-bin/www_bget?K00029">K00029</a>  E1.1.1.40, maeB; malate dehydrogenase (oxaloacetate-decarboxylating)(NADP+) [EC:1.1.1.40]
E        comp137777_c0_seq7|nadp-dependent; <a href="/dbget-bin/www_bget?K00029">K00029</a>  E1.1.1.40, maeB; malate dehydrogenase (oxaloacetate-decarboxylating)(NADP+) [EC:1.1.1.40]
D      <a href="/kegg-bin/show_module?M00173">M00173</a>  Reductive citric acid cycle (Arnon-Buchanan cycle) [PATH:<a href="/kegg-bin/show_pathway?map00720+M00173">map00720</a>]
E        comp139085_c0_seq4|pyruvate; <a href="/dbget-bin/www_bget?K01958">K01958</a>  PC, pyc; pyruvate carboxylase [EC:6.4.1.1]
E        comp139085_c0_seq5|pyruvate; <a href="/dbget-bin/www_bget?K01958">K01958</a>  PC, pyc; pyruvate carboxylase [EC:6.4.1.1]
E        comp145440_c1_seq1|fumarate; <a href="/dbget-bin/www_bget?K01679">K01679</a>  E4.2.1.2B, fumC; fumarate hydratase, class II [EC:4.2.1.2]
E        comp138230_c0_seq1|isocitrate; <a href="/dbget-bin/www_bget?K00031">K00031</a>  IDH1, IDH2, icd; isocitrate dehydrogenase [EC:1.1.1.42]
E        comp138230_c0_seq10|isocitrate; <a href="/dbget-bin/www_bget?K00031">K00031</a>  IDH1, IDH2, icd; isocitrate dehydrogenase [EC:1.1.1.42]
E        comp145526_c0_seq1|isocitrate; <a href="/dbget-bin/www_bget?K00031">K00031</a>  IDH1, IDH2, icd; isocitrate dehydrogenase [EC:1.1.1.42]
E        comp142529_c0_seq13|cytoplasmic; <a href="/dbget-bin/www_bget?K01681">K01681</a>  ACO, acnA; aconitate hydratase 1 / homoaconitase [EC:4.2.1.3 4.2.1.-]
E        comp142529_c0_seq15|cytoplasmic; <a href="/dbget-bin/www_bget?K01681">K01681</a>  ACO, acnA; aconitate hydratase 1 / homoaconitase [EC:4.2.1.3 4.2.1.-]
E        comp142529_c0_seq25|cytoplasmic; <a href="/dbget-bin/www_bget?K01681">K01681</a>  ACO, acnA; aconitate hydratase 1 / homoaconitase [EC:4.2.1.3 4.2.1.-]
E        comp142529_c0_seq27|cytoplasmic; <a href="/dbget-bin/www_bget?K01681">K01681</a>  ACO, acnA; aconitate hydratase 1 / homoaconitase [EC:4.2.1.3 4.2.1.-]
E        comp143774_c0_seq3|aconitase; <a href="/dbget-bin/www_bget?K01681">K01681</a>  ACO, acnA; aconitate hydratase 1 / homoaconitase [EC:4.2.1.3 4.2.1.-]
E        comp143774_c0_seq7|aconitase; <a href="/dbget-bin/www_bget?K01681">K01681</a>  ACO, acnA; aconitate hydratase 1 / homoaconitase [EC:4.2.1.3 4.2.1.-]
D      <a href="/kegg-bin/show_module?M00377">M00377</a>  Reductive acetyl-CoA pathway (Wood-Ljungdahl pathway) [PATH:<a href="/kegg-bin/show_pathway?map00720+M00377">map00720</a>]
E        comp144669_c1_seq19|methylenetetrahydrofolate; <a href="/dbget-bin/www_bget?K00297">K00297</a>  E1.5.1.20, metF; methylenetetrahydrofolate reductase (NADPH) [EC:1.5.1.20]
E        comp144669_c1_seq53|methylenetetrahydrofolate; <a href="/dbget-bin/www_bget?K00297">K00297</a>  E1.5.1.20, metF; methylenetetrahydrofolate reductase (NADPH) [EC:1.5.1.20]
D      <a href="/kegg-bin/show_module?M00376">M00376</a>  3-Hydroxypropionate bicycle [PATH:<a href="/kegg-bin/show_pathway?map00720+M00376">map00720</a>]
E        comp138476_c0_seq6|propionyl-; <a href="/dbget-bin/www_bget?K01965">K01965</a>  PCCA, pccA; propionyl-CoA carboxylase alpha chain [EC:6.4.1.3]
E        comp138476_c0_seq8|propionyl-; <a href="/dbget-bin/www_bget?K01965">K01965</a>  PCCA, pccA; propionyl-CoA carboxylase alpha chain [EC:6.4.1.3]
E        comp143769_c0_seq1|propionyl-; <a href="/dbget-bin/www_bget?K01966">K01966</a>  PCCB, pccB; propionyl-CoA carboxylase beta chain [EC:6.4.1.3]
E        comp143364_c1_seq5|methylmalonyl-; <a href="/dbget-bin/www_bget?K05606">K05606</a>  MCEE, epi; methylmalonyl-CoA/ethylmalonyl-CoA epimerase [EC:5.1.99.1]
E        comp137101_c0_seq3|methylmalonyl-; <a href="/dbget-bin/www_bget?K01847">K01847</a>  MUT; methylmalonyl-CoA mutase [EC:5.4.99.2]
E        comp145440_c1_seq1|fumarate; <a href="/dbget-bin/www_bget?K01679">K01679</a>  E4.2.1.2B, fumC; fumarate hydratase, class II [EC:4.2.1.2]
D      <a href="/kegg-bin/show_module?M00375">M00375</a>  Hydroxypropionate-hydroxybutylate cycle [PATH:<a href="/kegg-bin/show_pathway?map00720+M00375">map00720</a>]
E        comp138476_c0_seq6|propionyl-; <a href="/dbget-bin/www_bget?K01965">K01965</a>  PCCA, pccA; propionyl-CoA carboxylase alpha chain [EC:6.4.1.3]
E        comp138476_c0_seq8|propionyl-; <a href="/dbget-bin/www_bget?K01965">K01965</a>  PCCA, pccA; propionyl-CoA carboxylase alpha chain [EC:6.4.1.3]
E        comp143769_c0_seq1|propionyl-; <a href="/dbget-bin/www_bget?K01966">K01966</a>  PCCB, pccB; propionyl-CoA carboxylase beta chain [EC:6.4.1.3]
E        comp143364_c1_seq5|methylmalonyl-; <a href="/dbget-bin/www_bget?K05606">K05606</a>  MCEE, epi; methylmalonyl-CoA/ethylmalonyl-CoA epimerase [EC:5.1.99.1]
E        comp137101_c0_seq3|methylmalonyl-; <a href="/dbget-bin/www_bget?K01847">K01847</a>  MUT; methylmalonyl-CoA mutase [EC:5.4.99.2]
E        comp133479_c0_seq8|acetyl-; <a href="/dbget-bin/www_bget?K00626">K00626</a>  E2.3.1.9, atoB; acetyl-CoA C-acetyltransferase [EC:2.3.1.9]
E        comp133479_c0_seq16|acetyl-; <a href="/dbget-bin/www_bget?K00626">K00626</a>  E2.3.1.9, atoB; acetyl-CoA C-acetyltransferase [EC:2.3.1.9]
E        comp144932_c0_seq2|acetyl-; <a href="/dbget-bin/www_bget?K00626">K00626</a>  E2.3.1.9, atoB; acetyl-CoA C-acetyltransferase [EC:2.3.1.9]
E        comp144932_c0_seq3|acetyl-; <a href="/dbget-bin/www_bget?K00626">K00626</a>  E2.3.1.9, atoB; acetyl-CoA C-acetyltransferase [EC:2.3.1.9]
E        comp144932_c0_seq5|acetyl-; <a href="/dbget-bin/www_bget?K00626">K00626</a>  E2.3.1.9, atoB; acetyl-CoA C-acetyltransferase [EC:2.3.1.9]
E        comp144932_c0_seq7|acetyl-; <a href="/dbget-bin/www_bget?K00626">K00626</a>  E2.3.1.9, atoB; acetyl-CoA C-acetyltransferase [EC:2.3.1.9]
D      <a href="/kegg-bin/show_module?M00374">M00374</a>  Dicarboxylate-hydroxybutyrate cycle [PATH:<a href="/kegg-bin/show_pathway?map00720+M00374">map00720</a>]
E        comp145440_c1_seq1|fumarate; <a href="/dbget-bin/www_bget?K01679">K01679</a>  E4.2.1.2B, fumC; fumarate hydratase, class II [EC:4.2.1.2]
E        comp133479_c0_seq8|acetyl-; <a href="/dbget-bin/www_bget?K00626">K00626</a>  E2.3.1.9, atoB; acetyl-CoA C-acetyltransferase [EC:2.3.1.9]
E        comp133479_c0_seq16|acetyl-; <a href="/dbget-bin/www_bget?K00626">K00626</a>  E2.3.1.9, atoB; acetyl-CoA C-acetyltransferase [EC:2.3.1.9]
E        comp144932_c0_seq2|acetyl-; <a href="/dbget-bin/www_bget?K00626">K00626</a>  E2.3.1.9, atoB; acetyl-CoA C-acetyltransferase [EC:2.3.1.9]
E        comp144932_c0_seq3|acetyl-; <a href="/dbget-bin/www_bget?K00626">K00626</a>  E2.3.1.9, atoB; acetyl-CoA C-acetyltransferase [EC:2.3.1.9]
E        comp144932_c0_seq5|acetyl-; <a href="/dbget-bin/www_bget?K00626">K00626</a>  E2.3.1.9, atoB; acetyl-CoA C-acetyltransferase [EC:2.3.1.9]
E        comp144932_c0_seq7|acetyl-; <a href="/dbget-bin/www_bget?K00626">K00626</a>  E2.3.1.9, atoB; acetyl-CoA C-acetyltransferase [EC:2.3.1.9]
D      <a href="/kegg-bin/show_module?M00579">M00579</a>  Phosphate acetyltransferase-acetate kinase pathway, acetyl-CoA => acetate [PATH:<a href="/kegg-bin/show_pathway?map00720+M00579">map00720</a>]
C    Nitrogen metabolism
D      <a href="/kegg-bin/show_module?M00175">M00175</a>  Nitrogen fixation, nitrogen => ammonia [PATH:<a href="/kegg-bin/show_pathway?map00910+M00175">map00910</a>]
D      <a href="/kegg-bin/show_module?M00531">M00531</a>  Assimilatory nitrate reduction, nitrate => ammonia [PATH:<a href="/kegg-bin/show_pathway?map00910+M00531">map00910</a>]
D      <a href="/kegg-bin/show_module?M00530">M00530</a>  Dissimilatory nitrate reduction, nitrate => ammonia [PATH:<a href="/kegg-bin/show_pathway?map00910+M00530">map00910</a>]
D      <a href="/kegg-bin/show_module?M00529">M00529</a>  Denitrification, nitrate => nitrogen [PATH:<a href="/kegg-bin/show_pathway?map00910+M00529">map00910</a>]
D      <a href="/kegg-bin/show_module?M00528">M00528</a>  Nitrification, ammonia => nitrite [PATH:<a href="/kegg-bin/show_pathway?map00910+M00528">map00910</a>]
C    Methane metabolism
D      <a href="/kegg-bin/show_module?M00347">M00347</a>  Methanogenesis, formate => methane [PATH:<a href="/kegg-bin/show_pathway?map00680+M00347">map00680</a>]
D      <a href="/kegg-bin/show_module?M00567">M00567</a>  Methanogenesis, CO2 => methane [PATH:<a href="/kegg-bin/show_pathway?map00680+M00567">map00680</a>]
D      <a href="/kegg-bin/show_module?M00356">M00356</a>  Methanogenesis, methanol => methane [PATH:<a href="/kegg-bin/show_pathway?map00680+M00356">map00680</a>]
D      <a href="/kegg-bin/show_module?M00357">M00357</a>  Methanogenesis, acetate => methane [PATH:<a href="/kegg-bin/show_pathway?map00680+M00357">map00680</a>]
E        comp134099_c1_seq6|acetyl-coenzyme; <a href="/dbget-bin/www_bget?K01895">K01895</a>  ACSS, acs; acetyl-CoA synthetase [EC:6.2.1.1]
E        comp134099_c1_seq7|acetyl-coenzyme; <a href="/dbget-bin/www_bget?K01895">K01895</a>  ACSS, acs; acetyl-CoA synthetase [EC:6.2.1.1]
E        comp134099_c1_seq8|acetyl-coenzyme; <a href="/dbget-bin/www_bget?K01895">K01895</a>  ACSS, acs; acetyl-CoA synthetase [EC:6.2.1.1]
E        comp141840_c3_seq1|acetyl-coenzyme; <a href="/dbget-bin/www_bget?K01895">K01895</a>  ACSS, acs; acetyl-CoA synthetase [EC:6.2.1.1]
E        comp141840_c3_seq8|acyl-; <a href="/dbget-bin/www_bget?K01895">K01895</a>  ACSS, acs; acetyl-CoA synthetase [EC:6.2.1.1]
D      <a href="/kegg-bin/show_module?M00563">M00563</a>  Methanogenesis, methylamine => methane [PATH:<a href="/kegg-bin/show_pathway?map00680+M00563">map00680</a>]
D      <a href="/kegg-bin/show_module?M00562">M00562</a>  Methanogenesis, dimethylamine => methane [PATH:<a href="/kegg-bin/show_pathway?map00680+M00562">map00680</a>]
D      <a href="/kegg-bin/show_module?M00561">M00561</a>  Methanogenesis, trimethylamine => methane [PATH:<a href="/kegg-bin/show_pathway?map00680+M00561">map00680</a>]
D      <a href="/kegg-bin/show_module?M00358">M00358</a>  Coenzyme M biosynthesis [PATH:<a href="/kegg-bin/show_pathway?map00680+M00358">map00680</a>]
D      <a href="/kegg-bin/show_module?M00174">M00174</a>  Methane oxidation, methylotroph, methane => CO2 [PATH:<a href="/kegg-bin/show_pathway?map00680+M00174">map00680</a>]
E        comp143697_c3_seq2|catalase; <a href="/dbget-bin/www_bget?K03781">K03781</a>  katE, CAT, catB, srpA; catalase [EC:1.11.1.6]
E        comp144583_c0_seq1|peroxiredoxin; <a href="/dbget-bin/www_bget?K11188">K11188</a>  PRDX6; peroxiredoxin 6, 1-Cys peroxiredoxin [EC:1.11.1.7 1.11.1.15 3.1.1.-]
E        comp144583_c0_seq3|peroxiredoxin; <a href="/dbget-bin/www_bget?K11188">K11188</a>  PRDX6; peroxiredoxin 6, 1-Cys peroxiredoxin [EC:1.11.1.7 1.11.1.15 3.1.1.-]
D      <a href="/kegg-bin/show_module?M00346">M00346</a>  Formaldehyde assimilation, serine pathway [PATH:<a href="/kegg-bin/show_pathway?map00680+M00346">map00680</a>]
E        comp135450_c3_seq4|serine; <a href="/dbget-bin/www_bget?K00600">K00600</a>  glyA, SHMT; glycine hydroxymethyltransferase [EC:2.1.2.1]
E        comp138341_c0_seq2|serine; <a href="/dbget-bin/www_bget?K00600">K00600</a>  glyA, SHMT; glycine hydroxymethyltransferase [EC:2.1.2.1]
E        comp125779_c0_seq1|beta-enolase-like; <a href="/dbget-bin/www_bget?K01689">K01689</a>  ENO, eno; enolase [EC:4.2.1.11]
D      <a href="/kegg-bin/show_module?M00345">M00345</a>  Formaldehyde assimilation, ribulose monophosphate  pathway [PATH:<a href="/kegg-bin/show_pathway?map00680+M00345">map00680</a>]
E        comp140103_c9_seq9|6-phosphofructokinase; <a href="/dbget-bin/www_bget?K00850">K00850</a>  pfkA, PFK; 6-phosphofructokinase 1 [EC:2.7.1.11]
E        comp140103_c9_seq12|6-phosphofructokinase; <a href="/dbget-bin/www_bget?K00850">K00850</a>  pfkA, PFK; 6-phosphofructokinase 1 [EC:2.7.1.11]
E        comp145509_c0_seq4|6-; <a href="/dbget-bin/www_bget?K00850">K00850</a>  pfkA, PFK; 6-phosphofructokinase 1 [EC:2.7.1.11]
E        comp145509_c0_seq5|6-; <a href="/dbget-bin/www_bget?K00850">K00850</a>  pfkA, PFK; 6-phosphofructokinase 1 [EC:2.7.1.11]
D      <a href="/kegg-bin/show_module?M00344">M00344</a>  Formaldehyde assimilation, xylulose monophosphate pathway [PATH:<a href="/kegg-bin/show_pathway?map00680+M00344">map00680</a>]
E        comp139896_c0_seq2|bifunctional; <a href="/dbget-bin/www_bget?K00863">K00863</a>  E2.7.1.29, DAK1, DAK2; dihydroxyacetone kinase [EC:2.7.1.29]
E        comp139757_c1_seq38|fructose-; <a href="/dbget-bin/www_bget?K03841">K03841</a>  FBP, fbp; fructose-1,6-bisphosphatase I [EC:3.1.3.11]
E        comp139757_c1_seq43|fructose-; <a href="/dbget-bin/www_bget?K03841">K03841</a>  FBP, fbp; fructose-1,6-bisphosphatase I [EC:3.1.3.11]
D      <a href="/kegg-bin/show_module?M00378">M00378</a>  F420 biosynthesis [PATH:<a href="/kegg-bin/show_pathway?map00680+M00378">map00680</a>]
C    Sulfur metabolism
D      <a href="/kegg-bin/show_module?M00176">M00176</a>  Sulfur reduction, sulfate => H2S [PATH:<a href="/kegg-bin/show_pathway?map00920+M00176">map00920</a>]
E        comp140388_c3_seq15|3; <a href="/dbget-bin/www_bget?K13811">K13811</a>  PAPSS; 3'-phosphoadenosine 5'-phosphosulfate synthase [EC:2.7.7.4 2.7.1.25]
E        comp140388_c3_seq17|3; <a href="/dbget-bin/www_bget?K13811">K13811</a>  PAPSS; 3'-phosphoadenosine 5'-phosphosulfate synthase [EC:2.7.7.4 2.7.1.25]
E        comp144391_c4_seq1|bifunctional; <a href="/dbget-bin/www_bget?K13811">K13811</a>  PAPSS; 3'-phosphoadenosine 5'-phosphosulfate synthase [EC:2.7.7.4 2.7.1.25]
B
B  <b>Carbohydrate and lipid metabolism</b>
C    Central carbohydrate metabolism
D      <a href="/kegg-bin/show_module?M00001">M00001</a>  Glycolysis (Embden-Meyerhof pathway), glucose => pyruvate [PATH:<a href="/kegg-bin/show_pathway?map00010+M00001">map00010</a>]
E        comp139404_c0_seq9|hexokinase; <a href="/dbget-bin/www_bget?K00844">K00844</a>  HK; hexokinase [EC:2.7.1.1]
E        comp139404_c0_seq11|hexokinase; <a href="/dbget-bin/www_bget?K00844">K00844</a>  HK; hexokinase [EC:2.7.1.1]
E        comp139404_c0_seq20|hexokinase; <a href="/dbget-bin/www_bget?K00844">K00844</a>  HK; hexokinase [EC:2.7.1.1]
E        comp139404_c0_seq32|hexokinase; <a href="/dbget-bin/www_bget?K00844">K00844</a>  HK; hexokinase [EC:2.7.1.1]
E        comp139986_c0_seq1|phosphoglucose; <a href="/dbget-bin/www_bget?K01810">K01810</a>  GPI, pgi; glucose-6-phosphate isomerase [EC:5.3.1.9]
E        comp140103_c9_seq9|6-phosphofructokinase; <a href="/dbget-bin/www_bget?K00850">K00850</a>  pfkA, PFK; 6-phosphofructokinase 1 [EC:2.7.1.11]
E        comp140103_c9_seq12|6-phosphofructokinase; <a href="/dbget-bin/www_bget?K00850">K00850</a>  pfkA, PFK; 6-phosphofructokinase 1 [EC:2.7.1.11]
E        comp145509_c0_seq4|6-; <a href="/dbget-bin/www_bget?K00850">K00850</a>  pfkA, PFK; 6-phosphofructokinase 1 [EC:2.7.1.11]
E        comp145509_c0_seq5|6-; <a href="/dbget-bin/www_bget?K00850">K00850</a>  pfkA, PFK; 6-phosphofructokinase 1 [EC:2.7.1.11]
E        comp104583_c0_seq1|fructose-bisphosphate; <a href="/dbget-bin/www_bget?K01623">K01623</a>  ALDO; fructose-bisphosphate aldolase, class I [EC:4.1.2.13]
E        comp135533_c0_seq1|fructose-bisphosphate; <a href="/dbget-bin/www_bget?K01623">K01623</a>  ALDO; fructose-bisphosphate aldolase, class I [EC:4.1.2.13]
E        comp144960_c3_seq2|triosephosphate; <a href="/dbget-bin/www_bget?K01803">K01803</a>  TPI, tpiA; triosephosphate isomerase (TIM) [EC:5.3.1.1]
E        comp144960_c3_seq4|triosephosphate; <a href="/dbget-bin/www_bget?K01803">K01803</a>  TPI, tpiA; triosephosphate isomerase (TIM) [EC:5.3.1.1]
E        comp144960_c3_seq6|triosephosphate; <a href="/dbget-bin/www_bget?K01803">K01803</a>  TPI, tpiA; triosephosphate isomerase (TIM) [EC:5.3.1.1]
E        comp140533_c0_seq1|glyceraldehyde-3-phosphate; <a href="/dbget-bin/www_bget?K00134">K00134</a>  GAPDH, gapA; glyceraldehyde 3-phosphate dehydrogenase [EC:1.2.1.12]
E        comp145378_c0_seq3|phosphoglycerate; <a href="/dbget-bin/www_bget?K00927">K00927</a>  PGK, pgk; phosphoglycerate kinase [EC:2.7.2.3]
E        comp145378_c0_seq4|phosphoglycerate; <a href="/dbget-bin/www_bget?K00927">K00927</a>  PGK, pgk; phosphoglycerate kinase [EC:2.7.2.3]
E        comp134097_c0_seq1|phosphoglycerate; <a href="/dbget-bin/www_bget?K01834">K01834</a>  gpmA, PGAM; 2,3-bisphosphoglycerate-dependent phosphoglycerate mutase [EC:5.4.2.1]
E        comp134097_c0_seq2|phosphoglycerate; <a href="/dbget-bin/www_bget?K01834">K01834</a>  gpmA, PGAM; 2,3-bisphosphoglycerate-dependent phosphoglycerate mutase [EC:5.4.2.1]
E        comp144501_c8_seq22|phosphoglycerate; <a href="/dbget-bin/www_bget?K01834">K01834</a>  gpmA, PGAM; 2,3-bisphosphoglycerate-dependent phosphoglycerate mutase [EC:5.4.2.1]
E        comp144501_c8_seq36|phosphoglycerate; <a href="/dbget-bin/www_bget?K01834">K01834</a>  gpmA, PGAM; 2,3-bisphosphoglycerate-dependent phosphoglycerate mutase [EC:5.4.2.1]
E        comp145598_c1_seq1|phosphoglycerate; <a href="/dbget-bin/www_bget?K01834">K01834</a>  gpmA, PGAM; 2,3-bisphosphoglycerate-dependent phosphoglycerate mutase [EC:5.4.2.1]
E        comp125779_c0_seq1|beta-enolase-like; <a href="/dbget-bin/www_bget?K01689">K01689</a>  ENO, eno; enolase [EC:4.2.1.11]
E        comp52238_c0_seq1|pyruvate; <a href="/dbget-bin/www_bget?K00873">K00873</a>  PK, pyk; pyruvate kinase [EC:2.7.1.40]
E        comp142724_c0_seq10|pyruvate; <a href="/dbget-bin/www_bget?K00873">K00873</a>  PK, pyk; pyruvate kinase [EC:2.7.1.40]
E        comp142724_c0_seq11|pyruvate; <a href="/dbget-bin/www_bget?K00873">K00873</a>  PK, pyk; pyruvate kinase [EC:2.7.1.40]
D      <a href="/kegg-bin/show_module?M00002">M00002</a>  Glycolysis, core module involving three-carbon compounds [PATH:<a href="/kegg-bin/show_pathway?map00010+M00002">map00010</a>]
E        comp144960_c3_seq2|triosephosphate; <a href="/dbget-bin/www_bget?K01803">K01803</a>  TPI, tpiA; triosephosphate isomerase (TIM) [EC:5.3.1.1]
E        comp144960_c3_seq4|triosephosphate; <a href="/dbget-bin/www_bget?K01803">K01803</a>  TPI, tpiA; triosephosphate isomerase (TIM) [EC:5.3.1.1]
E        comp144960_c3_seq6|triosephosphate; <a href="/dbget-bin/www_bget?K01803">K01803</a>  TPI, tpiA; triosephosphate isomerase (TIM) [EC:5.3.1.1]
E        comp140533_c0_seq1|glyceraldehyde-3-phosphate; <a href="/dbget-bin/www_bget?K00134">K00134</a>  GAPDH, gapA; glyceraldehyde 3-phosphate dehydrogenase [EC:1.2.1.12]
E        comp145378_c0_seq3|phosphoglycerate; <a href="/dbget-bin/www_bget?K00927">K00927</a>  PGK, pgk; phosphoglycerate kinase [EC:2.7.2.3]
E        comp145378_c0_seq4|phosphoglycerate; <a href="/dbget-bin/www_bget?K00927">K00927</a>  PGK, pgk; phosphoglycerate kinase [EC:2.7.2.3]
E        comp134097_c0_seq1|phosphoglycerate; <a href="/dbget-bin/www_bget?K01834">K01834</a>  gpmA, PGAM; 2,3-bisphosphoglycerate-dependent phosphoglycerate mutase [EC:5.4.2.1]
E        comp134097_c0_seq2|phosphoglycerate; <a href="/dbget-bin/www_bget?K01834">K01834</a>  gpmA, PGAM; 2,3-bisphosphoglycerate-dependent phosphoglycerate mutase [EC:5.4.2.1]
E        comp144501_c8_seq22|phosphoglycerate; <a href="/dbget-bin/www_bget?K01834">K01834</a>  gpmA, PGAM; 2,3-bisphosphoglycerate-dependent phosphoglycerate mutase [EC:5.4.2.1]
E        comp144501_c8_seq36|phosphoglycerate; <a href="/dbget-bin/www_bget?K01834">K01834</a>  gpmA, PGAM; 2,3-bisphosphoglycerate-dependent phosphoglycerate mutase [EC:5.4.2.1]
E        comp145598_c1_seq1|phosphoglycerate; <a href="/dbget-bin/www_bget?K01834">K01834</a>  gpmA, PGAM; 2,3-bisphosphoglycerate-dependent phosphoglycerate mutase [EC:5.4.2.1]
E        comp125779_c0_seq1|beta-enolase-like; <a href="/dbget-bin/www_bget?K01689">K01689</a>  ENO, eno; enolase [EC:4.2.1.11]
E        comp52238_c0_seq1|pyruvate; <a href="/dbget-bin/www_bget?K00873">K00873</a>  PK, pyk; pyruvate kinase [EC:2.7.1.40]
E        comp142724_c0_seq10|pyruvate; <a href="/dbget-bin/www_bget?K00873">K00873</a>  PK, pyk; pyruvate kinase [EC:2.7.1.40]
E        comp142724_c0_seq11|pyruvate; <a href="/dbget-bin/www_bget?K00873">K00873</a>  PK, pyk; pyruvate kinase [EC:2.7.1.40]
D      <a href="/kegg-bin/show_module?M00003">M00003</a>  Gluconeogenesis, oxaloacetate => fructose-6P [PATH:<a href="/kegg-bin/show_pathway?map00010+M00003">map00010</a> <a href="/kegg-bin/show_pathway?map00020+M00003">map00020</a>]
E        comp109946_c0_seq1|phosphoenolpyruvate; <a href="/dbget-bin/www_bget?K01596">K01596</a>  E4.1.1.32, pckA, PEPCK; phosphoenolpyruvate carboxykinase (GTP) [EC:4.1.1.32]
E        comp109946_c0_seq2|phosphoenolpyruvate; <a href="/dbget-bin/www_bget?K01596">K01596</a>  E4.1.1.32, pckA, PEPCK; phosphoenolpyruvate carboxykinase (GTP) [EC:4.1.1.32]
E        comp125779_c0_seq1|beta-enolase-like; <a href="/dbget-bin/www_bget?K01689">K01689</a>  ENO, eno; enolase [EC:4.2.1.11]
E        comp134097_c0_seq1|phosphoglycerate; <a href="/dbget-bin/www_bget?K01834">K01834</a>  gpmA, PGAM; 2,3-bisphosphoglycerate-dependent phosphoglycerate mutase [EC:5.4.2.1]
E        comp134097_c0_seq2|phosphoglycerate; <a href="/dbget-bin/www_bget?K01834">K01834</a>  gpmA, PGAM; 2,3-bisphosphoglycerate-dependent phosphoglycerate mutase [EC:5.4.2.1]
E        comp144501_c8_seq22|phosphoglycerate; <a href="/dbget-bin/www_bget?K01834">K01834</a>  gpmA, PGAM; 2,3-bisphosphoglycerate-dependent phosphoglycerate mutase [EC:5.4.2.1]
E        comp144501_c8_seq36|phosphoglycerate; <a href="/dbget-bin/www_bget?K01834">K01834</a>  gpmA, PGAM; 2,3-bisphosphoglycerate-dependent phosphoglycerate mutase [EC:5.4.2.1]
E        comp145598_c1_seq1|phosphoglycerate; <a href="/dbget-bin/www_bget?K01834">K01834</a>  gpmA, PGAM; 2,3-bisphosphoglycerate-dependent phosphoglycerate mutase [EC:5.4.2.1]
E        comp145378_c0_seq3|phosphoglycerate; <a href="/dbget-bin/www_bget?K00927">K00927</a>  PGK, pgk; phosphoglycerate kinase [EC:2.7.2.3]
E        comp145378_c0_seq4|phosphoglycerate; <a href="/dbget-bin/www_bget?K00927">K00927</a>  PGK, pgk; phosphoglycerate kinase [EC:2.7.2.3]
E        comp140533_c0_seq1|glyceraldehyde-3-phosphate; <a href="/dbget-bin/www_bget?K00134">K00134</a>  GAPDH, gapA; glyceraldehyde 3-phosphate dehydrogenase [EC:1.2.1.12]
E        comp144960_c3_seq2|triosephosphate; <a href="/dbget-bin/www_bget?K01803">K01803</a>  TPI, tpiA; triosephosphate isomerase (TIM) [EC:5.3.1.1]
E        comp144960_c3_seq4|triosephosphate; <a href="/dbget-bin/www_bget?K01803">K01803</a>  TPI, tpiA; triosephosphate isomerase (TIM) [EC:5.3.1.1]
E        comp144960_c3_seq6|triosephosphate; <a href="/dbget-bin/www_bget?K01803">K01803</a>  TPI, tpiA; triosephosphate isomerase (TIM) [EC:5.3.1.1]
E        comp104583_c0_seq1|fructose-bisphosphate; <a href="/dbget-bin/www_bget?K01623">K01623</a>  ALDO; fructose-bisphosphate aldolase, class I [EC:4.1.2.13]
E        comp135533_c0_seq1|fructose-bisphosphate; <a href="/dbget-bin/www_bget?K01623">K01623</a>  ALDO; fructose-bisphosphate aldolase, class I [EC:4.1.2.13]
E        comp139757_c1_seq38|fructose-; <a href="/dbget-bin/www_bget?K03841">K03841</a>  FBP, fbp; fructose-1,6-bisphosphatase I [EC:3.1.3.11]
E        comp139757_c1_seq43|fructose-; <a href="/dbget-bin/www_bget?K03841">K03841</a>  FBP, fbp; fructose-1,6-bisphosphatase I [EC:3.1.3.11]
D      <a href="/kegg-bin/show_module?M00307">M00307</a>  Pyruvate oxidation, pyruvate => acetyl-CoA [PATH:<a href="/kegg-bin/show_pathway?map00010+M00307">map00010</a> <a href="/kegg-bin/show_pathway?map00020+M00307">map00020</a> <a href="/kegg-bin/show_pathway?map00620+M00307">map00620</a>]
E        comp145035_c0_seq4|pyruvate; <a href="/dbget-bin/www_bget?K00161">K00161</a>  PDHA, pdhA; pyruvate dehydrogenase E1 component subunit alpha [EC:1.2.4.1]
E        comp145035_c0_seq17|pyruvate; <a href="/dbget-bin/www_bget?K00161">K00161</a>  PDHA, pdhA; pyruvate dehydrogenase E1 component subunit alpha [EC:1.2.4.1]
E        comp145035_c0_seq18|pyruvate; <a href="/dbget-bin/www_bget?K00161">K00161</a>  PDHA, pdhA; pyruvate dehydrogenase E1 component subunit alpha [EC:1.2.4.1]
E        comp145035_c0_seq19|pyruvate; <a href="/dbget-bin/www_bget?K00161">K00161</a>  PDHA, pdhA; pyruvate dehydrogenase E1 component subunit alpha [EC:1.2.4.1]
E        comp145183_c0_seq6|pyruvate; <a href="/dbget-bin/www_bget?K00162">K00162</a>  PDHB, pdhB; pyruvate dehydrogenase E1 component subunit beta [EC:1.2.4.1]
E        comp145183_c0_seq7|pyruvate; <a href="/dbget-bin/www_bget?K00162">K00162</a>  PDHB, pdhB; pyruvate dehydrogenase E1 component subunit beta [EC:1.2.4.1]
E        comp145183_c0_seq11|pyruvate; <a href="/dbget-bin/www_bget?K00162">K00162</a>  PDHB, pdhB; pyruvate dehydrogenase E1 component subunit beta [EC:1.2.4.1]
E        comp145183_c0_seq15|pyruvate; <a href="/dbget-bin/www_bget?K00162">K00162</a>  PDHB, pdhB; pyruvate dehydrogenase E1 component subunit beta [EC:1.2.4.1]
E        comp144907_c1_seq3|dihydrolipoyllysine-residue; <a href="/dbget-bin/www_bget?K00627">K00627</a>  DLAT, aceF, pdhC; pyruvate dehydrogenase E2 component (dihydrolipoamide acetyltransferase) [EC:2.3.1.12]
E        comp144907_c1_seq32|dihydrolipoyllysine-residue; <a href="/dbget-bin/www_bget?K00627">K00627</a>  DLAT, aceF, pdhC; pyruvate dehydrogenase E2 component (dihydrolipoamide acetyltransferase) [EC:2.3.1.12]
E        comp145325_c0_seq17|dihydrolipoamide; <a href="/dbget-bin/www_bget?K00382">K00382</a>  DLD, lpd, pdhD; dihydrolipoamide dehydrogenase [EC:1.8.1.4]
E        comp145325_c0_seq22|dihydrolipoyl; <a href="/dbget-bin/www_bget?K00382">K00382</a>  DLD, lpd, pdhD; dihydrolipoamide dehydrogenase [EC:1.8.1.4]
E        comp145325_c0_seq37|dihydrolipoamide; <a href="/dbget-bin/www_bget?K00382">K00382</a>  DLD, lpd, pdhD; dihydrolipoamide dehydrogenase [EC:1.8.1.4]
E        comp145325_c0_seq54|dihydrolipoyl; <a href="/dbget-bin/www_bget?K00382">K00382</a>  DLD, lpd, pdhD; dihydrolipoamide dehydrogenase [EC:1.8.1.4]
E        comp143493_c0_seq2|pyruvate; <a href="/dbget-bin/www_bget?K13997">K13997</a>  PDHX; dihydrolipoamide dehydrogenase-binding protein of pyruvate dehydrogenase complex
E        comp143493_c0_seq6|pyruvate; <a href="/dbget-bin/www_bget?K13997">K13997</a>  PDHX; dihydrolipoamide dehydrogenase-binding protein of pyruvate dehydrogenase complex
E        comp143493_c0_seq10|pyruvate; <a href="/dbget-bin/www_bget?K13997">K13997</a>  PDHX; dihydrolipoamide dehydrogenase-binding protein of pyruvate dehydrogenase complex
E        comp143493_c0_seq11|pyruvate; <a href="/dbget-bin/www_bget?K13997">K13997</a>  PDHX; dihydrolipoamide dehydrogenase-binding protein of pyruvate dehydrogenase complex
E        comp143493_c0_seq17|pyruvate; <a href="/dbget-bin/www_bget?K13997">K13997</a>  PDHX; dihydrolipoamide dehydrogenase-binding protein of pyruvate dehydrogenase complex
D      <a href="/kegg-bin/show_module?M00009">M00009</a>  Citrate cycle (TCA cycle, Krebs cycle) [PATH:<a href="/kegg-bin/show_pathway?map00020+M00009">map00020</a>]
E        comp145448_c3_seq2|citrate; <a href="/dbget-bin/www_bget?K01647">K01647</a>  CS, gltA; citrate synthase [EC:2.3.3.1]
E        comp145448_c3_seq7|citrate; <a href="/dbget-bin/www_bget?K01647">K01647</a>  CS, gltA; citrate synthase [EC:2.3.3.1]
E        comp145448_c3_seq10|citrate; <a href="/dbget-bin/www_bget?K01647">K01647</a>  CS, gltA; citrate synthase [EC:2.3.3.1]
E        comp145448_c3_seq11|citrate; <a href="/dbget-bin/www_bget?K01647">K01647</a>  CS, gltA; citrate synthase [EC:2.3.3.1]
E        comp142529_c0_seq13|cytoplasmic; <a href="/dbget-bin/www_bget?K01681">K01681</a>  ACO, acnA; aconitate hydratase 1 / homoaconitase [EC:4.2.1.3 4.2.1.-]
E        comp142529_c0_seq15|cytoplasmic; <a href="/dbget-bin/www_bget?K01681">K01681</a>  ACO, acnA; aconitate hydratase 1 / homoaconitase [EC:4.2.1.3 4.2.1.-]
E        comp142529_c0_seq25|cytoplasmic; <a href="/dbget-bin/www_bget?K01681">K01681</a>  ACO, acnA; aconitate hydratase 1 / homoaconitase [EC:4.2.1.3 4.2.1.-]
E        comp142529_c0_seq27|cytoplasmic; <a href="/dbget-bin/www_bget?K01681">K01681</a>  ACO, acnA; aconitate hydratase 1 / homoaconitase [EC:4.2.1.3 4.2.1.-]
E        comp143774_c0_seq3|aconitase; <a href="/dbget-bin/www_bget?K01681">K01681</a>  ACO, acnA; aconitate hydratase 1 / homoaconitase [EC:4.2.1.3 4.2.1.-]
E        comp143774_c0_seq7|aconitase; <a href="/dbget-bin/www_bget?K01681">K01681</a>  ACO, acnA; aconitate hydratase 1 / homoaconitase [EC:4.2.1.3 4.2.1.-]
E        comp138230_c0_seq1|isocitrate; <a href="/dbget-bin/www_bget?K00031">K00031</a>  IDH1, IDH2, icd; isocitrate dehydrogenase [EC:1.1.1.42]
E        comp138230_c0_seq10|isocitrate; <a href="/dbget-bin/www_bget?K00031">K00031</a>  IDH1, IDH2, icd; isocitrate dehydrogenase [EC:1.1.1.42]
E        comp145526_c0_seq1|isocitrate; <a href="/dbget-bin/www_bget?K00031">K00031</a>  IDH1, IDH2, icd; isocitrate dehydrogenase [EC:1.1.1.42]
E        comp136453_c2_seq3|isocitrate; <a href="/dbget-bin/www_bget?K00030">K00030</a>  IDH3; isocitrate dehydrogenase (NAD+) [EC:1.1.1.41]
E        comp136453_c2_seq5|isocitrate; <a href="/dbget-bin/www_bget?K00030">K00030</a>  IDH3; isocitrate dehydrogenase (NAD+) [EC:1.1.1.41]
E        comp136642_c0_seq2|isocitrate; <a href="/dbget-bin/www_bget?K00030">K00030</a>  IDH3; isocitrate dehydrogenase (NAD+) [EC:1.1.1.41]
E        comp136642_c0_seq3|isocitrate; <a href="/dbget-bin/www_bget?K00030">K00030</a>  IDH3; isocitrate dehydrogenase (NAD+) [EC:1.1.1.41]
E        comp136642_c0_seq4|isocitrate; <a href="/dbget-bin/www_bget?K00030">K00030</a>  IDH3; isocitrate dehydrogenase (NAD+) [EC:1.1.1.41]
E        comp136642_c0_seq13|isocitrate; <a href="/dbget-bin/www_bget?K00030">K00030</a>  IDH3; isocitrate dehydrogenase (NAD+) [EC:1.1.1.41]
E        comp142526_c1_seq1|isocitrate; <a href="/dbget-bin/www_bget?K00030">K00030</a>  IDH3; isocitrate dehydrogenase (NAD+) [EC:1.1.1.41]
E        comp142526_c1_seq3|isocitrate; <a href="/dbget-bin/www_bget?K00030">K00030</a>  IDH3; isocitrate dehydrogenase (NAD+) [EC:1.1.1.41]
E        comp142526_c1_seq4|isocitrate; <a href="/dbget-bin/www_bget?K00030">K00030</a>  IDH3; isocitrate dehydrogenase (NAD+) [EC:1.1.1.41]
E        comp142526_c1_seq6|isocitrate; <a href="/dbget-bin/www_bget?K00030">K00030</a>  IDH3; isocitrate dehydrogenase (NAD+) [EC:1.1.1.41]
E        comp143742_c0_seq19|isocitrate; <a href="/dbget-bin/www_bget?K00030">K00030</a>  IDH3; isocitrate dehydrogenase (NAD+) [EC:1.1.1.41]
E        comp143742_c0_seq23|isocitrate; <a href="/dbget-bin/www_bget?K00030">K00030</a>  IDH3; isocitrate dehydrogenase (NAD+) [EC:1.1.1.41]
E        comp143742_c0_seq26|isocitrate; <a href="/dbget-bin/www_bget?K00030">K00030</a>  IDH3; isocitrate dehydrogenase (NAD+) [EC:1.1.1.41]
E        comp143742_c0_seq37|isocitrate; <a href="/dbget-bin/www_bget?K00030">K00030</a>  IDH3; isocitrate dehydrogenase (NAD+) [EC:1.1.1.41]
E        comp143742_c0_seq44|isocitrate; <a href="/dbget-bin/www_bget?K00030">K00030</a>  IDH3; isocitrate dehydrogenase (NAD+) [EC:1.1.1.41]
E        comp143742_c0_seq49|isocitrate; <a href="/dbget-bin/www_bget?K00030">K00030</a>  IDH3; isocitrate dehydrogenase (NAD+) [EC:1.1.1.41]
E        comp144859_c0_seq1|oxoglutarate; <a href="/dbget-bin/www_bget?K00164">K00164</a>  OGDH, sucA; 2-oxoglutarate dehydrogenase E1 component [EC:1.2.4.2]
E        comp144859_c0_seq10|oxoglutarate; <a href="/dbget-bin/www_bget?K00164">K00164</a>  OGDH, sucA; 2-oxoglutarate dehydrogenase E1 component [EC:1.2.4.2]
E        comp144859_c0_seq23|oxoglutarate; <a href="/dbget-bin/www_bget?K00164">K00164</a>  OGDH, sucA; 2-oxoglutarate dehydrogenase E1 component [EC:1.2.4.2]
E        comp144859_c0_seq26|oxoglutarate; <a href="/dbget-bin/www_bget?K00164">K00164</a>  OGDH, sucA; 2-oxoglutarate dehydrogenase E1 component [EC:1.2.4.2]
E        comp144859_c0_seq28|oxoglutarate; <a href="/dbget-bin/www_bget?K00164">K00164</a>  OGDH, sucA; 2-oxoglutarate dehydrogenase E1 component [EC:1.2.4.2]
E        comp144859_c0_seq41|oxoglutarate; <a href="/dbget-bin/www_bget?K00164">K00164</a>  OGDH, sucA; 2-oxoglutarate dehydrogenase E1 component [EC:1.2.4.2]
E        comp145425_c0_seq1|dihydrolipoyllysine-residue; <a href="/dbget-bin/www_bget?K00658">K00658</a>  DLST, sucB; 2-oxoglutarate dehydrogenase E2 component (dihydrolipoamide succinyltransferase) [EC:2.3.1.61]
E        comp145425_c0_seq4|dihydrolipoamide; <a href="/dbget-bin/www_bget?K00658">K00658</a>  DLST, sucB; 2-oxoglutarate dehydrogenase E2 component (dihydrolipoamide succinyltransferase) [EC:2.3.1.61]
E        comp145425_c0_seq6|dihydrolipoyllysine-residue; <a href="/dbget-bin/www_bget?K00658">K00658</a>  DLST, sucB; 2-oxoglutarate dehydrogenase E2 component (dihydrolipoamide succinyltransferase) [EC:2.3.1.61]
E        comp145325_c0_seq17|dihydrolipoamide; <a href="/dbget-bin/www_bget?K00382">K00382</a>  DLD, lpd, pdhD; dihydrolipoamide dehydrogenase [EC:1.8.1.4]
E        comp145325_c0_seq22|dihydrolipoyl; <a href="/dbget-bin/www_bget?K00382">K00382</a>  DLD, lpd, pdhD; dihydrolipoamide dehydrogenase [EC:1.8.1.4]
E        comp145325_c0_seq37|dihydrolipoamide; <a href="/dbget-bin/www_bget?K00382">K00382</a>  DLD, lpd, pdhD; dihydrolipoamide dehydrogenase [EC:1.8.1.4]
E        comp145325_c0_seq54|dihydrolipoyl; <a href="/dbget-bin/www_bget?K00382">K00382</a>  DLD, lpd, pdhD; dihydrolipoamide dehydrogenase [EC:1.8.1.4]
E        comp144915_c0_seq10|succinyl-; <a href="/dbget-bin/www_bget?K01899">K01899</a>  LSC1; succinyl-CoA synthetase alpha subunit [EC:6.2.1.4 6.2.1.5]
E        comp144915_c0_seq11|succinyl-; <a href="/dbget-bin/www_bget?K01899">K01899</a>  LSC1; succinyl-CoA synthetase alpha subunit [EC:6.2.1.4 6.2.1.5]
E        comp143875_c2_seq1|succinyl-; <a href="/dbget-bin/www_bget?K01900">K01900</a>  LSC2; succinyl-CoA synthetase beta subunit [EC:6.2.1.4 6.2.1.5]
E        comp143875_c2_seq3|succinyl-; <a href="/dbget-bin/www_bget?K01900">K01900</a>  LSC2; succinyl-CoA synthetase beta subunit [EC:6.2.1.4 6.2.1.5]
E        comp145142_c0_seq3|succinyl-; <a href="/dbget-bin/www_bget?K01900">K01900</a>  LSC2; succinyl-CoA synthetase beta subunit [EC:6.2.1.4 6.2.1.5]
E        comp145440_c1_seq1|fumarate; <a href="/dbget-bin/www_bget?K01679">K01679</a>  E4.2.1.2B, fumC; fumarate hydratase, class II [EC:4.2.1.2]
E        comp142400_c1_seq4|malate; <a href="/dbget-bin/www_bget?K00026">K00026</a>  MDH2; malate dehydrogenase [EC:1.1.1.37]
E        comp145383_c2_seq3|malate; <a href="/dbget-bin/www_bget?K00025">K00025</a>  MDH1; malate dehydrogenase [EC:1.1.1.37]
D      <a href="/kegg-bin/show_module?M00010">M00010</a>  Citrate cycle, first carbon oxidation, oxaloacetate => 2-oxoglutarate [PATH:<a href="/kegg-bin/show_pathway?map00020+M00010">map00020</a>]
E        comp145448_c3_seq2|citrate; <a href="/dbget-bin/www_bget?K01647">K01647</a>  CS, gltA; citrate synthase [EC:2.3.3.1]
E        comp145448_c3_seq7|citrate; <a href="/dbget-bin/www_bget?K01647">K01647</a>  CS, gltA; citrate synthase [EC:2.3.3.1]
E        comp145448_c3_seq10|citrate; <a href="/dbget-bin/www_bget?K01647">K01647</a>  CS, gltA; citrate synthase [EC:2.3.3.1]
E        comp145448_c3_seq11|citrate; <a href="/dbget-bin/www_bget?K01647">K01647</a>  CS, gltA; citrate synthase [EC:2.3.3.1]
E        comp142529_c0_seq13|cytoplasmic; <a href="/dbget-bin/www_bget?K01681">K01681</a>  ACO, acnA; aconitate hydratase 1 / homoaconitase [EC:4.2.1.3 4.2.1.-]
E        comp142529_c0_seq15|cytoplasmic; <a href="/dbget-bin/www_bget?K01681">K01681</a>  ACO, acnA; aconitate hydratase 1 / homoaconitase [EC:4.2.1.3 4.2.1.-]
E        comp142529_c0_seq25|cytoplasmic; <a href="/dbget-bin/www_bget?K01681">K01681</a>  ACO, acnA; aconitate hydratase 1 / homoaconitase [EC:4.2.1.3 4.2.1.-]
E        comp142529_c0_seq27|cytoplasmic; <a href="/dbget-bin/www_bget?K01681">K01681</a>  ACO, acnA; aconitate hydratase 1 / homoaconitase [EC:4.2.1.3 4.2.1.-]
E        comp143774_c0_seq3|aconitase; <a href="/dbget-bin/www_bget?K01681">K01681</a>  ACO, acnA; aconitate hydratase 1 / homoaconitase [EC:4.2.1.3 4.2.1.-]
E        comp143774_c0_seq7|aconitase; <a href="/dbget-bin/www_bget?K01681">K01681</a>  ACO, acnA; aconitate hydratase 1 / homoaconitase [EC:4.2.1.3 4.2.1.-]
E        comp138230_c0_seq1|isocitrate; <a href="/dbget-bin/www_bget?K00031">K00031</a>  IDH1, IDH2, icd; isocitrate dehydrogenase [EC:1.1.1.42]
E        comp138230_c0_seq10|isocitrate; <a href="/dbget-bin/www_bget?K00031">K00031</a>  IDH1, IDH2, icd; isocitrate dehydrogenase [EC:1.1.1.42]
E        comp145526_c0_seq1|isocitrate; <a href="/dbget-bin/www_bget?K00031">K00031</a>  IDH1, IDH2, icd; isocitrate dehydrogenase [EC:1.1.1.42]
E        comp136453_c2_seq3|isocitrate; <a href="/dbget-bin/www_bget?K00030">K00030</a>  IDH3; isocitrate dehydrogenase (NAD+) [EC:1.1.1.41]
E        comp136453_c2_seq5|isocitrate; <a href="/dbget-bin/www_bget?K00030">K00030</a>  IDH3; isocitrate dehydrogenase (NAD+) [EC:1.1.1.41]
E        comp136642_c0_seq2|isocitrate; <a href="/dbget-bin/www_bget?K00030">K00030</a>  IDH3; isocitrate dehydrogenase (NAD+) [EC:1.1.1.41]
E        comp136642_c0_seq3|isocitrate; <a href="/dbget-bin/www_bget?K00030">K00030</a>  IDH3; isocitrate dehydrogenase (NAD+) [EC:1.1.1.41]
E        comp136642_c0_seq4|isocitrate; <a href="/dbget-bin/www_bget?K00030">K00030</a>  IDH3; isocitrate dehydrogenase (NAD+) [EC:1.1.1.41]
E        comp136642_c0_seq13|isocitrate; <a href="/dbget-bin/www_bget?K00030">K00030</a>  IDH3; isocitrate dehydrogenase (NAD+) [EC:1.1.1.41]
E        comp142526_c1_seq1|isocitrate; <a href="/dbget-bin/www_bget?K00030">K00030</a>  IDH3; isocitrate dehydrogenase (NAD+) [EC:1.1.1.41]
E        comp142526_c1_seq3|isocitrate; <a href="/dbget-bin/www_bget?K00030">K00030</a>  IDH3; isocitrate dehydrogenase (NAD+) [EC:1.1.1.41]
E        comp142526_c1_seq4|isocitrate; <a href="/dbget-bin/www_bget?K00030">K00030</a>  IDH3; isocitrate dehydrogenase (NAD+) [EC:1.1.1.41]
E        comp142526_c1_seq6|isocitrate; <a href="/dbget-bin/www_bget?K00030">K00030</a>  IDH3; isocitrate dehydrogenase (NAD+) [EC:1.1.1.41]
E        comp143742_c0_seq19|isocitrate; <a href="/dbget-bin/www_bget?K00030">K00030</a>  IDH3; isocitrate dehydrogenase (NAD+) [EC:1.1.1.41]
E        comp143742_c0_seq23|isocitrate; <a href="/dbget-bin/www_bget?K00030">K00030</a>  IDH3; isocitrate dehydrogenase (NAD+) [EC:1.1.1.41]
E        comp143742_c0_seq26|isocitrate; <a href="/dbget-bin/www_bget?K00030">K00030</a>  IDH3; isocitrate dehydrogenase (NAD+) [EC:1.1.1.41]
E        comp143742_c0_seq37|isocitrate; <a href="/dbget-bin/www_bget?K00030">K00030</a>  IDH3; isocitrate dehydrogenase (NAD+) [EC:1.1.1.41]
E        comp143742_c0_seq44|isocitrate; <a href="/dbget-bin/www_bget?K00030">K00030</a>  IDH3; isocitrate dehydrogenase (NAD+) [EC:1.1.1.41]
E        comp143742_c0_seq49|isocitrate; <a href="/dbget-bin/www_bget?K00030">K00030</a>  IDH3; isocitrate dehydrogenase (NAD+) [EC:1.1.1.41]
D      <a href="/kegg-bin/show_module?M00011">M00011</a>  Citrate cycle, second carbon oxidation, 2-oxoglutarate => oxaloacetate [PATH:<a href="/kegg-bin/show_pathway?map00020+M00011">map00020</a>]
E        comp144859_c0_seq1|oxoglutarate; <a href="/dbget-bin/www_bget?K00164">K00164</a>  OGDH, sucA; 2-oxoglutarate dehydrogenase E1 component [EC:1.2.4.2]
E        comp144859_c0_seq10|oxoglutarate; <a href="/dbget-bin/www_bget?K00164">K00164</a>  OGDH, sucA; 2-oxoglutarate dehydrogenase E1 component [EC:1.2.4.2]
E        comp144859_c0_seq23|oxoglutarate; <a href="/dbget-bin/www_bget?K00164">K00164</a>  OGDH, sucA; 2-oxoglutarate dehydrogenase E1 component [EC:1.2.4.2]
E        comp144859_c0_seq26|oxoglutarate; <a href="/dbget-bin/www_bget?K00164">K00164</a>  OGDH, sucA; 2-oxoglutarate dehydrogenase E1 component [EC:1.2.4.2]
E        comp144859_c0_seq28|oxoglutarate; <a href="/dbget-bin/www_bget?K00164">K00164</a>  OGDH, sucA; 2-oxoglutarate dehydrogenase E1 component [EC:1.2.4.2]
E        comp144859_c0_seq41|oxoglutarate; <a href="/dbget-bin/www_bget?K00164">K00164</a>  OGDH, sucA; 2-oxoglutarate dehydrogenase E1 component [EC:1.2.4.2]
E        comp145425_c0_seq1|dihydrolipoyllysine-residue; <a href="/dbget-bin/www_bget?K00658">K00658</a>  DLST, sucB; 2-oxoglutarate dehydrogenase E2 component (dihydrolipoamide succinyltransferase) [EC:2.3.1.61]
E        comp145425_c0_seq4|dihydrolipoamide; <a href="/dbget-bin/www_bget?K00658">K00658</a>  DLST, sucB; 2-oxoglutarate dehydrogenase E2 component (dihydrolipoamide succinyltransferase) [EC:2.3.1.61]
E        comp145425_c0_seq6|dihydrolipoyllysine-residue; <a href="/dbget-bin/www_bget?K00658">K00658</a>  DLST, sucB; 2-oxoglutarate dehydrogenase E2 component (dihydrolipoamide succinyltransferase) [EC:2.3.1.61]
E        comp145325_c0_seq17|dihydrolipoamide; <a href="/dbget-bin/www_bget?K00382">K00382</a>  DLD, lpd, pdhD; dihydrolipoamide dehydrogenase [EC:1.8.1.4]
E        comp145325_c0_seq22|dihydrolipoyl; <a href="/dbget-bin/www_bget?K00382">K00382</a>  DLD, lpd, pdhD; dihydrolipoamide dehydrogenase [EC:1.8.1.4]
E        comp145325_c0_seq37|dihydrolipoamide; <a href="/dbget-bin/www_bget?K00382">K00382</a>  DLD, lpd, pdhD; dihydrolipoamide dehydrogenase [EC:1.8.1.4]
E        comp145325_c0_seq54|dihydrolipoyl; <a href="/dbget-bin/www_bget?K00382">K00382</a>  DLD, lpd, pdhD; dihydrolipoamide dehydrogenase [EC:1.8.1.4]
E        comp144915_c0_seq10|succinyl-; <a href="/dbget-bin/www_bget?K01899">K01899</a>  LSC1; succinyl-CoA synthetase alpha subunit [EC:6.2.1.4 6.2.1.5]
E        comp144915_c0_seq11|succinyl-; <a href="/dbget-bin/www_bget?K01899">K01899</a>  LSC1; succinyl-CoA synthetase alpha subunit [EC:6.2.1.4 6.2.1.5]
E        comp143875_c2_seq1|succinyl-; <a href="/dbget-bin/www_bget?K01900">K01900</a>  LSC2; succinyl-CoA synthetase beta subunit [EC:6.2.1.4 6.2.1.5]
E        comp143875_c2_seq3|succinyl-; <a href="/dbget-bin/www_bget?K01900">K01900</a>  LSC2; succinyl-CoA synthetase beta subunit [EC:6.2.1.4 6.2.1.5]
E        comp145142_c0_seq3|succinyl-; <a href="/dbget-bin/www_bget?K01900">K01900</a>  LSC2; succinyl-CoA synthetase beta subunit [EC:6.2.1.4 6.2.1.5]
E        comp144817_c1_seq6|succinate; <a href="/dbget-bin/www_bget?K00234">K00234</a>  SDHA, SDH1; succinate dehydrogenase (ubiquinone) flavoprotein subunit [EC:1.3.5.1]
E        comp144817_c1_seq7|succinate; <a href="/dbget-bin/www_bget?K00234">K00234</a>  SDHA, SDH1; succinate dehydrogenase (ubiquinone) flavoprotein subunit [EC:1.3.5.1]
E        comp144817_c1_seq12|succinate; <a href="/dbget-bin/www_bget?K00234">K00234</a>  SDHA, SDH1; succinate dehydrogenase (ubiquinone) flavoprotein subunit [EC:1.3.5.1]
E        comp144817_c1_seq17|succinate; <a href="/dbget-bin/www_bget?K00234">K00234</a>  SDHA, SDH1; succinate dehydrogenase (ubiquinone) flavoprotein subunit [EC:1.3.5.1]
E        comp144817_c1_seq35|succinate; <a href="/dbget-bin/www_bget?K00234">K00234</a>  SDHA, SDH1; succinate dehydrogenase (ubiquinone) flavoprotein subunit [EC:1.3.5.1]
E        comp144817_c1_seq44|succinate; <a href="/dbget-bin/www_bget?K00234">K00234</a>  SDHA, SDH1; succinate dehydrogenase (ubiquinone) flavoprotein subunit [EC:1.3.5.1]
E        comp145336_c0_seq6|succinate; <a href="/dbget-bin/www_bget?K00235">K00235</a>  SDHB, SDH2; succinate dehydrogenase (ubiquinone) iron-sulfur subunit [EC:1.3.5.1]
E        comp145336_c0_seq11|succinate; <a href="/dbget-bin/www_bget?K00235">K00235</a>  SDHB, SDH2; succinate dehydrogenase (ubiquinone) iron-sulfur subunit [EC:1.3.5.1]
E        comp144154_c2_seq5|succinate; <a href="/dbget-bin/www_bget?K00236">K00236</a>  SDHC, SDH3; succinate dehydrogenase (ubiquinone) cytochrome b560 subunit
E        comp144154_c2_seq7|succinate; <a href="/dbget-bin/www_bget?K00236">K00236</a>  SDHC, SDH3; succinate dehydrogenase (ubiquinone) cytochrome b560 subunit
E        comp144154_c2_seq8|succinate; <a href="/dbget-bin/www_bget?K00236">K00236</a>  SDHC, SDH3; succinate dehydrogenase (ubiquinone) cytochrome b560 subunit
E        comp144154_c2_seq13|succinate; <a href="/dbget-bin/www_bget?K00236">K00236</a>  SDHC, SDH3; succinate dehydrogenase (ubiquinone) cytochrome b560 subunit
E        comp144154_c2_seq19|succinate; <a href="/dbget-bin/www_bget?K00236">K00236</a>  SDHC, SDH3; succinate dehydrogenase (ubiquinone) cytochrome b560 subunit
E        comp144154_c2_seq20|succinate; <a href="/dbget-bin/www_bget?K00236">K00236</a>  SDHC, SDH3; succinate dehydrogenase (ubiquinone) cytochrome b560 subunit
E        comp140352_c1_seq10|succinate; <a href="/dbget-bin/www_bget?K00237">K00237</a>  SDHD, SDH4; succinate dehydrogenase (ubiquinone) membrane anchor subunit
E        comp140352_c1_seq12|succinate; <a href="/dbget-bin/www_bget?K00237">K00237</a>  SDHD, SDH4; succinate dehydrogenase (ubiquinone) membrane anchor subunit
E        comp145440_c1_seq1|fumarate; <a href="/dbget-bin/www_bget?K01679">K01679</a>  E4.2.1.2B, fumC; fumarate hydratase, class II [EC:4.2.1.2]
E        comp142400_c1_seq4|malate; <a href="/dbget-bin/www_bget?K00026">K00026</a>  MDH2; malate dehydrogenase [EC:1.1.1.37]
E        comp145383_c2_seq3|malate; <a href="/dbget-bin/www_bget?K00025">K00025</a>  MDH1; malate dehydrogenase [EC:1.1.1.37]
D      <a href="/kegg-bin/show_module?M00004">M00004</a>  Pentose phosphate pathway (Pentose phosphate cycle) [PATH:<a href="/kegg-bin/show_pathway?map00030+M00004">map00030</a>]
E        comp140649_c1_seq3|gdh; <a href="/dbget-bin/www_bget?K13937">K13937</a>  H6PD; hexose-6-phosphate dehydrogenase [EC:1.1.1.47 3.1.1.31]
E        comp140864_c4_seq2|glucose-6-phosphate; <a href="/dbget-bin/www_bget?K00036">K00036</a>  G6PD, zwf; glucose-6-phosphate 1-dehydrogenase [EC:1.1.1.49]
E        comp140864_c4_seq11|glucose-6-phosphate; <a href="/dbget-bin/www_bget?K00036">K00036</a>  G6PD, zwf; glucose-6-phosphate 1-dehydrogenase [EC:1.1.1.49]
E        comp140864_c4_seq14|glucose-6-phosphate; <a href="/dbget-bin/www_bget?K00036">K00036</a>  G6PD, zwf; glucose-6-phosphate 1-dehydrogenase [EC:1.1.1.49]
E        comp140864_c4_seq17|glucose-6-phosphate; <a href="/dbget-bin/www_bget?K00036">K00036</a>  G6PD, zwf; glucose-6-phosphate 1-dehydrogenase [EC:1.1.1.49]
E        comp54664_c0_seq2|6-phosphogluconolactonase; <a href="/dbget-bin/www_bget?K01057">K01057</a>  PGLS, pgl, devB; 6-phosphogluconolactonase [EC:3.1.1.31]
E        comp132563_c0_seq4|phosphogluconate; <a href="/dbget-bin/www_bget?K00033">K00033</a>  E1.1.1.44, PGD, gnd; 6-phosphogluconate dehydrogenase [EC:1.1.1.44]
E        comp131503_c1_seq5|ribulose-phosphate; <a href="/dbget-bin/www_bget?K01783">K01783</a>  rpe, RPE; ribulose-phosphate 3-epimerase [EC:5.1.3.1]
E        comp131503_c1_seq7|ribulose-phosphate; <a href="/dbget-bin/www_bget?K01783">K01783</a>  rpe, RPE; ribulose-phosphate 3-epimerase [EC:5.1.3.1]
E        comp136275_c0_seq1|ribose-5-phosphate; <a href="/dbget-bin/www_bget?K01807">K01807</a>  rpiA; ribose 5-phosphate isomerase A [EC:5.3.1.6]
E        comp141639_c0_seq2|transketolase-like; <a href="/dbget-bin/www_bget?K00615">K00615</a>  E2.2.1.1, tktA, tktB; transketolase [EC:2.2.1.1]
E        comp141639_c0_seq3|transketolase-like; <a href="/dbget-bin/www_bget?K00615">K00615</a>  E2.2.1.1, tktA, tktB; transketolase [EC:2.2.1.1]
E        comp141639_c0_seq4|transketolase-like; <a href="/dbget-bin/www_bget?K00615">K00615</a>  E2.2.1.1, tktA, tktB; transketolase [EC:2.2.1.1]
E        comp141639_c0_seq17|transketolase-like; <a href="/dbget-bin/www_bget?K00615">K00615</a>  E2.2.1.1, tktA, tktB; transketolase [EC:2.2.1.1]
E        comp142476_c0_seq6|transketolase; <a href="/dbget-bin/www_bget?K00615">K00615</a>  E2.2.1.1, tktA, tktB; transketolase [EC:2.2.1.1]
E        comp142476_c0_seq20|transketolase; <a href="/dbget-bin/www_bget?K00615">K00615</a>  E2.2.1.1, tktA, tktB; transketolase [EC:2.2.1.1]
E        comp142476_c0_seq21|transketolase; <a href="/dbget-bin/www_bget?K00615">K00615</a>  E2.2.1.1, tktA, tktB; transketolase [EC:2.2.1.1]
E        comp142476_c0_seq23|transketolase; <a href="/dbget-bin/www_bget?K00615">K00615</a>  E2.2.1.1, tktA, tktB; transketolase [EC:2.2.1.1]
E        comp142476_c0_seq24|transketolase; <a href="/dbget-bin/www_bget?K00615">K00615</a>  E2.2.1.1, tktA, tktB; transketolase [EC:2.2.1.1]
E        comp142476_c0_seq28|transketolase; <a href="/dbget-bin/www_bget?K00615">K00615</a>  E2.2.1.1, tktA, tktB; transketolase [EC:2.2.1.1]
E        comp142476_c0_seq29|transketolase; <a href="/dbget-bin/www_bget?K00615">K00615</a>  E2.2.1.1, tktA, tktB; transketolase [EC:2.2.1.1]
E        comp142476_c0_seq31|transketolase; <a href="/dbget-bin/www_bget?K00615">K00615</a>  E2.2.1.1, tktA, tktB; transketolase [EC:2.2.1.1]
E        comp142476_c0_seq32|transketolase; <a href="/dbget-bin/www_bget?K00615">K00615</a>  E2.2.1.1, tktA, tktB; transketolase [EC:2.2.1.1]
E        comp142476_c0_seq33|transketolase; <a href="/dbget-bin/www_bget?K00615">K00615</a>  E2.2.1.1, tktA, tktB; transketolase [EC:2.2.1.1]
E        comp142476_c0_seq40|transketolase; <a href="/dbget-bin/www_bget?K00615">K00615</a>  E2.2.1.1, tktA, tktB; transketolase [EC:2.2.1.1]
E        comp142476_c0_seq41|transketolase; <a href="/dbget-bin/www_bget?K00615">K00615</a>  E2.2.1.1, tktA, tktB; transketolase [EC:2.2.1.1]
E        comp142476_c0_seq42|transketolase; <a href="/dbget-bin/www_bget?K00615">K00615</a>  E2.2.1.1, tktA, tktB; transketolase [EC:2.2.1.1]
E        comp142476_c0_seq48|transketolase; <a href="/dbget-bin/www_bget?K00615">K00615</a>  E2.2.1.1, tktA, tktB; transketolase [EC:2.2.1.1]
E        comp142476_c0_seq49|transketolase; <a href="/dbget-bin/www_bget?K00615">K00615</a>  E2.2.1.1, tktA, tktB; transketolase [EC:2.2.1.1]
E        comp134536_c0_seq1|transaldolase; <a href="/dbget-bin/www_bget?K00616">K00616</a>  E2.2.1.2, talA, talB; transaldolase [EC:2.2.1.2]
E        comp139986_c0_seq1|phosphoglucose; <a href="/dbget-bin/www_bget?K01810">K01810</a>  GPI, pgi; glucose-6-phosphate isomerase [EC:5.3.1.9]
D      <a href="/kegg-bin/show_module?M00006">M00006</a>  Pentose phosphate pathway, oxidative phase, glucose 6P => ribulose 5P [PATH:<a href="/kegg-bin/show_pathway?map00030+M00006">map00030</a>]
E        comp140649_c1_seq3|gdh; <a href="/dbget-bin/www_bget?K13937">K13937</a>  H6PD; hexose-6-phosphate dehydrogenase [EC:1.1.1.47 3.1.1.31]
E        comp140864_c4_seq2|glucose-6-phosphate; <a href="/dbget-bin/www_bget?K00036">K00036</a>  G6PD, zwf; glucose-6-phosphate 1-dehydrogenase [EC:1.1.1.49]
E        comp140864_c4_seq11|glucose-6-phosphate; <a href="/dbget-bin/www_bget?K00036">K00036</a>  G6PD, zwf; glucose-6-phosphate 1-dehydrogenase [EC:1.1.1.49]
E        comp140864_c4_seq14|glucose-6-phosphate; <a href="/dbget-bin/www_bget?K00036">K00036</a>  G6PD, zwf; glucose-6-phosphate 1-dehydrogenase [EC:1.1.1.49]
E        comp140864_c4_seq17|glucose-6-phosphate; <a href="/dbget-bin/www_bget?K00036">K00036</a>  G6PD, zwf; glucose-6-phosphate 1-dehydrogenase [EC:1.1.1.49]
E        comp54664_c0_seq2|6-phosphogluconolactonase; <a href="/dbget-bin/www_bget?K01057">K01057</a>  PGLS, pgl, devB; 6-phosphogluconolactonase [EC:3.1.1.31]
E        comp132563_c0_seq4|phosphogluconate; <a href="/dbget-bin/www_bget?K00033">K00033</a>  E1.1.1.44, PGD, gnd; 6-phosphogluconate dehydrogenase [EC:1.1.1.44]
D      <a href="/kegg-bin/show_module?M00007">M00007</a>  Pentose phosphate pathway, non-oxidative phase, fructose 6P => ribose 5P [PATH:<a href="/kegg-bin/show_pathway?map00030+M00007">map00030</a>]
E        comp141639_c0_seq2|transketolase-like; <a href="/dbget-bin/www_bget?K00615">K00615</a>  E2.2.1.1, tktA, tktB; transketolase [EC:2.2.1.1]
E        comp141639_c0_seq3|transketolase-like; <a href="/dbget-bin/www_bget?K00615">K00615</a>  E2.2.1.1, tktA, tktB; transketolase [EC:2.2.1.1]
E        comp141639_c0_seq4|transketolase-like; <a href="/dbget-bin/www_bget?K00615">K00615</a>  E2.2.1.1, tktA, tktB; transketolase [EC:2.2.1.1]
E        comp141639_c0_seq17|transketolase-like; <a href="/dbget-bin/www_bget?K00615">K00615</a>  E2.2.1.1, tktA, tktB; transketolase [EC:2.2.1.1]
E        comp142476_c0_seq6|transketolase; <a href="/dbget-bin/www_bget?K00615">K00615</a>  E2.2.1.1, tktA, tktB; transketolase [EC:2.2.1.1]
E        comp142476_c0_seq20|transketolase; <a href="/dbget-bin/www_bget?K00615">K00615</a>  E2.2.1.1, tktA, tktB; transketolase [EC:2.2.1.1]
E        comp142476_c0_seq21|transketolase; <a href="/dbget-bin/www_bget?K00615">K00615</a>  E2.2.1.1, tktA, tktB; transketolase [EC:2.2.1.1]
E        comp142476_c0_seq23|transketolase; <a href="/dbget-bin/www_bget?K00615">K00615</a>  E2.2.1.1, tktA, tktB; transketolase [EC:2.2.1.1]
E        comp142476_c0_seq24|transketolase; <a href="/dbget-bin/www_bget?K00615">K00615</a>  E2.2.1.1, tktA, tktB; transketolase [EC:2.2.1.1]
E        comp142476_c0_seq28|transketolase; <a href="/dbget-bin/www_bget?K00615">K00615</a>  E2.2.1.1, tktA, tktB; transketolase [EC:2.2.1.1]
E        comp142476_c0_seq29|transketolase; <a href="/dbget-bin/www_bget?K00615">K00615</a>  E2.2.1.1, tktA, tktB; transketolase [EC:2.2.1.1]
E        comp142476_c0_seq31|transketolase; <a href="/dbget-bin/www_bget?K00615">K00615</a>  E2.2.1.1, tktA, tktB; transketolase [EC:2.2.1.1]
E        comp142476_c0_seq32|transketolase; <a href="/dbget-bin/www_bget?K00615">K00615</a>  E2.2.1.1, tktA, tktB; transketolase [EC:2.2.1.1]
E        comp142476_c0_seq33|transketolase; <a href="/dbget-bin/www_bget?K00615">K00615</a>  E2.2.1.1, tktA, tktB; transketolase [EC:2.2.1.1]
E        comp142476_c0_seq40|transketolase; <a href="/dbget-bin/www_bget?K00615">K00615</a>  E2.2.1.1, tktA, tktB; transketolase [EC:2.2.1.1]
E        comp142476_c0_seq41|transketolase; <a href="/dbget-bin/www_bget?K00615">K00615</a>  E2.2.1.1, tktA, tktB; transketolase [EC:2.2.1.1]
E        comp142476_c0_seq42|transketolase; <a href="/dbget-bin/www_bget?K00615">K00615</a>  E2.2.1.1, tktA, tktB; transketolase [EC:2.2.1.1]
E        comp142476_c0_seq48|transketolase; <a href="/dbget-bin/www_bget?K00615">K00615</a>  E2.2.1.1, tktA, tktB; transketolase [EC:2.2.1.1]
E        comp142476_c0_seq49|transketolase; <a href="/dbget-bin/www_bget?K00615">K00615</a>  E2.2.1.1, tktA, tktB; transketolase [EC:2.2.1.1]
E        comp134536_c0_seq1|transaldolase; <a href="/dbget-bin/www_bget?K00616">K00616</a>  E2.2.1.2, talA, talB; transaldolase [EC:2.2.1.2]
E        comp131503_c1_seq5|ribulose-phosphate; <a href="/dbget-bin/www_bget?K01783">K01783</a>  rpe, RPE; ribulose-phosphate 3-epimerase [EC:5.1.3.1]
E        comp131503_c1_seq7|ribulose-phosphate; <a href="/dbget-bin/www_bget?K01783">K01783</a>  rpe, RPE; ribulose-phosphate 3-epimerase [EC:5.1.3.1]
E        comp136275_c0_seq1|ribose-5-phosphate; <a href="/dbget-bin/www_bget?K01807">K01807</a>  rpiA; ribose 5-phosphate isomerase A [EC:5.3.1.6]
D      <a href="/kegg-bin/show_module?M00005">M00005</a>  PRPP biosynthesis, ribose 5P => PRPP [PATH:<a href="/kegg-bin/show_pathway?map00030+M00005">map00030</a> <a href="/kegg-bin/show_pathway?map00230+M00005">map00230</a>]
E        comp135597_c0_seq2|ribose-phosphate; <a href="/dbget-bin/www_bget?K00948">K00948</a>  PRPS, prsA; ribose-phosphate pyrophosphokinase [EC:2.7.6.1]
E        comp135597_c0_seq7|ribose-phosphate; <a href="/dbget-bin/www_bget?K00948">K00948</a>  PRPS, prsA; ribose-phosphate pyrophosphokinase [EC:2.7.6.1]
D      <a href="/kegg-bin/show_module?M00008">M00008</a>  Entner-Doudoroff pathway, glucose-6P => glyceraldehyde-3P + pyruvate [PATH:<a href="/kegg-bin/show_pathway?map00030+M00008">map00030</a>]
E        comp140649_c1_seq3|gdh; <a href="/dbget-bin/www_bget?K13937">K13937</a>  H6PD; hexose-6-phosphate dehydrogenase [EC:1.1.1.47 3.1.1.31]
E        comp140864_c4_seq2|glucose-6-phosphate; <a href="/dbget-bin/www_bget?K00036">K00036</a>  G6PD, zwf; glucose-6-phosphate 1-dehydrogenase [EC:1.1.1.49]
E        comp140864_c4_seq11|glucose-6-phosphate; <a href="/dbget-bin/www_bget?K00036">K00036</a>  G6PD, zwf; glucose-6-phosphate 1-dehydrogenase [EC:1.1.1.49]
E        comp140864_c4_seq14|glucose-6-phosphate; <a href="/dbget-bin/www_bget?K00036">K00036</a>  G6PD, zwf; glucose-6-phosphate 1-dehydrogenase [EC:1.1.1.49]
E        comp140864_c4_seq17|glucose-6-phosphate; <a href="/dbget-bin/www_bget?K00036">K00036</a>  G6PD, zwf; glucose-6-phosphate 1-dehydrogenase [EC:1.1.1.49]
E        comp54664_c0_seq2|6-phosphogluconolactonase; <a href="/dbget-bin/www_bget?K01057">K01057</a>  PGLS, pgl, devB; 6-phosphogluconolactonase [EC:3.1.1.31]
D      <a href="/kegg-bin/show_module?M00308">M00308</a>  Semi-phosphorylative Entner-Doudoroff pathway, gluconate => glyceraldehyde-3P + pyruvate [PATH:<a href="/kegg-bin/show_pathway?map00030+M00308">map00030</a>]
D      <a href="/kegg-bin/show_module?M00309">M00309</a>  Non-phosphorylative Entner-Doudoroff pathway, gluconate => glyceraldehyde + pyruvate [PATH:<a href="/kegg-bin/show_pathway?map00030+M00309">map00030</a>]
C    Other carbohydrate metabolism
D      <a href="/kegg-bin/show_module?M00012">M00012</a>  Glyoxylate cycle [PATH:<a href="/kegg-bin/show_pathway?map00630+M00012">map00630</a>]
E        comp145448_c3_seq2|citrate; <a href="/dbget-bin/www_bget?K01647">K01647</a>  CS, gltA; citrate synthase [EC:2.3.3.1]
E        comp145448_c3_seq7|citrate; <a href="/dbget-bin/www_bget?K01647">K01647</a>  CS, gltA; citrate synthase [EC:2.3.3.1]
E        comp145448_c3_seq10|citrate; <a href="/dbget-bin/www_bget?K01647">K01647</a>  CS, gltA; citrate synthase [EC:2.3.3.1]
E        comp145448_c3_seq11|citrate; <a href="/dbget-bin/www_bget?K01647">K01647</a>  CS, gltA; citrate synthase [EC:2.3.3.1]
E        comp142529_c0_seq13|cytoplasmic; <a href="/dbget-bin/www_bget?K01681">K01681</a>  ACO, acnA; aconitate hydratase 1 / homoaconitase [EC:4.2.1.3 4.2.1.-]
E        comp142529_c0_seq15|cytoplasmic; <a href="/dbget-bin/www_bget?K01681">K01681</a>  ACO, acnA; aconitate hydratase 1 / homoaconitase [EC:4.2.1.3 4.2.1.-]
E        comp142529_c0_seq25|cytoplasmic; <a href="/dbget-bin/www_bget?K01681">K01681</a>  ACO, acnA; aconitate hydratase 1 / homoaconitase [EC:4.2.1.3 4.2.1.-]
E        comp142529_c0_seq27|cytoplasmic; <a href="/dbget-bin/www_bget?K01681">K01681</a>  ACO, acnA; aconitate hydratase 1 / homoaconitase [EC:4.2.1.3 4.2.1.-]
E        comp143774_c0_seq3|aconitase; <a href="/dbget-bin/www_bget?K01681">K01681</a>  ACO, acnA; aconitate hydratase 1 / homoaconitase [EC:4.2.1.3 4.2.1.-]
E        comp143774_c0_seq7|aconitase; <a href="/dbget-bin/www_bget?K01681">K01681</a>  ACO, acnA; aconitate hydratase 1 / homoaconitase [EC:4.2.1.3 4.2.1.-]
E        comp142400_c1_seq4|malate; <a href="/dbget-bin/www_bget?K00026">K00026</a>  MDH2; malate dehydrogenase [EC:1.1.1.37]
E        comp145383_c2_seq3|malate; <a href="/dbget-bin/www_bget?K00025">K00025</a>  MDH1; malate dehydrogenase [EC:1.1.1.37]
D      <a href="/kegg-bin/show_module?M00373">M00373</a>  Ethylmalonyl pathway [PATH:<a href="/kegg-bin/show_pathway?map00630+M00373">map00630</a>]
E        comp133479_c0_seq8|acetyl-; <a href="/dbget-bin/www_bget?K00626">K00626</a>  E2.3.1.9, atoB; acetyl-CoA C-acetyltransferase [EC:2.3.1.9]
E        comp133479_c0_seq16|acetyl-; <a href="/dbget-bin/www_bget?K00626">K00626</a>  E2.3.1.9, atoB; acetyl-CoA C-acetyltransferase [EC:2.3.1.9]
E        comp144932_c0_seq2|acetyl-; <a href="/dbget-bin/www_bget?K00626">K00626</a>  E2.3.1.9, atoB; acetyl-CoA C-acetyltransferase [EC:2.3.1.9]
E        comp144932_c0_seq3|acetyl-; <a href="/dbget-bin/www_bget?K00626">K00626</a>  E2.3.1.9, atoB; acetyl-CoA C-acetyltransferase [EC:2.3.1.9]
E        comp144932_c0_seq5|acetyl-; <a href="/dbget-bin/www_bget?K00626">K00626</a>  E2.3.1.9, atoB; acetyl-CoA C-acetyltransferase [EC:2.3.1.9]
E        comp144932_c0_seq7|acetyl-; <a href="/dbget-bin/www_bget?K00626">K00626</a>  E2.3.1.9, atoB; acetyl-CoA C-acetyltransferase [EC:2.3.1.9]
E        comp143364_c1_seq5|methylmalonyl-; <a href="/dbget-bin/www_bget?K05606">K05606</a>  MCEE, epi; methylmalonyl-CoA/ethylmalonyl-CoA epimerase [EC:5.1.99.1]
E        comp138476_c0_seq6|propionyl-; <a href="/dbget-bin/www_bget?K01965">K01965</a>  PCCA, pccA; propionyl-CoA carboxylase alpha chain [EC:6.4.1.3]
E        comp138476_c0_seq8|propionyl-; <a href="/dbget-bin/www_bget?K01965">K01965</a>  PCCA, pccA; propionyl-CoA carboxylase alpha chain [EC:6.4.1.3]
E        comp143769_c0_seq1|propionyl-; <a href="/dbget-bin/www_bget?K01966">K01966</a>  PCCB, pccB; propionyl-CoA carboxylase beta chain [EC:6.4.1.3]
E        comp137101_c0_seq3|methylmalonyl-; <a href="/dbget-bin/www_bget?K01847">K01847</a>  MUT; methylmalonyl-CoA mutase [EC:5.4.99.2]
D      <a href="/kegg-bin/show_module?M00532">M00532</a>  Photorespiration [PATH:<a href="/kegg-bin/show_pathway?map00630+M00532">map00630</a>]
E        comp142530_c2_seq6|phosphoglycolate; <a href="/dbget-bin/www_bget?K01091">K01091</a>  E3.1.3.18, gph; phosphoglycolate phosphatase [EC:3.1.3.18]
E        comp128735_c0_seq2|hydroxyacid; <a href="/dbget-bin/www_bget?K11517">K11517</a>  HAO; (S)-2-hydroxy-acid oxidase [EC:1.1.3.15]
E        comp143697_c3_seq2|catalase; <a href="/dbget-bin/www_bget?K03781">K03781</a>  katE, CAT, catB, srpA; catalase [EC:1.11.1.6]
E        comp135450_c3_seq4|serine; <a href="/dbget-bin/www_bget?K00600">K00600</a>  glyA, SHMT; glycine hydroxymethyltransferase [EC:2.1.2.1]
E        comp138341_c0_seq2|serine; <a href="/dbget-bin/www_bget?K00600">K00600</a>  glyA, SHMT; glycine hydroxymethyltransferase [EC:2.1.2.1]
E        comp135377_c0_seq3|glycerate; <a href="/dbget-bin/www_bget?K15788">K15788</a>  GLYCTK; glycerate kinase [EC:2.7.1.31]
E        comp145392_c3_seq1; <a href="/dbget-bin/www_bget?K15788">K15788</a>  GLYCTK; glycerate kinase [EC:2.7.1.31]
E        comp145392_c3_seq3; <a href="/dbget-bin/www_bget?K15788">K15788</a>  GLYCTK; glycerate kinase [EC:2.7.1.31]
E        comp145392_c3_seq7|glycerate; <a href="/dbget-bin/www_bget?K15788">K15788</a>  GLYCTK; glycerate kinase [EC:2.7.1.31]
E        comp145392_c3_seq8|glycerate; <a href="/dbget-bin/www_bget?K15788">K15788</a>  GLYCTK; glycerate kinase [EC:2.7.1.31]
E        comp145392_c3_seq9|glycerate; <a href="/dbget-bin/www_bget?K15788">K15788</a>  GLYCTK; glycerate kinase [EC:2.7.1.31]
E        comp145392_c3_seq10|glycerate; <a href="/dbget-bin/www_bget?K15788">K15788</a>  GLYCTK; glycerate kinase [EC:2.7.1.31]
E        comp139620_c3_seq1|glycine; <a href="/dbget-bin/www_bget?K02437">K02437</a>  gcvH, GCSH; glycine cleavage system H protein
E        comp139620_c3_seq14|glycine; <a href="/dbget-bin/www_bget?K02437">K02437</a>  gcvH, GCSH; glycine cleavage system H protein
E        comp139620_c3_seq15|glycine; <a href="/dbget-bin/www_bget?K02437">K02437</a>  gcvH, GCSH; glycine cleavage system H protein
E        comp145347_c3_seq2|glycine; <a href="/dbget-bin/www_bget?K02437">K02437</a>  gcvH, GCSH; glycine cleavage system H protein
E        comp145347_c3_seq7|glycine; <a href="/dbget-bin/www_bget?K02437">K02437</a>  gcvH, GCSH; glycine cleavage system H protein
E        comp145347_c3_seq9|glycine; <a href="/dbget-bin/www_bget?K02437">K02437</a>  gcvH, GCSH; glycine cleavage system H protein
D      <a href="/kegg-bin/show_module?M00013">M00013</a>  Malonate semialdehyde pathway, propanoyl-CoA => Acetyl-CoA [PATH:<a href="/kegg-bin/show_pathway?map00640+M00013">map00640</a>]
E        comp145064_c0_seq15|medium-chain; <a href="/dbget-bin/www_bget?K00249">K00249</a>  ACADM, acd; acyl-CoA dehydrogenase [EC:1.3.8.7]
E        comp142439_c2_seq3|enoyl-; <a href="/dbget-bin/www_bget?K07511">K07511</a>  ECHS1; enoyl-CoA hydratase [EC:4.2.1.17]
E        comp142439_c2_seq5|enoyl-; <a href="/dbget-bin/www_bget?K07511">K07511</a>  ECHS1; enoyl-CoA hydratase [EC:4.2.1.17]
E        comp142439_c2_seq7|enoyl-; <a href="/dbget-bin/www_bget?K07511">K07511</a>  ECHS1; enoyl-CoA hydratase [EC:4.2.1.17]
E        comp142439_c2_seq13|enoyl-; <a href="/dbget-bin/www_bget?K07511">K07511</a>  ECHS1; enoyl-CoA hydratase [EC:4.2.1.17]
E        comp142439_c2_seq14|enoyl-; <a href="/dbget-bin/www_bget?K07511">K07511</a>  ECHS1; enoyl-CoA hydratase [EC:4.2.1.17]
E        comp142439_c2_seq15|enoyl-; <a href="/dbget-bin/www_bget?K07511">K07511</a>  ECHS1; enoyl-CoA hydratase [EC:4.2.1.17]
E        comp137120_c0_seq1|peroxisomal; <a href="/dbget-bin/www_bget?K07514">K07514</a>  EHHADH; enoyl-CoA hydratase / 3-hydroxyacyl-CoA dehydrogenase / 3,2-trans-enoyl-CoA isomerase [EC:4.2.1.17 1.1.1.35 5.3.3.8]
E        comp137120_c0_seq2|peroxisomal; <a href="/dbget-bin/www_bget?K07514">K07514</a>  EHHADH; enoyl-CoA hydratase / 3-hydroxyacyl-CoA dehydrogenase / 3,2-trans-enoyl-CoA isomerase [EC:4.2.1.17 1.1.1.35 5.3.3.8]
E        comp143786_c1_seq9|trifunctional; <a href="/dbget-bin/www_bget?K07515">K07515</a>  HADHA; enoyl-CoA hydratase / long-chain 3-hydroxyacyl-CoA dehydrogenase [EC:4.2.1.17 1.1.1.211]
E        comp143786_c1_seq10|trifunctional; <a href="/dbget-bin/www_bget?K07515">K07515</a>  HADHA; enoyl-CoA hydratase / long-chain 3-hydroxyacyl-CoA dehydrogenase [EC:4.2.1.17 1.1.1.211]
E        comp145494_c2_seq8|hydroxyacyl-coenzyme; <a href="/dbget-bin/www_bget?K07515">K07515</a>  HADHA; enoyl-CoA hydratase / long-chain 3-hydroxyacyl-CoA dehydrogenase [EC:4.2.1.17 1.1.1.211]
E        comp145494_c2_seq11|hydroxyacyl-coenzyme; <a href="/dbget-bin/www_bget?K07515">K07515</a>  HADHA; enoyl-CoA hydratase / long-chain 3-hydroxyacyl-CoA dehydrogenase [EC:4.2.1.17 1.1.1.211]
E        comp145494_c2_seq13|hydroxyacyl-coenzyme; <a href="/dbget-bin/www_bget?K07515">K07515</a>  HADHA; enoyl-CoA hydratase / long-chain 3-hydroxyacyl-CoA dehydrogenase [EC:4.2.1.17 1.1.1.211]
E        comp145494_c2_seq18|hydroxyacyl-coenzyme; <a href="/dbget-bin/www_bget?K07515">K07515</a>  HADHA; enoyl-CoA hydratase / long-chain 3-hydroxyacyl-CoA dehydrogenase [EC:4.2.1.17 1.1.1.211]
E        comp145494_c2_seq30|hydroxyacyl-coenzyme; <a href="/dbget-bin/www_bget?K07515">K07515</a>  HADHA; enoyl-CoA hydratase / long-chain 3-hydroxyacyl-CoA dehydrogenase [EC:4.2.1.17 1.1.1.211]
E        comp143675_c1_seq13|3-hydroxyisobutyryl-; <a href="/dbget-bin/www_bget?K05605">K05605</a>  HIBCH; 3-hydroxyisobutyryl-CoA hydrolase [EC:3.1.2.4]
E        comp143675_c1_seq17|3-hydroxyisobutyryl-; <a href="/dbget-bin/www_bget?K05605">K05605</a>  HIBCH; 3-hydroxyisobutyryl-CoA hydrolase [EC:3.1.2.4]
E        comp143675_c1_seq29|3-hydroxyisobutyryl-; <a href="/dbget-bin/www_bget?K05605">K05605</a>  HIBCH; 3-hydroxyisobutyryl-CoA hydrolase [EC:3.1.2.4]
E        comp143675_c1_seq30|3-hydroxyisobutyryl-; <a href="/dbget-bin/www_bget?K05605">K05605</a>  HIBCH; 3-hydroxyisobutyryl-CoA hydrolase [EC:3.1.2.4]
E        comp144698_c1_seq1|methylmalonate-semialdehyde; <a href="/dbget-bin/www_bget?K00140">K00140</a>  mmsA, iolA, ALDH6A1; malonate-semialdehyde dehydrogenase (acetylating) / methylmalonate-semialdehyde dehydrogenase [EC:1.2.1.18 1.2.1.27]
E        comp144698_c1_seq4|methylmalonate-semialdehyde; <a href="/dbget-bin/www_bget?K00140">K00140</a>  mmsA, iolA, ALDH6A1; malonate-semialdehyde dehydrogenase (acetylating) / methylmalonate-semialdehyde dehydrogenase [EC:1.2.1.18 1.2.1.27]
E        comp144698_c1_seq8|methylmalonate-semialdehyde; <a href="/dbget-bin/www_bget?K00140">K00140</a>  mmsA, iolA, ALDH6A1; malonate-semialdehyde dehydrogenase (acetylating) / methylmalonate-semialdehyde dehydrogenase [EC:1.2.1.18 1.2.1.27]
E        comp144698_c1_seq20|methylmalonate-semialdehyde; <a href="/dbget-bin/www_bget?K00140">K00140</a>  mmsA, iolA, ALDH6A1; malonate-semialdehyde dehydrogenase (acetylating) / methylmalonate-semialdehyde dehydrogenase [EC:1.2.1.18 1.2.1.27]
E        comp144698_c1_seq21|methylmalonate-semialdehyde; <a href="/dbget-bin/www_bget?K00140">K00140</a>  mmsA, iolA, ALDH6A1; malonate-semialdehyde dehydrogenase (acetylating) / methylmalonate-semialdehyde dehydrogenase [EC:1.2.1.18 1.2.1.27]
E        comp144698_c1_seq27|methylmalonate-semialdehyde; <a href="/dbget-bin/www_bget?K00140">K00140</a>  mmsA, iolA, ALDH6A1; malonate-semialdehyde dehydrogenase (acetylating) / methylmalonate-semialdehyde dehydrogenase [EC:1.2.1.18 1.2.1.27]
E        comp144698_c1_seq28|methylmalonate-semialdehyde; <a href="/dbget-bin/www_bget?K00140">K00140</a>  mmsA, iolA, ALDH6A1; malonate-semialdehyde dehydrogenase (acetylating) / methylmalonate-semialdehyde dehydrogenase [EC:1.2.1.18 1.2.1.27]
E        comp144698_c1_seq31|methylmalonate-semialdehyde; <a href="/dbget-bin/www_bget?K00140">K00140</a>  mmsA, iolA, ALDH6A1; malonate-semialdehyde dehydrogenase (acetylating) / methylmalonate-semialdehyde dehydrogenase [EC:1.2.1.18 1.2.1.27]
E        comp144698_c1_seq35|methylmalonate-semialdehyde; <a href="/dbget-bin/www_bget?K00140">K00140</a>  mmsA, iolA, ALDH6A1; malonate-semialdehyde dehydrogenase (acetylating) / methylmalonate-semialdehyde dehydrogenase [EC:1.2.1.18 1.2.1.27]
E        comp141746_c1_seq7|malonyl-; <a href="/dbget-bin/www_bget?K01578">K01578</a>  E4.1.1.9, MLYCD; malonyl-CoA decarboxylase [EC:4.1.1.9]
E        comp141746_c1_seq12|malonyl-; <a href="/dbget-bin/www_bget?K01578">K01578</a>  E4.1.1.9, MLYCD; malonyl-CoA decarboxylase [EC:4.1.1.9]
D      <a href="/kegg-bin/show_module?M00014">M00014</a>  Glucuronate pathway (uronate pathway) [PATH:<a href="/kegg-bin/show_pathway?map00040+M00014">map00040</a>]
E        comp144838_c4_seq3|udp-glucose; <a href="/dbget-bin/www_bget?K00012">K00012</a>  UGDH, ugd; UDPglucose 6-dehydrogenase [EC:1.1.1.22]
E        comp144838_c4_seq40|udp-glucose; <a href="/dbget-bin/www_bget?K00012">K00012</a>  UGDH, ugd; UDPglucose 6-dehydrogenase [EC:1.1.1.22]
E        comp144838_c4_seq43|udp-glucose; <a href="/dbget-bin/www_bget?K00012">K00012</a>  UGDH, ugd; UDPglucose 6-dehydrogenase [EC:1.1.1.22]
E        comp143342_c0_seq2|glucuronokinase; <a href="/dbget-bin/www_bget?K16190">K16190</a>  GLCAK; glucuronokinase [EC:2.7.1.43]
E        comp143342_c0_seq6|glucuronokinase; <a href="/dbget-bin/www_bget?K16190">K16190</a>  GLCAK; glucuronokinase [EC:2.7.1.43]
E        comp143342_c0_seq8|glucuronokinase; <a href="/dbget-bin/www_bget?K16190">K16190</a>  GLCAK; glucuronokinase [EC:2.7.1.43]
E        comp143342_c0_seq11|glucuronokinase; <a href="/dbget-bin/www_bget?K16190">K16190</a>  GLCAK; glucuronokinase [EC:2.7.1.43]
E        comp139442_c1_seq23|intraflagellar; <a href="/dbget-bin/www_bget?K13247">K13247</a>  CRYL1; L-gulonate 3-dehydrogenase [EC:1.1.1.45]
E        comp139442_c1_seq24|intraflagellar; <a href="/dbget-bin/www_bget?K13247">K13247</a>  CRYL1; L-gulonate 3-dehydrogenase [EC:1.1.1.45]
E        comp139442_c1_seq27|intraflagellar; <a href="/dbget-bin/www_bget?K13247">K13247</a>  CRYL1; L-gulonate 3-dehydrogenase [EC:1.1.1.45]
E        comp139442_c1_seq30|intraflagellar; <a href="/dbget-bin/www_bget?K13247">K13247</a>  CRYL1; L-gulonate 3-dehydrogenase [EC:1.1.1.45]
E        comp139442_c1_seq31|intraflagellar; <a href="/dbget-bin/www_bget?K13247">K13247</a>  CRYL1; L-gulonate 3-dehydrogenase [EC:1.1.1.45]
E        comp139442_c1_seq49|intraflagellar; <a href="/dbget-bin/www_bget?K13247">K13247</a>  CRYL1; L-gulonate 3-dehydrogenase [EC:1.1.1.45]
E        comp139442_c1_seq56|intraflagellar; <a href="/dbget-bin/www_bget?K13247">K13247</a>  CRYL1; L-gulonate 3-dehydrogenase [EC:1.1.1.45]
E        comp142457_c2_seq15|l-xylulose; <a href="/dbget-bin/www_bget?K03331">K03331</a>  DCXR; L-xylulose reductase [EC:1.1.1.10]
E        comp134702_c0_seq1|xylulose; <a href="/dbget-bin/www_bget?K00854">K00854</a>  xylB, XYLB; xylulokinase [EC:2.7.1.17]
D      <a href="/kegg-bin/show_module?M00061">M00061</a>  Uronic acid metabolism [PATH:<a href="/kegg-bin/show_pathway?map00040+M00061">map00040</a>]
D      <a href="/kegg-bin/show_module?M00081">M00081</a>  Pectin degradation [PATH:<a href="/kegg-bin/show_pathway?map00040+M00081">map00040</a>]
C    Fatty acid metabolism
D      <a href="/kegg-bin/show_module?M00082">M00082</a>  Fatty acid biosynthesis, initiation [PATH:<a href="/kegg-bin/show_pathway?map00061+M00082">map00061</a>]
E        comp141481_c2_seq47|acetyl-; <a href="/dbget-bin/www_bget?K11262">K11262</a>  ACAC; acetyl-CoA carboxylase / biotin carboxylase [EC:6.4.1.2 6.3.4.14]
E        comp143722_c0_seq12; <a href="/dbget-bin/www_bget?K00665">K00665</a>  FASN; fatty acid synthase, animal type [EC:2.3.1.85]
E        comp143722_c0_seq14; <a href="/dbget-bin/www_bget?K00665">K00665</a>  FASN; fatty acid synthase, animal type [EC:2.3.1.85]
E        comp143722_c0_seq16; <a href="/dbget-bin/www_bget?K00665">K00665</a>  FASN; fatty acid synthase, animal type [EC:2.3.1.85]
E        comp143722_c0_seq19; <a href="/dbget-bin/www_bget?K00665">K00665</a>  FASN; fatty acid synthase, animal type [EC:2.3.1.85]
E        comp143722_c0_seq21; <a href="/dbget-bin/www_bget?K00665">K00665</a>  FASN; fatty acid synthase, animal type [EC:2.3.1.85]
E        comp143722_c0_seq31; <a href="/dbget-bin/www_bget?K00665">K00665</a>  FASN; fatty acid synthase, animal type [EC:2.3.1.85]
E        comp143722_c0_seq46; <a href="/dbget-bin/www_bget?K00665">K00665</a>  FASN; fatty acid synthase, animal type [EC:2.3.1.85]
E        comp143722_c0_seq57; <a href="/dbget-bin/www_bget?K00665">K00665</a>  FASN; fatty acid synthase, animal type [EC:2.3.1.85]
E        comp140818_c0_seq1|malonyl-; <a href="/dbget-bin/www_bget?K00645">K00645</a>  fabD; [acyl-carrier-protein] S-malonyltransferase [EC:2.3.1.39]
E        comp139405_c0_seq2|3-oxoacyl-; <a href="/dbget-bin/www_bget?K09458">K09458</a>  fabF; 3-oxoacyl-[acyl-carrier-protein] synthase II [EC:2.3.1.179]
E        comp139405_c0_seq3|3-oxoacyl-; <a href="/dbget-bin/www_bget?K09458">K09458</a>  fabF; 3-oxoacyl-[acyl-carrier-protein] synthase II [EC:2.3.1.179]
D      <a href="/kegg-bin/show_module?M00083">M00083</a>  Fatty acid biosynthesis, elongation [PATH:<a href="/kegg-bin/show_pathway?map00061+M00083">map00061</a>]
E        comp143722_c0_seq12; <a href="/dbget-bin/www_bget?K00665">K00665</a>  FASN; fatty acid synthase, animal type [EC:2.3.1.85]
E        comp143722_c0_seq14; <a href="/dbget-bin/www_bget?K00665">K00665</a>  FASN; fatty acid synthase, animal type [EC:2.3.1.85]
E        comp143722_c0_seq16; <a href="/dbget-bin/www_bget?K00665">K00665</a>  FASN; fatty acid synthase, animal type [EC:2.3.1.85]
E        comp143722_c0_seq19; <a href="/dbget-bin/www_bget?K00665">K00665</a>  FASN; fatty acid synthase, animal type [EC:2.3.1.85]
E        comp143722_c0_seq21; <a href="/dbget-bin/www_bget?K00665">K00665</a>  FASN; fatty acid synthase, animal type [EC:2.3.1.85]
E        comp143722_c0_seq31; <a href="/dbget-bin/www_bget?K00665">K00665</a>  FASN; fatty acid synthase, animal type [EC:2.3.1.85]
E        comp143722_c0_seq46; <a href="/dbget-bin/www_bget?K00665">K00665</a>  FASN; fatty acid synthase, animal type [EC:2.3.1.85]
E        comp143722_c0_seq57; <a href="/dbget-bin/www_bget?K00665">K00665</a>  FASN; fatty acid synthase, animal type [EC:2.3.1.85]
E        comp139405_c0_seq2|3-oxoacyl-; <a href="/dbget-bin/www_bget?K09458">K09458</a>  fabF; 3-oxoacyl-[acyl-carrier-protein] synthase II [EC:2.3.1.179]
E        comp139405_c0_seq3|3-oxoacyl-; <a href="/dbget-bin/www_bget?K09458">K09458</a>  fabF; 3-oxoacyl-[acyl-carrier-protein] synthase II [EC:2.3.1.179]
D      <a href="/kegg-bin/show_module?M00085">M00085</a>  Fatty acid biosynthesis, elongation, mitochondria [PATH:<a href="/kegg-bin/show_pathway?map00062+M00085">map00062</a>]
E        comp143765_c1_seq2|3-ketoacyl-; <a href="/dbget-bin/www_bget?K07508">K07508</a>  ACAA2; acetyl-CoA acyltransferase 2 [EC:2.3.1.16]
E        comp143765_c1_seq3|3-ketoacyl-; <a href="/dbget-bin/www_bget?K07508">K07508</a>  ACAA2; acetyl-CoA acyltransferase 2 [EC:2.3.1.16]
E        comp143765_c1_seq9|3-ketoacyl-; <a href="/dbget-bin/www_bget?K07508">K07508</a>  ACAA2; acetyl-CoA acyltransferase 2 [EC:2.3.1.16]
E        comp143765_c1_seq10|3-ketoacyl-; <a href="/dbget-bin/www_bget?K07508">K07508</a>  ACAA2; acetyl-CoA acyltransferase 2 [EC:2.3.1.16]
E        comp145494_c2_seq6|hydroxyacyl-coenzyme; <a href="/dbget-bin/www_bget?K07509">K07509</a>  HADHB; acetyl-CoA acyltransferase [EC:2.3.1.16]
E        comp145494_c2_seq15|hydroxyacyl-coenzyme; <a href="/dbget-bin/www_bget?K07509">K07509</a>  HADHB; acetyl-CoA acyltransferase [EC:2.3.1.16]
E        comp145494_c2_seq19|trifunctional; <a href="/dbget-bin/www_bget?K07509">K07509</a>  HADHB; acetyl-CoA acyltransferase [EC:2.3.1.16]
E        comp145093_c1_seq1|mitochondrial; <a href="/dbget-bin/www_bget?K00022">K00022</a>  HADH; 3-hydroxyacyl-CoA dehydrogenase [EC:1.1.1.35]
E        comp142439_c2_seq3|enoyl-; <a href="/dbget-bin/www_bget?K07511">K07511</a>  ECHS1; enoyl-CoA hydratase [EC:4.2.1.17]
E        comp142439_c2_seq5|enoyl-; <a href="/dbget-bin/www_bget?K07511">K07511</a>  ECHS1; enoyl-CoA hydratase [EC:4.2.1.17]
E        comp142439_c2_seq7|enoyl-; <a href="/dbget-bin/www_bget?K07511">K07511</a>  ECHS1; enoyl-CoA hydratase [EC:4.2.1.17]
E        comp142439_c2_seq13|enoyl-; <a href="/dbget-bin/www_bget?K07511">K07511</a>  ECHS1; enoyl-CoA hydratase [EC:4.2.1.17]
E        comp142439_c2_seq14|enoyl-; <a href="/dbget-bin/www_bget?K07511">K07511</a>  ECHS1; enoyl-CoA hydratase [EC:4.2.1.17]
E        comp142439_c2_seq15|enoyl-; <a href="/dbget-bin/www_bget?K07511">K07511</a>  ECHS1; enoyl-CoA hydratase [EC:4.2.1.17]
E        comp143786_c1_seq9|trifunctional; <a href="/dbget-bin/www_bget?K07515">K07515</a>  HADHA; enoyl-CoA hydratase / long-chain 3-hydroxyacyl-CoA dehydrogenase [EC:4.2.1.17 1.1.1.211]
E        comp143786_c1_seq10|trifunctional; <a href="/dbget-bin/www_bget?K07515">K07515</a>  HADHA; enoyl-CoA hydratase / long-chain 3-hydroxyacyl-CoA dehydrogenase [EC:4.2.1.17 1.1.1.211]
E        comp145494_c2_seq8|hydroxyacyl-coenzyme; <a href="/dbget-bin/www_bget?K07515">K07515</a>  HADHA; enoyl-CoA hydratase / long-chain 3-hydroxyacyl-CoA dehydrogenase [EC:4.2.1.17 1.1.1.211]
E        comp145494_c2_seq11|hydroxyacyl-coenzyme; <a href="/dbget-bin/www_bget?K07515">K07515</a>  HADHA; enoyl-CoA hydratase / long-chain 3-hydroxyacyl-CoA dehydrogenase [EC:4.2.1.17 1.1.1.211]
E        comp145494_c2_seq13|hydroxyacyl-coenzyme; <a href="/dbget-bin/www_bget?K07515">K07515</a>  HADHA; enoyl-CoA hydratase / long-chain 3-hydroxyacyl-CoA dehydrogenase [EC:4.2.1.17 1.1.1.211]
E        comp145494_c2_seq18|hydroxyacyl-coenzyme; <a href="/dbget-bin/www_bget?K07515">K07515</a>  HADHA; enoyl-CoA hydratase / long-chain 3-hydroxyacyl-CoA dehydrogenase [EC:4.2.1.17 1.1.1.211]
E        comp145494_c2_seq30|hydroxyacyl-coenzyme; <a href="/dbget-bin/www_bget?K07515">K07515</a>  HADHA; enoyl-CoA hydratase / long-chain 3-hydroxyacyl-CoA dehydrogenase [EC:4.2.1.17 1.1.1.211]
E        comp138621_c0_seq13|trans-2-enoyl-; <a href="/dbget-bin/www_bget?K07512">K07512</a>  MECR, NRBF1; mitochondrial trans-2-enoyl-CoA reductase [EC:1.3.1.38]
D      <a href="/kegg-bin/show_module?M00415">M00415</a>  Fatty acid biosynthesis, elongation, endoplasmic reticulum [PATH:<a href="/kegg-bin/show_pathway?map00062+M00415">map00062</a>]
E        comp138767_c0_seq21|elongation; <a href="/dbget-bin/www_bget?K10247">K10247</a>  ELOVL1; elongation of very long chain fatty acids protein 1 [EC:2.3.1.199]
E        comp138767_c0_seq22|elongation; <a href="/dbget-bin/www_bget?K10247">K10247</a>  ELOVL1; elongation of very long chain fatty acids protein 1 [EC:2.3.1.199]
E        comp138767_c0_seq23|elongation; <a href="/dbget-bin/www_bget?K10247">K10247</a>  ELOVL1; elongation of very long chain fatty acids protein 1 [EC:2.3.1.199]
E        comp135633_c0_seq2|elongation; <a href="/dbget-bin/www_bget?K10205">K10205</a>  ELOVL2; elongation of very long chain fatty acids protein 2 [EC:2.3.1.199]
E        comp135633_c0_seq3|elongation; <a href="/dbget-bin/www_bget?K10205">K10205</a>  ELOVL2; elongation of very long chain fatty acids protein 2 [EC:2.3.1.199]
E        comp89837_c0_seq1|elongation; <a href="/dbget-bin/www_bget?K10249">K10249</a>  ELOVL4; elongation of very long chain fatty acids protein 4 [EC:2.3.1.199]
E        comp114180_c0_seq2|polyunsaturated; <a href="/dbget-bin/www_bget?K10244">K10244</a>  ELOVL5; elongation of very long chain fatty acids protein 5 [EC:2.3.1.199]
E        comp126891_c0_seq1|elongation; <a href="/dbget-bin/www_bget?K10203">K10203</a>  ELOVL6; elongation of very long chain fatty acids protein 6 [EC:2.3.1.199]
E        comp126891_c0_seq3|elongation; <a href="/dbget-bin/www_bget?K10203">K10203</a>  ELOVL6; elongation of very long chain fatty acids protein 6 [EC:2.3.1.199]
E        comp138339_c0_seq15|estradiol; <a href="/dbget-bin/www_bget?K10251">K10251</a>  HSD17B12, KAR, IFA38; 17beta-estradiol 17-dehydrogenase / very-long-chain 3-oxoacyl-CoA reductase [EC:1.1.1.62 1.1.1.330]
E        comp138339_c0_seq34|estradiol; <a href="/dbget-bin/www_bget?K10251">K10251</a>  HSD17B12, KAR, IFA38; 17beta-estradiol 17-dehydrogenase / very-long-chain 3-oxoacyl-CoA reductase [EC:1.1.1.62 1.1.1.330]
E        comp138339_c0_seq38|estradiol; <a href="/dbget-bin/www_bget?K10251">K10251</a>  HSD17B12, KAR, IFA38; 17beta-estradiol 17-dehydrogenase / very-long-chain 3-oxoacyl-CoA reductase [EC:1.1.1.62 1.1.1.330]
E        comp138339_c0_seq39|estradiol; <a href="/dbget-bin/www_bget?K10251">K10251</a>  HSD17B12, KAR, IFA38; 17beta-estradiol 17-dehydrogenase / very-long-chain 3-oxoacyl-CoA reductase [EC:1.1.1.62 1.1.1.330]
E        comp131581_c0_seq1|protein; <a href="/dbget-bin/www_bget?K10703">K10703</a>  PHS1, PAS2; very-long-chain (3R)-3-hydroxyacyl-[acyl-carrier protein] dehydratase [EC:4.2.1.134]
E        comp145017_c0_seq1|3-hydroxyacyl-; <a href="/dbget-bin/www_bget?K10703">K10703</a>  PHS1, PAS2; very-long-chain (3R)-3-hydroxyacyl-[acyl-carrier protein] dehydratase [EC:4.2.1.134]
E        comp145017_c0_seq3; <a href="/dbget-bin/www_bget?K10703">K10703</a>  PHS1, PAS2; very-long-chain (3R)-3-hydroxyacyl-[acyl-carrier protein] dehydratase [EC:4.2.1.134]
E        comp145017_c0_seq4; <a href="/dbget-bin/www_bget?K10703">K10703</a>  PHS1, PAS2; very-long-chain (3R)-3-hydroxyacyl-[acyl-carrier protein] dehydratase [EC:4.2.1.134]
E        comp145017_c0_seq5; <a href="/dbget-bin/www_bget?K10703">K10703</a>  PHS1, PAS2; very-long-chain (3R)-3-hydroxyacyl-[acyl-carrier protein] dehydratase [EC:4.2.1.134]
E        comp145017_c0_seq11|3-hydroxyacyl-; <a href="/dbget-bin/www_bget?K10703">K10703</a>  PHS1, PAS2; very-long-chain (3R)-3-hydroxyacyl-[acyl-carrier protein] dehydratase [EC:4.2.1.134]
E        comp145017_c0_seq18; <a href="/dbget-bin/www_bget?K10703">K10703</a>  PHS1, PAS2; very-long-chain (3R)-3-hydroxyacyl-[acyl-carrier protein] dehydratase [EC:4.2.1.134]
E        comp145017_c0_seq20|3-hydroxyacyl-; <a href="/dbget-bin/www_bget?K10703">K10703</a>  PHS1, PAS2; very-long-chain (3R)-3-hydroxyacyl-[acyl-carrier protein] dehydratase [EC:4.2.1.134]
E        comp145017_c0_seq21|3-hydroxyacyl-; <a href="/dbget-bin/www_bget?K10703">K10703</a>  PHS1, PAS2; very-long-chain (3R)-3-hydroxyacyl-[acyl-carrier protein] dehydratase [EC:4.2.1.134]
E        comp138297_c0_seq10|trans-; <a href="/dbget-bin/www_bget?K10258">K10258</a>  TER, TSC13, CER10; very-long-chain enoyl-CoA reductase [EC:1.3.1.93]
D      <a href="/kegg-bin/show_module?M00113">M00113</a>  Jasmonic acid biosynthesis [PATH:<a href="/kegg-bin/show_pathway?map00592+M00113">map00592</a>]
E        comp128636_c0_seq2|peroxisomal; <a href="/dbget-bin/www_bget?K00232">K00232</a>  E1.3.3.6, ACOX1, ACOX3; acyl-CoA oxidase [EC:1.3.3.6]
E        comp128636_c0_seq5|peroxisomal; <a href="/dbget-bin/www_bget?K00232">K00232</a>  E1.3.3.6, ACOX1, ACOX3; acyl-CoA oxidase [EC:1.3.3.6]
E        comp142207_c0_seq2|peroxisomal; <a href="/dbget-bin/www_bget?K00232">K00232</a>  E1.3.3.6, ACOX1, ACOX3; acyl-CoA oxidase [EC:1.3.3.6]
E        comp142207_c0_seq14|peroxisomal; <a href="/dbget-bin/www_bget?K00232">K00232</a>  E1.3.3.6, ACOX1, ACOX3; acyl-CoA oxidase [EC:1.3.3.6]
E        comp142207_c0_seq17|peroxisomal; <a href="/dbget-bin/www_bget?K00232">K00232</a>  E1.3.3.6, ACOX1, ACOX3; acyl-CoA oxidase [EC:1.3.3.6]
E        comp142207_c0_seq19|peroxisomal; <a href="/dbget-bin/www_bget?K00232">K00232</a>  E1.3.3.6, ACOX1, ACOX3; acyl-CoA oxidase [EC:1.3.3.6]
E        comp142207_c0_seq27|peroxisomal; <a href="/dbget-bin/www_bget?K00232">K00232</a>  E1.3.3.6, ACOX1, ACOX3; acyl-CoA oxidase [EC:1.3.3.6]
E        comp142207_c0_seq29|peroxisomal; <a href="/dbget-bin/www_bget?K00232">K00232</a>  E1.3.3.6, ACOX1, ACOX3; acyl-CoA oxidase [EC:1.3.3.6]
E        comp140486_c0_seq2|peroxisomal; <a href="/dbget-bin/www_bget?K07513">K07513</a>  ACAA1; acetyl-CoA acyltransferase 1 [EC:2.3.1.16]
D      <a href="/kegg-bin/show_module?M00086">M00086</a>  beta-Oxidation, acyl-CoA synthesis [PATH:<a href="/kegg-bin/show_pathway?map00071+M00086">map00071</a>]
E        comp133842_c0_seq2|long-chain-fatty-acid--; <a href="/dbget-bin/www_bget?K01897">K01897</a>  ACSL, fadD; long-chain acyl-CoA synthetase [EC:6.2.1.3]
E        comp140839_c2_seq1|acyl-; <a href="/dbget-bin/www_bget?K01897">K01897</a>  ACSL, fadD; long-chain acyl-CoA synthetase [EC:6.2.1.3]
E        comp140839_c2_seq6|acyl-; <a href="/dbget-bin/www_bget?K01897">K01897</a>  ACSL, fadD; long-chain acyl-CoA synthetase [EC:6.2.1.3]
E        comp140839_c2_seq13|acyl-; <a href="/dbget-bin/www_bget?K01897">K01897</a>  ACSL, fadD; long-chain acyl-CoA synthetase [EC:6.2.1.3]
E        comp140839_c2_seq16|acyl-; <a href="/dbget-bin/www_bget?K01897">K01897</a>  ACSL, fadD; long-chain acyl-CoA synthetase [EC:6.2.1.3]
E        comp143681_c0_seq5|long-chain-fatty-acid--; <a href="/dbget-bin/www_bget?K01897">K01897</a>  ACSL, fadD; long-chain acyl-CoA synthetase [EC:6.2.1.3]
E        comp143681_c0_seq6|long-chain-fatty-acid--; <a href="/dbget-bin/www_bget?K01897">K01897</a>  ACSL, fadD; long-chain acyl-CoA synthetase [EC:6.2.1.3]
E        comp143681_c0_seq20|long-chain-fatty-acid--; <a href="/dbget-bin/www_bget?K01897">K01897</a>  ACSL, fadD; long-chain acyl-CoA synthetase [EC:6.2.1.3]
E        comp143681_c0_seq26|long-chain-fatty-acid--; <a href="/dbget-bin/www_bget?K01897">K01897</a>  ACSL, fadD; long-chain acyl-CoA synthetase [EC:6.2.1.3]
E        comp144495_c1_seq2|long-chain-fatty-acid--; <a href="/dbget-bin/www_bget?K01897">K01897</a>  ACSL, fadD; long-chain acyl-CoA synthetase [EC:6.2.1.3]
E        comp144495_c1_seq9|long-chain-fatty-acid--; <a href="/dbget-bin/www_bget?K01897">K01897</a>  ACSL, fadD; long-chain acyl-CoA synthetase [EC:6.2.1.3]
E        comp144495_c1_seq12|long-chain-fatty-acid--; <a href="/dbget-bin/www_bget?K01897">K01897</a>  ACSL, fadD; long-chain acyl-CoA synthetase [EC:6.2.1.3]
E        comp144495_c1_seq18|long-chain-fatty-acid--; <a href="/dbget-bin/www_bget?K01897">K01897</a>  ACSL, fadD; long-chain acyl-CoA synthetase [EC:6.2.1.3]
E        comp144495_c1_seq21|long-chain-fatty-acid--; <a href="/dbget-bin/www_bget?K01897">K01897</a>  ACSL, fadD; long-chain acyl-CoA synthetase [EC:6.2.1.3]
E        comp144495_c1_seq29|long-chain-fatty-acid--; <a href="/dbget-bin/www_bget?K01897">K01897</a>  ACSL, fadD; long-chain acyl-CoA synthetase [EC:6.2.1.3]
E        comp144495_c1_seq43|long-chain-fatty-acid--; <a href="/dbget-bin/www_bget?K01897">K01897</a>  ACSL, fadD; long-chain acyl-CoA synthetase [EC:6.2.1.3]
E        comp144495_c1_seq50|long-chain-fatty-acid--; <a href="/dbget-bin/www_bget?K01897">K01897</a>  ACSL, fadD; long-chain acyl-CoA synthetase [EC:6.2.1.3]
E        comp144495_c1_seq51|long-chain-fatty-acid--; <a href="/dbget-bin/www_bget?K01897">K01897</a>  ACSL, fadD; long-chain acyl-CoA synthetase [EC:6.2.1.3]
E        comp144495_c1_seq59|long-chain-fatty-acid--; <a href="/dbget-bin/www_bget?K01897">K01897</a>  ACSL, fadD; long-chain acyl-CoA synthetase [EC:6.2.1.3]
E        comp144495_c1_seq66|long-chain-fatty-acid--; <a href="/dbget-bin/www_bget?K01897">K01897</a>  ACSL, fadD; long-chain acyl-CoA synthetase [EC:6.2.1.3]
E        comp144495_c1_seq75|long-chain-fatty-acid--; <a href="/dbget-bin/www_bget?K01897">K01897</a>  ACSL, fadD; long-chain acyl-CoA synthetase [EC:6.2.1.3]
E        comp145159_c0_seq2|long-chain-fatty-acid--; <a href="/dbget-bin/www_bget?K15013">K15013</a>  ACSBG; long-chain-fatty-acid--CoA ligase ACSBG [EC:6.2.1.3]
E        comp145159_c0_seq7|long-chain-fatty-acid--; <a href="/dbget-bin/www_bget?K15013">K15013</a>  ACSBG; long-chain-fatty-acid--CoA ligase ACSBG [EC:6.2.1.3]
E        comp145159_c0_seq10|long-chain-fatty-acid--; <a href="/dbget-bin/www_bget?K15013">K15013</a>  ACSBG; long-chain-fatty-acid--CoA ligase ACSBG [EC:6.2.1.3]
E        comp145159_c0_seq14|long-chain-fatty-acid--; <a href="/dbget-bin/www_bget?K15013">K15013</a>  ACSBG; long-chain-fatty-acid--CoA ligase ACSBG [EC:6.2.1.3]
E        comp145159_c0_seq19|long-chain-fatty-acid--; <a href="/dbget-bin/www_bget?K15013">K15013</a>  ACSBG; long-chain-fatty-acid--CoA ligase ACSBG [EC:6.2.1.3]
E        comp145159_c0_seq20|long-chain-fatty-acid--; <a href="/dbget-bin/www_bget?K15013">K15013</a>  ACSBG; long-chain-fatty-acid--CoA ligase ACSBG [EC:6.2.1.3]
E        comp145159_c0_seq22|long-chain-fatty-acid--; <a href="/dbget-bin/www_bget?K15013">K15013</a>  ACSBG; long-chain-fatty-acid--CoA ligase ACSBG [EC:6.2.1.3]
E        comp145159_c0_seq23|long-chain-fatty-acid--; <a href="/dbget-bin/www_bget?K15013">K15013</a>  ACSBG; long-chain-fatty-acid--CoA ligase ACSBG [EC:6.2.1.3]
E        comp145159_c0_seq27|long-chain-fatty-acid--; <a href="/dbget-bin/www_bget?K15013">K15013</a>  ACSBG; long-chain-fatty-acid--CoA ligase ACSBG [EC:6.2.1.3]
E        comp145159_c0_seq29|long-chain-fatty-acid--; <a href="/dbget-bin/www_bget?K15013">K15013</a>  ACSBG; long-chain-fatty-acid--CoA ligase ACSBG [EC:6.2.1.3]
E        comp145159_c0_seq30|long-chain-fatty-acid--; <a href="/dbget-bin/www_bget?K15013">K15013</a>  ACSBG; long-chain-fatty-acid--CoA ligase ACSBG [EC:6.2.1.3]
E        comp145159_c0_seq34|long-chain-fatty-acid--; <a href="/dbget-bin/www_bget?K15013">K15013</a>  ACSBG; long-chain-fatty-acid--CoA ligase ACSBG [EC:6.2.1.3]
E        comp145159_c0_seq37|long-chain-fatty-acid--; <a href="/dbget-bin/www_bget?K15013">K15013</a>  ACSBG; long-chain-fatty-acid--CoA ligase ACSBG [EC:6.2.1.3]
E        comp145159_c0_seq43|long-chain-fatty-acid--; <a href="/dbget-bin/www_bget?K15013">K15013</a>  ACSBG; long-chain-fatty-acid--CoA ligase ACSBG [EC:6.2.1.3]
E        comp145159_c0_seq53|long-chain-fatty-acid--; <a href="/dbget-bin/www_bget?K15013">K15013</a>  ACSBG; long-chain-fatty-acid--CoA ligase ACSBG [EC:6.2.1.3]
E        comp145159_c0_seq54|long-chain-fatty-acid--; <a href="/dbget-bin/www_bget?K15013">K15013</a>  ACSBG; long-chain-fatty-acid--CoA ligase ACSBG [EC:6.2.1.3]
E        comp145159_c0_seq57|long-chain-fatty-acid--; <a href="/dbget-bin/www_bget?K15013">K15013</a>  ACSBG; long-chain-fatty-acid--CoA ligase ACSBG [EC:6.2.1.3]
E        comp145159_c0_seq58|long-chain-fatty-acid--; <a href="/dbget-bin/www_bget?K15013">K15013</a>  ACSBG; long-chain-fatty-acid--CoA ligase ACSBG [EC:6.2.1.3]
E        comp145159_c0_seq59|long-chain-fatty-acid--; <a href="/dbget-bin/www_bget?K15013">K15013</a>  ACSBG; long-chain-fatty-acid--CoA ligase ACSBG [EC:6.2.1.3]
E        comp145159_c0_seq60|long-chain-fatty-acid--; <a href="/dbget-bin/www_bget?K15013">K15013</a>  ACSBG; long-chain-fatty-acid--CoA ligase ACSBG [EC:6.2.1.3]
E        comp145159_c0_seq66|long-chain-fatty-acid--; <a href="/dbget-bin/www_bget?K15013">K15013</a>  ACSBG; long-chain-fatty-acid--CoA ligase ACSBG [EC:6.2.1.3]
E        comp145159_c0_seq67|long-chain-fatty-acid--; <a href="/dbget-bin/www_bget?K15013">K15013</a>  ACSBG; long-chain-fatty-acid--CoA ligase ACSBG [EC:6.2.1.3]
D      <a href="/kegg-bin/show_module?M00087">M00087</a>  beta-Oxidation [PATH:<a href="/kegg-bin/show_pathway?map00071+M00087">map00071</a>]
E        comp128636_c0_seq2|peroxisomal; <a href="/dbget-bin/www_bget?K00232">K00232</a>  E1.3.3.6, ACOX1, ACOX3; acyl-CoA oxidase [EC:1.3.3.6]
E        comp128636_c0_seq5|peroxisomal; <a href="/dbget-bin/www_bget?K00232">K00232</a>  E1.3.3.6, ACOX1, ACOX3; acyl-CoA oxidase [EC:1.3.3.6]
E        comp142207_c0_seq2|peroxisomal; <a href="/dbget-bin/www_bget?K00232">K00232</a>  E1.3.3.6, ACOX1, ACOX3; acyl-CoA oxidase [EC:1.3.3.6]
E        comp142207_c0_seq14|peroxisomal; <a href="/dbget-bin/www_bget?K00232">K00232</a>  E1.3.3.6, ACOX1, ACOX3; acyl-CoA oxidase [EC:1.3.3.6]
E        comp142207_c0_seq17|peroxisomal; <a href="/dbget-bin/www_bget?K00232">K00232</a>  E1.3.3.6, ACOX1, ACOX3; acyl-CoA oxidase [EC:1.3.3.6]
E        comp142207_c0_seq19|peroxisomal; <a href="/dbget-bin/www_bget?K00232">K00232</a>  E1.3.3.6, ACOX1, ACOX3; acyl-CoA oxidase [EC:1.3.3.6]
E        comp142207_c0_seq27|peroxisomal; <a href="/dbget-bin/www_bget?K00232">K00232</a>  E1.3.3.6, ACOX1, ACOX3; acyl-CoA oxidase [EC:1.3.3.6]
E        comp142207_c0_seq29|peroxisomal; <a href="/dbget-bin/www_bget?K00232">K00232</a>  E1.3.3.6, ACOX1, ACOX3; acyl-CoA oxidase [EC:1.3.3.6]
E        comp145064_c0_seq15|medium-chain; <a href="/dbget-bin/www_bget?K00249">K00249</a>  ACADM, acd; acyl-CoA dehydrogenase [EC:1.3.8.7]
E        comp141716_c0_seq1|long-chain; <a href="/dbget-bin/www_bget?K00255">K00255</a>  ACADL; long-chain-acyl-CoA dehydrogenase [EC:1.3.8.8]
E        comp141716_c0_seq5|long-chain; <a href="/dbget-bin/www_bget?K00255">K00255</a>  ACADL; long-chain-acyl-CoA dehydrogenase [EC:1.3.8.8]
E        comp141716_c0_seq6|long-chain; <a href="/dbget-bin/www_bget?K00255">K00255</a>  ACADL; long-chain-acyl-CoA dehydrogenase [EC:1.3.8.8]
E        comp143347_c1_seq9|acyl-coenzyme; <a href="/dbget-bin/www_bget?K09479">K09479</a>  ACADVL; very long chain acyl-CoA dehydrogenase [EC:1.3.8.9]
E        comp143347_c1_seq12|acyl-coenzyme; <a href="/dbget-bin/www_bget?K09479">K09479</a>  ACADVL; very long chain acyl-CoA dehydrogenase [EC:1.3.8.9]
E        comp143347_c1_seq16|acyl-coenzyme; <a href="/dbget-bin/www_bget?K09479">K09479</a>  ACADVL; very long chain acyl-CoA dehydrogenase [EC:1.3.8.9]
E        comp143347_c1_seq19|acyl-coenzyme; <a href="/dbget-bin/www_bget?K09479">K09479</a>  ACADVL; very long chain acyl-CoA dehydrogenase [EC:1.3.8.9]
E        comp142439_c2_seq3|enoyl-; <a href="/dbget-bin/www_bget?K07511">K07511</a>  ECHS1; enoyl-CoA hydratase [EC:4.2.1.17]
E        comp142439_c2_seq5|enoyl-; <a href="/dbget-bin/www_bget?K07511">K07511</a>  ECHS1; enoyl-CoA hydratase [EC:4.2.1.17]
E        comp142439_c2_seq7|enoyl-; <a href="/dbget-bin/www_bget?K07511">K07511</a>  ECHS1; enoyl-CoA hydratase [EC:4.2.1.17]
E        comp142439_c2_seq13|enoyl-; <a href="/dbget-bin/www_bget?K07511">K07511</a>  ECHS1; enoyl-CoA hydratase [EC:4.2.1.17]
E        comp142439_c2_seq14|enoyl-; <a href="/dbget-bin/www_bget?K07511">K07511</a>  ECHS1; enoyl-CoA hydratase [EC:4.2.1.17]
E        comp142439_c2_seq15|enoyl-; <a href="/dbget-bin/www_bget?K07511">K07511</a>  ECHS1; enoyl-CoA hydratase [EC:4.2.1.17]
E        comp145093_c1_seq1|mitochondrial; <a href="/dbget-bin/www_bget?K00022">K00022</a>  HADH; 3-hydroxyacyl-CoA dehydrogenase [EC:1.1.1.35]
E        comp137120_c0_seq1|peroxisomal; <a href="/dbget-bin/www_bget?K07514">K07514</a>  EHHADH; enoyl-CoA hydratase / 3-hydroxyacyl-CoA dehydrogenase / 3,2-trans-enoyl-CoA isomerase [EC:4.2.1.17 1.1.1.35 5.3.3.8]
E        comp137120_c0_seq2|peroxisomal; <a href="/dbget-bin/www_bget?K07514">K07514</a>  EHHADH; enoyl-CoA hydratase / 3-hydroxyacyl-CoA dehydrogenase / 3,2-trans-enoyl-CoA isomerase [EC:4.2.1.17 1.1.1.35 5.3.3.8]
E        comp143786_c1_seq9|trifunctional; <a href="/dbget-bin/www_bget?K07515">K07515</a>  HADHA; enoyl-CoA hydratase / long-chain 3-hydroxyacyl-CoA dehydrogenase [EC:4.2.1.17 1.1.1.211]
E        comp143786_c1_seq10|trifunctional; <a href="/dbget-bin/www_bget?K07515">K07515</a>  HADHA; enoyl-CoA hydratase / long-chain 3-hydroxyacyl-CoA dehydrogenase [EC:4.2.1.17 1.1.1.211]
E        comp145494_c2_seq8|hydroxyacyl-coenzyme; <a href="/dbget-bin/www_bget?K07515">K07515</a>  HADHA; enoyl-CoA hydratase / long-chain 3-hydroxyacyl-CoA dehydrogenase [EC:4.2.1.17 1.1.1.211]
E        comp145494_c2_seq11|hydroxyacyl-coenzyme; <a href="/dbget-bin/www_bget?K07515">K07515</a>  HADHA; enoyl-CoA hydratase / long-chain 3-hydroxyacyl-CoA dehydrogenase [EC:4.2.1.17 1.1.1.211]
E        comp145494_c2_seq13|hydroxyacyl-coenzyme; <a href="/dbget-bin/www_bget?K07515">K07515</a>  HADHA; enoyl-CoA hydratase / long-chain 3-hydroxyacyl-CoA dehydrogenase [EC:4.2.1.17 1.1.1.211]
E        comp145494_c2_seq18|hydroxyacyl-coenzyme; <a href="/dbget-bin/www_bget?K07515">K07515</a>  HADHA; enoyl-CoA hydratase / long-chain 3-hydroxyacyl-CoA dehydrogenase [EC:4.2.1.17 1.1.1.211]
E        comp145494_c2_seq30|hydroxyacyl-coenzyme; <a href="/dbget-bin/www_bget?K07515">K07515</a>  HADHA; enoyl-CoA hydratase / long-chain 3-hydroxyacyl-CoA dehydrogenase [EC:4.2.1.17 1.1.1.211]
E        comp143765_c1_seq2|3-ketoacyl-; <a href="/dbget-bin/www_bget?K07508">K07508</a>  ACAA2; acetyl-CoA acyltransferase 2 [EC:2.3.1.16]
E        comp143765_c1_seq3|3-ketoacyl-; <a href="/dbget-bin/www_bget?K07508">K07508</a>  ACAA2; acetyl-CoA acyltransferase 2 [EC:2.3.1.16]
E        comp143765_c1_seq9|3-ketoacyl-; <a href="/dbget-bin/www_bget?K07508">K07508</a>  ACAA2; acetyl-CoA acyltransferase 2 [EC:2.3.1.16]
E        comp143765_c1_seq10|3-ketoacyl-; <a href="/dbget-bin/www_bget?K07508">K07508</a>  ACAA2; acetyl-CoA acyltransferase 2 [EC:2.3.1.16]
E        comp145494_c2_seq6|hydroxyacyl-coenzyme; <a href="/dbget-bin/www_bget?K07509">K07509</a>  HADHB; acetyl-CoA acyltransferase [EC:2.3.1.16]
E        comp145494_c2_seq15|hydroxyacyl-coenzyme; <a href="/dbget-bin/www_bget?K07509">K07509</a>  HADHB; acetyl-CoA acyltransferase [EC:2.3.1.16]
E        comp145494_c2_seq19|trifunctional; <a href="/dbget-bin/www_bget?K07509">K07509</a>  HADHB; acetyl-CoA acyltransferase [EC:2.3.1.16]
E        comp140486_c0_seq2|peroxisomal; <a href="/dbget-bin/www_bget?K07513">K07513</a>  ACAA1; acetyl-CoA acyltransferase 1 [EC:2.3.1.16]
D      <a href="/kegg-bin/show_module?M00088">M00088</a>  Ketone body biosynthesis, acetyl-CoA => acetoacetate/3-hydroxybutyrate/acetone [PATH:<a href="/kegg-bin/show_pathway?map00072+M00088">map00072</a>]
E        comp133479_c0_seq8|acetyl-; <a href="/dbget-bin/www_bget?K00626">K00626</a>  E2.3.1.9, atoB; acetyl-CoA C-acetyltransferase [EC:2.3.1.9]
E        comp133479_c0_seq16|acetyl-; <a href="/dbget-bin/www_bget?K00626">K00626</a>  E2.3.1.9, atoB; acetyl-CoA C-acetyltransferase [EC:2.3.1.9]
E        comp144932_c0_seq2|acetyl-; <a href="/dbget-bin/www_bget?K00626">K00626</a>  E2.3.1.9, atoB; acetyl-CoA C-acetyltransferase [EC:2.3.1.9]
E        comp144932_c0_seq3|acetyl-; <a href="/dbget-bin/www_bget?K00626">K00626</a>  E2.3.1.9, atoB; acetyl-CoA C-acetyltransferase [EC:2.3.1.9]
E        comp144932_c0_seq5|acetyl-; <a href="/dbget-bin/www_bget?K00626">K00626</a>  E2.3.1.9, atoB; acetyl-CoA C-acetyltransferase [EC:2.3.1.9]
E        comp144932_c0_seq7|acetyl-; <a href="/dbget-bin/www_bget?K00626">K00626</a>  E2.3.1.9, atoB; acetyl-CoA C-acetyltransferase [EC:2.3.1.9]
E        comp132822_c0_seq3|hydroxymethylglutaryl-; <a href="/dbget-bin/www_bget?K01641">K01641</a>  E2.3.3.10; hydroxymethylglutaryl-CoA synthase [EC:2.3.3.10]
E        comp132822_c0_seq5|hydroxymethylglutaryl-; <a href="/dbget-bin/www_bget?K01641">K01641</a>  E2.3.3.10; hydroxymethylglutaryl-CoA synthase [EC:2.3.3.10]
E        comp132822_c0_seq6|hydroxymethylglutaryl-; <a href="/dbget-bin/www_bget?K01641">K01641</a>  E2.3.3.10; hydroxymethylglutaryl-CoA synthase [EC:2.3.3.10]
E        comp132822_c0_seq7|hydroxymethylglutaryl-; <a href="/dbget-bin/www_bget?K01641">K01641</a>  E2.3.3.10; hydroxymethylglutaryl-CoA synthase [EC:2.3.3.10]
E        comp132822_c0_seq9|hydroxymethylglutaryl-; <a href="/dbget-bin/www_bget?K01641">K01641</a>  E2.3.3.10; hydroxymethylglutaryl-CoA synthase [EC:2.3.3.10]
E        comp132822_c0_seq12|hydroxymethylglutaryl-; <a href="/dbget-bin/www_bget?K01641">K01641</a>  E2.3.3.10; hydroxymethylglutaryl-CoA synthase [EC:2.3.3.10]
E        comp127184_c0_seq1|hydroxymethylglutaryl-; <a href="/dbget-bin/www_bget?K01640">K01640</a>  E4.1.3.4, HMGCL, hmgL; hydroxymethylglutaryl-CoA lyase [EC:4.1.3.4]
E        comp137918_c2_seq3|d-beta-hydroxybutyrate; <a href="/dbget-bin/www_bget?K00019">K00019</a>  E1.1.1.30, bdh; 3-hydroxybutyrate dehydrogenase [EC:1.1.1.30]
E        comp137918_c2_seq10|d-beta-hydroxybutyrate; <a href="/dbget-bin/www_bget?K00019">K00019</a>  E1.1.1.30, bdh; 3-hydroxybutyrate dehydrogenase [EC:1.1.1.30]
E        comp137918_c2_seq13|d-beta-hydroxybutyrate; <a href="/dbget-bin/www_bget?K00019">K00019</a>  E1.1.1.30, bdh; 3-hydroxybutyrate dehydrogenase [EC:1.1.1.30]
E        comp137918_c2_seq14|d-beta-hydroxybutyrate; <a href="/dbget-bin/www_bget?K00019">K00019</a>  E1.1.1.30, bdh; 3-hydroxybutyrate dehydrogenase [EC:1.1.1.30]
E        comp137918_c2_seq16|d-beta-hydroxybutyrate; <a href="/dbget-bin/www_bget?K00019">K00019</a>  E1.1.1.30, bdh; 3-hydroxybutyrate dehydrogenase [EC:1.1.1.30]
E        comp137918_c2_seq24|d-beta-hydroxybutyrate; <a href="/dbget-bin/www_bget?K00019">K00019</a>  E1.1.1.30, bdh; 3-hydroxybutyrate dehydrogenase [EC:1.1.1.30]
E        comp140735_c4_seq1|3-hydroxybutyrate; <a href="/dbget-bin/www_bget?K00019">K00019</a>  E1.1.1.30, bdh; 3-hydroxybutyrate dehydrogenase [EC:1.1.1.30]
E        comp140735_c4_seq2|3-hydroxybutyrate; <a href="/dbget-bin/www_bget?K00019">K00019</a>  E1.1.1.30, bdh; 3-hydroxybutyrate dehydrogenase [EC:1.1.1.30]
E        comp140735_c4_seq4|3-hydroxybutyrate; <a href="/dbget-bin/www_bget?K00019">K00019</a>  E1.1.1.30, bdh; 3-hydroxybutyrate dehydrogenase [EC:1.1.1.30]
E        comp140735_c4_seq8|3-hydroxybutyrate; <a href="/dbget-bin/www_bget?K00019">K00019</a>  E1.1.1.30, bdh; 3-hydroxybutyrate dehydrogenase [EC:1.1.1.30]
C    Lipid metabolism
D      <a href="/kegg-bin/show_module?M00089">M00089</a>  Triacylglycerol biosynthesis [PATH:<a href="/kegg-bin/show_pathway?map00561+M00089">map00561</a>]
E        comp111351_c1_seq1|glycerol-3-phosphate; <a href="/dbget-bin/www_bget?K00629">K00629</a>  GPAT1_2; glycerol-3-phosphate O-acyltransferase 1/2 [EC:2.3.1.15]
E        comp145194_c1_seq1|glycerol-3-phosphate; <a href="/dbget-bin/www_bget?K00629">K00629</a>  GPAT1_2; glycerol-3-phosphate O-acyltransferase 1/2 [EC:2.3.1.15]
E        comp145194_c1_seq3|glycerol-3-phosphate; <a href="/dbget-bin/www_bget?K00629">K00629</a>  GPAT1_2; glycerol-3-phosphate O-acyltransferase 1/2 [EC:2.3.1.15]
E        comp145194_c1_seq6|glycerol-3-phosphate; <a href="/dbget-bin/www_bget?K00629">K00629</a>  GPAT1_2; glycerol-3-phosphate O-acyltransferase 1/2 [EC:2.3.1.15]
E        comp145194_c1_seq15|glycerol-3-phosphate; <a href="/dbget-bin/www_bget?K00629">K00629</a>  GPAT1_2; glycerol-3-phosphate O-acyltransferase 1/2 [EC:2.3.1.15]
E        comp145194_c1_seq35|glycerol-3-phosphate; <a href="/dbget-bin/www_bget?K00629">K00629</a>  GPAT1_2; glycerol-3-phosphate O-acyltransferase 1/2 [EC:2.3.1.15]
E        comp145194_c1_seq50|glycerol-3-phosphate; <a href="/dbget-bin/www_bget?K00629">K00629</a>  GPAT1_2; glycerol-3-phosphate O-acyltransferase 1/2 [EC:2.3.1.15]
E        comp145194_c1_seq52|glycerol-3-phosphate; <a href="/dbget-bin/www_bget?K00629">K00629</a>  GPAT1_2; glycerol-3-phosphate O-acyltransferase 1/2 [EC:2.3.1.15]
E        comp145194_c1_seq55|glycerol-3-phosphate; <a href="/dbget-bin/www_bget?K00629">K00629</a>  GPAT1_2; glycerol-3-phosphate O-acyltransferase 1/2 [EC:2.3.1.15]
E        comp139432_c0_seq1|glycerol-3-phosphate; <a href="/dbget-bin/www_bget?K13506">K13506</a>  GPAT3_4, AGPAT9, AGPAT6; glycerol-3-phosphate O-acyltransferase 3/4 [EC:2.3.1.15]
E        comp139432_c0_seq2|glycerol-3-phosphate; <a href="/dbget-bin/www_bget?K13506">K13506</a>  GPAT3_4, AGPAT9, AGPAT6; glycerol-3-phosphate O-acyltransferase 3/4 [EC:2.3.1.15]
E        comp139432_c0_seq3|glycerol-3-phosphate; <a href="/dbget-bin/www_bget?K13506">K13506</a>  GPAT3_4, AGPAT9, AGPAT6; glycerol-3-phosphate O-acyltransferase 3/4 [EC:2.3.1.15]
E        comp139432_c0_seq10|glycerol-3-phosphate; <a href="/dbget-bin/www_bget?K13506">K13506</a>  GPAT3_4, AGPAT9, AGPAT6; glycerol-3-phosphate O-acyltransferase 3/4 [EC:2.3.1.15]
E        comp139432_c0_seq16|glycerol-3-phosphate; <a href="/dbget-bin/www_bget?K13506">K13506</a>  GPAT3_4, AGPAT9, AGPAT6; glycerol-3-phosphate O-acyltransferase 3/4 [EC:2.3.1.15]
E        comp139432_c0_seq18|glycerol-3-phosphate; <a href="/dbget-bin/www_bget?K13506">K13506</a>  GPAT3_4, AGPAT9, AGPAT6; glycerol-3-phosphate O-acyltransferase 3/4 [EC:2.3.1.15]
E        comp141597_c1_seq6|glycerol-3-phosphate; <a href="/dbget-bin/www_bget?K13506">K13506</a>  GPAT3_4, AGPAT9, AGPAT6; glycerol-3-phosphate O-acyltransferase 3/4 [EC:2.3.1.15]
E        comp141697_c0_seq1|glycerol-3-phosphate; <a href="/dbget-bin/www_bget?K13506">K13506</a>  GPAT3_4, AGPAT9, AGPAT6; glycerol-3-phosphate O-acyltransferase 3/4 [EC:2.3.1.15]
E        comp128808_c0_seq2|1-acyl-sn-glycerol-3-phosphate; <a href="/dbget-bin/www_bget?K13509">K13509</a>  LPAAT, AGPAT1, AGPAT2; lysophosphatidate acyltransferase [EC:2.3.1.51]
E        comp133892_c0_seq1|lysocardiolipin; <a href="/dbget-bin/www_bget?K13513">K13513</a>  LCLAT1, AGPAT8; lysocardiolipin and lysophospholipid acyltransferase [EC:2.3.1.- 2.3.1.51]
E        comp134716_c0_seq1|lysophospholipid; <a href="/dbget-bin/www_bget?K13517">K13517</a>  MBOAT1_2; lysophospholipid acyltransferase 1/2 [EC:2.3.1.51 2.3.1.-]
E        comp134716_c0_seq3|lysophospholipid; <a href="/dbget-bin/www_bget?K13517">K13517</a>  MBOAT1_2; lysophospholipid acyltransferase 1/2 [EC:2.3.1.51 2.3.1.-]
E        comp137474_c1_seq7|membrane; <a href="/dbget-bin/www_bget?K13517">K13517</a>  MBOAT1_2; lysophospholipid acyltransferase 1/2 [EC:2.3.1.51 2.3.1.-]
E        comp140857_c0_seq2|1-acyl-sn-glycerol-3-phosphate; <a href="/dbget-bin/www_bget?K13523">K13523</a>  AGPAT3_4; lysophosphatidic acid acyltransferase / lysophosphatidylinositol acyltransferase [EC:2.3.1.51 2.3.1.-]
E        comp142728_c5_seq33|1-acyl-sn-glycerol-3-phosphate; <a href="/dbget-bin/www_bget?K13523">K13523</a>  AGPAT3_4; lysophosphatidic acid acyltransferase / lysophosphatidylinositol acyltransferase [EC:2.3.1.51 2.3.1.-]
E        comp142728_c5_seq37|1-acyl-sn-glycerol-3-phosphate; <a href="/dbget-bin/www_bget?K13523">K13523</a>  AGPAT3_4; lysophosphatidic acid acyltransferase / lysophosphatidylinositol acyltransferase [EC:2.3.1.51 2.3.1.-]
E        comp139429_c0_seq1|lipid; <a href="/dbget-bin/www_bget?K01080">K01080</a>  PPAP2; phosphatidate phosphatase [EC:3.1.3.4]
E        comp138973_c0_seq7|lipid; <a href="/dbget-bin/www_bget?K01080">K01080</a>  PPAP2; phosphatidate phosphatase [EC:3.1.3.4]
E        comp138973_c0_seq9|lipid; <a href="/dbget-bin/www_bget?K01080">K01080</a>  PPAP2; phosphatidate phosphatase [EC:3.1.3.4]
E        comp139027_c1_seq11|lipid; <a href="/dbget-bin/www_bget?K01080">K01080</a>  PPAP2; phosphatidate phosphatase [EC:3.1.3.4]
E        comp139027_c1_seq17|lipid; <a href="/dbget-bin/www_bget?K01080">K01080</a>  PPAP2; phosphatidate phosphatase [EC:3.1.3.4]
E        comp142903_c2_seq74|lipid; <a href="/dbget-bin/www_bget?K01080">K01080</a>  PPAP2; phosphatidate phosphatase [EC:3.1.3.4]
E        comp142903_c2_seq106|lipid; <a href="/dbget-bin/www_bget?K01080">K01080</a>  PPAP2; phosphatidate phosphatase [EC:3.1.3.4]
E        comp142903_c2_seq114|lipid; <a href="/dbget-bin/www_bget?K01080">K01080</a>  PPAP2; phosphatidate phosphatase [EC:3.1.3.4]
E        comp144608_c2_seq5|lipid; <a href="/dbget-bin/www_bget?K01080">K01080</a>  PPAP2; phosphatidate phosphatase [EC:3.1.3.4]
E        comp144608_c2_seq7|lipid; <a href="/dbget-bin/www_bget?K01080">K01080</a>  PPAP2; phosphatidate phosphatase [EC:3.1.3.4]
E        comp145037_c1_seq5|lipid; <a href="/dbget-bin/www_bget?K01080">K01080</a>  PPAP2; phosphatidate phosphatase [EC:3.1.3.4]
E        comp145037_c1_seq6|lipid; <a href="/dbget-bin/www_bget?K01080">K01080</a>  PPAP2; phosphatidate phosphatase [EC:3.1.3.4]
E        comp145037_c1_seq9|lipid; <a href="/dbget-bin/www_bget?K01080">K01080</a>  PPAP2; phosphatidate phosphatase [EC:3.1.3.4]
E        comp145037_c1_seq16|lipid; <a href="/dbget-bin/www_bget?K01080">K01080</a>  PPAP2; phosphatidate phosphatase [EC:3.1.3.4]
E        comp145037_c1_seq20|lipid; <a href="/dbget-bin/www_bget?K01080">K01080</a>  PPAP2; phosphatidate phosphatase [EC:3.1.3.4]
E        comp145037_c1_seq27|lipid; <a href="/dbget-bin/www_bget?K01080">K01080</a>  PPAP2; phosphatidate phosphatase [EC:3.1.3.4]
E        comp145037_c1_seq41|lipid; <a href="/dbget-bin/www_bget?K01080">K01080</a>  PPAP2; phosphatidate phosphatase [EC:3.1.3.4]
E        comp140731_c1_seq9|diacylglycerol; <a href="/dbget-bin/www_bget?K11155">K11155</a>  DGAT1; diacylglycerol O-acyltransferase 1 [EC:2.3.1.20 2.3.1.75 2.3.1.76]
E        comp138550_c0_seq2|diacylglycerol; <a href="/dbget-bin/www_bget?K11160">K11160</a>  DGAT2; diacylglycerol O-acyltransferase 2 [EC:2.3.1.20 2.3.1.75]
E        comp138550_c0_seq9|diacylglycerol; <a href="/dbget-bin/www_bget?K11160">K11160</a>  DGAT2; diacylglycerol O-acyltransferase 2 [EC:2.3.1.20 2.3.1.75]
D      <a href="/kegg-bin/show_module?M00098">M00098</a>  Acylglycerol degradation [PATH:<a href="/kegg-bin/show_pathway?map00561+M00098">map00561</a>]
E        comp139951_c3_seq1|endothelial; <a href="/dbget-bin/www_bget?K01046">K01046</a>  E3.1.1.3; triacylglycerol lipase [EC:3.1.1.3]
E        comp141864_c2_seq1|hepatic; <a href="/dbget-bin/www_bget?K01046">K01046</a>  E3.1.1.3; triacylglycerol lipase [EC:3.1.1.3]
E        comp187487_c0_seq1|bile; <a href="/dbget-bin/www_bget?K12298">K12298</a>  CEL; bile salt-stimulated lipase [EC:3.1.1.3 3.1.1.13]
E        comp141246_c0_seq11|adipose; <a href="/dbget-bin/www_bget?K16816">K16816</a>  PNPLA2, ATGL; patatin-like phospholipase domain-containing protein 2 [EC:3.1.1.3]
E        comp71261_c0_seq1|pancreatic; <a href="/dbget-bin/www_bget?K14073">K14073</a>  PNLIP, PL; pancreatic triacylglycerol lipase [EC:3.1.1.3]
E        comp144454_c2_seq6|monoglyceride; <a href="/dbget-bin/www_bget?K01054">K01054</a>  MGLL; acylglycerol lipase [EC:3.1.1.23]
D      <a href="/kegg-bin/show_module?M00090">M00090</a>  Phosphatidylcholine (PC) biosynthesis, choline => PC [PATH:<a href="/kegg-bin/show_pathway?map00564+M00090">map00564</a>]
E        comp144011_c4_seq10|choline; <a href="/dbget-bin/www_bget?K14156">K14156</a>  CHK; choline/ethanolamine kinase [EC:2.7.1.32 2.7.1.82]
E        comp144011_c4_seq22|choline; <a href="/dbget-bin/www_bget?K14156">K14156</a>  CHK; choline/ethanolamine kinase [EC:2.7.1.32 2.7.1.82]
E        comp132088_c0_seq1|choline-phosphate; <a href="/dbget-bin/www_bget?K00968">K00968</a>  PCYT1; choline-phosphate cytidylyltransferase [EC:2.7.7.15]
E        comp132088_c0_seq4|choline-phosphate; <a href="/dbget-bin/www_bget?K00968">K00968</a>  PCYT1; choline-phosphate cytidylyltransferase [EC:2.7.7.15]
E        comp144784_c2_seq1|choline-phosphate; <a href="/dbget-bin/www_bget?K00968">K00968</a>  PCYT1; choline-phosphate cytidylyltransferase [EC:2.7.7.15]
E        comp144784_c2_seq3|choline-phosphate; <a href="/dbget-bin/www_bget?K00968">K00968</a>  PCYT1; choline-phosphate cytidylyltransferase [EC:2.7.7.15]
E        comp144784_c2_seq5|choline-phosphate; <a href="/dbget-bin/www_bget?K00968">K00968</a>  PCYT1; choline-phosphate cytidylyltransferase [EC:2.7.7.15]
E        comp144784_c2_seq7|choline-phosphate; <a href="/dbget-bin/www_bget?K00968">K00968</a>  PCYT1; choline-phosphate cytidylyltransferase [EC:2.7.7.15]
E        comp144784_c2_seq8|choline-phosphate; <a href="/dbget-bin/www_bget?K00968">K00968</a>  PCYT1; choline-phosphate cytidylyltransferase [EC:2.7.7.15]
E        comp144784_c2_seq10|choline-phosphate; <a href="/dbget-bin/www_bget?K00968">K00968</a>  PCYT1; choline-phosphate cytidylyltransferase [EC:2.7.7.15]
E        comp172891_c0_seq1|choline-phosphate; <a href="/dbget-bin/www_bget?K00968">K00968</a>  PCYT1; choline-phosphate cytidylyltransferase [EC:2.7.7.15]
E        comp140931_c0_seq8|choline; <a href="/dbget-bin/www_bget?K00994">K00994</a>  CHPT1, CPT1; diacylglycerol cholinephosphotransferase [EC:2.7.8.2]
E        comp145418_c0_seq6|choline; <a href="/dbget-bin/www_bget?K13644">K13644</a>  CEPT1; choline/ethanolamine phosphotransferase [EC:2.7.8.1 2.7.8.2]
E        comp145418_c0_seq10|choline; <a href="/dbget-bin/www_bget?K13644">K13644</a>  CEPT1; choline/ethanolamine phosphotransferase [EC:2.7.8.1 2.7.8.2]
E        comp145418_c0_seq13|choline; <a href="/dbget-bin/www_bget?K13644">K13644</a>  CEPT1; choline/ethanolamine phosphotransferase [EC:2.7.8.1 2.7.8.2]
E        comp145418_c0_seq17|choline; <a href="/dbget-bin/www_bget?K13644">K13644</a>  CEPT1; choline/ethanolamine phosphotransferase [EC:2.7.8.1 2.7.8.2]
E        comp145418_c0_seq23|choline; <a href="/dbget-bin/www_bget?K13644">K13644</a>  CEPT1; choline/ethanolamine phosphotransferase [EC:2.7.8.1 2.7.8.2]
E        comp145418_c0_seq33|choline; <a href="/dbget-bin/www_bget?K13644">K13644</a>  CEPT1; choline/ethanolamine phosphotransferase [EC:2.7.8.1 2.7.8.2]
E        comp145418_c0_seq35|choline; <a href="/dbget-bin/www_bget?K13644">K13644</a>  CEPT1; choline/ethanolamine phosphotransferase [EC:2.7.8.1 2.7.8.2]
E        comp145418_c0_seq39|choline; <a href="/dbget-bin/www_bget?K13644">K13644</a>  CEPT1; choline/ethanolamine phosphotransferase [EC:2.7.8.1 2.7.8.2]
E        comp145418_c0_seq42|choline; <a href="/dbget-bin/www_bget?K13644">K13644</a>  CEPT1; choline/ethanolamine phosphotransferase [EC:2.7.8.1 2.7.8.2]
E        comp145418_c0_seq43|choline; <a href="/dbget-bin/www_bget?K13644">K13644</a>  CEPT1; choline/ethanolamine phosphotransferase [EC:2.7.8.1 2.7.8.2]
D      <a href="/kegg-bin/show_module?M00091">M00091</a>  Phosphatidylcholine (PC) biosynthesis, PE => PC [PATH:<a href="/kegg-bin/show_pathway?map00564+M00091">map00564</a>]
E        comp140818_c0_seq7|phosphatidylethanolamine; <a href="/dbget-bin/www_bget?K00551">K00551</a>  PEMT; phosphatidylethanolamine N-methyltransferase [EC:2.1.1.17]
D      <a href="/kegg-bin/show_module?M00092">M00092</a>  Phosphatidylethanolamine (PE) biosynthesis, ethanolamine => PE [PATH:<a href="/kegg-bin/show_pathway?map00564+M00092">map00564</a>]
E        comp136099_c0_seq1|ethanolamine; <a href="/dbget-bin/www_bget?K00894">K00894</a>  ETNK, EKI; ethanolamine kinase [EC:2.7.1.82]
E        comp144011_c4_seq10|choline; <a href="/dbget-bin/www_bget?K14156">K14156</a>  CHK; choline/ethanolamine kinase [EC:2.7.1.32 2.7.1.82]
E        comp144011_c4_seq22|choline; <a href="/dbget-bin/www_bget?K14156">K14156</a>  CHK; choline/ethanolamine kinase [EC:2.7.1.32 2.7.1.82]
E        comp139276_c0_seq1|ethanolamine-phosphate; <a href="/dbget-bin/www_bget?K00967">K00967</a>  PCYT2; ethanolamine-phosphate cytidylyltransferase [EC:2.7.7.14]
E        comp145602_c0_seq1|phosphate; <a href="/dbget-bin/www_bget?K00967">K00967</a>  PCYT2; ethanolamine-phosphate cytidylyltransferase [EC:2.7.7.14]
E        comp145602_c0_seq2|phosphate; <a href="/dbget-bin/www_bget?K00967">K00967</a>  PCYT2; ethanolamine-phosphate cytidylyltransferase [EC:2.7.7.14]
E        comp131846_c0_seq1|ethanolaminephosphotransferase; <a href="/dbget-bin/www_bget?K00993">K00993</a>  EPT1; ethanolaminephosphotransferase [EC:2.7.8.1]
E        comp145418_c0_seq6|choline; <a href="/dbget-bin/www_bget?K13644">K13644</a>  CEPT1; choline/ethanolamine phosphotransferase [EC:2.7.8.1 2.7.8.2]
E        comp145418_c0_seq10|choline; <a href="/dbget-bin/www_bget?K13644">K13644</a>  CEPT1; choline/ethanolamine phosphotransferase [EC:2.7.8.1 2.7.8.2]
E        comp145418_c0_seq13|choline; <a href="/dbget-bin/www_bget?K13644">K13644</a>  CEPT1; choline/ethanolamine phosphotransferase [EC:2.7.8.1 2.7.8.2]
E        comp145418_c0_seq17|choline; <a href="/dbget-bin/www_bget?K13644">K13644</a>  CEPT1; choline/ethanolamine phosphotransferase [EC:2.7.8.1 2.7.8.2]
E        comp145418_c0_seq23|choline; <a href="/dbget-bin/www_bget?K13644">K13644</a>  CEPT1; choline/ethanolamine phosphotransferase [EC:2.7.8.1 2.7.8.2]
E        comp145418_c0_seq33|choline; <a href="/dbget-bin/www_bget?K13644">K13644</a>  CEPT1; choline/ethanolamine phosphotransferase [EC:2.7.8.1 2.7.8.2]
E        comp145418_c0_seq35|choline; <a href="/dbget-bin/www_bget?K13644">K13644</a>  CEPT1; choline/ethanolamine phosphotransferase [EC:2.7.8.1 2.7.8.2]
E        comp145418_c0_seq39|choline; <a href="/dbget-bin/www_bget?K13644">K13644</a>  CEPT1; choline/ethanolamine phosphotransferase [EC:2.7.8.1 2.7.8.2]
E        comp145418_c0_seq42|choline; <a href="/dbget-bin/www_bget?K13644">K13644</a>  CEPT1; choline/ethanolamine phosphotransferase [EC:2.7.8.1 2.7.8.2]
E        comp145418_c0_seq43|choline; <a href="/dbget-bin/www_bget?K13644">K13644</a>  CEPT1; choline/ethanolamine phosphotransferase [EC:2.7.8.1 2.7.8.2]
D      <a href="/kegg-bin/show_module?M00093">M00093</a>  Phosphatidylethanolamine (PE) biosynthesis, PA => PS => PE [PATH:<a href="/kegg-bin/show_pathway?map00564+M00093">map00564</a>]
E        comp141997_c3_seq2|phosphatidate; <a href="/dbget-bin/www_bget?K00981">K00981</a>  E2.7.7.41, CDS1, CDS2, cdsA; phosphatidate cytidylyltransferase [EC:2.7.7.41]
E        comp145520_c0_seq1|phosphatidylserine; <a href="/dbget-bin/www_bget?K01613">K01613</a>  psd, PISD; phosphatidylserine decarboxylase [EC:4.1.1.65]
D      <a href="/kegg-bin/show_module?M00130">M00130</a>  Inositol phosphate metabolism, PI=> PIP2 => Ins(1,4,5)P3 => Ins(1,3,4,5)P4 [PATH:<a href="/kegg-bin/show_pathway?map00562+M00130">map00562</a>]
E        comp141318_c1_seq8|phosphatidylinositol; <a href="/dbget-bin/www_bget?K00888">K00888</a>  PI4K; phosphatidylinositol 4-kinase [EC:2.7.1.67]
E        comp141318_c1_seq30|phosphatidylinositol; <a href="/dbget-bin/www_bget?K00888">K00888</a>  PI4K; phosphatidylinositol 4-kinase [EC:2.7.1.67]
E        comp141463_c0_seq15|phosphatidylinositol; <a href="/dbget-bin/www_bget?K00888">K00888</a>  PI4K; phosphatidylinositol 4-kinase [EC:2.7.1.67]
E        comp141463_c0_seq19|phosphatidylinositol; <a href="/dbget-bin/www_bget?K00888">K00888</a>  PI4K; phosphatidylinositol 4-kinase [EC:2.7.1.67]
E        comp141463_c0_seq30|phosphatidylinositol; <a href="/dbget-bin/www_bget?K00888">K00888</a>  PI4K; phosphatidylinositol 4-kinase [EC:2.7.1.67]
E        comp141463_c0_seq33|phosphatidylinositol; <a href="/dbget-bin/www_bget?K00888">K00888</a>  PI4K; phosphatidylinositol 4-kinase [EC:2.7.1.67]
E        comp141463_c0_seq47|phosphatidylinositol; <a href="/dbget-bin/www_bget?K00888">K00888</a>  PI4K; phosphatidylinositol 4-kinase [EC:2.7.1.67]
E        comp141463_c0_seq49|phosphatidylinositol; <a href="/dbget-bin/www_bget?K00888">K00888</a>  PI4K; phosphatidylinositol 4-kinase [EC:2.7.1.67]
E        comp141463_c0_seq52|phosphatidylinositol; <a href="/dbget-bin/www_bget?K00888">K00888</a>  PI4K; phosphatidylinositol 4-kinase [EC:2.7.1.67]
E        comp141463_c0_seq56|phosphatidylinositol; <a href="/dbget-bin/www_bget?K00888">K00888</a>  PI4K; phosphatidylinositol 4-kinase [EC:2.7.1.67]
E        comp138727_c0_seq5|phosphatidylinositol; <a href="/dbget-bin/www_bget?K13711">K13711</a>  PI4K2; phosphatidylinositol 4-kinase type 2 [EC:2.7.1.67]
E        comp138727_c0_seq7|phosphatidylinositol; <a href="/dbget-bin/www_bget?K13711">K13711</a>  PI4K2; phosphatidylinositol 4-kinase type 2 [EC:2.7.1.67]
E        comp140692_c1_seq1|phosphatidylinositol; <a href="/dbget-bin/www_bget?K13711">K13711</a>  PI4K2; phosphatidylinositol 4-kinase type 2 [EC:2.7.1.67]
E        comp140692_c1_seq12|phosphatidylinositol; <a href="/dbget-bin/www_bget?K13711">K13711</a>  PI4K2; phosphatidylinositol 4-kinase type 2 [EC:2.7.1.67]
E        comp140692_c1_seq28|phosphatidylinositol; <a href="/dbget-bin/www_bget?K13711">K13711</a>  PI4K2; phosphatidylinositol 4-kinase type 2 [EC:2.7.1.67]
E        comp140692_c1_seq40|phosphatidylinositol; <a href="/dbget-bin/www_bget?K13711">K13711</a>  PI4K2; phosphatidylinositol 4-kinase type 2 [EC:2.7.1.67]
E        comp140692_c1_seq58|phosphatidylinositol; <a href="/dbget-bin/www_bget?K13711">K13711</a>  PI4K2; phosphatidylinositol 4-kinase type 2 [EC:2.7.1.67]
E        comp140692_c1_seq63|phosphatidylinositol; <a href="/dbget-bin/www_bget?K13711">K13711</a>  PI4K2; phosphatidylinositol 4-kinase type 2 [EC:2.7.1.67]
E        comp140692_c1_seq66|phosphatidylinositol; <a href="/dbget-bin/www_bget?K13711">K13711</a>  PI4K2; phosphatidylinositol 4-kinase type 2 [EC:2.7.1.67]
E        comp140692_c1_seq67|phosphatidylinositol; <a href="/dbget-bin/www_bget?K13711">K13711</a>  PI4K2; phosphatidylinositol 4-kinase type 2 [EC:2.7.1.67]
E        comp140692_c1_seq70|phosphatidylinositol; <a href="/dbget-bin/www_bget?K13711">K13711</a>  PI4K2; phosphatidylinositol 4-kinase type 2 [EC:2.7.1.67]
E        comp135553_c0_seq3|phosphatidylinositol; <a href="/dbget-bin/www_bget?K00889">K00889</a>  E2.7.1.68, PIP5K; 1-phosphatidylinositol-4-phosphate 5-kinase [EC:2.7.1.68]
E        comp137217_c1_seq1|phosphatidylinositol-4-phosphate; <a href="/dbget-bin/www_bget?K00889">K00889</a>  E2.7.1.68, PIP5K; 1-phosphatidylinositol-4-phosphate 5-kinase [EC:2.7.1.68]
E        comp137217_c1_seq4|phosphatidylinositol-4-phosphate; <a href="/dbget-bin/www_bget?K00889">K00889</a>  E2.7.1.68, PIP5K; 1-phosphatidylinositol-4-phosphate 5-kinase [EC:2.7.1.68]
E        comp137217_c1_seq5|phosphatidylinositol-4-phosphate; <a href="/dbget-bin/www_bget?K00889">K00889</a>  E2.7.1.68, PIP5K; 1-phosphatidylinositol-4-phosphate 5-kinase [EC:2.7.1.68]
E        comp137217_c1_seq7|phosphatidylinositol-4-phosphate; <a href="/dbget-bin/www_bget?K00889">K00889</a>  E2.7.1.68, PIP5K; 1-phosphatidylinositol-4-phosphate 5-kinase [EC:2.7.1.68]
E        comp140041_c2_seq4|phosphatidylinositol-4-phosphate; <a href="/dbget-bin/www_bget?K00889">K00889</a>  E2.7.1.68, PIP5K; 1-phosphatidylinositol-4-phosphate 5-kinase [EC:2.7.1.68]
E        comp140041_c2_seq11|phosphatidylinositol-4-phosphate; <a href="/dbget-bin/www_bget?K00889">K00889</a>  E2.7.1.68, PIP5K; 1-phosphatidylinositol-4-phosphate 5-kinase [EC:2.7.1.68]
E        comp66204_c0_seq1|phosphatidylinositol-4-phosphate; <a href="/dbget-bin/www_bget?K13712">K13712</a>  PIP5KL1; phosphatidylinositol-4-phosphate 5-kinase-like protein 1 [EC:2.7.1.68]
E        comp66204_c0_seq2|phosphatidylinositol; <a href="/dbget-bin/www_bget?K13712">K13712</a>  PIP5KL1; phosphatidylinositol-4-phosphate 5-kinase-like protein 1 [EC:2.7.1.68]
E        comp123115_c0_seq1|1-phosphatidylinositol-; <a href="/dbget-bin/www_bget?K05857">K05857</a>  PLCD; phosphatidylinositol phospholipase C, delta [EC:3.1.4.11]
E        comp123115_c0_seq3|1-phosphatidylinositol-; <a href="/dbget-bin/www_bget?K05857">K05857</a>  PLCD; phosphatidylinositol phospholipase C, delta [EC:3.1.4.11]
E        comp139013_c1_seq1|phospholipase; <a href="/dbget-bin/www_bget?K05857">K05857</a>  PLCD; phosphatidylinositol phospholipase C, delta [EC:3.1.4.11]
E        comp139013_c1_seq2|phospholipase; <a href="/dbget-bin/www_bget?K05857">K05857</a>  PLCD; phosphatidylinositol phospholipase C, delta [EC:3.1.4.11]
E        comp143679_c2_seq15|1-phosphatidylinositol; <a href="/dbget-bin/www_bget?K05857">K05857</a>  PLCD; phosphatidylinositol phospholipase C, delta [EC:3.1.4.11]
E        comp136832_c0_seq5|1-phosphatidylinositol; <a href="/dbget-bin/www_bget?K05858">K05858</a>  PLCB; phosphatidylinositol phospholipase C, beta [EC:3.1.4.11]
E        comp136832_c0_seq13|1-phosphatidylinositol; <a href="/dbget-bin/www_bget?K05858">K05858</a>  PLCB; phosphatidylinositol phospholipase C, beta [EC:3.1.4.11]
E        comp136832_c0_seq14|1-phosphatidylinositol; <a href="/dbget-bin/www_bget?K05858">K05858</a>  PLCB; phosphatidylinositol phospholipase C, beta [EC:3.1.4.11]
E        comp136832_c0_seq16|1-phosphatidylinositol; <a href="/dbget-bin/www_bget?K05858">K05858</a>  PLCB; phosphatidylinositol phospholipase C, beta [EC:3.1.4.11]
E        comp136832_c0_seq24|1-phosphatidylinositol; <a href="/dbget-bin/www_bget?K05858">K05858</a>  PLCB; phosphatidylinositol phospholipase C, beta [EC:3.1.4.11]
E        comp136832_c0_seq25|1-phosphatidylinositol; <a href="/dbget-bin/www_bget?K05858">K05858</a>  PLCB; phosphatidylinositol phospholipase C, beta [EC:3.1.4.11]
E        comp136832_c0_seq26|1-phosphatidylinositol; <a href="/dbget-bin/www_bget?K05858">K05858</a>  PLCB; phosphatidylinositol phospholipase C, beta [EC:3.1.4.11]
E        comp136832_c0_seq29|1-phosphatidylinositol; <a href="/dbget-bin/www_bget?K05858">K05858</a>  PLCB; phosphatidylinositol phospholipase C, beta [EC:3.1.4.11]
E        comp136832_c0_seq31|1-phosphatidylinositol; <a href="/dbget-bin/www_bget?K05858">K05858</a>  PLCB; phosphatidylinositol phospholipase C, beta [EC:3.1.4.11]
E        comp136832_c0_seq33|1-phosphatidylinositol; <a href="/dbget-bin/www_bget?K05858">K05858</a>  PLCB; phosphatidylinositol phospholipase C, beta [EC:3.1.4.11]
E        comp136832_c0_seq36|1-phosphatidylinositol; <a href="/dbget-bin/www_bget?K05858">K05858</a>  PLCB; phosphatidylinositol phospholipase C, beta [EC:3.1.4.11]
E        comp136832_c0_seq37|1-phosphatidylinositol; <a href="/dbget-bin/www_bget?K05858">K05858</a>  PLCB; phosphatidylinositol phospholipase C, beta [EC:3.1.4.11]
E        comp139509_c0_seq12|1-phosphatidylinositol; <a href="/dbget-bin/www_bget?K05858">K05858</a>  PLCB; phosphatidylinositol phospholipase C, beta [EC:3.1.4.11]
E        comp139509_c0_seq13|1-phosphatidylinositol; <a href="/dbget-bin/www_bget?K05858">K05858</a>  PLCB; phosphatidylinositol phospholipase C, beta [EC:3.1.4.11]
E        comp139509_c0_seq17|1-phosphatidylinositol; <a href="/dbget-bin/www_bget?K05858">K05858</a>  PLCB; phosphatidylinositol phospholipase C, beta [EC:3.1.4.11]
E        comp139509_c0_seq18|1-phosphatidylinositol; <a href="/dbget-bin/www_bget?K05858">K05858</a>  PLCB; phosphatidylinositol phospholipase C, beta [EC:3.1.4.11]
E        comp143795_c0_seq2|1-phosphatidylinositol-; <a href="/dbget-bin/www_bget?K05858">K05858</a>  PLCB; phosphatidylinositol phospholipase C, beta [EC:3.1.4.11]
E        comp143795_c0_seq3|1-phosphatidylinositol-; <a href="/dbget-bin/www_bget?K05858">K05858</a>  PLCB; phosphatidylinositol phospholipase C, beta [EC:3.1.4.11]
E        comp143795_c0_seq5|1-phosphatidylinositol-; <a href="/dbget-bin/www_bget?K05858">K05858</a>  PLCB; phosphatidylinositol phospholipase C, beta [EC:3.1.4.11]
E        comp143795_c0_seq6|1-phosphatidylinositol-; <a href="/dbget-bin/www_bget?K05858">K05858</a>  PLCB; phosphatidylinositol phospholipase C, beta [EC:3.1.4.11]
E        comp143795_c0_seq7|1-phosphatidylinositol-; <a href="/dbget-bin/www_bget?K05858">K05858</a>  PLCB; phosphatidylinositol phospholipase C, beta [EC:3.1.4.11]
E        comp143795_c0_seq8|1-phosphatidylinositol-; <a href="/dbget-bin/www_bget?K05858">K05858</a>  PLCB; phosphatidylinositol phospholipase C, beta [EC:3.1.4.11]
E        comp143795_c0_seq9|1-phosphatidylinositol-; <a href="/dbget-bin/www_bget?K05858">K05858</a>  PLCB; phosphatidylinositol phospholipase C, beta [EC:3.1.4.11]
E        comp143795_c0_seq10|1-phosphatidylinositol-; <a href="/dbget-bin/www_bget?K05858">K05858</a>  PLCB; phosphatidylinositol phospholipase C, beta [EC:3.1.4.11]
E        comp143795_c0_seq12|1-phosphatidylinositol-; <a href="/dbget-bin/www_bget?K05858">K05858</a>  PLCB; phosphatidylinositol phospholipase C, beta [EC:3.1.4.11]
E        comp143795_c0_seq13|1-phosphatidylinositol-; <a href="/dbget-bin/www_bget?K05858">K05858</a>  PLCB; phosphatidylinositol phospholipase C, beta [EC:3.1.4.11]
E        comp143795_c0_seq14|1-phosphatidylinositol-; <a href="/dbget-bin/www_bget?K05858">K05858</a>  PLCB; phosphatidylinositol phospholipase C, beta [EC:3.1.4.11]
E        comp143795_c0_seq16|1-phosphatidylinositol-; <a href="/dbget-bin/www_bget?K05858">K05858</a>  PLCB; phosphatidylinositol phospholipase C, beta [EC:3.1.4.11]
E        comp142732_c1_seq4|phospholipase; <a href="/dbget-bin/www_bget?K05858">K05858</a>  PLCB; phosphatidylinositol phospholipase C, beta [EC:3.1.4.11]
E        comp135122_c0_seq11|1-phosphatidylinositol-; <a href="/dbget-bin/www_bget?K05859">K05859</a>  PLCG2; phosphatidylinositol phospholipase C, gamma-2 [EC:3.1.4.11]
E        comp135122_c0_seq15|1-phosphatidylinositol-; <a href="/dbget-bin/www_bget?K05859">K05859</a>  PLCG2; phosphatidylinositol phospholipase C, gamma-2 [EC:3.1.4.11]
E        comp144292_c3_seq4|1-phosphatidylinositol-; <a href="/dbget-bin/www_bget?K05860">K05860</a>  PLCE; phosphatidylinositol phospholipase C, epsilon [EC:3.1.4.11]
E        comp144292_c3_seq6|1-phosphatidylinositol-; <a href="/dbget-bin/www_bget?K05860">K05860</a>  PLCE; phosphatidylinositol phospholipase C, epsilon [EC:3.1.4.11]
E        comp144292_c3_seq18|1-phosphatidylinositol-; <a href="/dbget-bin/www_bget?K05860">K05860</a>  PLCE; phosphatidylinositol phospholipase C, epsilon [EC:3.1.4.11]
E        comp144292_c3_seq21|1-phosphatidylinositol-; <a href="/dbget-bin/www_bget?K05860">K05860</a>  PLCE; phosphatidylinositol phospholipase C, epsilon [EC:3.1.4.11]
E        comp144292_c3_seq25|1-phosphatidylinositol-; <a href="/dbget-bin/www_bget?K05860">K05860</a>  PLCE; phosphatidylinositol phospholipase C, epsilon [EC:3.1.4.11]
E        comp144292_c3_seq52|1-phosphatidylinositol-; <a href="/dbget-bin/www_bget?K05860">K05860</a>  PLCE; phosphatidylinositol phospholipase C, epsilon [EC:3.1.4.11]
E        comp144292_c3_seq60|1-phosphatidylinositol-; <a href="/dbget-bin/www_bget?K05860">K05860</a>  PLCE; phosphatidylinositol phospholipase C, epsilon [EC:3.1.4.11]
E        comp144292_c3_seq61|1-phosphatidylinositol-; <a href="/dbget-bin/www_bget?K05860">K05860</a>  PLCE; phosphatidylinositol phospholipase C, epsilon [EC:3.1.4.11]
E        comp144292_c3_seq66|1-phosphatidylinositol-; <a href="/dbget-bin/www_bget?K05860">K05860</a>  PLCE; phosphatidylinositol phospholipase C, epsilon [EC:3.1.4.11]
E        comp144292_c3_seq75|1-phosphatidylinositol-; <a href="/dbget-bin/www_bget?K05860">K05860</a>  PLCE; phosphatidylinositol phospholipase C, epsilon [EC:3.1.4.11]
E        comp144292_c3_seq78|1-phosphatidylinositol-; <a href="/dbget-bin/www_bget?K05860">K05860</a>  PLCE; phosphatidylinositol phospholipase C, epsilon [EC:3.1.4.11]
E        comp144292_c3_seq81|1-phosphatidylinositol-; <a href="/dbget-bin/www_bget?K05860">K05860</a>  PLCE; phosphatidylinositol phospholipase C, epsilon [EC:3.1.4.11]
E        comp144292_c3_seq82|1-phosphatidylinositol-; <a href="/dbget-bin/www_bget?K05860">K05860</a>  PLCE; phosphatidylinositol phospholipase C, epsilon [EC:3.1.4.11]
E        comp128940_c1_seq1|inositol-trisphosphate; <a href="/dbget-bin/www_bget?K00911">K00911</a>  E2.7.1.127, ITPK; 1D-myo-inositol-triphosphate 3-kinase [EC:2.7.1.127]
E        comp138191_c0_seq2|inositol-trisphosphate; <a href="/dbget-bin/www_bget?K00911">K00911</a>  E2.7.1.127, ITPK; 1D-myo-inositol-triphosphate 3-kinase [EC:2.7.1.127]
E        comp138191_c0_seq4|inositol-trisphosphate; <a href="/dbget-bin/www_bget?K00911">K00911</a>  E2.7.1.127, ITPK; 1D-myo-inositol-triphosphate 3-kinase [EC:2.7.1.127]
D      <a href="/kegg-bin/show_module?M00131">M00131</a>  Inositol phosphate metabolism, Ins(1,3,4,5)P4 => Ins(1,3,4)P3 => myo-inositol [PATH:<a href="/kegg-bin/show_pathway?map00562+M00131">map00562</a>]
E        comp48626_c0_seq2|phosphatidylinositol; <a href="/dbget-bin/www_bget?K01106">K01106</a>  E3.1.3.56; inositol-1,4,5-trisphosphate 5-phosphatase [EC:3.1.3.56]
E        comp137689_c0_seq1|phosphatidylinositol; <a href="/dbget-bin/www_bget?K01106">K01106</a>  E3.1.3.56; inositol-1,4,5-trisphosphate 5-phosphatase [EC:3.1.3.56]
E        comp137689_c0_seq5|phosphatidylinositol; <a href="/dbget-bin/www_bget?K01106">K01106</a>  E3.1.3.56; inositol-1,4,5-trisphosphate 5-phosphatase [EC:3.1.3.56]
E        comp139115_c2_seq18|inositol; <a href="/dbget-bin/www_bget?K01106">K01106</a>  E3.1.3.56; inositol-1,4,5-trisphosphate 5-phosphatase [EC:3.1.3.56]
E        comp139115_c2_seq46|inositol; <a href="/dbget-bin/www_bget?K01106">K01106</a>  E3.1.3.56; inositol-1,4,5-trisphosphate 5-phosphatase [EC:3.1.3.56]
E        comp139115_c2_seq61|type; <a href="/dbget-bin/www_bget?K01106">K01106</a>  E3.1.3.56; inositol-1,4,5-trisphosphate 5-phosphatase [EC:3.1.3.56]
E        comp144613_c2_seq38|inositol; <a href="/dbget-bin/www_bget?K01106">K01106</a>  E3.1.3.56; inositol-1,4,5-trisphosphate 5-phosphatase [EC:3.1.3.56]
E        comp139652_c1_seq1|inositol; <a href="/dbget-bin/www_bget?K01107">K01107</a>  INPP1; inositol polyphosphate 1-phosphatase [EC:3.1.3.57]
E        comp139652_c1_seq2|inositol; <a href="/dbget-bin/www_bget?K01107">K01107</a>  INPP1; inositol polyphosphate 1-phosphatase [EC:3.1.3.57]
E        comp139741_c11_seq8|type; <a href="/dbget-bin/www_bget?K01109">K01109</a>  INPP4; inositol polyphosphate-4-phosphatase [EC:3.1.3.66]
E        comp139741_c11_seq10|type; <a href="/dbget-bin/www_bget?K01109">K01109</a>  INPP4; inositol polyphosphate-4-phosphatase [EC:3.1.3.66]
E        comp139741_c11_seq13|type; <a href="/dbget-bin/www_bget?K01109">K01109</a>  INPP4; inositol polyphosphate-4-phosphatase [EC:3.1.3.66]
E        comp139741_c11_seq17|type; <a href="/dbget-bin/www_bget?K01109">K01109</a>  INPP4; inositol polyphosphate-4-phosphatase [EC:3.1.3.66]
E        comp139741_c11_seq18|type; <a href="/dbget-bin/www_bget?K01109">K01109</a>  INPP4; inositol polyphosphate-4-phosphatase [EC:3.1.3.66]
E        comp139741_c11_seq19|type; <a href="/dbget-bin/www_bget?K01109">K01109</a>  INPP4; inositol polyphosphate-4-phosphatase [EC:3.1.3.66]
E        comp139741_c11_seq21|type; <a href="/dbget-bin/www_bget?K01109">K01109</a>  INPP4; inositol polyphosphate-4-phosphatase [EC:3.1.3.66]
E        comp143721_c0_seq1|type; <a href="/dbget-bin/www_bget?K01109">K01109</a>  INPP4; inositol polyphosphate-4-phosphatase [EC:3.1.3.66]
E        comp143721_c0_seq5|type; <a href="/dbget-bin/www_bget?K01109">K01109</a>  INPP4; inositol polyphosphate-4-phosphatase [EC:3.1.3.66]
E        comp143721_c0_seq8|type; <a href="/dbget-bin/www_bget?K01109">K01109</a>  INPP4; inositol polyphosphate-4-phosphatase [EC:3.1.3.66]
E        comp143721_c0_seq10|type; <a href="/dbget-bin/www_bget?K01109">K01109</a>  INPP4; inositol polyphosphate-4-phosphatase [EC:3.1.3.66]
E        comp143721_c0_seq12|type; <a href="/dbget-bin/www_bget?K01109">K01109</a>  INPP4; inositol polyphosphate-4-phosphatase [EC:3.1.3.66]
E        comp143721_c0_seq13|type; <a href="/dbget-bin/www_bget?K01109">K01109</a>  INPP4; inositol polyphosphate-4-phosphatase [EC:3.1.3.66]
E        comp143721_c0_seq15|type; <a href="/dbget-bin/www_bget?K01109">K01109</a>  INPP4; inositol polyphosphate-4-phosphatase [EC:3.1.3.66]
E        comp143721_c0_seq16|type; <a href="/dbget-bin/www_bget?K01109">K01109</a>  INPP4; inositol polyphosphate-4-phosphatase [EC:3.1.3.66]
E        comp143721_c0_seq18|type; <a href="/dbget-bin/www_bget?K01109">K01109</a>  INPP4; inositol polyphosphate-4-phosphatase [EC:3.1.3.66]
E        comp143721_c0_seq23|type; <a href="/dbget-bin/www_bget?K01109">K01109</a>  INPP4; inositol polyphosphate-4-phosphatase [EC:3.1.3.66]
E        comp141835_c2_seq1|inositol; <a href="/dbget-bin/www_bget?K01092">K01092</a>  E3.1.3.25, IMPA, suhB; myo-inositol-1(or 4)-monophosphatase [EC:3.1.3.25]
E        comp133531_c0_seq1|inositol; <a href="/dbget-bin/www_bget?K15759">K15759</a>  IMPAD1, IMPA3; inositol monophosphatase 3 [EC:3.1.3.25 3.1.3.7]
D      <a href="/kegg-bin/show_module?M00132">M00132</a>  Inositol phosphate metabolism, Ins(1,3,4)P3 => phytate [PATH:<a href="/kegg-bin/show_pathway?map00562+M00132">map00562</a>]
E        comp115999_c0_seq1|inositol-tetrakisphosphate; <a href="/dbget-bin/www_bget?K00913">K00913</a>  ITPK1; inositol-1,3,4-trisphosphate 5/6-kinase / inositol-tetrakisphosphate 1-kinase [EC:2.7.1.159 2.7.1.134]
E        comp129729_c0_seq7|inositol-pentakisphosphate; <a href="/dbget-bin/www_bget?K10572">K10572</a>  IPPK; inositol-pentakisphosphate 2-kinase [EC:2.7.1.158]
E        comp129729_c0_seq12|inositol-pentakisphosphate; <a href="/dbget-bin/www_bget?K10572">K10572</a>  IPPK; inositol-pentakisphosphate 2-kinase [EC:2.7.1.158]
D      <a href="/kegg-bin/show_module?M00094">M00094</a>  Ceramide biosynthesis [PATH:<a href="/kegg-bin/show_pathway?map00600+M00094">map00600</a>]
E        comp132436_c1_seq1|serine; <a href="/dbget-bin/www_bget?K00654">K00654</a>  E2.3.1.50; serine palmitoyltransferase [EC:2.3.1.50]
E        comp132436_c1_seq4|serine; <a href="/dbget-bin/www_bget?K00654">K00654</a>  E2.3.1.50; serine palmitoyltransferase [EC:2.3.1.50]
E        comp138746_c11_seq4|serine; <a href="/dbget-bin/www_bget?K00654">K00654</a>  E2.3.1.50; serine palmitoyltransferase [EC:2.3.1.50]
E        comp138746_c11_seq9|serine; <a href="/dbget-bin/www_bget?K00654">K00654</a>  E2.3.1.50; serine palmitoyltransferase [EC:2.3.1.50]
E        comp140739_c1_seq2|3-ketodihydrosphingosine; <a href="/dbget-bin/www_bget?K04708">K04708</a>  E1.1.1.102; 3-dehydrosphinganine reductase [EC:1.1.1.102]
E        comp140739_c1_seq5|3-ketodihydrosphingosine; <a href="/dbget-bin/www_bget?K04708">K04708</a>  E1.1.1.102; 3-dehydrosphinganine reductase [EC:1.1.1.102]
E        comp45918_c0_seq2|lag1; <a href="/dbget-bin/www_bget?K04710">K04710</a>  CERS; ceramide synthetase [EC:2.3.1.24]
E        comp135343_c0_seq3|ceramide; <a href="/dbget-bin/www_bget?K04710">K04710</a>  CERS; ceramide synthetase [EC:2.3.1.24]
E        comp135343_c0_seq7|ceramide; <a href="/dbget-bin/www_bget?K04710">K04710</a>  CERS; ceramide synthetase [EC:2.3.1.24]
E        comp138466_c0_seq3|ceramide; <a href="/dbget-bin/www_bget?K04710">K04710</a>  CERS; ceramide synthetase [EC:2.3.1.24]
E        comp138466_c0_seq4|ceramide; <a href="/dbget-bin/www_bget?K04710">K04710</a>  CERS; ceramide synthetase [EC:2.3.1.24]
E        comp138466_c0_seq6|ceramide; <a href="/dbget-bin/www_bget?K04710">K04710</a>  CERS; ceramide synthetase [EC:2.3.1.24]
E        comp138929_c0_seq2|ceramide; <a href="/dbget-bin/www_bget?K04710">K04710</a>  CERS; ceramide synthetase [EC:2.3.1.24]
E        comp138929_c0_seq10|ceramide; <a href="/dbget-bin/www_bget?K04710">K04710</a>  CERS; ceramide synthetase [EC:2.3.1.24]
E        comp138929_c0_seq34|ceramide; <a href="/dbget-bin/www_bget?K04710">K04710</a>  CERS; ceramide synthetase [EC:2.3.1.24]
E        comp142480_c4_seq3|ceramide; <a href="/dbget-bin/www_bget?K04710">K04710</a>  CERS; ceramide synthetase [EC:2.3.1.24]
E        comp142480_c4_seq5|ceramide; <a href="/dbget-bin/www_bget?K04710">K04710</a>  CERS; ceramide synthetase [EC:2.3.1.24]
E        comp143665_c1_seq1|ceramide; <a href="/dbget-bin/www_bget?K04710">K04710</a>  CERS; ceramide synthetase [EC:2.3.1.24]
E        comp143665_c1_seq3|ceramide; <a href="/dbget-bin/www_bget?K04710">K04710</a>  CERS; ceramide synthetase [EC:2.3.1.24]
E        comp143665_c1_seq11|ceramide; <a href="/dbget-bin/www_bget?K04710">K04710</a>  CERS; ceramide synthetase [EC:2.3.1.24]
E        comp143665_c1_seq12|ceramide; <a href="/dbget-bin/www_bget?K04710">K04710</a>  CERS; ceramide synthetase [EC:2.3.1.24]
E        comp129977_c0_seq1|sphingolipid; <a href="/dbget-bin/www_bget?K04712">K04712</a>  DEGS; sphingolipid delta-4 desaturase [EC:1.14.-.-]
D      <a href="/kegg-bin/show_module?M00066">M00066</a>  Lactosylceramide biosynthesis [PATH:<a href="/kegg-bin/show_pathway?map00600+M00066">map00600</a>]
E        comp134323_c0_seq1|ceramide; <a href="/dbget-bin/www_bget?K00720">K00720</a>  UGCG; ceramide glucosyltransferase [EC:2.4.1.80]
E        comp79459_c0_seq1|beta-; <a href="/dbget-bin/www_bget?K07553">K07553</a>  B4GALT6; beta-1,4-galactosyltransferase 6 [EC:2.4.1.274]
D      <a href="/kegg-bin/show_module?M00067">M00067</a>  Cerebroside and sulfatide biosynthesis [PATH:<a href="/kegg-bin/show_pathway?map00600+M00067">map00600</a>]
E        comp123937_c0_seq1|galactosylceramide; <a href="/dbget-bin/www_bget?K01019">K01019</a>  GAL3ST1; galactosylceramide sulfotransferase [EC:2.8.2.11]
D      <a href="/kegg-bin/show_module?M00099">M00099</a>  Sphingosine biosynthesis [PATH:<a href="/kegg-bin/show_pathway?map00600+M00099">map00600</a>]
E        comp132436_c1_seq1|serine; <a href="/dbget-bin/www_bget?K00654">K00654</a>  E2.3.1.50; serine palmitoyltransferase [EC:2.3.1.50]
E        comp132436_c1_seq4|serine; <a href="/dbget-bin/www_bget?K00654">K00654</a>  E2.3.1.50; serine palmitoyltransferase [EC:2.3.1.50]
E        comp138746_c11_seq4|serine; <a href="/dbget-bin/www_bget?K00654">K00654</a>  E2.3.1.50; serine palmitoyltransferase [EC:2.3.1.50]
E        comp138746_c11_seq9|serine; <a href="/dbget-bin/www_bget?K00654">K00654</a>  E2.3.1.50; serine palmitoyltransferase [EC:2.3.1.50]
E        comp140739_c1_seq2|3-ketodihydrosphingosine; <a href="/dbget-bin/www_bget?K04708">K04708</a>  E1.1.1.102; 3-dehydrosphinganine reductase [EC:1.1.1.102]
E        comp140739_c1_seq5|3-ketodihydrosphingosine; <a href="/dbget-bin/www_bget?K04708">K04708</a>  E1.1.1.102; 3-dehydrosphinganine reductase [EC:1.1.1.102]
E        comp45918_c0_seq2|lag1; <a href="/dbget-bin/www_bget?K04710">K04710</a>  CERS; ceramide synthetase [EC:2.3.1.24]
E        comp135343_c0_seq3|ceramide; <a href="/dbget-bin/www_bget?K04710">K04710</a>  CERS; ceramide synthetase [EC:2.3.1.24]
E        comp135343_c0_seq7|ceramide; <a href="/dbget-bin/www_bget?K04710">K04710</a>  CERS; ceramide synthetase [EC:2.3.1.24]
E        comp138466_c0_seq3|ceramide; <a href="/dbget-bin/www_bget?K04710">K04710</a>  CERS; ceramide synthetase [EC:2.3.1.24]
E        comp138466_c0_seq4|ceramide; <a href="/dbget-bin/www_bget?K04710">K04710</a>  CERS; ceramide synthetase [EC:2.3.1.24]
E        comp138466_c0_seq6|ceramide; <a href="/dbget-bin/www_bget?K04710">K04710</a>  CERS; ceramide synthetase [EC:2.3.1.24]
E        comp138929_c0_seq2|ceramide; <a href="/dbget-bin/www_bget?K04710">K04710</a>  CERS; ceramide synthetase [EC:2.3.1.24]
E        comp138929_c0_seq10|ceramide; <a href="/dbget-bin/www_bget?K04710">K04710</a>  CERS; ceramide synthetase [EC:2.3.1.24]
E        comp138929_c0_seq34|ceramide; <a href="/dbget-bin/www_bget?K04710">K04710</a>  CERS; ceramide synthetase [EC:2.3.1.24]
E        comp142480_c4_seq3|ceramide; <a href="/dbget-bin/www_bget?K04710">K04710</a>  CERS; ceramide synthetase [EC:2.3.1.24]
E        comp142480_c4_seq5|ceramide; <a href="/dbget-bin/www_bget?K04710">K04710</a>  CERS; ceramide synthetase [EC:2.3.1.24]
E        comp143665_c1_seq1|ceramide; <a href="/dbget-bin/www_bget?K04710">K04710</a>  CERS; ceramide synthetase [EC:2.3.1.24]
E        comp143665_c1_seq3|ceramide; <a href="/dbget-bin/www_bget?K04710">K04710</a>  CERS; ceramide synthetase [EC:2.3.1.24]
E        comp143665_c1_seq11|ceramide; <a href="/dbget-bin/www_bget?K04710">K04710</a>  CERS; ceramide synthetase [EC:2.3.1.24]
E        comp143665_c1_seq12|ceramide; <a href="/dbget-bin/www_bget?K04710">K04710</a>  CERS; ceramide synthetase [EC:2.3.1.24]
E        comp129977_c0_seq1|sphingolipid; <a href="/dbget-bin/www_bget?K04712">K04712</a>  DEGS; sphingolipid delta-4 desaturase [EC:1.14.-.-]
E        comp136687_c3_seq4|alkaline; <a href="/dbget-bin/www_bget?K01441">K01441</a>  ACER, ASAH3; alkaline ceramidase [EC:3.5.1.23]
E        comp137400_c0_seq21|acid; <a href="/dbget-bin/www_bget?K12348">K12348</a>  ASAH1; acid ceramidase [EC:3.5.1.23]
E        comp137400_c0_seq28|acid; <a href="/dbget-bin/www_bget?K12348">K12348</a>  ASAH1; acid ceramidase [EC:3.5.1.23]
E        comp139329_c0_seq4|acid; <a href="/dbget-bin/www_bget?K12348">K12348</a>  ASAH1; acid ceramidase [EC:3.5.1.23]
E        comp118895_c0_seq1|neutral; <a href="/dbget-bin/www_bget?K12349">K12349</a>  ASAH2; neutral ceramidase [EC:3.5.1.23]
D      <a href="/kegg-bin/show_module?M00100">M00100</a>  Sphingosine degradation [PATH:<a href="/kegg-bin/show_pathway?map00600+M00100">map00600</a>]
E        comp132027_c0_seq3|sphingosine; <a href="/dbget-bin/www_bget?K04718">K04718</a>  E2.7.1.91; sphingosine kinase [EC:2.7.1.91]
E        comp132313_c0_seq1|sphingosine-1-phosphate; <a href="/dbget-bin/www_bget?K01634">K01634</a>  E4.1.2.27; sphinganine-1-phosphate aldolase [EC:4.1.2.27]
E        comp132313_c0_seq2|sphingosine-1-phosphate; <a href="/dbget-bin/www_bget?K01634">K01634</a>  E4.1.2.27; sphinganine-1-phosphate aldolase [EC:4.1.2.27]
C    Lipopolysaccharide metabolism
D      <a href="/kegg-bin/show_module?M00060">M00060</a>  Lipopolysaccharide biosynthesis, KDO2-lipid A [PATH:<a href="/kegg-bin/show_pathway?map00540+M00060">map00540</a>]
D      <a href="/kegg-bin/show_module?M00063">M00063</a>  CMP-KDO biosynthesis [PATH:<a href="/kegg-bin/show_pathway?map00540+M00063">map00540</a>]
D      <a href="/kegg-bin/show_module?M00064">M00064</a>  ADP-L-glycero-D-manno-heptose biosynthesis [PATH:<a href="/kegg-bin/show_pathway?map00540+M00064">map00540</a>]
D      <a href="/kegg-bin/show_module?M00080">M00080</a>  Lipopolysaccharide biosynthesis, inner core => outer core => O-antigen [PATH:<a href="/kegg-bin/show_pathway?map00540+M00080">map00540</a>]
C    Sugar metabolism
D      <a href="/kegg-bin/show_module?M00549">M00549</a>  Nucleotide sugar biosynthesis, glucose => UDP-glucose [PATH:<a href="/kegg-bin/show_pathway?map00520+M00549">map00520</a>]
E        comp139404_c0_seq9|hexokinase; <a href="/dbget-bin/www_bget?K00844">K00844</a>  HK; hexokinase [EC:2.7.1.1]
E        comp139404_c0_seq11|hexokinase; <a href="/dbget-bin/www_bget?K00844">K00844</a>  HK; hexokinase [EC:2.7.1.1]
E        comp139404_c0_seq20|hexokinase; <a href="/dbget-bin/www_bget?K00844">K00844</a>  HK; hexokinase [EC:2.7.1.1]
E        comp139404_c0_seq32|hexokinase; <a href="/dbget-bin/www_bget?K00844">K00844</a>  HK; hexokinase [EC:2.7.1.1]
E        comp139763_c0_seq14|phosphoglucomutase-1; <a href="/dbget-bin/www_bget?K01835">K01835</a>  pgm; phosphoglucomutase [EC:5.4.2.2]
E        comp139763_c0_seq16|phosphoglucomutase-1; <a href="/dbget-bin/www_bget?K01835">K01835</a>  pgm; phosphoglucomutase [EC:5.4.2.2]
E        comp145361_c2_seq7|phosphoglucomutase-1; <a href="/dbget-bin/www_bget?K01835">K01835</a>  pgm; phosphoglucomutase [EC:5.4.2.2]
E        comp145361_c2_seq19|phosphoglucomutase; <a href="/dbget-bin/www_bget?K01835">K01835</a>  pgm; phosphoglucomutase [EC:5.4.2.2]
E        comp145361_c2_seq20|phosphoglucomutase-1; <a href="/dbget-bin/www_bget?K01835">K01835</a>  pgm; phosphoglucomutase [EC:5.4.2.2]
E        comp145361_c2_seq34|phosphoglucomutase; <a href="/dbget-bin/www_bget?K01835">K01835</a>  pgm; phosphoglucomutase [EC:5.4.2.2]
E        comp145361_c2_seq40|phosphoglucomutase; <a href="/dbget-bin/www_bget?K01835">K01835</a>  pgm; phosphoglucomutase [EC:5.4.2.2]
E        comp145361_c2_seq49|phosphoglucomutase-1; <a href="/dbget-bin/www_bget?K01835">K01835</a>  pgm; phosphoglucomutase [EC:5.4.2.2]
E        comp144934_c0_seq6|utp--glucose-1-phosphate; <a href="/dbget-bin/www_bget?K00963">K00963</a>  UGP2, galU, galF; UTP--glucose-1-phosphate uridylyltransferase [EC:2.7.7.9]
E        comp144934_c0_seq9|utp--glucose-1-phosphate; <a href="/dbget-bin/www_bget?K00963">K00963</a>  UGP2, galU, galF; UTP--glucose-1-phosphate uridylyltransferase [EC:2.7.7.9]
E        comp144934_c0_seq10|utp--glucose-1-phosphate; <a href="/dbget-bin/www_bget?K00963">K00963</a>  UGP2, galU, galF; UTP--glucose-1-phosphate uridylyltransferase [EC:2.7.7.9]
E        comp131924_c0_seq1|galactose-1-phosphate; <a href="/dbget-bin/www_bget?K00965">K00965</a>  galT, GALT; UDPglucose--hexose-1-phosphate uridylyltransferase [EC:2.7.7.12]
D      <a href="/kegg-bin/show_module?M00554">M00554</a>  Nucleotide sugar biosynthesis, galactose => UDP-galactose [PATH:<a href="/kegg-bin/show_pathway?map00520+M00554">map00520</a> <a href="/kegg-bin/show_pathway?map00052+M00554">map00052</a>]
E        comp112642_c0_seq1|galactokinase; <a href="/dbget-bin/www_bget?K00849">K00849</a>  galK; galactokinase [EC:2.7.1.6]
E        comp138873_c0_seq1|n-acetylgalactosamine; <a href="/dbget-bin/www_bget?K00849">K00849</a>  galK; galactokinase [EC:2.7.1.6]
E        comp138873_c0_seq2|n-acetylgalactosamine; <a href="/dbget-bin/www_bget?K00849">K00849</a>  galK; galactokinase [EC:2.7.1.6]
E        comp131924_c0_seq1|galactose-1-phosphate; <a href="/dbget-bin/www_bget?K00965">K00965</a>  galT, GALT; UDPglucose--hexose-1-phosphate uridylyltransferase [EC:2.7.7.12]
D      <a href="/kegg-bin/show_module?M00565">M00565</a>  Trehalose biosynthesis, D-glucose 1P => trehalose [PATH:<a href="/kegg-bin/show_pathway?map00500+M00565">map00500</a>]
E        comp138339_c1_seq6|-alpha-glucan-branching; <a href="/dbget-bin/www_bget?K00700">K00700</a>  glgB; 1,4-alpha-glucan branching enzyme [EC:2.4.1.18]
E        comp145574_c0_seq3|glycogen; <a href="/dbget-bin/www_bget?K00688">K00688</a>  E2.4.1.1, glgP, PYG; starch phosphorylase [EC:2.4.1.1]
E        comp145574_c0_seq4|glycogen; <a href="/dbget-bin/www_bget?K00688">K00688</a>  E2.4.1.1, glgP, PYG; starch phosphorylase [EC:2.4.1.1]
C    Glycan metabolism
D      <a href="/kegg-bin/show_module?M00055">M00055</a>  N-glycan precursor biosynthesis [PATH:<a href="/kegg-bin/show_pathway?map00510+M00055">map00510</a>]
E        comp137138_c0_seq1|udp-n-acetylglucosamine--dolichyl-phosphate; <a href="/dbget-bin/www_bget?K01001">K01001</a>  ALG7; UDP-N-acetylglucosamine--dolichyl-phosphate N-acetylglucosaminephosphotransferase [EC:2.7.8.15]
E        comp144635_c1_seq10|udp-n-acetylglucosamine; <a href="/dbget-bin/www_bget?K07432">K07432</a>  ALG13; beta-1,4-N-acetylglucosaminyltransferase [EC:2.4.1.141]
E        comp135264_c0_seq24|udp-n-acetylglucosamine; <a href="/dbget-bin/www_bget?K07441">K07441</a>  ALG14; beta-1,4-N-acetylglucosaminyltransferase [EC:2.4.1.141]
E        comp140747_c1_seq5|asparagine-linked; <a href="/dbget-bin/www_bget?K03842">K03842</a>  ALG1; beta-1,4-mannosyltransferase [EC:2.4.1.142]
E        comp140747_c1_seq12|asparagine-linked; <a href="/dbget-bin/www_bget?K03842">K03842</a>  ALG1; beta-1,4-mannosyltransferase [EC:2.4.1.142]
E        comp140747_c1_seq17|asparagine-linked; <a href="/dbget-bin/www_bget?K03842">K03842</a>  ALG1; beta-1,4-mannosyltransferase [EC:2.4.1.142]
E        comp140747_c1_seq23|asparagine-linked; <a href="/dbget-bin/www_bget?K03842">K03842</a>  ALG1; beta-1,4-mannosyltransferase [EC:2.4.1.142]
E        comp140747_c1_seq24|asparagine-linked; <a href="/dbget-bin/www_bget?K03842">K03842</a>  ALG1; beta-1,4-mannosyltransferase [EC:2.4.1.142]
E        comp140747_c1_seq32|asparagine-linked; <a href="/dbget-bin/www_bget?K03842">K03842</a>  ALG1; beta-1,4-mannosyltransferase [EC:2.4.1.142]
E        comp140747_c1_seq33|asparagine-linked; <a href="/dbget-bin/www_bget?K03842">K03842</a>  ALG1; beta-1,4-mannosyltransferase [EC:2.4.1.142]
E        comp137300_c0_seq13|alpha-; <a href="/dbget-bin/www_bget?K03843">K03843</a>  ALG2; alpha-1,3/alpha-1,6-mannosyltransferase [EC:2.4.1.132 2.4.1.257]
E        comp137431_c0_seq7|gdp-man:man; <a href="/dbget-bin/www_bget?K03844">K03844</a>  ALG11; alpha-1,2-mannosyltransferase [EC:2.4.1.131]
E        comp137431_c0_seq9|gdp-man:man; <a href="/dbget-bin/www_bget?K03844">K03844</a>  ALG11; alpha-1,2-mannosyltransferase [EC:2.4.1.131]
E        comp142165_c0_seq9|alg3; <a href="/dbget-bin/www_bget?K03845">K03845</a>  ALG3; alpha-1,3-mannosyltransferase [EC:2.4.1.258]
E        comp140582_c1_seq2|asparagine-linked; <a href="/dbget-bin/www_bget?K03846">K03846</a>  ALG9; alpha-1,2-mannosyltransferase [EC:2.4.1.259 2.4.1.261]
E        comp140582_c1_seq4|asparagine-linked; <a href="/dbget-bin/www_bget?K03846">K03846</a>  ALG9; alpha-1,2-mannosyltransferase [EC:2.4.1.259 2.4.1.261]
E        comp140582_c1_seq7|asparagine-linked; <a href="/dbget-bin/www_bget?K03846">K03846</a>  ALG9; alpha-1,2-mannosyltransferase [EC:2.4.1.259 2.4.1.261]
E        comp140582_c1_seq9|asparagine-linked; <a href="/dbget-bin/www_bget?K03846">K03846</a>  ALG9; alpha-1,2-mannosyltransferase [EC:2.4.1.259 2.4.1.261]
E        comp140582_c1_seq10|asparagine-linked; <a href="/dbget-bin/www_bget?K03846">K03846</a>  ALG9; alpha-1,2-mannosyltransferase [EC:2.4.1.259 2.4.1.261]
E        comp140582_c1_seq12|asparagine-linked; <a href="/dbget-bin/www_bget?K03846">K03846</a>  ALG9; alpha-1,2-mannosyltransferase [EC:2.4.1.259 2.4.1.261]
E        comp140582_c1_seq13|asparagine-linked; <a href="/dbget-bin/www_bget?K03846">K03846</a>  ALG9; alpha-1,2-mannosyltransferase [EC:2.4.1.259 2.4.1.261]
E        comp140582_c1_seq18|asparagine-linked; <a href="/dbget-bin/www_bget?K03846">K03846</a>  ALG9; alpha-1,2-mannosyltransferase [EC:2.4.1.259 2.4.1.261]
E        comp140582_c1_seq23|asparagine-linked; <a href="/dbget-bin/www_bget?K03846">K03846</a>  ALG9; alpha-1,2-mannosyltransferase [EC:2.4.1.259 2.4.1.261]
E        comp140582_c1_seq25|asparagine-linked; <a href="/dbget-bin/www_bget?K03846">K03846</a>  ALG9; alpha-1,2-mannosyltransferase [EC:2.4.1.259 2.4.1.261]
E        comp140434_c2_seq1|dol-p-man:man; <a href="/dbget-bin/www_bget?K03847">K03847</a>  ALG12; alpha-1,6-mannosyltransferase [EC:2.4.1.260]
E        comp140434_c2_seq3|dol-p-man:man; <a href="/dbget-bin/www_bget?K03847">K03847</a>  ALG12; alpha-1,6-mannosyltransferase [EC:2.4.1.260]
E        comp141674_c4_seq12|dolichyl-phosphate; <a href="/dbget-bin/www_bget?K00729">K00729</a>  ALG5; dolichyl-phosphate beta-glucosyltransferase [EC:2.4.1.117]
E        comp138469_c1_seq3|dolichyl; <a href="/dbget-bin/www_bget?K03848">K03848</a>  ALG6; alpha-1,3-glucosyltransferase [EC:2.4.1.267]
E        comp138469_c1_seq12|dolichyl; <a href="/dbget-bin/www_bget?K03848">K03848</a>  ALG6; alpha-1,3-glucosyltransferase [EC:2.4.1.267]
E        comp138469_c1_seq21|dolichyl; <a href="/dbget-bin/www_bget?K03848">K03848</a>  ALG6; alpha-1,3-glucosyltransferase [EC:2.4.1.267]
E        comp138469_c1_seq23|dolichyl; <a href="/dbget-bin/www_bget?K03848">K03848</a>  ALG6; alpha-1,3-glucosyltransferase [EC:2.4.1.267]
E        comp142889_c3_seq6|probable; <a href="/dbget-bin/www_bget?K03849">K03849</a>  ALG8; alpha-1,3-glucosyltransferase [EC:2.4.1.265]
E        comp142889_c3_seq9|probable; <a href="/dbget-bin/www_bget?K03849">K03849</a>  ALG8; alpha-1,3-glucosyltransferase [EC:2.4.1.265]
E        comp142889_c3_seq11|probable; <a href="/dbget-bin/www_bget?K03849">K03849</a>  ALG8; alpha-1,3-glucosyltransferase [EC:2.4.1.265]
E        comp142889_c3_seq15|probable; <a href="/dbget-bin/www_bget?K03849">K03849</a>  ALG8; alpha-1,3-glucosyltransferase [EC:2.4.1.265]
E        comp142889_c3_seq24|probable; <a href="/dbget-bin/www_bget?K03849">K03849</a>  ALG8; alpha-1,3-glucosyltransferase [EC:2.4.1.265]
E        comp142889_c3_seq28|probable; <a href="/dbget-bin/www_bget?K03849">K03849</a>  ALG8; alpha-1,3-glucosyltransferase [EC:2.4.1.265]
E        comp142889_c3_seq29|probable; <a href="/dbget-bin/www_bget?K03849">K03849</a>  ALG8; alpha-1,3-glucosyltransferase [EC:2.4.1.265]
E        comp142889_c3_seq31|probable; <a href="/dbget-bin/www_bget?K03849">K03849</a>  ALG8; alpha-1,3-glucosyltransferase [EC:2.4.1.265]
E        comp142889_c3_seq36|probable; <a href="/dbget-bin/www_bget?K03849">K03849</a>  ALG8; alpha-1,3-glucosyltransferase [EC:2.4.1.265]
E        comp142889_c3_seq41|probable; <a href="/dbget-bin/www_bget?K03849">K03849</a>  ALG8; alpha-1,3-glucosyltransferase [EC:2.4.1.265]
E        comp142889_c3_seq43|probable; <a href="/dbget-bin/www_bget?K03849">K03849</a>  ALG8; alpha-1,3-glucosyltransferase [EC:2.4.1.265]
E        comp142889_c3_seq45|probable; <a href="/dbget-bin/www_bget?K03849">K03849</a>  ALG8; alpha-1,3-glucosyltransferase [EC:2.4.1.265]
E        comp142889_c3_seq49|probable; <a href="/dbget-bin/www_bget?K03849">K03849</a>  ALG8; alpha-1,3-glucosyltransferase [EC:2.4.1.265]
E        comp142889_c3_seq52|probable; <a href="/dbget-bin/www_bget?K03849">K03849</a>  ALG8; alpha-1,3-glucosyltransferase [EC:2.4.1.265]
E        comp142889_c3_seq57|probable; <a href="/dbget-bin/www_bget?K03849">K03849</a>  ALG8; alpha-1,3-glucosyltransferase [EC:2.4.1.265]
E        comp142889_c3_seq58|probable; <a href="/dbget-bin/www_bget?K03849">K03849</a>  ALG8; alpha-1,3-glucosyltransferase [EC:2.4.1.265]
E        comp142889_c3_seq61|probable; <a href="/dbget-bin/www_bget?K03849">K03849</a>  ALG8; alpha-1,3-glucosyltransferase [EC:2.4.1.265]
E        comp142889_c3_seq64|probable; <a href="/dbget-bin/www_bget?K03849">K03849</a>  ALG8; alpha-1,3-glucosyltransferase [EC:2.4.1.265]
E        comp142889_c3_seq66|probable; <a href="/dbget-bin/www_bget?K03849">K03849</a>  ALG8; alpha-1,3-glucosyltransferase [EC:2.4.1.265]
E        comp142889_c3_seq68|probable; <a href="/dbget-bin/www_bget?K03849">K03849</a>  ALG8; alpha-1,3-glucosyltransferase [EC:2.4.1.265]
E        comp142889_c3_seq69|probable; <a href="/dbget-bin/www_bget?K03849">K03849</a>  ALG8; alpha-1,3-glucosyltransferase [EC:2.4.1.265]
E        comp142889_c3_seq72|probable; <a href="/dbget-bin/www_bget?K03849">K03849</a>  ALG8; alpha-1,3-glucosyltransferase [EC:2.4.1.265]
E        comp142889_c3_seq73|probable; <a href="/dbget-bin/www_bget?K03849">K03849</a>  ALG8; alpha-1,3-glucosyltransferase [EC:2.4.1.265]
E        comp142889_c3_seq78|probable; <a href="/dbget-bin/www_bget?K03849">K03849</a>  ALG8; alpha-1,3-glucosyltransferase [EC:2.4.1.265]
E        comp142889_c3_seq80|probable; <a href="/dbget-bin/www_bget?K03849">K03849</a>  ALG8; alpha-1,3-glucosyltransferase [EC:2.4.1.265]
E        comp142889_c3_seq81|probable; <a href="/dbget-bin/www_bget?K03849">K03849</a>  ALG8; alpha-1,3-glucosyltransferase [EC:2.4.1.265]
E        comp142889_c3_seq83|probable; <a href="/dbget-bin/www_bget?K03849">K03849</a>  ALG8; alpha-1,3-glucosyltransferase [EC:2.4.1.265]
E        comp142889_c3_seq85|probable; <a href="/dbget-bin/www_bget?K03849">K03849</a>  ALG8; alpha-1,3-glucosyltransferase [EC:2.4.1.265]
E        comp142889_c3_seq91|probable; <a href="/dbget-bin/www_bget?K03849">K03849</a>  ALG8; alpha-1,3-glucosyltransferase [EC:2.4.1.265]
E        comp142889_c3_seq93|probable; <a href="/dbget-bin/www_bget?K03849">K03849</a>  ALG8; alpha-1,3-glucosyltransferase [EC:2.4.1.265]
E        comp142889_c3_seq95|probable; <a href="/dbget-bin/www_bget?K03849">K03849</a>  ALG8; alpha-1,3-glucosyltransferase [EC:2.4.1.265]
E        comp142889_c3_seq98|probable; <a href="/dbget-bin/www_bget?K03849">K03849</a>  ALG8; alpha-1,3-glucosyltransferase [EC:2.4.1.265]
E        comp142889_c3_seq100|probable; <a href="/dbget-bin/www_bget?K03849">K03849</a>  ALG8; alpha-1,3-glucosyltransferase [EC:2.4.1.265]
E        comp142889_c3_seq101|probable; <a href="/dbget-bin/www_bget?K03849">K03849</a>  ALG8; alpha-1,3-glucosyltransferase [EC:2.4.1.265]
E        comp138799_c0_seq3|dol-p-glc:glc; <a href="/dbget-bin/www_bget?K03850">K03850</a>  ALG10; alpha-1,2-glucosyltransferase [EC:2.4.1.256]
E        comp138799_c0_seq4|dol-p-glc:glc; <a href="/dbget-bin/www_bget?K03850">K03850</a>  ALG10; alpha-1,2-glucosyltransferase [EC:2.4.1.256]
D      <a href="/kegg-bin/show_module?M00073">M00073</a>  N-glycan precursor trimming [PATH:<a href="/kegg-bin/show_pathway?map00510+M00073">map00510</a>]
E        comp140509_c0_seq2|mannosyl-oligosaccharide; <a href="/dbget-bin/www_bget?K01228">K01228</a>  GCS1; mannosyl-oligosaccharide glucosidase [EC:3.2.1.106]
E        comp140509_c0_seq3|mannosyl-oligosaccharide; <a href="/dbget-bin/www_bget?K01228">K01228</a>  GCS1; mannosyl-oligosaccharide glucosidase [EC:3.2.1.106]
E        comp142838_c1_seq6|neutral; <a href="/dbget-bin/www_bget?K05546">K05546</a>  GANAB; alpha 1,3-glucosidase [EC:3.2.1.84]
E        comp142838_c1_seq7|neutral; <a href="/dbget-bin/www_bget?K05546">K05546</a>  GANAB; alpha 1,3-glucosidase [EC:3.2.1.84]
E        comp142838_c1_seq28|neutral; <a href="/dbget-bin/www_bget?K05546">K05546</a>  GANAB; alpha 1,3-glucosidase [EC:3.2.1.84]
E        comp142838_c1_seq31|neutral; <a href="/dbget-bin/www_bget?K05546">K05546</a>  GANAB; alpha 1,3-glucosidase [EC:3.2.1.84]
E        comp142838_c1_seq35|neutral; <a href="/dbget-bin/www_bget?K05546">K05546</a>  GANAB; alpha 1,3-glucosidase [EC:3.2.1.84]
E        comp142838_c1_seq41|neutral; <a href="/dbget-bin/www_bget?K05546">K05546</a>  GANAB; alpha 1,3-glucosidase [EC:3.2.1.84]
E        comp142838_c1_seq46|neutral; <a href="/dbget-bin/www_bget?K05546">K05546</a>  GANAB; alpha 1,3-glucosidase [EC:3.2.1.84]
E        comp142838_c1_seq49|neutral; <a href="/dbget-bin/www_bget?K05546">K05546</a>  GANAB; alpha 1,3-glucosidase [EC:3.2.1.84]
E        comp142838_c1_seq70|neutral; <a href="/dbget-bin/www_bget?K05546">K05546</a>  GANAB; alpha 1,3-glucosidase [EC:3.2.1.84]
E        comp142838_c1_seq73|neutral; <a href="/dbget-bin/www_bget?K05546">K05546</a>  GANAB; alpha 1,3-glucosidase [EC:3.2.1.84]
E        comp142838_c1_seq82|neutral; <a href="/dbget-bin/www_bget?K05546">K05546</a>  GANAB; alpha 1,3-glucosidase [EC:3.2.1.84]
E        comp143036_c0_seq8|neutral; <a href="/dbget-bin/www_bget?K05546">K05546</a>  GANAB; alpha 1,3-glucosidase [EC:3.2.1.84]
E        comp143036_c0_seq12|neutral; <a href="/dbget-bin/www_bget?K05546">K05546</a>  GANAB; alpha 1,3-glucosidase [EC:3.2.1.84]
E        comp143036_c0_seq20|neutral; <a href="/dbget-bin/www_bget?K05546">K05546</a>  GANAB; alpha 1,3-glucosidase [EC:3.2.1.84]
E        comp133610_c0_seq1|mannosyl-oligosaccharide; <a href="/dbget-bin/www_bget?K01230">K01230</a>  MAN1; mannosyl-oligosaccharide alpha-1,2-mannosidase [EC:3.2.1.113]
E        comp140053_c2_seq3|endoplasmic; <a href="/dbget-bin/www_bget?K01230">K01230</a>  MAN1; mannosyl-oligosaccharide alpha-1,2-mannosidase [EC:3.2.1.113]
E        comp140053_c2_seq4|endoplasmic; <a href="/dbget-bin/www_bget?K01230">K01230</a>  MAN1; mannosyl-oligosaccharide alpha-1,2-mannosidase [EC:3.2.1.113]
E        comp140785_c2_seq4|mannosyl-oligosaccharide; <a href="/dbget-bin/www_bget?K01230">K01230</a>  MAN1; mannosyl-oligosaccharide alpha-1,2-mannosidase [EC:3.2.1.113]
E        comp140785_c2_seq6|mannosyl-oligosaccharide; <a href="/dbget-bin/www_bget?K01230">K01230</a>  MAN1; mannosyl-oligosaccharide alpha-1,2-mannosidase [EC:3.2.1.113]
E        comp140785_c2_seq7|mannosyl-oligosaccharide; <a href="/dbget-bin/www_bget?K01230">K01230</a>  MAN1; mannosyl-oligosaccharide alpha-1,2-mannosidase [EC:3.2.1.113]
E        comp140785_c2_seq8|mannosyl-oligosaccharide; <a href="/dbget-bin/www_bget?K01230">K01230</a>  MAN1; mannosyl-oligosaccharide alpha-1,2-mannosidase [EC:3.2.1.113]
E        comp140785_c2_seq10|mannosyl-oligosaccharide; <a href="/dbget-bin/www_bget?K01230">K01230</a>  MAN1; mannosyl-oligosaccharide alpha-1,2-mannosidase [EC:3.2.1.113]
E        comp140785_c2_seq11|mannosyl-oligosaccharide; <a href="/dbget-bin/www_bget?K01230">K01230</a>  MAN1; mannosyl-oligosaccharide alpha-1,2-mannosidase [EC:3.2.1.113]
E        comp140785_c2_seq13|mannosyl-oligosaccharide; <a href="/dbget-bin/www_bget?K01230">K01230</a>  MAN1; mannosyl-oligosaccharide alpha-1,2-mannosidase [EC:3.2.1.113]
D      <a href="/kegg-bin/show_module?M00074">M00074</a>  N-glycan biosynthesis, high-mannose type [PATH:<a href="/kegg-bin/show_pathway?map00510+M00074">map00510</a> <a href="/kegg-bin/show_pathway?map00513+M00074">map00513</a>]
E        comp142838_c1_seq6|neutral; <a href="/dbget-bin/www_bget?K05546">K05546</a>  GANAB; alpha 1,3-glucosidase [EC:3.2.1.84]
E        comp142838_c1_seq7|neutral; <a href="/dbget-bin/www_bget?K05546">K05546</a>  GANAB; alpha 1,3-glucosidase [EC:3.2.1.84]
E        comp142838_c1_seq28|neutral; <a href="/dbget-bin/www_bget?K05546">K05546</a>  GANAB; alpha 1,3-glucosidase [EC:3.2.1.84]
E        comp142838_c1_seq31|neutral; <a href="/dbget-bin/www_bget?K05546">K05546</a>  GANAB; alpha 1,3-glucosidase [EC:3.2.1.84]
E        comp142838_c1_seq35|neutral; <a href="/dbget-bin/www_bget?K05546">K05546</a>  GANAB; alpha 1,3-glucosidase [EC:3.2.1.84]
E        comp142838_c1_seq41|neutral; <a href="/dbget-bin/www_bget?K05546">K05546</a>  GANAB; alpha 1,3-glucosidase [EC:3.2.1.84]
E        comp142838_c1_seq46|neutral; <a href="/dbget-bin/www_bget?K05546">K05546</a>  GANAB; alpha 1,3-glucosidase [EC:3.2.1.84]
E        comp142838_c1_seq49|neutral; <a href="/dbget-bin/www_bget?K05546">K05546</a>  GANAB; alpha 1,3-glucosidase [EC:3.2.1.84]
E        comp142838_c1_seq70|neutral; <a href="/dbget-bin/www_bget?K05546">K05546</a>  GANAB; alpha 1,3-glucosidase [EC:3.2.1.84]
E        comp142838_c1_seq73|neutral; <a href="/dbget-bin/www_bget?K05546">K05546</a>  GANAB; alpha 1,3-glucosidase [EC:3.2.1.84]
E        comp142838_c1_seq82|neutral; <a href="/dbget-bin/www_bget?K05546">K05546</a>  GANAB; alpha 1,3-glucosidase [EC:3.2.1.84]
E        comp143036_c0_seq8|neutral; <a href="/dbget-bin/www_bget?K05546">K05546</a>  GANAB; alpha 1,3-glucosidase [EC:3.2.1.84]
E        comp143036_c0_seq12|neutral; <a href="/dbget-bin/www_bget?K05546">K05546</a>  GANAB; alpha 1,3-glucosidase [EC:3.2.1.84]
E        comp143036_c0_seq20|neutral; <a href="/dbget-bin/www_bget?K05546">K05546</a>  GANAB; alpha 1,3-glucosidase [EC:3.2.1.84]
E        comp133610_c0_seq1|mannosyl-oligosaccharide; <a href="/dbget-bin/www_bget?K01230">K01230</a>  MAN1; mannosyl-oligosaccharide alpha-1,2-mannosidase [EC:3.2.1.113]
E        comp140053_c2_seq3|endoplasmic; <a href="/dbget-bin/www_bget?K01230">K01230</a>  MAN1; mannosyl-oligosaccharide alpha-1,2-mannosidase [EC:3.2.1.113]
E        comp140053_c2_seq4|endoplasmic; <a href="/dbget-bin/www_bget?K01230">K01230</a>  MAN1; mannosyl-oligosaccharide alpha-1,2-mannosidase [EC:3.2.1.113]
E        comp140785_c2_seq4|mannosyl-oligosaccharide; <a href="/dbget-bin/www_bget?K01230">K01230</a>  MAN1; mannosyl-oligosaccharide alpha-1,2-mannosidase [EC:3.2.1.113]
E        comp140785_c2_seq6|mannosyl-oligosaccharide; <a href="/dbget-bin/www_bget?K01230">K01230</a>  MAN1; mannosyl-oligosaccharide alpha-1,2-mannosidase [EC:3.2.1.113]
E        comp140785_c2_seq7|mannosyl-oligosaccharide; <a href="/dbget-bin/www_bget?K01230">K01230</a>  MAN1; mannosyl-oligosaccharide alpha-1,2-mannosidase [EC:3.2.1.113]
E        comp140785_c2_seq8|mannosyl-oligosaccharide; <a href="/dbget-bin/www_bget?K01230">K01230</a>  MAN1; mannosyl-oligosaccharide alpha-1,2-mannosidase [EC:3.2.1.113]
E        comp140785_c2_seq10|mannosyl-oligosaccharide; <a href="/dbget-bin/www_bget?K01230">K01230</a>  MAN1; mannosyl-oligosaccharide alpha-1,2-mannosidase [EC:3.2.1.113]
E        comp140785_c2_seq11|mannosyl-oligosaccharide; <a href="/dbget-bin/www_bget?K01230">K01230</a>  MAN1; mannosyl-oligosaccharide alpha-1,2-mannosidase [EC:3.2.1.113]
E        comp140785_c2_seq13|mannosyl-oligosaccharide; <a href="/dbget-bin/www_bget?K01230">K01230</a>  MAN1; mannosyl-oligosaccharide alpha-1,2-mannosidase [EC:3.2.1.113]
D      <a href="/kegg-bin/show_module?M00075">M00075</a>  N-glycan biosynthesis, complex type [PATH:<a href="/kegg-bin/show_pathway?map00510+M00075">map00510</a>]
E        comp139901_c5_seq1|alpha-mannosidase; <a href="/dbget-bin/www_bget?K01231">K01231</a>  MAN2; alpha-mannosidase II [EC:3.2.1.114]
E        comp139901_c5_seq7|alpha-mannosidase; <a href="/dbget-bin/www_bget?K01231">K01231</a>  MAN2; alpha-mannosidase II [EC:3.2.1.114]
E        comp143024_c2_seq8; <a href="/dbget-bin/www_bget?K01231">K01231</a>  MAN2; alpha-mannosidase II [EC:3.2.1.114]
E        comp143024_c2_seq71; <a href="/dbget-bin/www_bget?K01231">K01231</a>  MAN2; alpha-mannosidase II [EC:3.2.1.114]
E        comp94623_c0_seq1|alpha-; <a href="/dbget-bin/www_bget?K00736">K00736</a>  MGAT2; alpha-1,6-mannosyl-glycoprotein beta-1,2-N-acetylglucosaminyltransferase [EC:2.4.1.143]
E        comp124771_c0_seq1|beta-; <a href="/dbget-bin/www_bget?K00737">K00737</a>  MGAT3; beta-1,4-mannosyl-glycoprotein beta-1,4-N-acetylglucosaminyltransferase [EC:2.4.1.144]
E        comp131632_c0_seq3|alpha-; <a href="/dbget-bin/www_bget?K00738">K00738</a>  MGAT4A_B; alpha-1,3-mannosylglycoprotein beta-1,4-N-acetylglucosaminyltransferase A/B [EC:2.4.1.145]
E        comp138359_c0_seq4|alpha-; <a href="/dbget-bin/www_bget?K00744">K00744</a>  MGAT5; alpha-1,3(6)-mannosylglycoprotein beta-1,6-N-acetyl-glucosaminyltransferase [EC:2.4.1.155]
E        comp48334_c0_seq1|alpha-; <a href="/dbget-bin/www_bget?K13748">K13748</a>  MGAT4C; alpha-1,3-mannosylglycoprotein beta-1,4-N-acetylglucosaminyltransferase C [EC:2.4.1.201 2.4.1.145]
E        comp136442_c0_seq10|alpha-(; <a href="/dbget-bin/www_bget?K00717">K00717</a>  FUT8; glycoprotein 6-alpha-L-fucosyltransferase [EC:2.4.1.68]
E        comp136442_c0_seq13|alpha-(; <a href="/dbget-bin/www_bget?K00717">K00717</a>  FUT8; glycoprotein 6-alpha-L-fucosyltransferase [EC:2.4.1.68]
E        comp136442_c0_seq36|alpha-(; <a href="/dbget-bin/www_bget?K00717">K00717</a>  FUT8; glycoprotein 6-alpha-L-fucosyltransferase [EC:2.4.1.68]
E        comp136442_c0_seq38|alpha-(; <a href="/dbget-bin/www_bget?K00717">K00717</a>  FUT8; glycoprotein 6-alpha-L-fucosyltransferase [EC:2.4.1.68]
E        comp141410_c0_seq17|beta-; <a href="/dbget-bin/www_bget?K07966">K07966</a>  B4GALT1; beta-1,4-galactosyltransferase 1 [EC:2.4.1.22 2.4.1.90 2.4.1.38 2.4.1.-]
E        comp128265_c0_seq1|beta-; <a href="/dbget-bin/www_bget?K07967">K07967</a>  B4GALT2; beta-1,4-galactosyltransferase 2 [EC:2.4.1.22 2.4.1.90 2.4.1.38 2.4.1.-]
E        comp128265_c0_seq2|beta-; <a href="/dbget-bin/www_bget?K07967">K07967</a>  B4GALT2; beta-1,4-galactosyltransferase 2 [EC:2.4.1.22 2.4.1.90 2.4.1.38 2.4.1.-]
E        comp140345_c0_seq1|beta-; <a href="/dbget-bin/www_bget?K07968">K07968</a>  B4GALT3; beta-1,4-galactosyltransferase 3 [EC:2.4.1.90 2.4.1.38 2.4.1.-]
E        comp140345_c0_seq11|beta-; <a href="/dbget-bin/www_bget?K07968">K07968</a>  B4GALT3; beta-1,4-galactosyltransferase 3 [EC:2.4.1.90 2.4.1.38 2.4.1.-]
E        comp140345_c0_seq23|beta-; <a href="/dbget-bin/www_bget?K07968">K07968</a>  B4GALT3; beta-1,4-galactosyltransferase 3 [EC:2.4.1.90 2.4.1.38 2.4.1.-]
E        comp301051_c0_seq1|beta-galactoside; <a href="/dbget-bin/www_bget?K00778">K00778</a>  SIAT1, ST6GAL1; beta-galactoside alpha-2,6-sialyltransferase (sialyltransferase 1) [EC:2.4.99.1]
E        comp138908_c0_seq4|beta-galactoside; <a href="/dbget-bin/www_bget?K00779">K00779</a>  SIAT2, ST6GAL2; beta-galactoside alpha2,6-sialyltransferase (sialyltransferase 2) [EC:2.4.99.1]
E        comp138908_c0_seq6|beta-galactoside; <a href="/dbget-bin/www_bget?K00779">K00779</a>  SIAT2, ST6GAL2; beta-galactoside alpha2,6-sialyltransferase (sialyltransferase 2) [EC:2.4.99.1]
D      <a href="/kegg-bin/show_module?M00056">M00056</a>  O-glycan biosynthesis, mucin type core [PATH:<a href="/kegg-bin/show_pathway?map00512+M00056">map00512</a>]
E        comp130990_c0_seq1|polypeptide; <a href="/dbget-bin/www_bget?K00710">K00710</a>  GALNT; polypeptide N-acetylgalactosaminyltransferase [EC:2.4.1.41]
E        comp130021_c1_seq6|n-acetylgalactosaminyltransferase; <a href="/dbget-bin/www_bget?K00710">K00710</a>  GALNT; polypeptide N-acetylgalactosaminyltransferase [EC:2.4.1.41]
E        comp134658_c0_seq2|udp-n-acetyl-alpha-d-galactosamine:polypeptide; <a href="/dbget-bin/www_bget?K00710">K00710</a>  GALNT; polypeptide N-acetylgalactosaminyltransferase [EC:2.4.1.41]
E        comp138868_c6_seq6|polypeptide; <a href="/dbget-bin/www_bget?K00710">K00710</a>  GALNT; polypeptide N-acetylgalactosaminyltransferase [EC:2.4.1.41]
E        comp138868_c6_seq10|polypeptide; <a href="/dbget-bin/www_bget?K00710">K00710</a>  GALNT; polypeptide N-acetylgalactosaminyltransferase [EC:2.4.1.41]
E        comp138868_c6_seq22|polypeptide; <a href="/dbget-bin/www_bget?K00710">K00710</a>  GALNT; polypeptide N-acetylgalactosaminyltransferase [EC:2.4.1.41]
E        comp138868_c6_seq23|polypeptide; <a href="/dbget-bin/www_bget?K00710">K00710</a>  GALNT; polypeptide N-acetylgalactosaminyltransferase [EC:2.4.1.41]
E        comp138868_c6_seq26|polypeptide; <a href="/dbget-bin/www_bget?K00710">K00710</a>  GALNT; polypeptide N-acetylgalactosaminyltransferase [EC:2.4.1.41]
E        comp138868_c6_seq35|polypeptide; <a href="/dbget-bin/www_bget?K00710">K00710</a>  GALNT; polypeptide N-acetylgalactosaminyltransferase [EC:2.4.1.41]
E        comp140218_c1_seq2|polypeptide; <a href="/dbget-bin/www_bget?K00710">K00710</a>  GALNT; polypeptide N-acetylgalactosaminyltransferase [EC:2.4.1.41]
E        comp140453_c0_seq1|polypeptide; <a href="/dbget-bin/www_bget?K00710">K00710</a>  GALNT; polypeptide N-acetylgalactosaminyltransferase [EC:2.4.1.41]
E        comp141708_c0_seq1|polypeptide; <a href="/dbget-bin/www_bget?K00710">K00710</a>  GALNT; polypeptide N-acetylgalactosaminyltransferase [EC:2.4.1.41]
E        comp141708_c0_seq2|polypeptide; <a href="/dbget-bin/www_bget?K00710">K00710</a>  GALNT; polypeptide N-acetylgalactosaminyltransferase [EC:2.4.1.41]
E        comp141708_c0_seq7|polypeptide; <a href="/dbget-bin/www_bget?K00710">K00710</a>  GALNT; polypeptide N-acetylgalactosaminyltransferase [EC:2.4.1.41]
E        comp141928_c1_seq7|polypeptide; <a href="/dbget-bin/www_bget?K00710">K00710</a>  GALNT; polypeptide N-acetylgalactosaminyltransferase [EC:2.4.1.41]
E        comp145175_c4_seq1|polypeptide; <a href="/dbget-bin/www_bget?K00710">K00710</a>  GALNT; polypeptide N-acetylgalactosaminyltransferase [EC:2.4.1.41]
E        comp145175_c4_seq4|polypeptide; <a href="/dbget-bin/www_bget?K00710">K00710</a>  GALNT; polypeptide N-acetylgalactosaminyltransferase [EC:2.4.1.41]
E        comp145175_c4_seq5|polypeptide; <a href="/dbget-bin/www_bget?K00710">K00710</a>  GALNT; polypeptide N-acetylgalactosaminyltransferase [EC:2.4.1.41]
E        comp145175_c4_seq6|polypeptide; <a href="/dbget-bin/www_bget?K00710">K00710</a>  GALNT; polypeptide N-acetylgalactosaminyltransferase [EC:2.4.1.41]
E        comp145175_c4_seq11|polypeptide; <a href="/dbget-bin/www_bget?K00710">K00710</a>  GALNT; polypeptide N-acetylgalactosaminyltransferase [EC:2.4.1.41]
E        comp144854_c4_seq1|polypeptide; <a href="/dbget-bin/www_bget?K00710">K00710</a>  GALNT; polypeptide N-acetylgalactosaminyltransferase [EC:2.4.1.41]
E        comp144854_c4_seq8|polypeptide; <a href="/dbget-bin/www_bget?K00710">K00710</a>  GALNT; polypeptide N-acetylgalactosaminyltransferase [EC:2.4.1.41]
E        comp144854_c4_seq9|polypeptide; <a href="/dbget-bin/www_bget?K00710">K00710</a>  GALNT; polypeptide N-acetylgalactosaminyltransferase [EC:2.4.1.41]
E        comp144854_c4_seq11|polypeptide; <a href="/dbget-bin/www_bget?K00710">K00710</a>  GALNT; polypeptide N-acetylgalactosaminyltransferase [EC:2.4.1.41]
E        comp144854_c4_seq17|polypeptide; <a href="/dbget-bin/www_bget?K00710">K00710</a>  GALNT; polypeptide N-acetylgalactosaminyltransferase [EC:2.4.1.41]
E        comp119066_c0_seq1|glycoprotein-n-acetylgalactosamine; <a href="/dbget-bin/www_bget?K00731">K00731</a>  C1GALT1; glycoprotein-N-acetylgalactosamine 3-beta-galactosyltransferase [EC:2.4.1.122]
E        comp119066_c0_seq3|glycoprotein-n-acetylgalactosamine; <a href="/dbget-bin/www_bget?K00731">K00731</a>  C1GALT1; glycoprotein-N-acetylgalactosamine 3-beta-galactosyltransferase [EC:2.4.1.122]
E        comp137568_c3_seq1|c1galt1-specific; <a href="/dbget-bin/www_bget?K09653">K09653</a>  C1GALT2, C1GALT1C1; C1GALT1-specific chaperone 1 [EC:2.4.1.-]
E        comp137568_c3_seq5|c1galt1-specific; <a href="/dbget-bin/www_bget?K09653">K09653</a>  C1GALT2, C1GALT1C1; C1GALT1-specific chaperone 1 [EC:2.4.1.-]
E        comp137568_c3_seq6|c1galt1-specific; <a href="/dbget-bin/www_bget?K09653">K09653</a>  C1GALT2, C1GALT1C1; C1GALT1-specific chaperone 1 [EC:2.4.1.-]
E        comp137568_c3_seq8|c1galt1-specific; <a href="/dbget-bin/www_bget?K09653">K09653</a>  C1GALT2, C1GALT1C1; C1GALT1-specific chaperone 1 [EC:2.4.1.-]
E        comp137568_c3_seq10|c1galt1-specific; <a href="/dbget-bin/www_bget?K09653">K09653</a>  C1GALT2, C1GALT1C1; C1GALT1-specific chaperone 1 [EC:2.4.1.-]
E        comp137568_c3_seq11|c1galt1-specific; <a href="/dbget-bin/www_bget?K09653">K09653</a>  C1GALT2, C1GALT1C1; C1GALT1-specific chaperone 1 [EC:2.4.1.-]
E        comp137568_c3_seq12|c1galt1-specific; <a href="/dbget-bin/www_bget?K09653">K09653</a>  C1GALT2, C1GALT1C1; C1GALT1-specific chaperone 1 [EC:2.4.1.-]
E        comp137568_c3_seq14|c1galt1-specific; <a href="/dbget-bin/www_bget?K09653">K09653</a>  C1GALT2, C1GALT1C1; C1GALT1-specific chaperone 1 [EC:2.4.1.-]
E        comp137568_c3_seq16|c1galt1-specific; <a href="/dbget-bin/www_bget?K09653">K09653</a>  C1GALT2, C1GALT1C1; C1GALT1-specific chaperone 1 [EC:2.4.1.-]
E        comp137568_c3_seq18|c1galt1-specific; <a href="/dbget-bin/www_bget?K09653">K09653</a>  C1GALT2, C1GALT1C1; C1GALT1-specific chaperone 1 [EC:2.4.1.-]
E        comp166834_c0_seq1|c2; <a href="/dbget-bin/www_bget?K09662">K09662</a>  GCNT3; N-acetylglucosaminyltransferase 3, mucin type [EC:2.4.1.-]
E        comp93304_c0_seq1|beta-; <a href="/dbget-bin/www_bget?K09663">K09663</a>  GCNT4; beta-1,6-N-acetylglucosaminyltransferase 4 [EC:2.4.1.-]
D      <a href="/kegg-bin/show_module?M00070">M00070</a>  Glycosphingolipid biosynthesis, lacto-series, LacCer => Lc4Cer [PATH:<a href="/kegg-bin/show_pathway?map00601+M00070">map00601</a>]
E        comp104018_c1_seq1|udp-; <a href="/dbget-bin/www_bget?K03766">K03766</a>  B3GNT5; beta-1,3-N-acetylglucosaminyltransferase 5 [EC:2.4.1.206]
E        comp104018_c1_seq2|udp-; <a href="/dbget-bin/www_bget?K03766">K03766</a>  B3GNT5; beta-1,3-N-acetylglucosaminyltransferase 5 [EC:2.4.1.206]
E        comp135854_c0_seq3|udp-; <a href="/dbget-bin/www_bget?K03766">K03766</a>  B3GNT5; beta-1,3-N-acetylglucosaminyltransferase 5 [EC:2.4.1.206]
E        comp135854_c0_seq4|udp-; <a href="/dbget-bin/www_bget?K03766">K03766</a>  B3GNT5; beta-1,3-N-acetylglucosaminyltransferase 5 [EC:2.4.1.206]
E        comp135854_c0_seq5|udp-; <a href="/dbget-bin/www_bget?K03766">K03766</a>  B3GNT5; beta-1,3-N-acetylglucosaminyltransferase 5 [EC:2.4.1.206]
E        comp135854_c0_seq8|udp-; <a href="/dbget-bin/www_bget?K03766">K03766</a>  B3GNT5; beta-1,3-N-acetylglucosaminyltransferase 5 [EC:2.4.1.206]
E        comp135854_c0_seq11|udp-; <a href="/dbget-bin/www_bget?K03766">K03766</a>  B3GNT5; beta-1,3-N-acetylglucosaminyltransferase 5 [EC:2.4.1.206]
E        comp93855_c0_seq1|beta-; <a href="/dbget-bin/www_bget?K07819">K07819</a>  B3GALT1; beta-1,3-galactosyltransferase 1 [EC:2.4.1.-]
E        comp93855_c0_seq2|beta-; <a href="/dbget-bin/www_bget?K07819">K07819</a>  B3GALT1; beta-1,3-galactosyltransferase 1 [EC:2.4.1.-]
E        comp144223_c2_seq26|beta-; <a href="/dbget-bin/www_bget?K07820">K07820</a>  B3GALT2; beta-1,3-galactosyltransferase 2 [EC:2.4.1.-]
E        comp144223_c2_seq33|beta-; <a href="/dbget-bin/www_bget?K07820">K07820</a>  B3GALT2; beta-1,3-galactosyltransferase 2 [EC:2.4.1.-]
D      <a href="/kegg-bin/show_module?M00071">M00071</a>  Glycosphingolipid biosynthesis, neolacto-series, LacCer => nLc4Cer [PATH:<a href="/kegg-bin/show_pathway?map00601+M00071">map00601</a>]
E        comp104018_c1_seq1|udp-; <a href="/dbget-bin/www_bget?K03766">K03766</a>  B3GNT5; beta-1,3-N-acetylglucosaminyltransferase 5 [EC:2.4.1.206]
E        comp104018_c1_seq2|udp-; <a href="/dbget-bin/www_bget?K03766">K03766</a>  B3GNT5; beta-1,3-N-acetylglucosaminyltransferase 5 [EC:2.4.1.206]
E        comp135854_c0_seq3|udp-; <a href="/dbget-bin/www_bget?K03766">K03766</a>  B3GNT5; beta-1,3-N-acetylglucosaminyltransferase 5 [EC:2.4.1.206]
E        comp135854_c0_seq4|udp-; <a href="/dbget-bin/www_bget?K03766">K03766</a>  B3GNT5; beta-1,3-N-acetylglucosaminyltransferase 5 [EC:2.4.1.206]
E        comp135854_c0_seq5|udp-; <a href="/dbget-bin/www_bget?K03766">K03766</a>  B3GNT5; beta-1,3-N-acetylglucosaminyltransferase 5 [EC:2.4.1.206]
E        comp135854_c0_seq8|udp-; <a href="/dbget-bin/www_bget?K03766">K03766</a>  B3GNT5; beta-1,3-N-acetylglucosaminyltransferase 5 [EC:2.4.1.206]
E        comp135854_c0_seq11|udp-; <a href="/dbget-bin/www_bget?K03766">K03766</a>  B3GNT5; beta-1,3-N-acetylglucosaminyltransferase 5 [EC:2.4.1.206]
E        comp141410_c0_seq17|beta-; <a href="/dbget-bin/www_bget?K07966">K07966</a>  B4GALT1; beta-1,4-galactosyltransferase 1 [EC:2.4.1.22 2.4.1.90 2.4.1.38 2.4.1.-]
E        comp128265_c0_seq1|beta-; <a href="/dbget-bin/www_bget?K07967">K07967</a>  B4GALT2; beta-1,4-galactosyltransferase 2 [EC:2.4.1.22 2.4.1.90 2.4.1.38 2.4.1.-]
E        comp128265_c0_seq2|beta-; <a href="/dbget-bin/www_bget?K07967">K07967</a>  B4GALT2; beta-1,4-galactosyltransferase 2 [EC:2.4.1.22 2.4.1.90 2.4.1.38 2.4.1.-]
E        comp140345_c0_seq1|beta-; <a href="/dbget-bin/www_bget?K07968">K07968</a>  B4GALT3; beta-1,4-galactosyltransferase 3 [EC:2.4.1.90 2.4.1.38 2.4.1.-]
E        comp140345_c0_seq11|beta-; <a href="/dbget-bin/www_bget?K07968">K07968</a>  B4GALT3; beta-1,4-galactosyltransferase 3 [EC:2.4.1.90 2.4.1.38 2.4.1.-]
E        comp140345_c0_seq23|beta-; <a href="/dbget-bin/www_bget?K07968">K07968</a>  B4GALT3; beta-1,4-galactosyltransferase 3 [EC:2.4.1.90 2.4.1.38 2.4.1.-]
E        comp140345_c0_seq25|udp-gal:beta; <a href="/dbget-bin/www_bget?K07969">K07969</a>  B4GALT4; beta-1,4-galactosyltransferase 4 [EC:2.4.1.90 2.4.1.-]
E        comp140345_c0_seq43|udp-gal:beta; <a href="/dbget-bin/www_bget?K07969">K07969</a>  B4GALT4; beta-1,4-galactosyltransferase 4 [EC:2.4.1.90 2.4.1.-]
D      <a href="/kegg-bin/show_module?M00068">M00068</a>  Glycosphingolipid biosynthesis, globo-series, LacCer => Gb4Cer [PATH:<a href="/kegg-bin/show_pathway?map00603+M00068">map00603</a>]
D      <a href="/kegg-bin/show_module?M00069">M00069</a>  Glycosphingolipid biosynthesis, ganglio series, LacCer => GT3 [PATH:<a href="/kegg-bin/show_pathway?map00604+M00069">map00604</a>]
E        comp134859_c0_seq3|lactosylceramide; <a href="/dbget-bin/www_bget?K03370">K03370</a>  SIAT9; lactosylceramide alpha-2,3-sialyltransferase (sialyltransferase 9) [EC:2.4.99.9]
E        comp134859_c0_seq6|lactosylceramide; <a href="/dbget-bin/www_bget?K03370">K03370</a>  SIAT9; lactosylceramide alpha-2,3-sialyltransferase (sialyltransferase 9) [EC:2.4.99.9]
E        comp134859_c0_seq7|lactosylceramide; <a href="/dbget-bin/www_bget?K03370">K03370</a>  SIAT9; lactosylceramide alpha-2,3-sialyltransferase (sialyltransferase 9) [EC:2.4.99.9]
E        comp134859_c0_seq9|lactosylceramide; <a href="/dbget-bin/www_bget?K03370">K03370</a>  SIAT9; lactosylceramide alpha-2,3-sialyltransferase (sialyltransferase 9) [EC:2.4.99.9]
E        comp134859_c0_seq11|lactosylceramide; <a href="/dbget-bin/www_bget?K03370">K03370</a>  SIAT9; lactosylceramide alpha-2,3-sialyltransferase (sialyltransferase 9) [EC:2.4.99.9]
E        comp134859_c0_seq12|lactosylceramide; <a href="/dbget-bin/www_bget?K03370">K03370</a>  SIAT9; lactosylceramide alpha-2,3-sialyltransferase (sialyltransferase 9) [EC:2.4.99.9]
E        comp139035_c0_seq4|alpha-n-acetylneuraminide; <a href="/dbget-bin/www_bget?K03371">K03371</a>  SIAT8A; alpha-N-acetyl-neuraminate alpha-2,8-sialyltransferase (sialyltransferase 8A) [EC:2.4.99.8]
D      <a href="/kegg-bin/show_module?M00065">M00065</a>  GPI-anchor biosynthesis, core oligosaccharide [PATH:<a href="/kegg-bin/show_pathway?map00563+M00065">map00563</a>]
E        comp132582_c1_seq3|phosphatidylinositol; <a href="/dbget-bin/www_bget?K03857">K03857</a>  PIGA, GPI3; phosphatidylinositol glycan, class A [EC:2.4.1.198]
E        comp132582_c1_seq5|phosphatidylinositol; <a href="/dbget-bin/www_bget?K03857">K03857</a>  PIGA, GPI3; phosphatidylinositol glycan, class A [EC:2.4.1.198]
E        comp132582_c1_seq10|phosphatidylinositol; <a href="/dbget-bin/www_bget?K03857">K03857</a>  PIGA, GPI3; phosphatidylinositol glycan, class A [EC:2.4.1.198]
E        comp134426_c0_seq2|n-acetylglucosaminyl-phosphatidylinositol; <a href="/dbget-bin/www_bget?K03434">K03434</a>  PIGL; N-acetylglucosaminylphosphatidylinositol deacetylase [EC:3.5.1.89]
E        comp132957_c0_seq1|phosphatidylinositol-glycan; <a href="/dbget-bin/www_bget?K05283">K05283</a>  PIGW; phosphatidylinositol glycan, class W [EC:2.3.-.-]
E        comp132957_c0_seq2|phosphatidylinositol-glycan; <a href="/dbget-bin/www_bget?K05283">K05283</a>  PIGW; phosphatidylinositol glycan, class W [EC:2.3.-.-]
E        comp128175_c0_seq2|gpi; <a href="/dbget-bin/www_bget?K05284">K05284</a>  PIGM; phosphatidylinositol glycan, class M [EC:2.4.1.-]
E        comp137613_c1_seq2|gpi; <a href="/dbget-bin/www_bget?K05285">K05285</a>  PIGN; phosphatidylinositol glycan, class N [EC:2.7.-.-]
E        comp137613_c1_seq5|gpi; <a href="/dbget-bin/www_bget?K05285">K05285</a>  PIGN; phosphatidylinositol glycan, class N [EC:2.7.-.-]
E        comp137613_c1_seq7|gpi; <a href="/dbget-bin/www_bget?K05285">K05285</a>  PIGN; phosphatidylinositol glycan, class N [EC:2.7.-.-]
E        comp137613_c1_seq17|gpi; <a href="/dbget-bin/www_bget?K05285">K05285</a>  PIGN; phosphatidylinositol glycan, class N [EC:2.7.-.-]
E        comp137613_c1_seq26|gpi; <a href="/dbget-bin/www_bget?K05285">K05285</a>  PIGN; phosphatidylinositol glycan, class N [EC:2.7.-.-]
E        comp137613_c1_seq36|gpi; <a href="/dbget-bin/www_bget?K05285">K05285</a>  PIGN; phosphatidylinositol glycan, class N [EC:2.7.-.-]
E        comp137613_c1_seq40|gpi; <a href="/dbget-bin/www_bget?K05285">K05285</a>  PIGN; phosphatidylinositol glycan, class N [EC:2.7.-.-]
E        comp137613_c1_seq42|gpi; <a href="/dbget-bin/www_bget?K05285">K05285</a>  PIGN; phosphatidylinositol glycan, class N [EC:2.7.-.-]
E        comp137613_c1_seq47|gpi; <a href="/dbget-bin/www_bget?K05285">K05285</a>  PIGN; phosphatidylinositol glycan, class N [EC:2.7.-.-]
E        comp137613_c1_seq54|gpi; <a href="/dbget-bin/www_bget?K05285">K05285</a>  PIGN; phosphatidylinositol glycan, class N [EC:2.7.-.-]
E        comp137613_c1_seq57|gpi; <a href="/dbget-bin/www_bget?K05285">K05285</a>  PIGN; phosphatidylinositol glycan, class N [EC:2.7.-.-]
E        comp137613_c1_seq58|gpi; <a href="/dbget-bin/www_bget?K05285">K05285</a>  PIGN; phosphatidylinositol glycan, class N [EC:2.7.-.-]
E        comp137613_c1_seq61|gpi; <a href="/dbget-bin/www_bget?K05285">K05285</a>  PIGN; phosphatidylinositol glycan, class N [EC:2.7.-.-]
E        comp137613_c1_seq65|gpi; <a href="/dbget-bin/www_bget?K05285">K05285</a>  PIGN; phosphatidylinositol glycan, class N [EC:2.7.-.-]
E        comp137613_c1_seq67|gpi; <a href="/dbget-bin/www_bget?K05285">K05285</a>  PIGN; phosphatidylinositol glycan, class N [EC:2.7.-.-]
E        comp145132_c0_seq18|gpi; <a href="/dbget-bin/www_bget?K07542">K07542</a>  PIGV; phosphatidylinositol glycan, class V [EC:2.4.1.-]
E        comp145132_c0_seq20|gpi; <a href="/dbget-bin/www_bget?K07542">K07542</a>  PIGV; phosphatidylinositol glycan, class V [EC:2.4.1.-]
E        comp139218_c4_seq2|gpi; <a href="/dbget-bin/www_bget?K05286">K05286</a>  PIGB; phosphatidylinositol glycan, class B [EC:2.4.1.-]
E        comp139218_c4_seq6|gpi; <a href="/dbget-bin/www_bget?K05286">K05286</a>  PIGB; phosphatidylinositol glycan, class B [EC:2.4.1.-]
E        comp139218_c4_seq8|gpi; <a href="/dbget-bin/www_bget?K05286">K05286</a>  PIGB; phosphatidylinositol glycan, class B [EC:2.4.1.-]
E        comp139218_c4_seq9|gpi; <a href="/dbget-bin/www_bget?K05286">K05286</a>  PIGB; phosphatidylinositol glycan, class B [EC:2.4.1.-]
E        comp136479_c1_seq5|phosphatidylinositol-glycan; <a href="/dbget-bin/www_bget?K05287">K05287</a>  PIGF; phosphatidylinositol glycan, class F [EC:2.7.-.-]
E        comp136479_c1_seq7|phosphatidylinositol-glycan; <a href="/dbget-bin/www_bget?K05287">K05287</a>  PIGF; phosphatidylinositol glycan, class F [EC:2.7.-.-]
C    Glycosaminoglycan metabolism
D      <a href="/kegg-bin/show_module?M00057">M00057</a>  Glycosaminoglycan biosynthesis, linkage tetrasaccharide [PATH:<a href="/kegg-bin/show_pathway?map00532+M00057">map00532</a>]
E        comp131031_c0_seq2|xylosyltransferase; <a href="/dbget-bin/www_bget?K00771">K00771</a>  XYLT; protein xylosyltransferase [EC:2.4.2.26]
E        comp136152_c2_seq1|xylosyltransferase; <a href="/dbget-bin/www_bget?K00771">K00771</a>  XYLT; protein xylosyltransferase [EC:2.4.2.26]
E        comp136740_c0_seq11|-galactosyltransferase; <a href="/dbget-bin/www_bget?K00733">K00733</a>  B4GALT7; xylosylprotein 4-beta-galactosyltransferase [EC:2.4.1.133]
E        comp136740_c0_seq17|-galactosyltransferase; <a href="/dbget-bin/www_bget?K00733">K00733</a>  B4GALT7; xylosylprotein 4-beta-galactosyltransferase [EC:2.4.1.133]
E        comp136740_c0_seq18|-galactosyltransferase; <a href="/dbget-bin/www_bget?K00733">K00733</a>  B4GALT7; xylosylprotein 4-beta-galactosyltransferase [EC:2.4.1.133]
E        comp136740_c0_seq20|-galactosyltransferase; <a href="/dbget-bin/www_bget?K00733">K00733</a>  B4GALT7; xylosylprotein 4-beta-galactosyltransferase [EC:2.4.1.133]
E        comp130394_c0_seq1|beta-; <a href="/dbget-bin/www_bget?K00734">K00734</a>  B3GALT6; galactosylxylosylprotein 3-beta-galactosyltransferase [EC:2.4.1.134]
E        comp130394_c0_seq2|beta-; <a href="/dbget-bin/www_bget?K00734">K00734</a>  B3GALT6; galactosylxylosylprotein 3-beta-galactosyltransferase [EC:2.4.1.134]
E        comp130394_c0_seq3|beta-; <a href="/dbget-bin/www_bget?K00734">K00734</a>  B3GALT6; galactosylxylosylprotein 3-beta-galactosyltransferase [EC:2.4.1.134]
E        comp130394_c0_seq4|beta-; <a href="/dbget-bin/www_bget?K00734">K00734</a>  B3GALT6; galactosylxylosylprotein 3-beta-galactosyltransferase [EC:2.4.1.134]
E        comp128639_c0_seq3|galactosylgalactosylxylosylprotein; <a href="/dbget-bin/www_bget?K10158">K10158</a>  B3GAT3; galactosylgalactosylxylosylprotein 3-beta-glucuronosyltransferase 3 [EC:2.4.1.135]
E        comp128639_c0_seq4|galactosylgalactosylxylosylprotein; <a href="/dbget-bin/www_bget?K10158">K10158</a>  B3GAT3; galactosylgalactosylxylosylprotein 3-beta-glucuronosyltransferase 3 [EC:2.4.1.135]
D      <a href="/kegg-bin/show_module?M00058">M00058</a>  Glycosaminoglycan biosynthesis, chondroitin sulfate backbone [PATH:<a href="/kegg-bin/show_pathway?map00532+M00058">map00532</a>]
E        comp123312_c0_seq1|chondroitin; <a href="/dbget-bin/www_bget?K00746">K00746</a>  CSGALNACT1_2; chondroitin sulfate N-acetylgalactosaminyltransferase 1/2 [EC:2.4.1.174 2.4.1.175]
E        comp137724_c0_seq11|chondroitin; <a href="/dbget-bin/www_bget?K00746">K00746</a>  CSGALNACT1_2; chondroitin sulfate N-acetylgalactosaminyltransferase 1/2 [EC:2.4.1.174 2.4.1.175]
E        comp137724_c0_seq12|chondroitin; <a href="/dbget-bin/www_bget?K00746">K00746</a>  CSGALNACT1_2; chondroitin sulfate N-acetylgalactosaminyltransferase 1/2 [EC:2.4.1.174 2.4.1.175]
E        comp137724_c0_seq17|chondroitin; <a href="/dbget-bin/www_bget?K00746">K00746</a>  CSGALNACT1_2; chondroitin sulfate N-acetylgalactosaminyltransferase 1/2 [EC:2.4.1.174 2.4.1.175]
E        comp141512_c4_seq7|chondroitin; <a href="/dbget-bin/www_bget?K13499">K13499</a>  CHSY; chondroitin sulfate synthase [EC:2.4.1.175 2.4.1.226]
E        comp141512_c4_seq13|chondroitin; <a href="/dbget-bin/www_bget?K13499">K13499</a>  CHSY; chondroitin sulfate synthase [EC:2.4.1.175 2.4.1.226]
E        comp139552_c12_seq16|chondroitin; <a href="/dbget-bin/www_bget?K00747">K00747</a>  CHPF; chondroitin polymerizing factor [EC:2.4.1.175 2.4.1.226]
E        comp139552_c12_seq23|chondroitin; <a href="/dbget-bin/www_bget?K00747">K00747</a>  CHPF; chondroitin polymerizing factor [EC:2.4.1.175 2.4.1.226]
E        comp139552_c12_seq25|chondroitin; <a href="/dbget-bin/www_bget?K00747">K00747</a>  CHPF; chondroitin polymerizing factor [EC:2.4.1.175 2.4.1.226]
E        comp139552_c12_seq30|chondroitin; <a href="/dbget-bin/www_bget?K00747">K00747</a>  CHPF; chondroitin polymerizing factor [EC:2.4.1.175 2.4.1.226]
E        comp139552_c12_seq31|chondroitin; <a href="/dbget-bin/www_bget?K00747">K00747</a>  CHPF; chondroitin polymerizing factor [EC:2.4.1.175 2.4.1.226]
E        comp134485_c0_seq1|chondroitin; <a href="/dbget-bin/www_bget?K03419">K03419</a>  CHPF2; chondroitin polymerizing factor 2 [EC:2.4.1.226]
D      <a href="/kegg-bin/show_module?M00059">M00059</a>  Glycosaminoglycan biosynthesis, heparan sulfate backbone [PATH:<a href="/kegg-bin/show_pathway?map00534+M00059">map00534</a>]
E        comp126506_c0_seq2|exostosin-like; <a href="/dbget-bin/www_bget?K02369">K02369</a>  EXTL2; alpha-1,4-N-acetylglucosaminyltransferase EXTL2 [EC:2.4.1.223]
E        comp139539_c13_seq1|exostosin-like; <a href="/dbget-bin/www_bget?K02370">K02370</a>  EXTL3; alpha-1,4-N-acetylglucosaminyltransferase EXTL3 [EC:2.4.1.223 2.4.1.224]
E        comp139804_c2_seq16|exostosin; <a href="/dbget-bin/www_bget?K02366">K02366</a>  EXT1; glucuronyl/N-acetylglucosaminyl transferase EXT1 [EC:2.4.1.224 2.4.1.225]
E        comp139847_c4_seq4|exostosin; <a href="/dbget-bin/www_bget?K02366">K02366</a>  EXT1; glucuronyl/N-acetylglucosaminyl transferase EXT1 [EC:2.4.1.224 2.4.1.225]
E        comp139847_c4_seq6|exostosin; <a href="/dbget-bin/www_bget?K02366">K02366</a>  EXT1; glucuronyl/N-acetylglucosaminyl transferase EXT1 [EC:2.4.1.224 2.4.1.225]
E        comp139623_c1_seq9|exostosin-2; <a href="/dbget-bin/www_bget?K02367">K02367</a>  EXT2; glucuronyl/N-acetylglucosaminyl transferase EXT2 [EC:2.4.1.224 2.4.1.225]
E        comp139623_c1_seq11|exostosin-2; <a href="/dbget-bin/www_bget?K02367">K02367</a>  EXT2; glucuronyl/N-acetylglucosaminyl transferase EXT2 [EC:2.4.1.224 2.4.1.225]
E        comp139623_c1_seq14|exostosin-2; <a href="/dbget-bin/www_bget?K02367">K02367</a>  EXT2; glucuronyl/N-acetylglucosaminyl transferase EXT2 [EC:2.4.1.224 2.4.1.225]
E        comp139623_c1_seq20|exostosin-2; <a href="/dbget-bin/www_bget?K02367">K02367</a>  EXT2; glucuronyl/N-acetylglucosaminyl transferase EXT2 [EC:2.4.1.224 2.4.1.225]
E        comp139459_c0_seq2|bifunctional; <a href="/dbget-bin/www_bget?K02576">K02576</a>  NDST1; heparan sulfate N-deacetylase/N-sulfotransferase NDST1 [EC:3.1.1.- 2.8.2.-]
E        comp139459_c0_seq3|bifunctional; <a href="/dbget-bin/www_bget?K02576">K02576</a>  NDST1; heparan sulfate N-deacetylase/N-sulfotransferase NDST1 [EC:3.1.1.- 2.8.2.-]
E        comp139459_c0_seq4|bifunctional; <a href="/dbget-bin/www_bget?K02576">K02576</a>  NDST1; heparan sulfate N-deacetylase/N-sulfotransferase NDST1 [EC:3.1.1.- 2.8.2.-]
E        comp139459_c0_seq8|bifunctional; <a href="/dbget-bin/www_bget?K02576">K02576</a>  NDST1; heparan sulfate N-deacetylase/N-sulfotransferase NDST1 [EC:3.1.1.- 2.8.2.-]
E        comp139459_c0_seq9|bifunctional; <a href="/dbget-bin/www_bget?K02576">K02576</a>  NDST1; heparan sulfate N-deacetylase/N-sulfotransferase NDST1 [EC:3.1.1.- 2.8.2.-]
E        comp139459_c0_seq14|bifunctional; <a href="/dbget-bin/www_bget?K02576">K02576</a>  NDST1; heparan sulfate N-deacetylase/N-sulfotransferase NDST1 [EC:3.1.1.- 2.8.2.-]
E        comp139459_c0_seq16|bifunctional; <a href="/dbget-bin/www_bget?K02576">K02576</a>  NDST1; heparan sulfate N-deacetylase/N-sulfotransferase NDST1 [EC:3.1.1.- 2.8.2.-]
E        comp139459_c0_seq18|bifunctional; <a href="/dbget-bin/www_bget?K02576">K02576</a>  NDST1; heparan sulfate N-deacetylase/N-sulfotransferase NDST1 [EC:3.1.1.- 2.8.2.-]
E        comp139459_c0_seq20|bifunctional; <a href="/dbget-bin/www_bget?K02576">K02576</a>  NDST1; heparan sulfate N-deacetylase/N-sulfotransferase NDST1 [EC:3.1.1.- 2.8.2.-]
E        comp139459_c0_seq22|bifunctional; <a href="/dbget-bin/www_bget?K02576">K02576</a>  NDST1; heparan sulfate N-deacetylase/N-sulfotransferase NDST1 [EC:3.1.1.- 2.8.2.-]
E        comp139459_c0_seq24|bifunctional; <a href="/dbget-bin/www_bget?K02576">K02576</a>  NDST1; heparan sulfate N-deacetylase/N-sulfotransferase NDST1 [EC:3.1.1.- 2.8.2.-]
E        comp139459_c0_seq25|bifunctional; <a href="/dbget-bin/www_bget?K02576">K02576</a>  NDST1; heparan sulfate N-deacetylase/N-sulfotransferase NDST1 [EC:3.1.1.- 2.8.2.-]
E        comp139459_c0_seq27|bifunctional; <a href="/dbget-bin/www_bget?K02576">K02576</a>  NDST1; heparan sulfate N-deacetylase/N-sulfotransferase NDST1 [EC:3.1.1.- 2.8.2.-]
E        comp139459_c0_seq28|bifunctional; <a href="/dbget-bin/www_bget?K02576">K02576</a>  NDST1; heparan sulfate N-deacetylase/N-sulfotransferase NDST1 [EC:3.1.1.- 2.8.2.-]
E        comp139459_c0_seq29|bifunctional; <a href="/dbget-bin/www_bget?K02576">K02576</a>  NDST1; heparan sulfate N-deacetylase/N-sulfotransferase NDST1 [EC:3.1.1.- 2.8.2.-]
E        comp143360_c0_seq11|bifunctional; <a href="/dbget-bin/www_bget?K02577">K02577</a>  NDST2; heparan sulfate N-deacetylase/N-sulfotransferase NDST2 [EC:3.1.1.- 2.8.2.-]
E        comp133933_c0_seq1|d-glucuronyl; <a href="/dbget-bin/www_bget?K01793">K01793</a>  GLCE; heparosan-N-sulfate-glucuronate 5-epimerase [EC:5.1.3.17]
D      <a href="/kegg-bin/show_module?M00076">M00076</a>  Dermatan sulfate degradation [PATH:<a href="/kegg-bin/show_pathway?map00531+M00076">map00531</a>]
E        comp139061_c1_seq12|iduronate; <a href="/dbget-bin/www_bget?K01136">K01136</a>  IDS; iduronate 2-sulfatase [EC:3.1.6.13]
E        comp144733_c3_seq5|alpha-l-iduronidase; <a href="/dbget-bin/www_bget?K01217">K01217</a>  IDUA; L-iduronidase [EC:3.2.1.76]
E        comp144733_c3_seq13|alpha-l-iduronidase; <a href="/dbget-bin/www_bget?K01217">K01217</a>  IDUA; L-iduronidase [EC:3.2.1.76]
E        comp135984_c1_seq2|arylsulfatase; <a href="/dbget-bin/www_bget?K01135">K01135</a>  ARSB; arylsulfatase B [EC:3.1.6.12]
E        comp129953_c0_seq1|hyaluronidase-2; <a href="/dbget-bin/www_bget?K01197">K01197</a>  hya; hyaluronoglucosaminidase [EC:3.2.1.35]
E        comp142441_c0_seq5|hyaluronidase-2-like; <a href="/dbget-bin/www_bget?K01197">K01197</a>  hya; hyaluronoglucosaminidase [EC:3.2.1.35]
E        comp136241_c1_seq1|beta-glucuronidase; <a href="/dbget-bin/www_bget?K01195">K01195</a>  E3.2.1.31, GUSB, uidA; beta-glucuronidase [EC:3.2.1.31]
D      <a href="/kegg-bin/show_module?M00077">M00077</a>  Chondroitin sulfate degradation [PATH:<a href="/kegg-bin/show_pathway?map00531+M00077">map00531</a>]
E        comp135984_c1_seq2|arylsulfatase; <a href="/dbget-bin/www_bget?K01135">K01135</a>  ARSB; arylsulfatase B [EC:3.1.6.12]
E        comp129953_c0_seq1|hyaluronidase-2; <a href="/dbget-bin/www_bget?K01197">K01197</a>  hya; hyaluronoglucosaminidase [EC:3.2.1.35]
E        comp142441_c0_seq5|hyaluronidase-2-like; <a href="/dbget-bin/www_bget?K01197">K01197</a>  hya; hyaluronoglucosaminidase [EC:3.2.1.35]
E        comp136241_c1_seq1|beta-glucuronidase; <a href="/dbget-bin/www_bget?K01195">K01195</a>  E3.2.1.31, GUSB, uidA; beta-glucuronidase [EC:3.2.1.31]
E        comp130979_c0_seq3|n-acetylgalactosamine-6-sulfatase; <a href="/dbget-bin/www_bget?K01132">K01132</a>  GALNS; N-acetylgalactosamine-6-sulfatase [EC:3.1.6.4]
D      <a href="/kegg-bin/show_module?M00078">M00078</a>  Heparan sulfate degradation [PATH:<a href="/kegg-bin/show_pathway?map00531+M00078">map00531</a>]
E        comp136619_c0_seq4|heparanase; <a href="/dbget-bin/www_bget?K07964">K07964</a>  HPSE; heparanase 1 [EC:3.2.1.166]
E        comp138239_c0_seq2|heparanase-2; <a href="/dbget-bin/www_bget?K07965">K07965</a>  HPSE2; heparanase 2 [EC:3.2.1.-]
E        comp138239_c0_seq3|heparanase-2; <a href="/dbget-bin/www_bget?K07965">K07965</a>  HPSE2; heparanase 2 [EC:3.2.1.-]
E        comp138239_c0_seq4|heparanase-2; <a href="/dbget-bin/www_bget?K07965">K07965</a>  HPSE2; heparanase 2 [EC:3.2.1.-]
E        comp139061_c1_seq12|iduronate; <a href="/dbget-bin/www_bget?K01136">K01136</a>  IDS; iduronate 2-sulfatase [EC:3.1.6.13]
E        comp144733_c3_seq5|alpha-l-iduronidase; <a href="/dbget-bin/www_bget?K01217">K01217</a>  IDUA; L-iduronidase [EC:3.2.1.76]
E        comp144733_c3_seq13|alpha-l-iduronidase; <a href="/dbget-bin/www_bget?K01217">K01217</a>  IDUA; L-iduronidase [EC:3.2.1.76]
E        comp137586_c0_seq1|n-sulphoglucosamine; <a href="/dbget-bin/www_bget?K01565">K01565</a>  SGSH; N-sulfoglucosamine sulfohydrolase [EC:3.10.1.1]
E        comp137586_c0_seq2|n-sulphoglucosamine; <a href="/dbget-bin/www_bget?K01565">K01565</a>  SGSH; N-sulfoglucosamine sulfohydrolase [EC:3.10.1.1]
E        comp135051_c0_seq1|heparan-alpha-glucosaminide; <a href="/dbget-bin/www_bget?K10532">K10532</a>  HGSNAT; heparan-alpha-glucosaminide N-acetyltransferase [EC:2.3.1.78]
E        comp95395_c0_seq1|lysosomal; <a href="/dbget-bin/www_bget?K01205">K01205</a>  NAGLU; alpha-N-acetylglucosaminidase [EC:3.2.1.50]
E        comp136241_c1_seq1|beta-glucuronidase; <a href="/dbget-bin/www_bget?K01195">K01195</a>  E3.2.1.31, GUSB, uidA; beta-glucuronidase [EC:3.2.1.31]
E        comp133731_c1_seq16|glucosamine; <a href="/dbget-bin/www_bget?K01137">K01137</a>  GNS; N-acetylglucosamine-6-sulfatase [EC:3.1.6.14]
E        comp133731_c1_seq21|glucosamine; <a href="/dbget-bin/www_bget?K01137">K01137</a>  GNS; N-acetylglucosamine-6-sulfatase [EC:3.1.6.14]
E        comp144165_c2_seq15|n-acetylglucosamine-6-sulfatase; <a href="/dbget-bin/www_bget?K01137">K01137</a>  GNS; N-acetylglucosamine-6-sulfatase [EC:3.1.6.14]
E        comp144165_c2_seq17|n-acetylglucosamine-6-sulfatase; <a href="/dbget-bin/www_bget?K01137">K01137</a>  GNS; N-acetylglucosamine-6-sulfatase [EC:3.1.6.14]
E        comp144165_c2_seq18|n-acetylglucosamine-6-sulfatase; <a href="/dbget-bin/www_bget?K01137">K01137</a>  GNS; N-acetylglucosamine-6-sulfatase [EC:3.1.6.14]
E        comp144165_c2_seq23|n-acetylglucosamine-6-sulfatase; <a href="/dbget-bin/www_bget?K01137">K01137</a>  GNS; N-acetylglucosamine-6-sulfatase [EC:3.1.6.14]
E        comp144165_c2_seq24|n-acetylglucosamine-6-sulfatase; <a href="/dbget-bin/www_bget?K01137">K01137</a>  GNS; N-acetylglucosamine-6-sulfatase [EC:3.1.6.14]
E        comp144165_c2_seq34|n-acetylglucosamine-6-sulfatase; <a href="/dbget-bin/www_bget?K01137">K01137</a>  GNS; N-acetylglucosamine-6-sulfatase [EC:3.1.6.14]
D      <a href="/kegg-bin/show_module?M00079">M00079</a>  Keratan sulfate degradation [PATH:<a href="/kegg-bin/show_pathway?map00531+M00079">map00531</a>]
E        comp130979_c0_seq3|n-acetylgalactosamine-6-sulfatase; <a href="/dbget-bin/www_bget?K01132">K01132</a>  GALNS; N-acetylgalactosamine-6-sulfatase [EC:3.1.6.4]
E        comp133731_c1_seq16|glucosamine; <a href="/dbget-bin/www_bget?K01137">K01137</a>  GNS; N-acetylglucosamine-6-sulfatase [EC:3.1.6.14]
E        comp133731_c1_seq21|glucosamine; <a href="/dbget-bin/www_bget?K01137">K01137</a>  GNS; N-acetylglucosamine-6-sulfatase [EC:3.1.6.14]
E        comp144165_c2_seq15|n-acetylglucosamine-6-sulfatase; <a href="/dbget-bin/www_bget?K01137">K01137</a>  GNS; N-acetylglucosamine-6-sulfatase [EC:3.1.6.14]
E        comp144165_c2_seq17|n-acetylglucosamine-6-sulfatase; <a href="/dbget-bin/www_bget?K01137">K01137</a>  GNS; N-acetylglucosamine-6-sulfatase [EC:3.1.6.14]
E        comp144165_c2_seq18|n-acetylglucosamine-6-sulfatase; <a href="/dbget-bin/www_bget?K01137">K01137</a>  GNS; N-acetylglucosamine-6-sulfatase [EC:3.1.6.14]
E        comp144165_c2_seq23|n-acetylglucosamine-6-sulfatase; <a href="/dbget-bin/www_bget?K01137">K01137</a>  GNS; N-acetylglucosamine-6-sulfatase [EC:3.1.6.14]
E        comp144165_c2_seq24|n-acetylglucosamine-6-sulfatase; <a href="/dbget-bin/www_bget?K01137">K01137</a>  GNS; N-acetylglucosamine-6-sulfatase [EC:3.1.6.14]
E        comp144165_c2_seq34|n-acetylglucosamine-6-sulfatase; <a href="/dbget-bin/www_bget?K01137">K01137</a>  GNS; N-acetylglucosamine-6-sulfatase [EC:3.1.6.14]
E        comp129773_c0_seq1|beta-hexosaminidase; <a href="/dbget-bin/www_bget?K12373">K12373</a>  HEXA_B; hexosaminidase [EC:3.2.1.52]
E        comp143127_c1_seq8|beta-hexosaminidase; <a href="/dbget-bin/www_bget?K12373">K12373</a>  HEXA_B; hexosaminidase [EC:3.2.1.52]
E        comp143127_c1_seq24|beta-hexosaminidase; <a href="/dbget-bin/www_bget?K12373">K12373</a>  HEXA_B; hexosaminidase [EC:3.2.1.52]
E        comp143127_c1_seq28|beta-hexosaminidase; <a href="/dbget-bin/www_bget?K12373">K12373</a>  HEXA_B; hexosaminidase [EC:3.2.1.52]
E        comp143127_c1_seq35|beta-hexosaminidase; <a href="/dbget-bin/www_bget?K12373">K12373</a>  HEXA_B; hexosaminidase [EC:3.2.1.52]
C    Terpenoid backbone biosynthesis
D      <a href="/kegg-bin/show_module?M00095">M00095</a>  C5 isoprenoid biosynthesis, mevalonate pathway [PATH:<a href="/kegg-bin/show_pathway?map00900+M00095">map00900</a>]
E        comp133479_c0_seq8|acetyl-; <a href="/dbget-bin/www_bget?K00626">K00626</a>  E2.3.1.9, atoB; acetyl-CoA C-acetyltransferase [EC:2.3.1.9]
E        comp133479_c0_seq16|acetyl-; <a href="/dbget-bin/www_bget?K00626">K00626</a>  E2.3.1.9, atoB; acetyl-CoA C-acetyltransferase [EC:2.3.1.9]
E        comp144932_c0_seq2|acetyl-; <a href="/dbget-bin/www_bget?K00626">K00626</a>  E2.3.1.9, atoB; acetyl-CoA C-acetyltransferase [EC:2.3.1.9]
E        comp144932_c0_seq3|acetyl-; <a href="/dbget-bin/www_bget?K00626">K00626</a>  E2.3.1.9, atoB; acetyl-CoA C-acetyltransferase [EC:2.3.1.9]
E        comp144932_c0_seq5|acetyl-; <a href="/dbget-bin/www_bget?K00626">K00626</a>  E2.3.1.9, atoB; acetyl-CoA C-acetyltransferase [EC:2.3.1.9]
E        comp144932_c0_seq7|acetyl-; <a href="/dbget-bin/www_bget?K00626">K00626</a>  E2.3.1.9, atoB; acetyl-CoA C-acetyltransferase [EC:2.3.1.9]
E        comp132822_c0_seq3|hydroxymethylglutaryl-; <a href="/dbget-bin/www_bget?K01641">K01641</a>  E2.3.3.10; hydroxymethylglutaryl-CoA synthase [EC:2.3.3.10]
E        comp132822_c0_seq5|hydroxymethylglutaryl-; <a href="/dbget-bin/www_bget?K01641">K01641</a>  E2.3.3.10; hydroxymethylglutaryl-CoA synthase [EC:2.3.3.10]
E        comp132822_c0_seq6|hydroxymethylglutaryl-; <a href="/dbget-bin/www_bget?K01641">K01641</a>  E2.3.3.10; hydroxymethylglutaryl-CoA synthase [EC:2.3.3.10]
E        comp132822_c0_seq7|hydroxymethylglutaryl-; <a href="/dbget-bin/www_bget?K01641">K01641</a>  E2.3.3.10; hydroxymethylglutaryl-CoA synthase [EC:2.3.3.10]
E        comp132822_c0_seq9|hydroxymethylglutaryl-; <a href="/dbget-bin/www_bget?K01641">K01641</a>  E2.3.3.10; hydroxymethylglutaryl-CoA synthase [EC:2.3.3.10]
E        comp132822_c0_seq12|hydroxymethylglutaryl-; <a href="/dbget-bin/www_bget?K01641">K01641</a>  E2.3.3.10; hydroxymethylglutaryl-CoA synthase [EC:2.3.3.10]
E        comp143675_c2_seq4|3-hydroxy-3-methylglutaryl-coenzyme; <a href="/dbget-bin/www_bget?K00021">K00021</a>  E1.1.1.34; hydroxymethylglutaryl-CoA reductase (NADPH) [EC:1.1.1.34]
E        comp139642_c1_seq1|mevalonate; <a href="/dbget-bin/www_bget?K00869">K00869</a>  E2.7.1.36, MVK, mvaK1; mevalonate kinase [EC:2.7.1.36]
E        comp139642_c1_seq5|mevalonate; <a href="/dbget-bin/www_bget?K00869">K00869</a>  E2.7.1.36, MVK, mvaK1; mevalonate kinase [EC:2.7.1.36]
E        comp109096_c0_seq1|phosphomevalonate; <a href="/dbget-bin/www_bget?K13273">K13273</a>  PMVK; phosphomevalonate kinase [EC:2.7.4.2]
E        comp109096_c0_seq2|phosphomevalonate; <a href="/dbget-bin/www_bget?K13273">K13273</a>  PMVK; phosphomevalonate kinase [EC:2.7.4.2]
E        comp112882_c0_seq1|diphosphomevalonate; <a href="/dbget-bin/www_bget?K01597">K01597</a>  MVD, mvaD; diphosphomevalonate decarboxylase [EC:4.1.1.33]
E        comp141415_c0_seq2|isopentenyl-diphosphate; <a href="/dbget-bin/www_bget?K01823">K01823</a>  idi, IDI; isopentenyl-diphosphate delta-isomerase [EC:5.3.3.2]
D      <a href="/kegg-bin/show_module?M00096">M00096</a>  C5 isoprenoid biosynthesis, non-mevalonate pathway [PATH:<a href="/kegg-bin/show_pathway?map00900+M00096">map00900</a>]
E        comp141415_c0_seq2|isopentenyl-diphosphate; <a href="/dbget-bin/www_bget?K01823">K01823</a>  idi, IDI; isopentenyl-diphosphate delta-isomerase [EC:5.3.3.2]
D      <a href="/kegg-bin/show_module?M00364">M00364</a>  C10-C20 isoprenoid biosynthesis, bacteria [PATH:<a href="/kegg-bin/show_pathway?map00900+M00364">map00900</a>]
E        comp141415_c0_seq2|isopentenyl-diphosphate; <a href="/dbget-bin/www_bget?K01823">K01823</a>  idi, IDI; isopentenyl-diphosphate delta-isomerase [EC:5.3.3.2]
D      <a href="/kegg-bin/show_module?M00365">M00365</a>  C10-C20 isoprenoid biosynthesis, archaea [PATH:<a href="/kegg-bin/show_pathway?map00900+M00365">map00900</a>]
E        comp141415_c0_seq2|isopentenyl-diphosphate; <a href="/dbget-bin/www_bget?K01823">K01823</a>  idi, IDI; isopentenyl-diphosphate delta-isomerase [EC:5.3.3.2]
D      <a href="/kegg-bin/show_module?M00366">M00366</a>  C10-C20 isoprenoid biosynthesis, plants [PATH:<a href="/kegg-bin/show_pathway?map00900+M00366">map00900</a>]
E        comp141415_c0_seq2|isopentenyl-diphosphate; <a href="/dbget-bin/www_bget?K01823">K01823</a>  idi, IDI; isopentenyl-diphosphate delta-isomerase [EC:5.3.3.2]
E        comp135923_c0_seq1|farnesyl; <a href="/dbget-bin/www_bget?K00787">K00787</a>  FDPS; farnesyl diphosphate synthase [EC:2.5.1.1 2.5.1.10]
E        comp135923_c0_seq3|farnesyl; <a href="/dbget-bin/www_bget?K00787">K00787</a>  FDPS; farnesyl diphosphate synthase [EC:2.5.1.1 2.5.1.10]
D      <a href="/kegg-bin/show_module?M00367">M00367</a>  C10-C20 isoprenoid biosynthesis, non-plant eukaryotes [PATH:<a href="/kegg-bin/show_pathway?map00900+M00367">map00900</a>]
E        comp141415_c0_seq2|isopentenyl-diphosphate; <a href="/dbget-bin/www_bget?K01823">K01823</a>  idi, IDI; isopentenyl-diphosphate delta-isomerase [EC:5.3.3.2]
E        comp135923_c0_seq1|farnesyl; <a href="/dbget-bin/www_bget?K00787">K00787</a>  FDPS; farnesyl diphosphate synthase [EC:2.5.1.1 2.5.1.10]
E        comp135923_c0_seq3|farnesyl; <a href="/dbget-bin/www_bget?K00787">K00787</a>  FDPS; farnesyl diphosphate synthase [EC:2.5.1.1 2.5.1.10]
E        comp138156_c2_seq2|geranylgeranyl; <a href="/dbget-bin/www_bget?K00804">K00804</a>  GGPS1; geranylgeranyl diphosphate synthase, type III [EC:2.5.1.1 2.5.1.10 2.5.1.29]
E        comp138156_c2_seq4|geranylgeranyl; <a href="/dbget-bin/www_bget?K00804">K00804</a>  GGPS1; geranylgeranyl diphosphate synthase, type III [EC:2.5.1.1 2.5.1.10 2.5.1.29]
C    Sterol biosynthesis
D      <a href="/kegg-bin/show_module?M00101">M00101</a>  Cholesterol biosynthesis, squalene 2,3-epoxide => cholesterol [PATH:<a href="/kegg-bin/show_pathway?map00100+M00101">map00100</a>]
E        comp111932_c0_seq1|lanosterol; <a href="/dbget-bin/www_bget?K01852">K01852</a>  E5.4.99.7, LSS, ERG7; lanosterol synthase [EC:5.4.99.7]
E        comp144975_c0_seq3|cytochrome; <a href="/dbget-bin/www_bget?K05917">K05917</a>  CYP51; cytochrome P450, family 51 (sterol 14-demethylase) [EC:1.14.13.70]
E        comp129920_c0_seq1|delta; <a href="/dbget-bin/www_bget?K00222">K00222</a>  E1.3.1.70, TM7SF2, ERG24; delta14-sterol reductase [EC:1.3.1.70]
E        comp98784_c0_seq1|sterol-c4-methyl; <a href="/dbget-bin/www_bget?K07750">K07750</a>  E1.14.13.72, SC4MOL, ERG25; methylsterol monooxygenase [EC:1.14.13.72]
E        comp136292_c0_seq1|mgc130863; <a href="/dbget-bin/www_bget?K07750">K07750</a>  E1.14.13.72, SC4MOL, ERG25; methylsterol monooxygenase [EC:1.14.13.72]
E        comp127918_c0_seq3|nad; <a href="/dbget-bin/www_bget?K07748">K07748</a>  E1.1.1.170, NSDHL, ERG26; sterol-4alpha-carboxylate 3-dehydrogenase (decarboxylating) [EC:1.1.1.170]
E        comp127918_c0_seq4|nad; <a href="/dbget-bin/www_bget?K07748">K07748</a>  E1.1.1.170, NSDHL, ERG26; sterol-4alpha-carboxylate 3-dehydrogenase (decarboxylating) [EC:1.1.1.170]
E        comp131138_c0_seq4|3-keto-steroid; <a href="/dbget-bin/www_bget?K13373">K13373</a>  HSD17B7; 17beta-estradiol 17-dehydrogenase / 3beta-hydroxysteroid 3-dehydrogenase [EC:1.1.1.62 1.1.1.270]
E        comp47133_c0_seq1|24-dehydrocholesterol; <a href="/dbget-bin/www_bget?K09828">K09828</a>  DHCR24; delta24-sterol reductase [EC:1.3.1.72]
E        comp144070_c2_seq3|emopamil; <a href="/dbget-bin/www_bget?K01824">K01824</a>  EBP; cholestenol delta-isomerase [EC:5.3.3.5]
E        comp144070_c2_seq6|emopamil; <a href="/dbget-bin/www_bget?K01824">K01824</a>  EBP; cholestenol delta-isomerase [EC:5.3.3.5]
E        comp144072_c0_seq2|lathosterol; <a href="/dbget-bin/www_bget?K00227">K00227</a>  SC5DL, ERG3; lathosterol oxidase [EC:1.14.21.6]
E        comp140980_c3_seq7|7-dehydrocholesterol; <a href="/dbget-bin/www_bget?K00213">K00213</a>  DHCR7; 7-dehydrocholesterol reductase [EC:1.3.1.21]
E        comp140980_c3_seq28|7-dehydrocholesterol; <a href="/dbget-bin/www_bget?K00213">K00213</a>  DHCR7; 7-dehydrocholesterol reductase [EC:1.3.1.21]
D      <a href="/kegg-bin/show_module?M00102">M00102</a>  Ergocalciferol biosynthesis [PATH:<a href="/kegg-bin/show_pathway?map00100+M00102">map00100</a>]
E        comp144072_c0_seq2|lathosterol; <a href="/dbget-bin/www_bget?K00227">K00227</a>  SC5DL, ERG3; lathosterol oxidase [EC:1.14.21.6]
D      <a href="/kegg-bin/show_module?M00103">M00103</a>  Cholecalciferol biosynthesis [PATH:<a href="/kegg-bin/show_pathway?map00100+M00103">map00100</a>]
E        comp116462_c0_seq1|vitamin; <a href="/dbget-bin/www_bget?K07419">K07419</a>  CYP2R1; cytochrome P450, family 2, subfamily R, polypeptide 1 (vitamin D 25-hydroxylase) [EC:1.14.13.159]
D      <a href="/kegg-bin/show_module?M00104">M00104</a>  Bile acid biosynthesis, cholesterol => cholate [PATH:<a href="/kegg-bin/show_pathway?map00120+M00104">map00120</a>]
E        comp118788_c0_seq1|cholesterol; <a href="/dbget-bin/www_bget?K00489">K00489</a>  CYP7A1; cytochrome P450, family 7, subfamily A (cholesterol 7alpha-monooxygenase) [EC:1.14.13.17]
E        comp140462_c0_seq1|hydroxy-delta-5-steroid; <a href="/dbget-bin/www_bget?K12408">K12408</a>  HSD3B7; cholest-5-ene-3beta,7alpha-diol 3beta-dehydrogenase [EC:1.1.1.181]
E        comp140462_c0_seq3|hydroxy-delta-5-steroid; <a href="/dbget-bin/www_bget?K12408">K12408</a>  HSD3B7; cholest-5-ene-3beta,7alpha-diol 3beta-dehydrogenase [EC:1.1.1.181]
E        comp141625_c0_seq1|7-alpha-hydroxycholest-4-en-3-one; <a href="/dbget-bin/www_bget?K07431">K07431</a>  CYP8B; cytochrome P450, family 8, subfamily B (sterol 12-alpha-hydroxylase) [EC:1.14.13.95]
E        comp118584_c0_seq3|sterol; <a href="/dbget-bin/www_bget?K00488">K00488</a>  CYP27A; cytochrome P450, family 27, subfamily A (cholestanetriol 26-monooxygenase) [EC:1.14.13.15]
E        comp121576_c0_seq1|alpha-methylacyl-; <a href="/dbget-bin/www_bget?K01796">K01796</a>  E5.1.99.4, AMACR, mcr; alpha-methylacyl-CoA racemase [EC:5.1.99.4]
E        comp142329_c2_seq16|hydroxysteroid; <a href="/dbget-bin/www_bget?K12405">K12405</a>  HSD17B4; 3-hydroxyacyl-CoA dehydrogenase / 3a,7a,12a-trihydroxy-5b-cholest-24-enoyl-CoA hydratase [EC:1.1.1.35 4.2.1.107]
E        comp140169_c0_seq3|sterol; <a href="/dbget-bin/www_bget?K08764">K08764</a>  SCP2, SCPX; sterol carrier protein 2 [EC:2.3.1.176]
E        comp140169_c0_seq6|sterol; <a href="/dbget-bin/www_bget?K08764">K08764</a>  SCP2, SCPX; sterol carrier protein 2 [EC:2.3.1.176]
E        comp140169_c0_seq8|non-specific; <a href="/dbget-bin/www_bget?K08764">K08764</a>  SCP2, SCPX; sterol carrier protein 2 [EC:2.3.1.176]
E        comp140169_c0_seq10|sterol; <a href="/dbget-bin/www_bget?K08764">K08764</a>  SCP2, SCPX; sterol carrier protein 2 [EC:2.3.1.176]
E        comp144178_c0_seq17|acyl-coenzyme; <a href="/dbget-bin/www_bget?K11992">K11992</a>  ACOT8, PTE; acyl-CoA thioesterase 8 [EC:3.1.2.27]
D      <a href="/kegg-bin/show_module?M00106">M00106</a>  Conjugated bile acid biosynthesis, cholate => taurocholate/glycocholate [PATH:<a href="/kegg-bin/show_pathway?map00120+M00106">map00120</a>]
D      <a href="/kegg-bin/show_module?M00107">M00107</a>  Steroid hormone biosynthesis, cholesterol => prognenolone => progesterone [PATH:<a href="/kegg-bin/show_pathway?map00140+M00107">map00140</a>]
D      <a href="/kegg-bin/show_module?M00108">M00108</a>  C21-Steroid hormone biosynthesis, progesterone => corticosterone/aldosterone [PATH:<a href="/kegg-bin/show_pathway?map00140+M00108">map00140</a>]
E        comp122299_c0_seq6|steroid; <a href="/dbget-bin/www_bget?K00513">K00513</a>  CYP21; cytochrome P450, family 21, subfamily A (steroid 21-monooxygenase) [EC:1.14.99.10]
E        comp122299_c0_seq11|steroid; <a href="/dbget-bin/www_bget?K00513">K00513</a>  CYP21; cytochrome P450, family 21, subfamily A (steroid 21-monooxygenase) [EC:1.14.99.10]
D      <a href="/kegg-bin/show_module?M00109">M00109</a>  C21-Steroid hormone biosynthesis, progesterone => cortisol/cortisone [PATH:<a href="/kegg-bin/show_pathway?map00140+M00109">map00140</a>]
E        comp115880_c0_seq1|cytochrome; <a href="/dbget-bin/www_bget?K00512">K00512</a>  CYP17; cytochrome P450, family 17, subfamily A (steroid 17alpha-monooxygenase) [EC:1.14.99.9]
E        comp115880_c0_seq5|cytochrome; <a href="/dbget-bin/www_bget?K00512">K00512</a>  CYP17; cytochrome P450, family 17, subfamily A (steroid 17alpha-monooxygenase) [EC:1.14.99.9]
E        comp122299_c0_seq6|steroid; <a href="/dbget-bin/www_bget?K00513">K00513</a>  CYP21; cytochrome P450, family 21, subfamily A (steroid 21-monooxygenase) [EC:1.14.99.10]
E        comp122299_c0_seq11|steroid; <a href="/dbget-bin/www_bget?K00513">K00513</a>  CYP21; cytochrome P450, family 21, subfamily A (steroid 21-monooxygenase) [EC:1.14.99.10]
E        comp141800_c3_seq1|corticosteroid; <a href="/dbget-bin/www_bget?K00071">K00071</a>  HSD11B2; corticosteroid 11-beta-dehydrogenase isozyme 2 [EC:1.1.1.-]
E        comp141800_c3_seq11|corticosteroid; <a href="/dbget-bin/www_bget?K00071">K00071</a>  HSD11B2; corticosteroid 11-beta-dehydrogenase isozyme 2 [EC:1.1.1.-]
D      <a href="/kegg-bin/show_module?M00110">M00110</a>  C19/C18-Steroid hormone biosynthesis, pregnenolone => androstenedione => estrone [PATH:<a href="/kegg-bin/show_pathway?map00140+M00110">map00140</a>]
E        comp115880_c0_seq1|cytochrome; <a href="/dbget-bin/www_bget?K00512">K00512</a>  CYP17; cytochrome P450, family 17, subfamily A (steroid 17alpha-monooxygenase) [EC:1.14.99.9]
E        comp115880_c0_seq5|cytochrome; <a href="/dbget-bin/www_bget?K00512">K00512</a>  CYP17; cytochrome P450, family 17, subfamily A (steroid 17alpha-monooxygenase) [EC:1.14.99.9]
E        comp143645_c2_seq1|cytochrome; <a href="/dbget-bin/www_bget?K07434">K07434</a>  CYP19A; cytochrome P450, family 19, subfamily A [EC:1.14.14.1]
E        comp143645_c2_seq2|cytochrome; <a href="/dbget-bin/www_bget?K07434">K07434</a>  CYP19A; cytochrome P450, family 19, subfamily A [EC:1.14.14.1]
E        comp143645_c2_seq3|cytochrome; <a href="/dbget-bin/www_bget?K07434">K07434</a>  CYP19A; cytochrome P450, family 19, subfamily A [EC:1.14.14.1]
E        comp143645_c2_seq6|cytochrome; <a href="/dbget-bin/www_bget?K07434">K07434</a>  CYP19A; cytochrome P450, family 19, subfamily A [EC:1.14.14.1]
E        comp143645_c2_seq28|cytochrome; <a href="/dbget-bin/www_bget?K07434">K07434</a>  CYP19A; cytochrome P450, family 19, subfamily A [EC:1.14.14.1]
E        comp143645_c2_seq36|cytochrome; <a href="/dbget-bin/www_bget?K07434">K07434</a>  CYP19A; cytochrome P450, family 19, subfamily A [EC:1.14.14.1]
C    Other terpenoid biosynthesis
D      <a href="/kegg-bin/show_module?M00097">M00097</a>  beta-Carotene biosynthesis, GGAP => beta-carotene [PATH:<a href="/kegg-bin/show_pathway?map00906+M00097">map00906</a>]
D      <a href="/kegg-bin/show_module?M00372">M00372</a>  Abscisic acid biosynthesis, beta-carotene => abscisic acid [PATH:<a href="/kegg-bin/show_pathway?map00906+M00372">map00906</a>]
D      <a href="/kegg-bin/show_module?M00371">M00371</a>  Castasterone biosynthesis, campesterol => castasterone [PATH:<a href="/kegg-bin/show_pathway?map00905+M00371">map00905</a>]
B
B  <b>Nucleotide and amino acid metabolism</b>
C    Purine metabolism
D      <a href="/kegg-bin/show_module?M00048">M00048</a>  Inosine monophosphate biosynthesis, PRPP + glutamine => IMP [PATH:<a href="/kegg-bin/show_pathway?map00230+M00048">map00230</a>]
E        comp144888_c0_seq7; <a href="/dbget-bin/www_bget?K00764">K00764</a>  purF, PPAT; amidophosphoribosyltransferase [EC:2.4.2.14]
E        comp144888_c0_seq12; <a href="/dbget-bin/www_bget?K00764">K00764</a>  purF, PPAT; amidophosphoribosyltransferase [EC:2.4.2.14]
E        comp144888_c0_seq13; <a href="/dbget-bin/www_bget?K00764">K00764</a>  purF, PPAT; amidophosphoribosyltransferase [EC:2.4.2.14]
E        comp144888_c0_seq16; <a href="/dbget-bin/www_bget?K00764">K00764</a>  purF, PPAT; amidophosphoribosyltransferase [EC:2.4.2.14]
E        comp144888_c0_seq18|gtp-gdp; <a href="/dbget-bin/www_bget?K00764">K00764</a>  purF, PPAT; amidophosphoribosyltransferase [EC:2.4.2.14]
E        comp129658_c0_seq1|glycinamide; <a href="/dbget-bin/www_bget?K11787">K11787</a>  GART; phosphoribosylamine--glycine ligase / phosphoribosylglycinamide formyltransferase / phosphoribosylformylglycinamidine cyclo-ligase [EC:6.3.4.13 2.1.2.2 6.3.3.1]
E        comp129658_c0_seq2|glycinamide; <a href="/dbget-bin/www_bget?K11787">K11787</a>  GART; phosphoribosylamine--glycine ligase / phosphoribosylglycinamide formyltransferase / phosphoribosylformylglycinamidine cyclo-ligase [EC:6.3.4.13 2.1.2.2 6.3.3.1]
E        comp129658_c0_seq3|glycinamide; <a href="/dbget-bin/www_bget?K11787">K11787</a>  GART; phosphoribosylamine--glycine ligase / phosphoribosylglycinamide formyltransferase / phosphoribosylformylglycinamidine cyclo-ligase [EC:6.3.4.13 2.1.2.2 6.3.3.1]
E        comp129658_c0_seq4|glycinamide; <a href="/dbget-bin/www_bget?K11787">K11787</a>  GART; phosphoribosylamine--glycine ligase / phosphoribosylglycinamide formyltransferase / phosphoribosylformylglycinamidine cyclo-ligase [EC:6.3.4.13 2.1.2.2 6.3.3.1]
E        comp129658_c0_seq5|glycinamide; <a href="/dbget-bin/www_bget?K11787">K11787</a>  GART; phosphoribosylamine--glycine ligase / phosphoribosylglycinamide formyltransferase / phosphoribosylformylglycinamidine cyclo-ligase [EC:6.3.4.13 2.1.2.2 6.3.3.1]
E        comp143954_c0_seq6|phosphoribosylformylglycinamidine; <a href="/dbget-bin/www_bget?K01952">K01952</a>  purL, PFAS; phosphoribosylformylglycinamidine synthase [EC:6.3.5.3]
E        comp144888_c0_seq6|phosphoribosylaminoimidazole; <a href="/dbget-bin/www_bget?K01587">K01587</a>  PAICS; phosphoribosylaminoimidazole carboxylase / phosphoribosylaminoimidazole-succinocarboxamide synthase [EC:4.1.1.21 6.3.2.6]
E        comp144888_c0_seq15|phosphoribosylaminoimidazole; <a href="/dbget-bin/www_bget?K01587">K01587</a>  PAICS; phosphoribosylaminoimidazole carboxylase / phosphoribosylaminoimidazole-succinocarboxamide synthase [EC:4.1.1.21 6.3.2.6]
E        comp144888_c0_seq34|phosphoribosylaminoimidazole; <a href="/dbget-bin/www_bget?K01587">K01587</a>  PAICS; phosphoribosylaminoimidazole carboxylase / phosphoribosylaminoimidazole-succinocarboxamide synthase [EC:4.1.1.21 6.3.2.6]
E        comp144597_c4_seq1|adenylosuccinate; <a href="/dbget-bin/www_bget?K01756">K01756</a>  purB, ADSL; adenylosuccinate lyase [EC:4.3.2.2]
E        comp144597_c4_seq4|adenylosuccinate; <a href="/dbget-bin/www_bget?K01756">K01756</a>  purB, ADSL; adenylosuccinate lyase [EC:4.3.2.2]
E        comp144597_c4_seq5|adenylosuccinate; <a href="/dbget-bin/www_bget?K01756">K01756</a>  purB, ADSL; adenylosuccinate lyase [EC:4.3.2.2]
E        comp144597_c4_seq7|adenylosuccinate; <a href="/dbget-bin/www_bget?K01756">K01756</a>  purB, ADSL; adenylosuccinate lyase [EC:4.3.2.2]
E        comp144597_c4_seq8|adenylosuccinate; <a href="/dbget-bin/www_bget?K01756">K01756</a>  purB, ADSL; adenylosuccinate lyase [EC:4.3.2.2]
E        comp144597_c4_seq9|adenylosuccinate; <a href="/dbget-bin/www_bget?K01756">K01756</a>  purB, ADSL; adenylosuccinate lyase [EC:4.3.2.2]
E        comp144597_c4_seq12|adenylosuccinate; <a href="/dbget-bin/www_bget?K01756">K01756</a>  purB, ADSL; adenylosuccinate lyase [EC:4.3.2.2]
E        comp144597_c4_seq18|adenylosuccinate; <a href="/dbget-bin/www_bget?K01756">K01756</a>  purB, ADSL; adenylosuccinate lyase [EC:4.3.2.2]
E        comp144597_c4_seq19|adenylosuccinate; <a href="/dbget-bin/www_bget?K01756">K01756</a>  purB, ADSL; adenylosuccinate lyase [EC:4.3.2.2]
E        comp144597_c4_seq20|adenylosuccinate; <a href="/dbget-bin/www_bget?K01756">K01756</a>  purB, ADSL; adenylosuccinate lyase [EC:4.3.2.2]
E        comp144597_c4_seq22|adenylosuccinate; <a href="/dbget-bin/www_bget?K01756">K01756</a>  purB, ADSL; adenylosuccinate lyase [EC:4.3.2.2]
E        comp144597_c4_seq23|adenylosuccinate; <a href="/dbget-bin/www_bget?K01756">K01756</a>  purB, ADSL; adenylosuccinate lyase [EC:4.3.2.2]
E        comp144597_c4_seq25|adenylosuccinate; <a href="/dbget-bin/www_bget?K01756">K01756</a>  purB, ADSL; adenylosuccinate lyase [EC:4.3.2.2]
E        comp144597_c4_seq27|adenylosuccinate; <a href="/dbget-bin/www_bget?K01756">K01756</a>  purB, ADSL; adenylosuccinate lyase [EC:4.3.2.2]
E        comp144597_c4_seq29|adenylosuccinate; <a href="/dbget-bin/www_bget?K01756">K01756</a>  purB, ADSL; adenylosuccinate lyase [EC:4.3.2.2]
E        comp144597_c4_seq31|adenylosuccinate; <a href="/dbget-bin/www_bget?K01756">K01756</a>  purB, ADSL; adenylosuccinate lyase [EC:4.3.2.2]
E        comp144597_c4_seq33|adenylosuccinate; <a href="/dbget-bin/www_bget?K01756">K01756</a>  purB, ADSL; adenylosuccinate lyase [EC:4.3.2.2]
E        comp144597_c4_seq35|adenylosuccinate; <a href="/dbget-bin/www_bget?K01756">K01756</a>  purB, ADSL; adenylosuccinate lyase [EC:4.3.2.2]
E        comp144597_c4_seq43|adenylosuccinate; <a href="/dbget-bin/www_bget?K01756">K01756</a>  purB, ADSL; adenylosuccinate lyase [EC:4.3.2.2]
E        comp144597_c4_seq44|adenylosuccinate; <a href="/dbget-bin/www_bget?K01756">K01756</a>  purB, ADSL; adenylosuccinate lyase [EC:4.3.2.2]
E        comp144597_c4_seq47|adenylosuccinate; <a href="/dbget-bin/www_bget?K01756">K01756</a>  purB, ADSL; adenylosuccinate lyase [EC:4.3.2.2]
E        comp144597_c4_seq50|adenylosuccinate; <a href="/dbget-bin/www_bget?K01756">K01756</a>  purB, ADSL; adenylosuccinate lyase [EC:4.3.2.2]
E        comp144597_c4_seq52|adenylosuccinate; <a href="/dbget-bin/www_bget?K01756">K01756</a>  purB, ADSL; adenylosuccinate lyase [EC:4.3.2.2]
E        comp144597_c4_seq54|adenylosuccinate; <a href="/dbget-bin/www_bget?K01756">K01756</a>  purB, ADSL; adenylosuccinate lyase [EC:4.3.2.2]
E        comp144597_c4_seq58|adenylosuccinate; <a href="/dbget-bin/www_bget?K01756">K01756</a>  purB, ADSL; adenylosuccinate lyase [EC:4.3.2.2]
E        comp144597_c4_seq60|adenylosuccinate; <a href="/dbget-bin/www_bget?K01756">K01756</a>  purB, ADSL; adenylosuccinate lyase [EC:4.3.2.2]
E        comp144597_c4_seq65|adenylosuccinate; <a href="/dbget-bin/www_bget?K01756">K01756</a>  purB, ADSL; adenylosuccinate lyase [EC:4.3.2.2]
E        comp144597_c4_seq67|adenylosuccinate; <a href="/dbget-bin/www_bget?K01756">K01756</a>  purB, ADSL; adenylosuccinate lyase [EC:4.3.2.2]
E        comp144597_c4_seq71|adenylosuccinate; <a href="/dbget-bin/www_bget?K01756">K01756</a>  purB, ADSL; adenylosuccinate lyase [EC:4.3.2.2]
E        comp144597_c4_seq74|adenylosuccinate; <a href="/dbget-bin/www_bget?K01756">K01756</a>  purB, ADSL; adenylosuccinate lyase [EC:4.3.2.2]
E        comp144597_c4_seq78|adenylosuccinate; <a href="/dbget-bin/www_bget?K01756">K01756</a>  purB, ADSL; adenylosuccinate lyase [EC:4.3.2.2]
E        comp144597_c4_seq79|adenylosuccinate; <a href="/dbget-bin/www_bget?K01756">K01756</a>  purB, ADSL; adenylosuccinate lyase [EC:4.3.2.2]
E        comp144597_c4_seq80|adenylosuccinate; <a href="/dbget-bin/www_bget?K01756">K01756</a>  purB, ADSL; adenylosuccinate lyase [EC:4.3.2.2]
E        comp144597_c4_seq81|adenylosuccinate; <a href="/dbget-bin/www_bget?K01756">K01756</a>  purB, ADSL; adenylosuccinate lyase [EC:4.3.2.2]
E        comp144597_c4_seq83|adenylosuccinate; <a href="/dbget-bin/www_bget?K01756">K01756</a>  purB, ADSL; adenylosuccinate lyase [EC:4.3.2.2]
E        comp144597_c4_seq86|adenylosuccinate; <a href="/dbget-bin/www_bget?K01756">K01756</a>  purB, ADSL; adenylosuccinate lyase [EC:4.3.2.2]
E        comp144597_c4_seq87|adenylosuccinate; <a href="/dbget-bin/www_bget?K01756">K01756</a>  purB, ADSL; adenylosuccinate lyase [EC:4.3.2.2]
E        comp144597_c4_seq88|adenylosuccinate; <a href="/dbget-bin/www_bget?K01756">K01756</a>  purB, ADSL; adenylosuccinate lyase [EC:4.3.2.2]
E        comp144597_c4_seq89|adenylosuccinate; <a href="/dbget-bin/www_bget?K01756">K01756</a>  purB, ADSL; adenylosuccinate lyase [EC:4.3.2.2]
E        comp144597_c4_seq90|adenylosuccinate; <a href="/dbget-bin/www_bget?K01756">K01756</a>  purB, ADSL; adenylosuccinate lyase [EC:4.3.2.2]
E        comp143725_c1_seq6|bifunctional; <a href="/dbget-bin/www_bget?K00602">K00602</a>  purH; phosphoribosylaminoimidazolecarboxamide formyltransferase / IMP cyclohydrolase [EC:2.1.2.3 3.5.4.10]
D      <a href="/kegg-bin/show_module?M00049">M00049</a>  Adenine ribonucleotide biosynthesis, IMP => ADP,ATP [PATH:<a href="/kegg-bin/show_pathway?map00230+M00049">map00230</a>]
E        comp138827_c2_seq4|adenylosuccinate; <a href="/dbget-bin/www_bget?K01939">K01939</a>  E6.3.4.4, purA; adenylosuccinate synthase [EC:6.3.4.4]
E        comp138827_c2_seq13|adenylosuccinate; <a href="/dbget-bin/www_bget?K01939">K01939</a>  E6.3.4.4, purA; adenylosuccinate synthase [EC:6.3.4.4]
E        comp138827_c2_seq22|adenylosuccinate; <a href="/dbget-bin/www_bget?K01939">K01939</a>  E6.3.4.4, purA; adenylosuccinate synthase [EC:6.3.4.4]
E        comp138827_c2_seq25|adenylosuccinate; <a href="/dbget-bin/www_bget?K01939">K01939</a>  E6.3.4.4, purA; adenylosuccinate synthase [EC:6.3.4.4]
E        comp138827_c2_seq27|adenylosuccinate; <a href="/dbget-bin/www_bget?K01939">K01939</a>  E6.3.4.4, purA; adenylosuccinate synthase [EC:6.3.4.4]
E        comp138827_c2_seq39|adenylosuccinate; <a href="/dbget-bin/www_bget?K01939">K01939</a>  E6.3.4.4, purA; adenylosuccinate synthase [EC:6.3.4.4]
E        comp142572_c0_seq53|adenylosuccinate; <a href="/dbget-bin/www_bget?K01939">K01939</a>  E6.3.4.4, purA; adenylosuccinate synthase [EC:6.3.4.4]
E        comp145363_c0_seq14|adenylosuccinate; <a href="/dbget-bin/www_bget?K01939">K01939</a>  E6.3.4.4, purA; adenylosuccinate synthase [EC:6.3.4.4]
E        comp144597_c4_seq1|adenylosuccinate; <a href="/dbget-bin/www_bget?K01756">K01756</a>  purB, ADSL; adenylosuccinate lyase [EC:4.3.2.2]
E        comp144597_c4_seq4|adenylosuccinate; <a href="/dbget-bin/www_bget?K01756">K01756</a>  purB, ADSL; adenylosuccinate lyase [EC:4.3.2.2]
E        comp144597_c4_seq5|adenylosuccinate; <a href="/dbget-bin/www_bget?K01756">K01756</a>  purB, ADSL; adenylosuccinate lyase [EC:4.3.2.2]
E        comp144597_c4_seq7|adenylosuccinate; <a href="/dbget-bin/www_bget?K01756">K01756</a>  purB, ADSL; adenylosuccinate lyase [EC:4.3.2.2]
E        comp144597_c4_seq8|adenylosuccinate; <a href="/dbget-bin/www_bget?K01756">K01756</a>  purB, ADSL; adenylosuccinate lyase [EC:4.3.2.2]
E        comp144597_c4_seq9|adenylosuccinate; <a href="/dbget-bin/www_bget?K01756">K01756</a>  purB, ADSL; adenylosuccinate lyase [EC:4.3.2.2]
E        comp144597_c4_seq12|adenylosuccinate; <a href="/dbget-bin/www_bget?K01756">K01756</a>  purB, ADSL; adenylosuccinate lyase [EC:4.3.2.2]
E        comp144597_c4_seq18|adenylosuccinate; <a href="/dbget-bin/www_bget?K01756">K01756</a>  purB, ADSL; adenylosuccinate lyase [EC:4.3.2.2]
E        comp144597_c4_seq19|adenylosuccinate; <a href="/dbget-bin/www_bget?K01756">K01756</a>  purB, ADSL; adenylosuccinate lyase [EC:4.3.2.2]
E        comp144597_c4_seq20|adenylosuccinate; <a href="/dbget-bin/www_bget?K01756">K01756</a>  purB, ADSL; adenylosuccinate lyase [EC:4.3.2.2]
E        comp144597_c4_seq22|adenylosuccinate; <a href="/dbget-bin/www_bget?K01756">K01756</a>  purB, ADSL; adenylosuccinate lyase [EC:4.3.2.2]
E        comp144597_c4_seq23|adenylosuccinate; <a href="/dbget-bin/www_bget?K01756">K01756</a>  purB, ADSL; adenylosuccinate lyase [EC:4.3.2.2]
E        comp144597_c4_seq25|adenylosuccinate; <a href="/dbget-bin/www_bget?K01756">K01756</a>  purB, ADSL; adenylosuccinate lyase [EC:4.3.2.2]
E        comp144597_c4_seq27|adenylosuccinate; <a href="/dbget-bin/www_bget?K01756">K01756</a>  purB, ADSL; adenylosuccinate lyase [EC:4.3.2.2]
E        comp144597_c4_seq29|adenylosuccinate; <a href="/dbget-bin/www_bget?K01756">K01756</a>  purB, ADSL; adenylosuccinate lyase [EC:4.3.2.2]
E        comp144597_c4_seq31|adenylosuccinate; <a href="/dbget-bin/www_bget?K01756">K01756</a>  purB, ADSL; adenylosuccinate lyase [EC:4.3.2.2]
E        comp144597_c4_seq33|adenylosuccinate; <a href="/dbget-bin/www_bget?K01756">K01756</a>  purB, ADSL; adenylosuccinate lyase [EC:4.3.2.2]
E        comp144597_c4_seq35|adenylosuccinate; <a href="/dbget-bin/www_bget?K01756">K01756</a>  purB, ADSL; adenylosuccinate lyase [EC:4.3.2.2]
E        comp144597_c4_seq43|adenylosuccinate; <a href="/dbget-bin/www_bget?K01756">K01756</a>  purB, ADSL; adenylosuccinate lyase [EC:4.3.2.2]
E        comp144597_c4_seq44|adenylosuccinate; <a href="/dbget-bin/www_bget?K01756">K01756</a>  purB, ADSL; adenylosuccinate lyase [EC:4.3.2.2]
E        comp144597_c4_seq47|adenylosuccinate; <a href="/dbget-bin/www_bget?K01756">K01756</a>  purB, ADSL; adenylosuccinate lyase [EC:4.3.2.2]
E        comp144597_c4_seq50|adenylosuccinate; <a href="/dbget-bin/www_bget?K01756">K01756</a>  purB, ADSL; adenylosuccinate lyase [EC:4.3.2.2]
E        comp144597_c4_seq52|adenylosuccinate; <a href="/dbget-bin/www_bget?K01756">K01756</a>  purB, ADSL; adenylosuccinate lyase [EC:4.3.2.2]
E        comp144597_c4_seq54|adenylosuccinate; <a href="/dbget-bin/www_bget?K01756">K01756</a>  purB, ADSL; adenylosuccinate lyase [EC:4.3.2.2]
E        comp144597_c4_seq58|adenylosuccinate; <a href="/dbget-bin/www_bget?K01756">K01756</a>  purB, ADSL; adenylosuccinate lyase [EC:4.3.2.2]
E        comp144597_c4_seq60|adenylosuccinate; <a href="/dbget-bin/www_bget?K01756">K01756</a>  purB, ADSL; adenylosuccinate lyase [EC:4.3.2.2]
E        comp144597_c4_seq65|adenylosuccinate; <a href="/dbget-bin/www_bget?K01756">K01756</a>  purB, ADSL; adenylosuccinate lyase [EC:4.3.2.2]
E        comp144597_c4_seq67|adenylosuccinate; <a href="/dbget-bin/www_bget?K01756">K01756</a>  purB, ADSL; adenylosuccinate lyase [EC:4.3.2.2]
E        comp144597_c4_seq71|adenylosuccinate; <a href="/dbget-bin/www_bget?K01756">K01756</a>  purB, ADSL; adenylosuccinate lyase [EC:4.3.2.2]
E        comp144597_c4_seq74|adenylosuccinate; <a href="/dbget-bin/www_bget?K01756">K01756</a>  purB, ADSL; adenylosuccinate lyase [EC:4.3.2.2]
E        comp144597_c4_seq78|adenylosuccinate; <a href="/dbget-bin/www_bget?K01756">K01756</a>  purB, ADSL; adenylosuccinate lyase [EC:4.3.2.2]
E        comp144597_c4_seq79|adenylosuccinate; <a href="/dbget-bin/www_bget?K01756">K01756</a>  purB, ADSL; adenylosuccinate lyase [EC:4.3.2.2]
E        comp144597_c4_seq80|adenylosuccinate; <a href="/dbget-bin/www_bget?K01756">K01756</a>  purB, ADSL; adenylosuccinate lyase [EC:4.3.2.2]
E        comp144597_c4_seq81|adenylosuccinate; <a href="/dbget-bin/www_bget?K01756">K01756</a>  purB, ADSL; adenylosuccinate lyase [EC:4.3.2.2]
E        comp144597_c4_seq83|adenylosuccinate; <a href="/dbget-bin/www_bget?K01756">K01756</a>  purB, ADSL; adenylosuccinate lyase [EC:4.3.2.2]
E        comp144597_c4_seq86|adenylosuccinate; <a href="/dbget-bin/www_bget?K01756">K01756</a>  purB, ADSL; adenylosuccinate lyase [EC:4.3.2.2]
E        comp144597_c4_seq87|adenylosuccinate; <a href="/dbget-bin/www_bget?K01756">K01756</a>  purB, ADSL; adenylosuccinate lyase [EC:4.3.2.2]
E        comp144597_c4_seq88|adenylosuccinate; <a href="/dbget-bin/www_bget?K01756">K01756</a>  purB, ADSL; adenylosuccinate lyase [EC:4.3.2.2]
E        comp144597_c4_seq89|adenylosuccinate; <a href="/dbget-bin/www_bget?K01756">K01756</a>  purB, ADSL; adenylosuccinate lyase [EC:4.3.2.2]
E        comp144597_c4_seq90|adenylosuccinate; <a href="/dbget-bin/www_bget?K01756">K01756</a>  purB, ADSL; adenylosuccinate lyase [EC:4.3.2.2]
E        comp133825_c0_seq5|adenylate; <a href="/dbget-bin/www_bget?K00939">K00939</a>  E2.7.4.3, adk; adenylate kinase [EC:2.7.4.3]
E        comp141770_c0_seq10|adenylate; <a href="/dbget-bin/www_bget?K00939">K00939</a>  E2.7.4.3, adk; adenylate kinase [EC:2.7.4.3]
E        comp141770_c0_seq13|adenylate; <a href="/dbget-bin/www_bget?K00939">K00939</a>  E2.7.4.3, adk; adenylate kinase [EC:2.7.4.3]
E        comp141770_c0_seq20|adenylate; <a href="/dbget-bin/www_bget?K00939">K00939</a>  E2.7.4.3, adk; adenylate kinase [EC:2.7.4.3]
E        comp141770_c0_seq21|adenylate; <a href="/dbget-bin/www_bget?K00939">K00939</a>  E2.7.4.3, adk; adenylate kinase [EC:2.7.4.3]
E        comp141770_c0_seq25|adenylate; <a href="/dbget-bin/www_bget?K00939">K00939</a>  E2.7.4.3, adk; adenylate kinase [EC:2.7.4.3]
E        comp141770_c0_seq27|adenylate; <a href="/dbget-bin/www_bget?K00939">K00939</a>  E2.7.4.3, adk; adenylate kinase [EC:2.7.4.3]
E        comp141770_c0_seq35|adenylate; <a href="/dbget-bin/www_bget?K00939">K00939</a>  E2.7.4.3, adk; adenylate kinase [EC:2.7.4.3]
E        comp141770_c0_seq38|adenylate; <a href="/dbget-bin/www_bget?K00939">K00939</a>  E2.7.4.3, adk; adenylate kinase [EC:2.7.4.3]
E        comp143827_c0_seq9|adenylate; <a href="/dbget-bin/www_bget?K00939">K00939</a>  E2.7.4.3, adk; adenylate kinase [EC:2.7.4.3]
E        comp143827_c0_seq13|adenylate; <a href="/dbget-bin/www_bget?K00939">K00939</a>  E2.7.4.3, adk; adenylate kinase [EC:2.7.4.3]
E        comp145577_c1_seq1|adenylate; <a href="/dbget-bin/www_bget?K00939">K00939</a>  E2.7.4.3, adk; adenylate kinase [EC:2.7.4.3]
E        comp423627_c0_seq1|adenylate; <a href="/dbget-bin/www_bget?K00939">K00939</a>  E2.7.4.3, adk; adenylate kinase [EC:2.7.4.3]
E        comp120293_c0_seq1|nucleoside; <a href="/dbget-bin/www_bget?K00940">K00940</a>  E2.7.4.6, ndk; nucleoside-diphosphate kinase [EC:2.7.4.6]
E        comp131276_c1_seq7|nucleoside; <a href="/dbget-bin/www_bget?K00940">K00940</a>  E2.7.4.6, ndk; nucleoside-diphosphate kinase [EC:2.7.4.6]
E        comp140329_c0_seq5|nucleoside; <a href="/dbget-bin/www_bget?K00940">K00940</a>  E2.7.4.6, ndk; nucleoside-diphosphate kinase [EC:2.7.4.6]
E        comp140329_c0_seq7|nucleoside; <a href="/dbget-bin/www_bget?K00940">K00940</a>  E2.7.4.6, ndk; nucleoside-diphosphate kinase [EC:2.7.4.6]
E        comp142484_c1_seq7|non-metastatic; <a href="/dbget-bin/www_bget?K00940">K00940</a>  E2.7.4.6, ndk; nucleoside-diphosphate kinase [EC:2.7.4.6]
E        comp142484_c1_seq13|non-metastatic; <a href="/dbget-bin/www_bget?K00940">K00940</a>  E2.7.4.6, ndk; nucleoside-diphosphate kinase [EC:2.7.4.6]
E        comp142484_c1_seq17|non-metastatic; <a href="/dbget-bin/www_bget?K00940">K00940</a>  E2.7.4.6, ndk; nucleoside-diphosphate kinase [EC:2.7.4.6]
E        comp142899_c1_seq7|nucleoside; <a href="/dbget-bin/www_bget?K00940">K00940</a>  E2.7.4.6, ndk; nucleoside-diphosphate kinase [EC:2.7.4.6]
E        comp142899_c1_seq8|nucleoside; <a href="/dbget-bin/www_bget?K00940">K00940</a>  E2.7.4.6, ndk; nucleoside-diphosphate kinase [EC:2.7.4.6]
E        comp142899_c1_seq9|nucleoside; <a href="/dbget-bin/www_bget?K00940">K00940</a>  E2.7.4.6, ndk; nucleoside-diphosphate kinase [EC:2.7.4.6]
E        comp142899_c1_seq13|nucleoside; <a href="/dbget-bin/www_bget?K00940">K00940</a>  E2.7.4.6, ndk; nucleoside-diphosphate kinase [EC:2.7.4.6]
E        comp52238_c0_seq1|pyruvate; <a href="/dbget-bin/www_bget?K00873">K00873</a>  PK, pyk; pyruvate kinase [EC:2.7.1.40]
E        comp142724_c0_seq10|pyruvate; <a href="/dbget-bin/www_bget?K00873">K00873</a>  PK, pyk; pyruvate kinase [EC:2.7.1.40]
E        comp142724_c0_seq11|pyruvate; <a href="/dbget-bin/www_bget?K00873">K00873</a>  PK, pyk; pyruvate kinase [EC:2.7.1.40]
D      <a href="/kegg-bin/show_module?M00050">M00050</a>  Guanine ribonucleotide biosynthesis IMP => GDP,GTP [PATH:<a href="/kegg-bin/show_pathway?map00230+M00050">map00230</a>]
E        comp139973_c0_seq1|imp; <a href="/dbget-bin/www_bget?K00088">K00088</a>  E1.1.1.205, guaB; IMP dehydrogenase [EC:1.1.1.205]
E        comp139973_c0_seq2|imp; <a href="/dbget-bin/www_bget?K00088">K00088</a>  E1.1.1.205, guaB; IMP dehydrogenase [EC:1.1.1.205]
E        comp139973_c0_seq3|inosine-5; <a href="/dbget-bin/www_bget?K00088">K00088</a>  E1.1.1.205, guaB; IMP dehydrogenase [EC:1.1.1.205]
E        comp139973_c0_seq4|imp; <a href="/dbget-bin/www_bget?K00088">K00088</a>  E1.1.1.205, guaB; IMP dehydrogenase [EC:1.1.1.205]
E        comp139973_c0_seq5|imp; <a href="/dbget-bin/www_bget?K00088">K00088</a>  E1.1.1.205, guaB; IMP dehydrogenase [EC:1.1.1.205]
E        comp139973_c0_seq6|imp; <a href="/dbget-bin/www_bget?K00088">K00088</a>  E1.1.1.205, guaB; IMP dehydrogenase [EC:1.1.1.205]
E        comp139973_c0_seq7|imp; <a href="/dbget-bin/www_bget?K00088">K00088</a>  E1.1.1.205, guaB; IMP dehydrogenase [EC:1.1.1.205]
E        comp139973_c0_seq8|inosine-5; <a href="/dbget-bin/www_bget?K00088">K00088</a>  E1.1.1.205, guaB; IMP dehydrogenase [EC:1.1.1.205]
E        comp139973_c0_seq9|imp; <a href="/dbget-bin/www_bget?K00088">K00088</a>  E1.1.1.205, guaB; IMP dehydrogenase [EC:1.1.1.205]
E        comp139973_c0_seq11|imp; <a href="/dbget-bin/www_bget?K00088">K00088</a>  E1.1.1.205, guaB; IMP dehydrogenase [EC:1.1.1.205]
E        comp139973_c0_seq12|imp; <a href="/dbget-bin/www_bget?K00088">K00088</a>  E1.1.1.205, guaB; IMP dehydrogenase [EC:1.1.1.205]
E        comp139973_c0_seq13|imp; <a href="/dbget-bin/www_bget?K00088">K00088</a>  E1.1.1.205, guaB; IMP dehydrogenase [EC:1.1.1.205]
E        comp139973_c0_seq14|imp; <a href="/dbget-bin/www_bget?K00088">K00088</a>  E1.1.1.205, guaB; IMP dehydrogenase [EC:1.1.1.205]
E        comp139973_c0_seq15|imp; <a href="/dbget-bin/www_bget?K00088">K00088</a>  E1.1.1.205, guaB; IMP dehydrogenase [EC:1.1.1.205]
E        comp139973_c0_seq16|imp; <a href="/dbget-bin/www_bget?K00088">K00088</a>  E1.1.1.205, guaB; IMP dehydrogenase [EC:1.1.1.205]
E        comp139973_c0_seq17|imp; <a href="/dbget-bin/www_bget?K00088">K00088</a>  E1.1.1.205, guaB; IMP dehydrogenase [EC:1.1.1.205]
E        comp139973_c0_seq18|imp; <a href="/dbget-bin/www_bget?K00088">K00088</a>  E1.1.1.205, guaB; IMP dehydrogenase [EC:1.1.1.205]
E        comp139973_c0_seq20|imp; <a href="/dbget-bin/www_bget?K00088">K00088</a>  E1.1.1.205, guaB; IMP dehydrogenase [EC:1.1.1.205]
E        comp139973_c0_seq22|imp; <a href="/dbget-bin/www_bget?K00088">K00088</a>  E1.1.1.205, guaB; IMP dehydrogenase [EC:1.1.1.205]
E        comp139973_c0_seq23|imp; <a href="/dbget-bin/www_bget?K00088">K00088</a>  E1.1.1.205, guaB; IMP dehydrogenase [EC:1.1.1.205]
E        comp139973_c0_seq24|imp; <a href="/dbget-bin/www_bget?K00088">K00088</a>  E1.1.1.205, guaB; IMP dehydrogenase [EC:1.1.1.205]
E        comp139973_c0_seq25|imp; <a href="/dbget-bin/www_bget?K00088">K00088</a>  E1.1.1.205, guaB; IMP dehydrogenase [EC:1.1.1.205]
E        comp144732_c2_seq6|inosine-5; <a href="/dbget-bin/www_bget?K00088">K00088</a>  E1.1.1.205, guaB; IMP dehydrogenase [EC:1.1.1.205]
E        comp144732_c2_seq15|inosine-5; <a href="/dbget-bin/www_bget?K00088">K00088</a>  E1.1.1.205, guaB; IMP dehydrogenase [EC:1.1.1.205]
E        comp144732_c2_seq24|inosine-5; <a href="/dbget-bin/www_bget?K00088">K00088</a>  E1.1.1.205, guaB; IMP dehydrogenase [EC:1.1.1.205]
E        comp144732_c2_seq34|inosine-5; <a href="/dbget-bin/www_bget?K00088">K00088</a>  E1.1.1.205, guaB; IMP dehydrogenase [EC:1.1.1.205]
E        comp144732_c2_seq36|inosine-5; <a href="/dbget-bin/www_bget?K00088">K00088</a>  E1.1.1.205, guaB; IMP dehydrogenase [EC:1.1.1.205]
E        comp144732_c2_seq48|inosine-5; <a href="/dbget-bin/www_bget?K00088">K00088</a>  E1.1.1.205, guaB; IMP dehydrogenase [EC:1.1.1.205]
E        comp144732_c2_seq79|inosine-5; <a href="/dbget-bin/www_bget?K00088">K00088</a>  E1.1.1.205, guaB; IMP dehydrogenase [EC:1.1.1.205]
E        comp144732_c2_seq81|inosine-5; <a href="/dbget-bin/www_bget?K00088">K00088</a>  E1.1.1.205, guaB; IMP dehydrogenase [EC:1.1.1.205]
E        comp135013_c0_seq2|gmp; <a href="/dbget-bin/www_bget?K01951">K01951</a>  E6.3.5.2, guaA; GMP synthase (glutamine-hydrolysing) [EC:6.3.5.2]
E        comp145186_c2_seq13|guanylate; <a href="/dbget-bin/www_bget?K00942">K00942</a>  E2.7.4.8, gmk; guanylate kinase [EC:2.7.4.8]
E        comp145186_c2_seq26|cytochrome; <a href="/dbget-bin/www_bget?K00942">K00942</a>  E2.7.4.8, gmk; guanylate kinase [EC:2.7.4.8]
E        comp145186_c2_seq34|guanylate; <a href="/dbget-bin/www_bget?K00942">K00942</a>  E2.7.4.8, gmk; guanylate kinase [EC:2.7.4.8]
E        comp145186_c2_seq36|guanylate; <a href="/dbget-bin/www_bget?K00942">K00942</a>  E2.7.4.8, gmk; guanylate kinase [EC:2.7.4.8]
E        comp145186_c2_seq37|cytochrome; <a href="/dbget-bin/www_bget?K00942">K00942</a>  E2.7.4.8, gmk; guanylate kinase [EC:2.7.4.8]
E        comp120293_c0_seq1|nucleoside; <a href="/dbget-bin/www_bget?K00940">K00940</a>  E2.7.4.6, ndk; nucleoside-diphosphate kinase [EC:2.7.4.6]
E        comp131276_c1_seq7|nucleoside; <a href="/dbget-bin/www_bget?K00940">K00940</a>  E2.7.4.6, ndk; nucleoside-diphosphate kinase [EC:2.7.4.6]
E        comp140329_c0_seq5|nucleoside; <a href="/dbget-bin/www_bget?K00940">K00940</a>  E2.7.4.6, ndk; nucleoside-diphosphate kinase [EC:2.7.4.6]
E        comp140329_c0_seq7|nucleoside; <a href="/dbget-bin/www_bget?K00940">K00940</a>  E2.7.4.6, ndk; nucleoside-diphosphate kinase [EC:2.7.4.6]
E        comp142484_c1_seq7|non-metastatic; <a href="/dbget-bin/www_bget?K00940">K00940</a>  E2.7.4.6, ndk; nucleoside-diphosphate kinase [EC:2.7.4.6]
E        comp142484_c1_seq13|non-metastatic; <a href="/dbget-bin/www_bget?K00940">K00940</a>  E2.7.4.6, ndk; nucleoside-diphosphate kinase [EC:2.7.4.6]
E        comp142484_c1_seq17|non-metastatic; <a href="/dbget-bin/www_bget?K00940">K00940</a>  E2.7.4.6, ndk; nucleoside-diphosphate kinase [EC:2.7.4.6]
E        comp142899_c1_seq7|nucleoside; <a href="/dbget-bin/www_bget?K00940">K00940</a>  E2.7.4.6, ndk; nucleoside-diphosphate kinase [EC:2.7.4.6]
E        comp142899_c1_seq8|nucleoside; <a href="/dbget-bin/www_bget?K00940">K00940</a>  E2.7.4.6, ndk; nucleoside-diphosphate kinase [EC:2.7.4.6]
E        comp142899_c1_seq9|nucleoside; <a href="/dbget-bin/www_bget?K00940">K00940</a>  E2.7.4.6, ndk; nucleoside-diphosphate kinase [EC:2.7.4.6]
E        comp142899_c1_seq13|nucleoside; <a href="/dbget-bin/www_bget?K00940">K00940</a>  E2.7.4.6, ndk; nucleoside-diphosphate kinase [EC:2.7.4.6]
E        comp52238_c0_seq1|pyruvate; <a href="/dbget-bin/www_bget?K00873">K00873</a>  PK, pyk; pyruvate kinase [EC:2.7.1.40]
E        comp142724_c0_seq10|pyruvate; <a href="/dbget-bin/www_bget?K00873">K00873</a>  PK, pyk; pyruvate kinase [EC:2.7.1.40]
E        comp142724_c0_seq11|pyruvate; <a href="/dbget-bin/www_bget?K00873">K00873</a>  PK, pyk; pyruvate kinase [EC:2.7.1.40]
D      <a href="/kegg-bin/show_module?M00546">M00546</a>  Purine degradation, xanthine => urea [PATH:<a href="/kegg-bin/show_pathway?map00230+M00546">map00230</a>]
E        comp55360_c0_seq1|5-hydroxyisourate; <a href="/dbget-bin/www_bget?K07127">K07127</a>  uraH, pucM, hiuH; 5-hydroxyisourate hydrolase [EC:3.5.2.17]
E        comp981209_c0_seq1|2-oxo-4-hydroxy-4-carboxy-5-ureidoimidazoline; <a href="/dbget-bin/www_bget?K13485">K13485</a>  PRHOXNB, URAD; 2-oxo-4-hydroxy-4-carboxy-5-ureidoimidazoline decarboxylase [EC:4.1.1.-]
E        comp110794_c1_seq1|probable; <a href="/dbget-bin/www_bget?K01477">K01477</a>  alc, ALLC; allantoicase [EC:3.5.3.4]
C    Pyrimidine metabolism
D      <a href="/kegg-bin/show_module?M00051">M00051</a>  Uridine monophosphate biosynthesis, glutamine (+ PRPP) => UMP [PATH:<a href="/kegg-bin/show_pathway?map00240+M00051">map00240</a>]
E        comp144679_c0_seq1; <a href="/dbget-bin/www_bget?K11540">K11540</a>  CAD; carbamoyl-phosphate synthase / aspartate carbamoyltransferase / dihydroorotase [EC:6.3.5.5 2.1.3.2 3.5.2.3]
E        comp144679_c0_seq3|cad; <a href="/dbget-bin/www_bget?K11540">K11540</a>  CAD; carbamoyl-phosphate synthase / aspartate carbamoyltransferase / dihydroorotase [EC:6.3.5.5 2.1.3.2 3.5.2.3]
E        comp144679_c0_seq4; <a href="/dbget-bin/www_bget?K11540">K11540</a>  CAD; carbamoyl-phosphate synthase / aspartate carbamoyltransferase / dihydroorotase [EC:6.3.5.5 2.1.3.2 3.5.2.3]
E        comp144679_c0_seq6|cad; <a href="/dbget-bin/www_bget?K11540">K11540</a>  CAD; carbamoyl-phosphate synthase / aspartate carbamoyltransferase / dihydroorotase [EC:6.3.5.5 2.1.3.2 3.5.2.3]
E        comp144679_c0_seq7|cad; <a href="/dbget-bin/www_bget?K11540">K11540</a>  CAD; carbamoyl-phosphate synthase / aspartate carbamoyltransferase / dihydroorotase [EC:6.3.5.5 2.1.3.2 3.5.2.3]
E        comp144679_c0_seq10|cad; <a href="/dbget-bin/www_bget?K11540">K11540</a>  CAD; carbamoyl-phosphate synthase / aspartate carbamoyltransferase / dihydroorotase [EC:6.3.5.5 2.1.3.2 3.5.2.3]
E        comp144679_c0_seq12; <a href="/dbget-bin/www_bget?K11540">K11540</a>  CAD; carbamoyl-phosphate synthase / aspartate carbamoyltransferase / dihydroorotase [EC:6.3.5.5 2.1.3.2 3.5.2.3]
E        comp144679_c0_seq13|cad; <a href="/dbget-bin/www_bget?K11540">K11540</a>  CAD; carbamoyl-phosphate synthase / aspartate carbamoyltransferase / dihydroorotase [EC:6.3.5.5 2.1.3.2 3.5.2.3]
E        comp144679_c0_seq15; <a href="/dbget-bin/www_bget?K11540">K11540</a>  CAD; carbamoyl-phosphate synthase / aspartate carbamoyltransferase / dihydroorotase [EC:6.3.5.5 2.1.3.2 3.5.2.3]
E        comp144679_c0_seq16; <a href="/dbget-bin/www_bget?K11540">K11540</a>  CAD; carbamoyl-phosphate synthase / aspartate carbamoyltransferase / dihydroorotase [EC:6.3.5.5 2.1.3.2 3.5.2.3]
E        comp144679_c0_seq19|cad; <a href="/dbget-bin/www_bget?K11540">K11540</a>  CAD; carbamoyl-phosphate synthase / aspartate carbamoyltransferase / dihydroorotase [EC:6.3.5.5 2.1.3.2 3.5.2.3]
E        comp144679_c0_seq20; <a href="/dbget-bin/www_bget?K11540">K11540</a>  CAD; carbamoyl-phosphate synthase / aspartate carbamoyltransferase / dihydroorotase [EC:6.3.5.5 2.1.3.2 3.5.2.3]
E        comp144679_c0_seq21; <a href="/dbget-bin/www_bget?K11540">K11540</a>  CAD; carbamoyl-phosphate synthase / aspartate carbamoyltransferase / dihydroorotase [EC:6.3.5.5 2.1.3.2 3.5.2.3]
E        comp144679_c0_seq23; <a href="/dbget-bin/www_bget?K11540">K11540</a>  CAD; carbamoyl-phosphate synthase / aspartate carbamoyltransferase / dihydroorotase [EC:6.3.5.5 2.1.3.2 3.5.2.3]
E        comp144679_c0_seq24|cad; <a href="/dbget-bin/www_bget?K11540">K11540</a>  CAD; carbamoyl-phosphate synthase / aspartate carbamoyltransferase / dihydroorotase [EC:6.3.5.5 2.1.3.2 3.5.2.3]
E        comp141409_c3_seq3|dihydroorotate; <a href="/dbget-bin/www_bget?K00254">K00254</a>  DHODH; dihydroorotate dehydrogenase [EC:1.3.5.2]
E        comp141409_c3_seq4|dihydroorotate; <a href="/dbget-bin/www_bget?K00254">K00254</a>  DHODH; dihydroorotate dehydrogenase [EC:1.3.5.2]
E        comp142906_c2_seq22|uridine; <a href="/dbget-bin/www_bget?K13421">K13421</a>  UMPS; uridine monophosphate synthetase [EC:2.4.2.10 4.1.1.23]
D      <a href="/kegg-bin/show_module?M00052">M00052</a>  Pyrimidine ribonucleotide biosynthesis, UMP => UDP/UTP,CDP/CTP [PATH:<a href="/kegg-bin/show_pathway?map00240+M00052">map00240</a>]
E        comp73071_c0_seq1|ump-cmp; <a href="/dbget-bin/www_bget?K13800">K13800</a>  CMPK1, UMPK; UMP-CMP kinase [EC:2.7.4.- 2.7.4.14]
E        comp73071_c0_seq2|ump-cmp; <a href="/dbget-bin/www_bget?K13800">K13800</a>  CMPK1, UMPK; UMP-CMP kinase [EC:2.7.4.- 2.7.4.14]
E        comp120293_c0_seq1|nucleoside; <a href="/dbget-bin/www_bget?K00940">K00940</a>  E2.7.4.6, ndk; nucleoside-diphosphate kinase [EC:2.7.4.6]
E        comp131276_c1_seq7|nucleoside; <a href="/dbget-bin/www_bget?K00940">K00940</a>  E2.7.4.6, ndk; nucleoside-diphosphate kinase [EC:2.7.4.6]
E        comp140329_c0_seq5|nucleoside; <a href="/dbget-bin/www_bget?K00940">K00940</a>  E2.7.4.6, ndk; nucleoside-diphosphate kinase [EC:2.7.4.6]
E        comp140329_c0_seq7|nucleoside; <a href="/dbget-bin/www_bget?K00940">K00940</a>  E2.7.4.6, ndk; nucleoside-diphosphate kinase [EC:2.7.4.6]
E        comp142484_c1_seq7|non-metastatic; <a href="/dbget-bin/www_bget?K00940">K00940</a>  E2.7.4.6, ndk; nucleoside-diphosphate kinase [EC:2.7.4.6]
E        comp142484_c1_seq13|non-metastatic; <a href="/dbget-bin/www_bget?K00940">K00940</a>  E2.7.4.6, ndk; nucleoside-diphosphate kinase [EC:2.7.4.6]
E        comp142484_c1_seq17|non-metastatic; <a href="/dbget-bin/www_bget?K00940">K00940</a>  E2.7.4.6, ndk; nucleoside-diphosphate kinase [EC:2.7.4.6]
E        comp142899_c1_seq7|nucleoside; <a href="/dbget-bin/www_bget?K00940">K00940</a>  E2.7.4.6, ndk; nucleoside-diphosphate kinase [EC:2.7.4.6]
E        comp142899_c1_seq8|nucleoside; <a href="/dbget-bin/www_bget?K00940">K00940</a>  E2.7.4.6, ndk; nucleoside-diphosphate kinase [EC:2.7.4.6]
E        comp142899_c1_seq9|nucleoside; <a href="/dbget-bin/www_bget?K00940">K00940</a>  E2.7.4.6, ndk; nucleoside-diphosphate kinase [EC:2.7.4.6]
E        comp142899_c1_seq13|nucleoside; <a href="/dbget-bin/www_bget?K00940">K00940</a>  E2.7.4.6, ndk; nucleoside-diphosphate kinase [EC:2.7.4.6]
E        comp142876_c4_seq8|ctp; <a href="/dbget-bin/www_bget?K01937">K01937</a>  E6.3.4.2, pyrG; CTP synthase [EC:6.3.4.2]
E        comp142876_c4_seq11|ctp; <a href="/dbget-bin/www_bget?K01937">K01937</a>  E6.3.4.2, pyrG; CTP synthase [EC:6.3.4.2]
E        comp142876_c4_seq12|ctp; <a href="/dbget-bin/www_bget?K01937">K01937</a>  E6.3.4.2, pyrG; CTP synthase [EC:6.3.4.2]
E        comp142876_c4_seq15|ctp; <a href="/dbget-bin/www_bget?K01937">K01937</a>  E6.3.4.2, pyrG; CTP synthase [EC:6.3.4.2]
D      <a href="/kegg-bin/show_module?M00053">M00053</a>  Pyrimidine deoxyribonuleotide biosynthesis, CDP/CTP => dCDP/dCTP,dTDP/dTTP [PATH:<a href="/kegg-bin/show_pathway?map00240+M00053">map00240</a>]
E        comp136344_c0_seq7|ribonucleoside-diphosphate; <a href="/dbget-bin/www_bget?K10807">K10807</a>  RRM1; ribonucleoside-diphosphate reductase subunit M1 [EC:1.17.4.1]
E        comp136344_c0_seq8|ribonucleoside-diphosphate; <a href="/dbget-bin/www_bget?K10807">K10807</a>  RRM1; ribonucleoside-diphosphate reductase subunit M1 [EC:1.17.4.1]
E        comp134433_c0_seq1|ribonucleoside-diphosphate; <a href="/dbget-bin/www_bget?K10808">K10808</a>  RRM2; ribonucleoside-diphosphate reductase subunit M2 [EC:1.17.4.1]
E        comp144336_c3_seq1|ribonucleoside-diphosphate; <a href="/dbget-bin/www_bget?K10808">K10808</a>  RRM2; ribonucleoside-diphosphate reductase subunit M2 [EC:1.17.4.1]
E        comp144336_c3_seq8|rho; <a href="/dbget-bin/www_bget?K10808">K10808</a>  RRM2; ribonucleoside-diphosphate reductase subunit M2 [EC:1.17.4.1]
E        comp144336_c3_seq9|rho; <a href="/dbget-bin/www_bget?K10808">K10808</a>  RRM2; ribonucleoside-diphosphate reductase subunit M2 [EC:1.17.4.1]
E        comp144336_c3_seq16|rho; <a href="/dbget-bin/www_bget?K10808">K10808</a>  RRM2; ribonucleoside-diphosphate reductase subunit M2 [EC:1.17.4.1]
E        comp144336_c3_seq19|rho; <a href="/dbget-bin/www_bget?K10808">K10808</a>  RRM2; ribonucleoside-diphosphate reductase subunit M2 [EC:1.17.4.1]
E        comp144336_c3_seq32|ribonucleoside-diphosphate; <a href="/dbget-bin/www_bget?K10808">K10808</a>  RRM2; ribonucleoside-diphosphate reductase subunit M2 [EC:1.17.4.1]
E        comp144336_c3_seq34|rho; <a href="/dbget-bin/www_bget?K10808">K10808</a>  RRM2; ribonucleoside-diphosphate reductase subunit M2 [EC:1.17.4.1]
E        comp144336_c3_seq48|rho; <a href="/dbget-bin/www_bget?K10808">K10808</a>  RRM2; ribonucleoside-diphosphate reductase subunit M2 [EC:1.17.4.1]
E        comp144336_c3_seq49|rho; <a href="/dbget-bin/www_bget?K10808">K10808</a>  RRM2; ribonucleoside-diphosphate reductase subunit M2 [EC:1.17.4.1]
E        comp144336_c3_seq52|ribonucleoside-diphosphate; <a href="/dbget-bin/www_bget?K10808">K10808</a>  RRM2; ribonucleoside-diphosphate reductase subunit M2 [EC:1.17.4.1]
E        comp144336_c3_seq57|rho; <a href="/dbget-bin/www_bget?K10808">K10808</a>  RRM2; ribonucleoside-diphosphate reductase subunit M2 [EC:1.17.4.1]
E        comp144336_c3_seq58|rho; <a href="/dbget-bin/www_bget?K10808">K10808</a>  RRM2; ribonucleoside-diphosphate reductase subunit M2 [EC:1.17.4.1]
E        comp144336_c3_seq59|ribonucleoside-diphosphate; <a href="/dbget-bin/www_bget?K10808">K10808</a>  RRM2; ribonucleoside-diphosphate reductase subunit M2 [EC:1.17.4.1]
E        comp144336_c3_seq72|rho; <a href="/dbget-bin/www_bget?K10808">K10808</a>  RRM2; ribonucleoside-diphosphate reductase subunit M2 [EC:1.17.4.1]
E        comp144336_c3_seq75|rho; <a href="/dbget-bin/www_bget?K10808">K10808</a>  RRM2; ribonucleoside-diphosphate reductase subunit M2 [EC:1.17.4.1]
E        comp144336_c3_seq76|ribonucleoside-diphosphate; <a href="/dbget-bin/www_bget?K10808">K10808</a>  RRM2; ribonucleoside-diphosphate reductase subunit M2 [EC:1.17.4.1]
E        comp144336_c3_seq79|ribonucleoside-diphosphate; <a href="/dbget-bin/www_bget?K10808">K10808</a>  RRM2; ribonucleoside-diphosphate reductase subunit M2 [EC:1.17.4.1]
E        comp144336_c3_seq81|rho; <a href="/dbget-bin/www_bget?K10808">K10808</a>  RRM2; ribonucleoside-diphosphate reductase subunit M2 [EC:1.17.4.1]
E        comp144336_c3_seq83|rho; <a href="/dbget-bin/www_bget?K10808">K10808</a>  RRM2; ribonucleoside-diphosphate reductase subunit M2 [EC:1.17.4.1]
E        comp144336_c3_seq90|rho; <a href="/dbget-bin/www_bget?K10808">K10808</a>  RRM2; ribonucleoside-diphosphate reductase subunit M2 [EC:1.17.4.1]
E        comp144336_c3_seq92|ribonucleoside-diphosphate; <a href="/dbget-bin/www_bget?K10808">K10808</a>  RRM2; ribonucleoside-diphosphate reductase subunit M2 [EC:1.17.4.1]
E        comp144336_c3_seq106|rho; <a href="/dbget-bin/www_bget?K10808">K10808</a>  RRM2; ribonucleoside-diphosphate reductase subunit M2 [EC:1.17.4.1]
E        comp144336_c3_seq112|rho; <a href="/dbget-bin/www_bget?K10808">K10808</a>  RRM2; ribonucleoside-diphosphate reductase subunit M2 [EC:1.17.4.1]
E        comp120293_c0_seq1|nucleoside; <a href="/dbget-bin/www_bget?K00940">K00940</a>  E2.7.4.6, ndk; nucleoside-diphosphate kinase [EC:2.7.4.6]
E        comp131276_c1_seq7|nucleoside; <a href="/dbget-bin/www_bget?K00940">K00940</a>  E2.7.4.6, ndk; nucleoside-diphosphate kinase [EC:2.7.4.6]
E        comp140329_c0_seq5|nucleoside; <a href="/dbget-bin/www_bget?K00940">K00940</a>  E2.7.4.6, ndk; nucleoside-diphosphate kinase [EC:2.7.4.6]
E        comp140329_c0_seq7|nucleoside; <a href="/dbget-bin/www_bget?K00940">K00940</a>  E2.7.4.6, ndk; nucleoside-diphosphate kinase [EC:2.7.4.6]
E        comp142484_c1_seq7|non-metastatic; <a href="/dbget-bin/www_bget?K00940">K00940</a>  E2.7.4.6, ndk; nucleoside-diphosphate kinase [EC:2.7.4.6]
E        comp142484_c1_seq13|non-metastatic; <a href="/dbget-bin/www_bget?K00940">K00940</a>  E2.7.4.6, ndk; nucleoside-diphosphate kinase [EC:2.7.4.6]
E        comp142484_c1_seq17|non-metastatic; <a href="/dbget-bin/www_bget?K00940">K00940</a>  E2.7.4.6, ndk; nucleoside-diphosphate kinase [EC:2.7.4.6]
E        comp142899_c1_seq7|nucleoside; <a href="/dbget-bin/www_bget?K00940">K00940</a>  E2.7.4.6, ndk; nucleoside-diphosphate kinase [EC:2.7.4.6]
E        comp142899_c1_seq8|nucleoside; <a href="/dbget-bin/www_bget?K00940">K00940</a>  E2.7.4.6, ndk; nucleoside-diphosphate kinase [EC:2.7.4.6]
E        comp142899_c1_seq9|nucleoside; <a href="/dbget-bin/www_bget?K00940">K00940</a>  E2.7.4.6, ndk; nucleoside-diphosphate kinase [EC:2.7.4.6]
E        comp142899_c1_seq13|nucleoside; <a href="/dbget-bin/www_bget?K00940">K00940</a>  E2.7.4.6, ndk; nucleoside-diphosphate kinase [EC:2.7.4.6]
E        comp139341_c0_seq1|deoxyuridine; <a href="/dbget-bin/www_bget?K01520">K01520</a>  E3.6.1.23, dut; dUTP pyrophosphatase [EC:3.6.1.23]
E        comp139341_c0_seq5|deoxyuridine; <a href="/dbget-bin/www_bget?K01520">K01520</a>  E3.6.1.23, dut; dUTP pyrophosphatase [EC:3.6.1.23]
E        comp139341_c0_seq11|deoxyuridine; <a href="/dbget-bin/www_bget?K01520">K01520</a>  E3.6.1.23, dut; dUTP pyrophosphatase [EC:3.6.1.23]
E        comp137696_c1_seq6|thymidylate; <a href="/dbget-bin/www_bget?K00560">K00560</a>  E2.1.1.45, thyA; thymidylate synthase [EC:2.1.1.45]
E        comp137696_c1_seq8|thymidylate; <a href="/dbget-bin/www_bget?K00560">K00560</a>  E2.1.1.45, thyA; thymidylate synthase [EC:2.1.1.45]
E        comp141996_c0_seq7|cysteine; <a href="/dbget-bin/www_bget?K00943">K00943</a>  E2.7.4.9, tmk; dTMP kinase [EC:2.7.4.9]
E        comp141996_c0_seq9|cysteine; <a href="/dbget-bin/www_bget?K00943">K00943</a>  E2.7.4.9, tmk; dTMP kinase [EC:2.7.4.9]
E        comp141996_c0_seq13|cysteine; <a href="/dbget-bin/www_bget?K00943">K00943</a>  E2.7.4.9, tmk; dTMP kinase [EC:2.7.4.9]
E        comp141996_c0_seq15|thymidylate; <a href="/dbget-bin/www_bget?K00943">K00943</a>  E2.7.4.9, tmk; dTMP kinase [EC:2.7.4.9]
E        comp141996_c0_seq16|thymidylate; <a href="/dbget-bin/www_bget?K00943">K00943</a>  E2.7.4.9, tmk; dTMP kinase [EC:2.7.4.9]
E        comp141996_c0_seq20|cysteine; <a href="/dbget-bin/www_bget?K00943">K00943</a>  E2.7.4.9, tmk; dTMP kinase [EC:2.7.4.9]
E        comp141996_c0_seq40|cysteine; <a href="/dbget-bin/www_bget?K00943">K00943</a>  E2.7.4.9, tmk; dTMP kinase [EC:2.7.4.9]
E        comp141996_c0_seq46|cysteine; <a href="/dbget-bin/www_bget?K00943">K00943</a>  E2.7.4.9, tmk; dTMP kinase [EC:2.7.4.9]
E        comp141996_c0_seq48|thymidylate; <a href="/dbget-bin/www_bget?K00943">K00943</a>  E2.7.4.9, tmk; dTMP kinase [EC:2.7.4.9]
E        comp141996_c0_seq49|cysteine; <a href="/dbget-bin/www_bget?K00943">K00943</a>  E2.7.4.9, tmk; dTMP kinase [EC:2.7.4.9]
E        comp141996_c0_seq51|thymidylate; <a href="/dbget-bin/www_bget?K00943">K00943</a>  E2.7.4.9, tmk; dTMP kinase [EC:2.7.4.9]
E        comp141996_c0_seq55|cysteine; <a href="/dbget-bin/www_bget?K00943">K00943</a>  E2.7.4.9, tmk; dTMP kinase [EC:2.7.4.9]
D      <a href="/kegg-bin/show_module?M00046">M00046</a>  Pyrimidine degradation, uracil => beta-alanine, thymine => 3-aminoisobutanoate [PATH:<a href="/kegg-bin/show_pathway?map00240+M00046">map00240</a>]
E        comp140692_c1_seq2|dihydropyrimidine; <a href="/dbget-bin/www_bget?K00207">K00207</a>  E1.3.1.2, DPYD; dihydropyrimidine dehydrogenase (NADP+) [EC:1.3.1.2]
E        comp140692_c1_seq16|dihydropyrimidine; <a href="/dbget-bin/www_bget?K00207">K00207</a>  E1.3.1.2, DPYD; dihydropyrimidine dehydrogenase (NADP+) [EC:1.3.1.2]
E        comp140692_c1_seq19|dihydropyrimidine; <a href="/dbget-bin/www_bget?K00207">K00207</a>  E1.3.1.2, DPYD; dihydropyrimidine dehydrogenase (NADP+) [EC:1.3.1.2]
E        comp140692_c1_seq26|dihydropyrimidine; <a href="/dbget-bin/www_bget?K00207">K00207</a>  E1.3.1.2, DPYD; dihydropyrimidine dehydrogenase (NADP+) [EC:1.3.1.2]
E        comp140692_c1_seq31|dihydropyrimidine; <a href="/dbget-bin/www_bget?K00207">K00207</a>  E1.3.1.2, DPYD; dihydropyrimidine dehydrogenase (NADP+) [EC:1.3.1.2]
E        comp140692_c1_seq47|dihydropyrimidine; <a href="/dbget-bin/www_bget?K00207">K00207</a>  E1.3.1.2, DPYD; dihydropyrimidine dehydrogenase (NADP+) [EC:1.3.1.2]
E        comp140692_c1_seq49|dihydropyrimidine; <a href="/dbget-bin/www_bget?K00207">K00207</a>  E1.3.1.2, DPYD; dihydropyrimidine dehydrogenase (NADP+) [EC:1.3.1.2]
E        comp140692_c1_seq56|dihydropyrimidine; <a href="/dbget-bin/www_bget?K00207">K00207</a>  E1.3.1.2, DPYD; dihydropyrimidine dehydrogenase (NADP+) [EC:1.3.1.2]
E        comp142377_c2_seq9|dihydropyrimidinase; <a href="/dbget-bin/www_bget?K01464">K01464</a>  E3.5.2.2, DPYS; dihydropyrimidinase [EC:3.5.2.2]
E        comp142377_c2_seq30|dihydropyrimidinase; <a href="/dbget-bin/www_bget?K01464">K01464</a>  E3.5.2.2, DPYS; dihydropyrimidinase [EC:3.5.2.2]
E        comp142377_c2_seq41|dihydropyrimidinase; <a href="/dbget-bin/www_bget?K01464">K01464</a>  E3.5.2.2, DPYS; dihydropyrimidinase [EC:3.5.2.2]
E        comp140814_c1_seq1|beta-ureidopropionase; <a href="/dbget-bin/www_bget?K01431">K01431</a>  E3.5.1.6; beta-ureidopropionase [EC:3.5.1.6]
E        comp140814_c1_seq28|beta-ureidopropionase; <a href="/dbget-bin/www_bget?K01431">K01431</a>  E3.5.1.6; beta-ureidopropionase [EC:3.5.1.6]
E        comp140814_c1_seq34|beta-ureidopropionase; <a href="/dbget-bin/www_bget?K01431">K01431</a>  E3.5.1.6; beta-ureidopropionase [EC:3.5.1.6]
E        comp140814_c1_seq39|beta-ureidopropionase; <a href="/dbget-bin/www_bget?K01431">K01431</a>  E3.5.1.6; beta-ureidopropionase [EC:3.5.1.6]
C    Serine and threonine metabolism
D      <a href="/kegg-bin/show_module?M00020">M00020</a>  Serine biosynthesis, glycerate-3P => serine [PATH:<a href="/kegg-bin/show_pathway?map00260+M00020">map00260</a>]
E        comp132036_c0_seq1|d-3-phosphoglycerate; <a href="/dbget-bin/www_bget?K00058">K00058</a>  serA, PHGDH; D-3-phosphoglycerate dehydrogenase [EC:1.1.1.95]
E        comp132294_c0_seq1|phosphoserine; <a href="/dbget-bin/www_bget?K00831">K00831</a>  serC, PSAT1; phosphoserine aminotransferase [EC:2.6.1.52]
E        comp132294_c0_seq6|phosphoserine; <a href="/dbget-bin/www_bget?K00831">K00831</a>  serC, PSAT1; phosphoserine aminotransferase [EC:2.6.1.52]
E        comp132294_c0_seq8|phosphoserine; <a href="/dbget-bin/www_bget?K00831">K00831</a>  serC, PSAT1; phosphoserine aminotransferase [EC:2.6.1.52]
E        comp74250_c0_seq1|phosphoserine; <a href="/dbget-bin/www_bget?K01079">K01079</a>  serB, PSPH; phosphoserine phosphatase [EC:3.1.3.3]
D      <a href="/kegg-bin/show_module?M00018">M00018</a>  Threonine biosynthesis, apartate => homoserine => threonine [PATH:<a href="/kegg-bin/show_pathway?map00260+M00018">map00260</a>]
D      <a href="/kegg-bin/show_module?M00555">M00555</a>  Betaine biosynthesis, choline => betaine [PATH:<a href="/kegg-bin/show_pathway?map00260+M00555">map00260</a>]
E        comp131437_c0_seq1|choline; <a href="/dbget-bin/www_bget?K00108">K00108</a>  E1.1.99.1, betA, CHDH; choline dehydrogenase [EC:1.1.99.1]
C    Cysteine and methionine metabolism
D      <a href="/kegg-bin/show_module?M00021">M00021</a>  Cysteine biosynthesis, serine => cysteine [PATH:<a href="/kegg-bin/show_pathway?map00270+M00021">map00270</a>]
D      <a href="/kegg-bin/show_module?M00338">M00338</a>  Cysteine biosynthesis, homocysteine + serine => cysteine [PATH:<a href="/kegg-bin/show_pathway?map00270+M00338">map00270</a>]
E        comp143899_c0_seq10|cystathionine; <a href="/dbget-bin/www_bget?K01697">K01697</a>  E4.2.1.22, CBS; cystathionine beta-synthase [EC:4.2.1.22]
E        comp143899_c0_seq11|cystathionine; <a href="/dbget-bin/www_bget?K01697">K01697</a>  E4.2.1.22, CBS; cystathionine beta-synthase [EC:4.2.1.22]
E        comp143899_c0_seq20|cystathionine; <a href="/dbget-bin/www_bget?K01697">K01697</a>  E4.2.1.22, CBS; cystathionine beta-synthase [EC:4.2.1.22]
E        comp143899_c0_seq22|cystathionine; <a href="/dbget-bin/www_bget?K01697">K01697</a>  E4.2.1.22, CBS; cystathionine beta-synthase [EC:4.2.1.22]
E        comp143899_c0_seq23|cystathionine; <a href="/dbget-bin/www_bget?K01697">K01697</a>  E4.2.1.22, CBS; cystathionine beta-synthase [EC:4.2.1.22]
E        comp142362_c2_seq1|cystathionine; <a href="/dbget-bin/www_bget?K01758">K01758</a>  E4.4.1.1; cystathionine gamma-lyase [EC:4.4.1.1]
E        comp142362_c2_seq3|cystathionine; <a href="/dbget-bin/www_bget?K01758">K01758</a>  E4.4.1.1; cystathionine gamma-lyase [EC:4.4.1.1]
E        comp142362_c2_seq4|cystathionine; <a href="/dbget-bin/www_bget?K01758">K01758</a>  E4.4.1.1; cystathionine gamma-lyase [EC:4.4.1.1]
E        comp142362_c2_seq7|cystathionine; <a href="/dbget-bin/www_bget?K01758">K01758</a>  E4.4.1.1; cystathionine gamma-lyase [EC:4.4.1.1]
E        comp142362_c2_seq14|cystathionine; <a href="/dbget-bin/www_bget?K01758">K01758</a>  E4.4.1.1; cystathionine gamma-lyase [EC:4.4.1.1]
E        comp142362_c2_seq15|cystathionine; <a href="/dbget-bin/www_bget?K01758">K01758</a>  E4.4.1.1; cystathionine gamma-lyase [EC:4.4.1.1]
E        comp142362_c2_seq16|cystathionine; <a href="/dbget-bin/www_bget?K01758">K01758</a>  E4.4.1.1; cystathionine gamma-lyase [EC:4.4.1.1]
E        comp142362_c2_seq20|cystathionine; <a href="/dbget-bin/www_bget?K01758">K01758</a>  E4.4.1.1; cystathionine gamma-lyase [EC:4.4.1.1]
E        comp142362_c2_seq21|cystathionine; <a href="/dbget-bin/www_bget?K01758">K01758</a>  E4.4.1.1; cystathionine gamma-lyase [EC:4.4.1.1]
E        comp142362_c2_seq23|cystathionine; <a href="/dbget-bin/www_bget?K01758">K01758</a>  E4.4.1.1; cystathionine gamma-lyase [EC:4.4.1.1]
E        comp142362_c2_seq24|cystathionine; <a href="/dbget-bin/www_bget?K01758">K01758</a>  E4.4.1.1; cystathionine gamma-lyase [EC:4.4.1.1]
E        comp142362_c2_seq28|cystathionine; <a href="/dbget-bin/www_bget?K01758">K01758</a>  E4.4.1.1; cystathionine gamma-lyase [EC:4.4.1.1]
E        comp142362_c2_seq33|cystathionine; <a href="/dbget-bin/www_bget?K01758">K01758</a>  E4.4.1.1; cystathionine gamma-lyase [EC:4.4.1.1]
E        comp142362_c2_seq34|cystathionine; <a href="/dbget-bin/www_bget?K01758">K01758</a>  E4.4.1.1; cystathionine gamma-lyase [EC:4.4.1.1]
E        comp142362_c2_seq43|cystathionine; <a href="/dbget-bin/www_bget?K01758">K01758</a>  E4.4.1.1; cystathionine gamma-lyase [EC:4.4.1.1]
E        comp142362_c2_seq44|cystathionine; <a href="/dbget-bin/www_bget?K01758">K01758</a>  E4.4.1.1; cystathionine gamma-lyase [EC:4.4.1.1]
D      <a href="/kegg-bin/show_module?M00017">M00017</a>  Methionine biosynthesis, apartate => homoserine => methionine [PATH:<a href="/kegg-bin/show_pathway?map00270+M00017">map00270</a>]
E        comp139549_c0_seq1|5-methyltetrahydrofolate-homocysteine; <a href="/dbget-bin/www_bget?K00548">K00548</a>  metH, MTR; 5-methyltetrahydrofolate--homocysteine methyltransferase [EC:2.1.1.13]
E        comp139549_c0_seq5|methionine; <a href="/dbget-bin/www_bget?K00548">K00548</a>  metH, MTR; 5-methyltetrahydrofolate--homocysteine methyltransferase [EC:2.1.1.13]
E        comp139549_c0_seq6|5-methyltetrahydrofolate-homocysteine; <a href="/dbget-bin/www_bget?K00548">K00548</a>  metH, MTR; 5-methyltetrahydrofolate--homocysteine methyltransferase [EC:2.1.1.13]
E        comp139549_c0_seq8|5-methyltetrahydrofolate-homocysteine; <a href="/dbget-bin/www_bget?K00548">K00548</a>  metH, MTR; 5-methyltetrahydrofolate--homocysteine methyltransferase [EC:2.1.1.13]
E        comp139549_c0_seq9|5-methyltetrahydrofolate-homocysteine; <a href="/dbget-bin/www_bget?K00548">K00548</a>  metH, MTR; 5-methyltetrahydrofolate--homocysteine methyltransferase [EC:2.1.1.13]
E        comp139549_c0_seq13|5-methyltetrahydrofolate-homocysteine; <a href="/dbget-bin/www_bget?K00548">K00548</a>  metH, MTR; 5-methyltetrahydrofolate--homocysteine methyltransferase [EC:2.1.1.13]
E        comp139549_c0_seq17|5-methyltetrahydrofolate-homocysteine; <a href="/dbget-bin/www_bget?K00548">K00548</a>  metH, MTR; 5-methyltetrahydrofolate--homocysteine methyltransferase [EC:2.1.1.13]
E        comp139549_c0_seq18|5-methyltetrahydrofolate-homocysteine; <a href="/dbget-bin/www_bget?K00548">K00548</a>  metH, MTR; 5-methyltetrahydrofolate--homocysteine methyltransferase [EC:2.1.1.13]
E        comp139549_c0_seq19|5-methyltetrahydrofolate-homocysteine; <a href="/dbget-bin/www_bget?K00548">K00548</a>  metH, MTR; 5-methyltetrahydrofolate--homocysteine methyltransferase [EC:2.1.1.13]
D      <a href="/kegg-bin/show_module?M00034">M00034</a>  Methionine salvage pathway [PATH:<a href="/kegg-bin/show_pathway?map00270+M00034">map00270</a>]
E        comp136786_c1_seq1|methionine; <a href="/dbget-bin/www_bget?K00789">K00789</a>  metK; S-adenosylmethionine synthetase [EC:2.5.1.6]
E        comp136786_c1_seq7|methionine; <a href="/dbget-bin/www_bget?K00789">K00789</a>  metK; S-adenosylmethionine synthetase [EC:2.5.1.6]
E        comp136786_c1_seq13|methionine; <a href="/dbget-bin/www_bget?K00789">K00789</a>  metK; S-adenosylmethionine synthetase [EC:2.5.1.6]
E        comp136786_c1_seq18|methionine; <a href="/dbget-bin/www_bget?K00789">K00789</a>  metK; S-adenosylmethionine synthetase [EC:2.5.1.6]
E        comp143230_c1_seq15|s-adenosylmethionine; <a href="/dbget-bin/www_bget?K00789">K00789</a>  metK; S-adenosylmethionine synthetase [EC:2.5.1.6]
E        comp143230_c1_seq27|s-adenosylmethionine; <a href="/dbget-bin/www_bget?K00789">K00789</a>  metK; S-adenosylmethionine synthetase [EC:2.5.1.6]
E        comp142406_c2_seq9|s-adenosylmethionine; <a href="/dbget-bin/www_bget?K00789">K00789</a>  metK; S-adenosylmethionine synthetase [EC:2.5.1.6]
E        comp142406_c2_seq21|s-adenosylmethionine; <a href="/dbget-bin/www_bget?K00789">K00789</a>  metK; S-adenosylmethionine synthetase [EC:2.5.1.6]
E        comp144963_c5_seq6|s-adenosylmethionine; <a href="/dbget-bin/www_bget?K00789">K00789</a>  metK; S-adenosylmethionine synthetase [EC:2.5.1.6]
E        comp143521_c9_seq4|adenosylmethionine; <a href="/dbget-bin/www_bget?K01611">K01611</a>  speD, AMD1; S-adenosylmethionine decarboxylase [EC:4.1.1.50]
E        comp143521_c9_seq5|s-adenosylmethionine; <a href="/dbget-bin/www_bget?K01611">K01611</a>  speD, AMD1; S-adenosylmethionine decarboxylase [EC:4.1.1.50]
E        comp138717_c0_seq5|spermidine; <a href="/dbget-bin/www_bget?K00797">K00797</a>  speE, SRM; spermidine synthase [EC:2.5.1.16]
E        comp138717_c0_seq10|spermidine; <a href="/dbget-bin/www_bget?K00797">K00797</a>  speE, SRM; spermidine synthase [EC:2.5.1.16]
E        comp139988_c1_seq6|s-methyl-5; <a href="/dbget-bin/www_bget?K00772">K00772</a>  E2.4.2.28, mtaP; 5'-methylthioadenosine phosphorylase [EC:2.4.2.28]
E        comp139988_c1_seq16|s-methyl-5; <a href="/dbget-bin/www_bget?K00772">K00772</a>  E2.4.2.28, mtaP; 5'-methylthioadenosine phosphorylase [EC:2.4.2.28]
E        comp176692_c0_seq1|methylthioribose-1-phosphate; <a href="/dbget-bin/www_bget?K08963">K08963</a>  mtnA; methylthioribose-1-phosphate isomerase [EC:5.3.1.23]
E        comp135392_c0_seq4|probable; <a href="/dbget-bin/www_bget?K08964">K08964</a>  mtnB; methylthioribulose-1-phosphate dehydratase [EC:4.2.1.109]
E        comp131225_c1_seq1|enolase-phosphatase; <a href="/dbget-bin/www_bget?K09880">K09880</a>  mtnC, ENOPH1; enolase-phosphatase E1 [EC:3.1.3.77]
E        comp138880_c0_seq1|-dihydroxy-3-keto-5-methylthiopentene; <a href="/dbget-bin/www_bget?K08967">K08967</a>  mtnD, mtnZ, ADI1; 1,2-dihydroxy-3-keto-5-methylthiopentene dioxygenase [EC:1.13.11.53 1.13.11.54]
E        comp138880_c0_seq3|-dihydroxy-3-keto-5-methylthiopentene; <a href="/dbget-bin/www_bget?K08967">K08967</a>  mtnD, mtnZ, ADI1; 1,2-dihydroxy-3-keto-5-methylthiopentene dioxygenase [EC:1.13.11.53 1.13.11.54]
E        comp89912_c0_seq2|tyrosine; <a href="/dbget-bin/www_bget?K00815">K00815</a>  TAT; tyrosine aminotransferase [EC:2.6.1.5]
D      <a href="/kegg-bin/show_module?M00035">M00035</a>  Methionine degradation [PATH:<a href="/kegg-bin/show_pathway?map00270+M00035">map00270</a>]
E        comp136786_c1_seq1|methionine; <a href="/dbget-bin/www_bget?K00789">K00789</a>  metK; S-adenosylmethionine synthetase [EC:2.5.1.6]
E        comp136786_c1_seq7|methionine; <a href="/dbget-bin/www_bget?K00789">K00789</a>  metK; S-adenosylmethionine synthetase [EC:2.5.1.6]
E        comp136786_c1_seq13|methionine; <a href="/dbget-bin/www_bget?K00789">K00789</a>  metK; S-adenosylmethionine synthetase [EC:2.5.1.6]
E        comp136786_c1_seq18|methionine; <a href="/dbget-bin/www_bget?K00789">K00789</a>  metK; S-adenosylmethionine synthetase [EC:2.5.1.6]
E        comp143230_c1_seq15|s-adenosylmethionine; <a href="/dbget-bin/www_bget?K00789">K00789</a>  metK; S-adenosylmethionine synthetase [EC:2.5.1.6]
E        comp143230_c1_seq27|s-adenosylmethionine; <a href="/dbget-bin/www_bget?K00789">K00789</a>  metK; S-adenosylmethionine synthetase [EC:2.5.1.6]
E        comp142406_c2_seq9|s-adenosylmethionine; <a href="/dbget-bin/www_bget?K00789">K00789</a>  metK; S-adenosylmethionine synthetase [EC:2.5.1.6]
E        comp142406_c2_seq21|s-adenosylmethionine; <a href="/dbget-bin/www_bget?K00789">K00789</a>  metK; S-adenosylmethionine synthetase [EC:2.5.1.6]
E        comp144963_c5_seq6|s-adenosylmethionine; <a href="/dbget-bin/www_bget?K00789">K00789</a>  metK; S-adenosylmethionine synthetase [EC:2.5.1.6]
E        comp139403_c3_seq3|dna; <a href="/dbget-bin/www_bget?K00558">K00558</a>  E2.1.1.37, DNMT, dcm; DNA (cytosine-5-)-methyltransferase [EC:2.1.1.37]
E        comp139403_c3_seq4|dna; <a href="/dbget-bin/www_bget?K00558">K00558</a>  E2.1.1.37, DNMT, dcm; DNA (cytosine-5-)-methyltransferase [EC:2.1.1.37]
E        comp139403_c3_seq8|dna; <a href="/dbget-bin/www_bget?K00558">K00558</a>  E2.1.1.37, DNMT, dcm; DNA (cytosine-5-)-methyltransferase [EC:2.1.1.37]
E        comp139403_c3_seq9|dna; <a href="/dbget-bin/www_bget?K00558">K00558</a>  E2.1.1.37, DNMT, dcm; DNA (cytosine-5-)-methyltransferase [EC:2.1.1.37]
E        comp139403_c3_seq11|dna; <a href="/dbget-bin/www_bget?K00558">K00558</a>  E2.1.1.37, DNMT, dcm; DNA (cytosine-5-)-methyltransferase [EC:2.1.1.37]
E        comp139403_c3_seq12|dna; <a href="/dbget-bin/www_bget?K00558">K00558</a>  E2.1.1.37, DNMT, dcm; DNA (cytosine-5-)-methyltransferase [EC:2.1.1.37]
E        comp139403_c3_seq13|dna; <a href="/dbget-bin/www_bget?K00558">K00558</a>  E2.1.1.37, DNMT, dcm; DNA (cytosine-5-)-methyltransferase [EC:2.1.1.37]
E        comp139403_c3_seq15|dna; <a href="/dbget-bin/www_bget?K00558">K00558</a>  E2.1.1.37, DNMT, dcm; DNA (cytosine-5-)-methyltransferase [EC:2.1.1.37]
E        comp139403_c3_seq17|dna; <a href="/dbget-bin/www_bget?K00558">K00558</a>  E2.1.1.37, DNMT, dcm; DNA (cytosine-5-)-methyltransferase [EC:2.1.1.37]
E        comp139403_c3_seq20|dna; <a href="/dbget-bin/www_bget?K00558">K00558</a>  E2.1.1.37, DNMT, dcm; DNA (cytosine-5-)-methyltransferase [EC:2.1.1.37]
E        comp139403_c3_seq26|dna; <a href="/dbget-bin/www_bget?K00558">K00558</a>  E2.1.1.37, DNMT, dcm; DNA (cytosine-5-)-methyltransferase [EC:2.1.1.37]
E        comp139403_c3_seq27|dna; <a href="/dbget-bin/www_bget?K00558">K00558</a>  E2.1.1.37, DNMT, dcm; DNA (cytosine-5-)-methyltransferase [EC:2.1.1.37]
E        comp143402_c0_seq4|dna; <a href="/dbget-bin/www_bget?K00558">K00558</a>  E2.1.1.37, DNMT, dcm; DNA (cytosine-5-)-methyltransferase [EC:2.1.1.37]
E        comp143402_c0_seq7|dna; <a href="/dbget-bin/www_bget?K00558">K00558</a>  E2.1.1.37, DNMT, dcm; DNA (cytosine-5-)-methyltransferase [EC:2.1.1.37]
E        comp143402_c0_seq8|dna; <a href="/dbget-bin/www_bget?K00558">K00558</a>  E2.1.1.37, DNMT, dcm; DNA (cytosine-5-)-methyltransferase [EC:2.1.1.37]
E        comp143402_c0_seq10|dna; <a href="/dbget-bin/www_bget?K00558">K00558</a>  E2.1.1.37, DNMT, dcm; DNA (cytosine-5-)-methyltransferase [EC:2.1.1.37]
E        comp143402_c0_seq17|dna; <a href="/dbget-bin/www_bget?K00558">K00558</a>  E2.1.1.37, DNMT, dcm; DNA (cytosine-5-)-methyltransferase [EC:2.1.1.37]
E        comp143402_c0_seq19|dna; <a href="/dbget-bin/www_bget?K00558">K00558</a>  E2.1.1.37, DNMT, dcm; DNA (cytosine-5-)-methyltransferase [EC:2.1.1.37]
E        comp143402_c0_seq23|dna; <a href="/dbget-bin/www_bget?K00558">K00558</a>  E2.1.1.37, DNMT, dcm; DNA (cytosine-5-)-methyltransferase [EC:2.1.1.37]
E        comp143402_c0_seq27|dna; <a href="/dbget-bin/www_bget?K00558">K00558</a>  E2.1.1.37, DNMT, dcm; DNA (cytosine-5-)-methyltransferase [EC:2.1.1.37]
E        comp143402_c0_seq28|dna; <a href="/dbget-bin/www_bget?K00558">K00558</a>  E2.1.1.37, DNMT, dcm; DNA (cytosine-5-)-methyltransferase [EC:2.1.1.37]
E        comp143402_c0_seq31|dna; <a href="/dbget-bin/www_bget?K00558">K00558</a>  E2.1.1.37, DNMT, dcm; DNA (cytosine-5-)-methyltransferase [EC:2.1.1.37]
E        comp143402_c0_seq33|dna; <a href="/dbget-bin/www_bget?K00558">K00558</a>  E2.1.1.37, DNMT, dcm; DNA (cytosine-5-)-methyltransferase [EC:2.1.1.37]
E        comp143402_c0_seq37|dnmt1; <a href="/dbget-bin/www_bget?K00558">K00558</a>  E2.1.1.37, DNMT, dcm; DNA (cytosine-5-)-methyltransferase [EC:2.1.1.37]
E        comp143402_c0_seq38|dna; <a href="/dbget-bin/www_bget?K00558">K00558</a>  E2.1.1.37, DNMT, dcm; DNA (cytosine-5-)-methyltransferase [EC:2.1.1.37]
E        comp143402_c0_seq41|dna; <a href="/dbget-bin/www_bget?K00558">K00558</a>  E2.1.1.37, DNMT, dcm; DNA (cytosine-5-)-methyltransferase [EC:2.1.1.37]
E        comp143402_c0_seq44|dna; <a href="/dbget-bin/www_bget?K00558">K00558</a>  E2.1.1.37, DNMT, dcm; DNA (cytosine-5-)-methyltransferase [EC:2.1.1.37]
E        comp143402_c0_seq45|dna; <a href="/dbget-bin/www_bget?K00558">K00558</a>  E2.1.1.37, DNMT, dcm; DNA (cytosine-5-)-methyltransferase [EC:2.1.1.37]
E        comp143402_c0_seq47|dna; <a href="/dbget-bin/www_bget?K00558">K00558</a>  E2.1.1.37, DNMT, dcm; DNA (cytosine-5-)-methyltransferase [EC:2.1.1.37]
E        comp143402_c0_seq49|dna; <a href="/dbget-bin/www_bget?K00558">K00558</a>  E2.1.1.37, DNMT, dcm; DNA (cytosine-5-)-methyltransferase [EC:2.1.1.37]
E        comp143402_c0_seq51|dna; <a href="/dbget-bin/www_bget?K00558">K00558</a>  E2.1.1.37, DNMT, dcm; DNA (cytosine-5-)-methyltransferase [EC:2.1.1.37]
E        comp143402_c0_seq53|dna; <a href="/dbget-bin/www_bget?K00558">K00558</a>  E2.1.1.37, DNMT, dcm; DNA (cytosine-5-)-methyltransferase [EC:2.1.1.37]
E        comp137795_c0_seq6|adenosylhomocysteinase; <a href="/dbget-bin/www_bget?K01251">K01251</a>  E3.3.1.1, ahcY; adenosylhomocysteinase [EC:3.3.1.1]
E        comp137795_c0_seq17|adenosylhomocysteinase; <a href="/dbget-bin/www_bget?K01251">K01251</a>  E3.3.1.1, ahcY; adenosylhomocysteinase [EC:3.3.1.1]
E        comp137795_c0_seq18|adenosylhomocysteinase; <a href="/dbget-bin/www_bget?K01251">K01251</a>  E3.3.1.1, ahcY; adenosylhomocysteinase [EC:3.3.1.1]
E        comp137795_c0_seq29|adenosylhomocysteinase; <a href="/dbget-bin/www_bget?K01251">K01251</a>  E3.3.1.1, ahcY; adenosylhomocysteinase [EC:3.3.1.1]
E        comp137795_c0_seq36|adenosylhomocysteinase; <a href="/dbget-bin/www_bget?K01251">K01251</a>  E3.3.1.1, ahcY; adenosylhomocysteinase [EC:3.3.1.1]
E        comp138369_c0_seq17|adenosylhomocysteinase; <a href="/dbget-bin/www_bget?K01251">K01251</a>  E3.3.1.1, ahcY; adenosylhomocysteinase [EC:3.3.1.1]
E        comp138369_c0_seq26|adenosylhomocysteinase; <a href="/dbget-bin/www_bget?K01251">K01251</a>  E3.3.1.1, ahcY; adenosylhomocysteinase [EC:3.3.1.1]
E        comp138369_c0_seq28|adenosylhomocysteinase; <a href="/dbget-bin/www_bget?K01251">K01251</a>  E3.3.1.1, ahcY; adenosylhomocysteinase [EC:3.3.1.1]
E        comp138369_c0_seq29|adenosylhomocysteinase; <a href="/dbget-bin/www_bget?K01251">K01251</a>  E3.3.1.1, ahcY; adenosylhomocysteinase [EC:3.3.1.1]
E        comp138369_c0_seq38|adenosylhomocysteinase; <a href="/dbget-bin/www_bget?K01251">K01251</a>  E3.3.1.1, ahcY; adenosylhomocysteinase [EC:3.3.1.1]
E        comp140698_c1_seq1|s-adenosylhomocysteine; <a href="/dbget-bin/www_bget?K01251">K01251</a>  E3.3.1.1, ahcY; adenosylhomocysteinase [EC:3.3.1.1]
E        comp140698_c1_seq2|adenosylhomocysteinase; <a href="/dbget-bin/www_bget?K01251">K01251</a>  E3.3.1.1, ahcY; adenosylhomocysteinase [EC:3.3.1.1]
E        comp140698_c1_seq3|s-adenosylhomocysteine; <a href="/dbget-bin/www_bget?K01251">K01251</a>  E3.3.1.1, ahcY; adenosylhomocysteinase [EC:3.3.1.1]
E        comp140698_c1_seq10|s-adenosylhomocysteine; <a href="/dbget-bin/www_bget?K01251">K01251</a>  E3.3.1.1, ahcY; adenosylhomocysteinase [EC:3.3.1.1]
E        comp143734_c0_seq1|adenosylhomocysteinase; <a href="/dbget-bin/www_bget?K01251">K01251</a>  E3.3.1.1, ahcY; adenosylhomocysteinase [EC:3.3.1.1]
E        comp143899_c0_seq10|cystathionine; <a href="/dbget-bin/www_bget?K01697">K01697</a>  E4.2.1.22, CBS; cystathionine beta-synthase [EC:4.2.1.22]
E        comp143899_c0_seq11|cystathionine; <a href="/dbget-bin/www_bget?K01697">K01697</a>  E4.2.1.22, CBS; cystathionine beta-synthase [EC:4.2.1.22]
E        comp143899_c0_seq20|cystathionine; <a href="/dbget-bin/www_bget?K01697">K01697</a>  E4.2.1.22, CBS; cystathionine beta-synthase [EC:4.2.1.22]
E        comp143899_c0_seq22|cystathionine; <a href="/dbget-bin/www_bget?K01697">K01697</a>  E4.2.1.22, CBS; cystathionine beta-synthase [EC:4.2.1.22]
E        comp143899_c0_seq23|cystathionine; <a href="/dbget-bin/www_bget?K01697">K01697</a>  E4.2.1.22, CBS; cystathionine beta-synthase [EC:4.2.1.22]
D      <a href="/kegg-bin/show_module?M00368">M00368</a>  Ethylene biosynthesis, methionine => ethylene [PATH:<a href="/kegg-bin/show_pathway?map00270+M00368">map00270</a>]
E        comp136786_c1_seq1|methionine; <a href="/dbget-bin/www_bget?K00789">K00789</a>  metK; S-adenosylmethionine synthetase [EC:2.5.1.6]
E        comp136786_c1_seq7|methionine; <a href="/dbget-bin/www_bget?K00789">K00789</a>  metK; S-adenosylmethionine synthetase [EC:2.5.1.6]
E        comp136786_c1_seq13|methionine; <a href="/dbget-bin/www_bget?K00789">K00789</a>  metK; S-adenosylmethionine synthetase [EC:2.5.1.6]
E        comp136786_c1_seq18|methionine; <a href="/dbget-bin/www_bget?K00789">K00789</a>  metK; S-adenosylmethionine synthetase [EC:2.5.1.6]
E        comp143230_c1_seq15|s-adenosylmethionine; <a href="/dbget-bin/www_bget?K00789">K00789</a>  metK; S-adenosylmethionine synthetase [EC:2.5.1.6]
E        comp143230_c1_seq27|s-adenosylmethionine; <a href="/dbget-bin/www_bget?K00789">K00789</a>  metK; S-adenosylmethionine synthetase [EC:2.5.1.6]
E        comp142406_c2_seq9|s-adenosylmethionine; <a href="/dbget-bin/www_bget?K00789">K00789</a>  metK; S-adenosylmethionine synthetase [EC:2.5.1.6]
E        comp142406_c2_seq21|s-adenosylmethionine; <a href="/dbget-bin/www_bget?K00789">K00789</a>  metK; S-adenosylmethionine synthetase [EC:2.5.1.6]
E        comp144963_c5_seq6|s-adenosylmethionine; <a href="/dbget-bin/www_bget?K00789">K00789</a>  metK; S-adenosylmethionine synthetase [EC:2.5.1.6]
C    Branched-chain amino acid metabolism
D      <a href="/kegg-bin/show_module?M00019">M00019</a>  Valine/isoleucine biosynthesis, pyruvate => valine / 2-oxobutanoate => isoleucine [PATH:<a href="/kegg-bin/show_pathway?map00290+M00019">map00290</a>]
E        comp139086_c1_seq2|branched; <a href="/dbget-bin/www_bget?K00826">K00826</a>  E2.6.1.42, ilvE; branched-chain amino acid aminotransferase [EC:2.6.1.42]
E        comp139086_c1_seq3|branched; <a href="/dbget-bin/www_bget?K00826">K00826</a>  E2.6.1.42, ilvE; branched-chain amino acid aminotransferase [EC:2.6.1.42]
E        comp139086_c1_seq4|branched; <a href="/dbget-bin/www_bget?K00826">K00826</a>  E2.6.1.42, ilvE; branched-chain amino acid aminotransferase [EC:2.6.1.42]
E        comp139086_c1_seq5|branched; <a href="/dbget-bin/www_bget?K00826">K00826</a>  E2.6.1.42, ilvE; branched-chain amino acid aminotransferase [EC:2.6.1.42]
E        comp139086_c1_seq6|branched; <a href="/dbget-bin/www_bget?K00826">K00826</a>  E2.6.1.42, ilvE; branched-chain amino acid aminotransferase [EC:2.6.1.42]
E        comp139086_c1_seq7|branched; <a href="/dbget-bin/www_bget?K00826">K00826</a>  E2.6.1.42, ilvE; branched-chain amino acid aminotransferase [EC:2.6.1.42]
E        comp140073_c0_seq4|branched-chain-amino-acid; <a href="/dbget-bin/www_bget?K00826">K00826</a>  E2.6.1.42, ilvE; branched-chain amino acid aminotransferase [EC:2.6.1.42]
E        comp140073_c0_seq15|branched-chain-amino-acid; <a href="/dbget-bin/www_bget?K00826">K00826</a>  E2.6.1.42, ilvE; branched-chain amino acid aminotransferase [EC:2.6.1.42]
E        comp140073_c0_seq16|branched-chain-amino-acid; <a href="/dbget-bin/www_bget?K00826">K00826</a>  E2.6.1.42, ilvE; branched-chain amino acid aminotransferase [EC:2.6.1.42]
D      <a href="/kegg-bin/show_module?M00535">M00535</a>  Isoleucine biosynthesis, pyruvate => 2-oxobutanoate [PATH:<a href="/kegg-bin/show_pathway?map00290+M00535">map00290</a>]
D      <a href="/kegg-bin/show_module?M00570">M00570</a>  Isoleucine biosynthesis, threonine => 2-oxobutanoate => isoleucine [PATH:<a href="/kegg-bin/show_pathway?map00290+M00570">map00290</a>]
E        comp140651_c1_seq16|phenylserine; <a href="/dbget-bin/www_bget?K01754">K01754</a>  E4.3.1.19, ilvA, tdcB; threonine dehydratase [EC:4.3.1.19]
E        comp140651_c1_seq26|phenylserine; <a href="/dbget-bin/www_bget?K01754">K01754</a>  E4.3.1.19, ilvA, tdcB; threonine dehydratase [EC:4.3.1.19]
E        comp139086_c1_seq2|branched; <a href="/dbget-bin/www_bget?K00826">K00826</a>  E2.6.1.42, ilvE; branched-chain amino acid aminotransferase [EC:2.6.1.42]
E        comp139086_c1_seq3|branched; <a href="/dbget-bin/www_bget?K00826">K00826</a>  E2.6.1.42, ilvE; branched-chain amino acid aminotransferase [EC:2.6.1.42]
E        comp139086_c1_seq4|branched; <a href="/dbget-bin/www_bget?K00826">K00826</a>  E2.6.1.42, ilvE; branched-chain amino acid aminotransferase [EC:2.6.1.42]
E        comp139086_c1_seq5|branched; <a href="/dbget-bin/www_bget?K00826">K00826</a>  E2.6.1.42, ilvE; branched-chain amino acid aminotransferase [EC:2.6.1.42]
E        comp139086_c1_seq6|branched; <a href="/dbget-bin/www_bget?K00826">K00826</a>  E2.6.1.42, ilvE; branched-chain amino acid aminotransferase [EC:2.6.1.42]
E        comp139086_c1_seq7|branched; <a href="/dbget-bin/www_bget?K00826">K00826</a>  E2.6.1.42, ilvE; branched-chain amino acid aminotransferase [EC:2.6.1.42]
E        comp140073_c0_seq4|branched-chain-amino-acid; <a href="/dbget-bin/www_bget?K00826">K00826</a>  E2.6.1.42, ilvE; branched-chain amino acid aminotransferase [EC:2.6.1.42]
E        comp140073_c0_seq15|branched-chain-amino-acid; <a href="/dbget-bin/www_bget?K00826">K00826</a>  E2.6.1.42, ilvE; branched-chain amino acid aminotransferase [EC:2.6.1.42]
E        comp140073_c0_seq16|branched-chain-amino-acid; <a href="/dbget-bin/www_bget?K00826">K00826</a>  E2.6.1.42, ilvE; branched-chain amino acid aminotransferase [EC:2.6.1.42]
D      <a href="/kegg-bin/show_module?M00432">M00432</a>  Leucine biosynthesis, 2-oxoisovalerate => 2-oxoisocaproate [PATH:<a href="/kegg-bin/show_pathway?map00290+M00432">map00290</a>]
D      <a href="/kegg-bin/show_module?M00036">M00036</a>  Leucine degradation, leucine => acetoacetate + acetyl-CoA [PATH:<a href="/kegg-bin/show_pathway?map00280+M00036">map00280</a>]
E        comp139086_c1_seq2|branched; <a href="/dbget-bin/www_bget?K00826">K00826</a>  E2.6.1.42, ilvE; branched-chain amino acid aminotransferase [EC:2.6.1.42]
E        comp139086_c1_seq3|branched; <a href="/dbget-bin/www_bget?K00826">K00826</a>  E2.6.1.42, ilvE; branched-chain amino acid aminotransferase [EC:2.6.1.42]
E        comp139086_c1_seq4|branched; <a href="/dbget-bin/www_bget?K00826">K00826</a>  E2.6.1.42, ilvE; branched-chain amino acid aminotransferase [EC:2.6.1.42]
E        comp139086_c1_seq5|branched; <a href="/dbget-bin/www_bget?K00826">K00826</a>  E2.6.1.42, ilvE; branched-chain amino acid aminotransferase [EC:2.6.1.42]
E        comp139086_c1_seq6|branched; <a href="/dbget-bin/www_bget?K00826">K00826</a>  E2.6.1.42, ilvE; branched-chain amino acid aminotransferase [EC:2.6.1.42]
E        comp139086_c1_seq7|branched; <a href="/dbget-bin/www_bget?K00826">K00826</a>  E2.6.1.42, ilvE; branched-chain amino acid aminotransferase [EC:2.6.1.42]
E        comp140073_c0_seq4|branched-chain-amino-acid; <a href="/dbget-bin/www_bget?K00826">K00826</a>  E2.6.1.42, ilvE; branched-chain amino acid aminotransferase [EC:2.6.1.42]
E        comp140073_c0_seq15|branched-chain-amino-acid; <a href="/dbget-bin/www_bget?K00826">K00826</a>  E2.6.1.42, ilvE; branched-chain amino acid aminotransferase [EC:2.6.1.42]
E        comp140073_c0_seq16|branched-chain-amino-acid; <a href="/dbget-bin/www_bget?K00826">K00826</a>  E2.6.1.42, ilvE; branched-chain amino acid aminotransferase [EC:2.6.1.42]
E        comp144045_c3_seq2|2-oxoisovalerate; <a href="/dbget-bin/www_bget?K00166">K00166</a>  E1.2.4.4A, bkdA1; 2-oxoisovalerate dehydrogenase E1 component, alpha subunit [EC:1.2.4.4]
E        comp144045_c3_seq5|2-oxoisovalerate; <a href="/dbget-bin/www_bget?K00166">K00166</a>  E1.2.4.4A, bkdA1; 2-oxoisovalerate dehydrogenase E1 component, alpha subunit [EC:1.2.4.4]
E        comp140702_c0_seq6|2-oxoisovalerate; <a href="/dbget-bin/www_bget?K00167">K00167</a>  E1.2.4.4B, bkdA2; 2-oxoisovalerate dehydrogenase E1 component, beta subunit [EC:1.2.4.4]
E        comp140702_c0_seq38|2-oxoisovalerate; <a href="/dbget-bin/www_bget?K00167">K00167</a>  E1.2.4.4B, bkdA2; 2-oxoisovalerate dehydrogenase E1 component, beta subunit [EC:1.2.4.4]
E        comp139935_c0_seq1|lipoamide; <a href="/dbget-bin/www_bget?K09699">K09699</a>  E2.3.1.168, bkdB; 2-oxoisovalerate dehydrogenase E2 component (dihydrolipoyl transacylase) [EC:2.3.1.168]
E        comp139935_c0_seq3|lipoamide; <a href="/dbget-bin/www_bget?K09699">K09699</a>  E2.3.1.168, bkdB; 2-oxoisovalerate dehydrogenase E2 component (dihydrolipoyl transacylase) [EC:2.3.1.168]
E        comp139935_c0_seq5|dihydrolipoamide; <a href="/dbget-bin/www_bget?K09699">K09699</a>  E2.3.1.168, bkdB; 2-oxoisovalerate dehydrogenase E2 component (dihydrolipoyl transacylase) [EC:2.3.1.168]
E        comp145325_c0_seq17|dihydrolipoamide; <a href="/dbget-bin/www_bget?K00382">K00382</a>  DLD, lpd, pdhD; dihydrolipoamide dehydrogenase [EC:1.8.1.4]
E        comp145325_c0_seq22|dihydrolipoyl; <a href="/dbget-bin/www_bget?K00382">K00382</a>  DLD, lpd, pdhD; dihydrolipoamide dehydrogenase [EC:1.8.1.4]
E        comp145325_c0_seq37|dihydrolipoamide; <a href="/dbget-bin/www_bget?K00382">K00382</a>  DLD, lpd, pdhD; dihydrolipoamide dehydrogenase [EC:1.8.1.4]
E        comp145325_c0_seq54|dihydrolipoyl; <a href="/dbget-bin/www_bget?K00382">K00382</a>  DLD, lpd, pdhD; dihydrolipoamide dehydrogenase [EC:1.8.1.4]
E        comp141134_c1_seq3|isovaleryl; <a href="/dbget-bin/www_bget?K00253">K00253</a>  IVD, ivd; isovaleryl-CoA dehydrogenase [EC:1.3.8.4]
E        comp141134_c1_seq10|isovaleryl; <a href="/dbget-bin/www_bget?K00253">K00253</a>  IVD, ivd; isovaleryl-CoA dehydrogenase [EC:1.3.8.4]
E        comp141134_c1_seq18|isovaleryl; <a href="/dbget-bin/www_bget?K00253">K00253</a>  IVD, ivd; isovaleryl-CoA dehydrogenase [EC:1.3.8.4]
E        comp141134_c1_seq28|isovaleryl; <a href="/dbget-bin/www_bget?K00253">K00253</a>  IVD, ivd; isovaleryl-CoA dehydrogenase [EC:1.3.8.4]
E        comp145064_c0_seq15|medium-chain; <a href="/dbget-bin/www_bget?K00249">K00249</a>  ACADM, acd; acyl-CoA dehydrogenase [EC:1.3.8.7]
E        comp143700_c0_seq3|methylcrotonoyl-; <a href="/dbget-bin/www_bget?K01968">K01968</a>  E6.4.1.4A; 3-methylcrotonyl-CoA carboxylase alpha subunit [EC:6.4.1.4]
E        comp143700_c0_seq7|methylcrotonoyl-; <a href="/dbget-bin/www_bget?K01968">K01968</a>  E6.4.1.4A; 3-methylcrotonyl-CoA carboxylase alpha subunit [EC:6.4.1.4]
E        comp143700_c0_seq9|methylcrotonoyl-; <a href="/dbget-bin/www_bget?K01968">K01968</a>  E6.4.1.4A; 3-methylcrotonyl-CoA carboxylase alpha subunit [EC:6.4.1.4]
E        comp143700_c0_seq11|methylcrotonoyl-; <a href="/dbget-bin/www_bget?K01968">K01968</a>  E6.4.1.4A; 3-methylcrotonyl-CoA carboxylase alpha subunit [EC:6.4.1.4]
E        comp145163_c1_seq1|carboxyl; <a href="/dbget-bin/www_bget?K01969">K01969</a>  E6.4.1.4B; 3-methylcrotonyl-CoA carboxylase beta subunit [EC:6.4.1.4]
E        comp145163_c1_seq7|carboxyl; <a href="/dbget-bin/www_bget?K01969">K01969</a>  E6.4.1.4B; 3-methylcrotonyl-CoA carboxylase beta subunit [EC:6.4.1.4]
E        comp145163_c1_seq14|carboxyl; <a href="/dbget-bin/www_bget?K01969">K01969</a>  E6.4.1.4B; 3-methylcrotonyl-CoA carboxylase beta subunit [EC:6.4.1.4]
E        comp145163_c1_seq17|methylcrotonoyl-; <a href="/dbget-bin/www_bget?K01969">K01969</a>  E6.4.1.4B; 3-methylcrotonyl-CoA carboxylase beta subunit [EC:6.4.1.4]
E        comp145163_c1_seq21|carboxyl; <a href="/dbget-bin/www_bget?K01969">K01969</a>  E6.4.1.4B; 3-methylcrotonyl-CoA carboxylase beta subunit [EC:6.4.1.4]
E        comp144131_c1_seq5|methylcrotonoyl-; <a href="/dbget-bin/www_bget?K01969">K01969</a>  E6.4.1.4B; 3-methylcrotonyl-CoA carboxylase beta subunit [EC:6.4.1.4]
E        comp144131_c1_seq40|methylcrotonoyl-; <a href="/dbget-bin/www_bget?K01969">K01969</a>  E6.4.1.4B; 3-methylcrotonyl-CoA carboxylase beta subunit [EC:6.4.1.4]
E        comp131198_c0_seq1|methylglutaconyl-; <a href="/dbget-bin/www_bget?K05607">K05607</a>  AUH; methylglutaconyl-CoA hydratase [EC:4.2.1.18]
E        comp127184_c0_seq1|hydroxymethylglutaryl-; <a href="/dbget-bin/www_bget?K01640">K01640</a>  E4.1.3.4, HMGCL, hmgL; hydroxymethylglutaryl-CoA lyase [EC:4.1.3.4]
C    Lysine metabolism
D      <a href="/kegg-bin/show_module?M00016">M00016</a>  Lysine biosynthesis, succinyl-DAP pathway, aspartate => lysine [PATH:<a href="/kegg-bin/show_pathway?map00300+M00016">map00300</a>]
D      <a href="/kegg-bin/show_module?M00525">M00525</a>  Lysine biosynthesis, acetyl-DAP pathway, aspartate => lysine [PATH:<a href="/kegg-bin/show_pathway?map00300+M00525">map00300</a>]
D      <a href="/kegg-bin/show_module?M00526">M00526</a>  Lysine biosynthesis, DAP dehydrogenase pathway, aspartate => lysine [PATH:<a href="/kegg-bin/show_pathway?map00300+M00526">map00300</a>]
D      <a href="/kegg-bin/show_module?M00527">M00527</a>  Lysine biosynthesis, DAP aminotransferase pathway, aspartate => lysine [PATH:<a href="/kegg-bin/show_pathway?map00300+M00527">map00300</a>]
D      <a href="/kegg-bin/show_module?M00030">M00030</a>  Lysine biosynthesis, 2-oxoglutarate => 2-aminoadipate => lysine [PATH:<a href="/kegg-bin/show_pathway?map00300+M00030">map00300</a>]
E        comp142529_c0_seq13|cytoplasmic; <a href="/dbget-bin/www_bget?K01681">K01681</a>  ACO, acnA; aconitate hydratase 1 / homoaconitase [EC:4.2.1.3 4.2.1.-]
E        comp142529_c0_seq15|cytoplasmic; <a href="/dbget-bin/www_bget?K01681">K01681</a>  ACO, acnA; aconitate hydratase 1 / homoaconitase [EC:4.2.1.3 4.2.1.-]
E        comp142529_c0_seq25|cytoplasmic; <a href="/dbget-bin/www_bget?K01681">K01681</a>  ACO, acnA; aconitate hydratase 1 / homoaconitase [EC:4.2.1.3 4.2.1.-]
E        comp142529_c0_seq27|cytoplasmic; <a href="/dbget-bin/www_bget?K01681">K01681</a>  ACO, acnA; aconitate hydratase 1 / homoaconitase [EC:4.2.1.3 4.2.1.-]
E        comp143774_c0_seq3|aconitase; <a href="/dbget-bin/www_bget?K01681">K01681</a>  ACO, acnA; aconitate hydratase 1 / homoaconitase [EC:4.2.1.3 4.2.1.-]
E        comp143774_c0_seq7|aconitase; <a href="/dbget-bin/www_bget?K01681">K01681</a>  ACO, acnA; aconitate hydratase 1 / homoaconitase [EC:4.2.1.3 4.2.1.-]
E        comp140984_c0_seq25|aldehyde; <a href="/dbget-bin/www_bget?K14085">K14085</a>  ALDH7A1; aldehyde dehydrogenase family 7 member A1 [EC:1.2.1.31 1.2.1.8 1.2.1.3]
E        comp140984_c0_seq39|aldehyde; <a href="/dbget-bin/www_bget?K14085">K14085</a>  ALDH7A1; aldehyde dehydrogenase family 7 member A1 [EC:1.2.1.31 1.2.1.8 1.2.1.3]
E        comp140984_c0_seq50|aldehyde; <a href="/dbget-bin/www_bget?K14085">K14085</a>  ALDH7A1; aldehyde dehydrogenase family 7 member A1 [EC:1.2.1.31 1.2.1.8 1.2.1.3]
E        comp140984_c0_seq63|aldehyde; <a href="/dbget-bin/www_bget?K14085">K14085</a>  ALDH7A1; aldehyde dehydrogenase family 7 member A1 [EC:1.2.1.31 1.2.1.8 1.2.1.3]
D      <a href="/kegg-bin/show_module?M00433">M00433</a>  Lysine biosynthesis, 2-oxoglutarate => 2-oxoadipate [PATH:<a href="/kegg-bin/show_pathway?map00300+M00433">map00300</a>]
E        comp142529_c0_seq13|cytoplasmic; <a href="/dbget-bin/www_bget?K01681">K01681</a>  ACO, acnA; aconitate hydratase 1 / homoaconitase [EC:4.2.1.3 4.2.1.-]
E        comp142529_c0_seq15|cytoplasmic; <a href="/dbget-bin/www_bget?K01681">K01681</a>  ACO, acnA; aconitate hydratase 1 / homoaconitase [EC:4.2.1.3 4.2.1.-]
E        comp142529_c0_seq25|cytoplasmic; <a href="/dbget-bin/www_bget?K01681">K01681</a>  ACO, acnA; aconitate hydratase 1 / homoaconitase [EC:4.2.1.3 4.2.1.-]
E        comp142529_c0_seq27|cytoplasmic; <a href="/dbget-bin/www_bget?K01681">K01681</a>  ACO, acnA; aconitate hydratase 1 / homoaconitase [EC:4.2.1.3 4.2.1.-]
E        comp143774_c0_seq3|aconitase; <a href="/dbget-bin/www_bget?K01681">K01681</a>  ACO, acnA; aconitate hydratase 1 / homoaconitase [EC:4.2.1.3 4.2.1.-]
E        comp143774_c0_seq7|aconitase; <a href="/dbget-bin/www_bget?K01681">K01681</a>  ACO, acnA; aconitate hydratase 1 / homoaconitase [EC:4.2.1.3 4.2.1.-]
D      <a href="/kegg-bin/show_module?M00031">M00031</a>  Lysine biosynthesis, 2-aminoadipate => lysine [PATH:<a href="/kegg-bin/show_pathway?map00300+M00031">map00300</a>]
D      <a href="/kegg-bin/show_module?M00032">M00032</a>  Lysine degradation, lysine => saccharopine => acetoacetyl-CoA [PATH:<a href="/kegg-bin/show_pathway?map00310+M00032">map00310</a>]
E        comp138480_c2_seq3|alpha-aminoadipic; <a href="/dbget-bin/www_bget?K14157">K14157</a>  AASS; alpha-aminoadipic semialdehyde synthase [EC:1.5.1.8 1.5.1.9]
E        comp138480_c2_seq47|alpha-aminoadipic; <a href="/dbget-bin/www_bget?K14157">K14157</a>  AASS; alpha-aminoadipic semialdehyde synthase [EC:1.5.1.8 1.5.1.9]
E        comp138480_c2_seq67|alpha-aminoadipic; <a href="/dbget-bin/www_bget?K14157">K14157</a>  AASS; alpha-aminoadipic semialdehyde synthase [EC:1.5.1.8 1.5.1.9]
E        comp140984_c0_seq25|aldehyde; <a href="/dbget-bin/www_bget?K14085">K14085</a>  ALDH7A1; aldehyde dehydrogenase family 7 member A1 [EC:1.2.1.31 1.2.1.8 1.2.1.3]
E        comp140984_c0_seq39|aldehyde; <a href="/dbget-bin/www_bget?K14085">K14085</a>  ALDH7A1; aldehyde dehydrogenase family 7 member A1 [EC:1.2.1.31 1.2.1.8 1.2.1.3]
E        comp140984_c0_seq50|aldehyde; <a href="/dbget-bin/www_bget?K14085">K14085</a>  ALDH7A1; aldehyde dehydrogenase family 7 member A1 [EC:1.2.1.31 1.2.1.8 1.2.1.3]
E        comp140984_c0_seq63|aldehyde; <a href="/dbget-bin/www_bget?K14085">K14085</a>  ALDH7A1; aldehyde dehydrogenase family 7 member A1 [EC:1.2.1.31 1.2.1.8 1.2.1.3]
E        comp144859_c0_seq1|oxoglutarate; <a href="/dbget-bin/www_bget?K00164">K00164</a>  OGDH, sucA; 2-oxoglutarate dehydrogenase E1 component [EC:1.2.4.2]
E        comp144859_c0_seq10|oxoglutarate; <a href="/dbget-bin/www_bget?K00164">K00164</a>  OGDH, sucA; 2-oxoglutarate dehydrogenase E1 component [EC:1.2.4.2]
E        comp144859_c0_seq23|oxoglutarate; <a href="/dbget-bin/www_bget?K00164">K00164</a>  OGDH, sucA; 2-oxoglutarate dehydrogenase E1 component [EC:1.2.4.2]
E        comp144859_c0_seq26|oxoglutarate; <a href="/dbget-bin/www_bget?K00164">K00164</a>  OGDH, sucA; 2-oxoglutarate dehydrogenase E1 component [EC:1.2.4.2]
E        comp144859_c0_seq28|oxoglutarate; <a href="/dbget-bin/www_bget?K00164">K00164</a>  OGDH, sucA; 2-oxoglutarate dehydrogenase E1 component [EC:1.2.4.2]
E        comp144859_c0_seq41|oxoglutarate; <a href="/dbget-bin/www_bget?K00164">K00164</a>  OGDH, sucA; 2-oxoglutarate dehydrogenase E1 component [EC:1.2.4.2]
E        comp145425_c0_seq1|dihydrolipoyllysine-residue; <a href="/dbget-bin/www_bget?K00658">K00658</a>  DLST, sucB; 2-oxoglutarate dehydrogenase E2 component (dihydrolipoamide succinyltransferase) [EC:2.3.1.61]
E        comp145425_c0_seq4|dihydrolipoamide; <a href="/dbget-bin/www_bget?K00658">K00658</a>  DLST, sucB; 2-oxoglutarate dehydrogenase E2 component (dihydrolipoamide succinyltransferase) [EC:2.3.1.61]
E        comp145425_c0_seq6|dihydrolipoyllysine-residue; <a href="/dbget-bin/www_bget?K00658">K00658</a>  DLST, sucB; 2-oxoglutarate dehydrogenase E2 component (dihydrolipoamide succinyltransferase) [EC:2.3.1.61]
E        comp141101_c3_seq3|glutaryl-; <a href="/dbget-bin/www_bget?K00252">K00252</a>  GCDH, gcdH; glutaryl-CoA dehydrogenase [EC:1.3.8.6]
E        comp141101_c3_seq13|glutaryl-; <a href="/dbget-bin/www_bget?K00252">K00252</a>  GCDH, gcdH; glutaryl-CoA dehydrogenase [EC:1.3.8.6]
E        comp137120_c0_seq1|peroxisomal; <a href="/dbget-bin/www_bget?K07514">K07514</a>  EHHADH; enoyl-CoA hydratase / 3-hydroxyacyl-CoA dehydrogenase / 3,2-trans-enoyl-CoA isomerase [EC:4.2.1.17 1.1.1.35 5.3.3.8]
E        comp137120_c0_seq2|peroxisomal; <a href="/dbget-bin/www_bget?K07514">K07514</a>  EHHADH; enoyl-CoA hydratase / 3-hydroxyacyl-CoA dehydrogenase / 3,2-trans-enoyl-CoA isomerase [EC:4.2.1.17 1.1.1.35 5.3.3.8]
E        comp143786_c1_seq9|trifunctional; <a href="/dbget-bin/www_bget?K07515">K07515</a>  HADHA; enoyl-CoA hydratase / long-chain 3-hydroxyacyl-CoA dehydrogenase [EC:4.2.1.17 1.1.1.211]
E        comp143786_c1_seq10|trifunctional; <a href="/dbget-bin/www_bget?K07515">K07515</a>  HADHA; enoyl-CoA hydratase / long-chain 3-hydroxyacyl-CoA dehydrogenase [EC:4.2.1.17 1.1.1.211]
E        comp145494_c2_seq8|hydroxyacyl-coenzyme; <a href="/dbget-bin/www_bget?K07515">K07515</a>  HADHA; enoyl-CoA hydratase / long-chain 3-hydroxyacyl-CoA dehydrogenase [EC:4.2.1.17 1.1.1.211]
E        comp145494_c2_seq11|hydroxyacyl-coenzyme; <a href="/dbget-bin/www_bget?K07515">K07515</a>  HADHA; enoyl-CoA hydratase / long-chain 3-hydroxyacyl-CoA dehydrogenase [EC:4.2.1.17 1.1.1.211]
E        comp145494_c2_seq13|hydroxyacyl-coenzyme; <a href="/dbget-bin/www_bget?K07515">K07515</a>  HADHA; enoyl-CoA hydratase / long-chain 3-hydroxyacyl-CoA dehydrogenase [EC:4.2.1.17 1.1.1.211]
E        comp145494_c2_seq18|hydroxyacyl-coenzyme; <a href="/dbget-bin/www_bget?K07515">K07515</a>  HADHA; enoyl-CoA hydratase / long-chain 3-hydroxyacyl-CoA dehydrogenase [EC:4.2.1.17 1.1.1.211]
E        comp145494_c2_seq30|hydroxyacyl-coenzyme; <a href="/dbget-bin/www_bget?K07515">K07515</a>  HADHA; enoyl-CoA hydratase / long-chain 3-hydroxyacyl-CoA dehydrogenase [EC:4.2.1.17 1.1.1.211]
E        comp142439_c2_seq3|enoyl-; <a href="/dbget-bin/www_bget?K07511">K07511</a>  ECHS1; enoyl-CoA hydratase [EC:4.2.1.17]
E        comp142439_c2_seq5|enoyl-; <a href="/dbget-bin/www_bget?K07511">K07511</a>  ECHS1; enoyl-CoA hydratase [EC:4.2.1.17]
E        comp142439_c2_seq7|enoyl-; <a href="/dbget-bin/www_bget?K07511">K07511</a>  ECHS1; enoyl-CoA hydratase [EC:4.2.1.17]
E        comp142439_c2_seq13|enoyl-; <a href="/dbget-bin/www_bget?K07511">K07511</a>  ECHS1; enoyl-CoA hydratase [EC:4.2.1.17]
E        comp142439_c2_seq14|enoyl-; <a href="/dbget-bin/www_bget?K07511">K07511</a>  ECHS1; enoyl-CoA hydratase [EC:4.2.1.17]
E        comp142439_c2_seq15|enoyl-; <a href="/dbget-bin/www_bget?K07511">K07511</a>  ECHS1; enoyl-CoA hydratase [EC:4.2.1.17]
E        comp145093_c1_seq1|mitochondrial; <a href="/dbget-bin/www_bget?K00022">K00022</a>  HADH; 3-hydroxyacyl-CoA dehydrogenase [EC:1.1.1.35]
C    Arginine and proline metabolism
D      <a href="/kegg-bin/show_module?M00015">M00015</a>  Proline biosynthesis, glutamate => proline [PATH:<a href="/kegg-bin/show_pathway?map00330+M00015">map00330</a>]
E        comp140331_c2_seq4|delta-1-pyrroline-5-carboxylate; <a href="/dbget-bin/www_bget?K12657">K12657</a>  ALDH18A1, P5CS; delta-1-pyrroline-5-carboxylate synthetase [EC:2.7.2.11 1.2.1.41]
E        comp137721_c2_seq4|pyrroline-5-carboxylate; <a href="/dbget-bin/www_bget?K00286">K00286</a>  E1.5.1.2, proC; pyrroline-5-carboxylate reductase [EC:1.5.1.2]
E        comp137721_c2_seq5|pyrroline-5-carboxylate; <a href="/dbget-bin/www_bget?K00286">K00286</a>  E1.5.1.2, proC; pyrroline-5-carboxylate reductase [EC:1.5.1.2]
E        comp137721_c2_seq6|pyrroline-5-carboxylate; <a href="/dbget-bin/www_bget?K00286">K00286</a>  E1.5.1.2, proC; pyrroline-5-carboxylate reductase [EC:1.5.1.2]
E        comp143177_c0_seq1|pyrroline-5-carboxylate; <a href="/dbget-bin/www_bget?K00286">K00286</a>  E1.5.1.2, proC; pyrroline-5-carboxylate reductase [EC:1.5.1.2]
E        comp143177_c0_seq2|pyrroline-5-carboxylate; <a href="/dbget-bin/www_bget?K00286">K00286</a>  E1.5.1.2, proC; pyrroline-5-carboxylate reductase [EC:1.5.1.2]
E        comp142385_c5_seq1|pyrroline-5-carboxylate; <a href="/dbget-bin/www_bget?K00286">K00286</a>  E1.5.1.2, proC; pyrroline-5-carboxylate reductase [EC:1.5.1.2]
E        comp142385_c5_seq3|pyrroline-5-carboxylate; <a href="/dbget-bin/www_bget?K00286">K00286</a>  E1.5.1.2, proC; pyrroline-5-carboxylate reductase [EC:1.5.1.2]
E        comp142385_c5_seq12|pyrroline-5-carboxylate; <a href="/dbget-bin/www_bget?K00286">K00286</a>  E1.5.1.2, proC; pyrroline-5-carboxylate reductase [EC:1.5.1.2]
E        comp142385_c5_seq17|pyrroline-5-carboxylate; <a href="/dbget-bin/www_bget?K00286">K00286</a>  E1.5.1.2, proC; pyrroline-5-carboxylate reductase [EC:1.5.1.2]
D      <a href="/kegg-bin/show_module?M00028">M00028</a>  Ornithine biosynthesis, glutamate => ornithine [PATH:<a href="/kegg-bin/show_pathway?map00330+M00028">map00330</a>]
E        comp122175_c1_seq1|n-acetylglutamate; <a href="/dbget-bin/www_bget?K11067">K11067</a>  NAGS; N-acetylglutamate synthase [EC:2.3.1.1]
E        comp139870_c1_seq2|aminoacylase-1a-like; <a href="/dbget-bin/www_bget?K14677">K14677</a>  ACY1; aminoacylase [EC:3.5.1.14]
D      <a href="/kegg-bin/show_module?M00029">M00029</a>  Urea cycle [PATH:<a href="/kegg-bin/show_pathway?map00330+M00029">map00330</a>]
E        comp131760_c0_seq1|carbamoyl-phosphate; <a href="/dbget-bin/www_bget?K01948">K01948</a>  CPS1; carbamoyl-phosphate synthase (ammonia) [EC:6.3.4.16]
E        comp133453_c0_seq9|ornithine; <a href="/dbget-bin/www_bget?K00611">K00611</a>  OTC, argF, argI; ornithine carbamoyltransferase [EC:2.1.3.3]
E        comp133453_c0_seq12|ornithine; <a href="/dbget-bin/www_bget?K00611">K00611</a>  OTC, argF, argI; ornithine carbamoyltransferase [EC:2.1.3.3]
E        comp130842_c0_seq2|argininosuccinate; <a href="/dbget-bin/www_bget?K01940">K01940</a>  E6.3.4.5, argG; argininosuccinate synthase [EC:6.3.4.5]
E        comp143508_c4_seq14|argininosuccinate; <a href="/dbget-bin/www_bget?K01755">K01755</a>  argH, ASL; argininosuccinate lyase [EC:4.3.2.1]
E        comp143508_c4_seq41|argininosuccinate; <a href="/dbget-bin/www_bget?K01755">K01755</a>  argH, ASL; argininosuccinate lyase [EC:4.3.2.1]
E        comp143508_c4_seq42|argininosuccinate; <a href="/dbget-bin/www_bget?K01755">K01755</a>  argH, ASL; argininosuccinate lyase [EC:4.3.2.1]
E        comp143508_c4_seq43|argininosuccinate; <a href="/dbget-bin/www_bget?K01755">K01755</a>  argH, ASL; argininosuccinate lyase [EC:4.3.2.1]
E        comp143508_c4_seq49|argininosuccinate; <a href="/dbget-bin/www_bget?K01755">K01755</a>  argH, ASL; argininosuccinate lyase [EC:4.3.2.1]
E        comp143508_c4_seq61|argininosuccinate; <a href="/dbget-bin/www_bget?K01755">K01755</a>  argH, ASL; argininosuccinate lyase [EC:4.3.2.1]
E        comp143508_c4_seq73|argininosuccinate; <a href="/dbget-bin/www_bget?K01755">K01755</a>  argH, ASL; argininosuccinate lyase [EC:4.3.2.1]
E        comp143508_c4_seq84|argininosuccinate; <a href="/dbget-bin/www_bget?K01755">K01755</a>  argH, ASL; argininosuccinate lyase [EC:4.3.2.1]
E        comp137193_c0_seq2|type; <a href="/dbget-bin/www_bget?K01476">K01476</a>  E3.5.3.1, rocF, arg; arginase [EC:3.5.3.1]
C    Histidine metabolism
D      <a href="/kegg-bin/show_module?M00026">M00026</a>  Histidine biosynthesis, PRPP => histidine [PATH:<a href="/kegg-bin/show_pathway?map00340+M00026">map00340</a>]
D      <a href="/kegg-bin/show_module?M00045">M00045</a>  Histidine degradation, histidine => N-formiminoglutamate => glutamate [PATH:<a href="/kegg-bin/show_pathway?map00340+M00045">map00340</a>]
E        comp140444_c4_seq11|urocanate; <a href="/dbget-bin/www_bget?K01712">K01712</a>  hutU, UROC1; urocanate hydratase [EC:4.2.1.49]
E        comp117794_c0_seq1|probable; <a href="/dbget-bin/www_bget?K01468">K01468</a>  E3.5.2.7, hutI; imidazolonepropionase [EC:3.5.2.7]
E        comp344342_c0_seq1|probable; <a href="/dbget-bin/www_bget?K01468">K01468</a>  E3.5.2.7, hutI; imidazolonepropionase [EC:3.5.2.7]
C    Aromatic amino acid metabolism
D      <a href="/kegg-bin/show_module?M00022">M00022</a>  Shikimate pathway, phosphoenolpyruvate + erythrose-4P => chorismate [PATH:<a href="/kegg-bin/show_pathway?map00400+M00022">map00400</a>]
D      <a href="/kegg-bin/show_module?M00023">M00023</a>  Tryptophan biosynthesis, chorismate => tryptophan [PATH:<a href="/kegg-bin/show_pathway?map00400+M00023">map00400</a>]
D      <a href="/kegg-bin/show_module?M00024">M00024</a>  Phenylalanine biosynthesis, chorismate => phenylalanine [PATH:<a href="/kegg-bin/show_pathway?map00400+M00024">map00400</a>]
D      <a href="/kegg-bin/show_module?M00025">M00025</a>  Tyrosine biosynthesis, chorismate => tyrosine [PATH:<a href="/kegg-bin/show_pathway?map00400+M00025">map00400</a>]
E        comp89912_c0_seq2|tyrosine; <a href="/dbget-bin/www_bget?K00815">K00815</a>  TAT; tyrosine aminotransferase [EC:2.6.1.5]
D      <a href="/kegg-bin/show_module?M00040">M00040</a>  Tyrosine biosynthesis, prephanate => pretyrosine => tyrosine [PATH:<a href="/kegg-bin/show_pathway?map00400+M00040">map00400</a>]
D      <a href="/kegg-bin/show_module?M00042">M00042</a>  Catecholamine biosynthesis, tyrosine => dopamine => noradrenaline => adrenaline [PATH:<a href="/kegg-bin/show_pathway?map00350+M00042">map00350</a>]
E        comp4029_c0_seq1|aromatic-l-amino-acid; <a href="/dbget-bin/www_bget?K01593">K01593</a>  DDC; aromatic-L-amino-acid decarboxylase [EC:4.1.1.28]
D      <a href="/kegg-bin/show_module?M00043">M00043</a>  Thyroid hormone biosynthesis, tyrosine => triiodothyronine/thyroxine [PATH:<a href="/kegg-bin/show_pathway?map00350+M00043">map00350</a>]
D      <a href="/kegg-bin/show_module?M00044">M00044</a>  Tyrosine degradation, tyrosine => homogentisate [PATH:<a href="/kegg-bin/show_pathway?map00350+M00044">map00350</a>]
E        comp127865_c0_seq4|l-amino-acid; <a href="/dbget-bin/www_bget?K03334">K03334</a>  IL4I1; L-amino-acid oxidase [EC:1.4.3.2]
E        comp138228_c0_seq1|4-hydroxyphenylpyruvate; <a href="/dbget-bin/www_bget?K00457">K00457</a>  HPD, hppD; 4-hydroxyphenylpyruvate dioxygenase [EC:1.13.11.27]
E        comp138228_c0_seq2|4-hydroxyphenylpyruvate; <a href="/dbget-bin/www_bget?K00457">K00457</a>  HPD, hppD; 4-hydroxyphenylpyruvate dioxygenase [EC:1.13.11.27]
E        comp138228_c0_seq3|4-hydroxyphenylpyruvate; <a href="/dbget-bin/www_bget?K00457">K00457</a>  HPD, hppD; 4-hydroxyphenylpyruvate dioxygenase [EC:1.13.11.27]
E        comp138228_c0_seq4|4-hydroxyphenylpyruvate; <a href="/dbget-bin/www_bget?K00457">K00457</a>  HPD, hppD; 4-hydroxyphenylpyruvate dioxygenase [EC:1.13.11.27]
E        comp138228_c0_seq5|4-hydroxyphenylpyruvate; <a href="/dbget-bin/www_bget?K00457">K00457</a>  HPD, hppD; 4-hydroxyphenylpyruvate dioxygenase [EC:1.13.11.27]
E        comp342521_c0_seq1|4-hydroxyphenylpyruvate; <a href="/dbget-bin/www_bget?K00457">K00457</a>  HPD, hppD; 4-hydroxyphenylpyruvate dioxygenase [EC:1.13.11.27]
E        comp144760_c0_seq2|homogentisate; <a href="/dbget-bin/www_bget?K00451">K00451</a>  HGD, hmgA; homogentisate 1,2-dioxygenase [EC:1.13.11.5]
E        comp144760_c0_seq3|homogentisate; <a href="/dbget-bin/www_bget?K00451">K00451</a>  HGD, hmgA; homogentisate 1,2-dioxygenase [EC:1.13.11.5]
E        comp144760_c0_seq5|homogentisate; <a href="/dbget-bin/www_bget?K00451">K00451</a>  HGD, hmgA; homogentisate 1,2-dioxygenase [EC:1.13.11.5]
E        comp144760_c0_seq6|homogentisate; <a href="/dbget-bin/www_bget?K00451">K00451</a>  HGD, hmgA; homogentisate 1,2-dioxygenase [EC:1.13.11.5]
E        comp144760_c0_seq7|homogentisate; <a href="/dbget-bin/www_bget?K00451">K00451</a>  HGD, hmgA; homogentisate 1,2-dioxygenase [EC:1.13.11.5]
E        comp144760_c0_seq8|homogentisate; <a href="/dbget-bin/www_bget?K00451">K00451</a>  HGD, hmgA; homogentisate 1,2-dioxygenase [EC:1.13.11.5]
E        comp144760_c0_seq10|homogentisate; <a href="/dbget-bin/www_bget?K00451">K00451</a>  HGD, hmgA; homogentisate 1,2-dioxygenase [EC:1.13.11.5]
E        comp144760_c0_seq11|homogentisate; <a href="/dbget-bin/www_bget?K00451">K00451</a>  HGD, hmgA; homogentisate 1,2-dioxygenase [EC:1.13.11.5]
E        comp143910_c1_seq6|maleylacetoacetate; <a href="/dbget-bin/www_bget?K01800">K01800</a>  maiA, GSTZ1; maleylacetoacetate isomerase [EC:5.2.1.2]
E        comp143910_c1_seq10|maleylacetoacetate; <a href="/dbget-bin/www_bget?K01800">K01800</a>  maiA, GSTZ1; maleylacetoacetate isomerase [EC:5.2.1.2]
E        comp143910_c1_seq11|maleylacetoacetate; <a href="/dbget-bin/www_bget?K01800">K01800</a>  maiA, GSTZ1; maleylacetoacetate isomerase [EC:5.2.1.2]
E        comp136329_c2_seq2|fumarylacetoacetate; <a href="/dbget-bin/www_bget?K01555">K01555</a>  FAH, fahA; fumarylacetoacetase [EC:3.7.1.2]
D      <a href="/kegg-bin/show_module?M00533">M00533</a>  Homoprotocatechuate degradation, homoprotocatechuate => 2-oxohept-3-enedioate [PATH:<a href="/kegg-bin/show_pathway?map00350+M00533">map00350</a>]
D      <a href="/kegg-bin/show_module?M00545">M00545</a>  Trans-cinnamate degradation, trans-cinnamate => 2-oxopent-4-enoate + fumarate [PATH:<a href="/kegg-bin/show_pathway?map00360+M00545">map00360</a>]
D      <a href="/kegg-bin/show_module?M00350">M00350</a>  Capsaicin biosynthesis, L-Phenylalanine => Capsaicin [PATH:<a href="/kegg-bin/show_pathway?map00360+M00350">map00360</a>]
D      <a href="/kegg-bin/show_module?M00037">M00037</a>  Melatonin biosynthesis, tryptophan => serotonin => melatonin [PATH:<a href="/kegg-bin/show_pathway?map00380+M00037">map00380</a>]
E        comp431658_c0_seq1|tryptophan; <a href="/dbget-bin/www_bget?K00502">K00502</a>  TPH1_2; tryptophan 5-monooxygenase [EC:1.14.16.4]
E        comp4029_c0_seq1|aromatic-l-amino-acid; <a href="/dbget-bin/www_bget?K01593">K01593</a>  DDC; aromatic-L-amino-acid decarboxylase [EC:4.1.1.28]
E        comp134362_c0_seq3|arylalkylamine; <a href="/dbget-bin/www_bget?K00669">K00669</a>  E2.3.1.87, AANAT; arylalkylamine N-acetyltransferase [EC:2.3.1.87]
E        comp134362_c0_seq4|arylalkylamine; <a href="/dbget-bin/www_bget?K00669">K00669</a>  E2.3.1.87, AANAT; arylalkylamine N-acetyltransferase [EC:2.3.1.87]
E        comp134362_c0_seq6|arylalkylamine; <a href="/dbget-bin/www_bget?K00669">K00669</a>  E2.3.1.87, AANAT; arylalkylamine N-acetyltransferase [EC:2.3.1.87]
E        comp1392900_c0_seq1|serotonin; <a href="/dbget-bin/www_bget?K00669">K00669</a>  E2.3.1.87, AANAT; arylalkylamine N-acetyltransferase [EC:2.3.1.87]
D      <a href="/kegg-bin/show_module?M00038">M00038</a>  Tryptophan metabolism, tryptophan => kynurenine => 2-aminomuconate [PATH:<a href="/kegg-bin/show_pathway?map00380+M00038">map00380</a>]
E        comp368805_c0_seq1|tryptophan; <a href="/dbget-bin/www_bget?K00453">K00453</a>  E1.13.11.11, TDO2; tryptophan 2,3-dioxygenase [EC:1.13.11.11]
E        comp141712_c2_seq1|probable; <a href="/dbget-bin/www_bget?K01432">K01432</a>  AFMID; arylformamidase [EC:3.5.1.9]
E        comp141712_c2_seq13|probable; <a href="/dbget-bin/www_bget?K01432">K01432</a>  AFMID; arylformamidase [EC:3.5.1.9]
E        comp959262_c0_seq1|kynureninase-like; <a href="/dbget-bin/www_bget?K01556">K01556</a>  E3.7.1.3; kynureninase [EC:3.7.1.3]
E        comp137862_c1_seq14|3-hydroxyanthranilate; <a href="/dbget-bin/www_bget?K00452">K00452</a>  E1.13.11.6, HAAO; 3-hydroxyanthranilate 3,4-dioxygenase [EC:1.13.11.6]
E        comp137862_c1_seq17|3-hydroxyanthranilate; <a href="/dbget-bin/www_bget?K00452">K00452</a>  E1.13.11.6, HAAO; 3-hydroxyanthranilate 3,4-dioxygenase [EC:1.13.11.6]
E        comp137862_c1_seq18|3-hydroxyanthranilate; <a href="/dbget-bin/www_bget?K00452">K00452</a>  E1.13.11.6, HAAO; 3-hydroxyanthranilate 3,4-dioxygenase [EC:1.13.11.6]
E        comp529181_c0_seq1|2-amino-3-carboxymuconate-6-semialdehyde; <a href="/dbget-bin/www_bget?K03392">K03392</a>  E4.1.1.45, ACMSD; aminocarboxymuconate-semialdehyde decarboxylase [EC:4.1.1.45]
E        comp873652_c0_seq1|2-amino-3-carboxymuconate-6-semialdehyde; <a href="/dbget-bin/www_bget?K03392">K03392</a>  E4.1.1.45, ACMSD; aminocarboxymuconate-semialdehyde decarboxylase [EC:4.1.1.45]
C    Other amino acid metabolism
D      <a href="/kegg-bin/show_module?M00027">M00027</a>  GABA (gamma-Aminobutyrate) shunt [PATH:<a href="/kegg-bin/show_pathway?map00250+M00027">map00250</a>]
E        comp141998_c3_seq3|4-aminobutyrate; <a href="/dbget-bin/www_bget?K13524">K13524</a>  ABAT; 4-aminobutyrate aminotransferase / (S)-3-amino-2-methylpropionate transaminase [EC:2.6.1.19 2.6.1.22]
E        comp136247_c1_seq3|succinate-semialdehyde; <a href="/dbget-bin/www_bget?K00139">K00139</a>  E1.2.1.24; succinate-semialdehyde dehydrogenase [EC:1.2.1.24]
D      <a href="/kegg-bin/show_module?M00047">M00047</a>  Creatine pathway [PATH:<a href="/kegg-bin/show_pathway?map00330+M00047">map00330</a>]
E        comp145473_c3_seq1|glycine; <a href="/dbget-bin/www_bget?K00613">K00613</a>  GATM; glycine amidinotransferase [EC:2.1.4.1]
E        comp145473_c3_seq2|glycine; <a href="/dbget-bin/www_bget?K00613">K00613</a>  GATM; glycine amidinotransferase [EC:2.1.4.1]
E        comp145473_c3_seq5|glycine; <a href="/dbget-bin/www_bget?K00613">K00613</a>  GATM; glycine amidinotransferase [EC:2.1.4.1]
E        comp145476_c0_seq3|guanidinoacetate; <a href="/dbget-bin/www_bget?K00542">K00542</a>  GAMT; guanidinoacetate N-methyltransferase [EC:2.1.1.2]
E        comp145476_c0_seq5|guanidinoacetate; <a href="/dbget-bin/www_bget?K00542">K00542</a>  GAMT; guanidinoacetate N-methyltransferase [EC:2.1.1.2]
E        comp104804_c0_seq1|creatine; <a href="/dbget-bin/www_bget?K00933">K00933</a>  E2.7.3.2; creatine kinase [EC:2.7.3.2]
E        comp129064_c0_seq1|creatine; <a href="/dbget-bin/www_bget?K00933">K00933</a>  E2.7.3.2; creatine kinase [EC:2.7.3.2]
E        comp129064_c0_seq5|creatine; <a href="/dbget-bin/www_bget?K00933">K00933</a>  E2.7.3.2; creatine kinase [EC:2.7.3.2]
E        comp133511_c1_seq4|creatine; <a href="/dbget-bin/www_bget?K00933">K00933</a>  E2.7.3.2; creatine kinase [EC:2.7.3.2]
E        comp144493_c1_seq5|creatine; <a href="/dbget-bin/www_bget?K00933">K00933</a>  E2.7.3.2; creatine kinase [EC:2.7.3.2]
C    Cofactor and vitamin biosynthesis
D      <a href="/kegg-bin/show_module?M00127">M00127</a>  Thiamine biosynthesis, AIR => thiamine-P/thiamine-2P [PATH:<a href="/kegg-bin/show_pathway?map00730+M00127">map00730</a>]
D      <a href="/kegg-bin/show_module?M00125">M00125</a>  Riboflavin biosynthesis, GTP => riboflavin/FMN/FAD [PATH:<a href="/kegg-bin/show_pathway?map00740+M00125">map00740</a>]
E        comp133956_c0_seq1|riboflavin; <a href="/dbget-bin/www_bget?K00861">K00861</a>  RFK, FMN1; riboflavin kinase [EC:2.7.1.26]
E        comp131955_c0_seq1|fad; <a href="/dbget-bin/www_bget?K00953">K00953</a>  FLAD1; FAD synthetase [EC:2.7.7.2]
D      <a href="/kegg-bin/show_module?M00124">M00124</a>  Pyridoxal biosynthesis, erythrose-4P => pyridoxal-5P [PATH:<a href="/kegg-bin/show_pathway?map00750+M00124">map00750</a>]
E        comp132294_c0_seq1|phosphoserine; <a href="/dbget-bin/www_bget?K00831">K00831</a>  serC, PSAT1; phosphoserine aminotransferase [EC:2.6.1.52]
E        comp132294_c0_seq6|phosphoserine; <a href="/dbget-bin/www_bget?K00831">K00831</a>  serC, PSAT1; phosphoserine aminotransferase [EC:2.6.1.52]
E        comp132294_c0_seq8|phosphoserine; <a href="/dbget-bin/www_bget?K00831">K00831</a>  serC, PSAT1; phosphoserine aminotransferase [EC:2.6.1.52]
E        comp141282_c0_seq2|pyridoxine-5; <a href="/dbget-bin/www_bget?K00275">K00275</a>  pdxH, PNPO; pyridoxamine 5'-phosphate oxidase [EC:1.4.3.5]
E        comp141282_c0_seq4|pyridoxine-5; <a href="/dbget-bin/www_bget?K00275">K00275</a>  pdxH, PNPO; pyridoxamine 5'-phosphate oxidase [EC:1.4.3.5]
E        comp141282_c0_seq5|pyridoxine-5; <a href="/dbget-bin/www_bget?K00275">K00275</a>  pdxH, PNPO; pyridoxamine 5'-phosphate oxidase [EC:1.4.3.5]
E        comp141282_c0_seq9|pyridoxine-5; <a href="/dbget-bin/www_bget?K00275">K00275</a>  pdxH, PNPO; pyridoxamine 5'-phosphate oxidase [EC:1.4.3.5]
E        comp141282_c0_seq15|pyridoxine-5; <a href="/dbget-bin/www_bget?K00275">K00275</a>  pdxH, PNPO; pyridoxamine 5'-phosphate oxidase [EC:1.4.3.5]
E        comp141282_c0_seq21|pyridoxine-5; <a href="/dbget-bin/www_bget?K00275">K00275</a>  pdxH, PNPO; pyridoxamine 5'-phosphate oxidase [EC:1.4.3.5]
D      <a href="/kegg-bin/show_module?M00115">M00115</a>  NAD biosynthesis, aspartate => NAD [PATH:<a href="/kegg-bin/show_pathway?map00760+M00115">map00760</a>]
E        comp134700_c0_seq1|nicotinamide; <a href="/dbget-bin/www_bget?K06210">K06210</a>  NMNAT; nicotinamide mononucleotide adenylyltransferase [EC:2.7.7.1 2.7.7.18]
E        comp134700_c0_seq2|nicotinamide; <a href="/dbget-bin/www_bget?K06210">K06210</a>  NMNAT; nicotinamide mononucleotide adenylyltransferase [EC:2.7.7.1 2.7.7.18]
E        comp138785_c1_seq1|nicotinamide; <a href="/dbget-bin/www_bget?K06210">K06210</a>  NMNAT; nicotinamide mononucleotide adenylyltransferase [EC:2.7.7.1 2.7.7.18]
E        comp138785_c1_seq2|nicotinamide; <a href="/dbget-bin/www_bget?K06210">K06210</a>  NMNAT; nicotinamide mononucleotide adenylyltransferase [EC:2.7.7.1 2.7.7.18]
E        comp138785_c1_seq9|nicotinamide; <a href="/dbget-bin/www_bget?K06210">K06210</a>  NMNAT; nicotinamide mononucleotide adenylyltransferase [EC:2.7.7.1 2.7.7.18]
E        comp200616_c0_seq1|nicotinamide; <a href="/dbget-bin/www_bget?K06210">K06210</a>  NMNAT; nicotinamide mononucleotide adenylyltransferase [EC:2.7.7.1 2.7.7.18]
E        comp129342_c0_seq2|glutamine-dependent; <a href="/dbget-bin/www_bget?K01950">K01950</a>  E6.3.5.1, NADSYN1, QNS1, nadE; NAD+ synthase (glutamine-hydrolysing) [EC:6.3.5.1]
D      <a href="/kegg-bin/show_module?M00119">M00119</a>  Pantothenate biosynthesis, valine/L-aspartate => pantothenate [PATH:<a href="/kegg-bin/show_pathway?map00770+M00119">map00770</a>]
E        comp139086_c1_seq2|branched; <a href="/dbget-bin/www_bget?K00826">K00826</a>  E2.6.1.42, ilvE; branched-chain amino acid aminotransferase [EC:2.6.1.42]
E        comp139086_c1_seq3|branched; <a href="/dbget-bin/www_bget?K00826">K00826</a>  E2.6.1.42, ilvE; branched-chain amino acid aminotransferase [EC:2.6.1.42]
E        comp139086_c1_seq4|branched; <a href="/dbget-bin/www_bget?K00826">K00826</a>  E2.6.1.42, ilvE; branched-chain amino acid aminotransferase [EC:2.6.1.42]
E        comp139086_c1_seq5|branched; <a href="/dbget-bin/www_bget?K00826">K00826</a>  E2.6.1.42, ilvE; branched-chain amino acid aminotransferase [EC:2.6.1.42]
E        comp139086_c1_seq6|branched; <a href="/dbget-bin/www_bget?K00826">K00826</a>  E2.6.1.42, ilvE; branched-chain amino acid aminotransferase [EC:2.6.1.42]
E        comp139086_c1_seq7|branched; <a href="/dbget-bin/www_bget?K00826">K00826</a>  E2.6.1.42, ilvE; branched-chain amino acid aminotransferase [EC:2.6.1.42]
E        comp140073_c0_seq4|branched-chain-amino-acid; <a href="/dbget-bin/www_bget?K00826">K00826</a>  E2.6.1.42, ilvE; branched-chain amino acid aminotransferase [EC:2.6.1.42]
E        comp140073_c0_seq15|branched-chain-amino-acid; <a href="/dbget-bin/www_bget?K00826">K00826</a>  E2.6.1.42, ilvE; branched-chain amino acid aminotransferase [EC:2.6.1.42]
E        comp140073_c0_seq16|branched-chain-amino-acid; <a href="/dbget-bin/www_bget?K00826">K00826</a>  E2.6.1.42, ilvE; branched-chain amino acid aminotransferase [EC:2.6.1.42]
D      <a href="/kegg-bin/show_module?M00120">M00120</a>  Coenzyme A biosynthesis, pantothenate => CoA [PATH:<a href="/kegg-bin/show_pathway?map00770+M00120">map00770</a>]
E        comp137453_c0_seq1|pantothenate; <a href="/dbget-bin/www_bget?K09680">K09680</a>  coaW; type II pantothenate kinase [EC:2.7.1.33]
E        comp137453_c0_seq2|pantothenate; <a href="/dbget-bin/www_bget?K09680">K09680</a>  coaW; type II pantothenate kinase [EC:2.7.1.33]
E        comp137453_c0_seq9|pantothenate; <a href="/dbget-bin/www_bget?K09680">K09680</a>  coaW; type II pantothenate kinase [EC:2.7.1.33]
E        comp137453_c0_seq10|pantothenate; <a href="/dbget-bin/www_bget?K09680">K09680</a>  coaW; type II pantothenate kinase [EC:2.7.1.33]
E        comp137638_c5_seq3|pantothenate; <a href="/dbget-bin/www_bget?K09680">K09680</a>  coaW; type II pantothenate kinase [EC:2.7.1.33]
E        comp137638_c5_seq7|pantothenate; <a href="/dbget-bin/www_bget?K09680">K09680</a>  coaW; type II pantothenate kinase [EC:2.7.1.33]
E        comp143250_c0_seq27|pantothenate; <a href="/dbget-bin/www_bget?K09680">K09680</a>  coaW; type II pantothenate kinase [EC:2.7.1.33]
E        comp143250_c0_seq31|pantothenate; <a href="/dbget-bin/www_bget?K09680">K09680</a>  coaW; type II pantothenate kinase [EC:2.7.1.33]
E        comp126743_c0_seq2|phosphopantothenate--cysteine; <a href="/dbget-bin/www_bget?K01922">K01922</a>  PPCS, coaB; phosphopantothenate-cysteine ligase [EC:6.3.2.5]
E        comp123979_c0_seq1|phosphopantothenoylcysteine; <a href="/dbget-bin/www_bget?K01598">K01598</a>  PPCDC, coaC; phosphopantothenoylcysteine decarboxylase [EC:4.1.1.36]
E        comp123979_c0_seq3|phosphopantothenoylcysteine; <a href="/dbget-bin/www_bget?K01598">K01598</a>  PPCDC, coaC; phosphopantothenoylcysteine decarboxylase [EC:4.1.1.36]
E        comp123979_c0_seq4|phosphopantothenoylcysteine; <a href="/dbget-bin/www_bget?K01598">K01598</a>  PPCDC, coaC; phosphopantothenoylcysteine decarboxylase [EC:4.1.1.36]
E        comp134113_c1_seq1|bifunctional; <a href="/dbget-bin/www_bget?K02318">K02318</a>  COASY; phosphopantetheine adenylyltransferase / dephospho-CoA kinase [EC:2.7.7.3 2.7.1.24]
E        comp134113_c1_seq3|bifunctional; <a href="/dbget-bin/www_bget?K02318">K02318</a>  COASY; phosphopantetheine adenylyltransferase / dephospho-CoA kinase [EC:2.7.7.3 2.7.1.24]
D      <a href="/kegg-bin/show_module?M00572">M00572</a>  Pimeloyl-ACP biosynthesis, BioC-BioH pathway, malonyl-ACP => pimeloyl-ACP [PATH:<a href="/kegg-bin/show_pathway?map00780+M00572">map00780</a>]
E        comp139405_c0_seq2|3-oxoacyl-; <a href="/dbget-bin/www_bget?K09458">K09458</a>  fabF; 3-oxoacyl-[acyl-carrier-protein] synthase II [EC:2.3.1.179]
E        comp139405_c0_seq3|3-oxoacyl-; <a href="/dbget-bin/www_bget?K09458">K09458</a>  fabF; 3-oxoacyl-[acyl-carrier-protein] synthase II [EC:2.3.1.179]
D      <a href="/kegg-bin/show_module?M00123">M00123</a>  Biotin biosynthesis, pimeloyl-ACP/CoA => biotin [PATH:<a href="/kegg-bin/show_pathway?map00780+M00123">map00780</a>]
D      <a href="/kegg-bin/show_module?M00573">M00573</a>  Biotin biosynthesis, BioI pathway, long-chain-acyl-ACP => pimeloyl-ACP => biotin [PATH:<a href="/kegg-bin/show_pathway?map00780+M00573">map00780</a>]
D      <a href="/kegg-bin/show_module?M00577">M00577</a>  Biotin biosynthesis, BioW pathway, pimelate => pimeloyl-CoA => biotin [PATH:<a href="/kegg-bin/show_pathway?map00780+M00577">map00780</a>]
D      <a href="/kegg-bin/show_module?M00126">M00126</a>  Tetrahydrofolate biosynthesis, GTP => THF [PATH:<a href="/kegg-bin/show_pathway?map00790+M00126">map00790</a> <a href="/kegg-bin/show_pathway?map00670+M00126">map00670</a>]
E        comp136109_c0_seq3|gtp; <a href="/dbget-bin/www_bget?K01495">K01495</a>  E3.5.4.16, folE; GTP cyclohydrolase I [EC:3.5.4.16]
E        comp129792_c0_seq1|alkaline; <a href="/dbget-bin/www_bget?K01077">K01077</a>  E3.1.3.1, phoA, phoB; alkaline phosphatase [EC:3.1.3.1]
E        comp141209_c2_seq3|folylpolyglutamate; <a href="/dbget-bin/www_bget?K01930">K01930</a>  E6.3.2.17; folylpolyglutamate synthase [EC:6.3.2.17]
E        comp141209_c2_seq9|folylpolyglutamate; <a href="/dbget-bin/www_bget?K01930">K01930</a>  E6.3.2.17; folylpolyglutamate synthase [EC:6.3.2.17]
E        comp124464_c0_seq4|dihydrofolate; <a href="/dbget-bin/www_bget?K00287">K00287</a>  folA; dihydrofolate reductase [EC:1.5.1.3]
E        comp124464_c0_seq7|dihydrofolate; <a href="/dbget-bin/www_bget?K00287">K00287</a>  folA; dihydrofolate reductase [EC:1.5.1.3]
D      <a href="/kegg-bin/show_module?M00121">M00121</a>  Heme biosynthesis, glutamate => protoheme/siroheme [PATH:<a href="/kegg-bin/show_pathway?map00860+M00121">map00860</a>]
E        comp140971_c0_seq13|probable; <a href="/dbget-bin/www_bget?K01885">K01885</a>  EARS, gltX; glutamyl-tRNA synthetase [EC:6.1.1.17]
E        comp140971_c0_seq14|probable; <a href="/dbget-bin/www_bget?K01885">K01885</a>  EARS, gltX; glutamyl-tRNA synthetase [EC:6.1.1.17]
E        comp142773_c0_seq7|bifunctional; <a href="/dbget-bin/www_bget?K14163">K14163</a>  EPRS; bifunctional glutamyl/prolyl-tRNA synthetase [EC:6.1.1.17 6.1.1.15]
E        comp142773_c0_seq10|bifunctional; <a href="/dbget-bin/www_bget?K14163">K14163</a>  EPRS; bifunctional glutamyl/prolyl-tRNA synthetase [EC:6.1.1.17 6.1.1.15]
E        comp139434_c0_seq4|delta-aminolevulinic; <a href="/dbget-bin/www_bget?K01698">K01698</a>  hemB, ALAD; porphobilinogen synthase [EC:4.2.1.24]
E        comp139434_c0_seq7|delta-aminolevulinic; <a href="/dbget-bin/www_bget?K01698">K01698</a>  hemB, ALAD; porphobilinogen synthase [EC:4.2.1.24]
E        comp99199_c0_seq1|porphobilinogen; <a href="/dbget-bin/www_bget?K01749">K01749</a>  hemC, HMBS; hydroxymethylbilane synthase [EC:2.5.1.61]
E        comp99199_c0_seq2|porphobilinogen; <a href="/dbget-bin/www_bget?K01749">K01749</a>  hemC, HMBS; hydroxymethylbilane synthase [EC:2.5.1.61]
E        comp99199_c0_seq3|porphobilinogen; <a href="/dbget-bin/www_bget?K01749">K01749</a>  hemC, HMBS; hydroxymethylbilane synthase [EC:2.5.1.61]
E        comp139331_c0_seq8|porphobilinogen; <a href="/dbget-bin/www_bget?K01749">K01749</a>  hemC, HMBS; hydroxymethylbilane synthase [EC:2.5.1.61]
E        comp139331_c0_seq9|porphobilinogen; <a href="/dbget-bin/www_bget?K01749">K01749</a>  hemC, HMBS; hydroxymethylbilane synthase [EC:2.5.1.61]
E        comp138489_c0_seq5|uroporphyrinogen-iii; <a href="/dbget-bin/www_bget?K01719">K01719</a>  hemD, UROS; uroporphyrinogen-III synthase [EC:4.2.1.75]
E        comp138489_c0_seq11|uroporphyrinogen-iii; <a href="/dbget-bin/www_bget?K01719">K01719</a>  hemD, UROS; uroporphyrinogen-III synthase [EC:4.2.1.75]
E        comp138489_c0_seq14|uroporphyrinogen-iii; <a href="/dbget-bin/www_bget?K01719">K01719</a>  hemD, UROS; uroporphyrinogen-III synthase [EC:4.2.1.75]
E        comp138489_c0_seq21|uroporphyrinogen-iii; <a href="/dbget-bin/www_bget?K01719">K01719</a>  hemD, UROS; uroporphyrinogen-III synthase [EC:4.2.1.75]
E        comp138489_c0_seq24|uroporphyrinogen-iii; <a href="/dbget-bin/www_bget?K01719">K01719</a>  hemD, UROS; uroporphyrinogen-III synthase [EC:4.2.1.75]
E        comp141835_c1_seq35|uroporphyrinogen; <a href="/dbget-bin/www_bget?K01599">K01599</a>  hemE, UROD; uroporphyrinogen decarboxylase [EC:4.1.1.37]
E        comp137542_c0_seq2|coproporphyrinogen; <a href="/dbget-bin/www_bget?K00228">K00228</a>  hemF, CPOX; coproporphyrinogen III oxidase [EC:1.3.3.3]
E        comp137542_c0_seq3|coproporphyrinogen; <a href="/dbget-bin/www_bget?K00228">K00228</a>  hemF, CPOX; coproporphyrinogen III oxidase [EC:1.3.3.3]
E        comp137585_c0_seq4|protoporphyrinogen; <a href="/dbget-bin/www_bget?K00231">K00231</a>  PPOX, hemY; oxygen-dependent protoporphyrinogen oxidase [EC:1.3.3.4]
E        comp133837_c0_seq1|af250368_1; <a href="/dbget-bin/www_bget?K01772">K01772</a>  hemH, FECH; ferrochelatase [EC:4.99.1.1]
D      <a href="/kegg-bin/show_module?M00129">M00129</a>  Ascorbate biosynthesis, animals, glucose-1P => ascorbate [PATH:<a href="/kegg-bin/show_pathway?map00040+M00129">map00040</a> <a href="/kegg-bin/show_pathway?map00053+M00129">map00053</a>]
E        comp144934_c0_seq6|utp--glucose-1-phosphate; <a href="/dbget-bin/www_bget?K00963">K00963</a>  UGP2, galU, galF; UTP--glucose-1-phosphate uridylyltransferase [EC:2.7.7.9]
E        comp144934_c0_seq9|utp--glucose-1-phosphate; <a href="/dbget-bin/www_bget?K00963">K00963</a>  UGP2, galU, galF; UTP--glucose-1-phosphate uridylyltransferase [EC:2.7.7.9]
E        comp144934_c0_seq10|utp--glucose-1-phosphate; <a href="/dbget-bin/www_bget?K00963">K00963</a>  UGP2, galU, galF; UTP--glucose-1-phosphate uridylyltransferase [EC:2.7.7.9]
E        comp144838_c4_seq3|udp-glucose; <a href="/dbget-bin/www_bget?K00012">K00012</a>  UGDH, ugd; UDPglucose 6-dehydrogenase [EC:1.1.1.22]
E        comp144838_c4_seq40|udp-glucose; <a href="/dbget-bin/www_bget?K00012">K00012</a>  UGDH, ugd; UDPglucose 6-dehydrogenase [EC:1.1.1.22]
E        comp144838_c4_seq43|udp-glucose; <a href="/dbget-bin/www_bget?K00012">K00012</a>  UGDH, ugd; UDPglucose 6-dehydrogenase [EC:1.1.1.22]
E        comp140782_c4_seq9|udp-glucuronosyltransferase; <a href="/dbget-bin/www_bget?K00699">K00699</a>  UGT; glucuronosyltransferase [EC:2.4.1.17]
E        comp140782_c4_seq35|udp-glucuronosyltransferase; <a href="/dbget-bin/www_bget?K00699">K00699</a>  UGT; glucuronosyltransferase [EC:2.4.1.17]
E        comp145303_c0_seq10|udp; <a href="/dbget-bin/www_bget?K00699">K00699</a>  UGT; glucuronosyltransferase [EC:2.4.1.17]
E        comp136241_c1_seq1|beta-glucuronidase; <a href="/dbget-bin/www_bget?K01195">K01195</a>  E3.2.1.31, GUSB, uidA; beta-glucuronidase [EC:3.2.1.31]
E        comp142522_c1_seq3|regucalcin; <a href="/dbget-bin/www_bget?K01053">K01053</a>  E3.1.1.17; gluconolactonase [EC:3.1.1.17]
D      <a href="/kegg-bin/show_module?M00114">M00114</a>  Ascorbate biosynthesis, plants, glucose-6P => ascorbate [PATH:<a href="/kegg-bin/show_pathway?map00010+M00114">map00010</a> <a href="/kegg-bin/show_pathway?map00051+M00114">map00051</a> <a href="/kegg-bin/show_pathway?map00053+M00114">map00053</a>]
E        comp139986_c0_seq1|phosphoglucose; <a href="/dbget-bin/www_bget?K01810">K01810</a>  GPI, pgi; glucose-6-phosphate isomerase [EC:5.3.1.9]
E        comp139552_c12_seq12|mannose-6-phosphate; <a href="/dbget-bin/www_bget?K01809">K01809</a>  E5.3.1.8, manA; mannose-6-phosphate isomerase [EC:5.3.1.8]
E        comp139552_c12_seq19|mannose-6-phosphate; <a href="/dbget-bin/www_bget?K01809">K01809</a>  E5.3.1.8, manA; mannose-6-phosphate isomerase [EC:5.3.1.8]
E        comp140210_c0_seq1|phosphomannomutase; <a href="/dbget-bin/www_bget?K01840">K01840</a>  E5.4.2.8, manB; phosphomannomutase [EC:5.4.2.8]
E        comp143609_c3_seq3|phosphomannomutase; <a href="/dbget-bin/www_bget?K01840">K01840</a>  E5.4.2.8, manB; phosphomannomutase [EC:5.4.2.8]
E        comp38040_c0_seq1|mannose-1-phosphate; <a href="/dbget-bin/www_bget?K00966">K00966</a>  GMPP; mannose-1-phosphate guanylyltransferase [EC:2.7.7.13]
E        comp137467_c1_seq1|mannose-1-phosphate; <a href="/dbget-bin/www_bget?K00966">K00966</a>  GMPP; mannose-1-phosphate guanylyltransferase [EC:2.7.7.13]
E        comp143675_c1_seq19|mannose-1-phosphate; <a href="/dbget-bin/www_bget?K00966">K00966</a>  GMPP; mannose-1-phosphate guanylyltransferase [EC:2.7.7.13]
E        comp143675_c1_seq22|mannose-1-phosphate; <a href="/dbget-bin/www_bget?K00966">K00966</a>  GMPP; mannose-1-phosphate guanylyltransferase [EC:2.7.7.13]
D      <a href="/kegg-bin/show_module?M00550">M00550</a>  Ascorbate degradation, ascorbate => D-xylulose-5P [PATH:<a href="/kegg-bin/show_pathway?map00053+M00550">map00053</a>]
D      <a href="/kegg-bin/show_module?M00112">M00112</a>  Tocopherol biosynthesis [PATH:<a href="/kegg-bin/show_pathway?map00130+M00112">map00130</a>]
D      <a href="/kegg-bin/show_module?M00122">M00122</a>  Cobalamin biosynthesis, cobinamide => cobalamin [PATH:<a href="/kegg-bin/show_pathway?map00860+M00122">map00860</a>]
E        comp136507_c0_seq4|cob; <a href="/dbget-bin/www_bget?K00798">K00798</a>  E2.5.1.17, cobO, btuR; cob(I)alamin adenosyltransferase [EC:2.5.1.17]
D      <a href="/kegg-bin/show_module?M00117">M00117</a>  Ubiquinone biosynthesis, prokaryotes, chorismate => ubiquinone [PATH:<a href="/kegg-bin/show_pathway?map00130+M00117">map00130</a>]
D      <a href="/kegg-bin/show_module?M00128">M00128</a>  Ubiquinone biosynthesis, eukaryotes, chorismate => ubiquinone [PATH:<a href="/kegg-bin/show_pathway?map00130+M00128">map00130</a>]
E        comp143799_c3_seq3|4-hydroxybenzoate; <a href="/dbget-bin/www_bget?K06125">K06125</a>  COQ2; 4-hydroxybenzoate hexaprenyltransferase [EC:2.5.1.-]
E        comp143799_c3_seq4|4-hydroxybenzoate; <a href="/dbget-bin/www_bget?K06125">K06125</a>  COQ2; 4-hydroxybenzoate hexaprenyltransferase [EC:2.5.1.-]
E        comp143799_c3_seq6|4-hydroxybenzoate; <a href="/dbget-bin/www_bget?K06125">K06125</a>  COQ2; 4-hydroxybenzoate hexaprenyltransferase [EC:2.5.1.-]
E        comp143799_c3_seq8|4-hydroxybenzoate; <a href="/dbget-bin/www_bget?K06125">K06125</a>  COQ2; 4-hydroxybenzoate hexaprenyltransferase [EC:2.5.1.-]
E        comp143799_c3_seq11|4-hydroxybenzoate; <a href="/dbget-bin/www_bget?K06125">K06125</a>  COQ2; 4-hydroxybenzoate hexaprenyltransferase [EC:2.5.1.-]
E        comp143799_c3_seq13|4-hydroxybenzoate; <a href="/dbget-bin/www_bget?K06125">K06125</a>  COQ2; 4-hydroxybenzoate hexaprenyltransferase [EC:2.5.1.-]
E        comp140559_c0_seq7|hexaprenyldihydroxybenzoate; <a href="/dbget-bin/www_bget?K00591">K00591</a>  COQ3; hexaprenyldihydroxybenzoate methyltransferase [EC:2.1.1.114]
E        comp140559_c0_seq23|hexaprenyldihydroxybenzoate; <a href="/dbget-bin/www_bget?K00591">K00591</a>  COQ3; hexaprenyldihydroxybenzoate methyltransferase [EC:2.1.1.114]
E        comp139534_c0_seq10|ubiquinone; <a href="/dbget-bin/www_bget?K06126">K06126</a>  COQ6; ubiquinone biosynthesis monooxygenase Coq6 [EC:1.14.13.-]
E        comp139534_c0_seq22|ubiquinone; <a href="/dbget-bin/www_bget?K06126">K06126</a>  COQ6; ubiquinone biosynthesis monooxygenase Coq6 [EC:1.14.13.-]
E        comp140567_c1_seq10|2-methoxy-6-polyprenyl-; <a href="/dbget-bin/www_bget?K06127">K06127</a>  COQ5; ubiquinone biosynthesis methyltransferase [EC:2.1.1.201]
E        comp135946_c0_seq2|ubiquinone; <a href="/dbget-bin/www_bget?K06134">K06134</a>  COQ7; ubiquinone biosynthesis monooxygenase Coq7 [EC:1.14.13.-]
E        comp135946_c0_seq3|ubiquinone; <a href="/dbget-bin/www_bget?K06134">K06134</a>  COQ7; ubiquinone biosynthesis monooxygenase Coq7 [EC:1.14.13.-]
E        comp135946_c0_seq7|ubiquinone; <a href="/dbget-bin/www_bget?K06134">K06134</a>  COQ7; ubiquinone biosynthesis monooxygenase Coq7 [EC:1.14.13.-]
D      <a href="/kegg-bin/show_module?M00116">M00116</a>  Menaquinone biosynthesis, chorismate => menaquinone [PATH:<a href="/kegg-bin/show_pathway?map00130+M00116">map00130</a>]
D      <a href="/kegg-bin/show_module?M00118">M00118</a>  Glutathione biosynthesis, glutamate => glutathione [PATH:<a href="/kegg-bin/show_pathway?map00480+M00118">map00480</a>]
E        comp141715_c0_seq14|glutamate-cysteine; <a href="/dbget-bin/www_bget?K11204">K11204</a>  GCLC; glutamate--cysteine ligase catalytic subunit [EC:6.3.2.2]
E        comp134445_c0_seq5|glutamate-cysteine; <a href="/dbget-bin/www_bget?K11205">K11205</a>  GCLM; glutamate--cysteine ligase regulatory subunit
E        comp142197_c2_seq7|glutathione; <a href="/dbget-bin/www_bget?K01920">K01920</a>  E6.3.2.3, gshB; glutathione synthase [EC:6.3.2.3]
E        comp142197_c2_seq12|glutathione; <a href="/dbget-bin/www_bget?K01920">K01920</a>  E6.3.2.3, gshB; glutathione synthase [EC:6.3.2.3]
E        comp142197_c2_seq23|glutathione; <a href="/dbget-bin/www_bget?K01920">K01920</a>  E6.3.2.3, gshB; glutathione synthase [EC:6.3.2.3]
D      <a href="/kegg-bin/show_module?M00140">M00140</a>  C1-unit interconversion, prokaryotes [PATH:<a href="/kegg-bin/show_pathway?map00670+M00140">map00670</a>]
E        comp135450_c3_seq4|serine; <a href="/dbget-bin/www_bget?K00600">K00600</a>  glyA, SHMT; glycine hydroxymethyltransferase [EC:2.1.2.1]
E        comp138341_c0_seq2|serine; <a href="/dbget-bin/www_bget?K00600">K00600</a>  glyA, SHMT; glycine hydroxymethyltransferase [EC:2.1.2.1]
D      <a href="/kegg-bin/show_module?M00141">M00141</a>  C1-unit interconversion, eukaryotes [PATH:<a href="/kegg-bin/show_pathway?map00670+M00141">map00670</a>]
E        comp135450_c3_seq4|serine; <a href="/dbget-bin/www_bget?K00600">K00600</a>  glyA, SHMT; glycine hydroxymethyltransferase [EC:2.1.2.1]
E        comp138341_c0_seq2|serine; <a href="/dbget-bin/www_bget?K00600">K00600</a>  glyA, SHMT; glycine hydroxymethyltransferase [EC:2.1.2.1]
E        comp141811_c1_seq16|c-1-tetrahydrofolate; <a href="/dbget-bin/www_bget?K00288">K00288</a>  MTHFD; methylenetetrahydrofolate dehydrogenase (NADP+) / methenyltetrahydrofolate cyclohydrolase / formyltetrahydrofolate synthetase [EC:1.5.1.5 3.5.4.9 6.3.4.3]
E        comp137482_c2_seq5|bifunctional; <a href="/dbget-bin/www_bget?K13403">K13403</a>  MTHFD2; methylenetetrahydrofolate dehydrogenase(NAD+) / 5,10-methenyltetrahydrofolate cyclohydrolase [EC:1.5.1.15 3.5.4.9]
E        comp137482_c2_seq12|bifunctional; <a href="/dbget-bin/www_bget?K13403">K13403</a>  MTHFD2; methylenetetrahydrofolate dehydrogenase(NAD+) / 5,10-methenyltetrahydrofolate cyclohydrolase [EC:1.5.1.15 3.5.4.9]
E        comp137482_c2_seq19|bifunctional; <a href="/dbget-bin/www_bget?K13403">K13403</a>  MTHFD2; methylenetetrahydrofolate dehydrogenase(NAD+) / 5,10-methenyltetrahydrofolate cyclohydrolase [EC:1.5.1.15 3.5.4.9]
E        comp137482_c2_seq36|bifunctional; <a href="/dbget-bin/www_bget?K13403">K13403</a>  MTHFD2; methylenetetrahydrofolate dehydrogenase(NAD+) / 5,10-methenyltetrahydrofolate cyclohydrolase [EC:1.5.1.15 3.5.4.9]
E        comp137482_c2_seq46|bifunctional; <a href="/dbget-bin/www_bget?K13403">K13403</a>  MTHFD2; methylenetetrahydrofolate dehydrogenase(NAD+) / 5,10-methenyltetrahydrofolate cyclohydrolase [EC:1.5.1.15 3.5.4.9]
C    Polyamine biosynthesis
D      <a href="/kegg-bin/show_module?M00133">M00133</a>  Polyamine biosynthesis, arginine => agmatine => putrescine => spermidine [PATH:<a href="/kegg-bin/show_pathway?map00330+M00133">map00330</a>]
E        comp142079_c1_seq53|agmatine; <a href="/dbget-bin/www_bget?K01480">K01480</a>  E3.5.3.11, speB; agmatinase [EC:3.5.3.11]
E        comp143521_c9_seq4|adenosylmethionine; <a href="/dbget-bin/www_bget?K01611">K01611</a>  speD, AMD1; S-adenosylmethionine decarboxylase [EC:4.1.1.50]
E        comp143521_c9_seq5|s-adenosylmethionine; <a href="/dbget-bin/www_bget?K01611">K01611</a>  speD, AMD1; S-adenosylmethionine decarboxylase [EC:4.1.1.50]
E        comp138717_c0_seq5|spermidine; <a href="/dbget-bin/www_bget?K00797">K00797</a>  speE, SRM; spermidine synthase [EC:2.5.1.16]
E        comp138717_c0_seq10|spermidine; <a href="/dbget-bin/www_bget?K00797">K00797</a>  speE, SRM; spermidine synthase [EC:2.5.1.16]
D      <a href="/kegg-bin/show_module?M00134">M00134</a>  Polyamine biosynthesis, arginine => ornithine => putrescine [PATH:<a href="/kegg-bin/show_pathway?map00330+M00134">map00330</a>]
E        comp137193_c0_seq2|type; <a href="/dbget-bin/www_bget?K01476">K01476</a>  E3.5.3.1, rocF, arg; arginase [EC:3.5.3.1]
E        comp138242_c0_seq1|ornithine; <a href="/dbget-bin/www_bget?K01581">K01581</a>  E4.1.1.17, ODC1, speC, speF; ornithine decarboxylase [EC:4.1.1.17]
E        comp138242_c0_seq5|ornithine; <a href="/dbget-bin/www_bget?K01581">K01581</a>  E4.1.1.17, ODC1, speC, speF; ornithine decarboxylase [EC:4.1.1.17]
E        comp138242_c0_seq7|ornithine; <a href="/dbget-bin/www_bget?K01581">K01581</a>  E4.1.1.17, ODC1, speC, speF; ornithine decarboxylase [EC:4.1.1.17]
D      <a href="/kegg-bin/show_module?M00135">M00135</a>  GABA biosynthesis, eukaryotes, putrescine => GABA [PATH:<a href="/kegg-bin/show_pathway?map00330+M00135">map00330</a>]
E        comp137153_c0_seq17|diamine; <a href="/dbget-bin/www_bget?K00657">K00657</a>  E2.3.1.57, speG; diamine N-acetyltransferase [EC:2.3.1.57]
E        comp131400_c0_seq7|amine; <a href="/dbget-bin/www_bget?K00274">K00274</a>  MAO, aofH; monoamine oxidase [EC:1.4.3.4]
E        comp131400_c0_seq8|amine; <a href="/dbget-bin/www_bget?K00274">K00274</a>  MAO, aofH; monoamine oxidase [EC:1.4.3.4]
E        comp133936_c0_seq1|fatty; <a href="/dbget-bin/www_bget?K00128">K00128</a>  E1.2.1.3; aldehyde dehydrogenase (NAD+) [EC:1.2.1.3]
E        comp133936_c0_seq2|fatty; <a href="/dbget-bin/www_bget?K00128">K00128</a>  E1.2.1.3; aldehyde dehydrogenase (NAD+) [EC:1.2.1.3]
E        comp141324_c0_seq12|fatty; <a href="/dbget-bin/www_bget?K00128">K00128</a>  E1.2.1.3; aldehyde dehydrogenase (NAD+) [EC:1.2.1.3]
E        comp141324_c0_seq13|fatty; <a href="/dbget-bin/www_bget?K00128">K00128</a>  E1.2.1.3; aldehyde dehydrogenase (NAD+) [EC:1.2.1.3]
E        comp144225_c0_seq9|aldehyde; <a href="/dbget-bin/www_bget?K00128">K00128</a>  E1.2.1.3; aldehyde dehydrogenase (NAD+) [EC:1.2.1.3]
E        comp144225_c0_seq28|aldehyde; <a href="/dbget-bin/www_bget?K00128">K00128</a>  E1.2.1.3; aldehyde dehydrogenase (NAD+) [EC:1.2.1.3]
E        comp140984_c0_seq25|aldehyde; <a href="/dbget-bin/www_bget?K14085">K14085</a>  ALDH7A1; aldehyde dehydrogenase family 7 member A1 [EC:1.2.1.31 1.2.1.8 1.2.1.3]
E        comp140984_c0_seq39|aldehyde; <a href="/dbget-bin/www_bget?K14085">K14085</a>  ALDH7A1; aldehyde dehydrogenase family 7 member A1 [EC:1.2.1.31 1.2.1.8 1.2.1.3]
E        comp140984_c0_seq50|aldehyde; <a href="/dbget-bin/www_bget?K14085">K14085</a>  ALDH7A1; aldehyde dehydrogenase family 7 member A1 [EC:1.2.1.31 1.2.1.8 1.2.1.3]
E        comp140984_c0_seq63|aldehyde; <a href="/dbget-bin/www_bget?K14085">K14085</a>  ALDH7A1; aldehyde dehydrogenase family 7 member A1 [EC:1.2.1.31 1.2.1.8 1.2.1.3]
E        comp141324_c0_seq10|aldehyde; <a href="/dbget-bin/www_bget?K00149">K00149</a>  ALDH9A1; aldehyde dehydrogenase family 9 member A1 [EC:1.2.1.47 1.2.1.3]
E        comp145173_c0_seq1|aldehyde; <a href="/dbget-bin/www_bget?K00149">K00149</a>  ALDH9A1; aldehyde dehydrogenase family 9 member A1 [EC:1.2.1.47 1.2.1.3]
E        comp145173_c0_seq2|aldehyde; <a href="/dbget-bin/www_bget?K00149">K00149</a>  ALDH9A1; aldehyde dehydrogenase family 9 member A1 [EC:1.2.1.47 1.2.1.3]
E        comp145173_c0_seq3|aldehyde; <a href="/dbget-bin/www_bget?K00149">K00149</a>  ALDH9A1; aldehyde dehydrogenase family 9 member A1 [EC:1.2.1.47 1.2.1.3]
E        comp145173_c0_seq4|aldehyde; <a href="/dbget-bin/www_bget?K00149">K00149</a>  ALDH9A1; aldehyde dehydrogenase family 9 member A1 [EC:1.2.1.47 1.2.1.3]
E        comp145173_c0_seq7|aldehyde; <a href="/dbget-bin/www_bget?K00149">K00149</a>  ALDH9A1; aldehyde dehydrogenase family 9 member A1 [EC:1.2.1.47 1.2.1.3]
E        comp145173_c0_seq9|aldehyde; <a href="/dbget-bin/www_bget?K00149">K00149</a>  ALDH9A1; aldehyde dehydrogenase family 9 member A1 [EC:1.2.1.47 1.2.1.3]
E        comp145173_c0_seq12|aldehyde; <a href="/dbget-bin/www_bget?K00149">K00149</a>  ALDH9A1; aldehyde dehydrogenase family 9 member A1 [EC:1.2.1.47 1.2.1.3]
E        comp145173_c0_seq13|aldehyde; <a href="/dbget-bin/www_bget?K00149">K00149</a>  ALDH9A1; aldehyde dehydrogenase family 9 member A1 [EC:1.2.1.47 1.2.1.3]
D      <a href="/kegg-bin/show_module?M00136">M00136</a>  GABA biosynthesis, prokaryotes, putrescine => GABA [PATH:<a href="/kegg-bin/show_pathway?map00330+M00136">map00330</a>]
C    Phenylpropanoid and flavonoid biosynthesis
D      <a href="/kegg-bin/show_module?M00039">M00039</a>  Lignin biosynthesis, cinnamate => lignin [PATH:<a href="/kegg-bin/show_pathway?map00940+M00039">map00940</a>]
E        comp144583_c0_seq1|peroxiredoxin; <a href="/dbget-bin/www_bget?K11188">K11188</a>  PRDX6; peroxiredoxin 6, 1-Cys peroxiredoxin [EC:1.11.1.7 1.11.1.15 3.1.1.-]
E        comp144583_c0_seq3|peroxiredoxin; <a href="/dbget-bin/www_bget?K11188">K11188</a>  PRDX6; peroxiredoxin 6, 1-Cys peroxiredoxin [EC:1.11.1.7 1.11.1.15 3.1.1.-]
D      <a href="/kegg-bin/show_module?M00137">M00137</a>  Flavonoid biosynthesis, 4-coumaroyl-CoA => naringenin => apigenin [PATH:<a href="/kegg-bin/show_pathway?map00941+M00137">map00941</a>]
D      <a href="/kegg-bin/show_module?M00138">M00138</a>  Flavonoid biosynthesis, naringenin => pelargonidin [PATH:<a href="/kegg-bin/show_pathway?map00941+M00138">map00941</a>]
C    Alkaloid and other secondary metabolite biosynthesis
D      <a href="/kegg-bin/show_module?M00139">M00139</a>  Morphine biosynthesis, dopamine => morphine [PATH:<a href="/kegg-bin/show_pathway?map00950+M00139">map00950</a>]
D      <a href="/kegg-bin/show_module?M00369">M00369</a>  Cyanogenic glycoside biosynthesis, tyrosine => dhurrin [PATH:<a href="/kegg-bin/show_pathway?map00460+M00369">map00460</a>]
D      <a href="/kegg-bin/show_module?M00370">M00370</a>  Glucosinolate biosynthesis, tryptophan => glucobrassicin [PATH:<a href="/kegg-bin/show_pathway?map00966+M00370">map00966</a>]
D      <a href="/kegg-bin/show_module?M00033">M00033</a>  Ectoine biosynthesis [PATH:<a href="/kegg-bin/show_pathway?map00260+M00033">map00260</a>]
B
B  <b>Secondary metabolism</b>
C    Aromatics degradataion
D      <a href="/kegg-bin/show_module?M00538">M00538</a>  Toluene degradation, toluene => benzoate [PATH:<a href="/kegg-bin/show_pathway?map00623+M00538">map00623</a>]
D      <a href="/kegg-bin/show_module?M00537">M00537</a>  Xylene degradation, xylene => methylbenzoate [PATH:<a href="/kegg-bin/show_pathway?map00622+M00537">map00622</a>]
D      <a href="/kegg-bin/show_module?M00419">M00419</a>  Cymene degradation, p-cymene => p-cumate [PATH:<a href="/kegg-bin/show_pathway?map00622+M00419">map00622</a>]
D      <a href="/kegg-bin/show_module?M00547">M00547</a>  Benzene/toluene degradation, benzene => catechol / toluene => 3-methylcatechol [PATH:<a href="/kegg-bin/show_pathway?map00362+M00547">map00362</a> <a href="/kegg-bin/show_pathway?map00623+M00547">map00623</a>]
D      <a href="/kegg-bin/show_module?M00548">M00548</a>  Benzene degradation, benzene => catechol [PATH:<a href="/kegg-bin/show_pathway?map00362+M00548">map00362</a>]
D      <a href="/kegg-bin/show_module?M00551">M00551</a>  Benzoate degradation, benzoate => catechol [PATH:<a href="/kegg-bin/show_pathway?map00362+M00551">map00362</a> <a href="/kegg-bin/show_pathway?map00622+M00551">map00622</a>]
D      <a href="/kegg-bin/show_module?M00568">M00568</a>  Catechol ortho-cleavage, catechol => 3-oxoadipate [PATH:<a href="/kegg-bin/show_pathway?map00362+M00568">map00362</a>]
D      <a href="/kegg-bin/show_module?M00569">M00569</a>  Catechol meta-cleavage, catechol => pyruvate + acetaldehyde [PATH:<a href="/kegg-bin/show_pathway?map00362+M00569">map00362</a> <a href="/kegg-bin/show_pathway?map00622+M00569">map00622</a>]
D      <a href="/kegg-bin/show_module?M00539">M00539</a>  Cumate degradation, p-cumate => 2-oxopent-4-enoate + 2-methylpropanoate [PATH:<a href="/kegg-bin/show_pathway?map00622+M00539">map00622</a>]
D      <a href="/kegg-bin/show_module?M00543">M00543</a>  Biphenyl degradation, biphenyl => 2-oxopent-4-enoate + benzoate [PATH:<a href="/kegg-bin/show_pathway?map00621+M00543">map00621</a>]
D      <a href="/kegg-bin/show_module?M00544">M00544</a>  Carbazole degradation, carbazole => 2-oxopent-4-enoate + anthranilate [PATH:<a href="/kegg-bin/show_pathway?map00621+M00544">map00621</a>]
D      <a href="/kegg-bin/show_module?M00418">M00418</a>  Toluene degradation, anaerobic, toluene => benzoyl-CoA [PATH:<a href="/kegg-bin/show_pathway?map00623+M00418">map00623</a>]
D      <a href="/kegg-bin/show_module?M00541">M00541</a>  Benzoyl-CoA degradation, benzoyl-CoA => 3-hydroxypimeloyl-CoA [PATH:<a href="/kegg-bin/show_pathway?map00362+M00541">map00362</a>]
D      <a href="/kegg-bin/show_module?M00540">M00540</a>  Benzoate degradation, cyclohexanecarboxylic acid =>pimeloyl-CoA [PATH:<a href="/kegg-bin/show_pathway?map00362+M00540">map00362</a>]
D      <a href="/kegg-bin/show_module?M00534">M00534</a>  Naphthalene degradataion, naphthalene => salicylate [PATH:<a href="/kegg-bin/show_pathway?map00626+M00534">map00626</a>]
#
A<b>Structural complex</b>
B
B  <b>Energy metabolism</b>
C    Photosynthesis
D      <a href="/kegg-bin/show_module?M00161">M00161</a>  Photosystem II [PATH:<a href="/kegg-bin/show_pathway?map00195+M00161">map00195</a>]
D      <a href="/kegg-bin/show_module?M00162">M00162</a>  Cytochrome b6f complex [PATH:<a href="/kegg-bin/show_pathway?map00195+M00162">map00195</a>]
D      <a href="/kegg-bin/show_module?M00163">M00163</a>  Photosystem I [PATH:<a href="/kegg-bin/show_pathway?map00195+M00163">map00195</a>]
D      <a href="/kegg-bin/show_module?M00164">M00164</a>  ATP synthase [PATH:<a href="/kegg-bin/show_pathway?map00195+M00164">map00195</a>]
C    ATP synthesis
D      <a href="/kegg-bin/show_module?M00144">M00144</a>  NADH:quinone oxidoreductase, prokaryotes [PATH:<a href="/kegg-bin/show_pathway?map00190+M00144">map00190</a>]
D      <a href="/kegg-bin/show_module?M00145">M00145</a>  NAD(P)H:quinone oxidoreductase, chloroplasts and cyanobacteria [PATH:<a href="/kegg-bin/show_pathway?map00190+M00145">map00190</a>]
D      <a href="/kegg-bin/show_module?M00142">M00142</a>  NADH:ubiquinone oxidoreductase, mitochondria [PATH:<a href="/kegg-bin/show_pathway?map00190+M00142">map00190</a>]
E        comp121638_c0_seq1|nadh; <a href="/dbget-bin/www_bget?K03881">K03881</a>  ND4; NADH-ubiquinone oxidoreductase chain 4 [EC:1.6.5.3]
E        comp140404_c0_seq1|nadh; <a href="/dbget-bin/www_bget?K03883">K03883</a>  ND5; NADH-ubiquinone oxidoreductase chain 5 [EC:1.6.5.3]
D      <a href="/kegg-bin/show_module?M00143">M00143</a>  NADH dehydrogenase (ubiquinone) Fe-S protein/flavoprotein complex, mitochondria [PATH:<a href="/kegg-bin/show_pathway?map00190+M00143">map00190</a>]
E        comp145323_c1_seq19|mitochondrial; <a href="/dbget-bin/www_bget?K03934">K03934</a>  NDUFS1; NADH dehydrogenase (ubiquinone) Fe-S protein 1 [EC:1.6.5.3 1.6.99.3]
E        comp145323_c1_seq23|mitochondrial; <a href="/dbget-bin/www_bget?K03934">K03934</a>  NDUFS1; NADH dehydrogenase (ubiquinone) Fe-S protein 1 [EC:1.6.5.3 1.6.99.3]
E        comp145323_c1_seq24|mitochondrial; <a href="/dbget-bin/www_bget?K03934">K03934</a>  NDUFS1; NADH dehydrogenase (ubiquinone) Fe-S protein 1 [EC:1.6.5.3 1.6.99.3]
E        comp145323_c1_seq25|mitochondrial; <a href="/dbget-bin/www_bget?K03934">K03934</a>  NDUFS1; NADH dehydrogenase (ubiquinone) Fe-S protein 1 [EC:1.6.5.3 1.6.99.3]
E        comp145323_c1_seq33|mitochondrial; <a href="/dbget-bin/www_bget?K03934">K03934</a>  NDUFS1; NADH dehydrogenase (ubiquinone) Fe-S protein 1 [EC:1.6.5.3 1.6.99.3]
E        comp145323_c1_seq34|mitochondrial; <a href="/dbget-bin/www_bget?K03934">K03934</a>  NDUFS1; NADH dehydrogenase (ubiquinone) Fe-S protein 1 [EC:1.6.5.3 1.6.99.3]
E        comp145006_c0_seq1|nadh; <a href="/dbget-bin/www_bget?K03935">K03935</a>  NDUFS2; NADH dehydrogenase (ubiquinone) Fe-S protein 2 [EC:1.6.5.3 1.6.99.3]
E        comp145006_c0_seq2|nadh; <a href="/dbget-bin/www_bget?K03935">K03935</a>  NDUFS2; NADH dehydrogenase (ubiquinone) Fe-S protein 2 [EC:1.6.5.3 1.6.99.3]
E        comp144938_c0_seq1|nadh; <a href="/dbget-bin/www_bget?K03936">K03936</a>  NDUFS3; NADH dehydrogenase (ubiquinone) Fe-S protein 3 [EC:1.6.5.3 1.6.99.3]
E        comp144938_c0_seq14|nadh; <a href="/dbget-bin/www_bget?K03936">K03936</a>  NDUFS3; NADH dehydrogenase (ubiquinone) Fe-S protein 3 [EC:1.6.5.3 1.6.99.3]
E        comp144938_c0_seq25|nadh; <a href="/dbget-bin/www_bget?K03936">K03936</a>  NDUFS3; NADH dehydrogenase (ubiquinone) Fe-S protein 3 [EC:1.6.5.3 1.6.99.3]
E        comp144938_c0_seq26|nadh; <a href="/dbget-bin/www_bget?K03936">K03936</a>  NDUFS3; NADH dehydrogenase (ubiquinone) Fe-S protein 3 [EC:1.6.5.3 1.6.99.3]
E        comp142105_c0_seq2|nadh; <a href="/dbget-bin/www_bget?K03937">K03937</a>  NDUFS4; NADH dehydrogenase (ubiquinone) Fe-S protein 4 [EC:1.6.5.3 1.6.99.3]
E        comp142105_c0_seq9|nadh; <a href="/dbget-bin/www_bget?K03937">K03937</a>  NDUFS4; NADH dehydrogenase (ubiquinone) Fe-S protein 4 [EC:1.6.5.3 1.6.99.3]
E        comp143546_c0_seq1|nadh; <a href="/dbget-bin/www_bget?K03938">K03938</a>  NDUFS5; NADH dehydrogenase (ubiquinone) Fe-S protein 5 [EC:1.6.5.3 1.6.99.3]
E        comp143546_c0_seq2|nadh; <a href="/dbget-bin/www_bget?K03938">K03938</a>  NDUFS5; NADH dehydrogenase (ubiquinone) Fe-S protein 5 [EC:1.6.5.3 1.6.99.3]
E        comp143546_c0_seq3|nadh; <a href="/dbget-bin/www_bget?K03938">K03938</a>  NDUFS5; NADH dehydrogenase (ubiquinone) Fe-S protein 5 [EC:1.6.5.3 1.6.99.3]
E        comp143546_c0_seq5|nadh; <a href="/dbget-bin/www_bget?K03938">K03938</a>  NDUFS5; NADH dehydrogenase (ubiquinone) Fe-S protein 5 [EC:1.6.5.3 1.6.99.3]
E        comp143546_c0_seq10|nadh; <a href="/dbget-bin/www_bget?K03938">K03938</a>  NDUFS5; NADH dehydrogenase (ubiquinone) Fe-S protein 5 [EC:1.6.5.3 1.6.99.3]
E        comp143546_c0_seq15|nadh; <a href="/dbget-bin/www_bget?K03938">K03938</a>  NDUFS5; NADH dehydrogenase (ubiquinone) Fe-S protein 5 [EC:1.6.5.3 1.6.99.3]
E        comp143546_c0_seq16|nadh; <a href="/dbget-bin/www_bget?K03938">K03938</a>  NDUFS5; NADH dehydrogenase (ubiquinone) Fe-S protein 5 [EC:1.6.5.3 1.6.99.3]
E        comp143123_c0_seq2|nadh; <a href="/dbget-bin/www_bget?K03939">K03939</a>  NDUFS6; NADH dehydrogenase (ubiquinone) Fe-S protein 6 [EC:1.6.5.3 1.6.99.3]
E        comp145102_c0_seq1|nadh; <a href="/dbget-bin/www_bget?K03940">K03940</a>  NDUFS7; NADH dehydrogenase (ubiquinone) Fe-S protein 7 [EC:1.6.5.3 1.6.99.3]
E        comp145102_c0_seq4|nadh; <a href="/dbget-bin/www_bget?K03940">K03940</a>  NDUFS7; NADH dehydrogenase (ubiquinone) Fe-S protein 7 [EC:1.6.5.3 1.6.99.3]
E        comp144058_c0_seq4|nadh; <a href="/dbget-bin/www_bget?K03941">K03941</a>  NDUFS8; NADH dehydrogenase (ubiquinone) Fe-S protein 8 [EC:1.6.5.3 1.6.99.3]
E        comp144058_c0_seq6|nadh; <a href="/dbget-bin/www_bget?K03941">K03941</a>  NDUFS8; NADH dehydrogenase (ubiquinone) Fe-S protein 8 [EC:1.6.5.3 1.6.99.3]
E        comp144058_c0_seq7|nadh; <a href="/dbget-bin/www_bget?K03941">K03941</a>  NDUFS8; NADH dehydrogenase (ubiquinone) Fe-S protein 8 [EC:1.6.5.3 1.6.99.3]
E        comp144058_c0_seq8|nadh; <a href="/dbget-bin/www_bget?K03941">K03941</a>  NDUFS8; NADH dehydrogenase (ubiquinone) Fe-S protein 8 [EC:1.6.5.3 1.6.99.3]
E        comp144058_c0_seq9|nadh; <a href="/dbget-bin/www_bget?K03941">K03941</a>  NDUFS8; NADH dehydrogenase (ubiquinone) Fe-S protein 8 [EC:1.6.5.3 1.6.99.3]
E        comp144058_c0_seq10|nadh; <a href="/dbget-bin/www_bget?K03941">K03941</a>  NDUFS8; NADH dehydrogenase (ubiquinone) Fe-S protein 8 [EC:1.6.5.3 1.6.99.3]
E        comp144981_c1_seq1|nadh; <a href="/dbget-bin/www_bget?K03942">K03942</a>  NDUFV1; NADH dehydrogenase (ubiquinone) flavoprotein 1 [EC:1.6.5.3 1.6.99.3]
E        comp144981_c1_seq2|nadh; <a href="/dbget-bin/www_bget?K03942">K03942</a>  NDUFV1; NADH dehydrogenase (ubiquinone) flavoprotein 1 [EC:1.6.5.3 1.6.99.3]
E        comp144981_c1_seq3|nadh; <a href="/dbget-bin/www_bget?K03942">K03942</a>  NDUFV1; NADH dehydrogenase (ubiquinone) flavoprotein 1 [EC:1.6.5.3 1.6.99.3]
E        comp144981_c1_seq5|nadh; <a href="/dbget-bin/www_bget?K03942">K03942</a>  NDUFV1; NADH dehydrogenase (ubiquinone) flavoprotein 1 [EC:1.6.5.3 1.6.99.3]
E        comp144981_c1_seq6|nadh; <a href="/dbget-bin/www_bget?K03942">K03942</a>  NDUFV1; NADH dehydrogenase (ubiquinone) flavoprotein 1 [EC:1.6.5.3 1.6.99.3]
E        comp144981_c1_seq7|nadh; <a href="/dbget-bin/www_bget?K03942">K03942</a>  NDUFV1; NADH dehydrogenase (ubiquinone) flavoprotein 1 [EC:1.6.5.3 1.6.99.3]
E        comp144981_c1_seq10|nadh; <a href="/dbget-bin/www_bget?K03942">K03942</a>  NDUFV1; NADH dehydrogenase (ubiquinone) flavoprotein 1 [EC:1.6.5.3 1.6.99.3]
E        comp144981_c1_seq11|nadh; <a href="/dbget-bin/www_bget?K03942">K03942</a>  NDUFV1; NADH dehydrogenase (ubiquinone) flavoprotein 1 [EC:1.6.5.3 1.6.99.3]
E        comp144981_c1_seq12|nadh; <a href="/dbget-bin/www_bget?K03942">K03942</a>  NDUFV1; NADH dehydrogenase (ubiquinone) flavoprotein 1 [EC:1.6.5.3 1.6.99.3]
E        comp144981_c1_seq14|nadh; <a href="/dbget-bin/www_bget?K03942">K03942</a>  NDUFV1; NADH dehydrogenase (ubiquinone) flavoprotein 1 [EC:1.6.5.3 1.6.99.3]
E        comp145347_c1_seq5|nadh; <a href="/dbget-bin/www_bget?K03943">K03943</a>  NDUFV2; NADH dehydrogenase (ubiquinone) flavoprotein 2 [EC:1.6.5.3 1.6.99.3]
D      <a href="/kegg-bin/show_module?M00146">M00146</a>  NADH dehydrogenase (ubiquinone) 1 alpha subcomplex [PATH:<a href="/kegg-bin/show_pathway?map00190+M00146">map00190</a>]
E        comp143990_c0_seq3|nadh; <a href="/dbget-bin/www_bget?K03946">K03946</a>  NDUFA2; NADH dehydrogenase (ubiquinone) 1 alpha subcomplex 2 [EC:1.6.5.3 1.6.99.3]
E        comp143990_c0_seq4|nadh; <a href="/dbget-bin/www_bget?K03946">K03946</a>  NDUFA2; NADH dehydrogenase (ubiquinone) 1 alpha subcomplex 2 [EC:1.6.5.3 1.6.99.3]
E        comp143990_c0_seq5|nadh; <a href="/dbget-bin/www_bget?K03946">K03946</a>  NDUFA2; NADH dehydrogenase (ubiquinone) 1 alpha subcomplex 2 [EC:1.6.5.3 1.6.99.3]
E        comp143990_c0_seq12|nadh; <a href="/dbget-bin/www_bget?K03946">K03946</a>  NDUFA2; NADH dehydrogenase (ubiquinone) 1 alpha subcomplex 2 [EC:1.6.5.3 1.6.99.3]
E        comp143990_c0_seq17|nadh; <a href="/dbget-bin/www_bget?K03946">K03946</a>  NDUFA2; NADH dehydrogenase (ubiquinone) 1 alpha subcomplex 2 [EC:1.6.5.3 1.6.99.3]
E        comp139979_c0_seq1|nadh; <a href="/dbget-bin/www_bget?K03947">K03947</a>  NDUFA3; NADH dehydrogenase (ubiquinone) 1 alpha subcomplex 3 [EC:1.6.5.3 1.6.99.3]
E        comp139979_c0_seq4|nadh; <a href="/dbget-bin/www_bget?K03947">K03947</a>  NDUFA3; NADH dehydrogenase (ubiquinone) 1 alpha subcomplex 3 [EC:1.6.5.3 1.6.99.3]
E        comp111882_c0_seq1|nadh; <a href="/dbget-bin/www_bget?K03948">K03948</a>  NDUFA4; NADH dehydrogenase (ubiquinone) 1 alpha subcomplex 4 [EC:1.6.5.3 1.6.99.3]
E        comp139535_c0_seq8|nadh; <a href="/dbget-bin/www_bget?K03948">K03948</a>  NDUFA4; NADH dehydrogenase (ubiquinone) 1 alpha subcomplex 4 [EC:1.6.5.3 1.6.99.3]
E        comp145058_c2_seq1|nadh; <a href="/dbget-bin/www_bget?K03948">K03948</a>  NDUFA4; NADH dehydrogenase (ubiquinone) 1 alpha subcomplex 4 [EC:1.6.5.3 1.6.99.3]
E        comp145058_c2_seq5|nadh; <a href="/dbget-bin/www_bget?K03948">K03948</a>  NDUFA4; NADH dehydrogenase (ubiquinone) 1 alpha subcomplex 4 [EC:1.6.5.3 1.6.99.3]
E        comp180851_c0_seq1|nadh; <a href="/dbget-bin/www_bget?K03948">K03948</a>  NDUFA4; NADH dehydrogenase (ubiquinone) 1 alpha subcomplex 4 [EC:1.6.5.3 1.6.99.3]
E        comp143770_c1_seq2|nadh; <a href="/dbget-bin/www_bget?K03949">K03949</a>  NDUFA5; NADH dehydrogenase (ubiquinone) 1 alpha subcomplex 5 [EC:1.6.5.3 1.6.99.3]
E        comp143770_c1_seq14|nadh; <a href="/dbget-bin/www_bget?K03949">K03949</a>  NDUFA5; NADH dehydrogenase (ubiquinone) 1 alpha subcomplex 5 [EC:1.6.5.3 1.6.99.3]
E        comp145190_c0_seq7|nadh; <a href="/dbget-bin/www_bget?K03950">K03950</a>  NDUFA6; NADH dehydrogenase (ubiquinone) 1 alpha subcomplex 6 [EC:1.6.5.3 1.6.99.3]
E        comp145190_c0_seq10|nadh; <a href="/dbget-bin/www_bget?K03950">K03950</a>  NDUFA6; NADH dehydrogenase (ubiquinone) 1 alpha subcomplex 6 [EC:1.6.5.3 1.6.99.3]
E        comp145190_c0_seq25|nadh; <a href="/dbget-bin/www_bget?K03950">K03950</a>  NDUFA6; NADH dehydrogenase (ubiquinone) 1 alpha subcomplex 6 [EC:1.6.5.3 1.6.99.3]
E        comp145190_c0_seq32|nadh; <a href="/dbget-bin/www_bget?K03950">K03950</a>  NDUFA6; NADH dehydrogenase (ubiquinone) 1 alpha subcomplex 6 [EC:1.6.5.3 1.6.99.3]
E        comp145332_c0_seq1|nadh; <a href="/dbget-bin/www_bget?K03951">K03951</a>  NDUFA7; NADH dehydrogenase (ubiquinone) 1 alpha subcomplex 7 [EC:1.6.5.3 1.6.99.3]
E        comp144186_c0_seq1|nadh; <a href="/dbget-bin/www_bget?K03952">K03952</a>  NDUFA8; NADH dehydrogenase (ubiquinone) 1 alpha subcomplex 8 [EC:1.6.5.3 1.6.99.3]
E        comp144186_c0_seq5|nadh; <a href="/dbget-bin/www_bget?K03952">K03952</a>  NDUFA8; NADH dehydrogenase (ubiquinone) 1 alpha subcomplex 8 [EC:1.6.5.3 1.6.99.3]
E        comp144334_c0_seq9|nadh; <a href="/dbget-bin/www_bget?K03953">K03953</a>  NDUFA9; NADH dehydrogenase (ubiquinone) 1 alpha subcomplex 9 [EC:1.6.5.3 1.6.99.3]
E        comp144334_c0_seq14|nadh; <a href="/dbget-bin/www_bget?K03953">K03953</a>  NDUFA9; NADH dehydrogenase (ubiquinone) 1 alpha subcomplex 9 [EC:1.6.5.3 1.6.99.3]
E        comp144334_c0_seq25|nadh; <a href="/dbget-bin/www_bget?K03953">K03953</a>  NDUFA9; NADH dehydrogenase (ubiquinone) 1 alpha subcomplex 9 [EC:1.6.5.3 1.6.99.3]
E        comp144334_c0_seq29|nadh; <a href="/dbget-bin/www_bget?K03953">K03953</a>  NDUFA9; NADH dehydrogenase (ubiquinone) 1 alpha subcomplex 9 [EC:1.6.5.3 1.6.99.3]
E        comp144334_c0_seq30|nadh; <a href="/dbget-bin/www_bget?K03953">K03953</a>  NDUFA9; NADH dehydrogenase (ubiquinone) 1 alpha subcomplex 9 [EC:1.6.5.3 1.6.99.3]
E        comp143788_c0_seq8|nadh; <a href="/dbget-bin/www_bget?K03954">K03954</a>  NDUFA10; NADH dehydrogenase (ubiquinone) 1 alpha subcomplex 10 [EC:1.6.5.3 1.6.99.3]
E        comp143460_c0_seq1|acyl; <a href="/dbget-bin/www_bget?K03955">K03955</a>  NDUFAB1; NADH dehydrogenase (ubiquinone) 1 alpha/beta subcomplex 1 [EC:1.6.5.3 1.6.99.3]
E        comp143460_c0_seq6|acyl; <a href="/dbget-bin/www_bget?K03955">K03955</a>  NDUFAB1; NADH dehydrogenase (ubiquinone) 1 alpha/beta subcomplex 1 [EC:1.6.5.3 1.6.99.3]
E        comp140903_c0_seq3|nadh; <a href="/dbget-bin/www_bget?K03956">K03956</a>  NDUFA11; NADH dehydrogenase (ubiquinone) 1 alpha subcomplex 11 [EC:1.6.5.3]
E        comp140903_c0_seq16|nadh; <a href="/dbget-bin/www_bget?K03956">K03956</a>  NDUFA11; NADH dehydrogenase (ubiquinone) 1 alpha subcomplex 11 [EC:1.6.5.3]
E        comp144421_c4_seq1|nadh; <a href="/dbget-bin/www_bget?K11352">K11352</a>  NDUFA12; NADH dehydrogenase (ubiquinone) 1 alpha subcomplex 12 [EC:1.6.5.3 1.6.99.3]
E        comp144421_c4_seq5|nadh; <a href="/dbget-bin/www_bget?K11352">K11352</a>  NDUFA12; NADH dehydrogenase (ubiquinone) 1 alpha subcomplex 12 [EC:1.6.5.3 1.6.99.3]
E        comp143003_c0_seq1|nadh; <a href="/dbget-bin/www_bget?K11353">K11353</a>  NDUFA13; NADH dehydrogenase (ubiquinone) 1 alpha subcomplex 13 [EC:1.6.5.3 1.6.99.3]
E        comp143003_c0_seq3|nadh; <a href="/dbget-bin/www_bget?K11353">K11353</a>  NDUFA13; NADH dehydrogenase (ubiquinone) 1 alpha subcomplex 13 [EC:1.6.5.3 1.6.99.3]
E        comp143003_c0_seq5|nadh; <a href="/dbget-bin/www_bget?K11353">K11353</a>  NDUFA13; NADH dehydrogenase (ubiquinone) 1 alpha subcomplex 13 [EC:1.6.5.3 1.6.99.3]
D      <a href="/kegg-bin/show_module?M00147">M00147</a>  NADH dehydrogenase (ubiquinone) 1 beta subcomplex [PATH:<a href="/kegg-bin/show_pathway?map00190+M00147">map00190</a>]
E        comp140351_c1_seq2|nadh; <a href="/dbget-bin/www_bget?K03957">K03957</a>  NDUFB1; NADH dehydrogenase (ubiquinone) 1 beta subcomplex 1 [EC:1.6.5.3 1.6.99.3]
E        comp140351_c1_seq3|nadh; <a href="/dbget-bin/www_bget?K03957">K03957</a>  NDUFB1; NADH dehydrogenase (ubiquinone) 1 beta subcomplex 1 [EC:1.6.5.3 1.6.99.3]
E        comp141355_c0_seq2|nadh; <a href="/dbget-bin/www_bget?K03959">K03959</a>  NDUFB3; NADH dehydrogenase (ubiquinone) 1 beta subcomplex 3 [EC:1.6.5.3 1.6.99.3]
E        comp141355_c0_seq4|nadh; <a href="/dbget-bin/www_bget?K03959">K03959</a>  NDUFB3; NADH dehydrogenase (ubiquinone) 1 beta subcomplex 3 [EC:1.6.5.3 1.6.99.3]
E        comp144760_c0_seq4|nadh; <a href="/dbget-bin/www_bget?K03960">K03960</a>  NDUFB4; NADH dehydrogenase (ubiquinone) 1 beta subcomplex 4 [EC:1.6.5.3 1.6.99.3]
E        comp139590_c4_seq8|nadh; <a href="/dbget-bin/www_bget?K03961">K03961</a>  NDUFB5; NADH dehydrogenase (ubiquinone) 1 beta subcomplex 5 [EC:1.6.5.3 1.6.99.3]
E        comp143228_c1_seq3|nadh; <a href="/dbget-bin/www_bget?K03962">K03962</a>  NDUFB6; NADH dehydrogenase (ubiquinone) 1 beta subcomplex 6 [EC:1.6.5.3 1.6.99.3]
E        comp143228_c1_seq8|nadh; <a href="/dbget-bin/www_bget?K03962">K03962</a>  NDUFB6; NADH dehydrogenase (ubiquinone) 1 beta subcomplex 6 [EC:1.6.5.3 1.6.99.3]
E        comp143991_c0_seq3|nadh; <a href="/dbget-bin/www_bget?K03963">K03963</a>  NDUFB7; NADH dehydrogenase (ubiquinone) 1 beta subcomplex 7 [EC:1.6.5.3 1.6.99.3]
E        comp144173_c0_seq1|nadh; <a href="/dbget-bin/www_bget?K03964">K03964</a>  NDUFB8; NADH dehydrogenase (ubiquinone) 1 beta subcomplex 8 [EC:1.6.5.3 1.6.99.3]
E        comp144173_c0_seq2|nadh; <a href="/dbget-bin/www_bget?K03964">K03964</a>  NDUFB8; NADH dehydrogenase (ubiquinone) 1 beta subcomplex 8 [EC:1.6.5.3 1.6.99.3]
E        comp144173_c0_seq3|nadh; <a href="/dbget-bin/www_bget?K03964">K03964</a>  NDUFB8; NADH dehydrogenase (ubiquinone) 1 beta subcomplex 8 [EC:1.6.5.3 1.6.99.3]
E        comp144173_c0_seq4|nadh; <a href="/dbget-bin/www_bget?K03964">K03964</a>  NDUFB8; NADH dehydrogenase (ubiquinone) 1 beta subcomplex 8 [EC:1.6.5.3 1.6.99.3]
E        comp144645_c0_seq1|nadh; <a href="/dbget-bin/www_bget?K03965">K03965</a>  NDUFB9; NADH dehydrogenase (ubiquinone) 1 beta subcomplex 9 [EC:1.6.5.3 1.6.99.3]
E        comp144645_c0_seq3|nadh; <a href="/dbget-bin/www_bget?K03965">K03965</a>  NDUFB9; NADH dehydrogenase (ubiquinone) 1 beta subcomplex 9 [EC:1.6.5.3 1.6.99.3]
E        comp141719_c2_seq9|nadh; <a href="/dbget-bin/www_bget?K03966">K03966</a>  NDUFB10; NADH dehydrogenase (ubiquinone) 1 beta subcomplex 10 [EC:1.6.5.3 1.6.99.3]
E        comp140934_c1_seq1|nadh; <a href="/dbget-bin/www_bget?K11351">K11351</a>  NDUFB11; NADH dehydrogenase (ubiquinone) 1 beta subcomplex 11 [EC:1.6.5.3 1.6.99.3]
E        comp140934_c1_seq2|nadh; <a href="/dbget-bin/www_bget?K11351">K11351</a>  NDUFB11; NADH dehydrogenase (ubiquinone) 1 beta subcomplex 11 [EC:1.6.5.3 1.6.99.3]
E        comp136551_c0_seq3|nadh; <a href="/dbget-bin/www_bget?K03967">K03967</a>  NDUFC1; NADH dehydrogenase (ubiquinone) 1 subcomplex unknown 1 [EC:1.6.5.3 1.6.99.3]
E        comp136551_c0_seq5|nadh; <a href="/dbget-bin/www_bget?K03967">K03967</a>  NDUFC1; NADH dehydrogenase (ubiquinone) 1 subcomplex unknown 1 [EC:1.6.5.3 1.6.99.3]
E        comp136551_c0_seq6|nadh; <a href="/dbget-bin/www_bget?K03967">K03967</a>  NDUFC1; NADH dehydrogenase (ubiquinone) 1 subcomplex unknown 1 [EC:1.6.5.3 1.6.99.3]
E        comp136551_c0_seq7|nadh; <a href="/dbget-bin/www_bget?K03967">K03967</a>  NDUFC1; NADH dehydrogenase (ubiquinone) 1 subcomplex unknown 1 [EC:1.6.5.3 1.6.99.3]
E        comp136551_c0_seq8|nadh; <a href="/dbget-bin/www_bget?K03967">K03967</a>  NDUFC1; NADH dehydrogenase (ubiquinone) 1 subcomplex unknown 1 [EC:1.6.5.3 1.6.99.3]
E        comp136551_c0_seq10|nadh; <a href="/dbget-bin/www_bget?K03967">K03967</a>  NDUFC1; NADH dehydrogenase (ubiquinone) 1 subcomplex unknown 1 [EC:1.6.5.3 1.6.99.3]
E        comp136551_c0_seq12|nadh; <a href="/dbget-bin/www_bget?K03967">K03967</a>  NDUFC1; NADH dehydrogenase (ubiquinone) 1 subcomplex unknown 1 [EC:1.6.5.3 1.6.99.3]
E        comp136551_c0_seq16|nadh; <a href="/dbget-bin/www_bget?K03967">K03967</a>  NDUFC1; NADH dehydrogenase (ubiquinone) 1 subcomplex unknown 1 [EC:1.6.5.3 1.6.99.3]
E        comp136551_c0_seq27|nadh; <a href="/dbget-bin/www_bget?K03967">K03967</a>  NDUFC1; NADH dehydrogenase (ubiquinone) 1 subcomplex unknown 1 [EC:1.6.5.3 1.6.99.3]
E        comp139968_c0_seq1|nadh; <a href="/dbget-bin/www_bget?K03968">K03968</a>  NDUFC2; NADH dehydrogenase (ubiquinone) 1 subcomplex unknown 2 [EC:1.6.5.3 1.6.99.3]
D      <a href="/kegg-bin/show_module?M00149">M00149</a>  Succinate dehydrogenase, prokaryotes [PATH:<a href="/kegg-bin/show_pathway?map00190+M00149">map00190</a>]
D      <a href="/kegg-bin/show_module?M00150">M00150</a>  Fumarate reductase, prokaryotes [PATH:<a href="/kegg-bin/show_pathway?map00190+M00150">map00190</a>]
D      <a href="/kegg-bin/show_module?M00148">M00148</a>  Succinate dehydrogenase (ubiquinone) [PATH:<a href="/kegg-bin/show_pathway?map00190+M00148">map00190</a>]
E        comp144154_c2_seq5|succinate; <a href="/dbget-bin/www_bget?K00236">K00236</a>  SDHC, SDH3; succinate dehydrogenase (ubiquinone) cytochrome b560 subunit
E        comp144154_c2_seq7|succinate; <a href="/dbget-bin/www_bget?K00236">K00236</a>  SDHC, SDH3; succinate dehydrogenase (ubiquinone) cytochrome b560 subunit
E        comp144154_c2_seq8|succinate; <a href="/dbget-bin/www_bget?K00236">K00236</a>  SDHC, SDH3; succinate dehydrogenase (ubiquinone) cytochrome b560 subunit
E        comp144154_c2_seq13|succinate; <a href="/dbget-bin/www_bget?K00236">K00236</a>  SDHC, SDH3; succinate dehydrogenase (ubiquinone) cytochrome b560 subunit
E        comp144154_c2_seq19|succinate; <a href="/dbget-bin/www_bget?K00236">K00236</a>  SDHC, SDH3; succinate dehydrogenase (ubiquinone) cytochrome b560 subunit
E        comp144154_c2_seq20|succinate; <a href="/dbget-bin/www_bget?K00236">K00236</a>  SDHC, SDH3; succinate dehydrogenase (ubiquinone) cytochrome b560 subunit
E        comp140352_c1_seq10|succinate; <a href="/dbget-bin/www_bget?K00237">K00237</a>  SDHD, SDH4; succinate dehydrogenase (ubiquinone) membrane anchor subunit
E        comp140352_c1_seq12|succinate; <a href="/dbget-bin/www_bget?K00237">K00237</a>  SDHD, SDH4; succinate dehydrogenase (ubiquinone) membrane anchor subunit
E        comp144817_c1_seq6|succinate; <a href="/dbget-bin/www_bget?K00234">K00234</a>  SDHA, SDH1; succinate dehydrogenase (ubiquinone) flavoprotein subunit [EC:1.3.5.1]
E        comp144817_c1_seq7|succinate; <a href="/dbget-bin/www_bget?K00234">K00234</a>  SDHA, SDH1; succinate dehydrogenase (ubiquinone) flavoprotein subunit [EC:1.3.5.1]
E        comp144817_c1_seq12|succinate; <a href="/dbget-bin/www_bget?K00234">K00234</a>  SDHA, SDH1; succinate dehydrogenase (ubiquinone) flavoprotein subunit [EC:1.3.5.1]
E        comp144817_c1_seq17|succinate; <a href="/dbget-bin/www_bget?K00234">K00234</a>  SDHA, SDH1; succinate dehydrogenase (ubiquinone) flavoprotein subunit [EC:1.3.5.1]
E        comp144817_c1_seq35|succinate; <a href="/dbget-bin/www_bget?K00234">K00234</a>  SDHA, SDH1; succinate dehydrogenase (ubiquinone) flavoprotein subunit [EC:1.3.5.1]
E        comp144817_c1_seq44|succinate; <a href="/dbget-bin/www_bget?K00234">K00234</a>  SDHA, SDH1; succinate dehydrogenase (ubiquinone) flavoprotein subunit [EC:1.3.5.1]
E        comp145336_c0_seq6|succinate; <a href="/dbget-bin/www_bget?K00235">K00235</a>  SDHB, SDH2; succinate dehydrogenase (ubiquinone) iron-sulfur subunit [EC:1.3.5.1]
E        comp145336_c0_seq11|succinate; <a href="/dbget-bin/www_bget?K00235">K00235</a>  SDHB, SDH2; succinate dehydrogenase (ubiquinone) iron-sulfur subunit [EC:1.3.5.1]
D      <a href="/kegg-bin/show_module?M00151">M00151</a>  Cytochrome bc1 complex respiratory unit [PATH:<a href="/kegg-bin/show_pathway?map00190+M00151">map00190</a>]
E        comp135982_c0_seq2|cytochrome; <a href="/dbget-bin/www_bget?K00413">K00413</a>  CYC1, CYT1, petC; ubiquinol-cytochrome c reductase cytochrome c1 subunit
E        comp145483_c1_seq6|cytochrome; <a href="/dbget-bin/www_bget?K00413">K00413</a>  CYC1, CYT1, petC; ubiquinol-cytochrome c reductase cytochrome c1 subunit
E        comp142911_c2_seq3|cytochrome; <a href="/dbget-bin/www_bget?K00411">K00411</a>  UQCRFS1, RIP1, petA; ubiquinol-cytochrome c reductase iron-sulfur subunit [EC:1.10.2.2]
E        comp145148_c0_seq2|cytochrome; <a href="/dbget-bin/www_bget?K00411">K00411</a>  UQCRFS1, RIP1, petA; ubiquinol-cytochrome c reductase iron-sulfur subunit [EC:1.10.2.2]
D      <a href="/kegg-bin/show_module?M00152">M00152</a>  Cytochrome bc1 complex [PATH:<a href="/kegg-bin/show_pathway?map00190+M00152">map00190</a>]
E        comp135982_c0_seq2|cytochrome; <a href="/dbget-bin/www_bget?K00413">K00413</a>  CYC1, CYT1, petC; ubiquinol-cytochrome c reductase cytochrome c1 subunit
E        comp145483_c1_seq6|cytochrome; <a href="/dbget-bin/www_bget?K00413">K00413</a>  CYC1, CYT1, petC; ubiquinol-cytochrome c reductase cytochrome c1 subunit
E        comp142911_c2_seq3|cytochrome; <a href="/dbget-bin/www_bget?K00411">K00411</a>  UQCRFS1, RIP1, petA; ubiquinol-cytochrome c reductase iron-sulfur subunit [EC:1.10.2.2]
E        comp145148_c0_seq2|cytochrome; <a href="/dbget-bin/www_bget?K00411">K00411</a>  UQCRFS1, RIP1, petA; ubiquinol-cytochrome c reductase iron-sulfur subunit [EC:1.10.2.2]
E        comp145505_c1_seq2|cytochrome; <a href="/dbget-bin/www_bget?K00414">K00414</a>  QCR1, UQCRC1; ubiquinol-cytochrome c reductase core subunit 1
E        comp145198_c0_seq3|cytochrome; <a href="/dbget-bin/www_bget?K00415">K00415</a>  QCR2, UQCRC2; ubiquinol-cytochrome c reductase core subunit 2
E        comp145198_c0_seq16|cytochrome; <a href="/dbget-bin/www_bget?K00415">K00415</a>  QCR2, UQCRC2; ubiquinol-cytochrome c reductase core subunit 2
E        comp144887_c2_seq12|ubiquinol-cytochrome; <a href="/dbget-bin/www_bget?K00415">K00415</a>  QCR2, UQCRC2; ubiquinol-cytochrome c reductase core subunit 2
E        comp138842_c0_seq4|cytochrome; <a href="/dbget-bin/www_bget?K00416">K00416</a>  QCR6, UQCRH; ubiquinol-cytochrome c reductase subunit 6
E        comp138842_c0_seq5|cytochrome; <a href="/dbget-bin/www_bget?K00416">K00416</a>  QCR6, UQCRH; ubiquinol-cytochrome c reductase subunit 6
E        comp144908_c0_seq2|cytochrome; <a href="/dbget-bin/www_bget?K00417">K00417</a>  QCR7, UQCRB; ubiquinol-cytochrome c reductase subunit 7
E        comp144908_c0_seq6|leucine-rich; <a href="/dbget-bin/www_bget?K00417">K00417</a>  QCR7, UQCRB; ubiquinol-cytochrome c reductase subunit 7
E        comp144908_c0_seq8|cytochrome; <a href="/dbget-bin/www_bget?K00417">K00417</a>  QCR7, UQCRB; ubiquinol-cytochrome c reductase subunit 7
E        comp144908_c0_seq11|leucine-rich; <a href="/dbget-bin/www_bget?K00417">K00417</a>  QCR7, UQCRB; ubiquinol-cytochrome c reductase subunit 7
E        comp144908_c0_seq15|cytochrome; <a href="/dbget-bin/www_bget?K00417">K00417</a>  QCR7, UQCRB; ubiquinol-cytochrome c reductase subunit 7
E        comp144908_c0_seq17|leucine-rich; <a href="/dbget-bin/www_bget?K00417">K00417</a>  QCR7, UQCRB; ubiquinol-cytochrome c reductase subunit 7
E        comp144908_c0_seq20|cytochrome; <a href="/dbget-bin/www_bget?K00417">K00417</a>  QCR7, UQCRB; ubiquinol-cytochrome c reductase subunit 7
E        comp141523_c1_seq4|cytochrome; <a href="/dbget-bin/www_bget?K00418">K00418</a>  QCR8, UQCRQ; ubiquinol-cytochrome c reductase subunit 8
E        comp141523_c1_seq12|cytochrome; <a href="/dbget-bin/www_bget?K00418">K00418</a>  QCR8, UQCRQ; ubiquinol-cytochrome c reductase subunit 8
E        comp144924_c3_seq1|riken; <a href="/dbget-bin/www_bget?K00419">K00419</a>  QCR9, UCRC; ubiquinol-cytochrome c reductase subunit 9
E        comp144924_c3_seq2|riken; <a href="/dbget-bin/www_bget?K00419">K00419</a>  QCR9, UCRC; ubiquinol-cytochrome c reductase subunit 9
E        comp143430_c5_seq16|cytochrome; <a href="/dbget-bin/www_bget?K00420">K00420</a>  QCR10, UQCR; ubiquinol-cytochrome c reductase subunit 10
D      <a href="/kegg-bin/show_module?M00154">M00154</a>  Cytochrome c oxidase [PATH:<a href="/kegg-bin/show_pathway?map00190+M00154">map00190</a>]
E        comp139704_c0_seq1|protoheme; <a href="/dbget-bin/www_bget?K02257">K02257</a>  COX10; protoheme IX farnesyltransferase [EC:2.5.1.-]
E        comp145628_c0_seq1|cytochrome; <a href="/dbget-bin/www_bget?K02262">K02262</a>  COX3; cytochrome c oxidase subunit 3
E        comp138482_c0_seq2; <a href="/dbget-bin/www_bget?K02256">K02256</a>  COX1; cytochrome c oxidase subunit 1 [EC:1.9.3.1]
E        comp145627_c0_seq1|cytochrome; <a href="/dbget-bin/www_bget?K02261">K02261</a>  COX2; cytochrome c oxidase subunit 2
E        comp194090_c0_seq1|cytochrome; <a href="/dbget-bin/www_bget?K02261">K02261</a>  COX2; cytochrome c oxidase subunit 2
E        comp145211_c1_seq6|cytochrome; <a href="/dbget-bin/www_bget?K02263">K02263</a>  COX4; cytochrome c oxidase subunit 4
E        comp145211_c1_seq10|cytochrome; <a href="/dbget-bin/www_bget?K02263">K02263</a>  COX4; cytochrome c oxidase subunit 4
E        comp145236_c1_seq1|cytochrome; <a href="/dbget-bin/www_bget?K02263">K02263</a>  COX4; cytochrome c oxidase subunit 4
E        comp145236_c1_seq4|cytochrome; <a href="/dbget-bin/www_bget?K02263">K02263</a>  COX4; cytochrome c oxidase subunit 4
E        comp144362_c0_seq2|cytochrome; <a href="/dbget-bin/www_bget?K02263">K02263</a>  COX4; cytochrome c oxidase subunit 4
E        comp144362_c0_seq3|cytochrome; <a href="/dbget-bin/www_bget?K02263">K02263</a>  COX4; cytochrome c oxidase subunit 4
E        comp144362_c0_seq5|cytochrome; <a href="/dbget-bin/www_bget?K02263">K02263</a>  COX4; cytochrome c oxidase subunit 4
E        comp137288_c0_seq1|cytochrome; <a href="/dbget-bin/www_bget?K02264">K02264</a>  COX5A; cytochrome c oxidase subunit 5a
E        comp137288_c0_seq2|cytochrome; <a href="/dbget-bin/www_bget?K02264">K02264</a>  COX5A; cytochrome c oxidase subunit 5a
E        comp144944_c6_seq2|cytochrome; <a href="/dbget-bin/www_bget?K02264">K02264</a>  COX5A; cytochrome c oxidase subunit 5a
E        comp144944_c6_seq6|cytochrome; <a href="/dbget-bin/www_bget?K02264">K02264</a>  COX5A; cytochrome c oxidase subunit 5a
E        comp134196_c0_seq7|cytochrome; <a href="/dbget-bin/www_bget?K02265">K02265</a>  COX5B; cytochrome c oxidase subunit 5b
E        comp134196_c0_seq8|cytochrome; <a href="/dbget-bin/www_bget?K02265">K02265</a>  COX5B; cytochrome c oxidase subunit 5b
E        comp143267_c4_seq8|cytochrome; <a href="/dbget-bin/www_bget?K02265">K02265</a>  COX5B; cytochrome c oxidase subunit 5b
E        comp143267_c4_seq20|cytochrome; <a href="/dbget-bin/www_bget?K02265">K02265</a>  COX5B; cytochrome c oxidase subunit 5b
E        comp143958_c1_seq3|cytochrome; <a href="/dbget-bin/www_bget?K02265">K02265</a>  COX5B; cytochrome c oxidase subunit 5b
E        comp145326_c2_seq7|cytochrome; <a href="/dbget-bin/www_bget?K02266">K02266</a>  COX6A; cytochrome c oxidase subunit 6a
E        comp145326_c2_seq9|cytochrome; <a href="/dbget-bin/www_bget?K02266">K02266</a>  COX6A; cytochrome c oxidase subunit 6a
E        comp144633_c0_seq2|cytochrome; <a href="/dbget-bin/www_bget?K02266">K02266</a>  COX6A; cytochrome c oxidase subunit 6a
E        comp144633_c0_seq6|cytochrome; <a href="/dbget-bin/www_bget?K02266">K02266</a>  COX6A; cytochrome c oxidase subunit 6a
E        comp144633_c0_seq8|cytochrome; <a href="/dbget-bin/www_bget?K02266">K02266</a>  COX6A; cytochrome c oxidase subunit 6a
E        comp143972_c0_seq2|cytochrome; <a href="/dbget-bin/www_bget?K02267">K02267</a>  COX6B; cytochrome c oxidase subunit 6b
E        comp143972_c0_seq3|cytochrome; <a href="/dbget-bin/www_bget?K02267">K02267</a>  COX6B; cytochrome c oxidase subunit 6b
E        comp145497_c0_seq1|cytochrome; <a href="/dbget-bin/www_bget?K02267">K02267</a>  COX6B; cytochrome c oxidase subunit 6b
E        comp145497_c0_seq2|cytochrome; <a href="/dbget-bin/www_bget?K02267">K02267</a>  COX6B; cytochrome c oxidase subunit 6b
E        comp138828_c0_seq3|cytochrome; <a href="/dbget-bin/www_bget?K02268">K02268</a>  COX6C; cytochrome c oxidase subunit 6c
E        comp138828_c0_seq6|cytochrome; <a href="/dbget-bin/www_bget?K02268">K02268</a>  COX6C; cytochrome c oxidase subunit 6c
E        comp138828_c0_seq8|cytochrome; <a href="/dbget-bin/www_bget?K02268">K02268</a>  COX6C; cytochrome c oxidase subunit 6c
E        comp138828_c0_seq9|cytochrome; <a href="/dbget-bin/www_bget?K02268">K02268</a>  COX6C; cytochrome c oxidase subunit 6c
E        comp138828_c0_seq12|cytochrome; <a href="/dbget-bin/www_bget?K02268">K02268</a>  COX6C; cytochrome c oxidase subunit 6c
E        comp138828_c0_seq13|cytochrome; <a href="/dbget-bin/www_bget?K02268">K02268</a>  COX6C; cytochrome c oxidase subunit 6c
E        comp138828_c0_seq14|cytochrome; <a href="/dbget-bin/www_bget?K02268">K02268</a>  COX6C; cytochrome c oxidase subunit 6c
E        comp138828_c0_seq15|cytochrome; <a href="/dbget-bin/www_bget?K02268">K02268</a>  COX6C; cytochrome c oxidase subunit 6c
E        comp138311_c0_seq2|cytochrome; <a href="/dbget-bin/www_bget?K02270">K02270</a>  COX7A; cytochrome c oxidase subunit 7a
E        comp138311_c0_seq6|cytochrome; <a href="/dbget-bin/www_bget?K02270">K02270</a>  COX7A; cytochrome c oxidase subunit 7a
E        comp138311_c0_seq7|cytochrome; <a href="/dbget-bin/www_bget?K02270">K02270</a>  COX7A; cytochrome c oxidase subunit 7a
E        comp138311_c0_seq8|cytochrome; <a href="/dbget-bin/www_bget?K02270">K02270</a>  COX7A; cytochrome c oxidase subunit 7a
E        comp138311_c0_seq10|cytochrome; <a href="/dbget-bin/www_bget?K02270">K02270</a>  COX7A; cytochrome c oxidase subunit 7a
E        comp143240_c0_seq4|cytochrome; <a href="/dbget-bin/www_bget?K02270">K02270</a>  COX7A; cytochrome c oxidase subunit 7a
E        comp145190_c0_seq3|cytochrome; <a href="/dbget-bin/www_bget?K02270">K02270</a>  COX7A; cytochrome c oxidase subunit 7a
E        comp145190_c0_seq6|cytochrome; <a href="/dbget-bin/www_bget?K02270">K02270</a>  COX7A; cytochrome c oxidase subunit 7a
E        comp145190_c0_seq9|cytochrome; <a href="/dbget-bin/www_bget?K02270">K02270</a>  COX7A; cytochrome c oxidase subunit 7a
E        comp145190_c0_seq17|cytochrome; <a href="/dbget-bin/www_bget?K02270">K02270</a>  COX7A; cytochrome c oxidase subunit 7a
E        comp145190_c0_seq21|cytochrome; <a href="/dbget-bin/www_bget?K02270">K02270</a>  COX7A; cytochrome c oxidase subunit 7a
E        comp145190_c0_seq26|cytochrome; <a href="/dbget-bin/www_bget?K02270">K02270</a>  COX7A; cytochrome c oxidase subunit 7a
E        comp145190_c0_seq27|cytochrome; <a href="/dbget-bin/www_bget?K02270">K02270</a>  COX7A; cytochrome c oxidase subunit 7a
E        comp145190_c0_seq28|cytochrome; <a href="/dbget-bin/www_bget?K02270">K02270</a>  COX7A; cytochrome c oxidase subunit 7a
E        comp145190_c0_seq31|cytochrome; <a href="/dbget-bin/www_bget?K02270">K02270</a>  COX7A; cytochrome c oxidase subunit 7a
E        comp145540_c4_seq1|cytochrome; <a href="/dbget-bin/www_bget?K02270">K02270</a>  COX7A; cytochrome c oxidase subunit 7a
E        comp145385_c2_seq2|cytochrome; <a href="/dbget-bin/www_bget?K02271">K02271</a>  COX7B; cytochrome c oxidase subunit 7b
E        comp145385_c2_seq4|cytochrome; <a href="/dbget-bin/www_bget?K02271">K02271</a>  COX7B; cytochrome c oxidase subunit 7b
E        comp141815_c5_seq1|cytochrome; <a href="/dbget-bin/www_bget?K02272">K02272</a>  COX7C; cytochrome c oxidase subunit 7c
E        comp141815_c5_seq7|cytochrome; <a href="/dbget-bin/www_bget?K02272">K02272</a>  COX7C; cytochrome c oxidase subunit 7c
E        comp141815_c5_seq10|cytochrome; <a href="/dbget-bin/www_bget?K02272">K02272</a>  COX7C; cytochrome c oxidase subunit 7c
E        comp141815_c5_seq12|cytochrome; <a href="/dbget-bin/www_bget?K02272">K02272</a>  COX7C; cytochrome c oxidase subunit 7c
E        comp137753_c0_seq3|cytochrome; <a href="/dbget-bin/www_bget?K02273">K02273</a>  COX8; cytochrome c oxidase subunit 8
E        comp122431_c0_seq1|cytochrome; <a href="/dbget-bin/www_bget?K02258">K02258</a>  COX11; cytochrome c oxidase assembly protein subunit 11
E        comp142654_c4_seq1|cox15; <a href="/dbget-bin/www_bget?K02259">K02259</a>  COX15; cytochrome c oxidase assembly protein subunit 15
E        comp142654_c4_seq2|cytochrome; <a href="/dbget-bin/www_bget?K02259">K02259</a>  COX15; cytochrome c oxidase assembly protein subunit 15
E        comp143976_c0_seq2|cytochrome; <a href="/dbget-bin/www_bget?K02260">K02260</a>  COX17; cytochrome c oxidase assembly protein subunit 17
E        comp143976_c0_seq4|cytochrome; <a href="/dbget-bin/www_bget?K02260">K02260</a>  COX17; cytochrome c oxidase assembly protein subunit 17
[truncated: 482,196 more chars]
