# Supplementary material for: Characterization of the transcriptome of fast and slow muscle myotomal fibres in the pacu (Piaractus mesopotamicus)
Source: BMC Genomics. 2015 Mar 14;16(1):182. doi: 10.1186/s12864-015-1423-6 (PMC4372171; doi:10.1186/s12864-015-1423-6)
Supplement: Additional file 2: — KEEG Automatic Annotation Sever results. Hierarchical information of the sequences from annotated transcriptome mapped to the KEGG pathways maps using the automatic annotation tool KAAS [54]. [file 12864_2015_1423_MOESM2_ESM.zip › hier/q00199.keg]

+D	Cytochrome P450
#<h2><a href="/kegg/kegg2.html"><img src="/Fig/bget/kegg3.gif" align="middle" border=0></a>&nbsp; Cytochrome P450</h2>
#<!---
#ENTRY       ko00199
#DEFINITION  Cytochrome P450 Pacu_blasted
#--->
!
A<b>Cytochrome P450, animal type</b>
B  CYP1 family
C    CYP1A subfamily
D      comp137881_c0_seq1|cytochrome; <a href="/dbget-bin/www_bget?ko:K07408">K07408</a>  CYP1A1; cytochrome P450, family 1, subfamily A, polypeptide 1 [EC:1.14.14.1]
C    CYP1B subfamily
D      comp128902_c0_seq1|cytochrome; <a href="/dbget-bin/www_bget?ko:K07410">K07410</a>  CYP1B1; cytochrome P450, family 1, subfamily B, polypeptide 1 [EC:1.14.14.1]
D      comp135007_c0_seq2|cytochrome; <a href="/dbget-bin/www_bget?ko:K07410">K07410</a>  CYP1B1; cytochrome P450, family 1, subfamily B, polypeptide 1 [EC:1.14.14.1]
B  CYP2 family
C    CYP2A subfamily
C    CYP2B subfamily
C    CYP2C subfamily
C    CYP2D subfamily
C    CYP2E subfamily
C    CYP2F subfamily
C    CYP2G subfamily
C    CYP2J subfamily
D      comp140334_c3_seq6|cytochrome; <a href="/dbget-bin/www_bget?ko:K07418">K07418</a>  CYP2J; cytochrome P450, family 2, subfamily J [EC:1.14.14.1]
D      comp140334_c3_seq16|cytochrome; <a href="/dbget-bin/www_bget?ko:K07418">K07418</a>  CYP2J; cytochrome P450, family 2, subfamily J [EC:1.14.14.1]
D      comp140334_c3_seq18|cytochrome; <a href="/dbget-bin/www_bget?ko:K07418">K07418</a>  CYP2J; cytochrome P450, family 2, subfamily J [EC:1.14.14.1]
D      comp140334_c3_seq21|cytochrome; <a href="/dbget-bin/www_bget?ko:K07418">K07418</a>  CYP2J; cytochrome P450, family 2, subfamily J [EC:1.14.14.1]
D      comp140334_c3_seq24|cytochrome; <a href="/dbget-bin/www_bget?ko:K07418">K07418</a>  CYP2J; cytochrome P450, family 2, subfamily J [EC:1.14.14.1]
D      comp140334_c3_seq38|cytochrome; <a href="/dbget-bin/www_bget?ko:K07418">K07418</a>  CYP2J; cytochrome P450, family 2, subfamily J [EC:1.14.14.1]
D      comp144763_c0_seq12|cytochrome; <a href="/dbget-bin/www_bget?ko:K07418">K07418</a>  CYP2J; cytochrome P450, family 2, subfamily J [EC:1.14.14.1]
D      comp144763_c0_seq15|cytochrome; <a href="/dbget-bin/www_bget?ko:K07418">K07418</a>  CYP2J; cytochrome P450, family 2, subfamily J [EC:1.14.14.1]
C    CYP2R subfamily
D      comp116462_c0_seq1|vitamin; <a href="/dbget-bin/www_bget?ko:K07419">K07419</a>  CYP2R1; cytochrome P450, family 2, subfamily R, polypeptide 1 (vitamin D 25-hydroxylase) [EC:1.14.13.159]
C    CYP2S subfamily
C    CYP2T subfamily
C    CYP2U subfamily
C    CYP2W subfamily
B  CYP3 family
C    CYP3A subfamily
D      comp144460_c0_seq9|cytochrome; <a href="/dbget-bin/www_bget?ko:K07424">K07424</a>  CYP3A; cytochrome P450, family 3, subfamily A [EC:1.14.14.1]
D      comp144460_c0_seq21|cytochrome; <a href="/dbget-bin/www_bget?ko:K07424">K07424</a>  CYP3A; cytochrome P450, family 3, subfamily A [EC:1.14.14.1]
D      comp144460_c0_seq24|cytochrome; <a href="/dbget-bin/www_bget?ko:K07424">K07424</a>  CYP3A; cytochrome P450, family 3, subfamily A [EC:1.14.14.1]
D      comp144460_c0_seq26|cytochrome; <a href="/dbget-bin/www_bget?ko:K07424">K07424</a>  CYP3A; cytochrome P450, family 3, subfamily A [EC:1.14.14.1]
D      comp144460_c0_seq38|cytochrome; <a href="/dbget-bin/www_bget?ko:K07424">K07424</a>  CYP3A; cytochrome P450, family 3, subfamily A [EC:1.14.14.1]
B  CYP4 family
C    CYP4A subfamily
C    CYP4B subfamily
D      comp136469_c0_seq4|cytochrome; <a href="/dbget-bin/www_bget?ko:K07426">K07426</a>  CYP4B; cytochrome P450, family 4, subfamily B [EC:1.14.14.1]
D      comp136469_c0_seq7|cytochrome; <a href="/dbget-bin/www_bget?ko:K07426">K07426</a>  CYP4B; cytochrome P450, family 4, subfamily B [EC:1.14.14.1]
C    CYP4F subfamily
D      comp124755_c0_seq1|leukotriene-b; <a href="/dbget-bin/www_bget?ko:K00490">K00490</a>  CYP4F; cytochrome P450, family 4, subfamily F (leukotriene-B4 20-monooxygenase) [EC:1.14.13.30]
D      comp124755_c0_seq4|leukotriene-b; <a href="/dbget-bin/www_bget?ko:K00490">K00490</a>  CYP4F; cytochrome P450, family 4, subfamily F (leukotriene-B4 20-monooxygenase) [EC:1.14.13.30]
C    CYP4V subfamily
D      comp43938_c1_seq1|cytochrome; <a href="/dbget-bin/www_bget?ko:K07427">K07427</a>  CYP4V; cytochrome P450, family 4, subfamily V
C    CYP4X subfamily
C    CYP4Z subfamily
B  CYP5 family
C    CYP5A subfamily
D      comp136986_c0_seq2|thromboxane-a; <a href="/dbget-bin/www_bget?ko:K01832">K01832</a>  TBXAS1, CYP5A; cytochrome P450, family 5, subfamily A (thromboxane-A synthase) [EC:5.3.99.5]
D      comp136986_c0_seq5|thromboxane-a; <a href="/dbget-bin/www_bget?ko:K01832">K01832</a>  TBXAS1, CYP5A; cytochrome P450, family 5, subfamily A (thromboxane-A synthase) [EC:5.3.99.5]
B  CYP7 family
C    CYP7A subfamily
D      comp118788_c0_seq1|cholesterol; <a href="/dbget-bin/www_bget?ko:K00489">K00489</a>  CYP7A1; cytochrome P450, family 7, subfamily A (cholesterol 7alpha-monooxygenase) [EC:1.14.13.17]
C    CYP7B subfamily
D      comp142603_c1_seq6|25-hydroxycholesterol; <a href="/dbget-bin/www_bget?ko:K07430">K07430</a>  CYP7B; cytochrome P450, family 7, subfamily B (oxysterol 7-alpha-hydroxylase) [EC:1.14.13.100]
B  CYP8 family
C    CYP8A subfamily
D      comp123746_c0_seq2|prostacyclin; <a href="/dbget-bin/www_bget?ko:K01831">K01831</a>  PTGIS, CYP8A; cytochrome P450, family 8, subfamily A (Prostacyclin synthase) [EC:5.3.99.4]
C    CYP8B subfamily
D      comp141625_c0_seq1|7-alpha-hydroxycholest-4-en-3-one; <a href="/dbget-bin/www_bget?ko:K07431">K07431</a>  CYP8B; cytochrome P450, family 8, subfamily B (sterol 12-alpha-hydroxylase) [EC:1.14.13.95]
B  CYP11 family
C    CYP11A subfamily
C    CYP11B subfamily
B  CYP17 family
C    CYP17A subfamily
D      comp115880_c0_seq1|cytochrome; <a href="/dbget-bin/www_bget?ko:K00512">K00512</a>  CYP17; cytochrome P450, family 17, subfamily A (steroid 17alpha-monooxygenase) [EC:1.14.99.9]
D      comp115880_c0_seq5|cytochrome; <a href="/dbget-bin/www_bget?ko:K00512">K00512</a>  CYP17; cytochrome P450, family 17, subfamily A (steroid 17alpha-monooxygenase) [EC:1.14.99.9]
B  CYP19 family
C    CYP19A subfamily
D      comp143645_c2_seq1|cytochrome; <a href="/dbget-bin/www_bget?ko:K07434">K07434</a>  CYP19A; cytochrome P450, family 19, subfamily A [EC:1.14.14.1]
D      comp143645_c2_seq2|cytochrome; <a href="/dbget-bin/www_bget?ko:K07434">K07434</a>  CYP19A; cytochrome P450, family 19, subfamily A [EC:1.14.14.1]
D      comp143645_c2_seq3|cytochrome; <a href="/dbget-bin/www_bget?ko:K07434">K07434</a>  CYP19A; cytochrome P450, family 19, subfamily A [EC:1.14.14.1]
D      comp143645_c2_seq6|cytochrome; <a href="/dbget-bin/www_bget?ko:K07434">K07434</a>  CYP19A; cytochrome P450, family 19, subfamily A [EC:1.14.14.1]
D      comp143645_c2_seq28|cytochrome; <a href="/dbget-bin/www_bget?ko:K07434">K07434</a>  CYP19A; cytochrome P450, family 19, subfamily A [EC:1.14.14.1]
D      comp143645_c2_seq36|cytochrome; <a href="/dbget-bin/www_bget?ko:K07434">K07434</a>  CYP19A; cytochrome P450, family 19, subfamily A [EC:1.14.14.1]
B  CYP20 family
C    CYP20A subfamily
D      comp134296_c0_seq13|cytochrome; <a href="/dbget-bin/www_bget?ko:K07435">K07435</a>  CYP20A; cytochrome P450, family 20, subfamily A
B  CYP21 family
C    CYP21A subfamily
D      comp122299_c0_seq6|steroid; <a href="/dbget-bin/www_bget?ko:K00513">K00513</a>  CYP21; cytochrome P450, family 21, subfamily A (steroid 21-monooxygenase) [EC:1.14.99.10]
D      comp122299_c0_seq11|steroid; <a href="/dbget-bin/www_bget?ko:K00513">K00513</a>  CYP21; cytochrome P450, family 21, subfamily A (steroid 21-monooxygenase) [EC:1.14.99.10]
B  CYP24 family
C    CYP24A subfamily
D      comp141756_c0_seq2|-dihydroxyvitamin; <a href="/dbget-bin/www_bget?ko:K07436">K07436</a>  CYP24A1; cytochrome P450, family 24, subfamily A, polypeptide 1 (vitamin D3 24-hydroxylase) [EC:1.14.13.126]
D      comp145446_c1_seq15|-dihydroxyvitamin; <a href="/dbget-bin/www_bget?ko:K07436">K07436</a>  CYP24A1; cytochrome P450, family 24, subfamily A, polypeptide 1 (vitamin D3 24-hydroxylase) [EC:1.14.13.126]
B  CYP26 family
C    CYP26A subfamily
C    CYP26B subfamily
D      comp138117_c0_seq1|cytochrome; <a href="/dbget-bin/www_bget?ko:K12664">K12664</a>  CYP26B; cytochrome P450, family 26, subfamily B
D      comp138117_c0_seq2|cytochrome; <a href="/dbget-bin/www_bget?ko:K12664">K12664</a>  CYP26B; cytochrome P450, family 26, subfamily B
C    CYP26C subfamily
B  CYP27 family
C    CYP27A subfamily
D      comp118584_c0_seq3|sterol; <a href="/dbget-bin/www_bget?ko:K00488">K00488</a>  CYP27A; cytochrome P450, family 27, subfamily A (cholestanetriol 26-monooxygenase) [EC:1.14.13.15]
C    CYP27B subfamily
B  CYP39 family
C    CYP39A subfamily
B  CYP46 family
C    CYP46A subfamily
D      comp135850_c0_seq1|cytochrome; <a href="/dbget-bin/www_bget?ko:K07440">K07440</a>  CYP46; cytochrome P450, family 46, subfamily A (cholesterol 24(S)-hydroxylase) [EC:1.14.13.98]
D      comp135850_c0_seq21|cytochrome; <a href="/dbget-bin/www_bget?ko:K07440">K07440</a>  CYP46; cytochrome P450, family 46, subfamily A (cholesterol 24(S)-hydroxylase) [EC:1.14.13.98]
B  CYP51 family
C    CYP51A subfamily
D      comp144975_c0_seq3|cytochrome; <a href="/dbget-bin/www_bget?ko:K05917">K05917</a>  CYP51; cytochrome P450, family 51 (sterol 14-demethylase) [EC:1.14.13.70]
#
A<b>Cytochrome P450, insect type</b>
B  CYP6 family
C    CYP6G subfamily
B  CYP15 family
C    CYP15A subfamily
B  CYP18 family
C    CYP18A subfamily
B  CYP302 family
C    CYP302A subfamily
B  CYP306 family
C    CYP306A subfamily
B  CYP307 family
C    CYP307A subfamily
B  CYP314 family
C    CYP314A subfamily
B  CYP315 family
C    CYP315A subfamily
#
A<b>Cytochrome P450, plant type</b>
B  CYP71 family
C    CYP71A subfamily
C    CYP71C subfamily
C    CYP71D subfamily
C    CYP71E subfamily
C    CYP71Z subfamily
B  CYP72 family
C    CYP72A subfamily
C    CYP72C subfamily
B  CYP73 family
C    CYP73A subfamily
B  CYP74 family
C    CYP74A subfamily
C    CYP74B_C subfamily
B  CYP75 family
C    CYP75A subfamily
C    CYP75B subfamily
B  CYP76 family
C    CYP76B subfamily
C    CYP76M subfamily
B  CYP77 family
C    CYP77A subfamily
B  CYP79 family
C    CYP79A subfamily
C    CYP79B subfamily
C    CYP79D subfamily
C    CYP79F subfamily
B  CYP80 family
C    CYP80A subfamily
C    CYP80B subfamily
C    CYP80G subfamily
B  CYP81 family
C    CYP81E subfamily
B  CYP82 family
C    CYP82B subfamily
B  CYP83 family
C    CYP83A subfamily
C    CYP83B subfamily
B  CYP84 family
C    CYP84A subfamily
B  CYP85 family
C    CYP85A subfamily
B  CYP86 family
C    CYP86A sufamily
C    CYP86B subfamily
B  CYP88 family
C    CYP88A subfamily
B  CYP90 family
C    CYP90A subfamily
C    CYP90B subfamily
C    CYP90C subfamily
C    CYP90D subfamily
B  CYP93 family
C    CYP93A subfamily
C    CYP93B subfamily
C    CYP93C subfamily
C    CYP93E subfamily
B  CYP94 family
C    CYP94A subfamily
B  CYP96 family
C    CYP96A subfamily
B  CYP97 family
C    CYP97A subfamily
C    CYP97C subfamily
B  CYP98 family
C    CYP98A subfamily
B  CYP99 family
C    CYP99A subfamily
B  CYP701 family
C    CYP701A subfamily
B  CYP707 family
C    CYP707A subfamily
B  CYP710 family
C    CYP710A subfamily
B  CYP719 family
C    CYP719A subfamily
C    CYP719B subfamily
B  CYP720 family
C    CYP720B subfamily
B  CYP724 family
C    CYP724B subfamily
B  CYP725 family
C    CYP725A subfamily
B  CYP734 family
C    CYP734A subfamily
B  CYP735 family
C    CYP735A subfamily
#
A<b>Cytochrome P450, bacteria type</b>
B  CYP107 family
C    CYP107H subfamily
B  CYP125 family
C    CYP125A subfamily
B  CYP142 family
C    CYP142A subfamily
B  CYP152 family
C    CYP152A subfamily
B  CYP158 family
C    CYP158A subfamily
B  CYP170 family
C    CYP170A subfamily
B  CYP183 family
C    CYP183A subfamily
!
#<hr>
#<b>[ <a href="/kegg/brite.html">BRITE</a> | <a href="/kegg/kegg2.html">KEGG2</a> | <a href="/kegg/">KEGG</a> ]</b><br>
#Last updated: November 14, 2012
