# Supplementary material for: Characterization of the transcriptome of fast and slow muscle myotomal fibres in the pacu (Piaractus mesopotamicus)
Source: BMC Genomics. 2015 Mar 14;16(1):182. doi: 10.1186/s12864-015-1423-6 (PMC4372171; doi:10.1186/s12864-015-1423-6)
Supplement: Additional file 2: — KEEG Automatic Annotation Sever results. Hierarchical information of the sequences from annotated transcriptome mapped to the KEGG pathways maps using the automatic annotation tool KAAS [54]. [file 12864_2015_1423_MOESM2_ESM.zip › hier/q00536.keg]

+B	Proteins	Comments
%<style type="text/css"><!--#grid{table-layout:fixed;font-family:monospace;position:relative;color:black;width:1200px;}.col1{position:relative;background:white;z-index:1;overflow:hidden;width:600px;}.col2{position:relative;background:white;z-index:3;padding-left:10px;}--></style>
#<h2><a href="/kegg/kegg2.html"><img src="/Fig/bget/kegg3.gif" align="middle" border=0></a>&nbsp; Heparan sulfate/heparin binding proteins</h2>
#<!---
#ENTRY       ko00536
#NAME        HS/heparin
#DEFINITION  Heparan sulfate/heparin binding proteins Pacu_blasted
#--->
!
A<b>Cytokines</b>	(General comment) Chemotaxis, singal transduction, inflammation
B  comp132155_c0_seq1|interleukin-1; <a href="/dbget-bin/www_bget?ko:K04519">K04519</a>  IL1B; interleukin 1 beta
B  comp132155_c0_seq3|interleukin-1; <a href="/dbget-bin/www_bget?ko:K04519">K04519</a>  IL1B; interleukin 1 beta
B  comp132155_c0_seq17|interleukin-1; <a href="/dbget-bin/www_bget?ko:K04519">K04519</a>  IL1B; interleukin 1 beta
B  comp143469_c1_seq9|interleukin; <a href="/dbget-bin/www_bget?ko:K05443">K05443</a>  IL10, CSIF; interleukin 10	Modulation of IL10 activity
B  comp143469_c1_seq15|interleukin; <a href="/dbget-bin/www_bget?ko:K05443">K05443</a>  IL10, CSIF; interleukin 10	Modulation of IL10 activity
B  comp143469_c1_seq20|interleukin; <a href="/dbget-bin/www_bget?ko:K05443">K05443</a>  IL10, CSIF; interleukin 10	Modulation of IL10 activity
B  comp143469_c1_seq23|interleukin; <a href="/dbget-bin/www_bget?ko:K05443">K05443</a>  IL10, CSIF; interleukin 10	Modulation of IL10 activity
B  comp136886_c10_seq2|interleukin-12; <a href="/dbget-bin/www_bget?ko:K05425">K05425</a>  IL12B; interleukin 12B	Retention of IL12 close to the sites of secretion
B  comp136886_c10_seq4|interleukin-12; <a href="/dbget-bin/www_bget?ko:K05425">K05425</a>  IL12B; interleukin 12B	Retention of IL12 close to the sites of secretion
B  comp76714_c0_seq2|interferon; <a href="/dbget-bin/www_bget?ko:K04687">K04687</a>  IFNG; interferon gamma	Dimerization, modulation of proteolytic processing and the interaction of IFN-gamma with IFN-gamma receptor
B  comp63455_c0_seq2|tumor; <a href="/dbget-bin/www_bget?ko:K03156">K03156</a>  TNFA; tumor necrosis factor superfamily, member 2
#
A<b>Chemokines</b>	(General comment) Chemokine presentation, transcellular transport, signal transduction
B  comp124610_c0_seq1|c-c; <a href="/dbget-bin/www_bget?ko:K14624">K14624</a>  CCL2, MCP1; C-C motif chemokine 2
B  comp124610_c0_seq2|monocyte; <a href="/dbget-bin/www_bget?ko:K14624">K14624</a>  CCL2, MCP1; C-C motif chemokine 2
B  comp136144_c0_seq1|chemokine; <a href="/dbget-bin/www_bget?ko:K14624">K14624</a>  CCL2, MCP1; C-C motif chemokine 2
B  comp145092_c0_seq17|chemokine; <a href="/dbget-bin/www_bget?ko:K14624">K14624</a>  CCL2, MCP1; C-C motif chemokine 2
B  comp145092_c0_seq19|chemokine; <a href="/dbget-bin/www_bget?ko:K14624">K14624</a>  CCL2, MCP1; C-C motif chemokine 2
B  comp137365_c0_seq6|c-c; <a href="/dbget-bin/www_bget?ko:K05408">K05408</a>  CCL3; C-C motif chemokine 3
B  comp140328_c0_seq20|chemokine; <a href="/dbget-bin/www_bget?ko:K16595">K16595</a>  CCL13; C-C motif chemokine 13
B  comp143222_c1_seq1|interleukin-8; <a href="/dbget-bin/www_bget?ko:K10030">K10030</a>  IL8, CXCL8; interleukin 8	Protection from degradation, sequesters the chemokine and prevents its diffusion
B  comp143222_c1_seq2|interleukin-8; <a href="/dbget-bin/www_bget?ko:K10030">K10030</a>  IL8, CXCL8; interleukin 8	Protection from degradation, sequesters the chemokine and prevents its diffusion
B  comp143222_c1_seq4|interleukin-8; <a href="/dbget-bin/www_bget?ko:K10030">K10030</a>  IL8, CXCL8; interleukin 8	Protection from degradation, sequesters the chemokine and prevents its diffusion
B  comp128806_c0_seq2|platelet; <a href="/dbget-bin/www_bget?ko:K12671">K12671</a>  CXCL10, IP10; C-X-C motif chemokine 10
B  comp135974_c0_seq3|platelet; <a href="/dbget-bin/www_bget?ko:K12671">K12671</a>  CXCL10, IP10; C-X-C motif chemokine 10
B  comp135974_c0_seq5|platelet; <a href="/dbget-bin/www_bget?ko:K12671">K12671</a>  CXCL10, IP10; C-X-C motif chemokine 10
B  comp138258_c0_seq3|stromal; <a href="/dbget-bin/www_bget?ko:K10031">K10031</a>  CXCL12; C-X-C motif chemokine 12
B  comp164499_c0_seq1|stromal; <a href="/dbget-bin/www_bget?ko:K10031">K10031</a>  CXCL12; C-X-C motif chemokine 12
#
A<b>Adhesion molecules of cell surface</b>	(General comment) Cell attachment, inflammation, transition
B  comp133350_c0_seq1|lymph; <a href="/dbget-bin/www_bget?ko:K06496">K06496</a>  SELP; selectin, platele	Adhesion, inflammation and metastasis
B  comp145512_c0_seq13|integrin; <a href="/dbget-bin/www_bget?ko:K06461">K06461</a>  ITGAM; integrin alpha M	Inhibition of Mac-1-mediated ligand binding
B  comp135988_c1_seq1|neural; <a href="/dbget-bin/www_bget?ko:K06491">K06491</a>  NCAM; neural cell adhesion molecule	Promotion of nerve cell adhesion
B  comp135988_c1_seq2|neural; <a href="/dbget-bin/www_bget?ko:K06491">K06491</a>  NCAM; neural cell adhesion molecule	Promotion of nerve cell adhesion
B  comp135988_c1_seq3|neural; <a href="/dbget-bin/www_bget?ko:K06491">K06491</a>  NCAM; neural cell adhesion molecule	Promotion of nerve cell adhesion
B  comp135988_c1_seq4|neural; <a href="/dbget-bin/www_bget?ko:K06491">K06491</a>  NCAM; neural cell adhesion molecule	Promotion of nerve cell adhesion
B  comp135988_c1_seq8|neural; <a href="/dbget-bin/www_bget?ko:K06491">K06491</a>  NCAM; neural cell adhesion molecule	Promotion of nerve cell adhesion
B  comp135988_c1_seq10|neural; <a href="/dbget-bin/www_bget?ko:K06491">K06491</a>  NCAM; neural cell adhesion molecule	Promotion of nerve cell adhesion
B  comp135988_c1_seq12|neural; <a href="/dbget-bin/www_bget?ko:K06491">K06491</a>  NCAM; neural cell adhesion molecule	Promotion of nerve cell adhesion
B  comp135988_c1_seq13|neural; <a href="/dbget-bin/www_bget?ko:K06491">K06491</a>  NCAM; neural cell adhesion molecule	Promotion of nerve cell adhesion
B  comp135988_c1_seq21|neural; <a href="/dbget-bin/www_bget?ko:K06491">K06491</a>  NCAM; neural cell adhesion molecule	Promotion of nerve cell adhesion
B  comp135988_c1_seq26|neural; <a href="/dbget-bin/www_bget?ko:K06491">K06491</a>  NCAM; neural cell adhesion molecule	Promotion of nerve cell adhesion
B  comp141594_c0_seq3|neural; <a href="/dbget-bin/www_bget?ko:K06491">K06491</a>  NCAM; neural cell adhesion molecule	Promotion of nerve cell adhesion
B  comp141594_c0_seq6; <a href="/dbget-bin/www_bget?ko:K06491">K06491</a>  NCAM; neural cell adhesion molecule	Promotion of nerve cell adhesion
B  comp141594_c0_seq9|neural; <a href="/dbget-bin/www_bget?ko:K06491">K06491</a>  NCAM; neural cell adhesion molecule	Promotion of nerve cell adhesion
B  comp141594_c0_seq10|neural; <a href="/dbget-bin/www_bget?ko:K06491">K06491</a>  NCAM; neural cell adhesion molecule	Promotion of nerve cell adhesion
B  comp141594_c0_seq12|neural; <a href="/dbget-bin/www_bget?ko:K06491">K06491</a>  NCAM; neural cell adhesion molecule	Promotion of nerve cell adhesion
B  comp141594_c0_seq13|neural; <a href="/dbget-bin/www_bget?ko:K06491">K06491</a>  NCAM; neural cell adhesion molecule	Promotion of nerve cell adhesion
B  comp141594_c0_seq17|neural; <a href="/dbget-bin/www_bget?ko:K06491">K06491</a>  NCAM; neural cell adhesion molecule	Promotion of nerve cell adhesion
B  comp141594_c0_seq20|neural; <a href="/dbget-bin/www_bget?ko:K06491">K06491</a>  NCAM; neural cell adhesion molecule	Promotion of nerve cell adhesion
B  comp141594_c0_seq22|neural; <a href="/dbget-bin/www_bget?ko:K06491">K06491</a>  NCAM; neural cell adhesion molecule	Promotion of nerve cell adhesion
B  comp141594_c0_seq23|neural; <a href="/dbget-bin/www_bget?ko:K06491">K06491</a>  NCAM; neural cell adhesion molecule	Promotion of nerve cell adhesion
B  comp141594_c0_seq25|neural; <a href="/dbget-bin/www_bget?ko:K06491">K06491</a>  NCAM; neural cell adhesion molecule	Promotion of nerve cell adhesion
B  comp141594_c0_seq30|neural; <a href="/dbget-bin/www_bget?ko:K06491">K06491</a>  NCAM; neural cell adhesion molecule	Promotion of nerve cell adhesion
B  comp141594_c0_seq32|neural; <a href="/dbget-bin/www_bget?ko:K06491">K06491</a>  NCAM; neural cell adhesion molecule	Promotion of nerve cell adhesion
B  comp141594_c0_seq36|neural; <a href="/dbget-bin/www_bget?ko:K06491">K06491</a>  NCAM; neural cell adhesion molecule	Promotion of nerve cell adhesion
B  comp141594_c0_seq39|neural; <a href="/dbget-bin/www_bget?ko:K06491">K06491</a>  NCAM; neural cell adhesion molecule	Promotion of nerve cell adhesion
B  comp141594_c0_seq46; <a href="/dbget-bin/www_bget?ko:K06491">K06491</a>  NCAM; neural cell adhesion molecule	Promotion of nerve cell adhesion
B  comp141594_c0_seq47|neural; <a href="/dbget-bin/www_bget?ko:K06491">K06491</a>  NCAM; neural cell adhesion molecule	Promotion of nerve cell adhesion
B  comp139005_c0_seq2|platelet; <a href="/dbget-bin/www_bget?ko:K06471">K06471</a>  PECAM1, CD31; platelet/endothelial cell adhesion molecule
B  comp139005_c0_seq9|platelet; <a href="/dbget-bin/www_bget?ko:K06471">K06471</a>  PECAM1, CD31; platelet/endothelial cell adhesion molecule
B  comp139005_c0_seq18|platelet; <a href="/dbget-bin/www_bget?ko:K06471">K06471</a>  PECAM1, CD31; platelet/endothelial cell adhesion molecule
B  comp139005_c0_seq24|platelet; <a href="/dbget-bin/www_bget?ko:K06471">K06471</a>  PECAM1, CD31; platelet/endothelial cell adhesion molecule
B  comp142520_c0_seq2|platelet; <a href="/dbget-bin/www_bget?ko:K06471">K06471</a>  PECAM1, CD31; platelet/endothelial cell adhesion molecule
B  comp142520_c0_seq7|platelet; <a href="/dbget-bin/www_bget?ko:K06471">K06471</a>  PECAM1, CD31; platelet/endothelial cell adhesion molecule
B  comp142520_c0_seq10|platelet; <a href="/dbget-bin/www_bget?ko:K06471">K06471</a>  PECAM1, CD31; platelet/endothelial cell adhesion molecule
B  comp142520_c0_seq18|platelet; <a href="/dbget-bin/www_bget?ko:K06471">K06471</a>  PECAM1, CD31; platelet/endothelial cell adhesion molecule
B  comp142520_c0_seq23|platelet; <a href="/dbget-bin/www_bget?ko:K06471">K06471</a>  PECAM1, CD31; platelet/endothelial cell adhesion molecule
B  comp142520_c0_seq26|platelet; <a href="/dbget-bin/www_bget?ko:K06471">K06471</a>  PECAM1, CD31; platelet/endothelial cell adhesion molecule
#
A<b>Morphogens</b>	(General comment) Effective diffusion, tissue differentiation, development
B  comp91389_c0_seq1|bmp4; <a href="/dbget-bin/www_bget?ko:K04662">K04662</a>  BMP2_4; bone morphogenetic protein 2/4
B  comp143329_c0_seq38|bone; <a href="/dbget-bin/www_bget?ko:K04662">K04662</a>  BMP2_4; bone morphogenetic protein 2/4
B  comp126124_c0_seq2|bone; <a href="/dbget-bin/www_bget?ko:K16621">K16621</a>  BMP7; bone morphogenetic protein 7	Involvement in BMP-7 signaling
B  comp144274_c2_seq5|protein; <a href="/dbget-bin/www_bget?ko:K00182">K00182</a>  WNT2; wingless-type MMTV integration site family, member 2	Involvement in extracellular distribution of Wg proteins
B  comp144274_c2_seq7|protein; <a href="/dbget-bin/www_bget?ko:K00182">K00182</a>  WNT2; wingless-type MMTV integration site family, member 2	Involvement in extracellular distribution of Wg proteins
B  comp144274_c2_seq8|protein; <a href="/dbget-bin/www_bget?ko:K00182">K00182</a>  WNT2; wingless-type MMTV integration site family, member 2	Involvement in extracellular distribution of Wg proteins
B  comp144274_c2_seq9|protein; <a href="/dbget-bin/www_bget?ko:K00182">K00182</a>  WNT2; wingless-type MMTV integration site family, member 2	Involvement in extracellular distribution of Wg proteins
B  comp144274_c2_seq14|protein; <a href="/dbget-bin/www_bget?ko:K00182">K00182</a>  WNT2; wingless-type MMTV integration site family, member 2	Involvement in extracellular distribution of Wg proteins
B  comp144274_c2_seq17|protein; <a href="/dbget-bin/www_bget?ko:K00182">K00182</a>  WNT2; wingless-type MMTV integration site family, member 2	Involvement in extracellular distribution of Wg proteins
B  comp144274_c2_seq19|protein; <a href="/dbget-bin/www_bget?ko:K00182">K00182</a>  WNT2; wingless-type MMTV integration site family, member 2	Involvement in extracellular distribution of Wg proteins
B  comp144274_c2_seq22|protein; <a href="/dbget-bin/www_bget?ko:K00182">K00182</a>  WNT2; wingless-type MMTV integration site family, member 2	Involvement in extracellular distribution of Wg proteins
B  comp144274_c2_seq24|protein; <a href="/dbget-bin/www_bget?ko:K00182">K00182</a>  WNT2; wingless-type MMTV integration site family, member 2	Involvement in extracellular distribution of Wg proteins
B  comp144274_c2_seq38|protein; <a href="/dbget-bin/www_bget?ko:K00182">K00182</a>  WNT2; wingless-type MMTV integration site family, member 2	Involvement in extracellular distribution of Wg proteins
B  comp144274_c2_seq44|protein; <a href="/dbget-bin/www_bget?ko:K00182">K00182</a>  WNT2; wingless-type MMTV integration site family, member 2	Involvement in extracellular distribution of Wg proteins
B  comp144274_c2_seq47|protein; <a href="/dbget-bin/www_bget?ko:K00182">K00182</a>  WNT2; wingless-type MMTV integration site family, member 2	Involvement in extracellular distribution of Wg proteins
B  comp144274_c2_seq53|protein; <a href="/dbget-bin/www_bget?ko:K00182">K00182</a>  WNT2; wingless-type MMTV integration site family, member 2	Involvement in extracellular distribution of Wg proteins
B  comp782666_c0_seq1|proto-oncogene; <a href="/dbget-bin/www_bget?ko:K00312">K00312</a>  WNT3; wingless-type MMTV integration site family, member 3	Involvement in extracellular distribution of Wg proteins
B  comp98346_c1_seq1|protein; <a href="/dbget-bin/www_bget?ko:K00444">K00444</a>  WNT5; wingless-type MMTV integration site family, member 5	Involvement in extracellular distribution of Wg proteins
B  comp126236_c0_seq1|protein; <a href="/dbget-bin/www_bget?ko:K00444">K00444</a>  WNT5; wingless-type MMTV integration site family, member 5	Involvement in extracellular distribution of Wg proteins
B  comp126236_c0_seq2|protein; <a href="/dbget-bin/www_bget?ko:K00444">K00444</a>  WNT5; wingless-type MMTV integration site family, member 5	Involvement in extracellular distribution of Wg proteins
B  comp126236_c0_seq3|protein; <a href="/dbget-bin/www_bget?ko:K00444">K00444</a>  WNT5; wingless-type MMTV integration site family, member 5	Involvement in extracellular distribution of Wg proteins
B  comp126236_c0_seq4|protein; <a href="/dbget-bin/www_bget?ko:K00444">K00444</a>  WNT5; wingless-type MMTV integration site family, member 5	Involvement in extracellular distribution of Wg proteins
B  comp126236_c0_seq5|protein; <a href="/dbget-bin/www_bget?ko:K00444">K00444</a>  WNT5; wingless-type MMTV integration site family, member 5	Involvement in extracellular distribution of Wg proteins
B  comp79185_c1_seq1|protein; <a href="/dbget-bin/www_bget?ko:K00445">K00445</a>  WNT6; wingless-type MMTV integration site family, member 6	Involvement in extracellular distribution of Wg proteins
B  comp136154_c0_seq2|protein; <a href="/dbget-bin/www_bget?ko:K00572">K00572</a>  WNT7; wingless-type MMTV integration site family, member 7	Involvement in extracellular distribution of Wg proteins
B  comp136154_c0_seq3|protein; <a href="/dbget-bin/www_bget?ko:K00572">K00572</a>  WNT7; wingless-type MMTV integration site family, member 7	Involvement in extracellular distribution of Wg proteins
B  comp136154_c0_seq4|protein; <a href="/dbget-bin/www_bget?ko:K00572">K00572</a>  WNT7; wingless-type MMTV integration site family, member 7	Involvement in extracellular distribution of Wg proteins
B  comp136154_c0_seq5|protein; <a href="/dbget-bin/www_bget?ko:K00572">K00572</a>  WNT7; wingless-type MMTV integration site family, member 7	Involvement in extracellular distribution of Wg proteins
B  comp136154_c0_seq6|protein; <a href="/dbget-bin/www_bget?ko:K00572">K00572</a>  WNT7; wingless-type MMTV integration site family, member 7	Involvement in extracellular distribution of Wg proteins
B  comp136154_c0_seq7|protein; <a href="/dbget-bin/www_bget?ko:K00572">K00572</a>  WNT7; wingless-type MMTV integration site family, member 7	Involvement in extracellular distribution of Wg proteins
B  comp136154_c0_seq9|protein; <a href="/dbget-bin/www_bget?ko:K00572">K00572</a>  WNT7; wingless-type MMTV integration site family, member 7	Involvement in extracellular distribution of Wg proteins
B  comp136154_c0_seq12|protein; <a href="/dbget-bin/www_bget?ko:K00572">K00572</a>  WNT7; wingless-type MMTV integration site family, member 7	Involvement in extracellular distribution of Wg proteins
B  comp167187_c0_seq1|protein; <a href="/dbget-bin/www_bget?ko:K00572">K00572</a>  WNT7; wingless-type MMTV integration site family, member 7	Involvement in extracellular distribution of Wg proteins
B  comp176324_c0_seq1|wnt8-like; <a href="/dbget-bin/www_bget?ko:K00714">K00714</a>  WNT8; wingless-type MMTV integration site family, member 8	Involvement in extracellular distribution of Wg proteins
B  comp62098_c0_seq1|protein; <a href="/dbget-bin/www_bget?ko:K01064">K01064</a>  WNT9; wingless-type MMTV integration site family, member 9	Involvement in extracellular distribution of Wg proteins
B  comp62098_c1_seq1|wingless-type; <a href="/dbget-bin/www_bget?ko:K01064">K01064</a>  WNT9; wingless-type MMTV integration site family, member 9	Involvement in extracellular distribution of Wg proteins
B  comp135061_c0_seq1|protein; <a href="/dbget-bin/www_bget?ko:K01384">K01384</a>  WNT11; wingless-type MMTV integration site family, member 11	Involvement in extracellular distribution of Wg proteins
B  comp134634_c0_seq1|protein; <a href="/dbget-bin/www_bget?ko:K01558">K01558</a>  WNT16; wingless-type MMTV integration site family, member 16	Involvement in extracellular distribution of Wg proteins
#
A<b>Growth factors/receptors</b>	(General comment) Ligand-receptor clustering and signaling, cell migration, mitogenesis
B  comp137605_c2_seq3|probetacellulin; <a href="/dbget-bin/www_bget?ko:K09783">K09783</a>  BTC; betacellulin
B  comp137605_c2_seq7|probetacellulin; <a href="/dbget-bin/www_bget?ko:K09783">K09783</a>  BTC; betacellulin
B  comp137605_c2_seq8|probetacellulin; <a href="/dbget-bin/www_bget?ko:K09783">K09783</a>  BTC; betacellulin
B  comp137605_c2_seq9|probetacellulin; <a href="/dbget-bin/www_bget?ko:K09783">K09783</a>  BTC; betacellulin
B  comp137605_c2_seq14|probetacellulin; <a href="/dbget-bin/www_bget?ko:K09783">K09783</a>  BTC; betacellulin
B  comp137605_c2_seq15|probetacellulin; <a href="/dbget-bin/www_bget?ko:K09783">K09783</a>  BTC; betacellulin
B  comp137605_c2_seq18|probetacellulin; <a href="/dbget-bin/www_bget?ko:K09783">K09783</a>  BTC; betacellulin
B  comp137605_c2_seq20|probetacellulin; <a href="/dbget-bin/www_bget?ko:K09783">K09783</a>  BTC; betacellulin
B  comp35555_c0_seq1|fibroblast; <a href="/dbget-bin/www_bget?ko:K04358">K04358</a>  FGF; fibroblast growth factor	Cell proliferation, differentiation, and internalization
B  comp59231_c0_seq1|fibroblast; <a href="/dbget-bin/www_bget?ko:K04358">K04358</a>  FGF; fibroblast growth factor	Cell proliferation, differentiation, and internalization
B  comp91275_c0_seq1|fibroblast; <a href="/dbget-bin/www_bget?ko:K04358">K04358</a>  FGF; fibroblast growth factor	Cell proliferation, differentiation, and internalization
B  comp93837_c0_seq3|fibroblast; <a href="/dbget-bin/www_bget?ko:K04358">K04358</a>  FGF; fibroblast growth factor	Cell proliferation, differentiation, and internalization
B  comp127810_c0_seq1|fibroblast; <a href="/dbget-bin/www_bget?ko:K04358">K04358</a>  FGF; fibroblast growth factor	Cell proliferation, differentiation, and internalization
B  comp127810_c0_seq3|fibroblast; <a href="/dbget-bin/www_bget?ko:K04358">K04358</a>  FGF; fibroblast growth factor	Cell proliferation, differentiation, and internalization
B  comp127810_c0_seq5|fibroblast; <a href="/dbget-bin/www_bget?ko:K04358">K04358</a>  FGF; fibroblast growth factor	Cell proliferation, differentiation, and internalization
B  comp128338_c0_seq2|fibroblast; <a href="/dbget-bin/www_bget?ko:K04358">K04358</a>  FGF; fibroblast growth factor	Cell proliferation, differentiation, and internalization
B  comp133457_c0_seq1|fibroblast; <a href="/dbget-bin/www_bget?ko:K04358">K04358</a>  FGF; fibroblast growth factor	Cell proliferation, differentiation, and internalization
B  comp133457_c0_seq4|fibroblast; <a href="/dbget-bin/www_bget?ko:K04358">K04358</a>  FGF; fibroblast growth factor	Cell proliferation, differentiation, and internalization
B  comp133457_c0_seq5|fibroblast; <a href="/dbget-bin/www_bget?ko:K04358">K04358</a>  FGF; fibroblast growth factor	Cell proliferation, differentiation, and internalization
B  comp133457_c0_seq7|fibroblast; <a href="/dbget-bin/www_bget?ko:K04358">K04358</a>  FGF; fibroblast growth factor	Cell proliferation, differentiation, and internalization
B  comp134098_c0_seq3|fibroblast; <a href="/dbget-bin/www_bget?ko:K04358">K04358</a>  FGF; fibroblast growth factor	Cell proliferation, differentiation, and internalization
B  comp134844_c1_seq2|fibroblast; <a href="/dbget-bin/www_bget?ko:K04358">K04358</a>  FGF; fibroblast growth factor	Cell proliferation, differentiation, and internalization
B  comp134844_c1_seq5|fibroblast; <a href="/dbget-bin/www_bget?ko:K04358">K04358</a>  FGF; fibroblast growth factor	Cell proliferation, differentiation, and internalization
B  comp134844_c1_seq6|fibroblast; <a href="/dbget-bin/www_bget?ko:K04358">K04358</a>  FGF; fibroblast growth factor	Cell proliferation, differentiation, and internalization
B  comp137906_c0_seq1|fibroblast; <a href="/dbget-bin/www_bget?ko:K04358">K04358</a>  FGF; fibroblast growth factor	Cell proliferation, differentiation, and internalization
B  comp137906_c0_seq4|fibroblast; <a href="/dbget-bin/www_bget?ko:K04358">K04358</a>  FGF; fibroblast growth factor	Cell proliferation, differentiation, and internalization
B  comp137906_c0_seq6|fibroblast; <a href="/dbget-bin/www_bget?ko:K04358">K04358</a>  FGF; fibroblast growth factor	Cell proliferation, differentiation, and internalization
B  comp137906_c0_seq7|fibroblast; <a href="/dbget-bin/www_bget?ko:K04358">K04358</a>  FGF; fibroblast growth factor	Cell proliferation, differentiation, and internalization
B  comp137906_c0_seq9|nucleoside; <a href="/dbget-bin/www_bget?ko:K04358">K04358</a>  FGF; fibroblast growth factor	Cell proliferation, differentiation, and internalization
B  comp137906_c0_seq12|nucleoside; <a href="/dbget-bin/www_bget?ko:K04358">K04358</a>  FGF; fibroblast growth factor	Cell proliferation, differentiation, and internalization
B  comp137906_c0_seq14|fibroblast; <a href="/dbget-bin/www_bget?ko:K04358">K04358</a>  FGF; fibroblast growth factor	Cell proliferation, differentiation, and internalization
B  comp137906_c0_seq16|fibroblast; <a href="/dbget-bin/www_bget?ko:K04358">K04358</a>  FGF; fibroblast growth factor	Cell proliferation, differentiation, and internalization
B  comp137906_c0_seq17|fibroblast; <a href="/dbget-bin/www_bget?ko:K04358">K04358</a>  FGF; fibroblast growth factor	Cell proliferation, differentiation, and internalization
B  comp137906_c0_seq18|fibroblast; <a href="/dbget-bin/www_bget?ko:K04358">K04358</a>  FGF; fibroblast growth factor	Cell proliferation, differentiation, and internalization
B  comp137906_c0_seq19|fibroblast; <a href="/dbget-bin/www_bget?ko:K04358">K04358</a>  FGF; fibroblast growth factor	Cell proliferation, differentiation, and internalization
B  comp137906_c0_seq21|fibroblast; <a href="/dbget-bin/www_bget?ko:K04358">K04358</a>  FGF; fibroblast growth factor	Cell proliferation, differentiation, and internalization
B  comp137906_c0_seq26|fibroblast; <a href="/dbget-bin/www_bget?ko:K04358">K04358</a>  FGF; fibroblast growth factor	Cell proliferation, differentiation, and internalization
B  comp137906_c0_seq29|fibroblast; <a href="/dbget-bin/www_bget?ko:K04358">K04358</a>  FGF; fibroblast growth factor	Cell proliferation, differentiation, and internalization
B  comp138415_c3_seq1|fibroblast; <a href="/dbget-bin/www_bget?ko:K04358">K04358</a>  FGF; fibroblast growth factor	Cell proliferation, differentiation, and internalization
B  comp138415_c3_seq7|fibroblast; <a href="/dbget-bin/www_bget?ko:K04358">K04358</a>  FGF; fibroblast growth factor	Cell proliferation, differentiation, and internalization
B  comp138415_c3_seq12|fibroblast; <a href="/dbget-bin/www_bget?ko:K04358">K04358</a>  FGF; fibroblast growth factor	Cell proliferation, differentiation, and internalization
B  comp138415_c3_seq13|fibroblast; <a href="/dbget-bin/www_bget?ko:K04358">K04358</a>  FGF; fibroblast growth factor	Cell proliferation, differentiation, and internalization
B  comp139853_c2_seq7|fibroblast; <a href="/dbget-bin/www_bget?ko:K04358">K04358</a>  FGF; fibroblast growth factor	Cell proliferation, differentiation, and internalization
B  comp139853_c2_seq8|fibroblast; <a href="/dbget-bin/www_bget?ko:K04358">K04358</a>  FGF; fibroblast growth factor	Cell proliferation, differentiation, and internalization
B  comp140567_c1_seq9|fibroblast; <a href="/dbget-bin/www_bget?ko:K04358">K04358</a>  FGF; fibroblast growth factor	Cell proliferation, differentiation, and internalization
B  comp140567_c1_seq13|fibroblast; <a href="/dbget-bin/www_bget?ko:K04358">K04358</a>  FGF; fibroblast growth factor	Cell proliferation, differentiation, and internalization
B  comp140617_c1_seq3|fibroblast; <a href="/dbget-bin/www_bget?ko:K04358">K04358</a>  FGF; fibroblast growth factor	Cell proliferation, differentiation, and internalization
B  comp140617_c1_seq6|fibroblast; <a href="/dbget-bin/www_bget?ko:K04358">K04358</a>  FGF; fibroblast growth factor	Cell proliferation, differentiation, and internalization
B  comp140617_c1_seq17|fibroblast; <a href="/dbget-bin/www_bget?ko:K04358">K04358</a>  FGF; fibroblast growth factor	Cell proliferation, differentiation, and internalization
B  comp140617_c1_seq40|fibroblast; <a href="/dbget-bin/www_bget?ko:K04358">K04358</a>  FGF; fibroblast growth factor	Cell proliferation, differentiation, and internalization
B  comp140617_c1_seq42|fibroblast; <a href="/dbget-bin/www_bget?ko:K04358">K04358</a>  FGF; fibroblast growth factor	Cell proliferation, differentiation, and internalization
B  comp141926_c0_seq7|membrane-bound; <a href="/dbget-bin/www_bget?ko:K04358">K04358</a>  FGF; fibroblast growth factor	Cell proliferation, differentiation, and internalization
B  comp141926_c0_seq15|membrane-bound; <a href="/dbget-bin/www_bget?ko:K04358">K04358</a>  FGF; fibroblast growth factor	Cell proliferation, differentiation, and internalization
B  comp141926_c0_seq20|membrane-bound; <a href="/dbget-bin/www_bget?ko:K04358">K04358</a>  FGF; fibroblast growth factor	Cell proliferation, differentiation, and internalization
B  comp141926_c0_seq23|membrane-bound; <a href="/dbget-bin/www_bget?ko:K04358">K04358</a>  FGF; fibroblast growth factor	Cell proliferation, differentiation, and internalization
B  comp144637_c4_seq3|fibroblast; <a href="/dbget-bin/www_bget?ko:K04358">K04358</a>  FGF; fibroblast growth factor	Cell proliferation, differentiation, and internalization
B  comp144637_c4_seq14|fibroblast; <a href="/dbget-bin/www_bget?ko:K04358">K04358</a>  FGF; fibroblast growth factor	Cell proliferation, differentiation, and internalization
B  comp144637_c4_seq16|fibroblast; <a href="/dbget-bin/www_bget?ko:K04358">K04358</a>  FGF; fibroblast growth factor	Cell proliferation, differentiation, and internalization
B  comp144637_c4_seq19|fibroblast; <a href="/dbget-bin/www_bget?ko:K04358">K04358</a>  FGF; fibroblast growth factor	Cell proliferation, differentiation, and internalization
B  comp144637_c4_seq28|fibroblast; <a href="/dbget-bin/www_bget?ko:K04358">K04358</a>  FGF; fibroblast growth factor	Cell proliferation, differentiation, and internalization
B  comp144972_c2_seq10|fibroblast; <a href="/dbget-bin/www_bget?ko:K04358">K04358</a>  FGF; fibroblast growth factor	Cell proliferation, differentiation, and internalization
B  comp144972_c2_seq11|fibroblast; <a href="/dbget-bin/www_bget?ko:K04358">K04358</a>  FGF; fibroblast growth factor	Cell proliferation, differentiation, and internalization
B  comp181331_c0_seq1|fibroblast; <a href="/dbget-bin/www_bget?ko:K04358">K04358</a>  FGF; fibroblast growth factor	Cell proliferation, differentiation, and internalization
B  comp141763_c1_seq6|fgfr2; <a href="/dbget-bin/www_bget?ko:K04362">K04362</a>  FGFR1; fibroblast growth factor receptor 1 [EC:2.7.10.1]	Mitogenesis
B  comp141763_c1_seq11|fibroblast; <a href="/dbget-bin/www_bget?ko:K05093">K05093</a>  FGFR2; fibroblast growth factor receptor 2 [EC:2.7.10.1]	Mitogenesis
B  comp135031_c1_seq3|proheparin-binding; <a href="/dbget-bin/www_bget?ko:K08523">K08523</a>  HBEGF; heparin-binding EGF-like growth factor
B  comp135031_c1_seq9|proheparin-binding; <a href="/dbget-bin/www_bget?ko:K08523">K08523</a>  HBEGF; heparin-binding EGF-like growth factor
B  comp135031_c1_seq13|proheparin-binding; <a href="/dbget-bin/www_bget?ko:K08523">K08523</a>  HBEGF; heparin-binding EGF-like growth factor
B  comp119888_c0_seq3|hepatocyte; <a href="/dbget-bin/www_bget?ko:K05460">K05460</a>  HGF; hepatocyte growth factor	Haepatocyte regeneration, morphogenesis, cell motility, tumourigenesis and metastasis
B  comp55101_c0_seq1|pleiotrophic; <a href="/dbget-bin/www_bget?ko:K06828">K06828</a>  MDK; midkine
B  comp55101_c0_seq2|pleiotrophic; <a href="/dbget-bin/www_bget?ko:K06828">K06828</a>  MDK; midkine
B  comp132031_c0_seq4|pleiotrophic; <a href="/dbget-bin/www_bget?ko:K06828">K06828</a>  MDK; midkine
B  comp132031_c0_seq8|pleiotrophic; <a href="/dbget-bin/www_bget?ko:K06828">K06828</a>  MDK; midkine
B  comp132031_c0_seq11|pleiotrophic; <a href="/dbget-bin/www_bget?ko:K06828">K06828</a>  MDK; midkine
B  comp133875_c0_seq1|insulin-like; <a href="/dbget-bin/www_bget?ko:K13769">K13769</a>  IGF2; insulin-like growth factor 2
B  comp133875_c0_seq2|insulin-like; <a href="/dbget-bin/www_bget?ko:K13769">K13769</a>  IGF2; insulin-like growth factor 2
B  comp145143_c0_seq1|pro-neuregulin-; <a href="/dbget-bin/www_bget?ko:K05455">K05455</a>  NRG1; neuregulin 1
B  comp145143_c0_seq5|pro-neuregulin-; <a href="/dbget-bin/www_bget?ko:K05455">K05455</a>  NRG1; neuregulin 1
B  comp145143_c0_seq7|neuregulin; <a href="/dbget-bin/www_bget?ko:K05455">K05455</a>  NRG1; neuregulin 1
B  comp145143_c0_seq9|neuregulin; <a href="/dbget-bin/www_bget?ko:K05455">K05455</a>  NRG1; neuregulin 1
B  comp145143_c0_seq13|neuregulin; <a href="/dbget-bin/www_bget?ko:K05455">K05455</a>  NRG1; neuregulin 1
B  comp145143_c0_seq15|neuregulin; <a href="/dbget-bin/www_bget?ko:K05455">K05455</a>  NRG1; neuregulin 1
B  comp140602_c4_seq8|platelet-derived; <a href="/dbget-bin/www_bget?ko:K04359">K04359</a>  PDGFA_B; platelet derived growth factor A/B	Storage and secretion of PDGF-AA, and may affect receptor binding
B  comp140602_c4_seq14|platelet-derived; <a href="/dbget-bin/www_bget?ko:K04359">K04359</a>  PDGFA_B; platelet derived growth factor A/B	Storage and secretion of PDGF-AA, and may affect receptor binding
B  comp140602_c4_seq44|trafficking; <a href="/dbget-bin/www_bget?ko:K04359">K04359</a>  PDGFA_B; platelet derived growth factor A/B	Storage and secretion of PDGF-AA, and may affect receptor binding
B  comp140602_c4_seq69|trafficking; <a href="/dbget-bin/www_bget?ko:K04359">K04359</a>  PDGFA_B; platelet derived growth factor A/B	Storage and secretion of PDGF-AA, and may affect receptor binding
B  comp143399_c1_seq14|platelet-derived; <a href="/dbget-bin/www_bget?ko:K04359">K04359</a>  PDGFA_B; platelet derived growth factor A/B	Storage and secretion of PDGF-AA, and may affect receptor binding
B  comp143399_c1_seq16|platelet-derived; <a href="/dbget-bin/www_bget?ko:K04359">K04359</a>  PDGFA_B; platelet derived growth factor A/B	Storage and secretion of PDGF-AA, and may affect receptor binding
B  comp143399_c1_seq17|platelet-derived; <a href="/dbget-bin/www_bget?ko:K04359">K04359</a>  PDGFA_B; platelet derived growth factor A/B	Storage and secretion of PDGF-AA, and may affect receptor binding
B  comp143399_c1_seq19|platelet-derived; <a href="/dbget-bin/www_bget?ko:K04359">K04359</a>  PDGFA_B; platelet derived growth factor A/B	Storage and secretion of PDGF-AA, and may affect receptor binding
B  comp143051_c0_seq1|platelet-derived; <a href="/dbget-bin/www_bget?ko:K04359">K04359</a>  PDGFA_B; platelet derived growth factor A/B	Storage and secretion of PDGF-AA, and may affect receptor binding
B  comp136705_c0_seq5|transforming; <a href="/dbget-bin/www_bget?ko:K13375">K13375</a>  TGFB1; transforming growth factor beta-1	Mediating TGF-beta singaling
B  comp136705_c0_seq6|transforming; <a href="/dbget-bin/www_bget?ko:K13375">K13375</a>  TGFB1; transforming growth factor beta-1	Mediating TGF-beta singaling
B  comp136705_c0_seq7|transforming; <a href="/dbget-bin/www_bget?ko:K13375">K13375</a>  TGFB1; transforming growth factor beta-1	Mediating TGF-beta singaling
B  comp136705_c0_seq8|transforming; <a href="/dbget-bin/www_bget?ko:K13375">K13375</a>  TGFB1; transforming growth factor beta-1	Mediating TGF-beta singaling
B  comp140575_c1_seq7|transforming; <a href="/dbget-bin/www_bget?ko:K13376">K13376</a>  TGFB2; transforming growth factor beta-2	Mediating TGF-beta singaling
B  comp141882_c8_seq9|vascular; <a href="/dbget-bin/www_bget?ko:K05448">K05448</a>  VEGFA; vascular endothelial growth factor A
B  comp142899_c4_seq1|vascular; <a href="/dbget-bin/www_bget?ko:K05448">K05448</a>  VEGFA; vascular endothelial growth factor A
B  comp142899_c4_seq2|vascular; <a href="/dbget-bin/www_bget?ko:K05448">K05448</a>  VEGFA; vascular endothelial growth factor A
B  comp142899_c4_seq3|vascular; <a href="/dbget-bin/www_bget?ko:K05448">K05448</a>  VEGFA; vascular endothelial growth factor A
B  comp142899_c4_seq7|vascular; <a href="/dbget-bin/www_bget?ko:K05448">K05448</a>  VEGFA; vascular endothelial growth factor A
B  comp142899_c4_seq9|vascular; <a href="/dbget-bin/www_bget?ko:K05448">K05448</a>  VEGFA; vascular endothelial growth factor A
B  comp142899_c4_seq14|vascular; <a href="/dbget-bin/www_bget?ko:K05448">K05448</a>  VEGFA; vascular endothelial growth factor A
B  comp142899_c4_seq23|vascular; <a href="/dbget-bin/www_bget?ko:K05448">K05448</a>  VEGFA; vascular endothelial growth factor A
B  comp142899_c4_seq29|vascular; <a href="/dbget-bin/www_bget?ko:K05448">K05448</a>  VEGFA; vascular endothelial growth factor A
B  comp142899_c4_seq34|vascular; <a href="/dbget-bin/www_bget?ko:K05448">K05448</a>  VEGFA; vascular endothelial growth factor A
B  comp142899_c4_seq36|vascular; <a href="/dbget-bin/www_bget?ko:K05448">K05448</a>  VEGFA; vascular endothelial growth factor A
B  comp142899_c4_seq37|vascular; <a href="/dbget-bin/www_bget?ko:K05448">K05448</a>  VEGFA; vascular endothelial growth factor A
B  comp142899_c4_seq38|vascular; <a href="/dbget-bin/www_bget?ko:K05448">K05448</a>  VEGFA; vascular endothelial growth factor A
B  comp142899_c4_seq39|vascular; <a href="/dbget-bin/www_bget?ko:K05448">K05448</a>  VEGFA; vascular endothelial growth factor A
B  comp142899_c4_seq41|vascular; <a href="/dbget-bin/www_bget?ko:K05448">K05448</a>  VEGFA; vascular endothelial growth factor A
B  comp142899_c4_seq43|vascular; <a href="/dbget-bin/www_bget?ko:K05448">K05448</a>  VEGFA; vascular endothelial growth factor A
B  comp142899_c4_seq46|vascular; <a href="/dbget-bin/www_bget?ko:K05448">K05448</a>  VEGFA; vascular endothelial growth factor A
B  comp142899_c4_seq47|vascular; <a href="/dbget-bin/www_bget?ko:K05448">K05448</a>  VEGFA; vascular endothelial growth factor A
B  comp142899_c4_seq48|vascular; <a href="/dbget-bin/www_bget?ko:K05448">K05448</a>  VEGFA; vascular endothelial growth factor A
B  comp142899_c4_seq49|vascular; <a href="/dbget-bin/www_bget?ko:K05448">K05448</a>  VEGFA; vascular endothelial growth factor A
#
A<b>Extracellular matrix molecules</b>	(General comment) Storage depot, cell adhesion and motility, ECM/barrier formation
B  comp139402_c0_seq2|fibronectin; <a href="/dbget-bin/www_bget?ko:K05717">K05717</a>  FN1; fibronectin 1	Adhesion, focal adhesion formation
B  comp139402_c0_seq7|fibronectin; <a href="/dbget-bin/www_bget?ko:K05717">K05717</a>  FN1; fibronectin 1	Adhesion, focal adhesion formation
B  comp144540_c1_seq3; <a href="/dbget-bin/www_bget?ko:K06825">K06825</a>  FBN1; fibrillin 1
B  comp144540_c1_seq3; ------  LAMA5; laminin, alpha 5 [HSA:3911] [KO:K06240]
B  comp131396_c0_seq2|tenascin; <a href="/dbget-bin/www_bget?ko:K06252">K06252</a>  TN; tenascin
B  comp131396_c0_seq3|tenascin; <a href="/dbget-bin/www_bget?ko:K06252">K06252</a>  TN; tenascin
B  comp131396_c0_seq8|tenascin; <a href="/dbget-bin/www_bget?ko:K06252">K06252</a>  TN; tenascin
B  comp131396_c0_seq9|tenascin; <a href="/dbget-bin/www_bget?ko:K06252">K06252</a>  TN; tenascin
B  comp131396_c0_seq10|tenascin; <a href="/dbget-bin/www_bget?ko:K06252">K06252</a>  TN; tenascin
B  comp138671_c1_seq42|tenascin; <a href="/dbget-bin/www_bget?ko:K06252">K06252</a>  TN; tenascin
B  comp144236_c6_seq1|tenascin; <a href="/dbget-bin/www_bget?ko:K06252">K06252</a>  TN; tenascin
B  comp144236_c6_seq4|tenascin; <a href="/dbget-bin/www_bget?ko:K06252">K06252</a>  TN; tenascin
B  comp144236_c6_seq5|tenascin; <a href="/dbget-bin/www_bget?ko:K06252">K06252</a>  TN; tenascin
B  comp144236_c6_seq10|tenascin; <a href="/dbget-bin/www_bget?ko:K06252">K06252</a>  TN; tenascin
B  comp144236_c6_seq15|tenascin; <a href="/dbget-bin/www_bget?ko:K06252">K06252</a>  TN; tenascin
B  comp141306_c0_seq2|thrombospondin; <a href="/dbget-bin/www_bget?ko:K16857">K16857</a>  THBS1; thrombospondin 1
B  comp131106_c0_seq4|thrombospondin; <a href="/dbget-bin/www_bget?ko:K04659">K04659</a>  THBS2S; thrombospondin 2/3/4/5
B  comp136600_c0_seq2|thrombospondin; <a href="/dbget-bin/www_bget?ko:K04659">K04659</a>  THBS2S; thrombospondin 2/3/4/5
B  comp141378_c1_seq14|thrombospondin-4; <a href="/dbget-bin/www_bget?ko:K04659">K04659</a>  THBS2S; thrombospondin 2/3/4/5
B  comp141378_c1_seq16|thrombospondin; <a href="/dbget-bin/www_bget?ko:K04659">K04659</a>  THBS2S; thrombospondin 2/3/4/5
B  comp145065_c2_seq5|thrombospondin-2-like; <a href="/dbget-bin/www_bget?ko:K04659">K04659</a>  THBS2S; thrombospondin 2/3/4/5
B  comp145065_c2_seq30|thrombospondin-2; <a href="/dbget-bin/www_bget?ko:K04659">K04659</a>  THBS2S; thrombospondin 2/3/4/5
B  comp145065_c2_seq56|thrombospondin-2-like; <a href="/dbget-bin/www_bget?ko:K04659">K04659</a>  THBS2S; thrombospondin 2/3/4/5
B  comp138928_c0_seq1|nucleoprotein; <a href="/dbget-bin/www_bget?ko:K06251">K06251</a>  VTN; vitronectin
B  comp138928_c0_seq3|nucleoprotein; <a href="/dbget-bin/www_bget?ko:K06251">K06251</a>  VTN; vitronectin
B  comp138928_c0_seq6|nucleoprotein; <a href="/dbget-bin/www_bget?ko:K06251">K06251</a>  VTN; vitronectin
B  comp138928_c0_seq7|nucleoprotein; <a href="/dbget-bin/www_bget?ko:K06251">K06251</a>  VTN; vitronectin
B  comp138928_c0_seq16|translocated; <a href="/dbget-bin/www_bget?ko:K06251">K06251</a>  VTN; vitronectin
B  comp138928_c0_seq19|nucleoprotein; <a href="/dbget-bin/www_bget?ko:K06251">K06251</a>  VTN; vitronectin
B  comp138928_c0_seq20|nucleoprotein; <a href="/dbget-bin/www_bget?ko:K06251">K06251</a>  VTN; vitronectin
B  comp138928_c0_seq21|nucleoprotein; <a href="/dbget-bin/www_bget?ko:K06251">K06251</a>  VTN; vitronectin
B  comp138928_c0_seq22|nucleoprotein; <a href="/dbget-bin/www_bget?ko:K06251">K06251</a>  VTN; vitronectin
B  comp138928_c0_seq24|nucleoprotein; <a href="/dbget-bin/www_bget?ko:K06251">K06251</a>  VTN; vitronectin
B  comp138928_c0_seq25|translocated; <a href="/dbget-bin/www_bget?ko:K06251">K06251</a>  VTN; vitronectin
B  comp138928_c0_seq26|nucleoprotein; <a href="/dbget-bin/www_bget?ko:K06251">K06251</a>  VTN; vitronectin
B  comp138956_c0_seq1|transcriptional; <a href="/dbget-bin/www_bget?ko:K06251">K06251</a>  VTN; vitronectin
B  comp138956_c0_seq2|transcriptional; <a href="/dbget-bin/www_bget?ko:K06251">K06251</a>  VTN; vitronectin
B  comp138956_c0_seq3|transcriptional; <a href="/dbget-bin/www_bget?ko:K06251">K06251</a>  VTN; vitronectin
B  comp138956_c0_seq4|transcriptional; <a href="/dbget-bin/www_bget?ko:K06251">K06251</a>  VTN; vitronectin
B  comp138956_c0_seq5|transcriptional; <a href="/dbget-bin/www_bget?ko:K06251">K06251</a>  VTN; vitronectin
B  comp138956_c0_seq6|transcriptional; <a href="/dbget-bin/www_bget?ko:K06251">K06251</a>  VTN; vitronectin
B  comp138956_c0_seq11|transcriptional; <a href="/dbget-bin/www_bget?ko:K06251">K06251</a>  VTN; vitronectin
B  comp138956_c0_seq12|transcriptional; <a href="/dbget-bin/www_bget?ko:K06251">K06251</a>  VTN; vitronectin
B  comp138956_c0_seq16|transcriptional; <a href="/dbget-bin/www_bget?ko:K06251">K06251</a>  VTN; vitronectin
B  comp138956_c0_seq20|transcriptional; <a href="/dbget-bin/www_bget?ko:K06251">K06251</a>  VTN; vitronectin
B  comp138956_c0_seq26|transcriptional; <a href="/dbget-bin/www_bget?ko:K06251">K06251</a>  VTN; vitronectin
B  comp138956_c0_seq27|transcriptional; <a href="/dbget-bin/www_bget?ko:K06251">K06251</a>  VTN; vitronectin
B  comp138956_c0_seq28|transcriptional; <a href="/dbget-bin/www_bget?ko:K06251">K06251</a>  VTN; vitronectin
B  comp138956_c0_seq32|transcriptional; <a href="/dbget-bin/www_bget?ko:K06251">K06251</a>  VTN; vitronectin
B  comp138956_c0_seq33|transcriptional; <a href="/dbget-bin/www_bget?ko:K06251">K06251</a>  VTN; vitronectin
B  comp138956_c0_seq35|transcriptional; <a href="/dbget-bin/www_bget?ko:K06251">K06251</a>  VTN; vitronectin
B  comp138956_c0_seq36|transcriptional; <a href="/dbget-bin/www_bget?ko:K06251">K06251</a>  VTN; vitronectin
B  comp138956_c0_seq37|transcriptional; <a href="/dbget-bin/www_bget?ko:K06251">K06251</a>  VTN; vitronectin
B  comp138956_c0_seq40|transcriptional; <a href="/dbget-bin/www_bget?ko:K06251">K06251</a>  VTN; vitronectin
B  comp138956_c0_seq44|transcriptional; <a href="/dbget-bin/www_bget?ko:K06251">K06251</a>  VTN; vitronectin
B  comp138956_c0_seq45|transcriptional; <a href="/dbget-bin/www_bget?ko:K06251">K06251</a>  VTN; vitronectin
B  comp138956_c0_seq48|transcriptional; <a href="/dbget-bin/www_bget?ko:K06251">K06251</a>  VTN; vitronectin
B  comp138956_c0_seq52|transcriptional; <a href="/dbget-bin/www_bget?ko:K06251">K06251</a>  VTN; vitronectin
B  comp138956_c0_seq55|transcriptional; <a href="/dbget-bin/www_bget?ko:K06251">K06251</a>  VTN; vitronectin
B  comp138956_c0_seq56|transcriptional; <a href="/dbget-bin/www_bget?ko:K06251">K06251</a>  VTN; vitronectin
B  comp138956_c0_seq58|transcriptional; <a href="/dbget-bin/www_bget?ko:K06251">K06251</a>  VTN; vitronectin
B  comp138956_c0_seq60|transcriptional; <a href="/dbget-bin/www_bget?ko:K06251">K06251</a>  VTN; vitronectin
B  comp138956_c0_seq61|transcriptional; <a href="/dbget-bin/www_bget?ko:K06251">K06251</a>  VTN; vitronectin
B  comp138956_c0_seq62|transcriptional; <a href="/dbget-bin/www_bget?ko:K06251">K06251</a>  VTN; vitronectin
B  comp138956_c0_seq65|transcriptional; <a href="/dbget-bin/www_bget?ko:K06251">K06251</a>  VTN; vitronectin
B  comp138956_c0_seq66|transcriptional; <a href="/dbget-bin/www_bget?ko:K06251">K06251</a>  VTN; vitronectin
B  comp138956_c0_seq67|transcriptional; <a href="/dbget-bin/www_bget?ko:K06251">K06251</a>  VTN; vitronectin
B  comp138956_c0_seq69|transcriptional; <a href="/dbget-bin/www_bget?ko:K06251">K06251</a>  VTN; vitronectin
B  comp138956_c0_seq72|transcriptional; <a href="/dbget-bin/www_bget?ko:K06251">K06251</a>  VTN; vitronectin
B  comp138956_c0_seq75|transcriptional; <a href="/dbget-bin/www_bget?ko:K06251">K06251</a>  VTN; vitronectin
B  comp138956_c0_seq77|transcriptional; <a href="/dbget-bin/www_bget?ko:K06251">K06251</a>  VTN; vitronectin
B  comp138956_c0_seq78|transcriptional; <a href="/dbget-bin/www_bget?ko:K06251">K06251</a>  VTN; vitronectin
B  comp138956_c0_seq80|transcriptional; <a href="/dbget-bin/www_bget?ko:K06251">K06251</a>  VTN; vitronectin
B  comp138956_c0_seq81|transcriptional; <a href="/dbget-bin/www_bget?ko:K06251">K06251</a>  VTN; vitronectin
B  comp138956_c0_seq82|transcriptional; <a href="/dbget-bin/www_bget?ko:K06251">K06251</a>  VTN; vitronectin
B  comp138956_c0_seq84|transcriptional; <a href="/dbget-bin/www_bget?ko:K06251">K06251</a>  VTN; vitronectin
B  comp138956_c0_seq85|transcriptional; <a href="/dbget-bin/www_bget?ko:K06251">K06251</a>  VTN; vitronectin
B  comp138956_c0_seq87|transcriptional; <a href="/dbget-bin/www_bget?ko:K06251">K06251</a>  VTN; vitronectin
B  comp138956_c0_seq90|transcriptional; <a href="/dbget-bin/www_bget?ko:K06251">K06251</a>  VTN; vitronectin
B  comp138956_c0_seq91|transcriptional; <a href="/dbget-bin/www_bget?ko:K06251">K06251</a>  VTN; vitronectin
B  comp138956_c0_seq96|transcriptional; <a href="/dbget-bin/www_bget?ko:K06251">K06251</a>  VTN; vitronectin
B  comp138956_c0_seq97|transcriptional; <a href="/dbget-bin/www_bget?ko:K06251">K06251</a>  VTN; vitronectin
B  comp138956_c0_seq98|transcriptional; <a href="/dbget-bin/www_bget?ko:K06251">K06251</a>  VTN; vitronectin
B  comp138956_c0_seq100|transcriptional; <a href="/dbget-bin/www_bget?ko:K06251">K06251</a>  VTN; vitronectin
B  comp138956_c0_seq101|transcriptional; <a href="/dbget-bin/www_bget?ko:K06251">K06251</a>  VTN; vitronectin
B  comp138956_c0_seq103|transcriptional; <a href="/dbget-bin/www_bget?ko:K06251">K06251</a>  VTN; vitronectin
B  comp1477764_c0_seq1|vitronectin-like; <a href="/dbget-bin/www_bget?ko:K06251">K06251</a>  VTN; vitronectin
B  comp1728018_c0_seq1|vitronectin-like; <a href="/dbget-bin/www_bget?ko:K06251">K06251</a>  VTN; vitronectin
B  comp142451_c0_seq2|collagen; <a href="/dbget-bin/www_bget?ko:K06236">K06236</a>  COL1AS; collagen, type I/II/III/V/XI/XXIV/XXVII, alpha
B  comp142451_c0_seq8|collagen; <a href="/dbget-bin/www_bget?ko:K06236">K06236</a>  COL1AS; collagen, type I/II/III/V/XI/XXIV/XXVII, alpha
B  comp142451_c0_seq10|collagen; <a href="/dbget-bin/www_bget?ko:K06236">K06236</a>  COL1AS; collagen, type I/II/III/V/XI/XXIV/XXVII, alpha
B  comp143549_c1_seq1|collagen; <a href="/dbget-bin/www_bget?ko:K06236">K06236</a>  COL1AS; collagen, type I/II/III/V/XI/XXIV/XXVII, alpha
B  comp143549_c1_seq3|collagen; <a href="/dbget-bin/www_bget?ko:K06236">K06236</a>  COL1AS; collagen, type I/II/III/V/XI/XXIV/XXVII, alpha
B  comp143549_c1_seq5|collagen; <a href="/dbget-bin/www_bget?ko:K06236">K06236</a>  COL1AS; collagen, type I/II/III/V/XI/XXIV/XXVII, alpha
B  comp143549_c1_seq6|collagen; <a href="/dbget-bin/www_bget?ko:K06236">K06236</a>  COL1AS; collagen, type I/II/III/V/XI/XXIV/XXVII, alpha
B  comp143549_c1_seq7|collagen; <a href="/dbget-bin/www_bget?ko:K06236">K06236</a>  COL1AS; collagen, type I/II/III/V/XI/XXIV/XXVII, alpha
B  comp143549_c1_seq9|collagen; <a href="/dbget-bin/www_bget?ko:K06236">K06236</a>  COL1AS; collagen, type I/II/III/V/XI/XXIV/XXVII, alpha
B  comp143549_c1_seq10|collagen; <a href="/dbget-bin/www_bget?ko:K06236">K06236</a>  COL1AS; collagen, type I/II/III/V/XI/XXIV/XXVII, alpha
B  comp143549_c1_seq12|collagen; <a href="/dbget-bin/www_bget?ko:K06236">K06236</a>  COL1AS; collagen, type I/II/III/V/XI/XXIV/XXVII, alpha
B  comp143549_c1_seq13|collagen; <a href="/dbget-bin/www_bget?ko:K06236">K06236</a>  COL1AS; collagen, type I/II/III/V/XI/XXIV/XXVII, alpha
B  comp143549_c1_seq14|collagen; <a href="/dbget-bin/www_bget?ko:K06236">K06236</a>  COL1AS; collagen, type I/II/III/V/XI/XXIV/XXVII, alpha
B  comp143549_c1_seq17|collagen; <a href="/dbget-bin/www_bget?ko:K06236">K06236</a>  COL1AS; collagen, type I/II/III/V/XI/XXIV/XXVII, alpha
B  comp143549_c1_seq19|collagen; <a href="/dbget-bin/www_bget?ko:K06236">K06236</a>  COL1AS; collagen, type I/II/III/V/XI/XXIV/XXVII, alpha
B  comp143549_c1_seq20|collagen; <a href="/dbget-bin/www_bget?ko:K06236">K06236</a>  COL1AS; collagen, type I/II/III/V/XI/XXIV/XXVII, alpha
B  comp143549_c1_seq22|collagen; <a href="/dbget-bin/www_bget?ko:K06236">K06236</a>  COL1AS; collagen, type I/II/III/V/XI/XXIV/XXVII, alpha
B  comp143549_c1_seq23|collagen; <a href="/dbget-bin/www_bget?ko:K06236">K06236</a>  COL1AS; collagen, type I/II/III/V/XI/XXIV/XXVII, alpha
B  comp143549_c1_seq24|collagen; <a href="/dbget-bin/www_bget?ko:K06236">K06236</a>  COL1AS; collagen, type I/II/III/V/XI/XXIV/XXVII, alpha
B  comp143549_c1_seq25|collagen; <a href="/dbget-bin/www_bget?ko:K06236">K06236</a>  COL1AS; collagen, type I/II/III/V/XI/XXIV/XXVII, alpha
B  comp143549_c1_seq26|collagen; <a href="/dbget-bin/www_bget?ko:K06236">K06236</a>  COL1AS; collagen, type I/II/III/V/XI/XXIV/XXVII, alpha
B  comp143549_c1_seq27|collagen; <a href="/dbget-bin/www_bget?ko:K06236">K06236</a>  COL1AS; collagen, type I/II/III/V/XI/XXIV/XXVII, alpha
B  comp143549_c1_seq28|collagen; <a href="/dbget-bin/www_bget?ko:K06236">K06236</a>  COL1AS; collagen, type I/II/III/V/XI/XXIV/XXVII, alpha
B  comp143549_c1_seq29|collagen; <a href="/dbget-bin/www_bget?ko:K06236">K06236</a>  COL1AS; collagen, type I/II/III/V/XI/XXIV/XXVII, alpha
B  comp143549_c1_seq30|collagen; <a href="/dbget-bin/www_bget?ko:K06236">K06236</a>  COL1AS; collagen, type I/II/III/V/XI/XXIV/XXVII, alpha
B  comp143549_c1_seq32|collagen; <a href="/dbget-bin/www_bget?ko:K06236">K06236</a>  COL1AS; collagen, type I/II/III/V/XI/XXIV/XXVII, alpha
B  comp143549_c1_seq35|collagen; <a href="/dbget-bin/www_bget?ko:K06236">K06236</a>  COL1AS; collagen, type I/II/III/V/XI/XXIV/XXVII, alpha
B  comp143549_c1_seq38|collagen; <a href="/dbget-bin/www_bget?ko:K06236">K06236</a>  COL1AS; collagen, type I/II/III/V/XI/XXIV/XXVII, alpha
B  comp143549_c1_seq39|collagen; <a href="/dbget-bin/www_bget?ko:K06236">K06236</a>  COL1AS; collagen, type I/II/III/V/XI/XXIV/XXVII, alpha
B  comp143549_c1_seq40|collagen; <a href="/dbget-bin/www_bget?ko:K06236">K06236</a>  COL1AS; collagen, type I/II/III/V/XI/XXIV/XXVII, alpha
B  comp143549_c1_seq41|collagen; <a href="/dbget-bin/www_bget?ko:K06236">K06236</a>  COL1AS; collagen, type I/II/III/V/XI/XXIV/XXVII, alpha
B  comp143549_c1_seq42|collagen; <a href="/dbget-bin/www_bget?ko:K06236">K06236</a>  COL1AS; collagen, type I/II/III/V/XI/XXIV/XXVII, alpha
B  comp143549_c1_seq45|collagen; <a href="/dbget-bin/www_bget?ko:K06236">K06236</a>  COL1AS; collagen, type I/II/III/V/XI/XXIV/XXVII, alpha
B  comp143549_c1_seq46|collagen; <a href="/dbget-bin/www_bget?ko:K06236">K06236</a>  COL1AS; collagen, type I/II/III/V/XI/XXIV/XXVII, alpha
B  comp143549_c1_seq47|collagen; <a href="/dbget-bin/www_bget?ko:K06236">K06236</a>  COL1AS; collagen, type I/II/III/V/XI/XXIV/XXVII, alpha
B  comp143549_c1_seq48|collagen; <a href="/dbget-bin/www_bget?ko:K06236">K06236</a>  COL1AS; collagen, type I/II/III/V/XI/XXIV/XXVII, alpha
B  comp143549_c1_seq50|collagen; <a href="/dbget-bin/www_bget?ko:K06236">K06236</a>  COL1AS; collagen, type I/II/III/V/XI/XXIV/XXVII, alpha
B  comp143549_c1_seq52|collagen; <a href="/dbget-bin/www_bget?ko:K06236">K06236</a>  COL1AS; collagen, type I/II/III/V/XI/XXIV/XXVII, alpha
B  comp143549_c1_seq54|collagen; <a href="/dbget-bin/www_bget?ko:K06236">K06236</a>  COL1AS; collagen, type I/II/III/V/XI/XXIV/XXVII, alpha
B  comp143549_c1_seq55|collagen; <a href="/dbget-bin/www_bget?ko:K06236">K06236</a>  COL1AS; collagen, type I/II/III/V/XI/XXIV/XXVII, alpha
B  comp143549_c1_seq56|collagen; <a href="/dbget-bin/www_bget?ko:K06236">K06236</a>  COL1AS; collagen, type I/II/III/V/XI/XXIV/XXVII, alpha
B  comp143549_c1_seq57|collagen; <a href="/dbget-bin/www_bget?ko:K06236">K06236</a>  COL1AS; collagen, type I/II/III/V/XI/XXIV/XXVII, alpha
B  comp143549_c1_seq58|collagen; <a href="/dbget-bin/www_bget?ko:K06236">K06236</a>  COL1AS; collagen, type I/II/III/V/XI/XXIV/XXVII, alpha
B  comp143549_c1_seq60|collagen; <a href="/dbget-bin/www_bget?ko:K06236">K06236</a>  COL1AS; collagen, type I/II/III/V/XI/XXIV/XXVII, alpha
B  comp143549_c1_seq65|collagen; <a href="/dbget-bin/www_bget?ko:K06236">K06236</a>  COL1AS; collagen, type I/II/III/V/XI/XXIV/XXVII, alpha
B  comp143549_c1_seq67|collagen; <a href="/dbget-bin/www_bget?ko:K06236">K06236</a>  COL1AS; collagen, type I/II/III/V/XI/XXIV/XXVII, alpha
B  comp143549_c1_seq69|collagen; <a href="/dbget-bin/www_bget?ko:K06236">K06236</a>  COL1AS; collagen, type I/II/III/V/XI/XXIV/XXVII, alpha
B  comp143549_c1_seq71|collagen; <a href="/dbget-bin/www_bget?ko:K06236">K06236</a>  COL1AS; collagen, type I/II/III/V/XI/XXIV/XXVII, alpha
B  comp143549_c1_seq72|collagen; <a href="/dbget-bin/www_bget?ko:K06236">K06236</a>  COL1AS; collagen, type I/II/III/V/XI/XXIV/XXVII, alpha
B  comp143549_c1_seq73|collagen; <a href="/dbget-bin/www_bget?ko:K06236">K06236</a>  COL1AS; collagen, type I/II/III/V/XI/XXIV/XXVII, alpha
B  comp143549_c1_seq74|collagen; <a href="/dbget-bin/www_bget?ko:K06236">K06236</a>  COL1AS; collagen, type I/II/III/V/XI/XXIV/XXVII, alpha
B  comp143549_c1_seq75|collagen; <a href="/dbget-bin/www_bget?ko:K06236">K06236</a>  COL1AS; collagen, type I/II/III/V/XI/XXIV/XXVII, alpha
B  comp143549_c1_seq76|collagen; <a href="/dbget-bin/www_bget?ko:K06236">K06236</a>  COL1AS; collagen, type I/II/III/V/XI/XXIV/XXVII, alpha
B  comp143549_c1_seq77|collagen; <a href="/dbget-bin/www_bget?ko:K06236">K06236</a>  COL1AS; collagen, type I/II/III/V/XI/XXIV/XXVII, alpha
B  comp143549_c1_seq79|collagen; <a href="/dbget-bin/www_bget?ko:K06236">K06236</a>  COL1AS; collagen, type I/II/III/V/XI/XXIV/XXVII, alpha
B  comp143549_c1_seq80|collagen; <a href="/dbget-bin/www_bget?ko:K06236">K06236</a>  COL1AS; collagen, type I/II/III/V/XI/XXIV/XXVII, alpha
B  comp143549_c1_seq81|collagen; <a href="/dbget-bin/www_bget?ko:K06236">K06236</a>  COL1AS; collagen, type I/II/III/V/XI/XXIV/XXVII, alpha
B  comp143549_c1_seq82|collagen; <a href="/dbget-bin/www_bget?ko:K06236">K06236</a>  COL1AS; collagen, type I/II/III/V/XI/XXIV/XXVII, alpha
B  comp143549_c1_seq84|collagen; <a href="/dbget-bin/www_bget?ko:K06236">K06236</a>  COL1AS; collagen, type I/II/III/V/XI/XXIV/XXVII, alpha
B  comp143549_c1_seq85|collagen; <a href="/dbget-bin/www_bget?ko:K06236">K06236</a>  COL1AS; collagen, type I/II/III/V/XI/XXIV/XXVII, alpha
B  comp143549_c1_seq90|collagen; <a href="/dbget-bin/www_bget?ko:K06236">K06236</a>  COL1AS; collagen, type I/II/III/V/XI/XXIV/XXVII, alpha
B  comp143549_c1_seq92|collagen; <a href="/dbget-bin/www_bget?ko:K06236">K06236</a>  COL1AS; collagen, type I/II/III/V/XI/XXIV/XXVII, alpha
B  comp143549_c1_seq94|collagen; <a href="/dbget-bin/www_bget?ko:K06236">K06236</a>  COL1AS; collagen, type I/II/III/V/XI/XXIV/XXVII, alpha
B  comp143549_c1_seq95|collagen; <a href="/dbget-bin/www_bget?ko:K06236">K06236</a>  COL1AS; collagen, type I/II/III/V/XI/XXIV/XXVII, alpha
B  comp143549_c1_seq103|collagen; <a href="/dbget-bin/www_bget?ko:K06236">K06236</a>  COL1AS; collagen, type I/II/III/V/XI/XXIV/XXVII, alpha
B  comp143549_c1_seq104|collagen; <a href="/dbget-bin/www_bget?ko:K06236">K06236</a>  COL1AS; collagen, type I/II/III/V/XI/XXIV/XXVII, alpha
B  comp143549_c1_seq106|collagen; <a href="/dbget-bin/www_bget?ko:K06236">K06236</a>  COL1AS; collagen, type I/II/III/V/XI/XXIV/XXVII, alpha
B  comp143549_c1_seq107|collagen; <a href="/dbget-bin/www_bget?ko:K06236">K06236</a>  COL1AS; collagen, type I/II/III/V/XI/XXIV/XXVII, alpha
B  comp143549_c1_seq108|collagen; <a href="/dbget-bin/www_bget?ko:K06236">K06236</a>  COL1AS; collagen, type I/II/III/V/XI/XXIV/XXVII, alpha
B  comp143549_c1_seq109|collagen; <a href="/dbget-bin/www_bget?ko:K06236">K06236</a>  COL1AS; collagen, type I/II/III/V/XI/XXIV/XXVII, alpha
B  comp143549_c1_seq110|collagen; <a href="/dbget-bin/www_bget?ko:K06236">K06236</a>  COL1AS; collagen, type I/II/III/V/XI/XXIV/XXVII, alpha
B  comp143549_c1_seq111|collagen; <a href="/dbget-bin/www_bget?ko:K06236">K06236</a>  COL1AS; collagen, type I/II/III/V/XI/XXIV/XXVII, alpha
B  comp143549_c1_seq112|collagen; <a href="/dbget-bin/www_bget?ko:K06236">K06236</a>  COL1AS; collagen, type I/II/III/V/XI/XXIV/XXVII, alpha
B  comp143549_c1_seq114|collagen; <a href="/dbget-bin/www_bget?ko:K06236">K06236</a>  COL1AS; collagen, type I/II/III/V/XI/XXIV/XXVII, alpha
B  comp143549_c1_seq115|collagen; <a href="/dbget-bin/www_bget?ko:K06236">K06236</a>  COL1AS; collagen, type I/II/III/V/XI/XXIV/XXVII, alpha
B  comp143549_c1_seq116|collagen; <a href="/dbget-bin/www_bget?ko:K06236">K06236</a>  COL1AS; collagen, type I/II/III/V/XI/XXIV/XXVII, alpha
B  comp143549_c1_seq117|collagen; <a href="/dbget-bin/www_bget?ko:K06236">K06236</a>  COL1AS; collagen, type I/II/III/V/XI/XXIV/XXVII, alpha
B  comp143549_c1_seq118|collagen; <a href="/dbget-bin/www_bget?ko:K06236">K06236</a>  COL1AS; collagen, type I/II/III/V/XI/XXIV/XXVII, alpha
B  comp143549_c1_seq120|collagen; <a href="/dbget-bin/www_bget?ko:K06236">K06236</a>  COL1AS; collagen, type I/II/III/V/XI/XXIV/XXVII, alpha
B  comp143549_c1_seq123|collagen; <a href="/dbget-bin/www_bget?ko:K06236">K06236</a>  COL1AS; collagen, type I/II/III/V/XI/XXIV/XXVII, alpha
B  comp143549_c1_seq124|collagen; <a href="/dbget-bin/www_bget?ko:K06236">K06236</a>  COL1AS; collagen, type I/II/III/V/XI/XXIV/XXVII, alpha
B  comp143549_c1_seq126|collagen; <a href="/dbget-bin/www_bget?ko:K06236">K06236</a>  COL1AS; collagen, type I/II/III/V/XI/XXIV/XXVII, alpha
B  comp143690_c3_seq1|collagen; <a href="/dbget-bin/www_bget?ko:K06236">K06236</a>  COL1AS; collagen, type I/II/III/V/XI/XXIV/XXVII, alpha
B  comp142671_c1_seq1|collagen; <a href="/dbget-bin/www_bget?ko:K06236">K06236</a>  COL1AS; collagen, type I/II/III/V/XI/XXIV/XXVII, alpha
B  comp142671_c1_seq9|collagen; <a href="/dbget-bin/www_bget?ko:K06236">K06236</a>  COL1AS; collagen, type I/II/III/V/XI/XXIV/XXVII, alpha
B  comp142671_c1_seq16|collagen; <a href="/dbget-bin/www_bget?ko:K06236">K06236</a>  COL1AS; collagen, type I/II/III/V/XI/XXIV/XXVII, alpha
B  comp142671_c1_seq25|collagen; <a href="/dbget-bin/www_bget?ko:K06236">K06236</a>  COL1AS; collagen, type I/II/III/V/XI/XXIV/XXVII, alpha
B  comp142671_c1_seq26|collagen; <a href="/dbget-bin/www_bget?ko:K06236">K06236</a>  COL1AS; collagen, type I/II/III/V/XI/XXIV/XXVII, alpha
B  comp142671_c1_seq40|collagen; <a href="/dbget-bin/www_bget?ko:K06236">K06236</a>  COL1AS; collagen, type I/II/III/V/XI/XXIV/XXVII, alpha
B  comp144295_c3_seq3|collagen; <a href="/dbget-bin/www_bget?ko:K06236">K06236</a>  COL1AS; collagen, type I/II/III/V/XI/XXIV/XXVII, alpha
B  comp144295_c3_seq7|collagen; <a href="/dbget-bin/www_bget?ko:K06236">K06236</a>  COL1AS; collagen, type I/II/III/V/XI/XXIV/XXVII, alpha
B  comp144295_c3_seq8|collagen; <a href="/dbget-bin/www_bget?ko:K06236">K06236</a>  COL1AS; collagen, type I/II/III/V/XI/XXIV/XXVII, alpha
B  comp144367_c0_seq2|collagen; <a href="/dbget-bin/www_bget?ko:K06236">K06236</a>  COL1AS; collagen, type I/II/III/V/XI/XXIV/XXVII, alpha
B  comp144367_c0_seq3|collagen; <a href="/dbget-bin/www_bget?ko:K06236">K06236</a>  COL1AS; collagen, type I/II/III/V/XI/XXIV/XXVII, alpha
B  comp144367_c0_seq5|collagen; <a href="/dbget-bin/www_bget?ko:K06236">K06236</a>  COL1AS; collagen, type I/II/III/V/XI/XXIV/XXVII, alpha
B  comp144367_c0_seq21|collagen; <a href="/dbget-bin/www_bget?ko:K06236">K06236</a>  COL1AS; collagen, type I/II/III/V/XI/XXIV/XXVII, alpha
B  comp144367_c0_seq24|collagen; <a href="/dbget-bin/www_bget?ko:K06236">K06236</a>  COL1AS; collagen, type I/II/III/V/XI/XXIV/XXVII, alpha
B  comp144367_c0_seq34|collagen; <a href="/dbget-bin/www_bget?ko:K06236">K06236</a>  COL1AS; collagen, type I/II/III/V/XI/XXIV/XXVII, alpha
B  comp144367_c0_seq38|collagen; <a href="/dbget-bin/www_bget?ko:K06236">K06236</a>  COL1AS; collagen, type I/II/III/V/XI/XXIV/XXVII, alpha
B  comp144367_c0_seq39|collagen; <a href="/dbget-bin/www_bget?ko:K06236">K06236</a>  COL1AS; collagen, type I/II/III/V/XI/XXIV/XXVII, alpha
B  comp144367_c0_seq42|collagen; <a href="/dbget-bin/www_bget?ko:K06236">K06236</a>  COL1AS; collagen, type I/II/III/V/XI/XXIV/XXVII, alpha
B  comp144367_c0_seq46|collagen; <a href="/dbget-bin/www_bget?ko:K06236">K06236</a>  COL1AS; collagen, type I/II/III/V/XI/XXIV/XXVII, alpha
B  comp144367_c0_seq47|collagen; <a href="/dbget-bin/www_bget?ko:K06236">K06236</a>  COL1AS; collagen, type I/II/III/V/XI/XXIV/XXVII, alpha
B  comp145324_c0_seq12|collagen; <a href="/dbget-bin/www_bget?ko:K06236">K06236</a>  COL1AS; collagen, type I/II/III/V/XI/XXIV/XXVII, alpha
B  comp145324_c0_seq18|collagen; <a href="/dbget-bin/www_bget?ko:K06236">K06236</a>  COL1AS; collagen, type I/II/III/V/XI/XXIV/XXVII, alpha
B  comp145324_c0_seq22|collagen; <a href="/dbget-bin/www_bget?ko:K06236">K06236</a>  COL1AS; collagen, type I/II/III/V/XI/XXIV/XXVII, alpha
B  comp145324_c0_seq23|collagen; <a href="/dbget-bin/www_bget?ko:K06236">K06236</a>  COL1AS; collagen, type I/II/III/V/XI/XXIV/XXVII, alpha
B  comp145324_c0_seq24|collagen; <a href="/dbget-bin/www_bget?ko:K06236">K06236</a>  COL1AS; collagen, type I/II/III/V/XI/XXIV/XXVII, alpha
B  comp145324_c0_seq28|collagen; <a href="/dbget-bin/www_bget?ko:K06236">K06236</a>  COL1AS; collagen, type I/II/III/V/XI/XXIV/XXVII, alpha
B  comp145324_c0_seq32|collagen; <a href="/dbget-bin/www_bget?ko:K06236">K06236</a>  COL1AS; collagen, type I/II/III/V/XI/XXIV/XXVII, alpha
B  comp145324_c0_seq41|collagen; <a href="/dbget-bin/www_bget?ko:K06236">K06236</a>  COL1AS; collagen, type I/II/III/V/XI/XXIV/XXVII, alpha
B  comp145324_c0_seq44|collagen; <a href="/dbget-bin/www_bget?ko:K06236">K06236</a>  COL1AS; collagen, type I/II/III/V/XI/XXIV/XXVII, alpha
B  comp145324_c0_seq51|collagen; <a href="/dbget-bin/www_bget?ko:K06236">K06236</a>  COL1AS; collagen, type I/II/III/V/XI/XXIV/XXVII, alpha
B  comp145324_c0_seq57|collagen; <a href="/dbget-bin/www_bget?ko:K06236">K06236</a>  COL1AS; collagen, type I/II/III/V/XI/XXIV/XXVII, alpha
B  comp141579_c1_seq1|col4a1; <a href="/dbget-bin/www_bget?ko:K06237">K06237</a>  COL4A; collagen, type IV, alpha
B  comp141579_c1_seq3; <a href="/dbget-bin/www_bget?ko:K06237">K06237</a>  COL4A; collagen, type IV, alpha
B  comp141579_c1_seq4; <a href="/dbget-bin/www_bget?ko:K06237">K06237</a>  COL4A; collagen, type IV, alpha
B  comp141579_c1_seq9; <a href="/dbget-bin/www_bget?ko:K06237">K06237</a>  COL4A; collagen, type IV, alpha
B  comp141579_c1_seq10|collagen; <a href="/dbget-bin/www_bget?ko:K06237">K06237</a>  COL4A; collagen, type IV, alpha
B  comp141579_c1_seq12; <a href="/dbget-bin/www_bget?ko:K06237">K06237</a>  COL4A; collagen, type IV, alpha
B  comp141579_c1_seq14|collagen; <a href="/dbget-bin/www_bget?ko:K06237">K06237</a>  COL4A; collagen, type IV, alpha
B  comp141579_c1_seq16; <a href="/dbget-bin/www_bget?ko:K06237">K06237</a>  COL4A; collagen, type IV, alpha
B  comp141579_c1_seq17|collagen; <a href="/dbget-bin/www_bget?ko:K06237">K06237</a>  COL4A; collagen, type IV, alpha
B  comp141579_c1_seq18|collagen; <a href="/dbget-bin/www_bget?ko:K06237">K06237</a>  COL4A; collagen, type IV, alpha
B  comp141579_c1_seq19|collagen; <a href="/dbget-bin/www_bget?ko:K06237">K06237</a>  COL4A; collagen, type IV, alpha
B  comp141579_c1_seq21; <a href="/dbget-bin/www_bget?ko:K06237">K06237</a>  COL4A; collagen, type IV, alpha
B  comp141579_c1_seq23; <a href="/dbget-bin/www_bget?ko:K06237">K06237</a>  COL4A; collagen, type IV, alpha
B  comp141579_c1_seq24|collagen; <a href="/dbget-bin/www_bget?ko:K06237">K06237</a>  COL4A; collagen, type IV, alpha
B  comp141579_c1_seq29|collagen; <a href="/dbget-bin/www_bget?ko:K06237">K06237</a>  COL4A; collagen, type IV, alpha
B  comp141579_c1_seq30|collagen; <a href="/dbget-bin/www_bget?ko:K06237">K06237</a>  COL4A; collagen, type IV, alpha
B  comp141579_c1_seq31; <a href="/dbget-bin/www_bget?ko:K06237">K06237</a>  COL4A; collagen, type IV, alpha
B  comp141579_c1_seq33|collagen; <a href="/dbget-bin/www_bget?ko:K06237">K06237</a>  COL4A; collagen, type IV, alpha
B  comp141579_c1_seq34|collagen; <a href="/dbget-bin/www_bget?ko:K06237">K06237</a>  COL4A; collagen, type IV, alpha
B  comp142415_c0_seq7|collagen; <a href="/dbget-bin/www_bget?ko:K06237">K06237</a>  COL4A; collagen, type IV, alpha
B  comp142415_c0_seq20|collagen; <a href="/dbget-bin/www_bget?ko:K06237">K06237</a>  COL4A; collagen, type IV, alpha
B  comp142415_c0_seq32|collagen; <a href="/dbget-bin/www_bget?ko:K06237">K06237</a>  COL4A; collagen, type IV, alpha
B  comp142415_c0_seq46|collagen; <a href="/dbget-bin/www_bget?ko:K06237">K06237</a>  COL4A; collagen, type IV, alpha
B  comp142415_c0_seq51|collagen; <a href="/dbget-bin/www_bget?ko:K06237">K06237</a>  COL4A; collagen, type IV, alpha
B  comp142415_c0_seq62|collagen; <a href="/dbget-bin/www_bget?ko:K06237">K06237</a>  COL4A; collagen, type IV, alpha
B  comp142415_c0_seq66|collagen; <a href="/dbget-bin/www_bget?ko:K06237">K06237</a>  COL4A; collagen, type IV, alpha
B  comp142415_c0_seq76|collagen; <a href="/dbget-bin/www_bget?ko:K06237">K06237</a>  COL4A; collagen, type IV, alpha
B  comp142415_c0_seq80|col4a1; <a href="/dbget-bin/www_bget?ko:K06237">K06237</a>  COL4A; collagen, type IV, alpha
B  comp142415_c0_seq83|collagen; <a href="/dbget-bin/www_bget?ko:K06237">K06237</a>  COL4A; collagen, type IV, alpha
B  comp142415_c0_seq87|collagen; <a href="/dbget-bin/www_bget?ko:K06237">K06237</a>  COL4A; collagen, type IV, alpha
B  comp142415_c0_seq103|collagen; <a href="/dbget-bin/www_bget?ko:K06237">K06237</a>  COL4A; collagen, type IV, alpha
B  comp142415_c0_seq106|collagen; <a href="/dbget-bin/www_bget?ko:K06237">K06237</a>  COL4A; collagen, type IV, alpha
B  comp142415_c0_seq107|collagen; <a href="/dbget-bin/www_bget?ko:K06237">K06237</a>  COL4A; collagen, type IV, alpha
B  comp142415_c0_seq112|collagen; <a href="/dbget-bin/www_bget?ko:K06237">K06237</a>  COL4A; collagen, type IV, alpha
B  comp145480_c3_seq2; <a href="/dbget-bin/www_bget?ko:K06237">K06237</a>  COL4A; collagen, type IV, alpha
B  comp145480_c3_seq3|collagen; <a href="/dbget-bin/www_bget?ko:K06237">K06237</a>  COL4A; collagen, type IV, alpha
B  comp145480_c3_seq8; <a href="/dbget-bin/www_bget?ko:K06237">K06237</a>  COL4A; collagen, type IV, alpha
B  comp145480_c3_seq11; <a href="/dbget-bin/www_bget?ko:K06237">K06237</a>  COL4A; collagen, type IV, alpha
B  comp145480_c3_seq14|collagen; <a href="/dbget-bin/www_bget?ko:K06237">K06237</a>  COL4A; collagen, type IV, alpha
B  comp145480_c3_seq18; <a href="/dbget-bin/www_bget?ko:K06237">K06237</a>  COL4A; collagen, type IV, alpha
B  comp145480_c3_seq20|collagen; <a href="/dbget-bin/www_bget?ko:K06237">K06237</a>  COL4A; collagen, type IV, alpha
B  comp145480_c3_seq21|collagen; <a href="/dbget-bin/www_bget?ko:K06237">K06237</a>  COL4A; collagen, type IV, alpha
B  comp145480_c3_seq22|collagen; <a href="/dbget-bin/www_bget?ko:K06237">K06237</a>  COL4A; collagen, type IV, alpha
B  comp145480_c3_seq23|collagen; <a href="/dbget-bin/www_bget?ko:K06237">K06237</a>  COL4A; collagen, type IV, alpha
B  comp145480_c3_seq24|collagen; <a href="/dbget-bin/www_bget?ko:K06237">K06237</a>  COL4A; collagen, type IV, alpha
B  comp145480_c3_seq26|collagen; <a href="/dbget-bin/www_bget?ko:K06237">K06237</a>  COL4A; collagen, type IV, alpha
B  comp145480_c3_seq36|collagen; <a href="/dbget-bin/www_bget?ko:K06237">K06237</a>  COL4A; collagen, type IV, alpha
B  comp145480_c3_seq40; <a href="/dbget-bin/www_bget?ko:K06237">K06237</a>  COL4A; collagen, type IV, alpha
B  comp145480_c3_seq44; <a href="/dbget-bin/www_bget?ko:K06237">K06237</a>  COL4A; collagen, type IV, alpha
B  comp145480_c3_seq45|collagen; <a href="/dbget-bin/www_bget?ko:K06237">K06237</a>  COL4A; collagen, type IV, alpha
B  comp145480_c3_seq47|collagen; <a href="/dbget-bin/www_bget?ko:K06237">K06237</a>  COL4A; collagen, type IV, alpha
B  comp145480_c3_seq50; <a href="/dbget-bin/www_bget?ko:K06237">K06237</a>  COL4A; collagen, type IV, alpha
B  comp145480_c3_seq51|collagen; <a href="/dbget-bin/www_bget?ko:K06237">K06237</a>  COL4A; collagen, type IV, alpha
B  comp145480_c3_seq53|collagen; <a href="/dbget-bin/www_bget?ko:K06237">K06237</a>  COL4A; collagen, type IV, alpha
B  comp145480_c3_seq55; <a href="/dbget-bin/www_bget?ko:K06237">K06237</a>  COL4A; collagen, type IV, alpha
B  comp145480_c3_seq58|collagen; <a href="/dbget-bin/www_bget?ko:K06237">K06237</a>  COL4A; collagen, type IV, alpha
B  comp145480_c3_seq62|collagen; <a href="/dbget-bin/www_bget?ko:K06237">K06237</a>  COL4A; collagen, type IV, alpha
B  comp145480_c3_seq65|collagen; <a href="/dbget-bin/www_bget?ko:K06237">K06237</a>  COL4A; collagen, type IV, alpha
B  comp145480_c3_seq67|collagen; <a href="/dbget-bin/www_bget?ko:K06237">K06237</a>  COL4A; collagen, type IV, alpha
B  comp145480_c3_seq68|collagen; <a href="/dbget-bin/www_bget?ko:K06237">K06237</a>  COL4A; collagen, type IV, alpha
B  comp145480_c3_seq69|collagen; <a href="/dbget-bin/www_bget?ko:K06237">K06237</a>  COL4A; collagen, type IV, alpha
B  comp145480_c3_seq71|collagen; <a href="/dbget-bin/www_bget?ko:K06237">K06237</a>  COL4A; collagen, type IV, alpha
B  comp145480_c3_seq73|collagen; <a href="/dbget-bin/www_bget?ko:K06237">K06237</a>  COL4A; collagen, type IV, alpha
B  comp145480_c3_seq77|collagen; <a href="/dbget-bin/www_bget?ko:K06237">K06237</a>  COL4A; collagen, type IV, alpha
B  comp145480_c3_seq79|collagen; <a href="/dbget-bin/www_bget?ko:K06237">K06237</a>  COL4A; collagen, type IV, alpha
B  comp145480_c3_seq85|collagen; <a href="/dbget-bin/www_bget?ko:K06237">K06237</a>  COL4A; collagen, type IV, alpha
B  comp145480_c3_seq86|collagen; <a href="/dbget-bin/www_bget?ko:K06237">K06237</a>  COL4A; collagen, type IV, alpha
B  comp145480_c3_seq87|collagen; <a href="/dbget-bin/www_bget?ko:K06237">K06237</a>  COL4A; collagen, type IV, alpha
B  comp145480_c3_seq88|collagen; <a href="/dbget-bin/www_bget?ko:K06237">K06237</a>  COL4A; collagen, type IV, alpha
B  comp145480_c3_seq90|collagen; <a href="/dbget-bin/www_bget?ko:K06237">K06237</a>  COL4A; collagen, type IV, alpha
B  comp145480_c3_seq92|collagen; <a href="/dbget-bin/www_bget?ko:K06237">K06237</a>  COL4A; collagen, type IV, alpha
B  comp145480_c3_seq94|collagen; <a href="/dbget-bin/www_bget?ko:K06237">K06237</a>  COL4A; collagen, type IV, alpha
B  comp145480_c3_seq96|collagen; <a href="/dbget-bin/www_bget?ko:K06237">K06237</a>  COL4A; collagen, type IV, alpha
B  comp145480_c3_seq97|collagen; <a href="/dbget-bin/www_bget?ko:K06237">K06237</a>  COL4A; collagen, type IV, alpha
B  comp145480_c3_seq107; <a href="/dbget-bin/www_bget?ko:K06237">K06237</a>  COL4A; collagen, type IV, alpha
B  comp145480_c3_seq110|collagen; <a href="/dbget-bin/www_bget?ko:K06237">K06237</a>  COL4A; collagen, type IV, alpha
B  comp145480_c3_seq112|collagen; <a href="/dbget-bin/www_bget?ko:K06237">K06237</a>  COL4A; collagen, type IV, alpha
B  comp145480_c3_seq115; <a href="/dbget-bin/www_bget?ko:K06237">K06237</a>  COL4A; collagen, type IV, alpha
B  comp145480_c3_seq117|collagen; <a href="/dbget-bin/www_bget?ko:K06237">K06237</a>  COL4A; collagen, type IV, alpha
B  comp145480_c3_seq119|collagen; <a href="/dbget-bin/www_bget?ko:K06237">K06237</a>  COL4A; collagen, type IV, alpha
B  comp145480_c3_seq120|collagen; <a href="/dbget-bin/www_bget?ko:K06237">K06237</a>  COL4A; collagen, type IV, alpha
B  comp145480_c3_seq122; <a href="/dbget-bin/www_bget?ko:K06237">K06237</a>  COL4A; collagen, type IV, alpha
B  comp145480_c3_seq123|collagen; <a href="/dbget-bin/www_bget?ko:K06237">K06237</a>  COL4A; collagen, type IV, alpha
B  comp145480_c3_seq126; <a href="/dbget-bin/www_bget?ko:K06237">K06237</a>  COL4A; collagen, type IV, alpha
B  comp145480_c3_seq127|collagen; <a href="/dbget-bin/www_bget?ko:K06237">K06237</a>  COL4A; collagen, type IV, alpha
B  comp145480_c3_seq128|collagen; <a href="/dbget-bin/www_bget?ko:K06237">K06237</a>  COL4A; collagen, type IV, alpha
B  comp145480_c3_seq130|collagen; <a href="/dbget-bin/www_bget?ko:K06237">K06237</a>  COL4A; collagen, type IV, alpha
B  comp145480_c3_seq131|collagen; <a href="/dbget-bin/www_bget?ko:K06237">K06237</a>  COL4A; collagen, type IV, alpha
B  comp145480_c3_seq133; <a href="/dbget-bin/www_bget?ko:K06237">K06237</a>  COL4A; collagen, type IV, alpha
B  comp145480_c3_seq136; <a href="/dbget-bin/www_bget?ko:K06237">K06237</a>  COL4A; collagen, type IV, alpha
B  comp145480_c3_seq137; <a href="/dbget-bin/www_bget?ko:K06237">K06237</a>  COL4A; collagen, type IV, alpha
B  comp145480_c3_seq141|collagen; <a href="/dbget-bin/www_bget?ko:K06237">K06237</a>  COL4A; collagen, type IV, alpha
B  comp145480_c3_seq142|collagen; <a href="/dbget-bin/www_bget?ko:K06237">K06237</a>  COL4A; collagen, type IV, alpha
B  comp145480_c3_seq144; <a href="/dbget-bin/www_bget?ko:K06237">K06237</a>  COL4A; collagen, type IV, alpha
B  comp145480_c3_seq145|collagen; <a href="/dbget-bin/www_bget?ko:K06237">K06237</a>  COL4A; collagen, type IV, alpha
B  comp145480_c3_seq146|collagen; <a href="/dbget-bin/www_bget?ko:K06237">K06237</a>  COL4A; collagen, type IV, alpha
B  comp145480_c3_seq151|collagen; <a href="/dbget-bin/www_bget?ko:K06237">K06237</a>  COL4A; collagen, type IV, alpha
B  comp145480_c3_seq155; <a href="/dbget-bin/www_bget?ko:K06237">K06237</a>  COL4A; collagen, type IV, alpha
B  comp145480_c3_seq156|collagen; <a href="/dbget-bin/www_bget?ko:K06237">K06237</a>  COL4A; collagen, type IV, alpha
B  comp145480_c3_seq158|collagen; <a href="/dbget-bin/www_bget?ko:K06237">K06237</a>  COL4A; collagen, type IV, alpha
B  comp145480_c3_seq162|collagen; <a href="/dbget-bin/www_bget?ko:K06237">K06237</a>  COL4A; collagen, type IV, alpha
B  comp145480_c3_seq163|collagen; <a href="/dbget-bin/www_bget?ko:K06237">K06237</a>  COL4A; collagen, type IV, alpha
B  comp145480_c3_seq166; <a href="/dbget-bin/www_bget?ko:K06237">K06237</a>  COL4A; collagen, type IV, alpha
B  comp145480_c3_seq167|collagen; <a href="/dbget-bin/www_bget?ko:K06237">K06237</a>  COL4A; collagen, type IV, alpha
B  comp145480_c3_seq170|collagen; <a href="/dbget-bin/www_bget?ko:K06237">K06237</a>  COL4A; collagen, type IV, alpha
B  comp145480_c3_seq175|collagen; <a href="/dbget-bin/www_bget?ko:K06237">K06237</a>  COL4A; collagen, type IV, alpha
B  comp145480_c3_seq176|collagen; <a href="/dbget-bin/www_bget?ko:K06237">K06237</a>  COL4A; collagen, type IV, alpha
B  comp145480_c3_seq177|collagen; <a href="/dbget-bin/www_bget?ko:K06237">K06237</a>  COL4A; collagen, type IV, alpha
B  comp145480_c3_seq188|collagen; <a href="/dbget-bin/www_bget?ko:K06237">K06237</a>  COL4A; collagen, type IV, alpha
B  comp145480_c3_seq190|collagen; <a href="/dbget-bin/www_bget?ko:K06237">K06237</a>  COL4A; collagen, type IV, alpha
B  comp145480_c3_seq191|collagen; <a href="/dbget-bin/www_bget?ko:K06237">K06237</a>  COL4A; collagen, type IV, alpha
B  comp145480_c3_seq192; <a href="/dbget-bin/www_bget?ko:K06237">K06237</a>  COL4A; collagen, type IV, alpha
B  comp145480_c3_seq197|collagen; <a href="/dbget-bin/www_bget?ko:K06237">K06237</a>  COL4A; collagen, type IV, alpha
B  comp145480_c3_seq198|collagen; <a href="/dbget-bin/www_bget?ko:K06237">K06237</a>  COL4A; collagen, type IV, alpha
B  comp145480_c3_seq199|collagen; <a href="/dbget-bin/www_bget?ko:K06237">K06237</a>  COL4A; collagen, type IV, alpha
B  comp145480_c3_seq201|collagen; <a href="/dbget-bin/www_bget?ko:K06237">K06237</a>  COL4A; collagen, type IV, alpha
B  comp145480_c3_seq203|collagen; <a href="/dbget-bin/www_bget?ko:K06237">K06237</a>  COL4A; collagen, type IV, alpha
B  comp145480_c3_seq204|collagen; <a href="/dbget-bin/www_bget?ko:K06237">K06237</a>  COL4A; collagen, type IV, alpha
B  comp145480_c3_seq211|collagen; <a href="/dbget-bin/www_bget?ko:K06237">K06237</a>  COL4A; collagen, type IV, alpha
B  comp145480_c3_seq212|collagen; <a href="/dbget-bin/www_bget?ko:K06237">K06237</a>  COL4A; collagen, type IV, alpha
B  comp145182_c8_seq2|collagen; <a href="/dbget-bin/www_bget?ko:K06238">K06238</a>  COL6A; collagen, type VI, alpha
B  comp145182_c8_seq3|collagen; <a href="/dbget-bin/www_bget?ko:K06238">K06238</a>  COL6A; collagen, type VI, alpha
B  comp145182_c8_seq4|collagen; <a href="/dbget-bin/www_bget?ko:K06238">K06238</a>  COL6A; collagen, type VI, alpha
B  comp145182_c8_seq5|collagen; <a href="/dbget-bin/www_bget?ko:K06238">K06238</a>  COL6A; collagen, type VI, alpha
B  comp145182_c8_seq6|collagen; <a href="/dbget-bin/www_bget?ko:K06238">K06238</a>  COL6A; collagen, type VI, alpha
B  comp145182_c8_seq7|collagen; <a href="/dbget-bin/www_bget?ko:K06238">K06238</a>  COL6A; collagen, type VI, alpha
B  comp145182_c8_seq9|collagen; <a href="/dbget-bin/www_bget?ko:K06238">K06238</a>  COL6A; collagen, type VI, alpha
B  comp145182_c8_seq11|collagen; <a href="/dbget-bin/www_bget?ko:K06238">K06238</a>  COL6A; collagen, type VI, alpha
B  comp145182_c8_seq12|collagen; <a href="/dbget-bin/www_bget?ko:K06238">K06238</a>  COL6A; collagen, type VI, alpha
B  comp145182_c8_seq13|collagen; <a href="/dbget-bin/www_bget?ko:K06238">K06238</a>  COL6A; collagen, type VI, alpha
B  comp145182_c8_seq14|collagen; <a href="/dbget-bin/www_bget?ko:K06238">K06238</a>  COL6A; collagen, type VI, alpha
B  comp145182_c8_seq15|collagen; <a href="/dbget-bin/www_bget?ko:K06238">K06238</a>  COL6A; collagen, type VI, alpha
B  comp145182_c8_seq16|collagen; <a href="/dbget-bin/www_bget?ko:K06238">K06238</a>  COL6A; collagen, type VI, alpha
B  comp145182_c8_seq17|collagen; <a href="/dbget-bin/www_bget?ko:K06238">K06238</a>  COL6A; collagen, type VI, alpha
B  comp145182_c8_seq18|collagen; <a href="/dbget-bin/www_bget?ko:K06238">K06238</a>  COL6A; collagen, type VI, alpha
B  comp145182_c8_seq19|collagen; <a href="/dbget-bin/www_bget?ko:K06238">K06238</a>  COL6A; collagen, type VI, alpha
B  comp145182_c8_seq20|collagen; <a href="/dbget-bin/www_bget?ko:K06238">K06238</a>  COL6A; collagen, type VI, alpha
B  comp145182_c8_seq21|collagen; <a href="/dbget-bin/www_bget?ko:K06238">K06238</a>  COL6A; collagen, type VI, alpha
B  comp145182_c8_seq22|collagen; <a href="/dbget-bin/www_bget?ko:K06238">K06238</a>  COL6A; collagen, type VI, alpha
B  comp145182_c8_seq23|collagen; <a href="/dbget-bin/www_bget?ko:K06238">K06238</a>  COL6A; collagen, type VI, alpha
B  comp145182_c8_seq24|collagen; <a href="/dbget-bin/www_bget?ko:K06238">K06238</a>  COL6A; collagen, type VI, alpha
B  comp145182_c8_seq25|collagen; <a href="/dbget-bin/www_bget?ko:K06238">K06238</a>  COL6A; collagen, type VI, alpha
B  comp145182_c8_seq26|collagen; <a href="/dbget-bin/www_bget?ko:K06238">K06238</a>  COL6A; collagen, type VI, alpha
B  comp145182_c8_seq27|collagen; <a href="/dbget-bin/www_bget?ko:K06238">K06238</a>  COL6A; collagen, type VI, alpha
B  comp145182_c8_seq28|collagen; <a href="/dbget-bin/www_bget?ko:K06238">K06238</a>  COL6A; collagen, type VI, alpha
B  comp145182_c8_seq30|collagen; <a href="/dbget-bin/www_bget?ko:K06238">K06238</a>  COL6A; collagen, type VI, alpha
B  comp145182_c8_seq31|collagen; <a href="/dbget-bin/www_bget?ko:K06238">K06238</a>  COL6A; collagen, type VI, alpha
B  comp145182_c8_seq32|collagen; <a href="/dbget-bin/www_bget?ko:K06238">K06238</a>  COL6A; collagen, type VI, alpha
B  comp145182_c8_seq33|collagen; <a href="/dbget-bin/www_bget?ko:K06238">K06238</a>  COL6A; collagen, type VI, alpha
B  comp145182_c8_seq34|collagen; <a href="/dbget-bin/www_bget?ko:K06238">K06238</a>  COL6A; collagen, type VI, alpha
B  comp145182_c8_seq35|collagen; <a href="/dbget-bin/www_bget?ko:K06238">K06238</a>  COL6A; collagen, type VI, alpha
B  comp145182_c8_seq36|collagen; <a href="/dbget-bin/www_bget?ko:K06238">K06238</a>  COL6A; collagen, type VI, alpha
B  comp145182_c8_seq37|collagen; <a href="/dbget-bin/www_bget?ko:K06238">K06238</a>  COL6A; collagen, type VI, alpha
B  comp145331_c0_seq4; <a href="/dbget-bin/www_bget?ko:K06238">K06238</a>  COL6A; collagen, type VI, alpha
B  comp145331_c0_seq6; <a href="/dbget-bin/www_bget?ko:K06238">K06238</a>  COL6A; collagen, type VI, alpha
B  comp145331_c0_seq7; <a href="/dbget-bin/www_bget?ko:K06238">K06238</a>  COL6A; collagen, type VI, alpha
B  comp145331_c0_seq13; <a href="/dbget-bin/www_bget?ko:K06238">K06238</a>  COL6A; collagen, type VI, alpha
B  comp145331_c0_seq19; <a href="/dbget-bin/www_bget?ko:K06238">K06238</a>  COL6A; collagen, type VI, alpha
B  comp145331_c0_seq20; <a href="/dbget-bin/www_bget?ko:K06238">K06238</a>  COL6A; collagen, type VI, alpha
B  comp145331_c0_seq22; <a href="/dbget-bin/www_bget?ko:K06238">K06238</a>  COL6A; collagen, type VI, alpha
B  comp145331_c0_seq23; <a href="/dbget-bin/www_bget?ko:K06238">K06238</a>  COL6A; collagen, type VI, alpha
B  comp145331_c0_seq24; <a href="/dbget-bin/www_bget?ko:K06238">K06238</a>  COL6A; collagen, type VI, alpha
B  comp145331_c0_seq26; <a href="/dbget-bin/www_bget?ko:K06238">K06238</a>  COL6A; collagen, type VI, alpha
B  comp145331_c0_seq27; <a href="/dbget-bin/www_bget?ko:K06238">K06238</a>  COL6A; collagen, type VI, alpha
B  comp145331_c0_seq28; <a href="/dbget-bin/www_bget?ko:K06238">K06238</a>  COL6A; collagen, type VI, alpha
B  comp145331_c0_seq29; <a href="/dbget-bin/www_bget?ko:K06238">K06238</a>  COL6A; collagen, type VI, alpha
B  comp145331_c0_seq31; <a href="/dbget-bin/www_bget?ko:K06238">K06238</a>  COL6A; collagen, type VI, alpha
B  comp145331_c0_seq33; <a href="/dbget-bin/www_bget?ko:K06238">K06238</a>  COL6A; collagen, type VI, alpha
B  comp145331_c0_seq43; <a href="/dbget-bin/www_bget?ko:K06238">K06238</a>  COL6A; collagen, type VI, alpha
B  comp145331_c0_seq44; <a href="/dbget-bin/www_bget?ko:K06238">K06238</a>  COL6A; collagen, type VI, alpha
B  comp145331_c0_seq49; <a href="/dbget-bin/www_bget?ko:K06238">K06238</a>  COL6A; collagen, type VI, alpha
B  comp145331_c0_seq52; <a href="/dbget-bin/www_bget?ko:K06238">K06238</a>  COL6A; collagen, type VI, alpha
B  comp145331_c0_seq54; <a href="/dbget-bin/www_bget?ko:K06238">K06238</a>  COL6A; collagen, type VI, alpha
B  comp145331_c0_seq58; <a href="/dbget-bin/www_bget?ko:K06238">K06238</a>  COL6A; collagen, type VI, alpha
B  comp145331_c0_seq61; <a href="/dbget-bin/www_bget?ko:K06238">K06238</a>  COL6A; collagen, type VI, alpha
B  comp145331_c0_seq62; <a href="/dbget-bin/www_bget?ko:K06238">K06238</a>  COL6A; collagen, type VI, alpha
B  comp145331_c0_seq68; <a href="/dbget-bin/www_bget?ko:K06238">K06238</a>  COL6A; collagen, type VI, alpha
B  comp145331_c0_seq74; <a href="/dbget-bin/www_bget?ko:K06238">K06238</a>  COL6A; collagen, type VI, alpha
B  comp145331_c0_seq84; <a href="/dbget-bin/www_bget?ko:K06238">K06238</a>  COL6A; collagen, type VI, alpha
B  comp145331_c0_seq85; <a href="/dbget-bin/www_bget?ko:K06238">K06238</a>  COL6A; collagen, type VI, alpha
B  comp145331_c0_seq87; <a href="/dbget-bin/www_bget?ko:K06238">K06238</a>  COL6A; collagen, type VI, alpha
B  comp145331_c0_seq90; <a href="/dbget-bin/www_bget?ko:K06238">K06238</a>  COL6A; collagen, type VI, alpha
B  comp145331_c0_seq91; <a href="/dbget-bin/www_bget?ko:K06238">K06238</a>  COL6A; collagen, type VI, alpha
B  comp145331_c0_seq95; <a href="/dbget-bin/www_bget?ko:K06238">K06238</a>  COL6A; collagen, type VI, alpha
B  comp145331_c0_seq97; <a href="/dbget-bin/www_bget?ko:K06238">K06238</a>  COL6A; collagen, type VI, alpha
B  comp145331_c0_seq100; <a href="/dbget-bin/www_bget?ko:K06238">K06238</a>  COL6A; collagen, type VI, alpha
B  comp145569_c0_seq2|collagen; <a href="/dbget-bin/www_bget?ko:K06238">K06238</a>  COL6A; collagen, type VI, alpha
B  comp145569_c0_seq4|collagen; <a href="/dbget-bin/www_bget?ko:K06238">K06238</a>  COL6A; collagen, type VI, alpha
B  comp145569_c0_seq11|collagen; <a href="/dbget-bin/www_bget?ko:K06238">K06238</a>  COL6A; collagen, type VI, alpha
B  comp145569_c0_seq21|collagen; <a href="/dbget-bin/www_bget?ko:K06238">K06238</a>  COL6A; collagen, type VI, alpha
B  comp144940_c0_seq2; <a href="/dbget-bin/www_bget?ko:K06238">K06238</a>  COL6A; collagen, type VI, alpha
B  comp144940_c0_seq3; <a href="/dbget-bin/www_bget?ko:K06238">K06238</a>  COL6A; collagen, type VI, alpha
B  comp144940_c0_seq7; <a href="/dbget-bin/www_bget?ko:K06238">K06238</a>  COL6A; collagen, type VI, alpha
B  comp144940_c0_seq8; <a href="/dbget-bin/www_bget?ko:K06238">K06238</a>  COL6A; collagen, type VI, alpha
B  comp144940_c0_seq12; <a href="/dbget-bin/www_bget?ko:K06238">K06238</a>  COL6A; collagen, type VI, alpha
B  comp144940_c0_seq16; <a href="/dbget-bin/www_bget?ko:K06238">K06238</a>  COL6A; collagen, type VI, alpha
B  comp138700_c0_seq13|collagen; <a href="/dbget-bin/www_bget?ko:K16617">K16617</a>  COL13A; collagen, type XIII, alpha
B  comp138700_c0_seq25|collagen; <a href="/dbget-bin/www_bget?ko:K16617">K16617</a>  COL13A; collagen, type XIII, alpha
B  comp138700_c0_seq28|collagen; <a href="/dbget-bin/www_bget?ko:K16617">K16617</a>  COL13A; collagen, type XIII, alpha
B  comp138700_c0_seq47|collagen; <a href="/dbget-bin/www_bget?ko:K16617">K16617</a>  COL13A; collagen, type XIII, alpha
B  comp138700_c0_seq55|collagen; <a href="/dbget-bin/www_bget?ko:K16617">K16617</a>  COL13A; collagen, type XIII, alpha
B  comp138700_c0_seq63|collagen; <a href="/dbget-bin/www_bget?ko:K16617">K16617</a>  COL13A; collagen, type XIII, alpha
B  comp142509_c2_seq2|collagen; <a href="/dbget-bin/www_bget?ko:K16617">K16617</a>  COL13A; collagen, type XIII, alpha
B  comp142509_c2_seq10|collagen; <a href="/dbget-bin/www_bget?ko:K16617">K16617</a>  COL13A; collagen, type XIII, alpha
B  comp141274_c0_seq1|collagen; <a href="/dbget-bin/www_bget?ko:K06823">K06823</a>  COL18A; collagen, type XVIII, alpha
B  comp141274_c0_seq3|collagen; <a href="/dbget-bin/www_bget?ko:K06823">K06823</a>  COL18A; collagen, type XVIII, alpha
B  comp141274_c0_seq4|collagen; <a href="/dbget-bin/www_bget?ko:K06823">K06823</a>  COL18A; collagen, type XVIII, alpha
B  comp141274_c0_seq5|collagen; <a href="/dbget-bin/www_bget?ko:K06823">K06823</a>  COL18A; collagen, type XVIII, alpha
B  comp141274_c0_seq6|collagen; <a href="/dbget-bin/www_bget?ko:K06823">K06823</a>  COL18A; collagen, type XVIII, alpha
B  comp141274_c0_seq10|collagen; <a href="/dbget-bin/www_bget?ko:K06823">K06823</a>  COL18A; collagen, type XVIII, alpha
B  comp141274_c0_seq12|collagen; <a href="/dbget-bin/www_bget?ko:K06823">K06823</a>  COL18A; collagen, type XVIII, alpha
B  comp141274_c0_seq17|collagen; <a href="/dbget-bin/www_bget?ko:K06823">K06823</a>  COL18A; collagen, type XVIII, alpha
B  comp141274_c0_seq21|collagen; <a href="/dbget-bin/www_bget?ko:K06823">K06823</a>  COL18A; collagen, type XVIII, alpha
B  comp141274_c0_seq22|collagen; <a href="/dbget-bin/www_bget?ko:K06823">K06823</a>  COL18A; collagen, type XVIII, alpha
B  comp141304_c0_seq3|collagen; <a href="/dbget-bin/www_bget?ko:K06823">K06823</a>  COL18A; collagen, type XVIII, alpha
B  comp141304_c0_seq6|collagen; <a href="/dbget-bin/www_bget?ko:K06823">K06823</a>  COL18A; collagen, type XVIII, alpha
B  comp142220_c0_seq4|collagen; <a href="/dbget-bin/www_bget?ko:K06823">K06823</a>  COL18A; collagen, type XVIII, alpha
B  comp142220_c0_seq11|collagen; <a href="/dbget-bin/www_bget?ko:K06823">K06823</a>  COL18A; collagen, type XVIII, alpha
B  comp142220_c0_seq13|collagen; <a href="/dbget-bin/www_bget?ko:K06823">K06823</a>  COL18A; collagen, type XVIII, alpha
B  comp144041_c6_seq96|collagen; <a href="/dbget-bin/www_bget?ko:K06823">K06823</a>  COL18A; collagen, type XVIII, alpha
#
A<b>Axon guidance molecules</b>
B  comp133920_c0_seq1|ephrin-a2; <a href="/dbget-bin/www_bget?ko:K05462">K05462</a>  EFNA; ephrin-A
B  comp135679_c0_seq1|ephrin-a5; <a href="/dbget-bin/www_bget?ko:K05462">K05462</a>  EFNA; ephrin-A
B  comp136532_c1_seq13|ephrin-a1-like; <a href="/dbget-bin/www_bget?ko:K05462">K05462</a>  EFNA; ephrin-A
B  comp136532_c1_seq15|ephrin-a1-like; <a href="/dbget-bin/www_bget?ko:K05462">K05462</a>  EFNA; ephrin-A
B  comp136532_c1_seq16|elfa-a-prov; <a href="/dbget-bin/www_bget?ko:K05462">K05462</a>  EFNA; ephrin-A
B  comp136532_c1_seq17|ephrin-a1-like; <a href="/dbget-bin/www_bget?ko:K05462">K05462</a>  EFNA; ephrin-A
B  comp136532_c1_seq24|elfa-a-prov; <a href="/dbget-bin/www_bget?ko:K05462">K05462</a>  EFNA; ephrin-A
B  comp136532_c1_seq30|elfa-a-prov; <a href="/dbget-bin/www_bget?ko:K05462">K05462</a>  EFNA; ephrin-A
B  comp136532_c1_seq34|elfa-a-prov; <a href="/dbget-bin/www_bget?ko:K05462">K05462</a>  EFNA; ephrin-A
B  comp136532_c1_seq37|ephrin-a1-like; <a href="/dbget-bin/www_bget?ko:K05462">K05462</a>  EFNA; ephrin-A
B  comp266910_c0_seq1|ephrin-a4; <a href="/dbget-bin/www_bget?ko:K05462">K05462</a>  EFNA; ephrin-A
B  comp664570_c0_seq1|ephrin-a3; <a href="/dbget-bin/www_bget?ko:K05462">K05462</a>  EFNA; ephrin-A
B  comp138943_c0_seq1|netrin-1; <a href="/dbget-bin/www_bget?ko:K06843">K06843</a>  NTN1; netrin 1
B  comp138943_c0_seq2|netrin; <a href="/dbget-bin/www_bget?ko:K06843">K06843</a>  NTN1; netrin 1
B  comp138551_c0_seq1|slit; <a href="/dbget-bin/www_bget?ko:K06838">K06838</a>  SLIT1; slit 1
B  comp138551_c0_seq2|slit; <a href="/dbget-bin/www_bget?ko:K06838">K06838</a>  SLIT1; slit 1
B  comp138551_c0_seq3|slit; <a href="/dbget-bin/www_bget?ko:K06838">K06838</a>  SLIT1; slit 1
B  comp138551_c0_seq4|slit; <a href="/dbget-bin/www_bget?ko:K06838">K06838</a>  SLIT1; slit 1
B  comp138939_c0_seq2|slit; <a href="/dbget-bin/www_bget?ko:K06839">K06839</a>  SLIT2; slit 2
B  comp138939_c0_seq3|slit; <a href="/dbget-bin/www_bget?ko:K06839">K06839</a>  SLIT2; slit 2
B  comp138939_c0_seq16|slit; <a href="/dbget-bin/www_bget?ko:K06839">K06839</a>  SLIT2; slit 2
B  comp138939_c0_seq17|slit; <a href="/dbget-bin/www_bget?ko:K06839">K06839</a>  SLIT2; slit 2
B  comp138939_c0_seq28|slit; <a href="/dbget-bin/www_bget?ko:K06839">K06839</a>  SLIT2; slit 2
B  comp138939_c0_seq38|slit; <a href="/dbget-bin/www_bget?ko:K06839">K06839</a>  SLIT2; slit 2
B  comp138939_c0_seq40|slit; <a href="/dbget-bin/www_bget?ko:K06839">K06839</a>  SLIT2; slit 2
B  comp138939_c0_seq44|slit; <a href="/dbget-bin/www_bget?ko:K06839">K06839</a>  SLIT2; slit 2
#
A<b>Coagulation and fibrinolysis</b>	(General comment) Coagulation, inflammation, complement control
B  comp123744_c0_seq1|coagulation; <a href="/dbget-bin/www_bget?ko:K01313">K01313</a>  F2; coagulation factor II (thrombin) [EC:3.4.21.5]
B  comp123744_c0_seq4|coagulation; <a href="/dbget-bin/www_bget?ko:K01313">K01313</a>  F2; coagulation factor II (thrombin) [EC:3.4.21.5]
B  comp74630_c0_seq1|coagulation; <a href="/dbget-bin/www_bget?ko:K01314">K01314</a>  F10; coagulation factor X [EC:3.4.21.6]
B  comp122833_c0_seq2|serine; <a href="/dbget-bin/www_bget?ko:K03911">K03911</a>  SERPINC1, AT3; antithrombin III	Inactivation of coagulation enzymes at vascular endothelium
B  comp140809_c3_seq36|serine; <a href="/dbget-bin/www_bget?ko:K03982">K03982</a>  SERPINE1, PAI1; plasminogen activator inhibitor-1
B  comp140809_c3_seq46|serine; <a href="/dbget-bin/www_bget?ko:K03982">K03982</a>  SERPINE1, PAI1; plasminogen activator inhibitor-1
B  comp140809_c3_seq53|serine; <a href="/dbget-bin/www_bget?ko:K03982">K03982</a>  SERPINE1, PAI1; plasminogen activator inhibitor-1
B  comp140809_c3_seq88|serine; <a href="/dbget-bin/www_bget?ko:K03982">K03982</a>  SERPINE1, PAI1; plasminogen activator inhibitor-1
B  comp140809_c3_seq107|serine; <a href="/dbget-bin/www_bget?ko:K03982">K03982</a>  SERPINE1, PAI1; plasminogen activator inhibitor-1
B  comp140809_c3_seq115|serine; <a href="/dbget-bin/www_bget?ko:K03982">K03982</a>  SERPINE1, PAI1; plasminogen activator inhibitor-1
B  comp140809_c3_seq121|serine; <a href="/dbget-bin/www_bget?ko:K03982">K03982</a>  SERPINE1, PAI1; plasminogen activator inhibitor-1
B  comp140809_c3_seq145|serine; <a href="/dbget-bin/www_bget?ko:K03982">K03982</a>  SERPINE1, PAI1; plasminogen activator inhibitor-1
B  comp140809_c3_seq146|serine; <a href="/dbget-bin/www_bget?ko:K03982">K03982</a>  SERPINE1, PAI1; plasminogen activator inhibitor-1
B  comp140809_c3_seq151|serine; <a href="/dbget-bin/www_bget?ko:K03982">K03982</a>  SERPINE1, PAI1; plasminogen activator inhibitor-1
B  comp133928_c1_seq8|glia-derived; <a href="/dbget-bin/www_bget?ko:K16643">K16643</a>  SERPINE2; glia-derived nexin	Inactivation of serine proteases in the extracellular matrix
B  comp133928_c1_seq12|glia-derived; <a href="/dbget-bin/www_bget?ko:K16643">K16643</a>  SERPINE2; glia-derived nexin	Inactivation of serine proteases in the extracellular matrix
B  comp141762_c3_seq34|tissue-type; <a href="/dbget-bin/www_bget?ko:K01343">K01343</a>  PLAT; tissue plasminogen activator [EC:3.4.21.68]
B  comp141762_c3_seq37|tissue-type; <a href="/dbget-bin/www_bget?ko:K01343">K01343</a>  PLAT; tissue plasminogen activator [EC:3.4.21.68]
B  comp104221_c0_seq2|urokinase-type; <a href="/dbget-bin/www_bget?ko:K01348">K01348</a>  PLAU; urokinase plasminogen activator [EC:3.4.21.73]
B  comp121564_c0_seq2|tissue; <a href="/dbget-bin/www_bget?ko:K03909">K03909</a>  TFPI; tissue factor pathway inhibitor
#
A<b>Enzymes</b>	(General comment) Variety
B  comp136619_c0_seq4|heparanase; <a href="/dbget-bin/www_bget?ko:K07964">K07964</a>  HPSE; heparanase 1 [EC:3.2.1.166]	Cleavage of HS, participation of degradation and remodelling of the ECM
B  comp138239_c0_seq2|heparanase-2; <a href="/dbget-bin/www_bget?ko:K07965">K07965</a>  HPSE2; heparanase 2 [EC:3.2.1.-]	Cleavage of HS, participation of degradation and remodelling of the ECM
B  comp138239_c0_seq3|heparanase-2; <a href="/dbget-bin/www_bget?ko:K07965">K07965</a>  HPSE2; heparanase 2 [EC:3.2.1.-]	Cleavage of HS, participation of degradation and remodelling of the ECM
B  comp138239_c0_seq4|heparanase-2; <a href="/dbget-bin/www_bget?ko:K07965">K07965</a>  HPSE2; heparanase 2 [EC:3.2.1.-]	Cleavage of HS, participation of degradation and remodelling of the ECM
B  comp129953_c0_seq1|hyaluronidase-2; <a href="/dbget-bin/www_bget?ko:K01197">K01197</a>  hya; hyaluronoglucosaminidase [EC:3.2.1.35]
B  comp142441_c0_seq5|hyaluronidase-2-like; <a href="/dbget-bin/www_bget?ko:K01197">K01197</a>  hya; hyaluronoglucosaminidase [EC:3.2.1.35]
B  comp144224_c0_seq1|lipoprotein; <a href="/dbget-bin/www_bget?ko:K01059">K01059</a>  LPL; lipoprotein lipase [EC:3.1.1.34]	Stablization of dimeric LPL, immobilization, internalization, transport
B  comp144224_c0_seq2|lipoprotein; <a href="/dbget-bin/www_bget?ko:K01059">K01059</a>  LPL; lipoprotein lipase [EC:3.1.1.34]	Stablization of dimeric LPL, immobilization, internalization, transport
B  comp144224_c0_seq4|lipoprotein; <a href="/dbget-bin/www_bget?ko:K01059">K01059</a>  LPL; lipoprotein lipase [EC:3.1.1.34]	Stablization of dimeric LPL, immobilization, internalization, transport
B  comp144224_c0_seq8|lipoprotein; <a href="/dbget-bin/www_bget?ko:K01059">K01059</a>  LPL; lipoprotein lipase [EC:3.1.1.34]	Stablization of dimeric LPL, immobilization, internalization, transport
B  comp144224_c0_seq10|lipoprotein; <a href="/dbget-bin/www_bget?ko:K01059">K01059</a>  LPL; lipoprotein lipase [EC:3.1.1.34]	Stablization of dimeric LPL, immobilization, internalization, transport
B  comp144224_c0_seq12|lipoprotein; <a href="/dbget-bin/www_bget?ko:K01059">K01059</a>  LPL; lipoprotein lipase [EC:3.1.1.34]	Stablization of dimeric LPL, immobilization, internalization, transport
B  comp144224_c0_seq13|lipoprotein; <a href="/dbget-bin/www_bget?ko:K01059">K01059</a>  LPL; lipoprotein lipase [EC:3.1.1.34]	Stablization of dimeric LPL, immobilization, internalization, transport
B  comp144224_c0_seq14|lipoprotein; <a href="/dbget-bin/www_bget?ko:K01059">K01059</a>  LPL; lipoprotein lipase [EC:3.1.1.34]	Stablization of dimeric LPL, immobilization, internalization, transport
B  comp144224_c0_seq20|lipoprotein; <a href="/dbget-bin/www_bget?ko:K01059">K01059</a>  LPL; lipoprotein lipase [EC:3.1.1.34]	Stablization of dimeric LPL, immobilization, internalization, transport
B  comp144224_c0_seq23|lipoprotein; <a href="/dbget-bin/www_bget?ko:K01059">K01059</a>  LPL; lipoprotein lipase [EC:3.1.1.34]	Stablization of dimeric LPL, immobilization, internalization, transport
B  comp144224_c0_seq25|lipoprotein; <a href="/dbget-bin/www_bget?ko:K01059">K01059</a>  LPL; lipoprotein lipase [EC:3.1.1.34]	Stablization of dimeric LPL, immobilization, internalization, transport
B  comp144224_c0_seq28|lipoprotein; <a href="/dbget-bin/www_bget?ko:K01059">K01059</a>  LPL; lipoprotein lipase [EC:3.1.1.34]	Stablization of dimeric LPL, immobilization, internalization, transport
B  comp144224_c0_seq31|lipoprotein; <a href="/dbget-bin/www_bget?ko:K01059">K01059</a>  LPL; lipoprotein lipase [EC:3.1.1.34]	Stablization of dimeric LPL, immobilization, internalization, transport
B  comp144224_c0_seq33|lipoprotein; <a href="/dbget-bin/www_bget?ko:K01059">K01059</a>  LPL; lipoprotein lipase [EC:3.1.1.34]	Stablization of dimeric LPL, immobilization, internalization, transport
B  comp144224_c0_seq38|lipoprotein; <a href="/dbget-bin/www_bget?ko:K01059">K01059</a>  LPL; lipoprotein lipase [EC:3.1.1.34]	Stablization of dimeric LPL, immobilization, internalization, transport
B  comp144224_c0_seq41|lipoprotein; <a href="/dbget-bin/www_bget?ko:K01059">K01059</a>  LPL; lipoprotein lipase [EC:3.1.1.34]	Stablization of dimeric LPL, immobilization, internalization, transport
B  comp144224_c0_seq43|lipoprotein; <a href="/dbget-bin/www_bget?ko:K01059">K01059</a>  LPL; lipoprotein lipase [EC:3.1.1.34]	Stablization of dimeric LPL, immobilization, internalization, transport
B  comp144224_c0_seq44|lipoprotein; <a href="/dbget-bin/www_bget?ko:K01059">K01059</a>  LPL; lipoprotein lipase [EC:3.1.1.34]	Stablization of dimeric LPL, immobilization, internalization, transport
B  comp130012_c0_seq1|extracellular; <a href="/dbget-bin/www_bget?ko:K16627">K16627</a>  SOD3; superoxide dismutase, Cu-Zn family [EC:1.15.1.1]	Anchor enzyme at cell surface or in extracellular matrix
B  comp130012_c0_seq2|extracellular; <a href="/dbget-bin/www_bget?ko:K16627">K16627</a>  SOD3; superoxide dismutase, Cu-Zn family [EC:1.15.1.1]	Anchor enzyme at cell surface or in extracellular matrix
B  comp130012_c0_seq3|extracellular; <a href="/dbget-bin/www_bget?ko:K16627">K16627</a>  SOD3; superoxide dismutase, Cu-Zn family [EC:1.15.1.1]	Anchor enzyme at cell surface or in extracellular matrix
#
A<b>Microbial pathogens</b>	(General comment) Adhesion of microorganism to host cells
B  comp130012_c0_seq1|extracellular; ------  Adeno-associated virus 2
B  comp130012_c0_seq2|extracellular; ------  Adeno-associated virus 2
B  comp130012_c0_seq3|extracellular; ------  Adeno-associated virus 2
B  comp130012_c0_seq1|extracellular; ------  Human herpesvirus 1, gB, gC, gD [vg:NC_001806_30 NC_001806_47 NC_001806_69]	HSV attachment to the host cell
B  comp130012_c0_seq2|extracellular; ------  Human herpesvirus 1, gB, gC, gD [vg:NC_001806_30 NC_001806_47 NC_001806_69]	HSV attachment to the host cell
B  comp130012_c0_seq3|extracellular; ------  Human herpesvirus 1, gB, gC, gD [vg:NC_001806_30 NC_001806_47 NC_001806_69]	HSV attachment to the host cell
B  comp130012_c0_seq1|extracellular; ------  Human herpesvirus 2, gB, gC [vg:NC_001798_30 NC_001798_47]	HSV attachment to the host cell
B  comp130012_c0_seq2|extracellular; ------  Human herpesvirus 2, gB, gC [vg:NC_001798_30 NC_001798_47]	HSV attachment to the host cell
B  comp130012_c0_seq3|extracellular; ------  Human herpesvirus 2, gB, gC [vg:NC_001798_30 NC_001798_47]	HSV attachment to the host cell
B  comp130012_c0_seq1|extracellular; ------  Human herpesvirus 5, gB [vg:NC_006273_65]
B  comp130012_c0_seq2|extracellular; ------  Human herpesvirus 5, gB [vg:NC_006273_65]
B  comp130012_c0_seq3|extracellular; ------  Human herpesvirus 5, gB [vg:NC_006273_65]
B  comp130012_c0_seq1|extracellular; ------  Human immunodeficiency virus 1, gp120, tat [vg:NC_001802_8 NC_001802_5]
B  comp130012_c0_seq2|extracellular; ------  Human immunodeficiency virus 1, gp120, tat [vg:NC_001802_8 NC_001802_5]
B  comp130012_c0_seq3|extracellular; ------  Human immunodeficiency virus 1, gp120, tat [vg:NC_001802_8 NC_001802_5]
B  comp130012_c0_seq1|extracellular; ------  Suid herpesvirus 1, gC [vg:NC_006151_29]
B  comp130012_c0_seq2|extracellular; ------  Suid herpesvirus 1, gC [vg:NC_006151_29]
B  comp130012_c0_seq3|extracellular; ------  Suid herpesvirus 1, gC [vg:NC_006151_29]
B  comp130012_c0_seq1|extracellular; ------  Sindbis virus
B  comp130012_c0_seq2|extracellular; ------  Sindbis virus
B  comp130012_c0_seq3|extracellular; ------  Sindbis virus
B  comp130012_c0_seq1|extracellular; ------  Dengue virus 1	Viral localization and tropism
B  comp130012_c0_seq2|extracellular; ------  Dengue virus 1	Viral localization and tropism
B  comp130012_c0_seq3|extracellular; ------  Dengue virus 1	Viral localization and tropism
B  comp130012_c0_seq1|extracellular; ------  Dengue virus 2, envelope protein	Viral localization and tropism
B  comp130012_c0_seq2|extracellular; ------  Dengue virus 2, envelope protein	Viral localization and tropism
B  comp130012_c0_seq3|extracellular; ------  Dengue virus 2, envelope protein	Viral localization and tropism
B  comp130012_c0_seq1|extracellular; ------  Dengue virus 4 	Viral localization and tropism
B  comp130012_c0_seq2|extracellular; ------  Dengue virus 4 	Viral localization and tropism
B  comp130012_c0_seq3|extracellular; ------  Dengue virus 4 	Viral localization and tropism
B  comp130012_c0_seq1|extracellular; ------  Foot-and-mouth disease virus - type O, VP3 [vg:NC_004004_1]
B  comp130012_c0_seq2|extracellular; ------  Foot-and-mouth disease virus - type O, VP3 [vg:NC_004004_1]
B  comp130012_c0_seq3|extracellular; ------  Foot-and-mouth disease virus - type O, VP3 [vg:NC_004004_1]
#
A<b>Others</b>
B  comp138363_c0_seq4|annexin; <a href="/dbget-bin/www_bget?ko:K16646">K16646</a>  ANXA5; annexin A5	Anticoagulant activity
B  comp138363_c0_seq8|annexin; <a href="/dbget-bin/www_bget?ko:K16646">K16646</a>  ANXA5; annexin A5	Anticoagulant activity
B  comp45843_c0_seq1|apolipoprotein; <a href="/dbget-bin/www_bget?ko:K04524">K04524</a>  APOE; apolipoprotein E	Mediating lipoprotein uptake by cells; role in atherosclerosis
B  comp112403_c0_seq1|apolipoprotein; <a href="/dbget-bin/www_bget?ko:K04524">K04524</a>  APOE; apolipoprotein E	Mediating lipoprotein uptake by cells; role in atherosclerosis
B  comp139762_c0_seq9|amyloid; <a href="/dbget-bin/www_bget?ko:K04520">K04520</a>  APP; amyloid beta A4 protein	Plaque formation
B  comp139762_c0_seq13|amyloid; <a href="/dbget-bin/www_bget?ko:K04520">K04520</a>  APP; amyloid beta A4 protein	Plaque formation
B  comp139762_c0_seq45|amyloid; <a href="/dbget-bin/www_bget?ko:K04520">K04520</a>  APP; amyloid beta A4 protein	Plaque formation
B  comp139762_c0_seq49|amyloid; <a href="/dbget-bin/www_bget?ko:K04520">K04520</a>  APP; amyloid beta A4 protein	Plaque formation
B  comp136190_c2_seq4|cathepsin; <a href="/dbget-bin/www_bget?ko:K01363">K01363</a>  CTSB; cathepsin B [EC:3.4.22.1]	Increasing endopeptidase activity, protection from alkaline pH denaturation
B  comp136190_c2_seq11|cathepsin; <a href="/dbget-bin/www_bget?ko:K01363">K01363</a>  CTSB; cathepsin B [EC:3.4.22.1]	Increasing endopeptidase activity, protection from alkaline pH denaturation
B  comp132528_c0_seq1|novel; <a href="/dbget-bin/www_bget?ko:K01319">K01319</a>  CTSG; cathepsin G [EC:3.4.21.20]	Protection from inactivation by serpins
B  comp134978_c0_seq1|sodium; <a href="/dbget-bin/www_bget?ko:K05849">K05849</a>  SLC8A, NCX; solute carrier family 8 (sodium/calcium exchanger)
B  comp134978_c2_seq1|sodium; <a href="/dbget-bin/www_bget?ko:K05849">K05849</a>  SLC8A, NCX; solute carrier family 8 (sodium/calcium exchanger)
B  comp134978_c2_seq3|sodium; <a href="/dbget-bin/www_bget?ko:K05849">K05849</a>  SLC8A, NCX; solute carrier family 8 (sodium/calcium exchanger)
B  comp134978_c2_seq5|sodium; <a href="/dbget-bin/www_bget?ko:K05849">K05849</a>  SLC8A, NCX; solute carrier family 8 (sodium/calcium exchanger)
B  comp134978_c2_seq6|sodium; <a href="/dbget-bin/www_bget?ko:K05849">K05849</a>  SLC8A, NCX; solute carrier family 8 (sodium/calcium exchanger)
!
#<hr>
#<b>[ <a href="/kegg/brite.html">BRITE</a> | <a href="/kegg/kegg2.html">KEGG2</a> | <a href="/kegg/">KEGG</a> ]</b><br>
#Last updated: March 8, 2013
