# Supplementary material for: Characterization of the transcriptome of fast and slow muscle myotomal fibres in the pacu (Piaractus mesopotamicus)
Source: BMC Genomics. 2015 Mar 14;16(1):182. doi: 10.1186/s12864-015-1423-6 (PMC4372171; doi:10.1186/s12864-015-1423-6)
Supplement: Additional file 2: — KEEG Automatic Annotation Sever results. Hierarchical information of the sequences from annotated transcriptome mapped to the KEGG pathways maps using the automatic annotation tool KAAS [54]. [file 12864_2015_1423_MOESM2_ESM.zip › hier/q01000.keg]

+E	Enzyme
#<h2><a href="/kegg/kegg2.html"><img src="/Fig/bget/kegg3.gif" align="middle" border=0></a> &nbsp; Enzymes</h2>
#<!---
#ENTRY       ko01000
#NAME        Enzyme
#DEFINITION  Enzymes Pacu_blasted
#--->
!
A<b>1. Oxidoreductases</b>
B  1.1  Acting on the CH-OH group of donors
C    1.1.1  With NAD+ or NADP+ as acceptor
D      <a href="/dbget-bin/www_bget?ec:1.1.1.1">1.1.1.1</a>  alcohol dehydrogenase
E        comp142059_c2_seq2|alcohol; <a href="/dbget-bin/www_bget?ko:K00121">K00121</a>  frmA, ADH5, adhC; S-(hydroxymethyl)glutathione dehydrogenase / alcohol dehydrogenase [EC:1.1.1.284 1.1.1.1]
E        comp142059_c2_seq11|alcohol; <a href="/dbget-bin/www_bget?ko:K00121">K00121</a>  frmA, ADH5, adhC; S-(hydroxymethyl)glutathione dehydrogenase / alcohol dehydrogenase [EC:1.1.1.284 1.1.1.1]
E        comp142059_c2_seq12|alcohol; <a href="/dbget-bin/www_bget?ko:K00121">K00121</a>  frmA, ADH5, adhC; S-(hydroxymethyl)glutathione dehydrogenase / alcohol dehydrogenase [EC:1.1.1.284 1.1.1.1]
E        comp142059_c2_seq13|alcohol; <a href="/dbget-bin/www_bget?ko:K00121">K00121</a>  frmA, ADH5, adhC; S-(hydroxymethyl)glutathione dehydrogenase / alcohol dehydrogenase [EC:1.1.1.284 1.1.1.1]
D      <a href="/dbget-bin/www_bget?ec:1.1.1.2">1.1.1.2</a>  alcohol dehydrogenase (NADP+)
E        comp129564_c0_seq1|alcohol; <a href="/dbget-bin/www_bget?ko:K00002">K00002</a>  E1.1.1.2, adh; alcohol dehydrogenase (NADP+) [EC:1.1.1.2]
E        comp129564_c0_seq5|alcohol; <a href="/dbget-bin/www_bget?ko:K00002">K00002</a>  E1.1.1.2, adh; alcohol dehydrogenase (NADP+) [EC:1.1.1.2]
E        comp129564_c0_seq9|alcohol; <a href="/dbget-bin/www_bget?ko:K00002">K00002</a>  E1.1.1.2, adh; alcohol dehydrogenase (NADP+) [EC:1.1.1.2]
D      <a href="/dbget-bin/www_bget?ec:1.1.1.3">1.1.1.3</a>  homoserine dehydrogenase
D      <a href="/dbget-bin/www_bget?ec:1.1.1.4">1.1.1.4</a>  (R,R)-butanediol dehydrogenase
D      <a href="/dbget-bin/www_bget?ec:1.1.1.6">1.1.1.6</a>  glycerol dehydrogenase
D      <a href="/dbget-bin/www_bget?ec:1.1.1.7">1.1.1.7</a>  propanediol-phosphate dehydrogenase
D      <a href="/dbget-bin/www_bget?ec:1.1.1.8">1.1.1.8</a>  glycerol-3-phosphate dehydrogenase (NAD+)
E        comp132483_c0_seq1|glycerol-3-phosphate; <a href="/dbget-bin/www_bget?ko:K00006">K00006</a>  GPD1; glycerol-3-phosphate dehydrogenase (NAD+) [EC:1.1.1.8]
E        comp132483_c0_seq2|glycerol-3-phosphate; <a href="/dbget-bin/www_bget?ko:K00006">K00006</a>  GPD1; glycerol-3-phosphate dehydrogenase (NAD+) [EC:1.1.1.8]
E        comp132483_c0_seq3|glycerol-3-phosphate; <a href="/dbget-bin/www_bget?ko:K00006">K00006</a>  GPD1; glycerol-3-phosphate dehydrogenase (NAD+) [EC:1.1.1.8]
E        comp132483_c0_seq4|glycerol-3-phosphate; <a href="/dbget-bin/www_bget?ko:K00006">K00006</a>  GPD1; glycerol-3-phosphate dehydrogenase (NAD+) [EC:1.1.1.8]
E        comp145597_c1_seq1|glycerol-3-phosphate; <a href="/dbget-bin/www_bget?ko:K00006">K00006</a>  GPD1; glycerol-3-phosphate dehydrogenase (NAD+) [EC:1.1.1.8]
D      <a href="/dbget-bin/www_bget?ec:1.1.1.9">1.1.1.9</a>  D-xylulose reductase
D      <a href="/dbget-bin/www_bget?ec:1.1.1.10">1.1.1.10</a>  L-xylulose reductase
E        comp142457_c2_seq15|l-xylulose; <a href="/dbget-bin/www_bget?ko:K03331">K03331</a>  DCXR; L-xylulose reductase [EC:1.1.1.10]
D      <a href="/dbget-bin/www_bget?ec:1.1.1.11">1.1.1.11</a>  D-arabinitol 4-dehydrogenase
D      <a href="/dbget-bin/www_bget?ec:1.1.1.12">1.1.1.12</a>  L-arabinitol 4-dehydrogenase
D      <a href="/dbget-bin/www_bget?ec:1.1.1.13">1.1.1.13</a>  L-arabinitol 2-dehydrogenase
D      <a href="/dbget-bin/www_bget?ec:1.1.1.14">1.1.1.14</a>  L-iditol 2-dehydrogenase
E        comp139578_c0_seq3|sorbitol; <a href="/dbget-bin/www_bget?ko:K00008">K00008</a>  E1.1.1.14, gutB; L-iditol 2-dehydrogenase [EC:1.1.1.14]
E        comp139578_c0_seq4|sorbitol; <a href="/dbget-bin/www_bget?ko:K00008">K00008</a>  E1.1.1.14, gutB; L-iditol 2-dehydrogenase [EC:1.1.1.14]
D      <a href="/dbget-bin/www_bget?ec:1.1.1.15">1.1.1.15</a>  D-iditol 2-dehydrogenase
D      <a href="/dbget-bin/www_bget?ec:1.1.1.16">1.1.1.16</a>  galactitol 2-dehydrogenase
D      <a href="/dbget-bin/www_bget?ec:1.1.1.17">1.1.1.17</a>  mannitol-1-phosphate 5-dehydrogenase
D      <a href="/dbget-bin/www_bget?ec:1.1.1.18">1.1.1.18</a>  inositol 2-dehydrogenase
D      <a href="/dbget-bin/www_bget?ec:1.1.1.19">1.1.1.19</a>  glucuronate reductase
D      <a href="/dbget-bin/www_bget?ec:1.1.1.20">1.1.1.20</a>  glucuronolactone reductase
D      <a href="/dbget-bin/www_bget?ec:1.1.1.21">1.1.1.21</a>  aldehyde reductase
E        comp145369_c0_seq5|aldose; <a href="/dbget-bin/www_bget?ko:K00011">K00011</a>  E1.1.1.21, AKR1; aldehyde reductase [EC:1.1.1.21]
E        comp145369_c0_seq7|aldose; <a href="/dbget-bin/www_bget?ko:K00011">K00011</a>  E1.1.1.21, AKR1; aldehyde reductase [EC:1.1.1.21]
D      <a href="/dbget-bin/www_bget?ec:1.1.1.22">1.1.1.22</a>  UDP-glucose 6-dehydrogenase
E        comp144838_c4_seq3|udp-glucose; <a href="/dbget-bin/www_bget?ko:K00012">K00012</a>  UGDH, ugd; UDPglucose 6-dehydrogenase [EC:1.1.1.22]
E        comp144838_c4_seq40|udp-glucose; <a href="/dbget-bin/www_bget?ko:K00012">K00012</a>  UGDH, ugd; UDPglucose 6-dehydrogenase [EC:1.1.1.22]
E        comp144838_c4_seq43|udp-glucose; <a href="/dbget-bin/www_bget?ko:K00012">K00012</a>  UGDH, ugd; UDPglucose 6-dehydrogenase [EC:1.1.1.22]
D      <a href="/dbget-bin/www_bget?ec:1.1.1.23">1.1.1.23</a>  histidinol dehydrogenase
D      <a href="/dbget-bin/www_bget?ec:1.1.1.24">1.1.1.24</a>  quinate dehydrogenase
D      <a href="/dbget-bin/www_bget?ec:1.1.1.25">1.1.1.25</a>  shikimate dehydrogenase
D      <a href="/dbget-bin/www_bget?ec:1.1.1.26">1.1.1.26</a>  glyoxylate reductase
D      <a href="/dbget-bin/www_bget?ec:1.1.1.27">1.1.1.27</a>  L-lactate dehydrogenase
E        comp133834_c0_seq1|lactate; <a href="/dbget-bin/www_bget?ko:K00016">K00016</a>  LDH, ldh; L-lactate dehydrogenase [EC:1.1.1.27]
E        comp133834_c0_seq3|lactate; <a href="/dbget-bin/www_bget?ko:K00016">K00016</a>  LDH, ldh; L-lactate dehydrogenase [EC:1.1.1.27]
E        comp145231_c0_seq1|lactate; <a href="/dbget-bin/www_bget?ko:K00016">K00016</a>  LDH, ldh; L-lactate dehydrogenase [EC:1.1.1.27]
E        comp145231_c0_seq3|lactate; <a href="/dbget-bin/www_bget?ko:K00016">K00016</a>  LDH, ldh; L-lactate dehydrogenase [EC:1.1.1.27]
D      <a href="/dbget-bin/www_bget?ec:1.1.1.28">1.1.1.28</a>  D-lactate dehydrogenase
D      <a href="/dbget-bin/www_bget?ec:1.1.1.29">1.1.1.29</a>  glycerate dehydrogenase
D      <a href="/dbget-bin/www_bget?ec:1.1.1.30">1.1.1.30</a>  3-hydroxybutyrate dehydrogenase
E        comp137918_c2_seq3|d-beta-hydroxybutyrate; <a href="/dbget-bin/www_bget?ko:K00019">K00019</a>  E1.1.1.30, bdh; 3-hydroxybutyrate dehydrogenase [EC:1.1.1.30]
E        comp137918_c2_seq10|d-beta-hydroxybutyrate; <a href="/dbget-bin/www_bget?ko:K00019">K00019</a>  E1.1.1.30, bdh; 3-hydroxybutyrate dehydrogenase [EC:1.1.1.30]
E        comp137918_c2_seq13|d-beta-hydroxybutyrate; <a href="/dbget-bin/www_bget?ko:K00019">K00019</a>  E1.1.1.30, bdh; 3-hydroxybutyrate dehydrogenase [EC:1.1.1.30]
E        comp137918_c2_seq14|d-beta-hydroxybutyrate; <a href="/dbget-bin/www_bget?ko:K00019">K00019</a>  E1.1.1.30, bdh; 3-hydroxybutyrate dehydrogenase [EC:1.1.1.30]
E        comp137918_c2_seq16|d-beta-hydroxybutyrate; <a href="/dbget-bin/www_bget?ko:K00019">K00019</a>  E1.1.1.30, bdh; 3-hydroxybutyrate dehydrogenase [EC:1.1.1.30]
E        comp137918_c2_seq24|d-beta-hydroxybutyrate; <a href="/dbget-bin/www_bget?ko:K00019">K00019</a>  E1.1.1.30, bdh; 3-hydroxybutyrate dehydrogenase [EC:1.1.1.30]
E        comp140735_c4_seq1|3-hydroxybutyrate; <a href="/dbget-bin/www_bget?ko:K00019">K00019</a>  E1.1.1.30, bdh; 3-hydroxybutyrate dehydrogenase [EC:1.1.1.30]
E        comp140735_c4_seq2|3-hydroxybutyrate; <a href="/dbget-bin/www_bget?ko:K00019">K00019</a>  E1.1.1.30, bdh; 3-hydroxybutyrate dehydrogenase [EC:1.1.1.30]
E        comp140735_c4_seq4|3-hydroxybutyrate; <a href="/dbget-bin/www_bget?ko:K00019">K00019</a>  E1.1.1.30, bdh; 3-hydroxybutyrate dehydrogenase [EC:1.1.1.30]
E        comp140735_c4_seq8|3-hydroxybutyrate; <a href="/dbget-bin/www_bget?ko:K00019">K00019</a>  E1.1.1.30, bdh; 3-hydroxybutyrate dehydrogenase [EC:1.1.1.30]
D      <a href="/dbget-bin/www_bget?ec:1.1.1.31">1.1.1.31</a>  3-hydroxyisobutyrate dehydrogenase
E        comp89171_c0_seq1|3-hydroxyisobutyrate; <a href="/dbget-bin/www_bget?ko:K00020">K00020</a>  E1.1.1.31, mmsB; 3-hydroxyisobutyrate dehydrogenase [EC:1.1.1.31]
E        comp138764_c0_seq4|3-hydroxyisobutyrate; <a href="/dbget-bin/www_bget?ko:K00020">K00020</a>  E1.1.1.31, mmsB; 3-hydroxyisobutyrate dehydrogenase [EC:1.1.1.31]
E        comp138764_c0_seq10|3-hydroxyisobutyrate; <a href="/dbget-bin/www_bget?ko:K00020">K00020</a>  E1.1.1.31, mmsB; 3-hydroxyisobutyrate dehydrogenase [EC:1.1.1.31]
D      <a href="/dbget-bin/www_bget?ec:1.1.1.32">1.1.1.32</a>  mevaldate reductase
D      <a href="/dbget-bin/www_bget?ec:1.1.1.33">1.1.1.33</a>  mevaldate reductase (NADPH)
D      <a href="/dbget-bin/www_bget?ec:1.1.1.34">1.1.1.34</a>  hydroxymethylglutaryl-CoA reductase (NADPH)
E        comp143675_c2_seq4|3-hydroxy-3-methylglutaryl-coenzyme; <a href="/dbget-bin/www_bget?ko:K00021">K00021</a>  E1.1.1.34; hydroxymethylglutaryl-CoA reductase (NADPH) [EC:1.1.1.34]
D      <a href="/dbget-bin/www_bget?ec:1.1.1.35">1.1.1.35</a>  3-hydroxyacyl-CoA dehydrogenase
E        comp145093_c1_seq1|mitochondrial; <a href="/dbget-bin/www_bget?ko:K00022">K00022</a>  HADH; 3-hydroxyacyl-CoA dehydrogenase [EC:1.1.1.35]
E        comp137120_c0_seq1|peroxisomal; <a href="/dbget-bin/www_bget?ko:K07514">K07514</a>  EHHADH; enoyl-CoA hydratase / 3-hydroxyacyl-CoA dehydrogenase / 3,2-trans-enoyl-CoA isomerase [EC:4.2.1.17 1.1.1.35 5.3.3.8]
E        comp137120_c0_seq2|peroxisomal; <a href="/dbget-bin/www_bget?ko:K07514">K07514</a>  EHHADH; enoyl-CoA hydratase / 3-hydroxyacyl-CoA dehydrogenase / 3,2-trans-enoyl-CoA isomerase [EC:4.2.1.17 1.1.1.35 5.3.3.8]
E        comp137799_c0_seq1|3-hydroxyacyl-; <a href="/dbget-bin/www_bget?ko:K08683">K08683</a>  HSD17B10; 3-hydroxyacyl-CoA dehydrogenase / 3-hydroxy-2-methylbutyryl-CoA dehydrogenase [EC:1.1.1.35 1.1.1.178]
E        comp137799_c0_seq2|3-hydroxyacyl-; <a href="/dbget-bin/www_bget?ko:K08683">K08683</a>  HSD17B10; 3-hydroxyacyl-CoA dehydrogenase / 3-hydroxy-2-methylbutyryl-CoA dehydrogenase [EC:1.1.1.35 1.1.1.178]
E        comp142329_c2_seq16|hydroxysteroid; <a href="/dbget-bin/www_bget?ko:K12405">K12405</a>  HSD17B4; 3-hydroxyacyl-CoA dehydrogenase / 3a,7a,12a-trihydroxy-5b-cholest-24-enoyl-CoA hydratase [EC:1.1.1.35 4.2.1.107]
D      <a href="/dbget-bin/www_bget?ec:1.1.1.36">1.1.1.36</a>  acetoacetyl-CoA reductase
D      <a href="/dbget-bin/www_bget?ec:1.1.1.37">1.1.1.37</a>  malate dehydrogenase
E        comp145383_c2_seq3|malate; <a href="/dbget-bin/www_bget?ko:K00025">K00025</a>  MDH1; malate dehydrogenase [EC:1.1.1.37]
E        comp142400_c1_seq4|malate; <a href="/dbget-bin/www_bget?ko:K00026">K00026</a>  MDH2; malate dehydrogenase [EC:1.1.1.37]
D      <a href="/dbget-bin/www_bget?ec:1.1.1.38">1.1.1.38</a>  malate dehydrogenase (oxaloacetate-decarboxylating)
E        comp140729_c0_seq2|nad-dependent; <a href="/dbget-bin/www_bget?ko:K00027">K00027</a>  E1.1.1.38, sfcA, maeA; malate dehydrogenase (oxaloacetate-decarboxylating) [EC:1.1.1.38]
E        comp140729_c0_seq22|nad-dependent; <a href="/dbget-bin/www_bget?ko:K00027">K00027</a>  E1.1.1.38, sfcA, maeA; malate dehydrogenase (oxaloacetate-decarboxylating) [EC:1.1.1.38]
E        comp140729_c0_seq34|nad-dependent; <a href="/dbget-bin/www_bget?ko:K00027">K00027</a>  E1.1.1.38, sfcA, maeA; malate dehydrogenase (oxaloacetate-decarboxylating) [EC:1.1.1.38]
E        comp140729_c0_seq36|nad-dependent; <a href="/dbget-bin/www_bget?ko:K00027">K00027</a>  E1.1.1.38, sfcA, maeA; malate dehydrogenase (oxaloacetate-decarboxylating) [EC:1.1.1.38]
E        comp140729_c0_seq40|nad-dependent; <a href="/dbget-bin/www_bget?ko:K00027">K00027</a>  E1.1.1.38, sfcA, maeA; malate dehydrogenase (oxaloacetate-decarboxylating) [EC:1.1.1.38]
E        comp140729_c0_seq44|nad-dependent; <a href="/dbget-bin/www_bget?ko:K00027">K00027</a>  E1.1.1.38, sfcA, maeA; malate dehydrogenase (oxaloacetate-decarboxylating) [EC:1.1.1.38]
D      <a href="/dbget-bin/www_bget?ec:1.1.1.39">1.1.1.39</a>  malate dehydrogenase (decarboxylating)
D      <a href="/dbget-bin/www_bget?ec:1.1.1.40">1.1.1.40</a>  malate dehydrogenase (oxaloacetate-decarboxylating) (NADP+)
E        comp137777_c0_seq6|nadp-dependent; <a href="/dbget-bin/www_bget?ko:K00029">K00029</a>  E1.1.1.40, maeB; malate dehydrogenase (oxaloacetate-decarboxylating)(NADP+) [EC:1.1.1.40]
E        comp137777_c0_seq7|nadp-dependent; <a href="/dbget-bin/www_bget?ko:K00029">K00029</a>  E1.1.1.40, maeB; malate dehydrogenase (oxaloacetate-decarboxylating)(NADP+) [EC:1.1.1.40]
D      <a href="/dbget-bin/www_bget?ec:1.1.1.41">1.1.1.41</a>  isocitrate dehydrogenase (NAD+)
E        comp136453_c2_seq3|isocitrate; <a href="/dbget-bin/www_bget?ko:K00030">K00030</a>  IDH3; isocitrate dehydrogenase (NAD+) [EC:1.1.1.41]
E        comp136453_c2_seq5|isocitrate; <a href="/dbget-bin/www_bget?ko:K00030">K00030</a>  IDH3; isocitrate dehydrogenase (NAD+) [EC:1.1.1.41]
E        comp136642_c0_seq2|isocitrate; <a href="/dbget-bin/www_bget?ko:K00030">K00030</a>  IDH3; isocitrate dehydrogenase (NAD+) [EC:1.1.1.41]
E        comp136642_c0_seq3|isocitrate; <a href="/dbget-bin/www_bget?ko:K00030">K00030</a>  IDH3; isocitrate dehydrogenase (NAD+) [EC:1.1.1.41]
E        comp136642_c0_seq4|isocitrate; <a href="/dbget-bin/www_bget?ko:K00030">K00030</a>  IDH3; isocitrate dehydrogenase (NAD+) [EC:1.1.1.41]
E        comp136642_c0_seq13|isocitrate; <a href="/dbget-bin/www_bget?ko:K00030">K00030</a>  IDH3; isocitrate dehydrogenase (NAD+) [EC:1.1.1.41]
E        comp142526_c1_seq1|isocitrate; <a href="/dbget-bin/www_bget?ko:K00030">K00030</a>  IDH3; isocitrate dehydrogenase (NAD+) [EC:1.1.1.41]
E        comp142526_c1_seq3|isocitrate; <a href="/dbget-bin/www_bget?ko:K00030">K00030</a>  IDH3; isocitrate dehydrogenase (NAD+) [EC:1.1.1.41]
E        comp142526_c1_seq4|isocitrate; <a href="/dbget-bin/www_bget?ko:K00030">K00030</a>  IDH3; isocitrate dehydrogenase (NAD+) [EC:1.1.1.41]
E        comp142526_c1_seq6|isocitrate; <a href="/dbget-bin/www_bget?ko:K00030">K00030</a>  IDH3; isocitrate dehydrogenase (NAD+) [EC:1.1.1.41]
E        comp143742_c0_seq19|isocitrate; <a href="/dbget-bin/www_bget?ko:K00030">K00030</a>  IDH3; isocitrate dehydrogenase (NAD+) [EC:1.1.1.41]
E        comp143742_c0_seq23|isocitrate; <a href="/dbget-bin/www_bget?ko:K00030">K00030</a>  IDH3; isocitrate dehydrogenase (NAD+) [EC:1.1.1.41]
E        comp143742_c0_seq26|isocitrate; <a href="/dbget-bin/www_bget?ko:K00030">K00030</a>  IDH3; isocitrate dehydrogenase (NAD+) [EC:1.1.1.41]
E        comp143742_c0_seq37|isocitrate; <a href="/dbget-bin/www_bget?ko:K00030">K00030</a>  IDH3; isocitrate dehydrogenase (NAD+) [EC:1.1.1.41]
E        comp143742_c0_seq44|isocitrate; <a href="/dbget-bin/www_bget?ko:K00030">K00030</a>  IDH3; isocitrate dehydrogenase (NAD+) [EC:1.1.1.41]
E        comp143742_c0_seq49|isocitrate; <a href="/dbget-bin/www_bget?ko:K00030">K00030</a>  IDH3; isocitrate dehydrogenase (NAD+) [EC:1.1.1.41]
D      <a href="/dbget-bin/www_bget?ec:1.1.1.42">1.1.1.42</a>  isocitrate dehydrogenase (NADP+)
E        comp138230_c0_seq1|isocitrate; <a href="/dbget-bin/www_bget?ko:K00031">K00031</a>  IDH1, IDH2, icd; isocitrate dehydrogenase [EC:1.1.1.42]
E        comp138230_c0_seq10|isocitrate; <a href="/dbget-bin/www_bget?ko:K00031">K00031</a>  IDH1, IDH2, icd; isocitrate dehydrogenase [EC:1.1.1.42]
E        comp145526_c0_seq1|isocitrate; <a href="/dbget-bin/www_bget?ko:K00031">K00031</a>  IDH1, IDH2, icd; isocitrate dehydrogenase [EC:1.1.1.42]
D      <a href="/dbget-bin/www_bget?ec:1.1.1.43">1.1.1.43</a>  phosphogluconate 2-dehydrogenase
D      <a href="/dbget-bin/www_bget?ec:1.1.1.44">1.1.1.44</a>  phosphogluconate dehydrogenase (NADP+-dependent, decarboxylating)
E        comp132563_c0_seq4|phosphogluconate; <a href="/dbget-bin/www_bget?ko:K00033">K00033</a>  E1.1.1.44, PGD, gnd; 6-phosphogluconate dehydrogenase [EC:1.1.1.44]
D      <a href="/dbget-bin/www_bget?ec:1.1.1.45">1.1.1.45</a>  L-gulonate 3-dehydrogenase
E        comp139442_c1_seq23|intraflagellar; <a href="/dbget-bin/www_bget?ko:K13247">K13247</a>  CRYL1; L-gulonate 3-dehydrogenase [EC:1.1.1.45]
E        comp139442_c1_seq24|intraflagellar; <a href="/dbget-bin/www_bget?ko:K13247">K13247</a>  CRYL1; L-gulonate 3-dehydrogenase [EC:1.1.1.45]
E        comp139442_c1_seq27|intraflagellar; <a href="/dbget-bin/www_bget?ko:K13247">K13247</a>  CRYL1; L-gulonate 3-dehydrogenase [EC:1.1.1.45]
E        comp139442_c1_seq30|intraflagellar; <a href="/dbget-bin/www_bget?ko:K13247">K13247</a>  CRYL1; L-gulonate 3-dehydrogenase [EC:1.1.1.45]
E        comp139442_c1_seq31|intraflagellar; <a href="/dbget-bin/www_bget?ko:K13247">K13247</a>  CRYL1; L-gulonate 3-dehydrogenase [EC:1.1.1.45]
E        comp139442_c1_seq49|intraflagellar; <a href="/dbget-bin/www_bget?ko:K13247">K13247</a>  CRYL1; L-gulonate 3-dehydrogenase [EC:1.1.1.45]
E        comp139442_c1_seq56|intraflagellar; <a href="/dbget-bin/www_bget?ko:K13247">K13247</a>  CRYL1; L-gulonate 3-dehydrogenase [EC:1.1.1.45]
D      <a href="/dbget-bin/www_bget?ec:1.1.1.46">1.1.1.46</a>  L-arabinose 1-dehydrogenase
D      <a href="/dbget-bin/www_bget?ec:1.1.1.47">1.1.1.47</a>  glucose 1-dehydrogenase
E        comp140649_c1_seq3|gdh; <a href="/dbget-bin/www_bget?ko:K13937">K13937</a>  H6PD; hexose-6-phosphate dehydrogenase [EC:1.1.1.47 3.1.1.31]
D      <a href="/dbget-bin/www_bget?ec:1.1.1.48">1.1.1.48</a>  D-galactose 1-dehydrogenase
D      <a href="/dbget-bin/www_bget?ec:1.1.1.49">1.1.1.49</a>  glucose-6-phosphate dehydrogenase
E        comp140864_c4_seq2|glucose-6-phosphate; <a href="/dbget-bin/www_bget?ko:K00036">K00036</a>  G6PD, zwf; glucose-6-phosphate 1-dehydrogenase [EC:1.1.1.49]
E        comp140864_c4_seq11|glucose-6-phosphate; <a href="/dbget-bin/www_bget?ko:K00036">K00036</a>  G6PD, zwf; glucose-6-phosphate 1-dehydrogenase [EC:1.1.1.49]
E        comp140864_c4_seq14|glucose-6-phosphate; <a href="/dbget-bin/www_bget?ko:K00036">K00036</a>  G6PD, zwf; glucose-6-phosphate 1-dehydrogenase [EC:1.1.1.49]
E        comp140864_c4_seq17|glucose-6-phosphate; <a href="/dbget-bin/www_bget?ko:K00036">K00036</a>  G6PD, zwf; glucose-6-phosphate 1-dehydrogenase [EC:1.1.1.49]
D      <a href="/dbget-bin/www_bget?ec:1.1.1.50">1.1.1.50</a>  3alpha-hydroxysteroid 3-dehydrogenase (B-specific)
D      <a href="/dbget-bin/www_bget?ec:1.1.1.51">1.1.1.51</a>  3(or 17)beta-hydroxysteroid dehydrogenase
D      <a href="/dbget-bin/www_bget?ec:1.1.1.52">1.1.1.52</a>  3alpha-hydroxycholanate dehydrogenase
D      <a href="/dbget-bin/www_bget?ec:1.1.1.53">1.1.1.53</a>  3alpha(or 20beta)-hydroxysteroid dehydrogenase
D      <a href="/dbget-bin/www_bget?ec:1.1.1.54">1.1.1.54</a>  allyl-alcohol dehydrogenase
D      <a href="/dbget-bin/www_bget?ec:1.1.1.55">1.1.1.55</a>  lactaldehyde reductase (NADPH)
D      <a href="/dbget-bin/www_bget?ec:1.1.1.56">1.1.1.56</a>  ribitol 2-dehydrogenase
D      <a href="/dbget-bin/www_bget?ec:1.1.1.57">1.1.1.57</a>  fructuronate reductase
D      <a href="/dbget-bin/www_bget?ec:1.1.1.58">1.1.1.58</a>  tagaturonate reductase
D      <a href="/dbget-bin/www_bget?ec:1.1.1.59">1.1.1.59</a>  3-hydroxypropionate dehydrogenase
D      <a href="/dbget-bin/www_bget?ec:1.1.1.60">1.1.1.60</a>  2-hydroxy-3-oxopropionate reductase
D      <a href="/dbget-bin/www_bget?ec:1.1.1.61">1.1.1.61</a>  4-hydroxybutyrate dehydrogenase
D      <a href="/dbget-bin/www_bget?ec:1.1.1.62">1.1.1.62</a>  17beta-estradiol 17-dehydrogenase
E        comp138339_c0_seq15|estradiol; <a href="/dbget-bin/www_bget?ko:K10251">K10251</a>  HSD17B12, KAR, IFA38; 17beta-estradiol 17-dehydrogenase / very-long-chain 3-oxoacyl-CoA reductase [EC:1.1.1.62 1.1.1.330]
E        comp138339_c0_seq34|estradiol; <a href="/dbget-bin/www_bget?ko:K10251">K10251</a>  HSD17B12, KAR, IFA38; 17beta-estradiol 17-dehydrogenase / very-long-chain 3-oxoacyl-CoA reductase [EC:1.1.1.62 1.1.1.330]
E        comp138339_c0_seq38|estradiol; <a href="/dbget-bin/www_bget?ko:K10251">K10251</a>  HSD17B12, KAR, IFA38; 17beta-estradiol 17-dehydrogenase / very-long-chain 3-oxoacyl-CoA reductase [EC:1.1.1.62 1.1.1.330]
E        comp138339_c0_seq39|estradiol; <a href="/dbget-bin/www_bget?ko:K10251">K10251</a>  HSD17B12, KAR, IFA38; 17beta-estradiol 17-dehydrogenase / very-long-chain 3-oxoacyl-CoA reductase [EC:1.1.1.62 1.1.1.330]
E        comp140872_c3_seq1|estradiol; <a href="/dbget-bin/www_bget?ko:K13368">K13368</a>  HSD17B2; 17beta-estradiol 17-dehydrogenase / 3alpha(17beta)-hydroxysteroid dehydrogenase (NAD+) [EC:1.1.1.62 1.1.1.239]
E        comp140872_c3_seq2|estradiol; <a href="/dbget-bin/www_bget?ko:K13368">K13368</a>  HSD17B2; 17beta-estradiol 17-dehydrogenase / 3alpha(17beta)-hydroxysteroid dehydrogenase (NAD+) [EC:1.1.1.62 1.1.1.239]
E        comp144027_c1_seq15|hydroxysteroid; <a href="/dbget-bin/www_bget?ko:K13370">K13370</a>  HSD17B8; 17beta-estradiol 17-dehydrogenase / 3alpha(17beta)-hydroxysteroid dehydrogenase (NAD+) [EC:1.1.1.62 1.1.1.239]
E        comp144027_c1_seq35|hydroxysteroid; <a href="/dbget-bin/www_bget?ko:K13370">K13370</a>  HSD17B8; 17beta-estradiol 17-dehydrogenase / 3alpha(17beta)-hydroxysteroid dehydrogenase (NAD+) [EC:1.1.1.62 1.1.1.239]
E        comp144027_c1_seq46|hydroxysteroid; <a href="/dbget-bin/www_bget?ko:K13370">K13370</a>  HSD17B8; 17beta-estradiol 17-dehydrogenase / 3alpha(17beta)-hydroxysteroid dehydrogenase (NAD+) [EC:1.1.1.62 1.1.1.239]
E        comp131138_c0_seq4|3-keto-steroid; <a href="/dbget-bin/www_bget?ko:K13373">K13373</a>  HSD17B7; 17beta-estradiol 17-dehydrogenase / 3beta-hydroxysteroid 3-dehydrogenase [EC:1.1.1.62 1.1.1.270]
D      <a href="/dbget-bin/www_bget?ec:1.1.1.64">1.1.1.64</a>  testosterone 17beta-dehydrogenase (NADP+)
D      <a href="/dbget-bin/www_bget?ec:1.1.1.65">1.1.1.65</a>  pyridoxine 4-dehydrogenase
D      <a href="/dbget-bin/www_bget?ec:1.1.1.66">1.1.1.66</a>  omega-hydroxydecanoate dehydrogenase
D      <a href="/dbget-bin/www_bget?ec:1.1.1.67">1.1.1.67</a>  mannitol 2-dehydrogenase
D      <a href="/dbget-bin/www_bget?ec:1.1.1.69">1.1.1.69</a>  gluconate 5-dehydrogenase
D      <a href="/dbget-bin/www_bget?ec:1.1.1.71">1.1.1.71</a>  alcohol dehydrogenase [NAD(P)+]
D      <a href="/dbget-bin/www_bget?ec:1.1.1.72">1.1.1.72</a>  glycerol dehydrogenase (NADP+)
D      <a href="/dbget-bin/www_bget?ec:1.1.1.73">1.1.1.73</a>  octanol dehydrogenase
D      <a href="/dbget-bin/www_bget?ec:1.1.1.75">1.1.1.75</a>  (R)-aminopropanol dehydrogenase
D      <a href="/dbget-bin/www_bget?ec:1.1.1.76">1.1.1.76</a>  (S,S)-butanediol dehydrogenase
D      <a href="/dbget-bin/www_bget?ec:1.1.1.77">1.1.1.77</a>  lactaldehyde reductase
D      <a href="/dbget-bin/www_bget?ec:1.1.1.78">1.1.1.78</a>  methylglyoxal reductase (NADH-dependent)
D      <a href="/dbget-bin/www_bget?ec:1.1.1.79">1.1.1.79</a>  glyoxylate reductase (NADP+)
E        comp133043_c0_seq3|glyoxylate; <a href="/dbget-bin/www_bget?ko:K00049">K00049</a>  GRHPR; glyoxylate/hydroxypyruvate reductase [EC:1.1.1.79 1.1.1.81]
E        comp134923_c0_seq3|glyoxylate; <a href="/dbget-bin/www_bget?ko:K00049">K00049</a>  GRHPR; glyoxylate/hydroxypyruvate reductase [EC:1.1.1.79 1.1.1.81]
D      <a href="/dbget-bin/www_bget?ec:1.1.1.80">1.1.1.80</a>  isopropanol dehydrogenase (NADP+)
D      <a href="/dbget-bin/www_bget?ec:1.1.1.81">1.1.1.81</a>  hydroxypyruvate reductase
E        comp133043_c0_seq3|glyoxylate; <a href="/dbget-bin/www_bget?ko:K00049">K00049</a>  GRHPR; glyoxylate/hydroxypyruvate reductase [EC:1.1.1.79 1.1.1.81]
E        comp134923_c0_seq3|glyoxylate; <a href="/dbget-bin/www_bget?ko:K00049">K00049</a>  GRHPR; glyoxylate/hydroxypyruvate reductase [EC:1.1.1.79 1.1.1.81]
D      <a href="/dbget-bin/www_bget?ec:1.1.1.82">1.1.1.82</a>  malate dehydrogenase (NADP+)
D      <a href="/dbget-bin/www_bget?ec:1.1.1.83">1.1.1.83</a>  D-malate dehydrogenase (decarboxylating)
D      <a href="/dbget-bin/www_bget?ec:1.1.1.84">1.1.1.84</a>  dimethylmalate dehydrogenase
D      <a href="/dbget-bin/www_bget?ec:1.1.1.85">1.1.1.85</a>  3-isopropylmalate dehydrogenase
D      <a href="/dbget-bin/www_bget?ec:1.1.1.86">1.1.1.86</a>  ketol-acid reductoisomerase
D      <a href="/dbget-bin/www_bget?ec:1.1.1.87">1.1.1.87</a>  homoisocitrate dehydrogenase
D      <a href="/dbget-bin/www_bget?ec:1.1.1.88">1.1.1.88</a>  hydroxymethylglutaryl-CoA reductase
D      <a href="/dbget-bin/www_bget?ec:1.1.1.90">1.1.1.90</a>  aryl-alcohol dehydrogenase
D      <a href="/dbget-bin/www_bget?ec:1.1.1.91">1.1.1.91</a>  aryl-alcohol dehydrogenase (NADP+)
D      <a href="/dbget-bin/www_bget?ec:1.1.1.92">1.1.1.92</a>  oxaloglycolate reductase (decarboxylating)
D      <a href="/dbget-bin/www_bget?ec:1.1.1.93">1.1.1.93</a>  tartrate dehydrogenase
D      <a href="/dbget-bin/www_bget?ec:1.1.1.94">1.1.1.94</a>  glycerol-3-phosphate dehydrogenase [NAD(P)+]
D      <a href="/dbget-bin/www_bget?ec:1.1.1.95">1.1.1.95</a>  phosphoglycerate dehydrogenase
E        comp132036_c0_seq1|d-3-phosphoglycerate; <a href="/dbget-bin/www_bget?ko:K00058">K00058</a>  serA, PHGDH; D-3-phosphoglycerate dehydrogenase [EC:1.1.1.95]
D      <a href="/dbget-bin/www_bget?ec:1.1.1.96">1.1.1.96</a>  diiodophenylpyruvate reductase
D      <a href="/dbget-bin/www_bget?ec:1.1.1.97">1.1.1.97</a>  3-hydroxybenzyl-alcohol dehydrogenase
D      <a href="/dbget-bin/www_bget?ec:1.1.1.98">1.1.1.98</a>  (R)-2-hydroxy-fatty-acid dehydrogenase
D      <a href="/dbget-bin/www_bget?ec:1.1.1.99">1.1.1.99</a>  (S)-2-hydroxy-fatty-acid dehydrogenase
D      <a href="/dbget-bin/www_bget?ec:1.1.1.100">1.1.1.100</a>  3-oxoacyl-[acyl-carrier-protein] reductase
D      <a href="/dbget-bin/www_bget?ec:1.1.1.101">1.1.1.101</a>  acylglycerone-phosphate reductase
D      <a href="/dbget-bin/www_bget?ec:1.1.1.102">1.1.1.102</a>  3-dehydrosphinganine reductase
E        comp140739_c1_seq2|3-ketodihydrosphingosine; <a href="/dbget-bin/www_bget?ko:K04708">K04708</a>  E1.1.1.102; 3-dehydrosphinganine reductase [EC:1.1.1.102]
E        comp140739_c1_seq5|3-ketodihydrosphingosine; <a href="/dbget-bin/www_bget?ko:K04708">K04708</a>  E1.1.1.102; 3-dehydrosphinganine reductase [EC:1.1.1.102]
D      <a href="/dbget-bin/www_bget?ec:1.1.1.103">1.1.1.103</a>  L-threonine 3-dehydrogenase
E        comp133840_c0_seq5|l-threonine; <a href="/dbget-bin/www_bget?ko:K15789">K15789</a>  TDH; threonine 3-dehydrogenase [EC:1.1.1.103]
E        comp133840_c0_seq7|l-threonine; <a href="/dbget-bin/www_bget?ko:K15789">K15789</a>  TDH; threonine 3-dehydrogenase [EC:1.1.1.103]
E        comp133840_c0_seq8|l-threonine; <a href="/dbget-bin/www_bget?ko:K15789">K15789</a>  TDH; threonine 3-dehydrogenase [EC:1.1.1.103]
E        comp133840_c0_seq12|l-threonine; <a href="/dbget-bin/www_bget?ko:K15789">K15789</a>  TDH; threonine 3-dehydrogenase [EC:1.1.1.103]
D      <a href="/dbget-bin/www_bget?ec:1.1.1.104">1.1.1.104</a>  4-oxoproline reductase
D      <a href="/dbget-bin/www_bget?ec:1.1.1.105">1.1.1.105</a>  all-trans-retinol dehydrogenase (NAD+)
E        comp127812_c0_seq2|epidermal; <a href="/dbget-bin/www_bget?ko:K15734">K15734</a>  SDR16C5; all-trans-retinol dehydrogenase (NAD+) [EC:1.1.1.105]
D      <a href="/dbget-bin/www_bget?ec:1.1.1.106">1.1.1.106</a>  pantoate 4-dehydrogenase
D      <a href="/dbget-bin/www_bget?ec:1.1.1.107">1.1.1.107</a>  pyridoxal 4-dehydrogenase
D      <a href="/dbget-bin/www_bget?ec:1.1.1.108">1.1.1.108</a>  carnitine 3-dehydrogenase
D      <a href="/dbget-bin/www_bget?ec:1.1.1.110">1.1.1.110</a>  indolelactate dehydrogenase
D      <a href="/dbget-bin/www_bget?ec:1.1.1.111">1.1.1.111</a>  3-(imidazol-5-yl)lactate dehydrogenase
D      <a href="/dbget-bin/www_bget?ec:1.1.1.112">1.1.1.112</a>  indanol dehydrogenase
D      <a href="/dbget-bin/www_bget?ec:1.1.1.113">1.1.1.113</a>  L-xylose 1-dehydrogenase
D      <a href="/dbget-bin/www_bget?ec:1.1.1.114">1.1.1.114</a>  apiose 1-reductase
D      <a href="/dbget-bin/www_bget?ec:1.1.1.115">1.1.1.115</a>  ribose 1-dehydrogenase (NADP+)
D      <a href="/dbget-bin/www_bget?ec:1.1.1.116">1.1.1.116</a>  D-arabinose 1-dehydrogenase (NAD+)
D      <a href="/dbget-bin/www_bget?ec:1.1.1.117">1.1.1.117</a>  D-arabinose 1-dehydrogenase [NAD(P)+]
D      <a href="/dbget-bin/www_bget?ec:1.1.1.118">1.1.1.118</a>  glucose 1-dehydrogenase (NAD+)
D      <a href="/dbget-bin/www_bget?ec:1.1.1.119">1.1.1.119</a>  glucose 1-dehydrogenase (NADP+)
D      <a href="/dbget-bin/www_bget?ec:1.1.1.120">1.1.1.120</a>  galactose 1-dehydrogenase (NADP+)
D      <a href="/dbget-bin/www_bget?ec:1.1.1.121">1.1.1.121</a>  aldose 1-dehydrogenase (NAD+)
D      <a href="/dbget-bin/www_bget?ec:1.1.1.122">1.1.1.122</a>  D-threo-aldose 1-dehydrogenase
D      <a href="/dbget-bin/www_bget?ec:1.1.1.123">1.1.1.123</a>  sorbose 5-dehydrogenase (NADP+)
D      <a href="/dbget-bin/www_bget?ec:1.1.1.124">1.1.1.124</a>  fructose 5-dehydrogenase (NADP+)
D      <a href="/dbget-bin/www_bget?ec:1.1.1.125">1.1.1.125</a>  2-deoxy-D-gluconate 3-dehydrogenase
D      <a href="/dbget-bin/www_bget?ec:1.1.1.126">1.1.1.126</a>  2-dehydro-3-deoxy-D-gluconate 6-dehydrogenase
D      <a href="/dbget-bin/www_bget?ec:1.1.1.127">1.1.1.127</a>  2-dehydro-3-deoxy-D-gluconate 5-dehydrogenase
D      <a href="/dbget-bin/www_bget?ec:1.1.1.129">1.1.1.129</a>  L-threonate 3-dehydrogenase
D      <a href="/dbget-bin/www_bget?ec:1.1.1.130">1.1.1.130</a>  3-dehydro-L-gulonate 2-dehydrogenase
D      <a href="/dbget-bin/www_bget?ec:1.1.1.131">1.1.1.131</a>  mannuronate reductase
D      <a href="/dbget-bin/www_bget?ec:1.1.1.132">1.1.1.132</a>  GDP-mannose 6-dehydrogenase
D      <a href="/dbget-bin/www_bget?ec:1.1.1.133">1.1.1.133</a>  dTDP-4-dehydrorhamnose reductase
D      <a href="/dbget-bin/www_bget?ec:1.1.1.134">1.1.1.134</a>  dTDP-6-deoxy-L-talose 4-dehydrogenase (NADP+)
D      <a href="/dbget-bin/www_bget?ec:1.1.1.135">1.1.1.135</a>  GDP-6-deoxy-D-talose 4-dehydrogenase
D      <a href="/dbget-bin/www_bget?ec:1.1.1.136">1.1.1.136</a>  UDP-N-acetylglucosamine 6-dehydrogenase
D      <a href="/dbget-bin/www_bget?ec:1.1.1.137">1.1.1.137</a>  ribitol-5-phosphate 2-dehydrogenase
D      <a href="/dbget-bin/www_bget?ec:1.1.1.138">1.1.1.138</a>  mannitol 2-dehydrogenase (NADP+)
D      <a href="/dbget-bin/www_bget?ec:1.1.1.140">1.1.1.140</a>  sorbitol-6-phosphate 2-dehydrogenase
D      <a href="/dbget-bin/www_bget?ec:1.1.1.141">1.1.1.141</a>  15-hydroxyprostaglandin dehydrogenase (NAD+)
E        comp128645_c0_seq2|15-hydroxyprostaglandin; <a href="/dbget-bin/www_bget?ko:K00069">K00069</a>  HPGD; 15-hydroxyprostaglandin dehydrogenase (NAD) [EC:1.1.1.141]
D      <a href="/dbget-bin/www_bget?ec:1.1.1.142">1.1.1.142</a>  D-pinitol dehydrogenase
D      <a href="/dbget-bin/www_bget?ec:1.1.1.143">1.1.1.143</a>  sequoyitol dehydrogenase
D      <a href="/dbget-bin/www_bget?ec:1.1.1.144">1.1.1.144</a>  perillyl-alcohol dehydrogenase
D      <a href="/dbget-bin/www_bget?ec:1.1.1.145">1.1.1.145</a>  3beta-hydroxy-Delta5-steroid dehydrogenase
D      <a href="/dbget-bin/www_bget?ec:1.1.1.146">1.1.1.146</a>  11beta-hydroxysteroid dehydrogenase
D      <a href="/dbget-bin/www_bget?ec:1.1.1.147">1.1.1.147</a>  16alpha-hydroxysteroid dehydrogenase
D      <a href="/dbget-bin/www_bget?ec:1.1.1.148">1.1.1.148</a>  estradiol 17alpha-dehydrogenase
D      <a href="/dbget-bin/www_bget?ec:1.1.1.149">1.1.1.149</a>  20alpha-hydroxysteroid dehydrogenase
D      <a href="/dbget-bin/www_bget?ec:1.1.1.150">1.1.1.150</a>  21-hydroxysteroid dehydrogenase (NAD+)
D      <a href="/dbget-bin/www_bget?ec:1.1.1.151">1.1.1.151</a>  21-hydroxysteroid dehydrogenase (NADP+)
D      <a href="/dbget-bin/www_bget?ec:1.1.1.152">1.1.1.152</a>  3alpha-hydroxy-5beta-androstane-17-one 3alpha-dehydrogenase
D      <a href="/dbget-bin/www_bget?ec:1.1.1.153">1.1.1.153</a>  sepiapterin reductase (L-erythro-7,8-dihydrobiopterin forming)
E        comp136483_c0_seq1|sepiapterin; <a href="/dbget-bin/www_bget?ko:K00072">K00072</a>  SPR; sepiapterin reductase [EC:1.1.1.153]
D      <a href="/dbget-bin/www_bget?ec:1.1.1.154">1.1.1.154</a>  ureidoglycolate dehydrogenase
D      <a href="/dbget-bin/www_bget?ec:1.1.1.156">1.1.1.156</a>  glycerol 2-dehydrogenase (NADP+)
D      <a href="/dbget-bin/www_bget?ec:1.1.1.157">1.1.1.157</a>  3-hydroxybutyryl-CoA dehydrogenase
D      <a href="/dbget-bin/www_bget?ec:1.1.1.159">1.1.1.159</a>  7alpha-hydroxysteroid dehydrogenase
D      <a href="/dbget-bin/www_bget?ec:1.1.1.160">1.1.1.160</a>  dihydrobunolol dehydrogenase
D      <a href="/dbget-bin/www_bget?ec:1.1.1.162">1.1.1.162</a>  erythrulose reductase
D      <a href="/dbget-bin/www_bget?ec:1.1.1.163">1.1.1.163</a>  cyclopentanol dehydrogenase
D      <a href="/dbget-bin/www_bget?ec:1.1.1.164">1.1.1.164</a>  hexadecanol dehydrogenase
D      <a href="/dbget-bin/www_bget?ec:1.1.1.165">1.1.1.165</a>  2-alkyn-1-ol dehydrogenase
D      <a href="/dbget-bin/www_bget?ec:1.1.1.166">1.1.1.166</a>  hydroxycyclohexanecarboxylate dehydrogenase
D      <a href="/dbget-bin/www_bget?ec:1.1.1.167">1.1.1.167</a>  hydroxymalonate dehydrogenase
D      <a href="/dbget-bin/www_bget?ec:1.1.1.168">1.1.1.168</a>  2-dehydropantolactone reductase (A-specific)
D      <a href="/dbget-bin/www_bget?ec:1.1.1.169">1.1.1.169</a>  2-dehydropantoate 2-reductase
D      <a href="/dbget-bin/www_bget?ec:1.1.1.170">1.1.1.170</a>  3beta-hydroxysteroid-4alpha-carboxylate 3-dehydrogenase (decarboxylating)
E        comp127918_c0_seq3|nad; <a href="/dbget-bin/www_bget?ko:K07748">K07748</a>  E1.1.1.170, NSDHL, ERG26; sterol-4alpha-carboxylate 3-dehydrogenase (decarboxylating) [EC:1.1.1.170]
E        comp127918_c0_seq4|nad; <a href="/dbget-bin/www_bget?ko:K07748">K07748</a>  E1.1.1.170, NSDHL, ERG26; sterol-4alpha-carboxylate 3-dehydrogenase (decarboxylating) [EC:1.1.1.170]
D      <a href="/dbget-bin/www_bget?ec:1.1.1.172">1.1.1.172</a>  2-oxoadipate reductase
D      <a href="/dbget-bin/www_bget?ec:1.1.1.173">1.1.1.173</a>  L-rhamnose 1-dehydrogenase
D      <a href="/dbget-bin/www_bget?ec:1.1.1.174">1.1.1.174</a>  cyclohexane-1,2-diol dehydrogenase
D      <a href="/dbget-bin/www_bget?ec:1.1.1.175">1.1.1.175</a>  D-xylose 1-dehydrogenase
D      <a href="/dbget-bin/www_bget?ec:1.1.1.176">1.1.1.176</a>  12alpha-hydroxysteroid dehydrogenase
D      <a href="/dbget-bin/www_bget?ec:1.1.1.177">1.1.1.177</a>  glycerol-3-phosphate 1-dehydrogenase (NADP+)
D      <a href="/dbget-bin/www_bget?ec:1.1.1.178">1.1.1.178</a>  3-hydroxy-2-methylbutyryl-CoA dehydrogenase
E        comp137799_c0_seq1|3-hydroxyacyl-; <a href="/dbget-bin/www_bget?ko:K08683">K08683</a>  HSD17B10; 3-hydroxyacyl-CoA dehydrogenase / 3-hydroxy-2-methylbutyryl-CoA dehydrogenase [EC:1.1.1.35 1.1.1.178]
E        comp137799_c0_seq2|3-hydroxyacyl-; <a href="/dbget-bin/www_bget?ko:K08683">K08683</a>  HSD17B10; 3-hydroxyacyl-CoA dehydrogenase / 3-hydroxy-2-methylbutyryl-CoA dehydrogenase [EC:1.1.1.35 1.1.1.178]
D      <a href="/dbget-bin/www_bget?ec:1.1.1.179">1.1.1.179</a>  D-xylose 1-dehydrogenase (NADP+)
E        comp130271_c0_seq1|trans-; <a href="/dbget-bin/www_bget?ko:K00078">K00078</a>  DHDH; dihydrodiol dehydrogenase / D-xylose 1-dehydrogenase (NADP) [EC:1.3.1.20 1.1.1.179]
E        comp130271_c0_seq6|trans-; <a href="/dbget-bin/www_bget?ko:K00078">K00078</a>  DHDH; dihydrodiol dehydrogenase / D-xylose 1-dehydrogenase (NADP) [EC:1.3.1.20 1.1.1.179]
E        comp130271_c0_seq8|trans-; <a href="/dbget-bin/www_bget?ko:K00078">K00078</a>  DHDH; dihydrodiol dehydrogenase / D-xylose 1-dehydrogenase (NADP) [EC:1.3.1.20 1.1.1.179]
E        comp130271_c0_seq25|trans-; <a href="/dbget-bin/www_bget?ko:K00078">K00078</a>  DHDH; dihydrodiol dehydrogenase / D-xylose 1-dehydrogenase (NADP) [EC:1.3.1.20 1.1.1.179]
E        comp130271_c0_seq31|trans-; <a href="/dbget-bin/www_bget?ko:K00078">K00078</a>  DHDH; dihydrodiol dehydrogenase / D-xylose 1-dehydrogenase (NADP) [EC:1.3.1.20 1.1.1.179]
E        comp130271_c0_seq33|trans-; <a href="/dbget-bin/www_bget?ko:K00078">K00078</a>  DHDH; dihydrodiol dehydrogenase / D-xylose 1-dehydrogenase (NADP) [EC:1.3.1.20 1.1.1.179]
E        comp131524_c0_seq1|trans-; <a href="/dbget-bin/www_bget?ko:K00078">K00078</a>  DHDH; dihydrodiol dehydrogenase / D-xylose 1-dehydrogenase (NADP) [EC:1.3.1.20 1.1.1.179]
E        comp131524_c0_seq2|trans-; <a href="/dbget-bin/www_bget?ko:K00078">K00078</a>  DHDH; dihydrodiol dehydrogenase / D-xylose 1-dehydrogenase (NADP) [EC:1.3.1.20 1.1.1.179]
D      <a href="/dbget-bin/www_bget?ec:1.1.1.181">1.1.1.181</a>  cholest-5-ene-3beta,7alpha-diol 3beta-dehydrogenase
E        comp140462_c0_seq1|hydroxy-delta-5-steroid; <a href="/dbget-bin/www_bget?ko:K12408">K12408</a>  HSD3B7; cholest-5-ene-3beta,7alpha-diol 3beta-dehydrogenase [EC:1.1.1.181]
E        comp140462_c0_seq3|hydroxy-delta-5-steroid; <a href="/dbget-bin/www_bget?ko:K12408">K12408</a>  HSD3B7; cholest-5-ene-3beta,7alpha-diol 3beta-dehydrogenase [EC:1.1.1.181]
D      <a href="/dbget-bin/www_bget?ec:1.1.1.183">1.1.1.183</a>  geraniol dehydrogenase (NADP+)
D      <a href="/dbget-bin/www_bget?ec:1.1.1.184">1.1.1.184</a>  carbonyl reductase (NADPH)
E        comp128013_c0_seq3|carbonyl; <a href="/dbget-bin/www_bget?ko:K00079">K00079</a>  CBR1; carbonyl reductase 1 [EC:1.1.1.184 1.1.1.189 1.1.1.197]
E        comp134525_c0_seq2|carbonyl; <a href="/dbget-bin/www_bget?ko:K00079">K00079</a>  CBR1; carbonyl reductase 1 [EC:1.1.1.184 1.1.1.189 1.1.1.197]
E        comp134525_c0_seq5|carbonyl; <a href="/dbget-bin/www_bget?ko:K00079">K00079</a>  CBR1; carbonyl reductase 1 [EC:1.1.1.184 1.1.1.189 1.1.1.197]
E        comp134525_c0_seq13|carbonyl; <a href="/dbget-bin/www_bget?ko:K00079">K00079</a>  CBR1; carbonyl reductase 1 [EC:1.1.1.184 1.1.1.189 1.1.1.197]
E        comp142619_c1_seq14|carbonyl; <a href="/dbget-bin/www_bget?ko:K00079">K00079</a>  CBR1; carbonyl reductase 1 [EC:1.1.1.184 1.1.1.189 1.1.1.197]
E        comp142619_c1_seq35|carbonyl; <a href="/dbget-bin/www_bget?ko:K00079">K00079</a>  CBR1; carbonyl reductase 1 [EC:1.1.1.184 1.1.1.189 1.1.1.197]
E        comp142619_c1_seq59|carbonyl; <a href="/dbget-bin/www_bget?ko:K00079">K00079</a>  CBR1; carbonyl reductase 1 [EC:1.1.1.184 1.1.1.189 1.1.1.197]
E        comp142619_c1_seq74|carbonyl; <a href="/dbget-bin/www_bget?ko:K00079">K00079</a>  CBR1; carbonyl reductase 1 [EC:1.1.1.184 1.1.1.189 1.1.1.197]
E        comp142619_c1_seq78|carbonyl; <a href="/dbget-bin/www_bget?ko:K00079">K00079</a>  CBR1; carbonyl reductase 1 [EC:1.1.1.184 1.1.1.189 1.1.1.197]
D      <a href="/dbget-bin/www_bget?ec:1.1.1.185">1.1.1.185</a>  L-glycol dehydrogenase
D      <a href="/dbget-bin/www_bget?ec:1.1.1.186">1.1.1.186</a>  dTDP-galactose 6-dehydrogenase
D      <a href="/dbget-bin/www_bget?ec:1.1.1.187">1.1.1.187</a>  GDP-4-dehydro-D-rhamnose reductase
D      <a href="/dbget-bin/www_bget?ec:1.1.1.188">1.1.1.188</a>  prostaglandin-F synthase
D      <a href="/dbget-bin/www_bget?ec:1.1.1.189">1.1.1.189</a>  prostaglandin-E2 9-reductase
E        comp128013_c0_seq3|carbonyl; <a href="/dbget-bin/www_bget?ko:K00079">K00079</a>  CBR1; carbonyl reductase 1 [EC:1.1.1.184 1.1.1.189 1.1.1.197]
E        comp134525_c0_seq2|carbonyl; <a href="/dbget-bin/www_bget?ko:K00079">K00079</a>  CBR1; carbonyl reductase 1 [EC:1.1.1.184 1.1.1.189 1.1.1.197]
E        comp134525_c0_seq5|carbonyl; <a href="/dbget-bin/www_bget?ko:K00079">K00079</a>  CBR1; carbonyl reductase 1 [EC:1.1.1.184 1.1.1.189 1.1.1.197]
E        comp134525_c0_seq13|carbonyl; <a href="/dbget-bin/www_bget?ko:K00079">K00079</a>  CBR1; carbonyl reductase 1 [EC:1.1.1.184 1.1.1.189 1.1.1.197]
E        comp142619_c1_seq14|carbonyl; <a href="/dbget-bin/www_bget?ko:K00079">K00079</a>  CBR1; carbonyl reductase 1 [EC:1.1.1.184 1.1.1.189 1.1.1.197]
E        comp142619_c1_seq35|carbonyl; <a href="/dbget-bin/www_bget?ko:K00079">K00079</a>  CBR1; carbonyl reductase 1 [EC:1.1.1.184 1.1.1.189 1.1.1.197]
E        comp142619_c1_seq59|carbonyl; <a href="/dbget-bin/www_bget?ko:K00079">K00079</a>  CBR1; carbonyl reductase 1 [EC:1.1.1.184 1.1.1.189 1.1.1.197]
E        comp142619_c1_seq74|carbonyl; <a href="/dbget-bin/www_bget?ko:K00079">K00079</a>  CBR1; carbonyl reductase 1 [EC:1.1.1.184 1.1.1.189 1.1.1.197]
E        comp142619_c1_seq78|carbonyl; <a href="/dbget-bin/www_bget?ko:K00079">K00079</a>  CBR1; carbonyl reductase 1 [EC:1.1.1.184 1.1.1.189 1.1.1.197]
D      <a href="/dbget-bin/www_bget?ec:1.1.1.190">1.1.1.190</a>  indole-3-acetaldehyde reductase (NADH)
D      <a href="/dbget-bin/www_bget?ec:1.1.1.191">1.1.1.191</a>  indole-3-acetaldehyde reductase (NADPH)
D      <a href="/dbget-bin/www_bget?ec:1.1.1.192">1.1.1.192</a>  long-chain-alcohol dehydrogenase
D      <a href="/dbget-bin/www_bget?ec:1.1.1.193">1.1.1.193</a>  5-amino-6-(5-phosphoribosylamino)uracil reductase
D      <a href="/dbget-bin/www_bget?ec:1.1.1.194">1.1.1.194</a>  coniferyl-alcohol dehydrogenase
D      <a href="/dbget-bin/www_bget?ec:1.1.1.195">1.1.1.195</a>  cinnamyl-alcohol dehydrogenase
D      <a href="/dbget-bin/www_bget?ec:1.1.1.196">1.1.1.196</a>  15-hydroxyprostaglandin-D dehydrogenase (NADP+)
D      <a href="/dbget-bin/www_bget?ec:1.1.1.197">1.1.1.197</a>  15-hydroxyprostaglandin dehydrogenase (NADP+)
E        comp128013_c0_seq3|carbonyl; <a href="/dbget-bin/www_bget?ko:K00079">K00079</a>  CBR1; carbonyl reductase 1 [EC:1.1.1.184 1.1.1.189 1.1.1.197]
E        comp134525_c0_seq2|carbonyl; <a href="/dbget-bin/www_bget?ko:K00079">K00079</a>  CBR1; carbonyl reductase 1 [EC:1.1.1.184 1.1.1.189 1.1.1.197]
E        comp134525_c0_seq5|carbonyl; <a href="/dbget-bin/www_bget?ko:K00079">K00079</a>  CBR1; carbonyl reductase 1 [EC:1.1.1.184 1.1.1.189 1.1.1.197]
E        comp134525_c0_seq13|carbonyl; <a href="/dbget-bin/www_bget?ko:K00079">K00079</a>  CBR1; carbonyl reductase 1 [EC:1.1.1.184 1.1.1.189 1.1.1.197]
E        comp142619_c1_seq14|carbonyl; <a href="/dbget-bin/www_bget?ko:K00079">K00079</a>  CBR1; carbonyl reductase 1 [EC:1.1.1.184 1.1.1.189 1.1.1.197]
E        comp142619_c1_seq35|carbonyl; <a href="/dbget-bin/www_bget?ko:K00079">K00079</a>  CBR1; carbonyl reductase 1 [EC:1.1.1.184 1.1.1.189 1.1.1.197]
E        comp142619_c1_seq59|carbonyl; <a href="/dbget-bin/www_bget?ko:K00079">K00079</a>  CBR1; carbonyl reductase 1 [EC:1.1.1.184 1.1.1.189 1.1.1.197]
E        comp142619_c1_seq74|carbonyl; <a href="/dbget-bin/www_bget?ko:K00079">K00079</a>  CBR1; carbonyl reductase 1 [EC:1.1.1.184 1.1.1.189 1.1.1.197]
E        comp142619_c1_seq78|carbonyl; <a href="/dbget-bin/www_bget?ko:K00079">K00079</a>  CBR1; carbonyl reductase 1 [EC:1.1.1.184 1.1.1.189 1.1.1.197]
D      <a href="/dbget-bin/www_bget?ec:1.1.1.198">1.1.1.198</a>  (+)-borneol dehydrogenase
D      <a href="/dbget-bin/www_bget?ec:1.1.1.199">1.1.1.199</a>  (S)-usnate reductase
D      <a href="/dbget-bin/www_bget?ec:1.1.1.200">1.1.1.200</a>  aldose-6-phosphate reductase (NADPH)
D      <a href="/dbget-bin/www_bget?ec:1.1.1.201">1.1.1.201</a>  7beta-hydroxysteroid dehydrogenase (NADP+)
D      <a href="/dbget-bin/www_bget?ec:1.1.1.202">1.1.1.202</a>  1,3-propanediol dehydrogenase
D      <a href="/dbget-bin/www_bget?ec:1.1.1.203">1.1.1.203</a>  uronate dehydrogenase
D      <a href="/dbget-bin/www_bget?ec:1.1.1.205">1.1.1.205</a>  IMP dehydrogenase
E        comp139973_c0_seq1|imp; <a href="/dbget-bin/www_bget?ko:K00088">K00088</a>  E1.1.1.205, guaB; IMP dehydrogenase [EC:1.1.1.205]
E        comp139973_c0_seq2|imp; <a href="/dbget-bin/www_bget?ko:K00088">K00088</a>  E1.1.1.205, guaB; IMP dehydrogenase [EC:1.1.1.205]
E        comp139973_c0_seq3|inosine-5; <a href="/dbget-bin/www_bget?ko:K00088">K00088</a>  E1.1.1.205, guaB; IMP dehydrogenase [EC:1.1.1.205]
E        comp139973_c0_seq4|imp; <a href="/dbget-bin/www_bget?ko:K00088">K00088</a>  E1.1.1.205, guaB; IMP dehydrogenase [EC:1.1.1.205]
E        comp139973_c0_seq5|imp; <a href="/dbget-bin/www_bget?ko:K00088">K00088</a>  E1.1.1.205, guaB; IMP dehydrogenase [EC:1.1.1.205]
E        comp139973_c0_seq6|imp; <a href="/dbget-bin/www_bget?ko:K00088">K00088</a>  E1.1.1.205, guaB; IMP dehydrogenase [EC:1.1.1.205]
E        comp139973_c0_seq7|imp; <a href="/dbget-bin/www_bget?ko:K00088">K00088</a>  E1.1.1.205, guaB; IMP dehydrogenase [EC:1.1.1.205]
E        comp139973_c0_seq8|inosine-5; <a href="/dbget-bin/www_bget?ko:K00088">K00088</a>  E1.1.1.205, guaB; IMP dehydrogenase [EC:1.1.1.205]
E        comp139973_c0_seq9|imp; <a href="/dbget-bin/www_bget?ko:K00088">K00088</a>  E1.1.1.205, guaB; IMP dehydrogenase [EC:1.1.1.205]
E        comp139973_c0_seq11|imp; <a href="/dbget-bin/www_bget?ko:K00088">K00088</a>  E1.1.1.205, guaB; IMP dehydrogenase [EC:1.1.1.205]
E        comp139973_c0_seq12|imp; <a href="/dbget-bin/www_bget?ko:K00088">K00088</a>  E1.1.1.205, guaB; IMP dehydrogenase [EC:1.1.1.205]
E        comp139973_c0_seq13|imp; <a href="/dbget-bin/www_bget?ko:K00088">K00088</a>  E1.1.1.205, guaB; IMP dehydrogenase [EC:1.1.1.205]
E        comp139973_c0_seq14|imp; <a href="/dbget-bin/www_bget?ko:K00088">K00088</a>  E1.1.1.205, guaB; IMP dehydrogenase [EC:1.1.1.205]
E        comp139973_c0_seq15|imp; <a href="/dbget-bin/www_bget?ko:K00088">K00088</a>  E1.1.1.205, guaB; IMP dehydrogenase [EC:1.1.1.205]
E        comp139973_c0_seq16|imp; <a href="/dbget-bin/www_bget?ko:K00088">K00088</a>  E1.1.1.205, guaB; IMP dehydrogenase [EC:1.1.1.205]
E        comp139973_c0_seq17|imp; <a href="/dbget-bin/www_bget?ko:K00088">K00088</a>  E1.1.1.205, guaB; IMP dehydrogenase [EC:1.1.1.205]
E        comp139973_c0_seq18|imp; <a href="/dbget-bin/www_bget?ko:K00088">K00088</a>  E1.1.1.205, guaB; IMP dehydrogenase [EC:1.1.1.205]
E        comp139973_c0_seq20|imp; <a href="/dbget-bin/www_bget?ko:K00088">K00088</a>  E1.1.1.205, guaB; IMP dehydrogenase [EC:1.1.1.205]
E        comp139973_c0_seq22|imp; <a href="/dbget-bin/www_bget?ko:K00088">K00088</a>  E1.1.1.205, guaB; IMP dehydrogenase [EC:1.1.1.205]
E        comp139973_c0_seq23|imp; <a href="/dbget-bin/www_bget?ko:K00088">K00088</a>  E1.1.1.205, guaB; IMP dehydrogenase [EC:1.1.1.205]
E        comp139973_c0_seq24|imp; <a href="/dbget-bin/www_bget?ko:K00088">K00088</a>  E1.1.1.205, guaB; IMP dehydrogenase [EC:1.1.1.205]
E        comp139973_c0_seq25|imp; <a href="/dbget-bin/www_bget?ko:K00088">K00088</a>  E1.1.1.205, guaB; IMP dehydrogenase [EC:1.1.1.205]
E        comp144732_c2_seq6|inosine-5; <a href="/dbget-bin/www_bget?ko:K00088">K00088</a>  E1.1.1.205, guaB; IMP dehydrogenase [EC:1.1.1.205]
E        comp144732_c2_seq15|inosine-5; <a href="/dbget-bin/www_bget?ko:K00088">K00088</a>  E1.1.1.205, guaB; IMP dehydrogenase [EC:1.1.1.205]
E        comp144732_c2_seq24|inosine-5; <a href="/dbget-bin/www_bget?ko:K00088">K00088</a>  E1.1.1.205, guaB; IMP dehydrogenase [EC:1.1.1.205]
E        comp144732_c2_seq34|inosine-5; <a href="/dbget-bin/www_bget?ko:K00088">K00088</a>  E1.1.1.205, guaB; IMP dehydrogenase [EC:1.1.1.205]
E        comp144732_c2_seq36|inosine-5; <a href="/dbget-bin/www_bget?ko:K00088">K00088</a>  E1.1.1.205, guaB; IMP dehydrogenase [EC:1.1.1.205]
E        comp144732_c2_seq48|inosine-5; <a href="/dbget-bin/www_bget?ko:K00088">K00088</a>  E1.1.1.205, guaB; IMP dehydrogenase [EC:1.1.1.205]
E        comp144732_c2_seq79|inosine-5; <a href="/dbget-bin/www_bget?ko:K00088">K00088</a>  E1.1.1.205, guaB; IMP dehydrogenase [EC:1.1.1.205]
E        comp144732_c2_seq81|inosine-5; <a href="/dbget-bin/www_bget?ko:K00088">K00088</a>  E1.1.1.205, guaB; IMP dehydrogenase [EC:1.1.1.205]
D      <a href="/dbget-bin/www_bget?ec:1.1.1.206">1.1.1.206</a>  tropinone reductase I
D      <a href="/dbget-bin/www_bget?ec:1.1.1.207">1.1.1.207</a>  (-)-menthol dehydrogenase
D      <a href="/dbget-bin/www_bget?ec:1.1.1.208">1.1.1.208</a>  (+)-neomenthol dehydrogenase
D      <a href="/dbget-bin/www_bget?ec:1.1.1.209">1.1.1.209</a>  3(or 17)alpha-hydroxysteroid dehydrogenase
D      <a href="/dbget-bin/www_bget?ec:1.1.1.210">1.1.1.210</a>  3beta(or 20alpha)-hydroxysteroid dehydrogenase
D      <a href="/dbget-bin/www_bget?ec:1.1.1.211">1.1.1.211</a>  long-chain-3-hydroxyacyl-CoA dehydrogenase
E        comp143786_c1_seq9|trifunctional; <a href="/dbget-bin/www_bget?ko:K07515">K07515</a>  HADHA; enoyl-CoA hydratase / long-chain 3-hydroxyacyl-CoA dehydrogenase [EC:4.2.1.17 1.1.1.211]
E        comp143786_c1_seq10|trifunctional; <a href="/dbget-bin/www_bget?ko:K07515">K07515</a>  HADHA; enoyl-CoA hydratase / long-chain 3-hydroxyacyl-CoA dehydrogenase [EC:4.2.1.17 1.1.1.211]
E        comp145494_c2_seq8|hydroxyacyl-coenzyme; <a href="/dbget-bin/www_bget?ko:K07515">K07515</a>  HADHA; enoyl-CoA hydratase / long-chain 3-hydroxyacyl-CoA dehydrogenase [EC:4.2.1.17 1.1.1.211]
E        comp145494_c2_seq11|hydroxyacyl-coenzyme; <a href="/dbget-bin/www_bget?ko:K07515">K07515</a>  HADHA; enoyl-CoA hydratase / long-chain 3-hydroxyacyl-CoA dehydrogenase [EC:4.2.1.17 1.1.1.211]
E        comp145494_c2_seq13|hydroxyacyl-coenzyme; <a href="/dbget-bin/www_bget?ko:K07515">K07515</a>  HADHA; enoyl-CoA hydratase / long-chain 3-hydroxyacyl-CoA dehydrogenase [EC:4.2.1.17 1.1.1.211]
E        comp145494_c2_seq18|hydroxyacyl-coenzyme; <a href="/dbget-bin/www_bget?ko:K07515">K07515</a>  HADHA; enoyl-CoA hydratase / long-chain 3-hydroxyacyl-CoA dehydrogenase [EC:4.2.1.17 1.1.1.211]
E        comp145494_c2_seq30|hydroxyacyl-coenzyme; <a href="/dbget-bin/www_bget?ko:K07515">K07515</a>  HADHA; enoyl-CoA hydratase / long-chain 3-hydroxyacyl-CoA dehydrogenase [EC:4.2.1.17 1.1.1.211]
D      <a href="/dbget-bin/www_bget?ec:1.1.1.212">1.1.1.212</a>  3-oxoacyl-[acyl-carrier-protein] reductase (NADH)
D      <a href="/dbget-bin/www_bget?ec:1.1.1.213">1.1.1.213</a>  3alpha-hydroxysteroid 3-dehydrogenase (A-specific)
D      <a href="/dbget-bin/www_bget?ec:1.1.1.214">1.1.1.214</a>  2-dehydropantolactone reductase (B-specific)
D      <a href="/dbget-bin/www_bget?ec:1.1.1.215">1.1.1.215</a>  gluconate 2-dehydrogenase
D      <a href="/dbget-bin/www_bget?ec:1.1.1.216">1.1.1.216</a>  farnesol dehydrogenase (NADP+)
D      <a href="/dbget-bin/www_bget?ec:1.1.1.217">1.1.1.217</a>  benzyl-2-methyl-hydroxybutyrate dehydrogenase
D      <a href="/dbget-bin/www_bget?ec:1.1.1.218">1.1.1.218</a>  morphine 6-dehydrogenase
D      <a href="/dbget-bin/www_bget?ec:1.1.1.219">1.1.1.219</a>  dihydrokaempferol 4-reductase
D      <a href="/dbget-bin/www_bget?ec:1.1.1.220">1.1.1.220</a>  6-pyruvoyltetrahydropterin 2'-reductase
D      <a href="/dbget-bin/www_bget?ec:1.1.1.221">1.1.1.221</a>  vomifoliol dehydrogenase
D      <a href="/dbget-bin/www_bget?ec:1.1.1.222">1.1.1.222</a>  (R)-4-hydroxyphenyllactate dehydrogenase
D      <a href="/dbget-bin/www_bget?ec:1.1.1.223">1.1.1.223</a>  isopiperitenol dehydrogenase
D      <a href="/dbget-bin/www_bget?ec:1.1.1.224">1.1.1.224</a>  mannose-6-phosphate 6-reductase
D      <a href="/dbget-bin/www_bget?ec:1.1.1.225">1.1.1.225</a>  chlordecone reductase
D      <a href="/dbget-bin/www_bget?ec:1.1.1.226">1.1.1.226</a>  4-hydroxycyclohexanecarboxylate dehydrogenase
D      <a href="/dbget-bin/www_bget?ec:1.1.1.227">1.1.1.227</a>  (-)-borneol dehydrogenase
D      <a href="/dbget-bin/www_bget?ec:1.1.1.228">1.1.1.228</a>  (+)-sabinol dehydrogenase
D      <a href="/dbget-bin/www_bget?ec:1.1.1.229">1.1.1.229</a>  diethyl 2-methyl-3-oxosuccinate reductase
D      <a href="/dbget-bin/www_bget?ec:1.1.1.230">1.1.1.230</a>  3alpha-hydroxyglycyrrhetinate dehydrogenase
D      <a href="/dbget-bin/www_bget?ec:1.1.1.231">1.1.1.231</a>  15-hydroxyprostaglandin-I dehydrogenase (NADP+)
D      <a href="/dbget-bin/www_bget?ec:1.1.1.232">1.1.1.232</a>  15-hydroxyicosatetraenoate dehydrogenase
D      <a href="/dbget-bin/www_bget?ec:1.1.1.233">1.1.1.233</a>  N-acylmannosamine 1-dehydrogenase
D      <a href="/dbget-bin/www_bget?ec:1.1.1.234">1.1.1.234</a>  flavanone 4-reductase
D      <a href="/dbget-bin/www_bget?ec:1.1.1.235">1.1.1.235</a>  8-oxocoformycin reductase
D      <a href="/dbget-bin/www_bget?ec:1.1.1.236">1.1.1.236</a>  tropinone reductase II
D      <a href="/dbget-bin/www_bget?ec:1.1.1.237">1.1.1.237</a>  hydroxyphenylpyruvate reductase
D      <a href="/dbget-bin/www_bget?ec:1.1.1.238">1.1.1.238</a>  12beta-hydroxysteroid dehydrogenase
D      <a href="/dbget-bin/www_bget?ec:1.1.1.239">1.1.1.239</a>  3alpha(17beta)-hydroxysteroid dehydrogenase (NAD+)
E        comp140872_c3_seq1|estradiol; <a href="/dbget-bin/www_bget?ko:K13368">K13368</a>  HSD17B2; 17beta-estradiol 17-dehydrogenase / 3alpha(17beta)-hydroxysteroid dehydrogenase (NAD+) [EC:1.1.1.62 1.1.1.239]
E        comp140872_c3_seq2|estradiol; <a href="/dbget-bin/www_bget?ko:K13368">K13368</a>  HSD17B2; 17beta-estradiol 17-dehydrogenase / 3alpha(17beta)-hydroxysteroid dehydrogenase (NAD+) [EC:1.1.1.62 1.1.1.239]
E        comp144027_c1_seq15|hydroxysteroid; <a href="/dbget-bin/www_bget?ko:K13370">K13370</a>  HSD17B8; 17beta-estradiol 17-dehydrogenase / 3alpha(17beta)-hydroxysteroid dehydrogenase (NAD+) [EC:1.1.1.62 1.1.1.239]
E        comp144027_c1_seq35|hydroxysteroid; <a href="/dbget-bin/www_bget?ko:K13370">K13370</a>  HSD17B8; 17beta-estradiol 17-dehydrogenase / 3alpha(17beta)-hydroxysteroid dehydrogenase (NAD+) [EC:1.1.1.62 1.1.1.239]
E        comp144027_c1_seq46|hydroxysteroid; <a href="/dbget-bin/www_bget?ko:K13370">K13370</a>  HSD17B8; 17beta-estradiol 17-dehydrogenase / 3alpha(17beta)-hydroxysteroid dehydrogenase (NAD+) [EC:1.1.1.62 1.1.1.239]
D      <a href="/dbget-bin/www_bget?ec:1.1.1.240">1.1.1.240</a>  N-acetylhexosamine 1-dehydrogenase
D      <a href="/dbget-bin/www_bget?ec:1.1.1.241">1.1.1.241</a>  6-endo-hydroxycineole dehydrogenase
D      <a href="/dbget-bin/www_bget?ec:1.1.1.243">1.1.1.243</a>  carveol dehydrogenase
D      <a href="/dbget-bin/www_bget?ec:1.1.1.244">1.1.1.244</a>  methanol dehydrogenase
D      <a href="/dbget-bin/www_bget?ec:1.1.1.245">1.1.1.245</a>  cyclohexanol dehydrogenase
D      <a href="/dbget-bin/www_bget?ec:1.1.1.246">1.1.1.246</a>  pterocarpin synthase
D      <a href="/dbget-bin/www_bget?ec:1.1.1.247">1.1.1.247</a>  codeinone reductase (NADPH)
D      <a href="/dbget-bin/www_bget?ec:1.1.1.248">1.1.1.248</a>  salutaridine reductase (NADPH)
D      <a href="/dbget-bin/www_bget?ec:1.1.1.250">1.1.1.250</a>  D-arabinitol 2-dehydrogenase
D      <a href="/dbget-bin/www_bget?ec:1.1.1.251">1.1.1.251</a>  galactitol-1-phosphate 5-dehydrogenase
D      <a href="/dbget-bin/www_bget?ec:1.1.1.252">1.1.1.252</a>  tetrahydroxynaphthalene reductase
D      <a href="/dbget-bin/www_bget?ec:1.1.1.254">1.1.1.254</a>  (S)-carnitine 3-dehydrogenase
D      <a href="/dbget-bin/www_bget?ec:1.1.1.255">1.1.1.255</a>  mannitol dehydrogenase
D      <a href="/dbget-bin/www_bget?ec:1.1.1.256">1.1.1.256</a>  fluoren-9-ol dehydrogenase
D      <a href="/dbget-bin/www_bget?ec:1.1.1.257">1.1.1.257</a>  4-(hydroxymethyl)benzenesulfonate dehydrogenase
D      <a href="/dbget-bin/www_bget?ec:1.1.1.258">1.1.1.258</a>  6-hydroxyhexanoate dehydrogenase
D      <a href="/dbget-bin/www_bget?ec:1.1.1.259">1.1.1.259</a>  3-hydroxypimeloyl-CoA dehydrogenase
D      <a href="/dbget-bin/www_bget?ec:1.1.1.260">1.1.1.260</a>  sulcatone reductase
D      <a href="/dbget-bin/www_bget?ec:1.1.1.261">1.1.1.261</a>  sn-glycerol-1-phosphate dehydrogenase
D      <a href="/dbget-bin/www_bget?ec:1.1.1.262">1.1.1.262</a>  4-hydroxythreonine-4-phosphate dehydrogenase
D      <a href="/dbget-bin/www_bget?ec:1.1.1.263">1.1.1.263</a>  1,5-anhydro-D-fructose reductase
D      <a href="/dbget-bin/www_bget?ec:1.1.1.264">1.1.1.264</a>  L-idonate 5-dehydrogenase
D      <a href="/dbget-bin/www_bget?ec:1.1.1.265">1.1.1.265</a>  3-methylbutanal reductase
D      <a href="/dbget-bin/www_bget?ec:1.1.1.266">1.1.1.266</a>  dTDP-4-dehydro-6-deoxyglucose reductase
D      <a href="/dbget-bin/www_bget?ec:1.1.1.267">1.1.1.267</a>  1-deoxy-D-xylulose-5-phosphate reductoisomerase
D      <a href="/dbget-bin/www_bget?ec:1.1.1.268">1.1.1.268</a>  2-(R)-hydroxypropyl-CoM dehydrogenase
D      <a href="/dbget-bin/www_bget?ec:1.1.1.269">1.1.1.269</a>  2-(S)-hydroxypropyl-CoM dehydrogenase
D      <a href="/dbget-bin/www_bget?ec:1.1.1.270">1.1.1.270</a>  3beta-hydroxysteroid 3-dehydrogenase
E        comp131138_c0_seq4|3-keto-steroid; <a href="/dbget-bin/www_bget?ko:K13373">K13373</a>  HSD17B7; 17beta-estradiol 17-dehydrogenase / 3beta-hydroxysteroid 3-dehydrogenase [EC:1.1.1.62 1.1.1.270]
D      <a href="/dbget-bin/www_bget?ec:1.1.1.271">1.1.1.271</a>  GDP-L-fucose synthase
E        comp141741_c0_seq3|tissue; <a href="/dbget-bin/www_bget?ko:K02377">K02377</a>  E1.1.1.271, fcl; GDP-L-fucose synthase [EC:1.1.1.271]
E        comp141741_c0_seq4|tissue; <a href="/dbget-bin/www_bget?ko:K02377">K02377</a>  E1.1.1.271, fcl; GDP-L-fucose synthase [EC:1.1.1.271]
E        comp141741_c0_seq9|tissue; <a href="/dbget-bin/www_bget?ko:K02377">K02377</a>  E1.1.1.271, fcl; GDP-L-fucose synthase [EC:1.1.1.271]
E        comp141741_c0_seq12|tissue; <a href="/dbget-bin/www_bget?ko:K02377">K02377</a>  E1.1.1.271, fcl; GDP-L-fucose synthase [EC:1.1.1.271]
D      <a href="/dbget-bin/www_bget?ec:1.1.1.272">1.1.1.272</a>  D-2-hydroxyacid dehydrogenase (NADP+)
D      <a href="/dbget-bin/www_bget?ec:1.1.1.273">1.1.1.273</a>  vellosimine dehydrogenase
D      <a href="/dbget-bin/www_bget?ec:1.1.1.274">1.1.1.274</a>  2,5-didehydrogluconate reductase (2-dehydro-D-gluconate-forming)
D      <a href="/dbget-bin/www_bget?ec:1.1.1.275">1.1.1.275</a>  (+)-trans-carveol dehydrogenase
D      <a href="/dbget-bin/www_bget?ec:1.1.1.276">1.1.1.276</a>  serine 3-dehydrogenase
D      <a href="/dbget-bin/www_bget?ec:1.1.1.277">1.1.1.277</a>  3beta-hydroxy-5beta-steroid dehydrogenase
D      <a href="/dbget-bin/www_bget?ec:1.1.1.278">1.1.1.278</a>  3beta-hydroxy-5alpha-steroid dehydrogenase
D      <a href="/dbget-bin/www_bget?ec:1.1.1.279">1.1.1.279</a>  (R)-3-hydroxyacid-ester dehydrogenase
D      <a href="/dbget-bin/www_bget?ec:1.1.1.280">1.1.1.280</a>  (S)-3-hydroxyacid-ester dehydrogenase
D      <a href="/dbget-bin/www_bget?ec:1.1.1.281">1.1.1.281</a>  GDP-4-dehydro-6-deoxy-D-mannose reductase
D      <a href="/dbget-bin/www_bget?ec:1.1.1.282">1.1.1.282</a>  quinate/shikimate dehydrogenase
D      <a href="/dbget-bin/www_bget?ec:1.1.1.283">1.1.1.283</a>  methylglyoxal reductase (NADPH-dependent)
D      <a href="/dbget-bin/www_bget?ec:1.1.1.284">1.1.1.284</a>  S-(hydroxymethyl)glutathione dehydrogenase
E        comp142059_c2_seq2|alcohol; <a href="/dbget-bin/www_bget?ko:K00121">K00121</a>  frmA, ADH5, adhC; S-(hydroxymethyl)glutathione dehydrogenase / alcohol dehydrogenase [EC:1.1.1.284 1.1.1.1]
E        comp142059_c2_seq11|alcohol; <a href="/dbget-bin/www_bget?ko:K00121">K00121</a>  frmA, ADH5, adhC; S-(hydroxymethyl)glutathione dehydrogenase / alcohol dehydrogenase [EC:1.1.1.284 1.1.1.1]
E        comp142059_c2_seq12|alcohol; <a href="/dbget-bin/www_bget?ko:K00121">K00121</a>  frmA, ADH5, adhC; S-(hydroxymethyl)glutathione dehydrogenase / alcohol dehydrogenase [EC:1.1.1.284 1.1.1.1]
E        comp142059_c2_seq13|alcohol; <a href="/dbget-bin/www_bget?ko:K00121">K00121</a>  frmA, ADH5, adhC; S-(hydroxymethyl)glutathione dehydrogenase / alcohol dehydrogenase [EC:1.1.1.284 1.1.1.1]
D      <a href="/dbget-bin/www_bget?ec:1.1.1.285">1.1.1.285</a>  3''-deamino-3''-oxonicotianamine reductase
D      <a href="/dbget-bin/www_bget?ec:1.1.1.286">1.1.1.286</a>  isocitrate---homoisocitrate dehydrogenase
D      <a href="/dbget-bin/www_bget?ec:1.1.1.287">1.1.1.287</a>  D-arabinitol dehydrogenase (NADP+)
D      <a href="/dbget-bin/www_bget?ec:1.1.1.288">1.1.1.288</a>  xanthoxin dehydrogenase
D      <a href="/dbget-bin/www_bget?ec:1.1.1.289">1.1.1.289</a>  sorbose reductase
D      <a href="/dbget-bin/www_bget?ec:1.1.1.290">1.1.1.290</a>  4-phosphoerythronate dehydrogenase
D      <a href="/dbget-bin/www_bget?ec:1.1.1.291">1.1.1.291</a>  2-hydroxymethylglutarate dehydrogenase
D      <a href="/dbget-bin/www_bget?ec:1.1.1.292">1.1.1.292</a>  1,5-anhydro-D-fructose reductase (1,5-anhydro-D-mannitol-forming)
D      <a href="/dbget-bin/www_bget?ec:1.1.1.294">1.1.1.294</a>  chlorophyll(ide) b reductase
D      <a href="/dbget-bin/www_bget?ec:1.1.1.295">1.1.1.295</a>  momilactone-A synthase
D      <a href="/dbget-bin/www_bget?ec:1.1.1.296">1.1.1.296</a>  dihydrocarveol dehydrogenase
D      <a href="/dbget-bin/www_bget?ec:1.1.1.297">1.1.1.297</a>  limonene-1,2-diol dehydrogenase
D      <a href="/dbget-bin/www_bget?ec:1.1.1.298">1.1.1.298</a>  3-hydroxypropionate dehydrogenase (NADP+)
D      <a href="/dbget-bin/www_bget?ec:1.1.1.299">1.1.1.299</a>  malate dehydrogenase [NAD(P)+]
D      <a href="/dbget-bin/www_bget?ec:1.1.1.300">1.1.1.300</a>  NADP-retinol dehydrogenase
D      <a href="/dbget-bin/www_bget?ec:1.1.1.301">1.1.1.301</a>  D-arabitol-phosphate dehydrogenase
D      <a href="/dbget-bin/www_bget?ec:1.1.1.302">1.1.1.302</a>  2,5-diamino-6-(ribosylamino)-4(3H)-pyrimidinone 5'-phosphate reductase
D      <a href="/dbget-bin/www_bget?ec:1.1.1.303">1.1.1.303</a>  diacetyl reductase [(R)-acetoin forming]
D      <a href="/dbget-bin/www_bget?ec:1.1.1.304">1.1.1.304</a>  diacetyl reductase [(S)-acetoin forming]
D      <a href="/dbget-bin/www_bget?ec:1.1.1.305">1.1.1.305</a>  UDP-glucuronic acid dehydrogenase (UDP-4-keto-hexauronic acid decarboxylating)
D      <a href="/dbget-bin/www_bget?ec:1.1.1.306">1.1.1.306</a>  S-(hydroxymethyl)mycothiol dehydrogenase
D      <a href="/dbget-bin/www_bget?ec:1.1.1.307">1.1.1.307</a>  D-xylose reductase
D      <a href="/dbget-bin/www_bget?ec:1.1.1.308">1.1.1.308</a>  sulfopropanediol 3-dehydrogenase
D      <a href="/dbget-bin/www_bget?ec:1.1.1.309">1.1.1.309</a>  phosphonoacetaldehyde reductase (NADH)
D      <a href="/dbget-bin/www_bget?ec:1.1.1.310">1.1.1.310</a>  (S)-sulfolactate dehydrogenase
D      <a href="/dbget-bin/www_bget?ec:1.1.1.311">1.1.1.311</a>  (S)-1-phenylethanol dehydrogenase
D      <a href="/dbget-bin/www_bget?ec:1.1.1.312">1.1.1.312</a>  2-hydroxy-4-carboxymuconate semialdehyde hemiacetal dehydrogenase
D      <a href="/dbget-bin/www_bget?ec:1.1.1.313">1.1.1.313</a>  sulfoacetaldehyde reductase
D      <a href="/dbget-bin/www_bget?ec:1.1.1.314">1.1.1.314</a>  germacrene A alcohol dehydrogenase
D      <a href="/dbget-bin/www_bget?ec:1.1.1.315">1.1.1.315</a>  11-cis-retinol dehydrogenase
D      <a href="/dbget-bin/www_bget?ec:1.1.1.316">1.1.1.316</a>  L-galactose 1-dehydrogenase
D      <a href="/dbget-bin/www_bget?ec:1.1.1.317">1.1.1.317</a>  perakine reductase
D      <a href="/dbget-bin/www_bget?ec:1.1.1.318">1.1.1.318</a>  eugenol synthase
D      <a href="/dbget-bin/www_bget?ec:1.1.1.319">1.1.1.319</a>  isoeugenol synthase
D      <a href="/dbget-bin/www_bget?ec:1.1.1.320">1.1.1.320</a>  benzil reductase [(S)-benzoin forming]
D      <a href="/dbget-bin/www_bget?ec:1.1.1.321">1.1.1.321</a>  benzil reductase [(R)-benzoin forming]
D      <a href="/dbget-bin/www_bget?ec:1.1.1.322">1.1.1.322</a>  (-)-endo-fenchol dehydrogenase
D      <a href="/dbget-bin/www_bget?ec:1.1.1.323">1.1.1.323</a>  (+)-thujan-3-ol dehydrogenase
D      <a href="/dbget-bin/www_bget?ec:1.1.1.324">1.1.1.324</a>  8-hydroxygeraniol dehydrogenase
D      <a href="/dbget-bin/www_bget?ec:1.1.1.325">1.1.1.325</a>  sepiapterin reductase (L-threo-7,8-dihydrobiopterin forming)
D      <a href="/dbget-bin/www_bget?ec:1.1.1.326">1.1.1.326</a>  zerumbone synthase
D      <a href="/dbget-bin/www_bget?ec:1.1.1.327">1.1.1.327</a>  5-exo-hydroxycamphor dehydrogenase
D      <a href="/dbget-bin/www_bget?ec:1.1.1.328">1.1.1.328</a>  nicotine blue oxidoreductase
D      <a href="/dbget-bin/www_bget?ec:1.1.1.329">1.1.1.329</a>  2-deoxy-scyllo-inosamine dehydrogenase
D      <a href="/dbget-bin/www_bget?ec:1.1.1.330">1.1.1.330</a>  very-long-chain 3-oxoacyl-CoA reductase
E        comp138339_c0_seq15|estradiol; <a href="/dbget-bin/www_bget?ko:K10251">K10251</a>  HSD17B12, KAR, IFA38; 17beta-estradiol 17-dehydrogenase / very-long-chain 3-oxoacyl-CoA reductase [EC:1.1.1.62 1.1.1.330]
E        comp138339_c0_seq34|estradiol; <a href="/dbget-bin/www_bget?ko:K10251">K10251</a>  HSD17B12, KAR, IFA38; 17beta-estradiol 17-dehydrogenase / very-long-chain 3-oxoacyl-CoA reductase [EC:1.1.1.62 1.1.1.330]
E        comp138339_c0_seq38|estradiol; <a href="/dbget-bin/www_bget?ko:K10251">K10251</a>  HSD17B12, KAR, IFA38; 17beta-estradiol 17-dehydrogenase / very-long-chain 3-oxoacyl-CoA reductase [EC:1.1.1.62 1.1.1.330]
E        comp138339_c0_seq39|estradiol; <a href="/dbget-bin/www_bget?ko:K10251">K10251</a>  HSD17B12, KAR, IFA38; 17beta-estradiol 17-dehydrogenase / very-long-chain 3-oxoacyl-CoA reductase [EC:1.1.1.62 1.1.1.330]
D      <a href="/dbget-bin/www_bget?ec:1.1.1.331">1.1.1.331</a>  secoisolariciresinol dehydrogenase
D      <a href="/dbget-bin/www_bget?ec:1.1.1.332">1.1.1.332</a>  chanoclavine-I dehydrogenase
D      <a href="/dbget-bin/www_bget?ec:1.1.1.333">1.1.1.333</a>  decaprenylphospho-beta-D-erythro-pentofuranosid-2-ulose 2-reductase
D      <a href="/dbget-bin/www_bget?ec:1.1.1.334">1.1.1.334</a>  methylecgonone reductase
D      <a href="/dbget-bin/www_bget?ec:1.1.1.335">1.1.1.335</a>  UDP-N-acetyl-2-amino-2-deoxyglucuronate dehydrogenase
D      <a href="/dbget-bin/www_bget?ec:1.1.1.336">1.1.1.336</a>  UDP-N-acetyl-D-mannosamine dehydrogenase
D      <a href="/dbget-bin/www_bget?ec:1.1.1.337">1.1.1.337</a>  L-2-hydroxycarboxylate dehydrogenase (NAD+)
D      <a href="/dbget-bin/www_bget?ec:1.1.1.338">1.1.1.338</a>  (2R)-3-sulfolactate dehydrogenase (NADP+)
D      <a href="/dbget-bin/www_bget?ec:1.1.1.339">1.1.1.339</a>  dTDP-6-deoxy-L-talose 4-dehydrogenase (NAD+)
D      <a href="/dbget-bin/www_bget?ec:1.1.1.340">1.1.1.340</a>  1-deoxy-11beta-hydroxypentalenate dehydrogenase
D      <a href="/dbget-bin/www_bget?ec:1.1.1.341">1.1.1.341</a>  CDP-abequose synthase
D      <a href="/dbget-bin/www_bget?ec:1.1.1.342">1.1.1.342</a>  CDP-paratose synthase
D      <a href="/dbget-bin/www_bget?ec:1.1.1.343">1.1.1.343</a>  phosphogluconate dehydrogenase (NAD+-dependent, decarboxylating)
D      <a href="/dbget-bin/www_bget?ec:1.1.1.344">1.1.1.344</a>  dTDP-6-deoxy-L-talose 4-dehydrogenase [NAD(P)+]
D      <a href="/dbget-bin/www_bget?ec:1.1.1.345">1.1.1.345</a>  D-2-hydroxyacid dehydrogenase (NAD+)
D      <a href="/dbget-bin/www_bget?ec:1.1.1.346">1.1.1.346</a>  2,5-didehydrogluconate reductase (2-dehydro-L-gulonate-forming)
D      1.1.1.-  
E        comp141800_c3_seq1|corticosteroid; <a href="/dbget-bin/www_bget?ko:K00071">K00071</a>  HSD11B2; corticosteroid 11-beta-dehydrogenase isozyme 2 [EC:1.1.1.-]
E        comp141800_c3_seq11|corticosteroid; <a href="/dbget-bin/www_bget?ko:K00071">K00071</a>  HSD11B2; corticosteroid 11-beta-dehydrogenase isozyme 2 [EC:1.1.1.-]
E        comp126558_c0_seq3|retinol; <a href="/dbget-bin/www_bget?ko:K11150">K11150</a>  RDH8; retinol dehydrogenase 8 [EC:1.1.1.-]
E        comp126558_c0_seq5|retinol; <a href="/dbget-bin/www_bget?ko:K11150">K11150</a>  RDH8; retinol dehydrogenase 8 [EC:1.1.1.-]
E        comp144103_c0_seq20|retinol; <a href="/dbget-bin/www_bget?ko:K11151">K11151</a>  RDH10; retinol dehydrogenase 10 [EC:1.1.1.-]
E        comp144103_c0_seq44|retinol; <a href="/dbget-bin/www_bget?ko:K11151">K11151</a>  RDH10; retinol dehydrogenase 10 [EC:1.1.1.-]
E        comp144733_c6_seq2|retinol; <a href="/dbget-bin/www_bget?ko:K11151">K11151</a>  RDH10; retinol dehydrogenase 10 [EC:1.1.1.-]
E        comp137819_c0_seq2|retinol; <a href="/dbget-bin/www_bget?ko:K11153">K11153</a>  RDH12; retinol dehydrogenase 12 [EC:1.1.1.-]
E        comp135960_c0_seq2|retinol; <a href="/dbget-bin/www_bget?ko:K11154">K11154</a>  RDH16; retinol dehydrogenase 16 [EC:1.1.1.-]
E        comp139743_c0_seq10|retinol; <a href="/dbget-bin/www_bget?ko:K11161">K11161</a>  RDH13; retinol dehydrogenase 13 [EC:1.1.1.-]
E        comp139981_c3_seq3|retinol; <a href="/dbget-bin/www_bget?ko:K11162">K11162</a>  RDH14; retinol dehydrogenase 14 [EC:1.1.1.-]
E        comp136772_c0_seq2|carbonyl; <a href="/dbget-bin/www_bget?ko:K11539">K11539</a>  CBR4; carbonyl reductase 4 [EC:1.1.1.-]
C    1.1.2  With a cytochrome as acceptor
D      <a href="/dbget-bin/www_bget?ec:1.1.2.2">1.1.2.2</a>  mannitol dehydrogenase (cytochrome)
D      <a href="/dbget-bin/www_bget?ec:1.1.2.3">1.1.2.3</a>  L-lactate dehydrogenase (cytochrome)
D      <a href="/dbget-bin/www_bget?ec:1.1.2.4">1.1.2.4</a>  D-lactate dehydrogenase (cytochrome)
E        comp138539_c0_seq6|probable; <a href="/dbget-bin/www_bget?ko:K00102">K00102</a>  E1.1.2.4, dld; D-lactate dehydrogenase (cytochrome) [EC:1.1.2.4]
D      <a href="/dbget-bin/www_bget?ec:1.1.2.5">1.1.2.5</a>  D-lactate dehydrogenase (cytochrome c-553)
D      <a href="/dbget-bin/www_bget?ec:1.1.2.6">1.1.2.6</a>  polyvinyl alcohol dehydrogenase (cytochrome)
D      <a href="/dbget-bin/www_bget?ec:1.1.2.7">1.1.2.7</a>  methanol dehydrogenase (cytochrome c)
D      <a href="/dbget-bin/www_bget?ec:1.1.2.8">1.1.2.8</a>  alcohol dehydrogenase (cytochrome c)
D      1.1.2.-  
C    1.1.3  With oxygen as acceptor
D      <a href="/dbget-bin/www_bget?ec:1.1.3.3">1.1.3.3</a>  malate oxidase
D      <a href="/dbget-bin/www_bget?ec:1.1.3.4">1.1.3.4</a>  glucose oxidase
D      <a href="/dbget-bin/www_bget?ec:1.1.3.5">1.1.3.5</a>  hexose oxidase
D      <a href="/dbget-bin/www_bget?ec:1.1.3.6">1.1.3.6</a>  cholesterol oxidase
D      <a href="/dbget-bin/www_bget?ec:1.1.3.7">1.1.3.7</a>  aryl-alcohol oxidase
D      <a href="/dbget-bin/www_bget?ec:1.1.3.8">1.1.3.8</a>  L-gulonolactone oxidase
D      <a href="/dbget-bin/www_bget?ec:1.1.3.9">1.1.3.9</a>  galactose oxidase
D      <a href="/dbget-bin/www_bget?ec:1.1.3.10">1.1.3.10</a>  pyranose oxidase
D      <a href="/dbget-bin/www_bget?ec:1.1.3.11">1.1.3.11</a>  L-sorbose oxidase
D      <a href="/dbget-bin/www_bget?ec:1.1.3.12">1.1.3.12</a>  pyridoxine 4-oxidase
D      <a href="/dbget-bin/www_bget?ec:1.1.3.13">1.1.3.13</a>  alcohol oxidase
D      <a href="/dbget-bin/www_bget?ec:1.1.3.14">1.1.3.14</a>  catechol oxidase (dimerizing)
D      <a href="/dbget-bin/www_bget?ec:1.1.3.15">1.1.3.15</a>  (S)-2-hydroxy-acid oxidase
E        comp128735_c0_seq2|hydroxyacid; <a href="/dbget-bin/www_bget?ko:K11517">K11517</a>  HAO; (S)-2-hydroxy-acid oxidase [EC:1.1.3.15]
D      <a href="/dbget-bin/www_bget?ec:1.1.3.16">1.1.3.16</a>  ecdysone oxidase
D      <a href="/dbget-bin/www_bget?ec:1.1.3.17">1.1.3.17</a>  choline oxidase
D      <a href="/dbget-bin/www_bget?ec:1.1.3.18">1.1.3.18</a>  secondary-alcohol oxidase
D      <a href="/dbget-bin/www_bget?ec:1.1.3.19">1.1.3.19</a>  4-hydroxymandelate oxidase
D      <a href="/dbget-bin/www_bget?ec:1.1.3.20">1.1.3.20</a>  long-chain-alcohol oxidase
D      <a href="/dbget-bin/www_bget?ec:1.1.3.21">1.1.3.21</a>  glycerol-3-phosphate oxidase
D      <a href="/dbget-bin/www_bget?ec:1.1.3.23">1.1.3.23</a>  thiamine oxidase
D      <a href="/dbget-bin/www_bget?ec:1.1.3.27">1.1.3.27</a>  hydroxyphytanate oxidase
D      <a href="/dbget-bin/www_bget?ec:1.1.3.28">1.1.3.28</a>  nucleoside oxidase
D      <a href="/dbget-bin/www_bget?ec:1.1.3.29">1.1.3.29</a>  N-acylhexosamine oxidase
D      <a href="/dbget-bin/www_bget?ec:1.1.3.30">1.1.3.30</a>  polyvinyl-alcohol oxidase
D      <a href="/dbget-bin/www_bget?ec:1.1.3.37">1.1.3.37</a>  D-arabinono-1,4-lactone oxidase
D      <a href="/dbget-bin/www_bget?ec:1.1.3.38">1.1.3.38</a>  vanillyl-alcohol oxidase
D      <a href="/dbget-bin/www_bget?ec:1.1.3.39">1.1.3.39</a>  nucleoside oxidase (H2O2-forming)
D      <a href="/dbget-bin/www_bget?ec:1.1.3.40">1.1.3.40</a>  D-mannitol oxidase
D      <a href="/dbget-bin/www_bget?ec:1.1.3.41">1.1.3.41</a>  alditol oxidase
D      <a href="/dbget-bin/www_bget?ec:1.1.3.42">1.1.3.42</a>  prosolanapyrone-II oxidase
D      <a href="/dbget-bin/www_bget?ec:1.1.3.43">1.1.3.43</a>  paromamine 6'-oxidase
D      <a href="/dbget-bin/www_bget?ec:1.1.3.44">1.1.3.44</a>  6'''-hydroxyneomycin C oxidase
D      1.1.3.-  
C    1.1.4  With a disulfide as acceptor
D      <a href="/dbget-bin/www_bget?ec:1.1.4.1">1.1.4.1</a>  vitamin-K-epoxide reductase (warfarin-sensitive)
D      <a href="/dbget-bin/www_bget?ec:1.1.4.2">1.1.4.2</a>  vitamin-K-epoxide reductase (warfarin-insensitive)
C    1.1.5  With a quinone or similar compound as acceptor
D      <a href="/dbget-bin/www_bget?ec:1.1.5.2">1.1.5.2</a>  quinoprotein glucose dehydrogenase
D      <a href="/dbget-bin/www_bget?ec:1.1.5.3">1.1.5.3</a>  glycerol-3-phosphate dehydrogenase
E        comp137967_c1_seq4|glycerol-3-phosphate; <a href="/dbget-bin/www_bget?ko:K00111">K00111</a>  glpA, glpD; glycerol-3-phosphate dehydrogenase [EC:1.1.5.3]
D      <a href="/dbget-bin/www_bget?ec:1.1.5.4">1.1.5.4</a>  malate dehydrogenase (quinone)
D      <a href="/dbget-bin/www_bget?ec:1.1.5.5">1.1.5.5</a>  alcohol dehydrogenase (quinone)
D      <a href="/dbget-bin/www_bget?ec:1.1.5.6">1.1.5.6</a>  formate dehydrogenase-N
D      <a href="/dbget-bin/www_bget?ec:1.1.5.7">1.1.5.7</a>  cyclic alcohol dehydrogenase (quinone)
D      <a href="/dbget-bin/www_bget?ec:1.1.5.8">1.1.5.8</a>  quinate dehydrogenase (quinone)
C    1.1.9  With a copper protein as acceptor
D      <a href="/dbget-bin/www_bget?ec:1.1.9.1">1.1.9.1</a>  alcohol dehydrogenase (azurin)
C    1.1.98  With other, known, acceptors
D      <a href="/dbget-bin/www_bget?ec:1.1.98.2">1.1.98.2</a>  glucose-6-phosphate dehydrogenase (coenzyme-F420)
D      <a href="/dbget-bin/www_bget?ec:1.1.98.3">1.1.98.3</a>  decaprenylphospho-beta-D-ribofuranose 2-oxidase
C    1.1.99  With other acceptors
D      <a href="/dbget-bin/www_bget?ec:1.1.99.1">1.1.99.1</a>  choline dehydrogenase
E        comp131437_c0_seq1|choline; <a href="/dbget-bin/www_bget?ko:K00108">K00108</a>  E1.1.99.1, betA, CHDH; choline dehydrogenase [EC:1.1.99.1]
D      <a href="/dbget-bin/www_bget?ec:1.1.99.2">1.1.99.2</a>  2-hydroxyglutarate dehydrogenase
E        comp141323_c1_seq4|l-2-hydroxyglutarate; <a href="/dbget-bin/www_bget?ko:K00109">K00109</a>  E1.1.99.2; 2-hydroxyglutarate dehydrogenase [EC:1.1.99.2]
D      <a href="/dbget-bin/www_bget?ec:1.1.99.3">1.1.99.3</a>  gluconate 2-dehydrogenase (acceptor)
D      <a href="/dbget-bin/www_bget?ec:1.1.99.4">1.1.99.4</a>  dehydrogluconate dehydrogenase
D      <a href="/dbget-bin/www_bget?ec:1.1.99.6">1.1.99.6</a>  D-2-hydroxy-acid dehydrogenase
D      <a href="/dbget-bin/www_bget?ec:1.1.99.7">1.1.99.7</a>  lactate---malate transhydrogenase
D      <a href="/dbget-bin/www_bget?ec:1.1.99.9">1.1.99.9</a>  pyridoxine 5-dehydrogenase
D      <a href="/dbget-bin/www_bget?ec:1.1.99.10">1.1.99.10</a>  glucose dehydrogenase (acceptor)
D      <a href="/dbget-bin/www_bget?ec:1.1.99.11">1.1.99.11</a>  fructose 5-dehydrogenase
D      <a href="/dbget-bin/www_bget?ec:1.1.99.12">1.1.99.12</a>  sorbose dehydrogenase
D      <a href="/dbget-bin/www_bget?ec:1.1.99.13">1.1.99.13</a>  glucoside 3-dehydrogenase
D      <a href="/dbget-bin/www_bget?ec:1.1.99.14">1.1.99.14</a>  glycolate dehydrogenase
D      <a href="/dbget-bin/www_bget?ec:1.1.99.18">1.1.99.18</a>  cellobiose dehydrogenase (acceptor)
D      <a href="/dbget-bin/www_bget?ec:1.1.99.20">1.1.99.20</a>  alkan-1-ol dehydrogenase (acceptor)
D      <a href="/dbget-bin/www_bget?ec:1.1.99.21">1.1.99.21</a>  D-sorbitol dehydrogenase (acceptor)
D      <a href="/dbget-bin/www_bget?ec:1.1.99.22">1.1.99.22</a>  glycerol dehydrogenase (acceptor)
D      <a href="/dbget-bin/www_bget?ec:1.1.99.24">1.1.99.24</a>  hydroxyacid-oxoacid transhydrogenase
E        comp141848_c0_seq14|hydroxyacid-oxoacid; <a href="/dbget-bin/www_bget?ko:K11173">K11173</a>  ADHFE1; hydroxyacid-oxoacid transhydrogenase [EC:1.1.99.24]
D      <a href="/dbget-bin/www_bget?ec:1.1.99.26">1.1.99.26</a>  3-hydroxycyclohexanone dehydrogenase
D      <a href="/dbget-bin/www_bget?ec:1.1.99.27">1.1.99.27</a>  (R)-pantolactone dehydrogenase (flavin)
D      <a href="/dbget-bin/www_bget?ec:1.1.99.28">1.1.99.28</a>  glucose-fructose oxidoreductase
D      <a href="/dbget-bin/www_bget?ec:1.1.99.29">1.1.99.29</a>  pyranose dehydrogenase (acceptor)
D      <a href="/dbget-bin/www_bget?ec:1.1.99.30">1.1.99.30</a>  2-oxo-acid reductase
D      <a href="/dbget-bin/www_bget?ec:1.1.99.31">1.1.99.31</a>  (S)-mandelate dehydrogenase
D      <a href="/dbget-bin/www_bget?ec:1.1.99.32">1.1.99.32</a>  L-sorbose 1-dehydrogenase
D      <a href="/dbget-bin/www_bget?ec:1.1.99.33">1.1.99.33</a>  formate dehydrogenase (acceptor)
D      <a href="/dbget-bin/www_bget?ec:1.1.99.35">1.1.99.35</a>  soluble quinoprotein glucose dehydrogenase
D      <a href="/dbget-bin/www_bget?ec:1.1.99.36">1.1.99.36</a>  alcohol dehydrogenase (nicotinoprotein)
D      <a href="/dbget-bin/www_bget?ec:1.1.99.37">1.1.99.37</a>  methanol dehydrogenase (nicotinoprotein)
D      <a href="/dbget-bin/www_bget?ec:1.1.99.38">1.1.99.38</a>  2-deoxy-scyllo-inosamine dehydrogenase (SAM-dependent)
D      1.1.99.-  
C    1.1.-  Acting on the CH-OH group of donors
D      1.1.-.-  
E        comp135062_c0_seq4|short-chain; <a href="/dbget-bin/www_bget?ko:K11146">K11146</a>  DHRS3; dehydrogenase/reductase SDR family member 3 [EC:1.1.-.-]
E        comp143911_c1_seq29|dehydrogenase; <a href="/dbget-bin/www_bget?ko:K11147">K11147</a>  DHRS4; dehydrogenase/reductase SDR family member 4 [EC:1.1.-.-]
E        comp143911_c1_seq30|dehydrogenase; <a href="/dbget-bin/www_bget?ko:K11147">K11147</a>  DHRS4; dehydrogenase/reductase SDR family member 4 [EC:1.1.-.-]
E        comp144521_c0_seq2|dehydrogenase; <a href="/dbget-bin/www_bget?ko:K11163">K11163</a>  DHRS1; dehydrogenase/reductase SDR family member 1 [EC:1.1.-.-]
E        comp142533_c1_seq5|dehydrogenase; <a href="/dbget-bin/www_bget?ko:K11165">K11165</a>  DHRS7; dehydrogenase/reductase SDR family member 7 [EC:1.1.-.-]
E        comp126251_c0_seq1|dehydrogenase; <a href="/dbget-bin/www_bget?ko:K11166">K11166</a>  DHRS7B; dehydrogenase/reductase SDR family member 7B [EC:1.1.-.-]
E        comp145101_c2_seq2|dehydrogenase; <a href="/dbget-bin/www_bget?ko:K11167">K11167</a>  DHRS7C; dehydrogenase/reductase SDR family member 7C [EC:1.1.-.-]
E        comp128912_c0_seq2|dehydrogenase; <a href="/dbget-bin/www_bget?ko:K11168">K11168</a>  DHRS12; dehydrogenase/reductase SDR family member 12 [EC:1.1.-.-]
E        comp143194_c2_seq1|dehydrogenase; <a href="/dbget-bin/www_bget?ko:K11168">K11168</a>  DHRS12; dehydrogenase/reductase SDR family member 12 [EC:1.1.-.-]
E        comp143194_c2_seq2|dehydrogenase; <a href="/dbget-bin/www_bget?ko:K11168">K11168</a>  DHRS12; dehydrogenase/reductase SDR family member 12 [EC:1.1.-.-]
E        comp143194_c2_seq3|dehydrogenase; <a href="/dbget-bin/www_bget?ko:K11168">K11168</a>  DHRS12; dehydrogenase/reductase SDR family member 12 [EC:1.1.-.-]
E        comp143194_c2_seq5|dehydrogenase; <a href="/dbget-bin/www_bget?ko:K11168">K11168</a>  DHRS12; dehydrogenase/reductase SDR family member 12 [EC:1.1.-.-]
E        comp143194_c2_seq6|dehydrogenase; <a href="/dbget-bin/www_bget?ko:K11168">K11168</a>  DHRS12; dehydrogenase/reductase SDR family member 12 [EC:1.1.-.-]
E        comp143194_c2_seq8|dehydrogenase; <a href="/dbget-bin/www_bget?ko:K11168">K11168</a>  DHRS12; dehydrogenase/reductase SDR family member 12 [EC:1.1.-.-]
E        comp143194_c2_seq10|dehydrogenase; <a href="/dbget-bin/www_bget?ko:K11168">K11168</a>  DHRS12; dehydrogenase/reductase SDR family member 12 [EC:1.1.-.-]
E        comp143194_c2_seq12|dehydrogenase; <a href="/dbget-bin/www_bget?ko:K11168">K11168</a>  DHRS12; dehydrogenase/reductase SDR family member 12 [EC:1.1.-.-]
E        comp143194_c2_seq15|dehydrogenase; <a href="/dbget-bin/www_bget?ko:K11168">K11168</a>  DHRS12; dehydrogenase/reductase SDR family member 12 [EC:1.1.-.-]
E        comp143194_c2_seq16|dehydrogenase; <a href="/dbget-bin/www_bget?ko:K11168">K11168</a>  DHRS12; dehydrogenase/reductase SDR family member 12 [EC:1.1.-.-]
E        comp143194_c2_seq19|dehydrogenase; <a href="/dbget-bin/www_bget?ko:K11168">K11168</a>  DHRS12; dehydrogenase/reductase SDR family member 12 [EC:1.1.-.-]
E        comp143194_c2_seq23|dehydrogenase; <a href="/dbget-bin/www_bget?ko:K11168">K11168</a>  DHRS12; dehydrogenase/reductase SDR family member 12 [EC:1.1.-.-]
E        comp143194_c2_seq25|dehydrogenase; <a href="/dbget-bin/www_bget?ko:K11168">K11168</a>  DHRS12; dehydrogenase/reductase SDR family member 12 [EC:1.1.-.-]
E        comp143194_c2_seq31|dehydrogenase; <a href="/dbget-bin/www_bget?ko:K11168">K11168</a>  DHRS12; dehydrogenase/reductase SDR family member 12 [EC:1.1.-.-]
E        comp143194_c2_seq32|dehydrogenase; <a href="/dbget-bin/www_bget?ko:K11168">K11168</a>  DHRS12; dehydrogenase/reductase SDR family member 12 [EC:1.1.-.-]
E        comp131030_c0_seq3|dehydrogenase; <a href="/dbget-bin/www_bget?ko:K11169">K11169</a>  DHRS13; dehydrogenase/reductase SDR family member 13 [EC:1.1.-.-]
E        comp136264_c3_seq12|dehydrogenase; <a href="/dbget-bin/www_bget?ko:K11169">K11169</a>  DHRS13; dehydrogenase/reductase SDR family member 13 [EC:1.1.-.-]
E        comp142435_c4_seq9|dehydrogenase; <a href="/dbget-bin/www_bget?ko:K11170">K11170</a>  DHRSX; dehydrogenase/reductase SDR family member X [EC:1.1.-.-]
E        comp142435_c4_seq11|dehydrogenase; <a href="/dbget-bin/www_bget?ko:K11170">K11170</a>  DHRSX; dehydrogenase/reductase SDR family member X [EC:1.1.-.-]
B  1.2  Acting on the aldehyde or oxo group of donors
C    1.2.1  With NAD+ or NADP+ as acceptor
D      <a href="/dbget-bin/www_bget?ec:1.2.1.2">1.2.1.2</a>  formate dehydrogenase
D      <a href="/dbget-bin/www_bget?ec:1.2.1.3">1.2.1.3</a>  aldehyde dehydrogenase (NAD+)
E        comp133936_c0_seq1|fatty; <a href="/dbget-bin/www_bget?ko:K00128">K00128</a>  E1.2.1.3; aldehyde dehydrogenase (NAD+) [EC:1.2.1.3]
E        comp133936_c0_seq2|fatty; <a href="/dbget-bin/www_bget?ko:K00128">K00128</a>  E1.2.1.3; aldehyde dehydrogenase (NAD+) [EC:1.2.1.3]
E        comp141324_c0_seq12|fatty; <a href="/dbget-bin/www_bget?ko:K00128">K00128</a>  E1.2.1.3; aldehyde dehydrogenase (NAD+) [EC:1.2.1.3]
E        comp141324_c0_seq13|fatty; <a href="/dbget-bin/www_bget?ko:K00128">K00128</a>  E1.2.1.3; aldehyde dehydrogenase (NAD+) [EC:1.2.1.3]
E        comp144225_c0_seq9|aldehyde; <a href="/dbget-bin/www_bget?ko:K00128">K00128</a>  E1.2.1.3; aldehyde dehydrogenase (NAD+) [EC:1.2.1.3]
E        comp144225_c0_seq28|aldehyde; <a href="/dbget-bin/www_bget?ko:K00128">K00128</a>  E1.2.1.3; aldehyde dehydrogenase (NAD+) [EC:1.2.1.3]
E        comp141324_c0_seq10|aldehyde; <a href="/dbget-bin/www_bget?ko:K00149">K00149</a>  ALDH9A1; aldehyde dehydrogenase family 9 member A1 [EC:1.2.1.47 1.2.1.3]
E        comp145173_c0_seq1|aldehyde; <a href="/dbget-bin/www_bget?ko:K00149">K00149</a>  ALDH9A1; aldehyde dehydrogenase family 9 member A1 [EC:1.2.1.47 1.2.1.3]
E        comp145173_c0_seq2|aldehyde; <a href="/dbget-bin/www_bget?ko:K00149">K00149</a>  ALDH9A1; aldehyde dehydrogenase family 9 member A1 [EC:1.2.1.47 1.2.1.3]
E        comp145173_c0_seq3|aldehyde; <a href="/dbget-bin/www_bget?ko:K00149">K00149</a>  ALDH9A1; aldehyde dehydrogenase family 9 member A1 [EC:1.2.1.47 1.2.1.3]
E        comp145173_c0_seq4|aldehyde; <a href="/dbget-bin/www_bget?ko:K00149">K00149</a>  ALDH9A1; aldehyde dehydrogenase family 9 member A1 [EC:1.2.1.47 1.2.1.3]
E        comp145173_c0_seq7|aldehyde; <a href="/dbget-bin/www_bget?ko:K00149">K00149</a>  ALDH9A1; aldehyde dehydrogenase family 9 member A1 [EC:1.2.1.47 1.2.1.3]
E        comp145173_c0_seq9|aldehyde; <a href="/dbget-bin/www_bget?ko:K00149">K00149</a>  ALDH9A1; aldehyde dehydrogenase family 9 member A1 [EC:1.2.1.47 1.2.1.3]
E        comp145173_c0_seq12|aldehyde; <a href="/dbget-bin/www_bget?ko:K00149">K00149</a>  ALDH9A1; aldehyde dehydrogenase family 9 member A1 [EC:1.2.1.47 1.2.1.3]
E        comp145173_c0_seq13|aldehyde; <a href="/dbget-bin/www_bget?ko:K00149">K00149</a>  ALDH9A1; aldehyde dehydrogenase family 9 member A1 [EC:1.2.1.47 1.2.1.3]
E        comp140984_c0_seq25|aldehyde; <a href="/dbget-bin/www_bget?ko:K14085">K14085</a>  ALDH7A1; aldehyde dehydrogenase family 7 member A1 [EC:1.2.1.31 1.2.1.8 1.2.1.3]
E        comp140984_c0_seq39|aldehyde; <a href="/dbget-bin/www_bget?ko:K14085">K14085</a>  ALDH7A1; aldehyde dehydrogenase family 7 member A1 [EC:1.2.1.31 1.2.1.8 1.2.1.3]
E        comp140984_c0_seq50|aldehyde; <a href="/dbget-bin/www_bget?ko:K14085">K14085</a>  ALDH7A1; aldehyde dehydrogenase family 7 member A1 [EC:1.2.1.31 1.2.1.8 1.2.1.3]
E        comp140984_c0_seq63|aldehyde; <a href="/dbget-bin/www_bget?ko:K14085">K14085</a>  ALDH7A1; aldehyde dehydrogenase family 7 member A1 [EC:1.2.1.31 1.2.1.8 1.2.1.3]
D      <a href="/dbget-bin/www_bget?ec:1.2.1.4">1.2.1.4</a>  aldehyde dehydrogenase (NADP+)
D      <a href="/dbget-bin/www_bget?ec:1.2.1.5">1.2.1.5</a>  aldehyde dehydrogenase [NAD(P)+]
E        comp133139_c0_seq2|aldehyde; <a href="/dbget-bin/www_bget?ko:K00129">K00129</a>  E1.2.1.5; aldehyde dehydrogenase (NAD(P)+) [EC:1.2.1.5]
E        comp133139_c0_seq5|aldehyde; <a href="/dbget-bin/www_bget?ko:K00129">K00129</a>  E1.2.1.5; aldehyde dehydrogenase (NAD(P)+) [EC:1.2.1.5]
E        comp141099_c2_seq3|aldehyde; <a href="/dbget-bin/www_bget?ko:K00129">K00129</a>  E1.2.1.5; aldehyde dehydrogenase (NAD(P)+) [EC:1.2.1.5]
D      <a href="/dbget-bin/www_bget?ec:1.2.1.7">1.2.1.7</a>  benzaldehyde dehydrogenase (NADP+)
D      <a href="/dbget-bin/www_bget?ec:1.2.1.8">1.2.1.8</a>  betaine-aldehyde dehydrogenase
E        comp140984_c0_seq25|aldehyde; <a href="/dbget-bin/www_bget?ko:K14085">K14085</a>  ALDH7A1; aldehyde dehydrogenase family 7 member A1 [EC:1.2.1.31 1.2.1.8 1.2.1.3]
E        comp140984_c0_seq39|aldehyde; <a href="/dbget-bin/www_bget?ko:K14085">K14085</a>  ALDH7A1; aldehyde dehydrogenase family 7 member A1 [EC:1.2.1.31 1.2.1.8 1.2.1.3]
E        comp140984_c0_seq50|aldehyde; <a href="/dbget-bin/www_bget?ko:K14085">K14085</a>  ALDH7A1; aldehyde dehydrogenase family 7 member A1 [EC:1.2.1.31 1.2.1.8 1.2.1.3]
E        comp140984_c0_seq63|aldehyde; <a href="/dbget-bin/www_bget?ko:K14085">K14085</a>  ALDH7A1; aldehyde dehydrogenase family 7 member A1 [EC:1.2.1.31 1.2.1.8 1.2.1.3]
D      <a href="/dbget-bin/www_bget?ec:1.2.1.9">1.2.1.9</a>  glyceraldehyde-3-phosphate dehydrogenase (NADP+)
D      <a href="/dbget-bin/www_bget?ec:1.2.1.10">1.2.1.10</a>  acetaldehyde dehydrogenase (acetylating)
D      <a href="/dbget-bin/www_bget?ec:1.2.1.11">1.2.1.11</a>  aspartate-semialdehyde dehydrogenase
D      <a href="/dbget-bin/www_bget?ec:1.2.1.12">1.2.1.12</a>  glyceraldehyde-3-phosphate dehydrogenase (phosphorylating)
E        comp140533_c0_seq1|glyceraldehyde-3-phosphate; <a href="/dbget-bin/www_bget?ko:K00134">K00134</a>  GAPDH, gapA; glyceraldehyde 3-phosphate dehydrogenase [EC:1.2.1.12]
E        comp143105_c1_seq32|glyceraldehyde-3-phosphate; <a href="/dbget-bin/www_bget?ko:K10705">K10705</a>  GAPDHS; glyceraldehyde-3-phosphate dehydrogenase, spermatogenic [EC:1.2.1.12]
E        comp143105_c1_seq41|glyceraldehyde-3-phosphate; <a href="/dbget-bin/www_bget?ko:K10705">K10705</a>  GAPDHS; glyceraldehyde-3-phosphate dehydrogenase, spermatogenic [EC:1.2.1.12]
E        comp143105_c1_seq45|glyceraldehyde-3-phosphate; <a href="/dbget-bin/www_bget?ko:K10705">K10705</a>  GAPDHS; glyceraldehyde-3-phosphate dehydrogenase, spermatogenic [EC:1.2.1.12]
E        comp143105_c1_seq50|glyceraldehyde-3-phosphate; <a href="/dbget-bin/www_bget?ko:K10705">K10705</a>  GAPDHS; glyceraldehyde-3-phosphate dehydrogenase, spermatogenic [EC:1.2.1.12]
E        comp143105_c1_seq51|glyceraldehyde-3-phosphate; <a href="/dbget-bin/www_bget?ko:K10705">K10705</a>  GAPDHS; glyceraldehyde-3-phosphate dehydrogenase, spermatogenic [EC:1.2.1.12]
E        comp143105_c1_seq53|glyceraldehyde-3-phosphate; <a href="/dbget-bin/www_bget?ko:K10705">K10705</a>  GAPDHS; glyceraldehyde-3-phosphate dehydrogenase, spermatogenic [EC:1.2.1.12]
E        comp143105_c1_seq58|glyceraldehyde-3-phosphate; <a href="/dbget-bin/www_bget?ko:K10705">K10705</a>  GAPDHS; glyceraldehyde-3-phosphate dehydrogenase, spermatogenic [EC:1.2.1.12]
E        comp143105_c1_seq59|glyceraldehyde-3-phosphate; <a href="/dbget-bin/www_bget?ko:K10705">K10705</a>  GAPDHS; glyceraldehyde-3-phosphate dehydrogenase, spermatogenic [EC:1.2.1.12]
E        comp143105_c1_seq69|glyceraldehyde-3-phosphate; <a href="/dbget-bin/www_bget?ko:K10705">K10705</a>  GAPDHS; glyceraldehyde-3-phosphate dehydrogenase, spermatogenic [EC:1.2.1.12]
E        comp143105_c1_seq76|glyceraldehyde-3-phosphate; <a href="/dbget-bin/www_bget?ko:K10705">K10705</a>  GAPDHS; glyceraldehyde-3-phosphate dehydrogenase, spermatogenic [EC:1.2.1.12]
E        comp143105_c1_seq80|glyceraldehyde-3-phosphate; <a href="/dbget-bin/www_bget?ko:K10705">K10705</a>  GAPDHS; glyceraldehyde-3-phosphate dehydrogenase, spermatogenic [EC:1.2.1.12]
E        comp143105_c1_seq86|glyceraldehyde-3-phosphate; <a href="/dbget-bin/www_bget?ko:K10705">K10705</a>  GAPDHS; glyceraldehyde-3-phosphate dehydrogenase, spermatogenic [EC:1.2.1.12]
D      <a href="/dbget-bin/www_bget?ec:1.2.1.13">1.2.1.13</a>  glyceraldehyde-3-phosphate dehydrogenase (NADP+) (phosphorylating)
D      <a href="/dbget-bin/www_bget?ec:1.2.1.15">1.2.1.15</a>  malonate-semialdehyde dehydrogenase
D      <a href="/dbget-bin/www_bget?ec:1.2.1.16">1.2.1.16</a>  succinate-semialdehyde dehydrogenase [NAD(P)+]
D      <a href="/dbget-bin/www_bget?ec:1.2.1.17">1.2.1.17</a>  glyoxylate dehydrogenase (acylating)
D      <a href="/dbget-bin/www_bget?ec:1.2.1.18">1.2.1.18</a>  malonate-semialdehyde dehydrogenase (acetylating)
E        comp144698_c1_seq1|methylmalonate-semialdehyde; <a href="/dbget-bin/www_bget?ko:K00140">K00140</a>  mmsA, iolA, ALDH6A1; malonate-semialdehyde dehydrogenase (acetylating) / methylmalonate-semialdehyde dehydrogenase [EC:1.2.1.18 1.2.1.27]
E        comp144698_c1_seq4|methylmalonate-semialdehyde; <a href="/dbget-bin/www_bget?ko:K00140">K00140</a>  mmsA, iolA, ALDH6A1; malonate-semialdehyde dehydrogenase (acetylating) / methylmalonate-semialdehyde dehydrogenase [EC:1.2.1.18 1.2.1.27]
E        comp144698_c1_seq8|methylmalonate-semialdehyde; <a href="/dbget-bin/www_bget?ko:K00140">K00140</a>  mmsA, iolA, ALDH6A1; malonate-semialdehyde dehydrogenase (acetylating) / methylmalonate-semialdehyde dehydrogenase [EC:1.2.1.18 1.2.1.27]
E        comp144698_c1_seq20|methylmalonate-semialdehyde; <a href="/dbget-bin/www_bget?ko:K00140">K00140</a>  mmsA, iolA, ALDH6A1; malonate-semialdehyde dehydrogenase (acetylating) / methylmalonate-semialdehyde dehydrogenase [EC:1.2.1.18 1.2.1.27]
E        comp144698_c1_seq21|methylmalonate-semialdehyde; <a href="/dbget-bin/www_bget?ko:K00140">K00140</a>  mmsA, iolA, ALDH6A1; malonate-semialdehyde dehydrogenase (acetylating) / methylmalonate-semialdehyde dehydrogenase [EC:1.2.1.18 1.2.1.27]
E        comp144698_c1_seq27|methylmalonate-semialdehyde; <a href="/dbget-bin/www_bget?ko:K00140">K00140</a>  mmsA, iolA, ALDH6A1; malonate-semialdehyde dehydrogenase (acetylating) / methylmalonate-semialdehyde dehydrogenase [EC:1.2.1.18 1.2.1.27]
E        comp144698_c1_seq28|methylmalonate-semialdehyde; <a href="/dbget-bin/www_bget?ko:K00140">K00140</a>  mmsA, iolA, ALDH6A1; malonate-semialdehyde dehydrogenase (acetylating) / methylmalonate-semialdehyde dehydrogenase [EC:1.2.1.18 1.2.1.27]
E        comp144698_c1_seq31|methylmalonate-semialdehyde; <a href="/dbget-bin/www_bget?ko:K00140">K00140</a>  mmsA, iolA, ALDH6A1; malonate-semialdehyde dehydrogenase (acetylating) / methylmalonate-semialdehyde dehydrogenase [EC:1.2.1.18 1.2.1.27]
E        comp144698_c1_seq35|methylmalonate-semialdehyde; <a href="/dbget-bin/www_bget?ko:K00140">K00140</a>  mmsA, iolA, ALDH6A1; malonate-semialdehyde dehydrogenase (acetylating) / methylmalonate-semialdehyde dehydrogenase [EC:1.2.1.18 1.2.1.27]
D      <a href="/dbget-bin/www_bget?ec:1.2.1.19">1.2.1.19</a>  aminobutyraldehyde dehydrogenase
D      <a href="/dbget-bin/www_bget?ec:1.2.1.20">1.2.1.20</a>  glutarate-semialdehyde dehydrogenase
D      <a href="/dbget-bin/www_bget?ec:1.2.1.21">1.2.1.21</a>  glycolaldehyde dehydrogenase
D      <a href="/dbget-bin/www_bget?ec:1.2.1.22">1.2.1.22</a>  lactaldehyde dehydrogenase
D      <a href="/dbget-bin/www_bget?ec:1.2.1.23">1.2.1.23</a>  2-oxoaldehyde dehydrogenase (NAD+)
D      <a href="/dbget-bin/www_bget?ec:1.2.1.24">1.2.1.24</a>  succinate-semialdehyde dehydrogenase (NAD+)
E        comp136247_c1_seq3|succinate-semialdehyde; <a href="/dbget-bin/www_bget?ko:K00139">K00139</a>  ALDH5A1; succinate-semialdehyde dehydrogenase [EC:1.2.1.24]
D      <a href="/dbget-bin/www_bget?ec:1.2.1.25">1.2.1.25</a>  2-oxoisovalerate dehydrogenase (acylating)
D      <a href="/dbget-bin/www_bget?ec:1.2.1.26">1.2.1.26</a>  2,5-dioxovalerate dehydrogenase
D      <a href="/dbget-bin/www_bget?ec:1.2.1.27">1.2.1.27</a>  methylmalonate-semialdehyde dehydrogenase (acylating)
E        comp144698_c1_seq1|methylmalonate-semialdehyde; <a href="/dbget-bin/www_bget?ko:K00140">K00140</a>  mmsA, iolA, ALDH6A1; malonate-semialdehyde dehydrogenase (acetylating) / methylmalonate-semialdehyde dehydrogenase [EC:1.2.1.18 1.2.1.27]
E        comp144698_c1_seq4|methylmalonate-semialdehyde; <a href="/dbget-bin/www_bget?ko:K00140">K00140</a>  mmsA, iolA, ALDH6A1; malonate-semialdehyde dehydrogenase (acetylating) / methylmalonate-semialdehyde dehydrogenase [EC:1.2.1.18 1.2.1.27]
E        comp144698_c1_seq8|methylmalonate-semialdehyde; <a href="/dbget-bin/www_bget?ko:K00140">K00140</a>  mmsA, iolA, ALDH6A1; malonate-semialdehyde dehydrogenase (acetylating) / methylmalonate-semialdehyde dehydrogenase [EC:1.2.1.18 1.2.1.27]
E        comp144698_c1_seq20|methylmalonate-semialdehyde; <a href="/dbget-bin/www_bget?ko:K00140">K00140</a>  mmsA, iolA, ALDH6A1; malonate-semialdehyde dehydrogenase (acetylating) / methylmalonate-semialdehyde dehydrogenase [EC:1.2.1.18 1.2.1.27]
E        comp144698_c1_seq21|methylmalonate-semialdehyde; <a href="/dbget-bin/www_bget?ko:K00140">K00140</a>  mmsA, iolA, ALDH6A1; malonate-semialdehyde dehydrogenase (acetylating) / methylmalonate-semialdehyde dehydrogenase [EC:1.2.1.18 1.2.1.27]
E        comp144698_c1_seq27|methylmalonate-semialdehyde; <a href="/dbget-bin/www_bget?ko:K00140">K00140</a>  mmsA, iolA, ALDH6A1; malonate-semialdehyde dehydrogenase (acetylating) / methylmalonate-semialdehyde dehydrogenase [EC:1.2.1.18 1.2.1.27]
E        comp144698_c1_seq28|methylmalonate-semialdehyde; <a href="/dbget-bin/www_bget?ko:K00140">K00140</a>  mmsA, iolA, ALDH6A1; malonate-semialdehyde dehydrogenase (acetylating) / methylmalonate-semialdehyde dehydrogenase [EC:1.2.1.18 1.2.1.27]
E        comp144698_c1_seq31|methylmalonate-semialdehyde; <a href="/dbget-bin/www_bget?ko:K00140">K00140</a>  mmsA, iolA, ALDH6A1; malonate-semialdehyde dehydrogenase (acetylating) / methylmalonate-semialdehyde dehydrogenase [EC:1.2.1.18 1.2.1.27]
E        comp144698_c1_seq35|methylmalonate-semialdehyde; <a href="/dbget-bin/www_bget?ko:K00140">K00140</a>  mmsA, iolA, ALDH6A1; malonate-semialdehyde dehydrogenase (acetylating) / methylmalonate-semialdehyde dehydrogenase [EC:1.2.1.18 1.2.1.27]
D      <a href="/dbget-bin/www_bget?ec:1.2.1.28">1.2.1.28</a>  benzaldehyde dehydrogenase (NAD+)
D      <a href="/dbget-bin/www_bget?ec:1.2.1.29">1.2.1.29</a>  aryl-aldehyde dehydrogenase
D      <a href="/dbget-bin/www_bget?ec:1.2.1.30">1.2.1.30</a>  aryl-aldehyde dehydrogenase (NADP+)
D      <a href="/dbget-bin/www_bget?ec:1.2.1.31">1.2.1.31</a>  L-aminoadipate-semialdehyde dehydrogenase
E        comp140984_c0_seq25|aldehyde; <a href="/dbget-bin/www_bget?ko:K14085">K14085</a>  ALDH7A1; aldehyde dehydrogenase family 7 member A1 [EC:1.2.1.31 1.2.1.8 1.2.1.3]
E        comp140984_c0_seq39|aldehyde; <a href="/dbget-bin/www_bget?ko:K14085">K14085</a>  ALDH7A1; aldehyde dehydrogenase family 7 member A1 [EC:1.2.1.31 1.2.1.8 1.2.1.3]
E        comp140984_c0_seq50|aldehyde; <a href="/dbget-bin/www_bget?ko:K14085">K14085</a>  ALDH7A1; aldehyde dehydrogenase family 7 member A1 [EC:1.2.1.31 1.2.1.8 1.2.1.3]
E        comp140984_c0_seq63|aldehyde; <a href="/dbget-bin/www_bget?ko:K14085">K14085</a>  ALDH7A1; aldehyde dehydrogenase family 7 member A1 [EC:1.2.1.31 1.2.1.8 1.2.1.3]
D      <a href="/dbget-bin/www_bget?ec:1.2.1.32">1.2.1.32</a>  aminomuconate-semialdehyde dehydrogenase
D      <a href="/dbget-bin/www_bget?ec:1.2.1.33">1.2.1.33</a>  (R)-dehydropantoate dehydrogenase
D      <a href="/dbget-bin/www_bget?ec:1.2.1.36">1.2.1.36</a>  retinal dehydrogenase
E        comp141346_c0_seq11|retinal; <a href="/dbget-bin/www_bget?ko:K07249">K07249</a>  E1.2.1.36; retinal dehydrogenase [EC:1.2.1.36]
D      <a href="/dbget-bin/www_bget?ec:1.2.1.38">1.2.1.38</a>  N-acetyl-gamma-glutamyl-phosphate reductase
D      <a href="/dbget-bin/www_bget?ec:1.2.1.39">1.2.1.39</a>  phenylacetaldehyde dehydrogenase
D      <a href="/dbget-bin/www_bget?ec:1.2.1.41">1.2.1.41</a>  glutamate-5-semialdehyde dehydrogenase
E        comp140331_c2_seq4|delta-1-pyrroline-5-carboxylate; <a href="/dbget-bin/www_bget?ko:K12657">K12657</a>  ALDH18A1, P5CS; delta-1-pyrroline-5-carboxylate synthetase [EC:2.7.2.11 1.2.1.41]
D      <a href="/dbget-bin/www_bget?ec:1.2.1.42">1.2.1.42</a>  hexadecanal dehydrogenase (acylating)
D      <a href="/dbget-bin/www_bget?ec:1.2.1.43">1.2.1.43</a>  formate dehydrogenase (NADP+)
D      <a href="/dbget-bin/www_bget?ec:1.2.1.44">1.2.1.44</a>  cinnamoyl-CoA reductase
D      <a href="/dbget-bin/www_bget?ec:1.2.1.46">1.2.1.46</a>  formaldehyde dehydrogenase
D      <a href="/dbget-bin/www_bget?ec:1.2.1.47">1.2.1.47</a>  4-trimethylammoniobutyraldehyde dehydrogenase
E        comp141324_c0_seq10|aldehyde; <a href="/dbget-bin/www_bget?ko:K00149">K00149</a>  ALDH9A1; aldehyde dehydrogenase family 9 member A1 [EC:1.2.1.47 1.2.1.3]
E        comp145173_c0_seq1|aldehyde; <a href="/dbget-bin/www_bget?ko:K00149">K00149</a>  ALDH9A1; aldehyde dehydrogenase family 9 member A1 [EC:1.2.1.47 1.2.1.3]
E        comp145173_c0_seq2|aldehyde; <a href="/dbget-bin/www_bget?ko:K00149">K00149</a>  ALDH9A1; aldehyde dehydrogenase family 9 member A1 [EC:1.2.1.47 1.2.1.3]
E        comp145173_c0_seq3|aldehyde; <a href="/dbget-bin/www_bget?ko:K00149">K00149</a>  ALDH9A1; aldehyde dehydrogenase family 9 member A1 [EC:1.2.1.47 1.2.1.3]
E        comp145173_c0_seq4|aldehyde; <a href="/dbget-bin/www_bget?ko:K00149">K00149</a>  ALDH9A1; aldehyde dehydrogenase family 9 member A1 [EC:1.2.1.47 1.2.1.3]
E        comp145173_c0_seq7|aldehyde; <a href="/dbget-bin/www_bget?ko:K00149">K00149</a>  ALDH9A1; aldehyde dehydrogenase family 9 member A1 [EC:1.2.1.47 1.2.1.3]
E        comp145173_c0_seq9|aldehyde; <a href="/dbget-bin/www_bget?ko:K00149">K00149</a>  ALDH9A1; aldehyde dehydrogenase family 9 member A1 [EC:1.2.1.47 1.2.1.3]
E        comp145173_c0_seq12|aldehyde; <a href="/dbget-bin/www_bget?ko:K00149">K00149</a>  ALDH9A1; aldehyde dehydrogenase family 9 member A1 [EC:1.2.1.47 1.2.1.3]
E        comp145173_c0_seq13|aldehyde; <a href="/dbget-bin/www_bget?ko:K00149">K00149</a>  ALDH9A1; aldehyde dehydrogenase family 9 member A1 [EC:1.2.1.47 1.2.1.3]
D      <a href="/dbget-bin/www_bget?ec:1.2.1.48">1.2.1.48</a>  long-chain-aldehyde dehydrogenase
D      <a href="/dbget-bin/www_bget?ec:1.2.1.49">1.2.1.49</a>  2-oxoaldehyde dehydrogenase (NADP+)
D      <a href="/dbget-bin/www_bget?ec:1.2.1.50">1.2.1.50</a>  long-chain-fatty-acyl-CoA reductase
D      <a href="/dbget-bin/www_bget?ec:1.2.1.51">1.2.1.51</a>  pyruvate dehydrogenase (NADP+)
D      <a href="/dbget-bin/www_bget?ec:1.2.1.52">1.2.1.52</a>  oxoglutarate dehydrogenase (NADP+)
D      <a href="/dbget-bin/www_bget?ec:1.2.1.53">1.2.1.53</a>  4-hydroxyphenylacetaldehyde dehydrogenase
D      <a href="/dbget-bin/www_bget?ec:1.2.1.54">1.2.1.54</a>  gamma-guanidinobutyraldehyde dehydrogenase
D      <a href="/dbget-bin/www_bget?ec:1.2.1.57">1.2.1.57</a>  butanal dehydrogenase
D      <a href="/dbget-bin/www_bget?ec:1.2.1.58">1.2.1.58</a>  phenylglyoxylate dehydrogenase (acylating)
D      <a href="/dbget-bin/www_bget?ec:1.2.1.59">1.2.1.59</a>  glyceraldehyde-3-phosphate dehydrogenase (NAD(P)+) (phosphorylating)
D      <a href="/dbget-bin/www_bget?ec:1.2.1.60">1.2.1.60</a>  5-carboxymethyl-2-hydroxymuconic-semialdehyde dehydrogenase
D      <a href="/dbget-bin/www_bget?ec:1.2.1.61">1.2.1.61</a>  4-hydroxymuconic-semialdehyde dehydrogenase
D      <a href="/dbget-bin/www_bget?ec:1.2.1.62">1.2.1.62</a>  4-formylbenzenesulfonate dehydrogenase
D      <a href="/dbget-bin/www_bget?ec:1.2.1.63">1.2.1.63</a>  6-oxohexanoate dehydrogenase
D      <a href="/dbget-bin/www_bget?ec:1.2.1.64">1.2.1.64</a>  4-hydroxybenzaldehyde dehydrogenase
D      <a href="/dbget-bin/www_bget?ec:1.2.1.65">1.2.1.65</a>  salicylaldehyde dehydrogenase
D      <a href="/dbget-bin/www_bget?ec:1.2.1.67">1.2.1.67</a>  vanillin dehydrogenase
D      <a href="/dbget-bin/www_bget?ec:1.2.1.68">1.2.1.68</a>  coniferyl-aldehyde dehydrogenase
D      <a href="/dbget-bin/www_bget?ec:1.2.1.69">1.2.1.69</a>  fluoroacetaldehyde dehydrogenase
D      <a href="/dbget-bin/www_bget?ec:1.2.1.70">1.2.1.70</a>  glutamyl-tRNA reductase
D      <a href="/dbget-bin/www_bget?ec:1.2.1.71">1.2.1.71</a>  succinylglutamate-semialdehyde dehydrogenase
D      <a href="/dbget-bin/www_bget?ec:1.2.1.72">1.2.1.72</a>  erythrose-4-phosphate dehydrogenase
D      <a href="/dbget-bin/www_bget?ec:1.2.1.73">1.2.1.73</a>  sulfoacetaldehyde dehydrogenase
D      <a href="/dbget-bin/www_bget?ec:1.2.1.74">1.2.1.74</a>  abieta-7,13-dien-18-al dehydrogenase
D      <a href="/dbget-bin/www_bget?ec:1.2.1.75">1.2.1.75</a>  malonyl CoA reductase (malonate semialdehyde-forming)
D      <a href="/dbget-bin/www_bget?ec:1.2.1.76">1.2.1.76</a>  succinate-semialdehyde dehydrogenase (acylating)
D      <a href="/dbget-bin/www_bget?ec:1.2.1.77">1.2.1.77</a>  3,4-dehydroadipyl-CoA semialdehyde dehydrogenase (NADP+)
D      <a href="/dbget-bin/www_bget?ec:1.2.1.78">1.2.1.78</a>  2-formylbenzoate dehydrogenase
D      <a href="/dbget-bin/www_bget?ec:1.2.1.79">1.2.1.79</a>  succinate-semialdehyde dehydrogenase (NADP+)
D      <a href="/dbget-bin/www_bget?ec:1.2.1.80">1.2.1.80</a>  long-chain acyl-[acyl-carrier-protein] reductase
D      <a href="/dbget-bin/www_bget?ec:1.2.1.81">1.2.1.81</a>  sulfoacetaldehyde dehydrogenase (acylating)
D      <a href="/dbget-bin/www_bget?ec:1.2.1.82">1.2.1.82</a>  beta-apo-4'-carotenal oxygenase
D      <a href="/dbget-bin/www_bget?ec:1.2.1.83">1.2.1.83</a>  3-succinoylsemialdehyde-pyridine dehydrogenase
D      <a href="/dbget-bin/www_bget?ec:1.2.1.84">1.2.1.84</a>  alcohol-forming fatty acyl-CoA reductase
D      <a href="/dbget-bin/www_bget?ec:1.2.1.85">1.2.1.85</a>  2-hydroxymuconate-6-semialdehyde dehydrogenase
D      <a href="/dbget-bin/www_bget?ec:1.2.1.86">1.2.1.86</a>  geranial dehydrogenase
D      1.2.1.-  
E        comp138342_c1_seq9|fatty; <a href="/dbget-bin/www_bget?ko:K13356">K13356</a>  FAR; fatty acyl-CoA reductase [EC:1.2.1.-]
C    1.2.2  With a cytochrome as acceptor
D      <a href="/dbget-bin/www_bget?ec:1.2.2.1">1.2.2.1</a>  formate dehydrogenase (cytochrome)
D      <a href="/dbget-bin/www_bget?ec:1.2.2.3">1.2.2.3</a>  formate dehydrogenase (cytochrome-c-553)
D      <a href="/dbget-bin/www_bget?ec:1.2.2.4">1.2.2.4</a>  carbon-monoxide dehydrogenase (cytochrome b-561)
C    1.2.3  With oxygen as acceptor
D      <a href="/dbget-bin/www_bget?ec:1.2.3.1">1.2.3.1</a>  aldehyde oxidase
E        comp143019_c1_seq1|tpa_inf:; <a href="/dbget-bin/www_bget?ko:K00157">K00157</a>  AOX; aldehyde oxidase [EC:1.2.3.1]
E        comp143019_c1_seq10|tpa_inf:; <a href="/dbget-bin/www_bget?ko:K00157">K00157</a>  AOX; aldehyde oxidase [EC:1.2.3.1]
E        comp143019_c1_seq32|tpa_inf:; <a href="/dbget-bin/www_bget?ko:K00157">K00157</a>  AOX; aldehyde oxidase [EC:1.2.3.1]
E        comp143019_c1_seq40|tpa_inf:; <a href="/dbget-bin/www_bget?ko:K00157">K00157</a>  AOX; aldehyde oxidase [EC:1.2.3.1]
E        comp143019_c1_seq50|tpa_inf:; <a href="/dbget-bin/www_bget?ko:K00157">K00157</a>  AOX; aldehyde oxidase [EC:1.2.3.1]
E        comp143019_c1_seq67|tpa_inf:; <a href="/dbget-bin/www_bget?ko:K00157">K00157</a>  AOX; aldehyde oxidase [EC:1.2.3.1]
D      <a href="/dbget-bin/www_bget?ec:1.2.3.3">1.2.3.3</a>  pyruvate oxidase
D      <a href="/dbget-bin/www_bget?ec:1.2.3.4">1.2.3.4</a>  oxalate oxidase
D      <a href="/dbget-bin/www_bget?ec:1.2.3.5">1.2.3.5</a>  glyoxylate oxidase
D      <a href="/dbget-bin/www_bget?ec:1.2.3.6">1.2.3.6</a>  pyruvate oxidase (CoA-acetylating)
D      <a href="/dbget-bin/www_bget?ec:1.2.3.7">1.2.3.7</a>  indole-3-acetaldehyde oxidase
D      <a href="/dbget-bin/www_bget?ec:1.2.3.8">1.2.3.8</a>  pyridoxal oxidase
D      <a href="/dbget-bin/www_bget?ec:1.2.3.9">1.2.3.9</a>  aryl-aldehyde oxidase
D      <a href="/dbget-bin/www_bget?ec:1.2.3.13">1.2.3.13</a>  4-hydroxyphenylpyruvate oxidase
D      <a href="/dbget-bin/www_bget?ec:1.2.3.14">1.2.3.14</a>  abscisic-aldehyde oxidase
D      1.2.3.-  
C    1.2.4  With a disulfide as acceptor
D      <a href="/dbget-bin/www_bget?ec:1.2.4.1">1.2.4.1</a>  pyruvate dehydrogenase (acetyl-transferring)
E        comp145035_c0_seq4|pyruvate; <a href="/dbget-bin/www_bget?ko:K00161">K00161</a>  PDHA, pdhA; pyruvate dehydrogenase E1 component subunit alpha [EC:1.2.4.1]
E        comp145035_c0_seq17|pyruvate; <a href="/dbget-bin/www_bget?ko:K00161">K00161</a>  PDHA, pdhA; pyruvate dehydrogenase E1 component subunit alpha [EC:1.2.4.1]
E        comp145035_c0_seq18|pyruvate; <a href="/dbget-bin/www_bget?ko:K00161">K00161</a>  PDHA, pdhA; pyruvate dehydrogenase E1 component subunit alpha [EC:1.2.4.1]
E        comp145035_c0_seq19|pyruvate; <a href="/dbget-bin/www_bget?ko:K00161">K00161</a>  PDHA, pdhA; pyruvate dehydrogenase E1 component subunit alpha [EC:1.2.4.1]
E        comp145183_c0_seq6|pyruvate; <a href="/dbget-bin/www_bget?ko:K00162">K00162</a>  PDHB, pdhB; pyruvate dehydrogenase E1 component subunit beta [EC:1.2.4.1]
E        comp145183_c0_seq7|pyruvate; <a href="/dbget-bin/www_bget?ko:K00162">K00162</a>  PDHB, pdhB; pyruvate dehydrogenase E1 component subunit beta [EC:1.2.4.1]
E        comp145183_c0_seq11|pyruvate; <a href="/dbget-bin/www_bget?ko:K00162">K00162</a>  PDHB, pdhB; pyruvate dehydrogenase E1 component subunit beta [EC:1.2.4.1]
E        comp145183_c0_seq15|pyruvate; <a href="/dbget-bin/www_bget?ko:K00162">K00162</a>  PDHB, pdhB; pyruvate dehydrogenase E1 component subunit beta [EC:1.2.4.1]
D      <a href="/dbget-bin/www_bget?ec:1.2.4.2">1.2.4.2</a>  oxoglutarate dehydrogenase (succinyl-transferring)
E        comp144859_c0_seq1|oxoglutarate; <a href="/dbget-bin/www_bget?ko:K00164">K00164</a>  OGDH, sucA; 2-oxoglutarate dehydrogenase E1 component [EC:1.2.4.2]
E        comp144859_c0_seq10|oxoglutarate; <a href="/dbget-bin/www_bget?ko:K00164">K00164</a>  OGDH, sucA; 2-oxoglutarate dehydrogenase E1 component [EC:1.2.4.2]
E        comp144859_c0_seq23|oxoglutarate; <a href="/dbget-bin/www_bget?ko:K00164">K00164</a>  OGDH, sucA; 2-oxoglutarate dehydrogenase E1 component [EC:1.2.4.2]
E        comp144859_c0_seq26|oxoglutarate; <a href="/dbget-bin/www_bget?ko:K00164">K00164</a>  OGDH, sucA; 2-oxoglutarate dehydrogenase E1 component [EC:1.2.4.2]
E        comp144859_c0_seq28|oxoglutarate; <a href="/dbget-bin/www_bget?ko:K00164">K00164</a>  OGDH, sucA; 2-oxoglutarate dehydrogenase E1 component [EC:1.2.4.2]
E        comp144859_c0_seq41|oxoglutarate; <a href="/dbget-bin/www_bget?ko:K00164">K00164</a>  OGDH, sucA; 2-oxoglutarate dehydrogenase E1 component [EC:1.2.4.2]
E        comp143449_c0_seq19|probable; <a href="/dbget-bin/www_bget?ko:K15791">K15791</a>  DHKTD1; probable 2-oxoglutarate dehydrogenase E1 component DHKTD1 [EC:1.2.4.2]
E        comp143449_c0_seq25|probable; <a href="/dbget-bin/www_bget?ko:K15791">K15791</a>  DHKTD1; probable 2-oxoglutarate dehydrogenase E1 component DHKTD1 [EC:1.2.4.2]
D      <a href="/dbget-bin/www_bget?ec:1.2.4.4">1.2.4.4</a>  3-methyl-2-oxobutanoate dehydrogenase (2-methylpropanoyl-transferring)
E        comp144045_c3_seq2|2-oxoisovalerate; <a href="/dbget-bin/www_bget?ko:K00166">K00166</a>  E1.2.4.4A, bkdA1; 2-oxoisovalerate dehydrogenase E1 component, alpha subunit [EC:1.2.4.4]
E        comp144045_c3_seq5|2-oxoisovalerate; <a href="/dbget-bin/www_bget?ko:K00166">K00166</a>  E1.2.4.4A, bkdA1; 2-oxoisovalerate dehydrogenase E1 component, alpha subunit [EC:1.2.4.4]
E        comp140702_c0_seq6|2-oxoisovalerate; <a href="/dbget-bin/www_bget?ko:K00167">K00167</a>  E1.2.4.4B, bkdA2; 2-oxoisovalerate dehydrogenase E1 component, beta subunit [EC:1.2.4.4]
E        comp140702_c0_seq38|2-oxoisovalerate; <a href="/dbget-bin/www_bget?ko:K00167">K00167</a>  E1.2.4.4B, bkdA2; 2-oxoisovalerate dehydrogenase E1 component, beta subunit [EC:1.2.4.4]
D      1.2.4.-  
C    1.2.5  With a quinone or similar compound as acceptor
D      <a href="/dbget-bin/www_bget?ec:1.2.5.1">1.2.5.1</a>  pyruvate dehydrogenase (quinone)
C    1.2.7  With an iron-sulfur protein as acceptor
D      <a href="/dbget-bin/www_bget?ec:1.2.7.1">1.2.7.1</a>  pyruvate synthase
D      <a href="/dbget-bin/www_bget?ec:1.2.7.2">1.2.7.2</a>  2-oxobutyrate synthase
D      <a href="/dbget-bin/www_bget?ec:1.2.7.3">1.2.7.3</a>  2-oxoglutarate synthase
D      <a href="/dbget-bin/www_bget?ec:1.2.7.4">1.2.7.4</a>  carbon-monoxide dehydrogenase (ferredoxin)
D      <a href="/dbget-bin/www_bget?ec:1.2.7.5">1.2.7.5</a>  aldehyde ferredoxin oxidoreductase
D      <a href="/dbget-bin/www_bget?ec:1.2.7.6">1.2.7.6</a>  glyceraldehyde-3-phosphate dehydrogenase (ferredoxin)
D      <a href="/dbget-bin/www_bget?ec:1.2.7.7">1.2.7.7</a>  3-methyl-2-oxobutanoate dehydrogenase (ferredoxin)
D      <a href="/dbget-bin/www_bget?ec:1.2.7.8">1.2.7.8</a>  indolepyruvate ferredoxin oxidoreductase
D      <a href="/dbget-bin/www_bget?ec:1.2.7.10">1.2.7.10</a>  oxalate oxidoreductase
D      1.2.7.-  
C    1.2.99  With other acceptors
D      <a href="/dbget-bin/www_bget?ec:1.2.99.2">1.2.99.2</a>  carbon-monoxide dehydrogenase (acceptor)
D      <a href="/dbget-bin/www_bget?ec:1.2.99.3">1.2.99.3</a>  aldehyde dehydrogenase (pyrroloquinoline-quinone)
D      <a href="/dbget-bin/www_bget?ec:1.2.99.4">1.2.99.4</a>  formaldehyde dismutase
D      <a href="/dbget-bin/www_bget?ec:1.2.99.5">1.2.99.5</a>  formylmethanofuran dehydrogenase
D      <a href="/dbget-bin/www_bget?ec:1.2.99.6">1.2.99.6</a>  carboxylate reductase
D      <a href="/dbget-bin/www_bget?ec:1.2.99.7">1.2.99.7</a>  aldehyde dehydrogenase (FAD-independent)
C    1.2.-  Acting on the aldehyde or oxo group of donors
D      1.2.-.-  
B  1.3  Acting on the CH-CH group of donors
C    1.3.1  With NAD+ or NADP+ as acceptor
D      <a href="/dbget-bin/www_bget?ec:1.3.1.1">1.3.1.1</a>  dihydropyrimidine dehydrogenase (NAD+)
D      <a href="/dbget-bin/www_bget?ec:1.3.1.2">1.3.1.2</a>  dihydropyrimidine dehydrogenase (NADP+)
E        comp140692_c1_seq2|dihydropyrimidine; <a href="/dbget-bin/www_bget?ko:K00207">K00207</a>  E1.3.1.2, DPYD; dihydropyrimidine dehydrogenase (NADP+) [EC:1.3.1.2]
E        comp140692_c1_seq16|dihydropyrimidine; <a href="/dbget-bin/www_bget?ko:K00207">K00207</a>  E1.3.1.2, DPYD; dihydropyrimidine dehydrogenase (NADP+) [EC:1.3.1.2]
E        comp140692_c1_seq19|dihydropyrimidine; <a href="/dbget-bin/www_bget?ko:K00207">K00207</a>  E1.3.1.2, DPYD; dihydropyrimidine dehydrogenase (NADP+) [EC:1.3.1.2]
E        comp140692_c1_seq26|dihydropyrimidine; <a href="/dbget-bin/www_bget?ko:K00207">K00207</a>  E1.3.1.2, DPYD; dihydropyrimidine dehydrogenase (NADP+) [EC:1.3.1.2]
E        comp140692_c1_seq31|dihydropyrimidine; <a href="/dbget-bin/www_bget?ko:K00207">K00207</a>  E1.3.1.2, DPYD; dihydropyrimidine dehydrogenase (NADP+) [EC:1.3.1.2]
E        comp140692_c1_seq47|dihydropyrimidine; <a href="/dbget-bin/www_bget?ko:K00207">K00207</a>  E1.3.1.2, DPYD; dihydropyrimidine dehydrogenase (NADP+) [EC:1.3.1.2]
E        comp140692_c1_seq49|dihydropyrimidine; <a href="/dbget-bin/www_bget?ko:K00207">K00207</a>  E1.3.1.2, DPYD; dihydropyrimidine dehydrogenase (NADP+) [EC:1.3.1.2]
E        comp140692_c1_seq56|dihydropyrimidine; <a href="/dbget-bin/www_bget?ko:K00207">K00207</a>  E1.3.1.2, DPYD; dihydropyrimidine dehydrogenase (NADP+) [EC:1.3.1.2]
D      <a href="/dbget-bin/www_bget?ec:1.3.1.3">1.3.1.3</a>  Delta4-3-oxosteroid 5beta-reductase
D      <a href="/dbget-bin/www_bget?ec:1.3.1.5">1.3.1.5</a>  cucurbitacin Delta23-reductase
D      <a href="/dbget-bin/www_bget?ec:1.3.1.6">1.3.1.6</a>  fumarate reductase (NADH)
D      <a href="/dbget-bin/www_bget?ec:1.3.1.7">1.3.1.7</a>  meso-tartrate dehydrogenase
D      <a href="/dbget-bin/www_bget?ec:1.3.1.8">1.3.1.8</a>  acyl-CoA dehydrogenase (NADP+)
D      <a href="/dbget-bin/www_bget?ec:1.3.1.9">1.3.1.9</a>  enoyl-[acyl-carrier-protein] reductase (NADH)
D      <a href="/dbget-bin/www_bget?ec:1.3.1.10">1.3.1.10</a>  enoyl-[acyl-carrier-protein] reductase (NADPH, B-specific)
D      <a href="/dbget-bin/www_bget?ec:1.3.1.11">1.3.1.11</a>  2-coumarate reductase
D      <a href="/dbget-bin/www_bget?ec:1.3.1.12">1.3.1.12</a>  prephenate dehydrogenase
D      <a href="/dbget-bin/www_bget?ec:1.3.1.13">1.3.1.13</a>  prephenate dehydrogenase (NADP+)
D      <a href="/dbget-bin/www_bget?ec:1.3.1.14">1.3.1.14</a>  dihydroorotate dehydrogenase (NAD+)
D      <a href="/dbget-bin/www_bget?ec:1.3.1.15">1.3.1.15</a>  dihydroorotate dehydrogenase (NADP+)
D      <a href="/dbget-bin/www_bget?ec:1.3.1.16">1.3.1.16</a>  beta-nitroacrylate reductase
D      <a href="/dbget-bin/www_bget?ec:1.3.1.17">1.3.1.17</a>  3-methyleneoxindole reductase
D      <a href="/dbget-bin/www_bget?ec:1.3.1.18">1.3.1.18</a>  kynurenate-7,8-dihydrodiol dehydrogenase
D      <a href="/dbget-bin/www_bget?ec:1.3.1.19">1.3.1.19</a>  cis-1,2-dihydrobenzene-1,2-diol dehydrogenase
D      <a href="/dbget-bin/www_bget?ec:1.3.1.20">1.3.1.20</a>  trans-1,2-dihydrobenzene-1,2-diol dehydrogenase
E        comp130271_c0_seq1|trans-; <a href="/dbget-bin/www_bget?ko:K00078">K00078</a>  DHDH; dihydrodiol dehydrogenase / D-xylose 1-dehydrogenase (NADP) [EC:1.3.1.20 1.1.1.179]
E        comp130271_c0_seq6|trans-; <a href="/dbget-bin/www_bget?ko:K00078">K00078</a>  DHDH; dihydrodiol dehydrogenase / D-xylose 1-dehydrogenase (NADP) [EC:1.3.1.20 1.1.1.179]
E        comp130271_c0_seq8|trans-; <a href="/dbget-bin/www_bget?ko:K00078">K00078</a>  DHDH; dihydrodiol dehydrogenase / D-xylose 1-dehydrogenase (NADP) [EC:1.3.1.20 1.1.1.179]
E        comp130271_c0_seq25|trans-; <a href="/dbget-bin/www_bget?ko:K00078">K00078</a>  DHDH; dihydrodiol dehydrogenase / D-xylose 1-dehydrogenase (NADP) [EC:1.3.1.20 1.1.1.179]
E        comp130271_c0_seq31|trans-; <a href="/dbget-bin/www_bget?ko:K00078">K00078</a>  DHDH; dihydrodiol dehydrogenase / D-xylose 1-dehydrogenase (NADP) [EC:1.3.1.20 1.1.1.179]
E        comp130271_c0_seq33|trans-; <a href="/dbget-bin/www_bget?ko:K00078">K00078</a>  DHDH; dihydrodiol dehydrogenase / D-xylose 1-dehydrogenase (NADP) [EC:1.3.1.20 1.1.1.179]
E        comp131524_c0_seq1|trans-; <a href="/dbget-bin/www_bget?ko:K00078">K00078</a>  DHDH; dihydrodiol dehydrogenase / D-xylose 1-dehydrogenase (NADP) [EC:1.3.1.20 1.1.1.179]
E        comp131524_c0_seq2|trans-; <a href="/dbget-bin/www_bget?ko:K00078">K00078</a>  DHDH; dihydrodiol dehydrogenase / D-xylose 1-dehydrogenase (NADP) [EC:1.3.1.20 1.1.1.179]
D      <a href="/dbget-bin/www_bget?ec:1.3.1.21">1.3.1.21</a>  7-dehydrocholesterol reductase
E        comp140980_c3_seq7|7-dehydrocholesterol; <a href="/dbget-bin/www_bget?ko:K00213">K00213</a>  DHCR7; 7-dehydrocholesterol reductase [EC:1.3.1.21]
E        comp140980_c3_seq28|7-dehydrocholesterol; <a href="/dbget-bin/www_bget?ko:K00213">K00213</a>  DHCR7; 7-dehydrocholesterol reductase [EC:1.3.1.21]
D      <a href="/dbget-bin/www_bget?ec:1.3.1.22">1.3.1.22</a>  3-oxo-5alpha-steroid 4-dehydrogenase (NADP+)
E        comp127593_c0_seq1|3-oxo-5-alpha-steroid; <a href="/dbget-bin/www_bget?ko:K12343">K12343</a>  SRD5A1; 3-oxo-5-alpha-steroid 4-dehydrogenase 1 [EC:1.3.1.22]
E        comp137711_c0_seq5|3-oxo-5-alpha-steroid; <a href="/dbget-bin/www_bget?ko:K12344">K12344</a>  SRD5A2; 3-oxo-5-alpha-steroid 4-dehydrogenase 2 [EC:1.3.1.22]
E        comp137711_c0_seq11|3-oxo-5-alpha-steroid; <a href="/dbget-bin/www_bget?ko:K12344">K12344</a>  SRD5A2; 3-oxo-5-alpha-steroid 4-dehydrogenase 2 [EC:1.3.1.22]
E        comp137711_c0_seq12|3-oxo-5-alpha-steroid; <a href="/dbget-bin/www_bget?ko:K12344">K12344</a>  SRD5A2; 3-oxo-5-alpha-steroid 4-dehydrogenase 2 [EC:1.3.1.22]
E        comp95596_c0_seq2|probable; <a href="/dbget-bin/www_bget?ko:K12345">K12345</a>  SRD5A3; 3-oxo-5-alpha-steroid 4-dehydrogenase 3 [EC:1.3.1.22 1.3.1.94]
D      <a href="/dbget-bin/www_bget?ec:1.3.1.24">1.3.1.24</a>  biliverdin reductase
E        comp130216_c0_seq1|biliverdin; <a href="/dbget-bin/www_bget?ko:K00214">K00214</a>  BLVRA, bvdR; biliverdin reductase [EC:1.3.1.24]
E        comp138011_c0_seq1|flavin; <a href="/dbget-bin/www_bget?ko:K05901">K05901</a>  BLVRB; biliverdin reductase / flavin reductase [EC:1.3.1.24 1.5.1.30]
D      <a href="/dbget-bin/www_bget?ec:1.3.1.25">1.3.1.25</a>  1,6-dihydroxycyclohexa-2,4-diene-1-carboxylate dehydrogenase
D      <a href="/dbget-bin/www_bget?ec:1.3.1.27">1.3.1.27</a>  2-hexadecenal reductase
D      <a href="/dbget-bin/www_bget?ec:1.3.1.28">1.3.1.28</a>  2,3-dihydro-2,3-dihydroxybenzoate dehydrogenase
D      <a href="/dbget-bin/www_bget?ec:1.3.1.29">1.3.1.29</a>  cis-1,2-dihydro-1,2-dihydroxynaphthalene dehydrogenase
D      <a href="/dbget-bin/www_bget?ec:1.3.1.31">1.3.1.31</a>  2-enoate reductase
D      <a href="/dbget-bin/www_bget?ec:1.3.1.32">1.3.1.32</a>  maleylacetate reductase
D      <a href="/dbget-bin/www_bget?ec:1.3.1.33">1.3.1.33</a>  protochlorophyllide reductase
D      <a href="/dbget-bin/www_bget?ec:1.3.1.34">1.3.1.34</a>  2,4-dienoyl-CoA reductase (NADPH)
E        comp144919_c1_seq4|-dienoyl-; <a href="/dbget-bin/www_bget?ko:K13236">K13236</a>  DECR1; 2,4-dienoyl-CoA reductase, mitochondrial [EC:1.3.1.34]
E        comp136393_c0_seq3|peroxisomal; <a href="/dbget-bin/www_bget?ko:K13237">K13237</a>  DECR2; peroxisomal 2,4-dienoyl-CoA reductase [EC:1.3.1.34]
E        comp136393_c0_seq5|peroxisomal; <a href="/dbget-bin/www_bget?ko:K13237">K13237</a>  DECR2; peroxisomal 2,4-dienoyl-CoA reductase [EC:1.3.1.34]
D      <a href="/dbget-bin/www_bget?ec:1.3.1.35">1.3.1.35</a>  phosphatidylcholine desaturase
D      <a href="/dbget-bin/www_bget?ec:1.3.1.36">1.3.1.36</a>  geissoschizine dehydrogenase
D      <a href="/dbget-bin/www_bget?ec:1.3.1.37">1.3.1.37</a>  cis-2-enoyl-CoA reductase (NADPH)
D      <a href="/dbget-bin/www_bget?ec:1.3.1.38">1.3.1.38</a>  trans-2-enoyl-CoA reductase (NADPH)
E        comp138621_c0_seq13|trans-2-enoyl-; <a href="/dbget-bin/www_bget?ko:K07512">K07512</a>  MECR, NRBF1; mitochondrial trans-2-enoyl-CoA reductase [EC:1.3.1.38]
E        comp129006_c0_seq1|peroxisomal; <a href="/dbget-bin/www_bget?ko:K07753">K07753</a>  PECR; peroxisomal trans-2-enoyl-CoA reductase [EC:1.3.1.38]
E        comp129006_c0_seq5|peroxisomal; <a href="/dbget-bin/www_bget?ko:K07753">K07753</a>  PECR; peroxisomal trans-2-enoyl-CoA reductase [EC:1.3.1.38]
E        comp129006_c0_seq6|peroxisomal; <a href="/dbget-bin/www_bget?ko:K07753">K07753</a>  PECR; peroxisomal trans-2-enoyl-CoA reductase [EC:1.3.1.38]
E        comp129006_c0_seq7|peroxisomal; <a href="/dbget-bin/www_bget?ko:K07753">K07753</a>  PECR; peroxisomal trans-2-enoyl-CoA reductase [EC:1.3.1.38]
E        comp129006_c0_seq9|peroxisomal; <a href="/dbget-bin/www_bget?ko:K07753">K07753</a>  PECR; peroxisomal trans-2-enoyl-CoA reductase [EC:1.3.1.38]
D      <a href="/dbget-bin/www_bget?ec:1.3.1.39">1.3.1.39</a>  enoyl-[acyl-carrier-protein] reductase (NADPH, A-specific)
D      <a href="/dbget-bin/www_bget?ec:1.3.1.40">1.3.1.40</a>  2-hydroxy-6-oxo-6-phenylhexa-2,4-dienoate reductase
D      <a href="/dbget-bin/www_bget?ec:1.3.1.41">1.3.1.41</a>  xanthommatin reductase
D      <a href="/dbget-bin/www_bget?ec:1.3.1.42">1.3.1.42</a>  12-oxophytodienoate reductase
D      <a href="/dbget-bin/www_bget?ec:1.3.1.43">1.3.1.43</a>  arogenate dehydrogenase
D      <a href="/dbget-bin/www_bget?ec:1.3.1.44">1.3.1.44</a>  trans-2-enoyl-CoA reductase (NAD+)
D      <a href="/dbget-bin/www_bget?ec:1.3.1.45">1.3.1.45</a>  2'-hydroxyisoflavone reductase
D      <a href="/dbget-bin/www_bget?ec:1.3.1.46">1.3.1.46</a>  biochanin-A reductase
D      <a href="/dbget-bin/www_bget?ec:1.3.1.47">1.3.1.47</a>  alpha-santonin 1,2-reductase
D      <a href="/dbget-bin/www_bget?ec:1.3.1.48">1.3.1.48</a>  15-oxoprostaglandin 13-oxidase
E        comp134627_c0_seq3|prostaglandin; <a href="/dbget-bin/www_bget?ko:K13948">K13948</a>  PTGR1, LTB4DH; prostaglandin reductase 1 [EC:1.3.1.74 1.3.1.48]
E        comp138036_c0_seq5|prostaglandin; <a href="/dbget-bin/www_bget?ko:K13949">K13949</a>  PTGR2, ZADH1; prostaglandin reductase 2 [EC:1.3.1.48]
E        comp138036_c0_seq16|prostaglandin; <a href="/dbget-bin/www_bget?ko:K13949">K13949</a>  PTGR2, ZADH1; prostaglandin reductase 2 [EC:1.3.1.48]
D      <a href="/dbget-bin/www_bget?ec:1.3.1.49">1.3.1.49</a>  cis-3,4-dihydrophenanthrene-3,4-diol dehydrogenase
D      <a href="/dbget-bin/www_bget?ec:1.3.1.51">1.3.1.51</a>  2'-hydroxydaidzein reductase
D      <a href="/dbget-bin/www_bget?ec:1.3.1.53">1.3.1.53</a>  (3S,4R)-3,4-dihydroxycyclohexa-1,5-diene-1,4-dicarboxylate dehydrogenase
D      <a href="/dbget-bin/www_bget?ec:1.3.1.54">1.3.1.54</a>  precorrin-6A reductase
D      <a href="/dbget-bin/www_bget?ec:1.3.1.56">1.3.1.56</a>  cis-2,3-dihydrobiphenyl-2,3-diol dehydrogenase
D      <a href="/dbget-bin/www_bget?ec:1.3.1.57">1.3.1.57</a>  phloroglucinol reductase
D      <a href="/dbget-bin/www_bget?ec:1.3.1.58">1.3.1.58</a>  2,3-dihydroxy-2,3-dihydro-p-cumate dehydrogenase
D      <a href="/dbget-bin/www_bget?ec:1.3.1.60">1.3.1.60</a>  dibenzothiophene dihydrodiol dehydrogenase
D      <a href="/dbget-bin/www_bget?ec:1.3.1.62">1.3.1.62</a>  pimeloyl-CoA dehydrogenase
D      <a href="/dbget-bin/www_bget?ec:1.3.1.63">1.3.1.63</a>  2,4-dichlorobenzoyl-CoA reductase
D      <a href="/dbget-bin/www_bget?ec:1.3.1.64">1.3.1.64</a>  phthalate 4,5-cis-dihydrodiol dehydrogenase
D      <a href="/dbget-bin/www_bget?ec:1.3.1.65">1.3.1.65</a>  5,6-dihydroxy-3-methyl-2-oxo-1,2,5,6-tetrahydroquinoline dehydrogenase
D      <a href="/dbget-bin/www_bget?ec:1.3.1.66">1.3.1.66</a>  cis-dihydroethylcatechol dehydrogenase
D      <a href="/dbget-bin/www_bget?ec:1.3.1.67">1.3.1.67</a>  cis-1,2-dihydroxy-4-methylcyclohexa-3,5-diene-1-carboxylate dehydrogenase
D      <a href="/dbget-bin/www_bget?ec:1.3.1.68">1.3.1.68</a>  1,2-dihydroxy-6-methylcyclohexa-3,5-dienecarboxylate dehydrogenase
D      <a href="/dbget-bin/www_bget?ec:1.3.1.69">1.3.1.69</a>  zeatin reductase
D      <a href="/dbget-bin/www_bget?ec:1.3.1.70">1.3.1.70</a>  Delta14-sterol reductase
E        comp129920_c0_seq1|delta; <a href="/dbget-bin/www_bget?ko:K00222">K00222</a>  E1.3.1.70, TM7SF2, ERG24; delta14-sterol reductase [EC:1.3.1.70]
D      <a href="/dbget-bin/www_bget?ec:1.3.1.71">1.3.1.71</a>  Delta24(241)-sterol reductase
D      <a href="/dbget-bin/www_bget?ec:1.3.1.72">1.3.1.72</a>  Delta24-sterol reductase
E        comp47133_c0_seq1|24-dehydrocholesterol; <a href="/dbget-bin/www_bget?ko:K09828">K09828</a>  DHCR24; delta24-sterol reductase [EC:1.3.1.72]
D      <a href="/dbget-bin/www_bget?ec:1.3.1.73">1.3.1.73</a>  1,2-dihydrovomilenine reductase
D      <a href="/dbget-bin/www_bget?ec:1.3.1.74">1.3.1.74</a>  2-alkenal reductase
E        comp134627_c0_seq3|prostaglandin; <a href="/dbget-bin/www_bget?ko:K13948">K13948</a>  PTGR1, LTB4DH; prostaglandin reductase 1 [EC:1.3.1.74 1.3.1.48]
D      <a href="/dbget-bin/www_bget?ec:1.3.1.75">1.3.1.75</a>  divinyl chlorophyllide a 8-vinyl-reductase
D      <a href="/dbget-bin/www_bget?ec:1.3.1.76">1.3.1.76</a>  precorrin-2 dehydrogenase
D      <a href="/dbget-bin/www_bget?ec:1.3.1.77">1.3.1.77</a>  anthocyanidin reductase
D      <a href="/dbget-bin/www_bget?ec:1.3.1.78">1.3.1.78</a>  arogenate dehydrogenase (NADP+)
D      <a href="/dbget-bin/www_bget?ec:1.3.1.79">1.3.1.79</a>  arogenate dehydrogenase [NAD(P)+]
D      <a href="/dbget-bin/www_bget?ec:1.3.1.80">1.3.1.80</a>  red chlorophyll catabolite reductase
D      <a href="/dbget-bin/www_bget?ec:1.3.1.81">1.3.1.81</a>  (+)-pulegone reductase
D      <a href="/dbget-bin/www_bget?ec:1.3.1.82">1.3.1.82</a>  (-)-isopiperitenone reductase
D      <a href="/dbget-bin/www_bget?ec:1.3.1.83">1.3.1.83</a>  geranylgeranyl diphosphate reductase
D      <a href="/dbget-bin/www_bget?ec:1.3.1.84">1.3.1.84</a>  acrylyl-CoA reductase (NADPH)
D      <a href="/dbget-bin/www_bget?ec:1.3.1.85">1.3.1.85</a>  crotonyl-CoA carboxylase/reductase
D      <a href="/dbget-bin/www_bget?ec:1.3.1.86">1.3.1.86</a>  crotonyl-CoA reductase
D      <a href="/dbget-bin/www_bget?ec:1.3.1.87">1.3.1.87</a>  3-(cis-5,6-dihydroxycyclohexa-1,3-dien-1-yl)propanoate dehydrogenase
D      <a href="/dbget-bin/www_bget?ec:1.3.1.88">1.3.1.88</a>  tRNA-dihydrouridine16/17 synthase [NAD(P)+]
E        comp135289_c0_seq4|trna-dihydrouridine; <a href="/dbget-bin/www_bget?ko:K05542">K05542</a>  DUS1; tRNA-dihydrouridine synthase 1 [EC:1.3.1.88]
D      <a href="/dbget-bin/www_bget?ec:1.3.1.89">1.3.1.89</a>  tRNA-dihydrouridine47 synthase [NAD(P)+]
E        comp143770_c1_seq13|trna-dihydrouridine; <a href="/dbget-bin/www_bget?ko:K05544">K05544</a>  DUS3; tRNA-dihydrouridine synthase 3 [EC:1.3.1.89]
E        comp143770_c1_seq17|trna-dihydrouridine; <a href="/dbget-bin/www_bget?ko:K05544">K05544</a>  DUS3; tRNA-dihydrouridine synthase 3 [EC:1.3.1.89]
D      <a href="/dbget-bin/www_bget?ec:1.3.1.90">1.3.1.90</a>  tRNA-dihydrouridine20a/20b synthase [NAD(P)+]
E        comp128811_c0_seq7|trna-dihydrouridine; <a href="/dbget-bin/www_bget?ko:K05545">K05545</a>  DUS4; tRNA-dihydrouridine synthase 4 [EC:1.3.1.90]
D      <a href="/dbget-bin/www_bget?ec:1.3.1.91">1.3.1.91</a>  tRNA-dihydrouridine20 synthase [NAD(P)+]
E        comp137631_c0_seq5|trna-dihydrouridine; <a href="/dbget-bin/www_bget?ko:K05543">K05543</a>  DUS2; tRNA-dihydrouridine synthase 2 [EC:1.3.1.91]
E        comp137631_c0_seq7|trna-dihydrouridine; <a href="/dbget-bin/www_bget?ko:K05543">K05543</a>  DUS2; tRNA-dihydrouridine synthase 2 [EC:1.3.1.91]
D      <a href="/dbget-bin/www_bget?ec:1.3.1.92">1.3.1.92</a>  artemisinic aldehyde Delta11(13)-reductase
D      <a href="/dbget-bin/www_bget?ec:1.3.1.93">1.3.1.93</a>  very-long-chain enoyl-CoA reductase
E        comp138297_c0_seq10|trans-; <a href="/dbget-bin/www_bget?ko:K10258">K10258</a>  TER, TSC13, CER10; very-long-chain enoyl-CoA reductase [EC:1.3.1.93]
D      <a href="/dbget-bin/www_bget?ec:1.3.1.94">1.3.1.94</a>  polyprenol reductase
E        comp95596_c0_seq2|probable; <a href="/dbget-bin/www_bget?ko:K12345">K12345</a>  SRD5A3; 3-oxo-5-alpha-steroid 4-dehydrogenase 3 [EC:1.3.1.22 1.3.1.94]
D      <a href="/dbget-bin/www_bget?ec:1.3.1.95">1.3.1.95</a>  acrylyl-CoA reductase (NADH)
D      <a href="/dbget-bin/www_bget?ec:1.3.1.96">1.3.1.96</a>  Botryococcus squalene synthase
D      <a href="/dbget-bin/www_bget?ec:1.3.1.97">1.3.1.97</a>  botryococcene synthase
D      <a href="/dbget-bin/www_bget?ec:1.3.1.98">1.3.1.98</a>  UDP-N-acetylmuramate dehydrogenase
D      <a href="/dbget-bin/www_bget?ec:1.3.1.99">1.3.1.99</a>  iridoid synthase
D      1.3.1.-  
C    1.3.2  With a cytochrome as acceptor
D      <a href="/dbget-bin/www_bget?ec:1.3.2.3">1.3.2.3</a>  L-galactonolactone dehydrogenase
C    1.3.3  With oxygen as acceptor
D      <a href="/dbget-bin/www_bget?ec:1.3.3.3">1.3.3.3</a>  coproporphyrinogen oxidase
E        comp137542_c0_seq2|coproporphyrinogen; <a href="/dbget-bin/www_bget?ko:K00228">K00228</a>  hemF, CPOX; coproporphyrinogen III oxidase [EC:1.3.3.3]
E        comp137542_c0_seq3|coproporphyrinogen; <a href="/dbget-bin/www_bget?ko:K00228">K00228</a>  hemF, CPOX; coproporphyrinogen III oxidase [EC:1.3.3.3]
D      <a href="/dbget-bin/www_bget?ec:1.3.3.4">1.3.3.4</a>  protoporphyrinogen oxidase
E        comp137585_c0_seq4|protoporphyrinogen; <a href="/dbget-bin/www_bget?ko:K00231">K00231</a>  PPOX, hemY; oxygen-dependent protoporphyrinogen oxidase [EC:1.3.3.4]
D      <a href="/dbget-bin/www_bget?ec:1.3.3.5">1.3.3.5</a>  bilirubin oxidase
D      <a href="/dbget-bin/www_bget?ec:1.3.3.6">1.3.3.6</a>  acyl-CoA oxidase
E        comp128636_c0_seq2|peroxisomal; <a href="/dbget-bin/www_bget?ko:K00232">K00232</a>  E1.3.3.6, ACOX1, ACOX3; acyl-CoA oxidase [EC:1.3.3.6]
E        comp128636_c0_seq5|peroxisomal; <a href="/dbget-bin/www_bget?ko:K00232">K00232</a>  E1.3.3.6, ACOX1, ACOX3; acyl-CoA oxidase [EC:1.3.3.6]
E        comp142207_c0_seq2|peroxisomal; <a href="/dbget-bin/www_bget?ko:K00232">K00232</a>  E1.3.3.6, ACOX1, ACOX3; acyl-CoA oxidase [EC:1.3.3.6]
E        comp142207_c0_seq14|peroxisomal; <a href="/dbget-bin/www_bget?ko:K00232">K00232</a>  E1.3.3.6, ACOX1, ACOX3; acyl-CoA oxidase [EC:1.3.3.6]
E        comp142207_c0_seq17|peroxisomal; <a href="/dbget-bin/www_bget?ko:K00232">K00232</a>  E1.3.3.6, ACOX1, ACOX3; acyl-CoA oxidase [EC:1.3.3.6]
E        comp142207_c0_seq19|peroxisomal; <a href="/dbget-bin/www_bget?ko:K00232">K00232</a>  E1.3.3.6, ACOX1, ACOX3; acyl-CoA oxidase [EC:1.3.3.6]
E        comp142207_c0_seq27|peroxisomal; <a href="/dbget-bin/www_bget?ko:K00232">K00232</a>  E1.3.3.6, ACOX1, ACOX3; acyl-CoA oxidase [EC:1.3.3.6]
E        comp142207_c0_seq29|peroxisomal; <a href="/dbget-bin/www_bget?ko:K00232">K00232</a>  E1.3.3.6, ACOX1, ACOX3; acyl-CoA oxidase [EC:1.3.3.6]
D      <a href="/dbget-bin/www_bget?ec:1.3.3.7">1.3.3.7</a>  dihydrouracil oxidase
D      <a href="/dbget-bin/www_bget?ec:1.3.3.8">1.3.3.8</a>  tetrahydroberberine oxidase
D      <a href="/dbget-bin/www_bget?ec:1.3.3.9">1.3.3.9</a>  secologanin synthase
D      <a href="/dbget-bin/www_bget?ec:1.3.3.10">1.3.3.10</a>  tryptophan alpha,beta-oxidase
D      <a href="/dbget-bin/www_bget?ec:1.3.3.11">1.3.3.11</a>  pyrroloquinoline-quinone synthase
D      <a href="/dbget-bin/www_bget?ec:1.3.3.12">1.3.3.12</a>  L-galactonolactone oxidase
D      1.3.3.-  
C    1.3.5  With a quinone or related compound as acceptor
D      <a href="/dbget-bin/www_bget?ec:1.3.5.1">1.3.5.1</a>  succinate dehydrogenase (ubiquinone)
E        comp144817_c1_seq6|succinate; <a href="/dbget-bin/www_bget?ko:K00234">K00234</a>  SDHA, SDH1; succinate dehydrogenase (ubiquinone) flavoprotein subunit [EC:1.3.5.1]
E        comp144817_c1_seq7|succinate; <a href="/dbget-bin/www_bget?ko:K00234">K00234</a>  SDHA, SDH1; succinate dehydrogenase (ubiquinone) flavoprotein subunit [EC:1.3.5.1]
E        comp144817_c1_seq12|succinate; <a href="/dbget-bin/www_bget?ko:K00234">K00234</a>  SDHA, SDH1; succinate dehydrogenase (ubiquinone) flavoprotein subunit [EC:1.3.5.1]
E        comp144817_c1_seq17|succinate; <a href="/dbget-bin/www_bget?ko:K00234">K00234</a>  SDHA, SDH1; succinate dehydrogenase (ubiquinone) flavoprotein subunit [EC:1.3.5.1]
E        comp144817_c1_seq35|succinate; <a href="/dbget-bin/www_bget?ko:K00234">K00234</a>  SDHA, SDH1; succinate dehydrogenase (ubiquinone) flavoprotein subunit [EC:1.3.5.1]
E        comp144817_c1_seq44|succinate; <a href="/dbget-bin/www_bget?ko:K00234">K00234</a>  SDHA, SDH1; succinate dehydrogenase (ubiquinone) flavoprotein subunit [EC:1.3.5.1]
E        comp145336_c0_seq6|succinate; <a href="/dbget-bin/www_bget?ko:K00235">K00235</a>  SDHB, SDH2; succinate dehydrogenase (ubiquinone) iron-sulfur subunit [EC:1.3.5.1]
E        comp145336_c0_seq11|succinate; <a href="/dbget-bin/www_bget?ko:K00235">K00235</a>  SDHB, SDH2; succinate dehydrogenase (ubiquinone) iron-sulfur subunit [EC:1.3.5.1]
D      <a href="/dbget-bin/www_bget?ec:1.3.5.2">1.3.5.2</a>  dihydroorotate dehydrogenase (quinone)
E        comp141409_c3_seq3|dihydroorotate; <a href="/dbget-bin/www_bget?ko:K00254">K00254</a>  DHODH; dihydroorotate dehydrogenase [EC:1.3.5.2]
E        comp141409_c3_seq4|dihydroorotate; <a href="/dbget-bin/www_bget?ko:K00254">K00254</a>  DHODH; dihydroorotate dehydrogenase [EC:1.3.5.2]
D      <a href="/dbget-bin/www_bget?ec:1.3.5.3">1.3.5.3</a>  protoporphyrinogen IX dehydrogenase (menaquinone)
D      <a href="/dbget-bin/www_bget?ec:1.3.5.4">1.3.5.4</a>  fumarate reductase (menaquinone)
D      <a href="/dbget-bin/www_bget?ec:1.3.5.5">1.3.5.5</a>  15-cis-phytoene desaturase
D      <a href="/dbget-bin/www_bget?ec:1.3.5.6">1.3.5.6</a>  9,9'-dicis-zeta-carotene desaturase
C    1.3.7  With an iron-sulfur protein as acceptor
D      <a href="/dbget-bin/www_bget?ec:1.3.7.1">1.3.7.1</a>  6-hydroxynicotinate reductase
D      <a href="/dbget-bin/www_bget?ec:1.3.7.2">1.3.7.2</a>  15,16-dihydrobiliverdin:ferredoxin oxidoreductase
D      <a href="/dbget-bin/www_bget?ec:1.3.7.3">1.3.7.3</a>  phycoerythrobilin:ferredoxin oxidoreductase
D      <a href="/dbget-bin/www_bget?ec:1.3.7.4">1.3.7.4</a>  phytochromobilin:ferredoxin oxidoreductase
D      <a href="/dbget-bin/www_bget?ec:1.3.7.5">1.3.7.5</a>  phycocyanobilin:ferredoxin oxidoreductase
D      <a href="/dbget-bin/www_bget?ec:1.3.7.6">1.3.7.6</a>  phycoerythrobilin synthase
D      <a href="/dbget-bin/www_bget?ec:1.3.7.7">1.3.7.7</a>  ferredoxin:protochlorophyllide reductase (ATP-dependent)
D      <a href="/dbget-bin/www_bget?ec:1.3.7.8">1.3.7.8</a>  benzoyl-CoA reductase
D      <a href="/dbget-bin/www_bget?ec:1.3.7.9">1.3.7.9</a>  4-hydroxybenzoyl-CoA reductase
D      <a href="/dbget-bin/www_bget?ec:1.3.7.10">1.3.7.10</a>  pentalenolactone synthase
C    1.3.8  With a flavin as acceptor
D      <a href="/dbget-bin/www_bget?ec:1.3.8.1">1.3.8.1</a>  short-chain acyl-CoA dehydrogenase
E        comp141363_c0_seq1|short-chain; <a href="/dbget-bin/www_bget?ko:K00248">K00248</a>  ACADS, bcd; butyryl-CoA dehydrogenase [EC:1.3.8.1]
E        comp141363_c0_seq15|short-chain; <a href="/dbget-bin/www_bget?ko:K00248">K00248</a>  ACADS, bcd; butyryl-CoA dehydrogenase [EC:1.3.8.1]
D      <a href="/dbget-bin/www_bget?ec:1.3.8.2">1.3.8.2</a>  4,4'-diapophytoene desaturase
D      <a href="/dbget-bin/www_bget?ec:1.3.8.3">1.3.8.3</a>  (R)-benzylsuccinyl-CoA dehydrogenase
D      <a href="/dbget-bin/www_bget?ec:1.3.8.4">1.3.8.4</a>  isovaleryl-CoA dehydrogenase
E        comp141134_c1_seq3|isovaleryl; <a href="/dbget-bin/www_bget?ko:K00253">K00253</a>  IVD, ivd; isovaleryl-CoA dehydrogenase [EC:1.3.8.4]
E        comp141134_c1_seq10|isovaleryl; <a href="/dbget-bin/www_bget?ko:K00253">K00253</a>  IVD, ivd; isovaleryl-CoA dehydrogenase [EC:1.3.8.4]
E        comp141134_c1_seq18|isovaleryl; <a href="/dbget-bin/www_bget?ko:K00253">K00253</a>  IVD, ivd; isovaleryl-CoA dehydrogenase [EC:1.3.8.4]
E        comp141134_c1_seq28|isovaleryl; <a href="/dbget-bin/www_bget?ko:K00253">K00253</a>  IVD, ivd; isovaleryl-CoA dehydrogenase [EC:1.3.8.4]
D      <a href="/dbget-bin/www_bget?ec:1.3.8.5">1.3.8.5</a>  2-methyl-branched-chain-enoyl-CoA reductase
D      <a href="/dbget-bin/www_bget?ec:1.3.8.6">1.3.8.6</a>  glutaryl-CoA dehydrogenase
E        comp141101_c3_seq3|glutaryl-; <a href="/dbget-bin/www_bget?ko:K00252">K00252</a>  GCDH, gcdH; glutaryl-CoA dehydrogenase [EC:1.3.8.6]
E        comp141101_c3_seq13|glutaryl-; <a href="/dbget-bin/www_bget?ko:K00252">K00252</a>  GCDH, gcdH; glutaryl-CoA dehydrogenase [EC:1.3.8.6]
D      <a href="/dbget-bin/www_bget?ec:1.3.8.7">1.3.8.7</a>  medium-chain acyl-CoA dehydrogenase
E        comp145064_c0_seq15|medium-chain; <a href="/dbget-bin/www_bget?ko:K00249">K00249</a>  ACADM, acd; acyl-CoA dehydrogenase [EC:1.3.8.7]
D      <a href="/dbget-bin/www_bget?ec:1.3.8.8">1.3.8.8</a>  long-chain acyl-CoA dehydrogenase
E        comp141716_c0_seq1|long-chain; <a href="/dbget-bin/www_bget?ko:K00255">K00255</a>  ACADL; long-chain-acyl-CoA dehydrogenase [EC:1.3.8.8]
E        comp141716_c0_seq5|long-chain; <a href="/dbget-bin/www_bget?ko:K00255">K00255</a>  ACADL; long-chain-acyl-CoA dehydrogenase [EC:1.3.8.8]
E        comp141716_c0_seq6|long-chain; <a href="/dbget-bin/www_bget?ko:K00255">K00255</a>  ACADL; long-chain-acyl-CoA dehydrogenase [EC:1.3.8.8]
D      <a href="/dbget-bin/www_bget?ec:1.3.8.9">1.3.8.9</a>  very-long-chain acyl-CoA dehydrogenase
E        comp143347_c1_seq9|acyl-coenzyme; <a href="/dbget-bin/www_bget?ko:K09479">K09479</a>  ACADVL; very long chain acyl-CoA dehydrogenase [EC:1.3.8.9]
E        comp143347_c1_seq12|acyl-coenzyme; <a href="/dbget-bin/www_bget?ko:K09479">K09479</a>  ACADVL; very long chain acyl-CoA dehydrogenase [EC:1.3.8.9]
E        comp143347_c1_seq16|acyl-coenzyme; <a href="/dbget-bin/www_bget?ko:K09479">K09479</a>  ACADVL; very long chain acyl-CoA dehydrogenase [EC:1.3.8.9]
E        comp143347_c1_seq19|acyl-coenzyme; <a href="/dbget-bin/www_bget?ko:K09479">K09479</a>  ACADVL; very long chain acyl-CoA dehydrogenase [EC:1.3.8.9]
C    1.3.98  With other, known, acceptors
D      <a href="/dbget-bin/www_bget?ec:1.3.98.1">1.3.98.1</a>  dihydroorotate dehydrogenase (fumarate)
C    1.3.99  With other acceptors
D      <a href="/dbget-bin/www_bget?ec:1.3.99.1">1.3.99.1</a>  succinate dehydrogenase
D      <a href="/dbget-bin/www_bget?ec:1.3.99.4">1.3.99.4</a>  3-oxosteroid 1-dehydrogenase
D      <a href="/dbget-bin/www_bget?ec:1.3.99.5">1.3.99.5</a>  3-oxo-5alpha-steroid 4-dehydrogenase (acceptor)
D      <a href="/dbget-bin/www_bget?ec:1.3.99.6">1.3.99.6</a>  3-oxo-5beta-steroid 4-dehydrogenase
D      <a href="/dbget-bin/www_bget?ec:1.3.99.8">1.3.99.8</a>  2-furoyl-CoA dehydrogenase
D      <a href="/dbget-bin/www_bget?ec:1.3.99.12">1.3.99.12</a>  2-methylacyl-CoA dehydrogenase
E        comp143806_c0_seq5|short; <a href="/dbget-bin/www_bget?ko:K09478">K09478</a>  ACADSB; short/branched chain acyl-CoA dehydrogenase [EC:1.3.99.12]
E        comp143806_c0_seq6|short; <a href="/dbget-bin/www_bget?ko:K09478">K09478</a>  ACADSB; short/branched chain acyl-CoA dehydrogenase [EC:1.3.99.12]
E        comp143806_c0_seq8|short; <a href="/dbget-bin/www_bget?ko:K09478">K09478</a>  ACADSB; short/branched chain acyl-CoA dehydrogenase [EC:1.3.99.12]
D      <a href="/dbget-bin/www_bget?ec:1.3.99.14">1.3.99.14</a>  cyclohexanone dehydrogenase
D      <a href="/dbget-bin/www_bget?ec:1.3.99.16">1.3.99.16</a>  isoquinoline 1-oxidoreductase
D      <a href="/dbget-bin/www_bget?ec:1.3.99.17">1.3.99.17</a>  quinoline 2-oxidoreductase
D      <a href="/dbget-bin/www_bget?ec:1.3.99.18">1.3.99.18</a>  quinaldate 4-oxidoreductase
D      <a href="/dbget-bin/www_bget?ec:1.3.99.19">1.3.99.19</a>  quinoline-4-carboxylate 2-oxidoreductase
D      <a href="/dbget-bin/www_bget?ec:1.3.99.22">1.3.99.22</a>  coproporphyrinogen dehydrogenase
D      <a href="/dbget-bin/www_bget?ec:1.3.99.23">1.3.99.23</a>  all-trans-retinol 13,14-reductase
E        comp145302_c0_seq1|all-trans-retinol; <a href="/dbget-bin/www_bget?ko:K09516">K09516</a>  RETSAT; all-trans-retinol 13,14-reductase [EC:1.3.99.23]
E        comp145302_c0_seq6|all-trans-retinol; <a href="/dbget-bin/www_bget?ko:K09516">K09516</a>  RETSAT; all-trans-retinol 13,14-reductase [EC:1.3.99.23]
D      <a href="/dbget-bin/www_bget?ec:1.3.99.24">1.3.99.24</a>  2-amino-4-deoxychorismate dehydrogenase
D      <a href="/dbget-bin/www_bget?ec:1.3.99.25">1.3.99.25</a>  carvone reductase
D      <a href="/dbget-bin/www_bget?ec:1.3.99.26">1.3.99.26</a>  all-trans-zeta-carotene desaturase
D      <a href="/dbget-bin/www_bget?ec:1.3.99.27">1.3.99.27</a>  1-hydroxycarotenoid 3,4-desaturase
D      <a href="/dbget-bin/www_bget?ec:1.3.99.28">1.3.99.28</a>  phytoene desaturase (neurosporene-forming)
D      <a href="/dbget-bin/www_bget?ec:1.3.99.29">1.3.99.29</a>  phytoene desaturase (zeta-carotene-forming)
D      <a href="/dbget-bin/www_bget?ec:1.3.99.30">1.3.99.30</a>  phytoene desaturase (3,4-didehydrolycopene-forming)
D      <a href="/dbget-bin/www_bget?ec:1.3.99.31">1.3.99.31</a>  phytoene desaturase (lycopene-forming)
D      <a href="/dbget-bin/www_bget?ec:1.3.99.32">1.3.99.32</a>  glutaryl-CoA dehydrogenase (non-decarboxylating)
D      1.3.99.-  
E        comp142104_c0_seq2|isobutyryl-; <a href="/dbget-bin/www_bget?ko:K11538">K11538</a>  ACAD8; isobutyryl-CoA dehydrogenase [EC:1.3.99.-]
E        comp142104_c0_seq5|isobutyryl-; <a href="/dbget-bin/www_bget?ko:K11538">K11538</a>  ACAD8; isobutyryl-CoA dehydrogenase [EC:1.3.99.-]
E        comp142104_c0_seq8|isobutyryl-; <a href="/dbget-bin/www_bget?ko:K11538">K11538</a>  ACAD8; isobutyryl-CoA dehydrogenase [EC:1.3.99.-]
E        comp142104_c0_seq10|isobutyryl-; <a href="/dbget-bin/www_bget?ko:K11538">K11538</a>  ACAD8; isobutyryl-CoA dehydrogenase [EC:1.3.99.-]
E        comp142104_c0_seq12|isobutyryl-; <a href="/dbget-bin/www_bget?ko:K11538">K11538</a>  ACAD8; isobutyryl-CoA dehydrogenase [EC:1.3.99.-]
E        comp138749_c0_seq9|acyl-; <a href="/dbget-bin/www_bget?ko:K11731">K11731</a>  atuD; citronellyl-CoA dehydrogenase [EC:1.3.99.-]
E        comp138749_c0_seq11|acyl-; <a href="/dbget-bin/www_bget?ko:K11731">K11731</a>  atuD; citronellyl-CoA dehydrogenase [EC:1.3.99.-]
E        comp138749_c0_seq18|acyl-; <a href="/dbget-bin/www_bget?ko:K11731">K11731</a>  atuD; citronellyl-CoA dehydrogenase [EC:1.3.99.-]
E        comp142329_c2_seq8|acyl-; <a href="/dbget-bin/www_bget?ko:K15980">K15980</a>  ACAD9; Acyl-CoA dehydrogenase family member 9 [EC:1.3.99.-]
E        comp142329_c2_seq40|acyl-; <a href="/dbget-bin/www_bget?ko:K15980">K15980</a>  ACAD9; Acyl-CoA dehydrogenase family member 9 [EC:1.3.99.-]
C    1.3.-  Acting on the CH-CH group of donors
D      1.3.-.-  
B  1.4  Acting on the CH-NH2 group of donors
C    1.4.1  With NAD+ or NADP+ as acceptor
D      <a href="/dbget-bin/www_bget?ec:1.4.1.1">1.4.1.1</a>  alanine dehydrogenase
D      <a href="/dbget-bin/www_bget?ec:1.4.1.2">1.4.1.2</a>  glutamate dehydrogenase
D      <a href="/dbget-bin/www_bget?ec:1.4.1.3">1.4.1.3</a>  glutamate dehydrogenase [NAD(P)+]
E        comp141365_c1_seq21|glutamate; <a href="/dbget-bin/www_bget?ko:K00261">K00261</a>  E1.4.1.3; glutamate dehydrogenase (NAD(P)+) [EC:1.4.1.3]
E        comp140930_c0_seq18|glutamate; <a href="/dbget-bin/www_bget?ko:K00261">K00261</a>  E1.4.1.3; glutamate dehydrogenase (NAD(P)+) [EC:1.4.1.3]
E        comp140930_c0_seq27|glutamate; <a href="/dbget-bin/www_bget?ko:K00261">K00261</a>  E1.4.1.3; glutamate dehydrogenase (NAD(P)+) [EC:1.4.1.3]
D      <a href="/dbget-bin/www_bget?ec:1.4.1.4">1.4.1.4</a>  glutamate dehydrogenase (NADP+)
D      <a href="/dbget-bin/www_bget?ec:1.4.1.5">1.4.1.5</a>  L-amino-acid dehydrogenase
D      <a href="/dbget-bin/www_bget?ec:1.4.1.7">1.4.1.7</a>  serine 2-dehydrogenase
D      <a href="/dbget-bin/www_bget?ec:1.4.1.8">1.4.1.8</a>  valine dehydrogenase (NADP+)
D      <a href="/dbget-bin/www_bget?ec:1.4.1.9">1.4.1.9</a>  leucine dehydrogenase
D      <a href="/dbget-bin/www_bget?ec:1.4.1.10">1.4.1.10</a>  glycine dehydrogenase
D      <a href="/dbget-bin/www_bget?ec:1.4.1.11">1.4.1.11</a>  L-erythro-3,5-diaminohexanoate dehydrogenase
D      <a href="/dbget-bin/www_bget?ec:1.4.1.12">1.4.1.12</a>  2,4-diaminopentanoate dehydrogenase
D      <a href="/dbget-bin/www_bget?ec:1.4.1.13">1.4.1.13</a>  glutamate synthase (NADPH)
D      <a href="/dbget-bin/www_bget?ec:1.4.1.14">1.4.1.14</a>  glutamate synthase (NADH)
D      <a href="/dbget-bin/www_bget?ec:1.4.1.15">1.4.1.15</a>  lysine dehydrogenase
D      <a href="/dbget-bin/www_bget?ec:1.4.1.16">1.4.1.16</a>  diaminopimelate dehydrogenase
D      <a href="/dbget-bin/www_bget?ec:1.4.1.17">1.4.1.17</a>  N-methylalanine dehydrogenase
D      <a href="/dbget-bin/www_bget?ec:1.4.1.18">1.4.1.18</a>  lysine 6-dehydrogenase
D      <a href="/dbget-bin/www_bget?ec:1.4.1.19">1.4.1.19</a>  tryptophan dehydrogenase
D      <a href="/dbget-bin/www_bget?ec:1.4.1.20">1.4.1.20</a>  phenylalanine dehydrogenase
D      <a href="/dbget-bin/www_bget?ec:1.4.1.21">1.4.1.21</a>  aspartate dehydrogenase
D      <a href="/dbget-bin/www_bget?ec:1.4.1.23">1.4.1.23</a>  valine dehydrogenase (NAD+)
D      <a href="/dbget-bin/www_bget?ec:1.4.1.24">1.4.1.24</a>  3-dehydroquinate synthase II
D      1.4.1.-  
C    1.4.2  With a cytochrome as acceptor
D      <a href="/dbget-bin/www_bget?ec:1.4.2.1">1.4.2.1</a>  glycine dehydrogenase (cytochrome)
D      1.4.2.-  
C    1.4.3  With oxygen as acceptor
D      <a href="/dbget-bin/www_bget?ec:1.4.3.1">1.4.3.1</a>  D-aspartate oxidase
E        comp142736_c1_seq7|d-aspartate; <a href="/dbget-bin/www_bget?ko:K00272">K00272</a>  DDO; D-aspartate oxidase [EC:1.4.3.1]
E        comp142736_c1_seq19|d-aspartate; <a href="/dbget-bin/www_bget?ko:K00272">K00272</a>  DDO; D-aspartate oxidase [EC:1.4.3.1]
E        comp142736_c1_seq20|d-aspartate; <a href="/dbget-bin/www_bget?ko:K00272">K00272</a>  DDO; D-aspartate oxidase [EC:1.4.3.1]
E        comp142736_c1_seq31|d-aspartate; <a href="/dbget-bin/www_bget?ko:K00272">K00272</a>  DDO; D-aspartate oxidase [EC:1.4.3.1]
E        comp142736_c1_seq32|d-aspartate; <a href="/dbget-bin/www_bget?ko:K00272">K00272</a>  DDO; D-aspartate oxidase [EC:1.4.3.1]
E        comp142736_c1_seq36|d-aspartate; <a href="/dbget-bin/www_bget?ko:K00272">K00272</a>  DDO; D-aspartate oxidase [EC:1.4.3.1]
E        comp142736_c1_seq44|d-aspartate; <a href="/dbget-bin/www_bget?ko:K00272">K00272</a>  DDO; D-aspartate oxidase [EC:1.4.3.1]
E        comp142736_c1_seq48|d-aspartate; <a href="/dbget-bin/www_bget?ko:K00272">K00272</a>  DDO; D-aspartate oxidase [EC:1.4.3.1]
E        comp142736_c1_seq50|d-aspartate; <a href="/dbget-bin/www_bget?ko:K00272">K00272</a>  DDO; D-aspartate oxidase [EC:1.4.3.1]
D      <a href="/dbget-bin/www_bget?ec:1.4.3.2">1.4.3.2</a>  L-amino-acid oxidase
E        comp127865_c0_seq4|l-amino-acid; <a href="/dbget-bin/www_bget?ko:K03334">K03334</a>  IL4I1; L-amino-acid oxidase [EC:1.4.3.2]
D      <a href="/dbget-bin/www_bget?ec:1.4.3.3">1.4.3.3</a>  D-amino-acid oxidase
E        comp102766_c0_seq1|d-amino-acid; <a href="/dbget-bin/www_bget?ko:K00273">K00273</a>  E1.4.3.3, DAO; D-amino-acid oxidase [EC:1.4.3.3]
D      <a href="/dbget-bin/www_bget?ec:1.4.3.4">1.4.3.4</a>  monoamine oxidase
E        comp131400_c0_seq7|amine; <a href="/dbget-bin/www_bget?ko:K00274">K00274</a>  MAO, aofH; monoamine oxidase [EC:1.4.3.4]
E        comp131400_c0_seq8|amine; <a href="/dbget-bin/www_bget?ko:K00274">K00274</a>  MAO, aofH; monoamine oxidase [EC:1.4.3.4]
D      <a href="/dbget-bin/www_bget?ec:1.4.3.5">1.4.3.5</a>  pyridoxal 5'-phosphate synthase
E        comp141282_c0_seq2|pyridoxine-5; <a href="/dbget-bin/www_bget?ko:K00275">K00275</a>  pdxH, PNPO; pyridoxamine 5'-phosphate oxidase [EC:1.4.3.5]
E        comp141282_c0_seq4|pyridoxine-5; <a href="/dbget-bin/www_bget?ko:K00275">K00275</a>  pdxH, PNPO; pyridoxamine 5'-phosphate oxidase [EC:1.4.3.5]
E        comp141282_c0_seq5|pyridoxine-5; <a href="/dbget-bin/www_bget?ko:K00275">K00275</a>  pdxH, PNPO; pyridoxamine 5'-phosphate oxidase [EC:1.4.3.5]
E        comp141282_c0_seq9|pyridoxine-5; <a href="/dbget-bin/www_bget?ko:K00275">K00275</a>  pdxH, PNPO; pyridoxamine 5'-phosphate oxidase [EC:1.4.3.5]
E        comp141282_c0_seq15|pyridoxine-5; <a href="/dbget-bin/www_bget?ko:K00275">K00275</a>  pdxH, PNPO; pyridoxamine 5'-phosphate oxidase [EC:1.4.3.5]
E        comp141282_c0_seq21|pyridoxine-5; <a href="/dbget-bin/www_bget?ko:K00275">K00275</a>  pdxH, PNPO; pyridoxamine 5'-phosphate oxidase [EC:1.4.3.5]
D      <a href="/dbget-bin/www_bget?ec:1.4.3.7">1.4.3.7</a>  D-glutamate oxidase
D      <a href="/dbget-bin/www_bget?ec:1.4.3.8">1.4.3.8</a>  ethanolamine oxidase
D      <a href="/dbget-bin/www_bget?ec:1.4.3.10">1.4.3.10</a>  putrescine oxidase
D      <a href="/dbget-bin/www_bget?ec:1.4.3.11">1.4.3.11</a>  L-glutamate oxidase
D      <a href="/dbget-bin/www_bget?ec:1.4.3.12">1.4.3.12</a>  cyclohexylamine oxidase
D      <a href="/dbget-bin/www_bget?ec:1.4.3.13">1.4.3.13</a>  protein-lysine 6-oxidase
E        comp139876_c0_seq19|lysyl; <a href="/dbget-bin/www_bget?ko:K00277">K00277</a>  LOX; protein-lysine 6-oxidase [EC:1.4.3.13]
D      <a href="/dbget-bin/www_bget?ec:1.4.3.14">1.4.3.14</a>  L-lysine oxidase
D      <a href="/dbget-bin/www_bget?ec:1.4.3.15">1.4.3.15</a>  D-glutamate(D-aspartate) oxidase
D      <a href="/dbget-bin/www_bget?ec:1.4.3.16">1.4.3.16</a>  L-aspartate oxidase
D      <a href="/dbget-bin/www_bget?ec:1.4.3.19">1.4.3.19</a>  glycine oxidase
D      <a href="/dbget-bin/www_bget?ec:1.4.3.20">1.4.3.20</a>  L-lysine 6-oxidase
D      <a href="/dbget-bin/www_bget?ec:1.4.3.21">1.4.3.21</a>  primary-amine oxidase
E        comp135176_c0_seq2|membrane; <a href="/dbget-bin/www_bget?ko:K00276">K00276</a>  E1.4.3.21, AOC2, AOC3, tynA; primary-amine oxidase [EC:1.4.3.21]
D      <a href="/dbget-bin/www_bget?ec:1.4.3.22">1.4.3.22</a>  diamine oxidase
E        comp143028_c3_seq1|amiloride-sensitive; <a href="/dbget-bin/www_bget?ko:K11182">K11182</a>  ABP1, AOC1; diamine oxidase [EC:1.4.3.22]
E        comp143028_c3_seq2|amiloride-sensitive; <a href="/dbget-bin/www_bget?ko:K11182">K11182</a>  ABP1, AOC1; diamine oxidase [EC:1.4.3.22]
E        comp143028_c3_seq4|amiloride-sensitive; <a href="/dbget-bin/www_bget?ko:K11182">K11182</a>  ABP1, AOC1; diamine oxidase [EC:1.4.3.22]
E        comp143028_c3_seq5|amiloride-sensitive; <a href="/dbget-bin/www_bget?ko:K11182">K11182</a>  ABP1, AOC1; diamine oxidase [EC:1.4.3.22]
E        comp143028_c3_seq6|amiloride-sensitive; <a href="/dbget-bin/www_bget?ko:K11182">K11182</a>  ABP1, AOC1; diamine oxidase [EC:1.4.3.22]
E        comp143028_c3_seq8|amiloride-sensitive; <a href="/dbget-bin/www_bget?ko:K11182">K11182</a>  ABP1, AOC1; diamine oxidase [EC:1.4.3.22]
E        comp143028_c3_seq10|amiloride-sensitive; <a href="/dbget-bin/www_bget?ko:K11182">K11182</a>  ABP1, AOC1; diamine oxidase [EC:1.4.3.22]
E        comp143028_c3_seq12|amiloride-sensitive; <a href="/dbget-bin/www_bget?ko:K11182">K11182</a>  ABP1, AOC1; diamine oxidase [EC:1.4.3.22]
E        comp143028_c3_seq13|amiloride-sensitive; <a href="/dbget-bin/www_bget?ko:K11182">K11182</a>  ABP1, AOC1; diamine oxidase [EC:1.4.3.22]
E        comp143028_c3_seq15|amiloride-sensitive; <a href="/dbget-bin/www_bget?ko:K11182">K11182</a>  ABP1, AOC1; diamine oxidase [EC:1.4.3.22]
E        comp143028_c3_seq16|amiloride-sensitive; <a href="/dbget-bin/www_bget?ko:K11182">K11182</a>  ABP1, AOC1; diamine oxidase [EC:1.4.3.22]
E        comp143028_c3_seq19|amiloride-sensitive; <a href="/dbget-bin/www_bget?ko:K11182">K11182</a>  ABP1, AOC1; diamine oxidase [EC:1.4.3.22]
E        comp143028_c3_seq23|amiloride-sensitive; <a href="/dbget-bin/www_bget?ko:K11182">K11182</a>  ABP1, AOC1; diamine oxidase [EC:1.4.3.22]
E        comp143028_c3_seq24|amiloride-sensitive; <a href="/dbget-bin/www_bget?ko:K11182">K11182</a>  ABP1, AOC1; diamine oxidase [EC:1.4.3.22]
E        comp143028_c3_seq26|amiloride-sensitive; <a href="/dbget-bin/www_bget?ko:K11182">K11182</a>  ABP1, AOC1; diamine oxidase [EC:1.4.3.22]
E        comp143028_c3_seq27|amiloride-sensitive; <a href="/dbget-bin/www_bget?ko:K11182">K11182</a>  ABP1, AOC1; diamine oxidase [EC:1.4.3.22]
E        comp143028_c3_seq31|amiloride-sensitive; <a href="/dbget-bin/www_bget?ko:K11182">K11182</a>  ABP1, AOC1; diamine oxidase [EC:1.4.3.22]
E        comp143028_c3_seq33|amiloride-sensitive; <a href="/dbget-bin/www_bget?ko:K11182">K11182</a>  ABP1, AOC1; diamine oxidase [EC:1.4.3.22]
E        comp143028_c3_seq37|amiloride-sensitive; <a href="/dbget-bin/www_bget?ko:K11182">K11182</a>  ABP1, AOC1; diamine oxidase [EC:1.4.3.22]
E        comp143028_c3_seq41|amiloride-sensitive; <a href="/dbget-bin/www_bget?ko:K11182">K11182</a>  ABP1, AOC1; diamine oxidase [EC:1.4.3.22]
E        comp143028_c3_seq51|amiloride-sensitive; <a href="/dbget-bin/www_bget?ko:K11182">K11182</a>  ABP1, AOC1; diamine oxidase [EC:1.4.3.22]
E        comp143028_c3_seq53|amiloride-sensitive; <a href="/dbget-bin/www_bget?ko:K11182">K11182</a>  ABP1, AOC1; diamine oxidase [EC:1.4.3.22]
E        comp143028_c3_seq55|amiloride-sensitive; <a href="/dbget-bin/www_bget?ko:K11182">K11182</a>  ABP1, AOC1; diamine oxidase [EC:1.4.3.22]
E        comp143028_c3_seq57|amiloride-sensitive; <a href="/dbget-bin/www_bget?ko:K11182">K11182</a>  ABP1, AOC1; diamine oxidase [EC:1.4.3.22]
E        comp143028_c3_seq59|amiloride-sensitive; <a href="/dbget-bin/www_bget?ko:K11182">K11182</a>  ABP1, AOC1; diamine oxidase [EC:1.4.3.22]
E        comp143028_c3_seq60|amiloride-sensitive; <a href="/dbget-bin/www_bget?ko:K11182">K11182</a>  ABP1, AOC1; diamine oxidase [EC:1.4.3.22]
D      <a href="/dbget-bin/www_bget?ec:1.4.3.23">1.4.3.23</a>  7-chloro-L-tryptophan oxidase
D      <a href="/dbget-bin/www_bget?ec:1.4.3.24">1.4.3.24</a>  pseudooxynicotine oxidase
D      1.4.3.-  
E        comp140245_c0_seq10|lysyl; <a href="/dbget-bin/www_bget?ko:K00280">K00280</a>  LOXL2_3_4; lysyl oxidase-like protein 2/3/4 [EC:1.4.3.-]
E        comp142635_c0_seq53|lysyl; <a href="/dbget-bin/www_bget?ko:K00280">K00280</a>  LOXL2_3_4; lysyl oxidase-like protein 2/3/4 [EC:1.4.3.-]
E        comp128865_c0_seq1|lysyl; <a href="/dbget-bin/www_bget?ko:K14678">K14678</a>  LOXL1; lysyl oxidase-like protein 1 [EC:1.4.3.-]
C    1.4.4  With a disulfide as acceptor
D      <a href="/dbget-bin/www_bget?ec:1.4.4.2">1.4.4.2</a>  glycine dehydrogenase (decarboxylating)
E        comp138243_c0_seq1|glycine; <a href="/dbget-bin/www_bget?ko:K00281">K00281</a>  GLDC, gcvP; glycine dehydrogenase [EC:1.4.4.2]
E        comp138243_c0_seq2|glycine; <a href="/dbget-bin/www_bget?ko:K00281">K00281</a>  GLDC, gcvP; glycine dehydrogenase [EC:1.4.4.2]
E        comp138243_c0_seq4|glycine; <a href="/dbget-bin/www_bget?ko:K00281">K00281</a>  GLDC, gcvP; glycine dehydrogenase [EC:1.4.4.2]
E        comp138243_c0_seq6|glycine; <a href="/dbget-bin/www_bget?ko:K00281">K00281</a>  GLDC, gcvP; glycine dehydrogenase [EC:1.4.4.2]
E        comp138243_c0_seq7|glycine; <a href="/dbget-bin/www_bget?ko:K00281">K00281</a>  GLDC, gcvP; glycine dehydrogenase [EC:1.4.4.2]
E        comp138243_c0_seq10|glycine; <a href="/dbget-bin/www_bget?ko:K00281">K00281</a>  GLDC, gcvP; glycine dehydrogenase [EC:1.4.4.2]
E        comp138243_c0_seq11|glycine; <a href="/dbget-bin/www_bget?ko:K00281">K00281</a>  GLDC, gcvP; glycine dehydrogenase [EC:1.4.4.2]
E        comp138243_c0_seq13|glycine; <a href="/dbget-bin/www_bget?ko:K00281">K00281</a>  GLDC, gcvP; glycine dehydrogenase [EC:1.4.4.2]
E        comp138243_c0_seq28|glycine; <a href="/dbget-bin/www_bget?ko:K00281">K00281</a>  GLDC, gcvP; glycine dehydrogenase [EC:1.4.4.2]
E        comp138243_c0_seq33|glycine; <a href="/dbget-bin/www_bget?ko:K00281">K00281</a>  GLDC, gcvP; glycine dehydrogenase [EC:1.4.4.2]
C    1.4.5  With a quinone or other compound as acceptor
D      <a href="/dbget-bin/www_bget?ec:1.4.5.1">1.4.5.1</a>  D-amino acid dehydrogenase (quinone)
C    1.4.7  With an iron-sulfur protein as acceptor
D      <a href="/dbget-bin/www_bget?ec:1.4.7.1">1.4.7.1</a>  glutamate synthase (ferredoxin)
C    1.4.9  With a copper protein as acceptor
D      <a href="/dbget-bin/www_bget?ec:1.4.9.1">1.4.9.1</a>  methylamine dehydrogenase (amicyanin)
D      <a href="/dbget-bin/www_bget?ec:1.4.9.2">1.4.9.2</a>  aralkylamine dehydrogenase (azurin)
C    1.4.99  With other acceptors
D      <a href="/dbget-bin/www_bget?ec:1.4.99.1">1.4.99.1</a>  D-amino-acid dehydrogenase
D      <a href="/dbget-bin/www_bget?ec:1.4.99.2">1.4.99.2</a>  taurine dehydrogenase
D      <a href="/dbget-bin/www_bget?ec:1.4.99.5">1.4.99.5</a>  glycine dehydrogenase (cyanide-forming)
D      1.4.99.-  
C    1.4.-  Acting on the CH-NH2 group of donors
D      1.4.-.-  
B  1.5  Acting on the CH-NH group of donors
C    1.5.1  With NAD+ or NADP+ as acceptor
D      <a href="/dbget-bin/www_bget?ec:1.5.1.1">1.5.1.1</a>  pyrroline-2-carboxylate reductase
D      <a href="/dbget-bin/www_bget?ec:1.5.1.2">1.5.1.2</a>  pyrroline-5-carboxylate reductase
E        comp137721_c2_seq4|pyrroline-5-carboxylate; <a href="/dbget-bin/www_bget?ko:K00286">K00286</a>  E1.5.1.2, proC; pyrroline-5-carboxylate reductase [EC:1.5.1.2]
E        comp137721_c2_seq5|pyrroline-5-carboxylate; <a href="/dbget-bin/www_bget?ko:K00286">K00286</a>  E1.5.1.2, proC; pyrroline-5-carboxylate reductase [EC:1.5.1.2]
E        comp137721_c2_seq6|pyrroline-5-carboxylate; <a href="/dbget-bin/www_bget?ko:K00286">K00286</a>  E1.5.1.2, proC; pyrroline-5-carboxylate reductase [EC:1.5.1.2]
E        comp143177_c0_seq1|pyrroline-5-carboxylate; <a href="/dbget-bin/www_bget?ko:K00286">K00286</a>  E1.5.1.2, proC; pyrroline-5-carboxylate reductase [EC:1.5.1.2]
E        comp143177_c0_seq2|pyrroline-5-carboxylate; <a href="/dbget-bin/www_bget?ko:K00286">K00286</a>  E1.5.1.2, proC; pyrroline-5-carboxylate reductase [EC:1.5.1.2]
E        comp142385_c5_seq1|pyrroline-5-carboxylate; <a href="/dbget-bin/www_bget?ko:K00286">K00286</a>  E1.5.1.2, proC; pyrroline-5-carboxylate reductase [EC:1.5.1.2]
E        comp142385_c5_seq3|pyrroline-5-carboxylate; <a href="/dbget-bin/www_bget?ko:K00286">K00286</a>  E1.5.1.2, proC; pyrroline-5-carboxylate reductase [EC:1.5.1.2]
E        comp142385_c5_seq12|pyrroline-5-carboxylate; <a href="/dbget-bin/www_bget?ko:K00286">K00286</a>  E1.5.1.2, proC; pyrroline-5-carboxylate reductase [EC:1.5.1.2]
E        comp142385_c5_seq17|pyrroline-5-carboxylate; <a href="/dbget-bin/www_bget?ko:K00286">K00286</a>  E1.5.1.2, proC; pyrroline-5-carboxylate reductase [EC:1.5.1.2]
D      <a href="/dbget-bin/www_bget?ec:1.5.1.3">1.5.1.3</a>  dihydrofolate reductase
E        comp124464_c0_seq4|dihydrofolate; <a href="/dbget-bin/www_bget?ko:K00287">K00287</a>  folA; dihydrofolate reductase [EC:1.5.1.3]
E        comp124464_c0_seq7|dihydrofolate; <a href="/dbget-bin/www_bget?ko:K00287">K00287</a>  folA; dihydrofolate reductase [EC:1.5.1.3]
D      <a href="/dbget-bin/www_bget?ec:1.5.1.5">1.5.1.5</a>  methylenetetrahydrofolate dehydrogenase (NADP+)
E        comp141811_c1_seq16|c-1-tetrahydrofolate; <a href="/dbget-bin/www_bget?ko:K00288">K00288</a>  MTHFD; methylenetetrahydrofolate dehydrogenase (NADP+) / methenyltetrahydrofolate cyclohydrolase / formyltetrahydrofolate synthetase [EC:1.5.1.5 3.5.4.9 6.3.4.3]
D      <a href="/dbget-bin/www_bget?ec:1.5.1.6">1.5.1.6</a>  formyltetrahydrofolate dehydrogenase
E        comp143898_c0_seq2|aldehyde; <a href="/dbget-bin/www_bget?ko:K00289">K00289</a>  E1.5.1.6, FTHFD; formyltetrahydrofolate dehydrogenase [EC:1.5.1.6]
E        comp143898_c0_seq3|aldehyde; <a href="/dbget-bin/www_bget?ko:K00289">K00289</a>  E1.5.1.6, FTHFD; formyltetrahydrofolate dehydrogenase [EC:1.5.1.6]
E        comp143898_c0_seq6|cytosolic; <a href="/dbget-bin/www_bget?ko:K00289">K00289</a>  E1.5.1.6, FTHFD; formyltetrahydrofolate dehydrogenase [EC:1.5.1.6]
E        comp143898_c0_seq7|aldehyde; <a href="/dbget-bin/www_bget?ko:K00289">K00289</a>  E1.5.1.6, FTHFD; formyltetrahydrofolate dehydrogenase [EC:1.5.1.6]
E        comp143898_c0_seq8|aldehyde; <a href="/dbget-bin/www_bget?ko:K00289">K00289</a>  E1.5.1.6, FTHFD; formyltetrahydrofolate dehydrogenase [EC:1.5.1.6]
E        comp143898_c0_seq10|aldehyde; <a href="/dbget-bin/www_bget?ko:K00289">K00289</a>  E1.5.1.6, FTHFD; formyltetrahydrofolate dehydrogenase [EC:1.5.1.6]
E        comp143898_c0_seq11|aldehyde; <a href="/dbget-bin/www_bget?ko:K00289">K00289</a>  E1.5.1.6, FTHFD; formyltetrahydrofolate dehydrogenase [EC:1.5.1.6]
E        comp143898_c0_seq13|cytosolic; <a href="/dbget-bin/www_bget?ko:K00289">K00289</a>  E1.5.1.6, FTHFD; formyltetrahydrofolate dehydrogenase [EC:1.5.1.6]
D      <a href="/dbget-bin/www_bget?ec:1.5.1.7">1.5.1.7</a>  saccharopine dehydrogenase (NAD+, L-lysine-forming)
D      <a href="/dbget-bin/www_bget?ec:1.5.1.8">1.5.1.8</a>  saccharopine dehydrogenase (NADP+, L-lysine-forming)
E        comp138480_c2_seq3|alpha-aminoadipic; <a href="/dbget-bin/www_bget?ko:K14157">K14157</a>  AASS; alpha-aminoadipic semialdehyde synthase [EC:1.5.1.8 1.5.1.9]
E        comp138480_c2_seq47|alpha-aminoadipic; <a href="/dbget-bin/www_bget?ko:K14157">K14157</a>  AASS; alpha-aminoadipic semialdehyde synthase [EC:1.5.1.8 1.5.1.9]
E        comp138480_c2_seq67|alpha-aminoadipic; <a href="/dbget-bin/www_bget?ko:K14157">K14157</a>  AASS; alpha-aminoadipic semialdehyde synthase [EC:1.5.1.8 1.5.1.9]
D      <a href="/dbget-bin/www_bget?ec:1.5.1.9">1.5.1.9</a>  saccharopine dehydrogenase (NAD+, L-glutamate-forming)
E        comp138480_c2_seq3|alpha-aminoadipic; <a href="/dbget-bin/www_bget?ko:K14157">K14157</a>  AASS; alpha-aminoadipic semialdehyde synthase [EC:1.5.1.8 1.5.1.9]
E        comp138480_c2_seq47|alpha-aminoadipic; <a href="/dbget-bin/www_bget?ko:K14157">K14157</a>  AASS; alpha-aminoadipic semialdehyde synthase [EC:1.5.1.8 1.5.1.9]
E        comp138480_c2_seq67|alpha-aminoadipic; <a href="/dbget-bin/www_bget?ko:K14157">K14157</a>  AASS; alpha-aminoadipic semialdehyde synthase [EC:1.5.1.8 1.5.1.9]
D      <a href="/dbget-bin/www_bget?ec:1.5.1.10">1.5.1.10</a>  saccharopine dehydrogenase (NADP+, L-glutamate-forming)
D      <a href="/dbget-bin/www_bget?ec:1.5.1.11">1.5.1.11</a>  D-octopine dehydrogenase
D      <a href="/dbget-bin/www_bget?ec:1.5.1.12">1.5.1.12</a>  1-pyrroline-5-carboxylate dehydrogenase
E        comp140038_c0_seq1|aldehyde; <a href="/dbget-bin/www_bget?ko:K00294">K00294</a>  E1.5.1.12; 1-pyrroline-5-carboxylate dehydrogenase [EC:1.5.1.12]
E        comp140038_c0_seq8|aldehyde; <a href="/dbget-bin/www_bget?ko:K00294">K00294</a>  E1.5.1.12; 1-pyrroline-5-carboxylate dehydrogenase [EC:1.5.1.12]
D      <a href="/dbget-bin/www_bget?ec:1.5.1.15">1.5.1.15</a>  methylenetetrahydrofolate dehydrogenase (NAD+)
E        comp137482_c2_seq5|bifunctional; <a href="/dbget-bin/www_bget?ko:K13403">K13403</a>  MTHFD2; methylenetetrahydrofolate dehydrogenase(NAD+) / 5,10-methenyltetrahydrofolate cyclohydrolase [EC:1.5.1.15 3.5.4.9]
E        comp137482_c2_seq12|bifunctional; <a href="/dbget-bin/www_bget?ko:K13403">K13403</a>  MTHFD2; methylenetetrahydrofolate dehydrogenase(NAD+) / 5,10-methenyltetrahydrofolate cyclohydrolase [EC:1.5.1.15 3.5.4.9]
E        comp137482_c2_seq19|bifunctional; <a href="/dbget-bin/www_bget?ko:K13403">K13403</a>  MTHFD2; methylenetetrahydrofolate dehydrogenase(NAD+) / 5,10-methenyltetrahydrofolate cyclohydrolase [EC:1.5.1.15 3.5.4.9]
E        comp137482_c2_seq36|bifunctional; <a href="/dbget-bin/www_bget?ko:K13403">K13403</a>  MTHFD2; methylenetetrahydrofolate dehydrogenase(NAD+) / 5,10-methenyltetrahydrofolate cyclohydrolase [EC:1.5.1.15 3.5.4.9]
E        comp137482_c2_seq46|bifunctional; <a href="/dbget-bin/www_bget?ko:K13403">K13403</a>  MTHFD2; methylenetetrahydrofolate dehydrogenase(NAD+) / 5,10-methenyltetrahydrofolate cyclohydrolase [EC:1.5.1.15 3.5.4.9]
D      <a href="/dbget-bin/www_bget?ec:1.5.1.16">1.5.1.16</a>  D-lysopine dehydrogenase
D      <a href="/dbget-bin/www_bget?ec:1.5.1.17">1.5.1.17</a>  alanopine dehydrogenase
D      <a href="/dbget-bin/www_bget?ec:1.5.1.18">1.5.1.18</a>  ephedrine dehydrogenase
D      <a href="/dbget-bin/www_bget?ec:1.5.1.19">1.5.1.19</a>  D-nopaline dehydrogenase
D      <a href="/dbget-bin/www_bget?ec:1.5.1.20">1.5.1.20</a>  methylenetetrahydrofolate reductase [NAD(P)H]
E        comp144669_c1_seq19|methylenetetrahydrofolate; <a href="/dbget-bin/www_bget?ko:K00297">K00297</a>  E1.5.1.20, metF; methylenetetrahydrofolate reductase (NADPH) [EC:1.5.1.20]
E        comp144669_c1_seq53|methylenetetrahydrofolate; <a href="/dbget-bin/www_bget?ko:K00297">K00297</a>  E1.5.1.20, metF; methylenetetrahydrofolate reductase (NADPH) [EC:1.5.1.20]
D      <a href="/dbget-bin/www_bget?ec:1.5.1.21">1.5.1.21</a>  Delta1-piperideine-2-carboxylate reductase
D      <a href="/dbget-bin/www_bget?ec:1.5.1.22">1.5.1.22</a>  strombine dehydrogenase
D      <a href="/dbget-bin/www_bget?ec:1.5.1.23">1.5.1.23</a>  tauropine dehydrogenase
D      <a href="/dbget-bin/www_bget?ec:1.5.1.24">1.5.1.24</a>  N5-(carboxyethyl)ornithine synthase
D      <a href="/dbget-bin/www_bget?ec:1.5.1.25">1.5.1.25</a>  thiomorpholine-carboxylate dehydrogenase
D      <a href="/dbget-bin/www_bget?ec:1.5.1.26">1.5.1.26</a>  beta-alanopine dehydrogenase
D      <a href="/dbget-bin/www_bget?ec:1.5.1.27">1.5.1.27</a>  1,2-dehydroreticulinium reductase (NADPH)
D      <a href="/dbget-bin/www_bget?ec:1.5.1.28">1.5.1.28</a>  opine dehydrogenase
D      <a href="/dbget-bin/www_bget?ec:1.5.1.30">1.5.1.30</a>  flavin reductase (NADPH)
E        comp138011_c0_seq1|flavin; <a href="/dbget-bin/www_bget?ko:K05901">K05901</a>  BLVRB; biliverdin reductase / flavin reductase [EC:1.3.1.24 1.5.1.30]
D      <a href="/dbget-bin/www_bget?ec:1.5.1.31">1.5.1.31</a>  berberine reductase
D      <a href="/dbget-bin/www_bget?ec:1.5.1.32">1.5.1.32</a>  vomilenine reductase
D      <a href="/dbget-bin/www_bget?ec:1.5.1.33">1.5.1.33</a>  pteridine reductase
D      <a href="/dbget-bin/www_bget?ec:1.5.1.34">1.5.1.34</a>  6,7-dihydropteridine reductase
E        comp55828_c0_seq1|dihydropteridine; <a href="/dbget-bin/www_bget?ko:K00357">K00357</a>  QDPR; dihydropteridine reductase [EC:1.5.1.34]
E        comp127217_c0_seq4|dihydropteridine; <a href="/dbget-bin/www_bget?ko:K00357">K00357</a>  QDPR; dihydropteridine reductase [EC:1.5.1.34]
D      <a href="/dbget-bin/www_bget?ec:1.5.1.36">1.5.1.36</a>  flavin reductase (NADH)
D      <a href="/dbget-bin/www_bget?ec:1.5.1.37">1.5.1.37</a>  FAD reductase (NADH)
D      <a href="/dbget-bin/www_bget?ec:1.5.1.38">1.5.1.38</a>  FMN reductase (NADPH)
D      <a href="/dbget-bin/www_bget?ec:1.5.1.39">1.5.1.39</a>  FMN reductase [NAD(P)H]
D      <a href="/dbget-bin/www_bget?ec:1.5.1.40">1.5.1.40</a>  8-hydroxy-5-deazaflavin:NADPH oxidoreductase
D      <a href="/dbget-bin/www_bget?ec:1.5.1.41">1.5.1.41</a>  riboflavin reductase [NAD(P)H]
D      <a href="/dbget-bin/www_bget?ec:1.5.1.42">1.5.1.42</a>  FMN reductase (NADH)
D      <a href="/dbget-bin/www_bget?ec:1.5.1.43">1.5.1.43</a>  carboxynorspermidine synthase
D      <a href="/dbget-bin/www_bget?ec:1.5.1.44">1.5.1.44</a>  festuclavine dehydrogenase
D      <a href="/dbget-bin/www_bget?ec:1.5.1.45">1.5.1.45</a>  FAD reductase [NAD(P)H]
D      <a href="/dbget-bin/www_bget?ec:1.5.1.46">1.5.1.46</a>  agroclavine dehydrogenase
D      1.5.1.-  
C    1.5.3  With oxygen as acceptor
D      <a href="/dbget-bin/www_bget?ec:1.5.3.1">1.5.3.1</a>  sarcosine oxidase
E        comp140085_c2_seq1|loc558601; <a href="/dbget-bin/www_bget?ko:K00306">K00306</a>  PIPOX; sarcosine oxidase / L-pipecolate oxidase [EC:1.5.3.1 1.5.3.7]
D      <a href="/dbget-bin/www_bget?ec:1.5.3.2">1.5.3.2</a>  N-methyl-L-amino-acid oxidase
D      <a href="/dbget-bin/www_bget?ec:1.5.3.4">1.5.3.4</a>  N6-methyl-lysine oxidase
D      <a href="/dbget-bin/www_bget?ec:1.5.3.5">1.5.3.5</a>  (S)-6-hydroxynicotine oxidase
D      <a href="/dbget-bin/www_bget?ec:1.5.3.6">1.5.3.6</a>  (R)-6-hydroxynicotine oxidase
D      <a href="/dbget-bin/www_bget?ec:1.5.3.7">1.5.3.7</a>  L-pipecolate oxidase
E        comp140085_c2_seq1|loc558601; <a href="/dbget-bin/www_bget?ko:K00306">K00306</a>  PIPOX; sarcosine oxidase / L-pipecolate oxidase [EC:1.5.3.1 1.5.3.7]
D      <a href="/dbget-bin/www_bget?ec:1.5.3.10">1.5.3.10</a>  dimethylglycine oxidase
D      <a href="/dbget-bin/www_bget?ec:1.5.3.12">1.5.3.12</a>  dihydrobenzophenanthridine oxidase
D      <a href="/dbget-bin/www_bget?ec:1.5.3.13">1.5.3.13</a>  N1-acetylpolyamine oxidase
E        comp139102_c0_seq1|peroxisomal; <a href="/dbget-bin/www_bget?ko:K00308">K00308</a>  PAOX; N1-acetylpolyamine oxidase [EC:1.5.3.13]
E        comp139102_c0_seq10|polyamine; <a href="/dbget-bin/www_bget?ko:K00308">K00308</a>  PAOX; N1-acetylpolyamine oxidase [EC:1.5.3.13]
E        comp139102_c0_seq12|peroxisomal; <a href="/dbget-bin/www_bget?ko:K00308">K00308</a>  PAOX; N1-acetylpolyamine oxidase [EC:1.5.3.13]
E        comp139102_c0_seq19|peroxisomal; <a href="/dbget-bin/www_bget?ko:K00308">K00308</a>  PAOX; N1-acetylpolyamine oxidase [EC:1.5.3.13]
E        comp139102_c0_seq22|polyamine; <a href="/dbget-bin/www_bget?ko:K00308">K00308</a>  PAOX; N1-acetylpolyamine oxidase [EC:1.5.3.13]
E        comp139102_c0_seq23|peroxisomal; <a href="/dbget-bin/www_bget?ko:K00308">K00308</a>  PAOX; N1-acetylpolyamine oxidase [EC:1.5.3.13]
E        comp139102_c0_seq25|peroxisomal; <a href="/dbget-bin/www_bget?ko:K00308">K00308</a>  PAOX; N1-acetylpolyamine oxidase [EC:1.5.3.13]
E        comp139102_c0_seq33|peroxisomal; <a href="/dbget-bin/www_bget?ko:K00308">K00308</a>  PAOX; N1-acetylpolyamine oxidase [EC:1.5.3.13]
E        comp139102_c0_seq36|peroxisomal; <a href="/dbget-bin/www_bget?ko:K00308">K00308</a>  PAOX; N1-acetylpolyamine oxidase [EC:1.5.3.13]
E        comp139102_c0_seq38|peroxisomal; <a href="/dbget-bin/www_bget?ko:K00308">K00308</a>  PAOX; N1-acetylpolyamine oxidase [EC:1.5.3.13]
E        comp139102_c0_seq39|peroxisomal; <a href="/dbget-bin/www_bget?ko:K00308">K00308</a>  PAOX; N1-acetylpolyamine oxidase [EC:1.5.3.13]
E        comp139102_c0_seq40|peroxisomal; <a href="/dbget-bin/www_bget?ko:K00308">K00308</a>  PAOX; N1-acetylpolyamine oxidase [EC:1.5.3.13]
D      <a href="/dbget-bin/www_bget?ec:1.5.3.14">1.5.3.14</a>  polyamine oxidase (propane-1,3-diamine-forming)
D      <a href="/dbget-bin/www_bget?ec:1.5.3.15">1.5.3.15</a>  N8-acetylspermidine oxidase (propane-1,3-diamine-forming)
D      <a href="/dbget-bin/www_bget?ec:1.5.3.16">1.5.3.16</a>  spermine oxidase
E        comp140283_c0_seq2|spermine; <a href="/dbget-bin/www_bget?ko:K12259">K12259</a>  SMOX; spermine oxidase [EC:1.5.3.16]
E        comp140283_c0_seq6|spermine; <a href="/dbget-bin/www_bget?ko:K12259">K12259</a>  SMOX; spermine oxidase [EC:1.5.3.16]
E        comp140283_c0_seq14|spermine; <a href="/dbget-bin/www_bget?ko:K12259">K12259</a>  SMOX; spermine oxidase [EC:1.5.3.16]
E        comp140283_c0_seq16|spermine; <a href="/dbget-bin/www_bget?ko:K12259">K12259</a>  SMOX; spermine oxidase [EC:1.5.3.16]
D      <a href="/dbget-bin/www_bget?ec:1.5.3.17">1.5.3.17</a>  non-specific polyamine oxidase
D      <a href="/dbget-bin/www_bget?ec:1.5.3.18">1.5.3.18</a>  L-saccharopine oxidase
D      <a href="/dbget-bin/www_bget?ec:1.5.3.19">1.5.3.19</a>  4-methylaminobutanoate oxidase (formaldehyde-forming)
D      <a href="/dbget-bin/www_bget?ec:1.5.3.20">1.5.3.20</a>  N-alkylglycine oxidase
D      <a href="/dbget-bin/www_bget?ec:1.5.3.21">1.5.3.21</a>  4-methylaminobutanoate oxidase (methylamine-forming)
D      1.5.3.-  
C    1.5.4  With a disulfide as acceptor
D      <a href="/dbget-bin/www_bget?ec:1.5.4.1">1.5.4.1</a>  pyrimidodiazepine synthase
C    1.5.5  With a quinone or similar compound as acceptor
D      <a href="/dbget-bin/www_bget?ec:1.5.5.1">1.5.5.1</a>  electron-transferring-flavoprotein dehydrogenase
E        comp142856_c0_seq4|electron; <a href="/dbget-bin/www_bget?ko:K00311">K00311</a>  E1.5.5.1, etf; electron-transferring-flavoprotein dehydrogenase [EC:1.5.5.1]
E        comp142856_c0_seq16|electron; <a href="/dbget-bin/www_bget?ko:K00311">K00311</a>  E1.5.5.1, etf; electron-transferring-flavoprotein dehydrogenase [EC:1.5.5.1]
E        comp142856_c0_seq18|electron; <a href="/dbget-bin/www_bget?ko:K00311">K00311</a>  E1.5.5.1, etf; electron-transferring-flavoprotein dehydrogenase [EC:1.5.5.1]
E        comp142856_c0_seq23|electron; <a href="/dbget-bin/www_bget?ko:K00311">K00311</a>  E1.5.5.1, etf; electron-transferring-flavoprotein dehydrogenase [EC:1.5.5.1]
E        comp142856_c0_seq33|electron; <a href="/dbget-bin/www_bget?ko:K00311">K00311</a>  E1.5.5.1, etf; electron-transferring-flavoprotein dehydrogenase [EC:1.5.5.1]
E        comp142856_c0_seq34|electron; <a href="/dbget-bin/www_bget?ko:K00311">K00311</a>  E1.5.5.1, etf; electron-transferring-flavoprotein dehydrogenase [EC:1.5.5.1]
E        comp142856_c0_seq37|electron; <a href="/dbget-bin/www_bget?ko:K00311">K00311</a>  E1.5.5.1, etf; electron-transferring-flavoprotein dehydrogenase [EC:1.5.5.1]
E        comp142856_c0_seq44|electron; <a href="/dbget-bin/www_bget?ko:K00311">K00311</a>  E1.5.5.1, etf; electron-transferring-flavoprotein dehydrogenase [EC:1.5.5.1]
E        comp142856_c0_seq52|electron; <a href="/dbget-bin/www_bget?ko:K00311">K00311</a>  E1.5.5.1, etf; electron-transferring-flavoprotein dehydrogenase [EC:1.5.5.1]
E        comp142856_c0_seq64|electron; <a href="/dbget-bin/www_bget?ko:K00311">K00311</a>  E1.5.5.1, etf; electron-transferring-flavoprotein dehydrogenase [EC:1.5.5.1]
E        comp142856_c0_seq66|electron; <a href="/dbget-bin/www_bget?ko:K00311">K00311</a>  E1.5.5.1, etf; electron-transferring-flavoprotein dehydrogenase [EC:1.5.5.1]
E        comp142856_c0_seq67|electron; <a href="/dbget-bin/www_bget?ko:K00311">K00311</a>  E1.5.5.1, etf; electron-transferring-flavoprotein dehydrogenase [EC:1.5.5.1]
D      1.5.5.-  
C    1.5.7  With an iron-sulfur protein as acceptor
D      <a href="/dbget-bin/www_bget?ec:1.5.7.1">1.5.7.1</a>  methylenetetrahydrofolate reductase (ferredoxin)
C    1.5.8  With a flavin or flavoprotein as acceptor
D      <a href="/dbget-bin/www_bget?ec:1.5.8.1">1.5.8.1</a>  dimethylamine dehydrogenase
D      <a href="/dbget-bin/www_bget?ec:1.5.8.2">1.5.8.2</a>  trimethylamine dehydrogenase
D      <a href="/dbget-bin/www_bget?ec:1.5.8.3">1.5.8.3</a>  sarcosine dehydrogenase
E        comp139661_c0_seq1|sarcosine; <a href="/dbget-bin/www_bget?ko:K00314">K00314</a>  SARDH; sarcosine dehydrogenase [EC:1.5.8.3]
E        comp139661_c0_seq2|sarcosine; <a href="/dbget-bin/www_bget?ko:K00314">K00314</a>  SARDH; sarcosine dehydrogenase [EC:1.5.8.3]
E        comp139661_c0_seq3|sarcosine; <a href="/dbget-bin/www_bget?ko:K00314">K00314</a>  SARDH; sarcosine dehydrogenase [EC:1.5.8.3]
E        comp139661_c0_seq4|sarcosine; <a href="/dbget-bin/www_bget?ko:K00314">K00314</a>  SARDH; sarcosine dehydrogenase [EC:1.5.8.3]
E        comp139661_c0_seq6|sarcosine; <a href="/dbget-bin/www_bget?ko:K00314">K00314</a>  SARDH; sarcosine dehydrogenase [EC:1.5.8.3]
E        comp139661_c0_seq8|sarcosine; <a href="/dbget-bin/www_bget?ko:K00314">K00314</a>  SARDH; sarcosine dehydrogenase [EC:1.5.8.3]
E        comp139661_c0_seq9|sarcosine; <a href="/dbget-bin/www_bget?ko:K00314">K00314</a>  SARDH; sarcosine dehydrogenase [EC:1.5.8.3]
E        comp139661_c0_seq11|sarcosine; <a href="/dbget-bin/www_bget?ko:K00314">K00314</a>  SARDH; sarcosine dehydrogenase [EC:1.5.8.3]
E        comp139661_c0_seq12|sarcosine; <a href="/dbget-bin/www_bget?ko:K00314">K00314</a>  SARDH; sarcosine dehydrogenase [EC:1.5.8.3]
E        comp139661_c0_seq14|sarcosine; <a href="/dbget-bin/www_bget?ko:K00314">K00314</a>  SARDH; sarcosine dehydrogenase [EC:1.5.8.3]
E        comp139661_c0_seq15|sarcosine; <a href="/dbget-bin/www_bget?ko:K00314">K00314</a>  SARDH; sarcosine dehydrogenase [EC:1.5.8.3]
E        comp139661_c0_seq16|sarcosine; <a href="/dbget-bin/www_bget?ko:K00314">K00314</a>  SARDH; sarcosine dehydrogenase [EC:1.5.8.3]
E        comp139661_c0_seq18|sarcosine; <a href="/dbget-bin/www_bget?ko:K00314">K00314</a>  SARDH; sarcosine dehydrogenase [EC:1.5.8.3]
E        comp139661_c0_seq21|sarcosine; <a href="/dbget-bin/www_bget?ko:K00314">K00314</a>  SARDH; sarcosine dehydrogenase [EC:1.5.8.3]
E        comp139661_c0_seq23|sarcosine; <a href="/dbget-bin/www_bget?ko:K00314">K00314</a>  SARDH; sarcosine dehydrogenase [EC:1.5.8.3]
E        comp139661_c0_seq25|sarcosine; <a href="/dbget-bin/www_bget?ko:K00314">K00314</a>  SARDH; sarcosine dehydrogenase [EC:1.5.8.3]
E        comp139661_c0_seq26|sarcosine; <a href="/dbget-bin/www_bget?ko:K00314">K00314</a>  SARDH; sarcosine dehydrogenase [EC:1.5.8.3]
E        comp139661_c0_seq27|sarcosine; <a href="/dbget-bin/www_bget?ko:K00314">K00314</a>  SARDH; sarcosine dehydrogenase [EC:1.5.8.3]
D      <a href="/dbget-bin/www_bget?ec:1.5.8.4">1.5.8.4</a>  dimethylglycine dehydrogenase
E        comp133945_c0_seq1|dimethylglycine; <a href="/dbget-bin/www_bget?ko:K00315">K00315</a>  DMGDH; dimethylglycine dehydrogenase [EC:1.5.8.4]
E        comp133945_c0_seq10|dimethylglycine; <a href="/dbget-bin/www_bget?ko:K00315">K00315</a>  DMGDH; dimethylglycine dehydrogenase [EC:1.5.8.4]
C    1.5.99  With other acceptors
D      <a href="/dbget-bin/www_bget?ec:1.5.99.3">1.5.99.3</a>  L-pipecolate dehydrogenase
D      <a href="/dbget-bin/www_bget?ec:1.5.99.4">1.5.99.4</a>  nicotine dehydrogenase
D      <a href="/dbget-bin/www_bget?ec:1.5.99.5">1.5.99.5</a>  methylglutamate dehydrogenase
D      <a href="/dbget-bin/www_bget?ec:1.5.99.6">1.5.99.6</a>  spermidine dehydrogenase
D      <a href="/dbget-bin/www_bget?ec:1.5.99.8">1.5.99.8</a>  proline dehydrogenase
E        comp126071_c0_seq1|proline; <a href="/dbget-bin/www_bget?ko:K00318">K00318</a>  E1.5.99.8; proline dehydrogenase [EC:1.5.99.8]
D      <a href="/dbget-bin/www_bget?ec:1.5.99.9">1.5.99.9</a>  methylenetetrahydromethanopterin dehydrogenase
D      <a href="/dbget-bin/www_bget?ec:1.5.99.11">1.5.99.11</a>  5,10-methylenetetrahydromethanopterin reductase
D      <a href="/dbget-bin/www_bget?ec:1.5.99.12">1.5.99.12</a>  cytokinin dehydrogenase
D      <a href="/dbget-bin/www_bget?ec:1.5.99.13">1.5.99.13</a>  D-proline dehydrogenase
D      <a href="/dbget-bin/www_bget?ec:1.5.99.14">1.5.99.14</a>  6-hydroxypseudooxynicotine dehydrogenase
D      1.5.99.-  
C    1.5.-  Acting on the CH-NH group of donors
D      1.5.-.-  
B  1.6  Acting on NADH or NADPH
C    1.6.1  With NAD+ or NADP+ as acceptor
D      <a href="/dbget-bin/www_bget?ec:1.6.1.1">1.6.1.1</a>  NAD(P)+ transhydrogenase (B-specific)
D      <a href="/dbget-bin/www_bget?ec:1.6.1.2">1.6.1.2</a>  NAD(P)+ transhydrogenase (AB-specific)
E        comp138301_c2_seq36|nicotinamide; <a href="/dbget-bin/www_bget?ko:K00323">K00323</a>  NNT; NAD(P) transhydrogenase [EC:1.6.1.2]
E        comp145613_c0_seq1|nicotinamide; <a href="/dbget-bin/www_bget?ko:K00323">K00323</a>  NNT; NAD(P) transhydrogenase [EC:1.6.1.2]
E        comp145613_c0_seq2|nicotinamide; <a href="/dbget-bin/www_bget?ko:K00323">K00323</a>  NNT; NAD(P) transhydrogenase [EC:1.6.1.2]
C    1.6.2  With a heme protein as acceptor
D      <a href="/dbget-bin/www_bget?ec:1.6.2.2">1.6.2.2</a>  cytochrome-b5 reductase
E        comp134314_c0_seq4|cytochrome; <a href="/dbget-bin/www_bget?ko:K00326">K00326</a>  E1.6.2.2; cytochrome-b5 reductase [EC:1.6.2.2]
E        comp135708_c1_seq4|nadh-cytochrome; <a href="/dbget-bin/www_bget?ko:K00326">K00326</a>  E1.6.2.2; cytochrome-b5 reductase [EC:1.6.2.2]
E        comp139627_c2_seq23|nadh-cytochrome; <a href="/dbget-bin/www_bget?ko:K00326">K00326</a>  E1.6.2.2; cytochrome-b5 reductase [EC:1.6.2.2]
E        comp139627_c2_seq26|nadh-cytochrome; <a href="/dbget-bin/www_bget?ko:K00326">K00326</a>  E1.6.2.2; cytochrome-b5 reductase [EC:1.6.2.2]
E        comp139627_c2_seq36|nadh-cytochrome; <a href="/dbget-bin/www_bget?ko:K00326">K00326</a>  E1.6.2.2; cytochrome-b5 reductase [EC:1.6.2.2]
E        comp143741_c4_seq3|nadh-cytochrome; <a href="/dbget-bin/www_bget?ko:K00326">K00326</a>  E1.6.2.2; cytochrome-b5 reductase [EC:1.6.2.2]
E        comp143741_c4_seq7|nadh-cytochrome; <a href="/dbget-bin/www_bget?ko:K00326">K00326</a>  E1.6.2.2; cytochrome-b5 reductase [EC:1.6.2.2]
E        comp143741_c4_seq13|nadh-cytochrome; <a href="/dbget-bin/www_bget?ko:K00326">K00326</a>  E1.6.2.2; cytochrome-b5 reductase [EC:1.6.2.2]
D      <a href="/dbget-bin/www_bget?ec:1.6.2.4">1.6.2.4</a>  NADPH---hemoprotein reductase
E        comp141394_c0_seq16|nadph--cytochrome; <a href="/dbget-bin/www_bget?ko:K00327">K00327</a>  E1.6.2.4; NADPH-ferrihemoprotein reductase [EC:1.6.2.4]
D      <a href="/dbget-bin/www_bget?ec:1.6.2.5">1.6.2.5</a>  NADPH---cytochrome-c2 reductase
D      <a href="/dbget-bin/www_bget?ec:1.6.2.6">1.6.2.6</a>  leghemoglobin reductase
C    1.6.3  With oxygen as acceptor
D      <a href="/dbget-bin/www_bget?ec:1.6.3.1">1.6.3.1</a>  NAD(P)H oxidase
D      1.6.3.-  
C    1.6.4  With a disulfide as acceptor
D      1.6.4.-  
C    1.6.5  With a quinone or similar compound as acceptor
D      <a href="/dbget-bin/www_bget?ec:1.6.5.2">1.6.5.2</a>  NAD(P)H dehydrogenase (quinone)
E        comp145301_c0_seq1|nad; <a href="/dbget-bin/www_bget?ko:K00355">K00355</a>  NQO1; NAD(P)H dehydrogenase (quinone) [EC:1.6.5.2]
E        comp145301_c0_seq2|nad; <a href="/dbget-bin/www_bget?ko:K00355">K00355</a>  NQO1; NAD(P)H dehydrogenase (quinone) [EC:1.6.5.2]
E        comp145301_c0_seq11|nad; <a href="/dbget-bin/www_bget?ko:K00355">K00355</a>  NQO1; NAD(P)H dehydrogenase (quinone) [EC:1.6.5.2]
E        comp145301_c0_seq13|nad; <a href="/dbget-bin/www_bget?ko:K00355">K00355</a>  NQO1; NAD(P)H dehydrogenase (quinone) [EC:1.6.5.2]
E        comp145301_c0_seq15|nad; <a href="/dbget-bin/www_bget?ko:K00355">K00355</a>  NQO1; NAD(P)H dehydrogenase (quinone) [EC:1.6.5.2]
E        comp145301_c0_seq16|nad; <a href="/dbget-bin/www_bget?ko:K00355">K00355</a>  NQO1; NAD(P)H dehydrogenase (quinone) [EC:1.6.5.2]
E        comp145301_c0_seq20|nad; <a href="/dbget-bin/www_bget?ko:K00355">K00355</a>  NQO1; NAD(P)H dehydrogenase (quinone) [EC:1.6.5.2]
D      <a href="/dbget-bin/www_bget?ec:1.6.5.3">1.6.5.3</a>  NADH:ubiquinone reductase (H+-translocating)
E        comp121638_c0_seq1|nadh; <a href="/dbget-bin/www_bget?ko:K03881">K03881</a>  ND4; NADH-ubiquinone oxidoreductase chain 4 [EC:1.6.5.3]
E        comp140404_c0_seq1|nadh; <a href="/dbget-bin/www_bget?ko:K03883">K03883</a>  ND5; NADH-ubiquinone oxidoreductase chain 5 [EC:1.6.5.3]
E        comp145323_c1_seq19|mitochondrial; <a href="/dbget-bin/www_bget?ko:K03934">K03934</a>  NDUFS1; NADH dehydrogenase (ubiquinone) Fe-S protein 1 [EC:1.6.5.3 1.6.99.3]
E        comp145323_c1_seq23|mitochondrial; <a href="/dbget-bin/www_bget?ko:K03934">K03934</a>  NDUFS1; NADH dehydrogenase (ubiquinone) Fe-S protein 1 [EC:1.6.5.3 1.6.99.3]
E        comp145323_c1_seq24|mitochondrial; <a href="/dbget-bin/www_bget?ko:K03934">K03934</a>  NDUFS1; NADH dehydrogenase (ubiquinone) Fe-S protein 1 [EC:1.6.5.3 1.6.99.3]
E        comp145323_c1_seq25|mitochondrial; <a href="/dbget-bin/www_bget?ko:K03934">K03934</a>  NDUFS1; NADH dehydrogenase (ubiquinone) Fe-S protein 1 [EC:1.6.5.3 1.6.99.3]
E        comp145323_c1_seq33|mitochondrial; <a href="/dbget-bin/www_bget?ko:K03934">K03934</a>  NDUFS1; NADH dehydrogenase (ubiquinone) Fe-S protein 1 [EC:1.6.5.3 1.6.99.3]
E        comp145323_c1_seq34|mitochondrial; <a href="/dbget-bin/www_bget?ko:K03934">K03934</a>  NDUFS1; NADH dehydrogenase (ubiquinone) Fe-S protein 1 [EC:1.6.5.3 1.6.99.3]
E        comp145006_c0_seq1|nadh; <a href="/dbget-bin/www_bget?ko:K03935">K03935</a>  NDUFS2; NADH dehydrogenase (ubiquinone) Fe-S protein 2 [EC:1.6.5.3 1.6.99.3]
E        comp145006_c0_seq2|nadh; <a href="/dbget-bin/www_bget?ko:K03935">K03935</a>  NDUFS2; NADH dehydrogenase (ubiquinone) Fe-S protein 2 [EC:1.6.5.3 1.6.99.3]
E        comp144938_c0_seq1|nadh; <a href="/dbget-bin/www_bget?ko:K03936">K03936</a>  NDUFS3; NADH dehydrogenase (ubiquinone) Fe-S protein 3 [EC:1.6.5.3 1.6.99.3]
E        comp144938_c0_seq14|nadh; <a href="/dbget-bin/www_bget?ko:K03936">K03936</a>  NDUFS3; NADH dehydrogenase (ubiquinone) Fe-S protein 3 [EC:1.6.5.3 1.6.99.3]
E        comp144938_c0_seq25|nadh; <a href="/dbget-bin/www_bget?ko:K03936">K03936</a>  NDUFS3; NADH dehydrogenase (ubiquinone) Fe-S protein 3 [EC:1.6.5.3 1.6.99.3]
E        comp144938_c0_seq26|nadh; <a href="/dbget-bin/www_bget?ko:K03936">K03936</a>  NDUFS3; NADH dehydrogenase (ubiquinone) Fe-S protein 3 [EC:1.6.5.3 1.6.99.3]
E        comp142105_c0_seq2|nadh; <a href="/dbget-bin/www_bget?ko:K03937">K03937</a>  NDUFS4; NADH dehydrogenase (ubiquinone) Fe-S protein 4 [EC:1.6.5.3 1.6.99.3]
E        comp142105_c0_seq9|nadh; <a href="/dbget-bin/www_bget?ko:K03937">K03937</a>  NDUFS4; NADH dehydrogenase (ubiquinone) Fe-S protein 4 [EC:1.6.5.3 1.6.99.3]
E        comp143546_c0_seq1|nadh; <a href="/dbget-bin/www_bget?ko:K03938">K03938</a>  NDUFS5; NADH dehydrogenase (ubiquinone) Fe-S protein 5 [EC:1.6.5.3 1.6.99.3]
E        comp143546_c0_seq2|nadh; <a href="/dbget-bin/www_bget?ko:K03938">K03938</a>  NDUFS5; NADH dehydrogenase (ubiquinone) Fe-S protein 5 [EC:1.6.5.3 1.6.99.3]
E        comp143546_c0_seq3|nadh; <a href="/dbget-bin/www_bget?ko:K03938">K03938</a>  NDUFS5; NADH dehydrogenase (ubiquinone) Fe-S protein 5 [EC:1.6.5.3 1.6.99.3]
E        comp143546_c0_seq5|nadh; <a href="/dbget-bin/www_bget?ko:K03938">K03938</a>  NDUFS5; NADH dehydrogenase (ubiquinone) Fe-S protein 5 [EC:1.6.5.3 1.6.99.3]
E        comp143546_c0_seq10|nadh; <a href="/dbget-bin/www_bget?ko:K03938">K03938</a>  NDUFS5; NADH dehydrogenase (ubiquinone) Fe-S protein 5 [EC:1.6.5.3 1.6.99.3]
E        comp143546_c0_seq15|nadh; <a href="/dbget-bin/www_bget?ko:K03938">K03938</a>  NDUFS5; NADH dehydrogenase (ubiquinone) Fe-S protein 5 [EC:1.6.5.3 1.6.99.3]
E        comp143546_c0_seq16|nadh; <a href="/dbget-bin/www_bget?ko:K03938">K03938</a>  NDUFS5; NADH dehydrogenase (ubiquinone) Fe-S protein 5 [EC:1.6.5.3 1.6.99.3]
E        comp143123_c0_seq2|nadh; <a href="/dbget-bin/www_bget?ko:K03939">K03939</a>  NDUFS6; NADH dehydrogenase (ubiquinone) Fe-S protein 6 [EC:1.6.5.3 1.6.99.3]
E        comp145102_c0_seq1|nadh; <a href="/dbget-bin/www_bget?ko:K03940">K03940</a>  NDUFS7; NADH dehydrogenase (ubiquinone) Fe-S protein 7 [EC:1.6.5.3 1.6.99.3]
E        comp145102_c0_seq4|nadh; <a href="/dbget-bin/www_bget?ko:K03940">K03940</a>  NDUFS7; NADH dehydrogenase (ubiquinone) Fe-S protein 7 [EC:1.6.5.3 1.6.99.3]
E        comp144058_c0_seq4|nadh; <a href="/dbget-bin/www_bget?ko:K03941">K03941</a>  NDUFS8; NADH dehydrogenase (ubiquinone) Fe-S protein 8 [EC:1.6.5.3 1.6.99.3]
E        comp144058_c0_seq6|nadh; <a href="/dbget-bin/www_bget?ko:K03941">K03941</a>  NDUFS8; NADH dehydrogenase (ubiquinone) Fe-S protein 8 [EC:1.6.5.3 1.6.99.3]
E        comp144058_c0_seq7|nadh; <a href="/dbget-bin/www_bget?ko:K03941">K03941</a>  NDUFS8; NADH dehydrogenase (ubiquinone) Fe-S protein 8 [EC:1.6.5.3 1.6.99.3]
E        comp144058_c0_seq8|nadh; <a href="/dbget-bin/www_bget?ko:K03941">K03941</a>  NDUFS8; NADH dehydrogenase (ubiquinone) Fe-S protein 8 [EC:1.6.5.3 1.6.99.3]
E        comp144058_c0_seq9|nadh; <a href="/dbget-bin/www_bget?ko:K03941">K03941</a>  NDUFS8; NADH dehydrogenase (ubiquinone) Fe-S protein 8 [EC:1.6.5.3 1.6.99.3]
E        comp144058_c0_seq10|nadh; <a href="/dbget-bin/www_bget?ko:K03941">K03941</a>  NDUFS8; NADH dehydrogenase (ubiquinone) Fe-S protein 8 [EC:1.6.5.3 1.6.99.3]
E        comp144981_c1_seq1|nadh; <a href="/dbget-bin/www_bget?ko:K03942">K03942</a>  NDUFV1; NADH dehydrogenase (ubiquinone) flavoprotein 1 [EC:1.6.5.3 1.6.99.3]
E        comp144981_c1_seq2|nadh; <a href="/dbget-bin/www_bget?ko:K03942">K03942</a>  NDUFV1; NADH dehydrogenase (ubiquinone) flavoprotein 1 [EC:1.6.5.3 1.6.99.3]
E        comp144981_c1_seq3|nadh; <a href="/dbget-bin/www_bget?ko:K03942">K03942</a>  NDUFV1; NADH dehydrogenase (ubiquinone) flavoprotein 1 [EC:1.6.5.3 1.6.99.3]
E        comp144981_c1_seq5|nadh; <a href="/dbget-bin/www_bget?ko:K03942">K03942</a>  NDUFV1; NADH dehydrogenase (ubiquinone) flavoprotein 1 [EC:1.6.5.3 1.6.99.3]
E        comp144981_c1_seq6|nadh; <a href="/dbget-bin/www_bget?ko:K03942">K03942</a>  NDUFV1; NADH dehydrogenase (ubiquinone) flavoprotein 1 [EC:1.6.5.3 1.6.99.3]
E        comp144981_c1_seq7|nadh; <a href="/dbget-bin/www_bget?ko:K03942">K03942</a>  NDUFV1; NADH dehydrogenase (ubiquinone) flavoprotein 1 [EC:1.6.5.3 1.6.99.3]
E        comp144981_c1_seq10|nadh; <a href="/dbget-bin/www_bget?ko:K03942">K03942</a>  NDUFV1; NADH dehydrogenase (ubiquinone) flavoprotein 1 [EC:1.6.5.3 1.6.99.3]
E        comp144981_c1_seq11|nadh; <a href="/dbget-bin/www_bget?ko:K03942">K03942</a>  NDUFV1; NADH dehydrogenase (ubiquinone) flavoprotein 1 [EC:1.6.5.3 1.6.99.3]
E        comp144981_c1_seq12|nadh; <a href="/dbget-bin/www_bget?ko:K03942">K03942</a>  NDUFV1; NADH dehydrogenase (ubiquinone) flavoprotein 1 [EC:1.6.5.3 1.6.99.3]
E        comp144981_c1_seq14|nadh; <a href="/dbget-bin/www_bget?ko:K03942">K03942</a>  NDUFV1; NADH dehydrogenase (ubiquinone) flavoprotein 1 [EC:1.6.5.3 1.6.99.3]
E        comp145347_c1_seq5|nadh; <a href="/dbget-bin/www_bget?ko:K03943">K03943</a>  NDUFV2; NADH dehydrogenase (ubiquinone) flavoprotein 2 [EC:1.6.5.3 1.6.99.3]
E        comp143990_c0_seq3|nadh; <a href="/dbget-bin/www_bget?ko:K03946">K03946</a>  NDUFA2; NADH dehydrogenase (ubiquinone) 1 alpha subcomplex 2 [EC:1.6.5.3 1.6.99.3]
E        comp143990_c0_seq4|nadh; <a href="/dbget-bin/www_bget?ko:K03946">K03946</a>  NDUFA2; NADH dehydrogenase (ubiquinone) 1 alpha subcomplex 2 [EC:1.6.5.3 1.6.99.3]
E        comp143990_c0_seq5|nadh; <a href="/dbget-bin/www_bget?ko:K03946">K03946</a>  NDUFA2; NADH dehydrogenase (ubiquinone) 1 alpha subcomplex 2 [EC:1.6.5.3 1.6.99.3]
E        comp143990_c0_seq12|nadh; <a href="/dbget-bin/www_bget?ko:K03946">K03946</a>  NDUFA2; NADH dehydrogenase (ubiquinone) 1 alpha subcomplex 2 [EC:1.6.5.3 1.6.99.3]
E        comp143990_c0_seq17|nadh; <a href="/dbget-bin/www_bget?ko:K03946">K03946</a>  NDUFA2; NADH dehydrogenase (ubiquinone) 1 alpha subcomplex 2 [EC:1.6.5.3 1.6.99.3]
E        comp139979_c0_seq1|nadh; <a href="/dbget-bin/www_bget?ko:K03947">K03947</a>  NDUFA3; NADH dehydrogenase (ubiquinone) 1 alpha subcomplex 3 [EC:1.6.5.3 1.6.99.3]
E        comp139979_c0_seq4|nadh; <a href="/dbget-bin/www_bget?ko:K03947">K03947</a>  NDUFA3; NADH dehydrogenase (ubiquinone) 1 alpha subcomplex 3 [EC:1.6.5.3 1.6.99.3]
E        comp111882_c0_seq1|nadh; <a href="/dbget-bin/www_bget?ko:K03948">K03948</a>  NDUFA4; NADH dehydrogenase (ubiquinone) 1 alpha subcomplex 4 [EC:1.6.5.3 1.6.99.3]
E        comp139535_c0_seq8|nadh; <a href="/dbget-bin/www_bget?ko:K03948">K03948</a>  NDUFA4; NADH dehydrogenase (ubiquinone) 1 alpha subcomplex 4 [EC:1.6.5.3 1.6.99.3]
E        comp145058_c2_seq1|nadh; <a href="/dbget-bin/www_bget?ko:K03948">K03948</a>  NDUFA4; NADH dehydrogenase (ubiquinone) 1 alpha subcomplex 4 [EC:1.6.5.3 1.6.99.3]
E        comp145058_c2_seq5|nadh; <a href="/dbget-bin/www_bget?ko:K03948">K03948</a>  NDUFA4; NADH dehydrogenase (ubiquinone) 1 alpha subcomplex 4 [EC:1.6.5.3 1.6.99.3]
E        comp180851_c0_seq1|nadh; <a href="/dbget-bin/www_bget?ko:K03948">K03948</a>  NDUFA4; NADH dehydrogenase (ubiquinone) 1 alpha subcomplex 4 [EC:1.6.5.3 1.6.99.3]
E        comp143770_c1_seq2|nadh; <a href="/dbget-bin/www_bget?ko:K03949">K03949</a>  NDUFA5; NADH dehydrogenase (ubiquinone) 1 alpha subcomplex 5 [EC:1.6.5.3 1.6.99.3]
E        comp143770_c1_seq14|nadh; <a href="/dbget-bin/www_bget?ko:K03949">K03949</a>  NDUFA5; NADH dehydrogenase (ubiquinone) 1 alpha subcomplex 5 [EC:1.6.5.3 1.6.99.3]
E        comp145190_c0_seq7|nadh; <a href="/dbget-bin/www_bget?ko:K03950">K03950</a>  NDUFA6; NADH dehydrogenase (ubiquinone) 1 alpha subcomplex 6 [EC:1.6.5.3 1.6.99.3]
E        comp145190_c0_seq10|nadh; <a href="/dbget-bin/www_bget?ko:K03950">K03950</a>  NDUFA6; NADH dehydrogenase (ubiquinone) 1 alpha subcomplex 6 [EC:1.6.5.3 1.6.99.3]
E        comp145190_c0_seq25|nadh; <a href="/dbget-bin/www_bget?ko:K03950">K03950</a>  NDUFA6; NADH dehydrogenase (ubiquinone) 1 alpha subcomplex 6 [EC:1.6.5.3 1.6.99.3]
E        comp145190_c0_seq32|nadh; <a href="/dbget-bin/www_bget?ko:K03950">K03950</a>  NDUFA6; NADH dehydrogenase (ubiquinone) 1 alpha subcomplex 6 [EC:1.6.5.3 1.6.99.3]
E        comp145332_c0_seq1|nadh; <a href="/dbget-bin/www_bget?ko:K03951">K03951</a>  NDUFA7; NADH dehydrogenase (ubiquinone) 1 alpha subcomplex 7 [EC:1.6.5.3 1.6.99.3]
E        comp144186_c0_seq1|nadh; <a href="/dbget-bin/www_bget?ko:K03952">K03952</a>  NDUFA8; NADH dehydrogenase (ubiquinone) 1 alpha subcomplex 8 [EC:1.6.5.3 1.6.99.3]
E        comp144186_c0_seq5|nadh; <a href="/dbget-bin/www_bget?ko:K03952">K03952</a>  NDUFA8; NADH dehydrogenase (ubiquinone) 1 alpha subcomplex 8 [EC:1.6.5.3 1.6.99.3]
E        comp144334_c0_seq9|nadh; <a href="/dbget-bin/www_bget?ko:K03953">K03953</a>  NDUFA9; NADH dehydrogenase (ubiquinone) 1 alpha subcomplex 9 [EC:1.6.5.3 1.6.99.3]
E        comp144334_c0_seq14|nadh; <a href="/dbget-bin/www_bget?ko:K03953">K03953</a>  NDUFA9; NADH dehydrogenase (ubiquinone) 1 alpha subcomplex 9 [EC:1.6.5.3 1.6.99.3]
E        comp144334_c0_seq25|nadh; <a href="/dbget-bin/www_bget?ko:K03953">K03953</a>  NDUFA9; NADH dehydrogenase (ubiquinone) 1 alpha subcomplex 9 [EC:1.6.5.3 1.6.99.3]
E        comp144334_c0_seq29|nadh; <a href="/dbget-bin/www_bget?ko:K03953">K03953</a>  NDUFA9; NADH dehydrogenase (ubiquinone) 1 alpha subcomplex 9 [EC:1.6.5.3 1.6.99.3]
E        comp144334_c0_seq30|nadh; <a href="/dbget-bin/www_bget?ko:K03953">K03953</a>  NDUFA9; NADH dehydrogenase (ubiquinone) 1 alpha subcomplex 9 [EC:1.6.5.3 1.6.99.3]
E        comp143788_c0_seq8|nadh; <a href="/dbget-bin/www_bget?ko:K03954">K03954</a>  NDUFA10; NADH dehydrogenase (ubiquinone) 1 alpha subcomplex 10 [EC:1.6.5.3 1.6.99.3]
E        comp143460_c0_seq1|acyl; <a href="/dbget-bin/www_bget?ko:K03955">K03955</a>  NDUFAB1; NADH dehydrogenase (ubiquinone) 1 alpha/beta subcomplex 1 [EC:1.6.5.3 1.6.99.3]
E        comp143460_c0_seq6|acyl; <a href="/dbget-bin/www_bget?ko:K03955">K03955</a>  NDUFAB1; NADH dehydrogenase (ubiquinone) 1 alpha/beta subcomplex 1 [EC:1.6.5.3 1.6.99.3]
E        comp140903_c0_seq3|nadh; <a href="/dbget-bin/www_bget?ko:K03956">K03956</a>  NDUFA11; NADH dehydrogenase (ubiquinone) 1 alpha subcomplex 11 [EC:1.6.5.3]
E        comp140903_c0_seq16|nadh; <a href="/dbget-bin/www_bget?ko:K03956">K03956</a>  NDUFA11; NADH dehydrogenase (ubiquinone) 1 alpha subcomplex 11 [EC:1.6.5.3]
E        comp140351_c1_seq2|nadh; <a href="/dbget-bin/www_bget?ko:K03957">K03957</a>  NDUFB1; NADH dehydrogenase (ubiquinone) 1 beta subcomplex 1 [EC:1.6.5.3 1.6.99.3]
E        comp140351_c1_seq3|nadh; <a href="/dbget-bin/www_bget?ko:K03957">K03957</a>  NDUFB1; NADH dehydrogenase (ubiquinone) 1 beta subcomplex 1 [EC:1.6.5.3 1.6.99.3]
E        comp141355_c0_seq2|nadh; <a href="/dbget-bin/www_bget?ko:K03959">K03959</a>  NDUFB3; NADH dehydrogenase (ubiquinone) 1 beta subcomplex 3 [EC:1.6.5.3 1.6.99.3]
E        comp141355_c0_seq4|nadh; <a href="/dbget-bin/www_bget?ko:K03959">K03959</a>  NDUFB3; NADH dehydrogenase (ubiquinone) 1 beta subcomplex 3 [EC:1.6.5.3 1.6.99.3]
E        comp144760_c0_seq4|nadh; <a href="/dbget-bin/www_bget?ko:K03960">K03960</a>  NDUFB4; NADH dehydrogenase (ubiquinone) 1 beta subcomplex 4 [EC:1.6.5.3 1.6.99.3]
E        comp139590_c4_seq8|nadh; <a href="/dbget-bin/www_bget?ko:K03961">K03961</a>  NDUFB5; NADH dehydrogenase (ubiquinone) 1 beta subcomplex 5 [EC:1.6.5.3 1.6.99.3]
E        comp143228_c1_seq3|nadh; <a href="/dbget-bin/www_bget?ko:K03962">K03962</a>  NDUFB6; NADH dehydrogenase (ubiquinone) 1 beta subcomplex 6 [EC:1.6.5.3 1.6.99.3]
E        comp143228_c1_seq8|nadh; <a href="/dbget-bin/www_bget?ko:K03962">K03962</a>  NDUFB6; NADH dehydrogenase (ubiquinone) 1 beta subcomplex 6 [EC:1.6.5.3 1.6.99.3]
E        comp143991_c0_seq3|nadh; <a href="/dbget-bin/www_bget?ko:K03963">K03963</a>  NDUFB7; NADH dehydrogenase (ubiquinone) 1 beta subcomplex 7 [EC:1.6.5.3 1.6.99.3]
E        comp144173_c0_seq1|nadh; <a href="/dbget-bin/www_bget?ko:K03964">K03964</a>  NDUFB8; NADH dehydrogenase (ubiquinone) 1 beta subcomplex 8 [EC:1.6.5.3 1.6.99.3]
E        comp144173_c0_seq2|nadh; <a href="/dbget-bin/www_bget?ko:K03964">K03964</a>  NDUFB8; NADH dehydrogenase (ubiquinone) 1 beta subcomplex 8 [EC:1.6.5.3 1.6.99.3]
E        comp144173_c0_seq3|nadh; <a href="/dbget-bin/www_bget?ko:K03964">K03964</a>  NDUFB8; NADH dehydrogenase (ubiquinone) 1 beta subcomplex 8 [EC:1.6.5.3 1.6.99.3]
E        comp144173_c0_seq4|nadh; <a href="/dbget-bin/www_bget?ko:K03964">K03964</a>  NDUFB8; NADH dehydrogenase (ubiquinone) 1 beta subcomplex 8 [EC:1.6.5.3 1.6.99.3]
E        comp144645_c0_seq1|nadh; <a href="/dbget-bin/www_bget?ko:K03965">K03965</a>  NDUFB9; NADH dehydrogenase (ubiquinone) 1 beta subcomplex 9 [EC:1.6.5.3 1.6.99.3]
E        comp144645_c0_seq3|nadh; <a href="/dbget-bin/www_bget?ko:K03965">K03965</a>  NDUFB9; NADH dehydrogenase (ubiquinone) 1 beta subcomplex 9 [EC:1.6.5.3 1.6.99.3]
E        comp141719_c2_seq9|nadh; <a href="/dbget-bin/www_bget?ko:K03966">K03966</a>  NDUFB10; NADH dehydrogenase (ubiquinone) 1 beta subcomplex 10 [EC:1.6.5.3 1.6.99.3]
E        comp136551_c0_seq3|nadh; <a href="/dbget-bin/www_bget?ko:K03967">K03967</a>  NDUFC1; NADH dehydrogenase (ubiquinone) 1 subcomplex unknown 1 [EC:1.6.5.3 1.6.99.3]
E        comp136551_c0_seq5|nadh; <a href="/dbget-bin/www_bget?ko:K03967">K03967</a>  NDUFC1; NADH dehydrogenase (ubiquinone) 1 subcomplex unknown 1 [EC:1.6.5.3 1.6.99.3]
E        comp136551_c0_seq6|nadh; <a href="/dbget-bin/www_bget?ko:K03967">K03967</a>  NDUFC1; NADH dehydrogenase (ubiquinone) 1 subcomplex unknown 1 [EC:1.6.5.3 1.6.99.3]
E        comp136551_c0_seq7|nadh; <a href="/dbget-bin/www_bget?ko:K03967">K03967</a>  NDUFC1; NADH dehydrogenase (ubiquinone) 1 subcomplex unknown 1 [EC:1.6.5.3 1.6.99.3]
E        comp136551_c0_seq8|nadh; <a href="/dbget-bin/www_bget?ko:K03967">K03967</a>  NDUFC1; NADH dehydrogenase (ubiquinone) 1 subcomplex unknown 1 [EC:1.6.5.3 1.6.99.3]
E        comp136551_c0_seq10|nadh; <a href="/dbget-bin/www_bget?ko:K03967">K03967</a>  NDUFC1; NADH dehydrogenase (ubiquinone) 1 subcomplex unknown 1 [EC:1.6.5.3 1.6.99.3]
E        comp136551_c0_seq12|nadh; <a href="/dbget-bin/www_bget?ko:K03967">K03967</a>  NDUFC1; NADH dehydrogenase (ubiquinone) 1 subcomplex unknown 1 [EC:1.6.5.3 1.6.99.3]
E        comp136551_c0_seq16|nadh; <a href="/dbget-bin/www_bget?ko:K03967">K03967</a>  NDUFC1; NADH dehydrogenase (ubiquinone) 1 subcomplex unknown 1 [EC:1.6.5.3 1.6.99.3]
E        comp136551_c0_seq27|nadh; <a href="/dbget-bin/www_bget?ko:K03967">K03967</a>  NDUFC1; NADH dehydrogenase (ubiquinone) 1 subcomplex unknown 1 [EC:1.6.5.3 1.6.99.3]
E        comp139968_c0_seq1|nadh; <a href="/dbget-bin/www_bget?ko:K03968">K03968</a>  NDUFC2; NADH dehydrogenase (ubiquinone) 1 subcomplex unknown 2 [EC:1.6.5.3 1.6.99.3]
E        comp140934_c1_seq1|nadh; <a href="/dbget-bin/www_bget?ko:K11351">K11351</a>  NDUFB11; NADH dehydrogenase (ubiquinone) 1 beta subcomplex 11 [EC:1.6.5.3 1.6.99.3]
E        comp140934_c1_seq2|nadh; <a href="/dbget-bin/www_bget?ko:K11351">K11351</a>  NDUFB11; NADH dehydrogenase (ubiquinone) 1 beta subcomplex 11 [EC:1.6.5.3 1.6.99.3]
E        comp144421_c4_seq1|nadh; <a href="/dbget-bin/www_bget?ko:K11352">K11352</a>  NDUFA12; NADH dehydrogenase (ubiquinone) 1 alpha subcomplex 12 [EC:1.6.5.3 1.6.99.3]
E        comp144421_c4_seq5|nadh; <a href="/dbget-bin/www_bget?ko:K11352">K11352</a>  NDUFA12; NADH dehydrogenase (ubiquinone) 1 alpha subcomplex 12 [EC:1.6.5.3 1.6.99.3]
E        comp143003_c0_seq1|nadh; <a href="/dbget-bin/www_bget?ko:K11353">K11353</a>  NDUFA13; NADH dehydrogenase (ubiquinone) 1 alpha subcomplex 13 [EC:1.6.5.3 1.6.99.3]
E        comp143003_c0_seq3|nadh; <a href="/dbget-bin/www_bget?ko:K11353">K11353</a>  NDUFA13; NADH dehydrogenase (ubiquinone) 1 alpha subcomplex 13 [EC:1.6.5.3 1.6.99.3]
E        comp143003_c0_seq5|nadh; <a href="/dbget-bin/www_bget?ko:K11353">K11353</a>  NDUFA13; NADH dehydrogenase (ubiquinone) 1 alpha subcomplex 13 [EC:1.6.5.3 1.6.99.3]
D      <a href="/dbget-bin/www_bget?ec:1.6.5.4">1.6.5.4</a>  monodehydroascorbate reductase (NADH)
D      <a href="/dbget-bin/www_bget?ec:1.6.5.5">1.6.5.5</a>  NADPH:quinone reductase
E        comp142552_c0_seq22|zeta; <a href="/dbget-bin/www_bget?ko:K00344">K00344</a>  E1.6.5.5, qor; NADPH2:quinone reductase [EC:1.6.5.5]
E        comp142552_c0_seq29|zeta; <a href="/dbget-bin/www_bget?ko:K00344">K00344</a>  E1.6.5.5, qor; NADPH2:quinone reductase [EC:1.6.5.5]
E        comp142552_c0_seq32|zeta; <a href="/dbget-bin/www_bget?ko:K00344">K00344</a>  E1.6.5.5, qor; NADPH2:quinone reductase [EC:1.6.5.5]
D      <a href="/dbget-bin/www_bget?ec:1.6.5.6">1.6.5.6</a>  p-benzoquinone reductase (NADPH)
D      <a href="/dbget-bin/www_bget?ec:1.6.5.7">1.6.5.7</a>  2-hydroxy-1,4-benzoquinone reductase
D      <a href="/dbget-bin/www_bget?ec:1.6.5.8">1.6.5.8</a>  NADH:ubiquinone reductase (Na+-transporting)
D      <a href="/dbget-bin/www_bget?ec:1.6.5.9">1.6.5.9</a>  NADH:ubiquinone reductase (non-electrogenic)
D      <a href="/dbget-bin/www_bget?ec:1.6.5.10">1.6.5.10</a>  NADPH dehydrogenase (quinone)
D      1.6.5.-  
C    1.6.6  With a nitrogenous group as acceptor
D      <a href="/dbget-bin/www_bget?ec:1.6.6.9">1.6.6.9</a>  trimethylamine-N-oxide reductase
D      1.6.6.-  
C    1.6.99  With other acceptors
D      <a href="/dbget-bin/www_bget?ec:1.6.99.1">1.6.99.1</a>  NADPH dehydrogenase
D      <a href="/dbget-bin/www_bget?ec:1.6.99.3">1.6.99.3</a>  NADH dehydrogenase
E        comp145323_c1_seq19|mitochondrial; <a href="/dbget-bin/www_bget?ko:K03934">K03934</a>  NDUFS1; NADH dehydrogenase (ubiquinone) Fe-S protein 1 [EC:1.6.5.3 1.6.99.3]
E        comp145323_c1_seq23|mitochondrial; <a href="/dbget-bin/www_bget?ko:K03934">K03934</a>  NDUFS1; NADH dehydrogenase (ubiquinone) Fe-S protein 1 [EC:1.6.5.3 1.6.99.3]
E        comp145323_c1_seq24|mitochondrial; <a href="/dbget-bin/www_bget?ko:K03934">K03934</a>  NDUFS1; NADH dehydrogenase (ubiquinone) Fe-S protein 1 [EC:1.6.5.3 1.6.99.3]
E        comp145323_c1_seq25|mitochondrial; <a href="/dbget-bin/www_bget?ko:K03934">K03934</a>  NDUFS1; NADH dehydrogenase (ubiquinone) Fe-S protein 1 [EC:1.6.5.3 1.6.99.3]
E        comp145323_c1_seq33|mitochondrial; <a href="/dbget-bin/www_bget?ko:K03934">K03934</a>  NDUFS1; NADH dehydrogenase (ubiquinone) Fe-S protein 1 [EC:1.6.5.3 1.6.99.3]
E        comp145323_c1_seq34|mitochondrial; <a href="/dbget-bin/www_bget?ko:K03934">K03934</a>  NDUFS1; NADH dehydrogenase (ubiquinone) Fe-S protein 1 [EC:1.6.5.3 1.6.99.3]
E        comp145006_c0_seq1|nadh; <a href="/dbget-bin/www_bget?ko:K03935">K03935</a>  NDUFS2; NADH dehydrogenase (ubiquinone) Fe-S protein 2 [EC:1.6.5.3 1.6.99.3]
E        comp145006_c0_seq2|nadh; <a href="/dbget-bin/www_bget?ko:K03935">K03935</a>  NDUFS2; NADH dehydrogenase (ubiquinone) Fe-S protein 2 [EC:1.6.5.3 1.6.99.3]
E        comp144938_c0_seq1|nadh; <a href="/dbget-bin/www_bget?ko:K03936">K03936</a>  NDUFS3; NADH dehydrogenase (ubiquinone) Fe-S protein 3 [EC:1.6.5.3 1.6.99.3]
E        comp144938_c0_seq14|nadh; <a href="/dbget-bin/www_bget?ko:K03936">K03936</a>  NDUFS3; NADH dehydrogenase (ubiquinone) Fe-S protein 3 [EC:1.6.5.3 1.6.99.3]
E        comp144938_c0_seq25|nadh; <a href="/dbget-bin/www_bget?ko:K03936">K03936</a>  NDUFS3; NADH dehydrogenase (ubiquinone) Fe-S protein 3 [EC:1.6.5.3 1.6.99.3]
E        comp144938_c0_seq26|nadh; <a href="/dbget-bin/www_bget?ko:K03936">K03936</a>  NDUFS3; NADH dehydrogenase (ubiquinone) Fe-S protein 3 [EC:1.6.5.3 1.6.99.3]
E        comp142105_c0_seq2|nadh; <a href="/dbget-bin/www_bget?ko:K03937">K03937</a>  NDUFS4; NADH dehydrogenase (ubiquinone) Fe-S protein 4 [EC:1.6.5.3 1.6.99.3]
E        comp142105_c0_seq9|nadh; <a href="/dbget-bin/www_bget?ko:K03937">K03937</a>  NDUFS4; NADH dehydrogenase (ubiquinone) Fe-S protein 4 [EC:1.6.5.3 1.6.99.3]
E        comp143546_c0_seq1|nadh; <a href="/dbget-bin/www_bget?ko:K03938">K03938</a>  NDUFS5; NADH dehydrogenase (ubiquinone) Fe-S protein 5 [EC:1.6.5.3 1.6.99.3]
E        comp143546_c0_seq2|nadh; <a href="/dbget-bin/www_bget?ko:K03938">K03938</a>  NDUFS5; NADH dehydrogenase (ubiquinone) Fe-S protein 5 [EC:1.6.5.3 1.6.99.3]
E        comp143546_c0_seq3|nadh; <a href="/dbget-bin/www_bget?ko:K03938">K03938</a>  NDUFS5; NADH dehydrogenase (ubiquinone) Fe-S protein 5 [EC:1.6.5.3 1.6.99.3]
E        comp143546_c0_seq5|nadh; <a href="/dbget-bin/www_bget?ko:K03938">K03938</a>  NDUFS5; NADH dehydrogenase (ubiquinone) Fe-S protein 5 [EC:1.6.5.3 1.6.99.3]
E        comp143546_c0_seq10|nadh; <a href="/dbget-bin/www_bget?ko:K03938">K03938</a>  NDUFS5; NADH dehydrogenase (ubiquinone) Fe-S protein 5 [EC:1.6.5.3 1.6.99.3]
E        comp143546_c0_seq15|nadh; <a href="/dbget-bin/www_bget?ko:K03938">K03938</a>  NDUFS5; NADH dehydrogenase (ubiquinone) Fe-S protein 5 [EC:1.6.5.3 1.6.99.3]
E        comp143546_c0_seq16|nadh; <a href="/dbget-bin/www_bget?ko:K03938">K03938</a>  NDUFS5; NADH dehydrogenase (ubiquinone) Fe-S protein 5 [EC:1.6.5.3 1.6.99.3]
E        comp143123_c0_seq2|nadh; <a href="/dbget-bin/www_bget?ko:K03939">K03939</a>  NDUFS6; NADH dehydrogenase (ubiquinone) Fe-S protein 6 [EC:1.6.5.3 1.6.99.3]
E        comp145102_c0_seq1|nadh; <a href="/dbget-bin/www_bget?ko:K03940">K03940</a>  NDUFS7; NADH dehydrogenase (ubiquinone) Fe-S protein 7 [EC:1.6.5.3 1.6.99.3]
E        comp145102_c0_seq4|nadh; <a href="/dbget-bin/www_bget?ko:K03940">K03940</a>  NDUFS7; NADH dehydrogenase (ubiquinone) Fe-S protein 7 [EC:1.6.5.3 1.6.99.3]
E        comp144058_c0_seq4|nadh; <a href="/dbget-bin/www_bget?ko:K03941">K03941</a>  NDUFS8; NADH dehydrogenase (ubiquinone) Fe-S protein 8 [EC:1.6.5.3 1.6.99.3]
E        comp144058_c0_seq6|nadh; <a href="/dbget-bin/www_bget?ko:K03941">K03941</a>  NDUFS8; NADH dehydrogenase (ubiquinone) Fe-S protein 8 [EC:1.6.5.3 1.6.99.3]
E        comp144058_c0_seq7|nadh; <a href="/dbget-bin/www_bget?ko:K03941">K03941</a>  NDUFS8; NADH dehydrogenase (ubiquinone) Fe-S protein 8 [EC:1.6.5.3 1.6.99.3]
E        comp144058_c0_seq8|nadh; <a href="/dbget-bin/www_bget?ko:K03941">K03941</a>  NDUFS8; NADH dehydrogenase (ubiquinone) Fe-S protein 8 [EC:1.6.5.3 1.6.99.3]
E        comp144058_c0_seq9|nadh; <a href="/dbget-bin/www_bget?ko:K03941">K03941</a>  NDUFS8; NADH dehydrogenase (ubiquinone) Fe-S protein 8 [EC:1.6.5.3 1.6.99.3]
E        comp144058_c0_seq10|nadh; <a href="/dbget-bin/www_bget?ko:K03941">K03941</a>  NDUFS8; NADH dehydrogenase (ubiquinone) Fe-S protein 8 [EC:1.6.5.3 1.6.99.3]
E        comp144981_c1_seq1|nadh; <a href="/dbget-bin/www_bget?ko:K03942">K03942</a>  NDUFV1; NADH dehydrogenase (ubiquinone) flavoprotein 1 [EC:1.6.5.3 1.6.99.3]
E        comp144981_c1_seq2|nadh; <a href="/dbget-bin/www_bget?ko:K03942">K03942</a>  NDUFV1; NADH dehydrogenase (ubiquinone) flavoprotein 1 [EC:1.6.5.3 1.6.99.3]
E        comp144981_c1_seq3|nadh; <a href="/dbget-bin/www_bget?ko:K03942">K03942</a>  NDUFV1; NADH dehydrogenase (ubiquinone) flavoprotein 1 [EC:1.6.5.3 1.6.99.3]
E        comp144981_c1_seq5|nadh; <a href="/dbget-bin/www_bget?ko:K03942">K03942</a>  NDUFV1; NADH dehydrogenase (ubiquinone) flavoprotein 1 [EC:1.6.5.3 1.6.99.3]
E        comp144981_c1_seq6|nadh; <a href="/dbget-bin/www_bget?ko:K03942">K03942</a>  NDUFV1; NADH dehydrogenase (ubiquinone) flavoprotein 1 [EC:1.6.5.3 1.6.99.3]
E        comp144981_c1_seq7|nadh; <a href="/dbget-bin/www_bget?ko:K03942">K03942</a>  NDUFV1; NADH dehydrogenase (ubiquinone) flavoprotein 1 [EC:1.6.5.3 1.6.99.3]
E        comp144981_c1_seq10|nadh; <a href="/dbget-bin/www_bget?ko:K03942">K03942</a>  NDUFV1; NADH dehydrogenase (ubiquinone) flavoprotein 1 [EC:1.6.5.3 1.6.99.3]
E        comp144981_c1_seq11|nadh; <a href="/dbget-bin/www_bget?ko:K03942">K03942</a>  NDUFV1; NADH dehydrogenase (ubiquinone) flavoprotein 1 [EC:1.6.5.3 1.6.99.3]
E        comp144981_c1_seq12|nadh; <a href="/dbget-bin/www_bget?ko:K03942">K03942</a>  NDUFV1; NADH dehydrogenase (ubiquinone) flavoprotein 1 [EC:1.6.5.3 1.6.99.3]
E        comp144981_c1_seq14|nadh; <a href="/dbget-bin/www_bget?ko:K03942">K03942</a>  NDUFV1; NADH dehydrogenase (ubiquinone) flavoprotein 1 [EC:1.6.5.3 1.6.99.3]
E        comp145347_c1_seq5|nadh; <a href="/dbget-bin/www_bget?ko:K03943">K03943</a>  NDUFV2; NADH dehydrogenase (ubiquinone) flavoprotein 2 [EC:1.6.5.3 1.6.99.3]
E        comp143990_c0_seq3|nadh; <a href="/dbget-bin/www_bget?ko:K03946">K03946</a>  NDUFA2; NADH dehydrogenase (ubiquinone) 1 alpha subcomplex 2 [EC:1.6.5.3 1.6.99.3]
E        comp143990_c0_seq4|nadh; <a href="/dbget-bin/www_bget?ko:K03946">K03946</a>  NDUFA2; NADH dehydrogenase (ubiquinone) 1 alpha subcomplex 2 [EC:1.6.5.3 1.6.99.3]
E        comp143990_c0_seq5|nadh; <a href="/dbget-bin/www_bget?ko:K03946">K03946</a>  NDUFA2; NADH dehydrogenase (ubiquinone) 1 alpha subcomplex 2 [EC:1.6.5.3 1.6.99.3]
E        comp143990_c0_seq12|nadh; <a href="/dbget-bin/www_bget?ko:K03946">K03946</a>  NDUFA2; NADH dehydrogenase (ubiquinone) 1 alpha subcomplex 2 [EC:1.6.5.3 1.6.99.3]
E        comp143990_c0_seq17|nadh; <a href="/dbget-bin/www_bget?ko:K03946">K03946</a>  NDUFA2; NADH dehydrogenase (ubiquinone) 1 alpha subcomplex 2 [EC:1.6.5.3 1.6.99.3]
E        comp139979_c0_seq1|nadh; <a href="/dbget-bin/www_bget?ko:K03947">K03947</a>  NDUFA3; NADH dehydrogenase (ubiquinone) 1 alpha subcomplex 3 [EC:1.6.5.3 1.6.99.3]
E        comp139979_c0_seq4|nadh; <a href="/dbget-bin/www_bget?ko:K03947">K03947</a>  NDUFA3; NADH dehydrogenase (ubiquinone) 1 alpha subcomplex 3 [EC:1.6.5.3 1.6.99.3]
E        comp111882_c0_seq1|nadh; <a href="/dbget-bin/www_bget?ko:K03948">K03948</a>  NDUFA4; NADH dehydrogenase (ubiquinone) 1 alpha subcomplex 4 [EC:1.6.5.3 1.6.99.3]
E        comp139535_c0_seq8|nadh; <a href="/dbget-bin/www_bget?ko:K03948">K03948</a>  NDUFA4; NADH dehydrogenase (ubiquinone) 1 alpha subcomplex 4 [EC:1.6.5.3 1.6.99.3]
E        comp145058_c2_seq1|nadh; <a href="/dbget-bin/www_bget?ko:K03948">K03948</a>  NDUFA4; NADH dehydrogenase (ubiquinone) 1 alpha subcomplex 4 [EC:1.6.5.3 1.6.99.3]
E        comp145058_c2_seq5|nadh; <a href="/dbget-bin/www_bget?ko:K03948">K03948</a>  NDUFA4; NADH dehydrogenase (ubiquinone) 1 alpha subcomplex 4 [EC:1.6.5.3 1.6.99.3]
E        comp180851_c0_seq1|nadh; <a href="/dbget-bin/www_bget?ko:K03948">K03948</a>  NDUFA4; NADH dehydrogenase (ubiquinone) 1 alpha subcomplex 4 [EC:1.6.5.3 1.6.99.3]
E        comp143770_c1_seq2|nadh; <a href="/dbget-bin/www_bget?ko:K03949">K03949</a>  NDUFA5; NADH dehydrogenase (ubiquinone) 1 alpha subcomplex 5 [EC:1.6.5.3 1.6.99.3]
E        comp143770_c1_seq14|nadh; <a href="/dbget-bin/www_bget?ko:K03949">K03949</a>  NDUFA5; NADH dehydrogenase (ubiquinone) 1 alpha subcomplex 5 [EC:1.6.5.3 1.6.99.3]
E        comp145190_c0_seq7|nadh; <a href="/dbget-bin/www_bget?ko:K03950">K03950</a>  NDUFA6; NADH dehydrogenase (ubiquinone) 1 alpha subcomplex 6 [EC:1.6.5.3 1.6.99.3]
E        comp145190_c0_seq10|nadh; <a href="/dbget-bin/www_bget?ko:K03950">K03950</a>  NDUFA6; NADH dehydrogenase (ubiquinone) 1 alpha subcomplex 6 [EC:1.6.5.3 1.6.99.3]
E        comp145190_c0_seq25|nadh; <a href="/dbget-bin/www_bget?ko:K03950">K03950</a>  NDUFA6; NADH dehydrogenase (ubiquinone) 1 alpha subcomplex 6 [EC:1.6.5.3 1.6.99.3]
E        comp145190_c0_seq32|nadh; <a href="/dbget-bin/www_bget?ko:K03950">K03950</a>  NDUFA6; NADH dehydrogenase (ubiquinone) 1 alpha subcomplex 6 [EC:1.6.5.3 1.6.99.3]
E        comp145332_c0_seq1|nadh; <a href="/dbget-bin/www_bget?ko:K03951">K03951</a>  NDUFA7; NADH dehydrogenase (ubiquinone) 1 alpha subcomplex 7 [EC:1.6.5.3 1.6.99.3]
E        comp144186_c0_seq1|nadh; <a href="/dbget-bin/www_bget?ko:K03952">K03952</a>  NDUFA8; NADH dehydrogenase (ubiquinone) 1 alpha subcomplex 8 [EC:1.6.5.3 1.6.99.3]
E        comp144186_c0_seq5|nadh; <a href="/dbget-bin/www_bget?ko:K03952">K03952</a>  NDUFA8; NADH dehydrogenase (ubiquinone) 1 alpha subcomplex 8 [EC:1.6.5.3 1.6.99.3]
E        comp144334_c0_seq9|nadh; <a href="/dbget-bin/www_bget?ko:K03953">K03953</a>  NDUFA9; NADH dehydrogenase (ubiquinone) 1 alpha subcomplex 9 [EC:1.6.5.3 1.6.99.3]
E        comp144334_c0_seq14|nadh; <a href="/dbget-bin/www_bget?ko:K03953">K03953</a>  NDUFA9; NADH dehydrogenase (ubiquinone) 1 alpha subcomplex 9 [EC:1.6.5.3 1.6.99.3]
E        comp144334_c0_seq25|nadh; <a href="/dbget-bin/www_bget?ko:K03953">K03953</a>  NDUFA9; NADH dehydrogenase (ubiquinone) 1 alpha subcomplex 9 [EC:1.6.5.3 1.6.99.3]
E        comp144334_c0_seq29|nadh; <a href="/dbget-bin/www_bget?ko:K03953">K03953</a>  NDUFA9; NADH dehydrogenase (ubiquinone) 1 alpha subcomplex 9 [EC:1.6.5.3 1.6.99.3]
E        comp144334_c0_seq30|nadh; <a href="/dbget-bin/www_bget?ko:K03953">K03953</a>  NDUFA9; NADH dehydrogenase (ubiquinone) 1 alpha subcomplex 9 [EC:1.6.5.3 1.6.99.3]
E        comp143788_c0_seq8|nadh; <a href="/dbget-bin/www_bget?ko:K03954">K03954</a>  NDUFA10; NADH dehydrogenase (ubiquinone) 1 alpha subcomplex 10 [EC:1.6.5.3 1.6.99.3]
E        comp143460_c0_seq1|acyl; <a href="/dbget-bin/www_bget?ko:K03955">K03955</a>  NDUFAB1; NADH dehydrogenase (ubiquinone) 1 alpha/beta subcomplex 1 [EC:1.6.5.3 1.6.99.3]
E        comp143460_c0_seq6|acyl; <a href="/dbget-bin/www_bget?ko:K03955">K03955</a>  NDUFAB1; NADH dehydrogenase (ubiquinone) 1 alpha/beta subcomplex 1 [EC:1.6.5.3 1.6.99.3]
E        comp140351_c1_seq2|nadh; <a href="/dbget-bin/www_bget?ko:K03957">K03957</a>  NDUFB1; NADH dehydrogenase (ubiquinone) 1 beta subcomplex 1 [EC:1.6.5.3 1.6.99.3]
E        comp140351_c1_seq3|nadh; <a href="/dbget-bin/www_bget?ko:K03957">K03957</a>  NDUFB1; NADH dehydrogenase (ubiquinone) 1 beta subcomplex 1 [EC:1.6.5.3 1.6.99.3]
E        comp141355_c0_seq2|nadh; <a href="/dbget-bin/www_bget?ko:K03959">K03959</a>  NDUFB3; NADH dehydrogenase (ubiquinone) 1 beta subcomplex 3 [EC:1.6.5.3 1.6.99.3]
E        comp141355_c0_seq4|nadh; <a href="/dbget-bin/www_bget?ko:K03959">K03959</a>  NDUFB3; NADH dehydrogenase (ubiquinone) 1 beta subcomplex 3 [EC:1.6.5.3 1.6.99.3]
E        comp144760_c0_seq4|nadh; <a href="/dbget-bin/www_bget?ko:K03960">K03960</a>  NDUFB4; NADH dehydrogenase (ubiquinone) 1 beta subcomplex 4 [EC:1.6.5.3 1.6.99.3]
E        comp139590_c4_seq8|nadh; <a href="/dbget-bin/www_bget?ko:K03961">K03961</a>  NDUFB5; NADH dehydrogenase (ubiquinone) 1 beta subcomplex 5 [EC:1.6.5.3 1.6.99.3]
E        comp143228_c1_seq3|nadh; <a href="/dbget-bin/www_bget?ko:K03962">K03962</a>  NDUFB6; NADH dehydrogenase (ubiquinone) 1 beta subcomplex 6 [EC:1.6.5.3 1.6.99.3]
E        comp143228_c1_seq8|nadh; <a href="/dbget-bin/www_bget?ko:K03962">K03962</a>  NDUFB6; NADH dehydrogenase (ubiquinone) 1 beta subcomplex 6 [EC:1.6.5.3 1.6.99.3]
E        comp143991_c0_seq3|nadh; <a href="/dbget-bin/www_bget?ko:K03963">K03963</a>  NDUFB7; NADH dehydrogenase (ubiquinone) 1 beta subcomplex 7 [EC:1.6.5.3 1.6.99.3]
E        comp144173_c0_seq1|nadh; <a href="/dbget-bin/www_bget?ko:K03964">K03964</a>  NDUFB8; NADH dehydrogenase (ubiquinone) 1 beta subcomplex 8 [EC:1.6.5.3 1.6.99.3]
E        comp144173_c0_seq2|nadh; <a href="/dbget-bin/www_bget?ko:K03964">K03964</a>  NDUFB8; NADH dehydrogenase (ubiquinone) 1 beta subcomplex 8 [EC:1.6.5.3 1.6.99.3]
E        comp144173_c0_seq3|nadh; <a href="/dbget-bin/www_bget?ko:K03964">K03964</a>  NDUFB8; NADH dehydrogenase (ubiquinone) 1 beta subcomplex 8 [EC:1.6.5.3 1.6.99.3]
E        comp144173_c0_seq4|nadh; <a href="/dbget-bin/www_bget?ko:K03964">K03964</a>  NDUFB8; NADH dehydrogenase (ubiquinone) 1 beta subcomplex 8 [EC:1.6.5.3 1.6.99.3]
E        comp144645_c0_seq1|nadh; <a href="/dbget-bin/www_bget?ko:K03965">K03965</a>  NDUFB9; NADH dehydrogenase (ubiquinone) 1 beta subcomplex 9 [EC:1.6.5.3 1.6.99.3]
E        comp144645_c0_seq3|nadh; <a href="/dbget-bin/www_bget?ko:K03965">K03965</a>  NDUFB9; NADH dehydrogenase (ubiquinone) 1 beta subcomplex 9 [EC:1.6.5.3 1.6.99.3]
E        comp141719_c2_seq9|nadh; <a href="/dbget-bin/www_bget?ko:K03966">K03966</a>  NDUFB10; NADH dehydrogenase (ubiquinone) 1 beta subcomplex 10 [EC:1.6.5.3 1.6.99.3]
E        comp136551_c0_seq3|nadh; <a href="/dbget-bin/www_bget?ko:K03967">K03967</a>  NDUFC1; NADH dehydrogenase (ubiquinone) 1 subcomplex unknown 1 [EC:1.6.5.3 1.6.99.3]
E        comp136551_c0_seq5|nadh; <a href="/dbget-bin/www_bget?ko:K03967">K03967</a>  NDUFC1; NADH dehydrogenase (ubiquinone) 1 subcomplex unknown 1 [EC:1.6.5.3 1.6.99.3]
E        comp136551_c0_seq6|nadh; <a href="/dbget-bin/www_bget?ko:K03967">K03967</a>  NDUFC1; NADH dehydrogenase (ubiquinone) 1 subcomplex unknown 1 [EC:1.6.5.3 1.6.99.3]
E        comp136551_c0_seq7|nadh; <a href="/dbget-bin/www_bget?ko:K03967">K03967</a>  NDUFC1; NADH dehydrogenase (ubiquinone) 1 subcomplex unknown 1 [EC:1.6.5.3 1.6.99.3]
E        comp136551_c0_seq8|nadh; <a href="/dbget-bin/www_bget?ko:K03967">K03967</a>  NDUFC1; NADH dehydrogenase (ubiquinone) 1 subcomplex unknown 1 [EC:1.6.5.3 1.6.99.3]
E        comp136551_c0_seq10|nadh; <a href="/dbget-bin/www_bget?ko:K03967">K03967</a>  NDUFC1; NADH dehydrogenase (ubiquinone) 1 subcomplex unknown 1 [EC:1.6.5.3 1.6.99.3]
E        comp136551_c0_seq12|nadh; <a href="/dbget-bin/www_bget?ko:K03967">K03967</a>  NDUFC1; NADH dehydrogenase (ubiquinone) 1 subcomplex unknown 1 [EC:1.6.5.3 1.6.99.3]
E        comp136551_c0_seq16|nadh; <a href="/dbget-bin/www_bget?ko:K03967">K03967</a>  NDUFC1; NADH dehydrogenase (ubiquinone) 1 subcomplex unknown 1 [EC:1.6.5.3 1.6.99.3]
E        comp136551_c0_seq27|nadh; <a href="/dbget-bin/www_bget?ko:K03967">K03967</a>  NDUFC1; NADH dehydrogenase (ubiquinone) 1 subcomplex unknown 1 [EC:1.6.5.3 1.6.99.3]
E        comp139968_c0_seq1|nadh; <a href="/dbget-bin/www_bget?ko:K03968">K03968</a>  NDUFC2; NADH dehydrogenase (ubiquinone) 1 subcomplex unknown 2 [EC:1.6.5.3 1.6.99.3]
E        comp140934_c1_seq1|nadh; <a href="/dbget-bin/www_bget?ko:K11351">K11351</a>  NDUFB11; NADH dehydrogenase (ubiquinone) 1 beta subcomplex 11 [EC:1.6.5.3 1.6.99.3]
E        comp140934_c1_seq2|nadh; <a href="/dbget-bin/www_bget?ko:K11351">K11351</a>  NDUFB11; NADH dehydrogenase (ubiquinone) 1 beta subcomplex 11 [EC:1.6.5.3 1.6.99.3]
E        comp144421_c4_seq1|nadh; <a href="/dbget-bin/www_bget?ko:K11352">K11352</a>  NDUFA12; NADH dehydrogenase (ubiquinone) 1 alpha subcomplex 12 [EC:1.6.5.3 1.6.99.3]
E        comp144421_c4_seq5|nadh; <a href="/dbget-bin/www_bget?ko:K11352">K11352</a>  NDUFA12; NADH dehydrogenase (ubiquinone) 1 alpha subcomplex 12 [EC:1.6.5.3 1.6.99.3]
E        comp143003_c0_seq1|nadh; <a href="/dbget-bin/www_bget?ko:K11353">K11353</a>  NDUFA13; NADH dehydrogenase (ubiquinone) 1 alpha subcomplex 13 [EC:1.6.5.3 1.6.99.3]
E        comp143003_c0_seq3|nadh; <a href="/dbget-bin/www_bget?ko:K11353">K11353</a>  NDUFA13; NADH dehydrogenase (ubiquinone) 1 alpha subcomplex 13 [EC:1.6.5.3 1.6.99.3]
E        comp143003_c0_seq5|nadh; <a href="/dbget-bin/www_bget?ko:K11353">K11353</a>  NDUFA13; NADH dehydrogenase (ubiquinone) 1 alpha subcomplex 13 [EC:1.6.5.3 1.6.99.3]
D      <a href="/dbget-bin/www_bget?ec:1.6.99.5">1.6.99.5</a>  NADH dehydrogenase (quinone)
D      1.6.99.-  
C    1.6.-  Acting on NADH or NADPH
D      1.6.-.-  
B  1.7  Acting on other nitrogenous compounds as donors
C    1.7.1  With NAD+ or NADP+ as acceptor
D      <a href="/dbget-bin/www_bget?ec:1.7.1.1">1.7.1.1</a>  nitrate reductase (NADH)
D      <a href="/dbget-bin/www_bget?ec:1.7.1.2">1.7.1.2</a>  nitrate reductase [NAD(P)H]
D      <a href="/dbget-bin/www_bget?ec:1.7.1.3">1.7.1.3</a>  nitrate reductase (NADPH)
D      <a href="/dbget-bin/www_bget?ec:1.7.1.4">1.7.1.4</a>  nitrite reductase [NAD(P)H]
D      <a href="/dbget-bin/www_bget?ec:1.7.1.5">1.7.1.5</a>  hyponitrite reductase
D      <a href="/dbget-bin/www_bget?ec:1.7.1.6">1.7.1.6</a>  azobenzene reductase
D      <a href="/dbget-bin/www_bget?ec:1.7.1.7">1.7.1.7</a>  GMP reductase
E        comp131241_c0_seq2|gmp; <a href="/dbget-bin/www_bget?ko:K00364">K00364</a>  E1.7.1.7, guaC; GMP reductase [EC:1.7.1.7]
E        comp144010_c0_seq6|gmp; <a href="/dbget-bin/www_bget?ko:K00364">K00364</a>  E1.7.1.7, guaC; GMP reductase [EC:1.7.1.7]
E        comp144010_c0_seq43|gmp; <a href="/dbget-bin/www_bget?ko:K00364">K00364</a>  E1.7.1.7, guaC; GMP reductase [EC:1.7.1.7]
E        comp144010_c0_seq53|gmp; <a href="/dbget-bin/www_bget?ko:K00364">K00364</a>  E1.7.1.7, guaC; GMP reductase [EC:1.7.1.7]
D      <a href="/dbget-bin/www_bget?ec:1.7.1.9">1.7.1.9</a>  nitroquinoline-N-oxide reductase
D      <a href="/dbget-bin/www_bget?ec:1.7.1.10">1.7.1.10</a>  hydroxylamine reductase (NADH)
D      <a href="/dbget-bin/www_bget?ec:1.7.1.11">1.7.1.11</a>  4-(dimethylamino)phenylazoxybenzene reductase
D      <a href="/dbget-bin/www_bget?ec:1.7.1.12">1.7.1.12</a>  N-hydroxy-2-acetamidofluorene reductase
D      <a href="/dbget-bin/www_bget?ec:1.7.1.13">1.7.1.13</a>  preQ1 synthase
D      <a href="/dbget-bin/www_bget?ec:1.7.1.14">1.7.1.14</a>  nitric oxide reductase [NAD(P), nitrous oxide-forming]
D      1.7.1.-  
C    1.7.2  With a cytochrome as acceptor
D      <a href="/dbget-bin/www_bget?ec:1.7.2.1">1.7.2.1</a>  nitrite reductase (NO-forming)
D      <a href="/dbget-bin/www_bget?ec:1.7.2.2">1.7.2.2</a>  nitrite reductase (cytochrome; ammonia-forming)
D      <a href="/dbget-bin/www_bget?ec:1.7.2.3">1.7.2.3</a>  trimethylamine-N-oxide reductase (cytochrome c)
D      <a href="/dbget-bin/www_bget?ec:1.7.2.4">1.7.2.4</a>  nitrous-oxide reductase
D      <a href="/dbget-bin/www_bget?ec:1.7.2.5">1.7.2.5</a>  nitric oxide reductase (cytochrome c)
D      <a href="/dbget-bin/www_bget?ec:1.7.2.6">1.7.2.6</a>  hydroxylamine dehydrogenase
C    1.7.3  With oxygen as acceptor
D      <a href="/dbget-bin/www_bget?ec:1.7.3.1">1.7.3.1</a>  nitroalkane oxidase
D      <a href="/dbget-bin/www_bget?ec:1.7.3.2">1.7.3.2</a>  acetylindoxyl oxidase
D      <a href="/dbget-bin/www_bget?ec:1.7.3.3">1.7.3.3</a>  factor-independent urate hydroxylase
D      <a href="/dbget-bin/www_bget?ec:1.7.3.5">1.7.3.5</a>  3-aci-nitropropanoate oxidase
D      <a href="/dbget-bin/www_bget?ec:1.7.3.6">1.7.3.6</a>  hydroxylamine oxidase (cytochrome)
D      1.7.3.-  
C    1.7.5  With a quinone or similar compound as acceptor
D      <a href="/dbget-bin/www_bget?ec:1.7.5.1">1.7.5.1</a>  nitrate reductase (quinone)
D      <a href="/dbget-bin/www_bget?ec:1.7.5.2">1.7.5.2</a>  nitric oxide reductase (menaquinol)
C    1.7.6  With a nitrogenous group as acceptor
D      <a href="/dbget-bin/www_bget?ec:1.7.6.1">1.7.6.1</a>  nitrite dismutase
C    1.7.7  With an iron-sulfur protein as acceptor
D      <a href="/dbget-bin/www_bget?ec:1.7.7.1">1.7.7.1</a>  ferredoxin---nitrite reductase
D      <a href="/dbget-bin/www_bget?ec:1.7.7.2">1.7.7.2</a>  ferredoxin---nitrate reductase
C    1.7.99  With other acceptors
D      <a href="/dbget-bin/www_bget?ec:1.7.99.1">1.7.99.1</a>  hydroxylamine reductase
D      <a href="/dbget-bin/www_bget?ec:1.7.99.4">1.7.99.4</a>  nitrate reductase
D      <a href="/dbget-bin/www_bget?ec:1.7.99.8">1.7.99.8</a>  hydrazine oxidoreductase
C    1.7.-  Acting on other nitrogenous compounds as donors
D      1.7.-.-  
B  1.8  Acting on a sulfur group of donors
C    1.8.1  With NAD+ or NADP+ as acceptor
D      <a href="/dbget-bin/www_bget?ec:1.8.1.2">1.8.1.2</a>  sulfite reductase (NADPH)
D      <a href="/dbget-bin/www_bget?ec:1.8.1.3">1.8.1.3</a>  hypotaurine dehydrogenase
D      <a href="/dbget-bin/www_bget?ec:1.8.1.4">1.8.1.4</a>  dihydrolipoyl dehydrogenase
E        comp145325_c0_seq17|dihydrolipoamide; <a href="/dbget-bin/www_bget?ko:K00382">K00382</a>  DLD, lpd, pdhD; dihydrolipoamide dehydrogenase [EC:1.8.1.4]
E        comp145325_c0_seq22|dihydrolipoyl; <a href="/dbget-bin/www_bget?ko:K00382">K00382</a>  DLD, lpd, pdhD; dihydrolipoamide dehydrogenase [EC:1.8.1.4]
E        comp145325_c0_seq37|dihydrolipoamide; <a href="/dbget-bin/www_bget?ko:K00382">K00382</a>  DLD, lpd, pdhD; dihydrolipoamide dehydrogenase [EC:1.8.1.4]
E        comp145325_c0_seq54|dihydrolipoyl; <a href="/dbget-bin/www_bget?ko:K00382">K00382</a>  DLD, lpd, pdhD; dihydrolipoamide dehydrogenase [EC:1.8.1.4]
D      <a href="/dbget-bin/www_bget?ec:1.8.1.5">1.8.1.5</a>  2-oxopropyl-CoM reductase (carboxylating)
D      <a href="/dbget-bin/www_bget?ec:1.8.1.6">1.8.1.6</a>  cystine reductase
D      <a href="/dbget-bin/www_bget?ec:1.8.1.7">1.8.1.7</a>  glutathione-disulfide reductase
E        comp141942_c2_seq8|glutathione; <a href="/dbget-bin/www_bget?ko:K00383">K00383</a>  E1.8.1.7, GSR, gor; glutathione reductase (NADPH) [EC:1.8.1.7]
E        comp141942_c2_seq10|glutathione; <a href="/dbget-bin/www_bget?ko:K00383">K00383</a>  E1.8.1.7, GSR, gor; glutathione reductase (NADPH) [EC:1.8.1.7]
E        comp141942_c2_seq31|glutathione; <a href="/dbget-bin/www_bget?ko:K00383">K00383</a>  E1.8.1.7, GSR, gor; glutathione reductase (NADPH) [EC:1.8.1.7]
E        comp141942_c2_seq39|glutathione; <a href="/dbget-bin/www_bget?ko:K00383">K00383</a>  E1.8.1.7, GSR, gor; glutathione reductase (NADPH) [EC:1.8.1.7]
D      <a href="/dbget-bin/www_bget?ec:1.8.1.8">1.8.1.8</a>  protein-disulfide reductase
D      <a href="/dbget-bin/www_bget?ec:1.8.1.9">1.8.1.9</a>  thioredoxin-disulfide reductase
E        comp134491_c0_seq3|thioredoxin; <a href="/dbget-bin/www_bget?ko:K00384">K00384</a>  E1.8.1.9, trxB; thioredoxin reductase (NADPH) [EC:1.8.1.9]
E        comp143377_c0_seq2|thioredoxin; <a href="/dbget-bin/www_bget?ko:K00384">K00384</a>  E1.8.1.9, trxB; thioredoxin reductase (NADPH) [EC:1.8.1.9]
E        comp143377_c0_seq4|thioredoxin; <a href="/dbget-bin/www_bget?ko:K00384">K00384</a>  E1.8.1.9, trxB; thioredoxin reductase (NADPH) [EC:1.8.1.9]
E        comp143377_c0_seq8|thioredoxin; <a href="/dbget-bin/www_bget?ko:K00384">K00384</a>  E1.8.1.9, trxB; thioredoxin reductase (NADPH) [EC:1.8.1.9]
E        comp143377_c0_seq20|thioredoxin; <a href="/dbget-bin/www_bget?ko:K00384">K00384</a>  E1.8.1.9, trxB; thioredoxin reductase (NADPH) [EC:1.8.1.9]
E        comp143377_c0_seq23|thioredoxin; <a href="/dbget-bin/www_bget?ko:K00384">K00384</a>  E1.8.1.9, trxB; thioredoxin reductase (NADPH) [EC:1.8.1.9]
E        comp143377_c0_seq25|thioredoxin; <a href="/dbget-bin/www_bget?ko:K00384">K00384</a>  E1.8.1.9, trxB; thioredoxin reductase (NADPH) [EC:1.8.1.9]
E        comp143377_c0_seq26|thioredoxin; <a href="/dbget-bin/www_bget?ko:K00384">K00384</a>  E1.8.1.9, trxB; thioredoxin reductase (NADPH) [EC:1.8.1.9]
E        comp143377_c0_seq37|thioredoxin; <a href="/dbget-bin/www_bget?ko:K00384">K00384</a>  E1.8.1.9, trxB; thioredoxin reductase (NADPH) [EC:1.8.1.9]
E        comp143377_c0_seq38|thioredoxin; <a href="/dbget-bin/www_bget?ko:K00384">K00384</a>  E1.8.1.9, trxB; thioredoxin reductase (NADPH) [EC:1.8.1.9]
E        comp143377_c0_seq42|thioredoxin; <a href="/dbget-bin/www_bget?ko:K00384">K00384</a>  E1.8.1.9, trxB; thioredoxin reductase (NADPH) [EC:1.8.1.9]
E        comp143377_c0_seq49|thioredoxin; <a href="/dbget-bin/www_bget?ko:K00384">K00384</a>  E1.8.1.9, trxB; thioredoxin reductase (NADPH) [EC:1.8.1.9]
E        comp143377_c0_seq52|thioredoxin; <a href="/dbget-bin/www_bget?ko:K00384">K00384</a>  E1.8.1.9, trxB; thioredoxin reductase (NADPH) [EC:1.8.1.9]
E        comp143377_c0_seq56|thioredoxin; <a href="/dbget-bin/www_bget?ko:K00384">K00384</a>  E1.8.1.9, trxB; thioredoxin reductase (NADPH) [EC:1.8.1.9]
E        comp143377_c0_seq61|thioredoxin; <a href="/dbget-bin/www_bget?ko:K00384">K00384</a>  E1.8.1.9, trxB; thioredoxin reductase (NADPH) [EC:1.8.1.9]
E        comp143377_c0_seq62|thioredoxin; <a href="/dbget-bin/www_bget?ko:K00384">K00384</a>  E1.8.1.9, trxB; thioredoxin reductase (NADPH) [EC:1.8.1.9]
E        comp143377_c0_seq75|thioredoxin; <a href="/dbget-bin/www_bget?ko:K00384">K00384</a>  E1.8.1.9, trxB; thioredoxin reductase (NADPH) [EC:1.8.1.9]
E        comp143377_c0_seq81|thioredoxin; <a href="/dbget-bin/www_bget?ko:K00384">K00384</a>  E1.8.1.9, trxB; thioredoxin reductase (NADPH) [EC:1.8.1.9]
E        comp143377_c0_seq84|thioredoxin; <a href="/dbget-bin/www_bget?ko:K00384">K00384</a>  E1.8.1.9, trxB; thioredoxin reductase (NADPH) [EC:1.8.1.9]
E        comp143377_c0_seq87|thioredoxin; <a href="/dbget-bin/www_bget?ko:K00384">K00384</a>  E1.8.1.9, trxB; thioredoxin reductase (NADPH) [EC:1.8.1.9]
D      <a href="/dbget-bin/www_bget?ec:1.8.1.10">1.8.1.10</a>  CoA-glutathione reductase
D      <a href="/dbget-bin/www_bget?ec:1.8.1.11">1.8.1.11</a>  asparagusate reductase
D      <a href="/dbget-bin/www_bget?ec:1.8.1.12">1.8.1.12</a>  trypanothione-disulfide reductase
D      <a href="/dbget-bin/www_bget?ec:1.8.1.13">1.8.1.13</a>  bis-gamma-glutamylcystine reductase
D      <a href="/dbget-bin/www_bget?ec:1.8.1.14">1.8.1.14</a>  CoA-disulfide reductase
D      <a href="/dbget-bin/www_bget?ec:1.8.1.15">1.8.1.15</a>  mycothione reductase
D      <a href="/dbget-bin/www_bget?ec:1.8.1.16">1.8.1.16</a>  glutathione amide reductase
D      <a href="/dbget-bin/www_bget?ec:1.8.1.17">1.8.1.17</a>  dimethylsulfone reductase
D      1.8.1.-  
C    1.8.2  With a cytochrome as acceptor
D      <a href="/dbget-bin/www_bget?ec:1.8.2.1">1.8.2.1</a>  sulfite dehydrogenase
D      <a href="/dbget-bin/www_bget?ec:1.8.2.2">1.8.2.2</a>  thiosulfate dehydrogenase
D      <a href="/dbget-bin/www_bget?ec:1.8.2.3">1.8.2.3</a>  sulfide-cytochrome-c reductase (flavocytochrome c)
D      <a href="/dbget-bin/www_bget?ec:1.8.2.4">1.8.2.4</a>  dimethyl sulfide:cytochrome c2 reductase
D      1.8.2.-  
C    1.8.3  With oxygen as acceptor
D      <a href="/dbget-bin/www_bget?ec:1.8.3.1">1.8.3.1</a>  sulfite oxidase
E        comp145548_c0_seq1|sulfite; <a href="/dbget-bin/www_bget?ko:K00387">K00387</a>  E1.8.3.1, SUOX; sulfite oxidase [EC:1.8.3.1]
E        comp145548_c0_seq4|sulfite; <a href="/dbget-bin/www_bget?ko:K00387">K00387</a>  E1.8.3.1, SUOX; sulfite oxidase [EC:1.8.3.1]
D      <a href="/dbget-bin/www_bget?ec:1.8.3.2">1.8.3.2</a>  thiol oxidase
E        comp135058_c0_seq2|sulfhydryl; <a href="/dbget-bin/www_bget?ko:K10758">K10758</a>  E1.8.3.2; thiol oxidase [EC:1.8.3.2]
D      <a href="/dbget-bin/www_bget?ec:1.8.3.3">1.8.3.3</a>  glutathione oxidase
D      <a href="/dbget-bin/www_bget?ec:1.8.3.4">1.8.3.4</a>  methanethiol oxidase
D      <a href="/dbget-bin/www_bget?ec:1.8.3.5">1.8.3.5</a>  prenylcysteine oxidase
E        comp145165_c1_seq2|prenylcysteine; <a href="/dbget-bin/www_bget?ko:K05906">K05906</a>  PCYOX1, FCLY; prenylcysteine oxidase / farnesylcysteine lyase [EC:1.8.3.5 1.8.3.6]
E        comp145165_c1_seq15|prenylcysteine; <a href="/dbget-bin/www_bget?ko:K05906">K05906</a>  PCYOX1, FCLY; prenylcysteine oxidase / farnesylcysteine lyase [EC:1.8.3.5 1.8.3.6]
E        comp145165_c1_seq32|prenylcysteine; <a href="/dbget-bin/www_bget?ko:K05906">K05906</a>  PCYOX1, FCLY; prenylcysteine oxidase / farnesylcysteine lyase [EC:1.8.3.5 1.8.3.6]
D      <a href="/dbget-bin/www_bget?ec:1.8.3.6">1.8.3.6</a>  farnesylcysteine lyase
E        comp145165_c1_seq2|prenylcysteine; <a href="/dbget-bin/www_bget?ko:K05906">K05906</a>  PCYOX1, FCLY; prenylcysteine oxidase / farnesylcysteine lyase [EC:1.8.3.5 1.8.3.6]
E        comp145165_c1_seq15|prenylcysteine; <a href="/dbget-bin/www_bget?ko:K05906">K05906</a>  PCYOX1, FCLY; prenylcysteine oxidase / farnesylcysteine lyase [EC:1.8.3.5 1.8.3.6]
E        comp145165_c1_seq32|prenylcysteine; <a href="/dbget-bin/www_bget?ko:K05906">K05906</a>  PCYOX1, FCLY; prenylcysteine oxidase / farnesylcysteine lyase [EC:1.8.3.5 1.8.3.6]
C    1.8.4  With a disulfide as acceptor
D      <a href="/dbget-bin/www_bget?ec:1.8.4.1">1.8.4.1</a>  glutathione---homocystine transhydrogenase
D      <a href="/dbget-bin/www_bget?ec:1.8.4.2">1.8.4.2</a>  protein-disulfide reductase (glutathione)
E        comp134541_c0_seq2|thioredoxin; <a href="/dbget-bin/www_bget?ko:K05360">K05360</a>  TXNDC12; protein-disulfide reductase (glutathione) [EC:1.8.4.2]
D      <a href="/dbget-bin/www_bget?ec:1.8.4.3">1.8.4.3</a>  glutathione---CoA-glutathione transhydrogenase
D      <a href="/dbget-bin/www_bget?ec:1.8.4.4">1.8.4.4</a>  glutathione---cystine transhydrogenase
D      <a href="/dbget-bin/www_bget?ec:1.8.4.7">1.8.4.7</a>  enzyme-thiol transhydrogenase (glutathione-disulfide)
D      <a href="/dbget-bin/www_bget?ec:1.8.4.8">1.8.4.8</a>  phosphoadenylyl-sulfate reductase (thioredoxin)
D      <a href="/dbget-bin/www_bget?ec:1.8.4.9">1.8.4.9</a>  adenylyl-sulfate reductase (glutathione)
D      <a href="/dbget-bin/www_bget?ec:1.8.4.10">1.8.4.10</a>  adenylyl-sulfate reductase (thioredoxin)
D      <a href="/dbget-bin/www_bget?ec:1.8.4.11">1.8.4.11</a>  peptide-methionine (S)-S-oxide reductase
E        comp134921_c2_seq2|mitochondrial; <a href="/dbget-bin/www_bget?ko:K07304">K07304</a>  msrA; peptide-methionine (S)-S-oxide reductase [EC:1.8.4.11]
E        comp134921_c2_seq5|mitochondrial; <a href="/dbget-bin/www_bget?ko:K07304">K07304</a>  msrA; peptide-methionine (S)-S-oxide reductase [EC:1.8.4.11]
E        comp139031_c1_seq2|peptide; <a href="/dbget-bin/www_bget?ko:K07304">K07304</a>  msrA; peptide-methionine (S)-S-oxide reductase [EC:1.8.4.11]
E        comp139031_c1_seq12|peptide; <a href="/dbget-bin/www_bget?ko:K07304">K07304</a>  msrA; peptide-methionine (S)-S-oxide reductase [EC:1.8.4.11]
E        comp139031_c1_seq18|peptide; <a href="/dbget-bin/www_bget?ko:K07304">K07304</a>  msrA; peptide-methionine (S)-S-oxide reductase [EC:1.8.4.11]
E        comp139031_c1_seq19|peptide; <a href="/dbget-bin/www_bget?ko:K07304">K07304</a>  msrA; peptide-methionine (S)-S-oxide reductase [EC:1.8.4.11]
E        comp139031_c1_seq21|peptide; <a href="/dbget-bin/www_bget?ko:K07304">K07304</a>  msrA; peptide-methionine (S)-S-oxide reductase [EC:1.8.4.11]
E        comp139031_c1_seq27|peptide; <a href="/dbget-bin/www_bget?ko:K07304">K07304</a>  msrA; peptide-methionine (S)-S-oxide reductase [EC:1.8.4.11]
D      <a href="/dbget-bin/www_bget?ec:1.8.4.12">1.8.4.12</a>  peptide-methionine (R)-S-oxide reductase
E        comp139378_c7_seq5|methionine-r-sulfoxide; <a href="/dbget-bin/www_bget?ko:K07305">K07305</a>  msrB; peptide-methionine (R)-S-oxide reductase [EC:1.8.4.12]
E        comp144507_c0_seq21|methionine; <a href="/dbget-bin/www_bget?ko:K07305">K07305</a>  msrB; peptide-methionine (R)-S-oxide reductase [EC:1.8.4.12]
E        comp144507_c0_seq33|methionine; <a href="/dbget-bin/www_bget?ko:K07305">K07305</a>  msrB; peptide-methionine (R)-S-oxide reductase [EC:1.8.4.12]
E        comp144507_c0_seq51|methionine; <a href="/dbget-bin/www_bget?ko:K07305">K07305</a>  msrB; peptide-methionine (R)-S-oxide reductase [EC:1.8.4.12]
E        comp144507_c0_seq64|methionine; <a href="/dbget-bin/www_bget?ko:K07305">K07305</a>  msrB; peptide-methionine (R)-S-oxide reductase [EC:1.8.4.12]
E        comp144507_c0_seq70|methionine; <a href="/dbget-bin/www_bget?ko:K07305">K07305</a>  msrB; peptide-methionine (R)-S-oxide reductase [EC:1.8.4.12]
E        comp206640_c0_seq1|methionine; <a href="/dbget-bin/www_bget?ko:K07305">K07305</a>  msrB; peptide-methionine (R)-S-oxide reductase [EC:1.8.4.12]
D      <a href="/dbget-bin/www_bget?ec:1.8.4.13">1.8.4.13</a>  L-methionine (S)-S-oxide reductase
D      <a href="/dbget-bin/www_bget?ec:1.8.4.14">1.8.4.14</a>  L-methionine (R)-S-oxide reductase
D      1.8.4.-  
E        comp136861_c0_seq1|ero1-like; <a href="/dbget-bin/www_bget?ko:K10950">K10950</a>  ERO1L; ERO1-like protein alpha [EC:1.8.4.-]
E        comp136861_c0_seq2|ero1-like; <a href="/dbget-bin/www_bget?ko:K10950">K10950</a>  ERO1L; ERO1-like protein alpha [EC:1.8.4.-]
E        comp136861_c0_seq5|ero1-like; <a href="/dbget-bin/www_bget?ko:K10950">K10950</a>  ERO1L; ERO1-like protein alpha [EC:1.8.4.-]
C    1.8.5  With a quinone or similar compound as acceptor
D      <a href="/dbget-bin/www_bget?ec:1.8.5.1">1.8.5.1</a>  glutathione dehydrogenase (ascorbate)
D      <a href="/dbget-bin/www_bget?ec:1.8.5.2">1.8.5.2</a>  thiosulfate dehydrogenase (quinone)
D      <a href="/dbget-bin/www_bget?ec:1.8.5.3">1.8.5.3</a>  dimethylsulfoxide reductase
D      <a href="/dbget-bin/www_bget?ec:1.8.5.4">1.8.5.4</a>  sulfide:quinone reductase
D      1.8.5.-  
C    1.8.7  With an iron-sulfur protein as acceptor
D      <a href="/dbget-bin/www_bget?ec:1.8.7.1">1.8.7.1</a>  sulfite reductase (ferredoxin)
D      <a href="/dbget-bin/www_bget?ec:1.8.7.2">1.8.7.2</a>  ferredoxin:thioredoxin reductase
C    1.8.98  With other, known, acceptors
D      <a href="/dbget-bin/www_bget?ec:1.8.98.1">1.8.98.1</a>  CoB---CoM heterodisulfide reductase
D      <a href="/dbget-bin/www_bget?ec:1.8.98.2">1.8.98.2</a>  sulfiredoxin
E        comp112485_c0_seq1|sulfiredoxin-1; <a href="/dbget-bin/www_bget?ko:K12260">K12260</a>  SRX1; sulfiredoxin [EC:1.8.98.2]
C    1.8.99  With other acceptors
D      <a href="/dbget-bin/www_bget?ec:1.8.99.1">1.8.99.1</a>  sulfite reductase
D      <a href="/dbget-bin/www_bget?ec:1.8.99.2">1.8.99.2</a>  adenylyl-sulfate reductase
D      <a href="/dbget-bin/www_bget?ec:1.8.99.3">1.8.99.3</a>  hydrogensulfite reductase
D      1.8.99.-  
C    1.8.-  Acting on a sulfur group of donors
D      1.8.-.-  
B  1.9  Acting on a heme group of donors
C    1.9.3  With oxygen as acceptor
D      <a href="/dbget-bin/www_bget?ec:1.9.3.1">1.9.3.1</a>  cytochrome-c oxidase
E        comp138482_c0_seq2; <a href="/dbget-bin/www_bget?ko:K02256">K02256</a>  COX1; cytochrome c oxidase subunit 1 [EC:1.9.3.1]
C    1.9.6  With a nitrogenous group as acceptor
D      <a href="/dbget-bin/www_bget?ec:1.9.6.1">1.9.6.1</a>  nitrate reductase (cytochrome)
C    1.9.99  With other acceptors
D      <a href="/dbget-bin/www_bget?ec:1.9.99.1">1.9.99.1</a>  iron---cytochrome-c reductase
B  1.10  Acting on diphenols and related substances as donors
C    1.10.1  With NAD+ or NADP+ as acceptor
D      <a href="/dbget-bin/www_bget?ec:1.10.1.1">1.10.1.1</a>  trans-acenaphthene-1,2-diol dehydrogenase
C    1.10.2  With a cytochrome as acceptor
D      <a href="/dbget-bin/www_bget?ec:1.10.2.1">1.10.2.1</a>  L-ascorbate---cytochrome-b5 reductase
D      <a href="/dbget-bin/www_bget?ec:1.10.2.2">1.10.2.2</a>  ubiquinol---cytochrome-c reductase
E        comp142911_c2_seq3|cytochrome; <a href="/dbget-bin/www_bget?ko:K00411">K00411</a>  UQCRFS1, RIP1, petA; ubiquinol-cytochrome c reductase iron-sulfur subunit [EC:1.10.2.2]
E        comp145148_c0_seq2|cytochrome; <a href="/dbget-bin/www_bget?ko:K00411">K00411</a>  UQCRFS1, RIP1, petA; ubiquinol-cytochrome c reductase iron-sulfur subunit [EC:1.10.2.2]
D      1.10.2.-  
C    1.10.3  With oxygen as acceptor
D      <a href="/dbget-bin/www_bget?ec:1.10.3.1">1.10.3.1</a>  catechol oxidase
D      <a href="/dbget-bin/www_bget?ec:1.10.3.2">1.10.3.2</a>  laccase
D      <a href="/dbget-bin/www_bget?ec:1.10.3.3">1.10.3.3</a>  L-ascorbate oxidase
D      <a href="/dbget-bin/www_bget?ec:1.10.3.4">1.10.3.4</a>  o-aminophenol oxidase
D      <a href="/dbget-bin/www_bget?ec:1.10.3.5">1.10.3.5</a>  3-hydroxyanthranilate oxidase
D      <a href="/dbget-bin/www_bget?ec:1.10.3.6">1.10.3.6</a>  rifamycin-B oxidase
D      <a href="/dbget-bin/www_bget?ec:1.10.3.9">1.10.3.9</a>  photosystem II
D      <a href="/dbget-bin/www_bget?ec:1.10.3.10">1.10.3.10</a>  ubiquinol oxidase (H+-transporting)
D      <a href="/dbget-bin/www_bget?ec:1.10.3.11">1.10.3.11</a>  ubiquinol oxidase
D      <a href="/dbget-bin/www_bget?ec:1.10.3.12">1.10.3.12</a>  menaquinol oxidase (H+-transporting)
D      1.10.3.-  
C    1.10.9  With a copper protein as acceptor
D      <a href="/dbget-bin/www_bget?ec:1.10.9.1">1.10.9.1</a>  plastoquinol---plastocyanin reductase
C    1.10.99  With other acceptors
D      <a href="/dbget-bin/www_bget?ec:1.10.99.2">1.10.99.2</a>  ribosyldihydronicotinamide dehydrogenase (quinone)
D      <a href="/dbget-bin/www_bget?ec:1.10.99.3">1.10.99.3</a>  violaxanthin de-epoxidase
B  1.11  Acting on a peroxide as acceptor
C    1.11.1  Peroxidases
D      <a href="/dbget-bin/www_bget?ec:1.11.1.1">1.11.1.1</a>  NADH peroxidase
D      <a href="/dbget-bin/www_bget?ec:1.11.1.2">1.11.1.2</a>  NADPH peroxidase
D      <a href="/dbget-bin/www_bget?ec:1.11.1.3">1.11.1.3</a>  fatty-acid peroxidase
D      <a href="/dbget-bin/www_bget?ec:1.11.1.5">1.11.1.5</a>  cytochrome-c peroxidase
D      <a href="/dbget-bin/www_bget?ec:1.11.1.6">1.11.1.6</a>  catalase
E        comp143697_c3_seq2|catalase; <a href="/dbget-bin/www_bget?ko:K03781">K03781</a>  katE, CAT, catB, srpA; catalase [EC:1.11.1.6]
D      <a href="/dbget-bin/www_bget?ec:1.11.1.7">1.11.1.7</a>  peroxidase
E        comp144583_c0_seq1|peroxiredoxin; <a href="/dbget-bin/www_bget?ko:K11188">K11188</a>  PRDX6; peroxiredoxin 6, 1-Cys peroxiredoxin [EC:1.11.1.7 1.11.1.15 3.1.1.-]
E        comp144583_c0_seq3|peroxiredoxin; <a href="/dbget-bin/www_bget?ko:K11188">K11188</a>  PRDX6; peroxiredoxin 6, 1-Cys peroxiredoxin [EC:1.11.1.7 1.11.1.15 3.1.1.-]
D      <a href="/dbget-bin/www_bget?ec:1.11.1.8">1.11.1.8</a>  iodide peroxidase
D      <a href="/dbget-bin/www_bget?ec:1.11.1.9">1.11.1.9</a>  glutathione peroxidase
E        comp99031_c0_seq1|glutathione; <a href="/dbget-bin/www_bget?ko:K00432">K00432</a>  E1.11.1.9; glutathione peroxidase [EC:1.11.1.9]
E        comp98051_c0_seq1|glutathione; <a href="/dbget-bin/www_bget?ko:K00432">K00432</a>  E1.11.1.9; glutathione peroxidase [EC:1.11.1.9]
E        comp135508_c0_seq1|glutathione; <a href="/dbget-bin/www_bget?ko:K00432">K00432</a>  E1.11.1.9; glutathione peroxidase [EC:1.11.1.9]
E        comp135508_c0_seq2|glutathione; <a href="/dbget-bin/www_bget?ko:K00432">K00432</a>  E1.11.1.9; glutathione peroxidase [EC:1.11.1.9]
E        comp141109_c2_seq47|glutathione; <a href="/dbget-bin/www_bget?ko:K00432">K00432</a>  E1.11.1.9; glutathione peroxidase [EC:1.11.1.9]
E        comp142668_c0_seq1|glutathione; <a href="/dbget-bin/www_bget?ko:K00432">K00432</a>  E1.11.1.9; glutathione peroxidase [EC:1.11.1.9]
E        comp142668_c0_seq3|glutathione; <a href="/dbget-bin/www_bget?ko:K00432">K00432</a>  E1.11.1.9; glutathione peroxidase [EC:1.11.1.9]
E        comp142706_c1_seq6|glutathione; <a href="/dbget-bin/www_bget?ko:K00432">K00432</a>  E1.11.1.9; glutathione peroxidase [EC:1.11.1.9]
E        comp142706_c1_seq21|glutathione; <a href="/dbget-bin/www_bget?ko:K00432">K00432</a>  E1.11.1.9; glutathione peroxidase [EC:1.11.1.9]
E        comp142706_c1_seq24|glutathione; <a href="/dbget-bin/www_bget?ko:K00432">K00432</a>  E1.11.1.9; glutathione peroxidase [EC:1.11.1.9]
E        comp142706_c1_seq36|glutathione; <a href="/dbget-bin/www_bget?ko:K00432">K00432</a>  E1.11.1.9; glutathione peroxidase [EC:1.11.1.9]
E        comp142706_c1_seq37|glutathione; <a href="/dbget-bin/www_bget?ko:K00432">K00432</a>  E1.11.1.9; glutathione peroxidase [EC:1.11.1.9]
E        comp142706_c1_seq44|glutathione; <a href="/dbget-bin/www_bget?ko:K00432">K00432</a>  E1.11.1.9; glutathione peroxidase [EC:1.11.1.9]
E        comp142706_c1_seq45|glutathione; <a href="/dbget-bin/www_bget?ko:K00432">K00432</a>  E1.11.1.9; glutathione peroxidase [EC:1.11.1.9]
E        comp164807_c0_seq1|glutathione; <a href="/dbget-bin/www_bget?ko:K00432">K00432</a>  E1.11.1.9; glutathione peroxidase [EC:1.11.1.9]
D      <a href="/dbget-bin/www_bget?ec:1.11.1.10">1.11.1.10</a>  chloride peroxidase
D      <a href="/dbget-bin/www_bget?ec:1.11.1.11">1.11.1.11</a>  L-ascorbate peroxidase
D      <a href="/dbget-bin/www_bget?ec:1.11.1.12">1.11.1.12</a>  phospholipid-hydroperoxide glutathione peroxidase
E        comp133718_c0_seq4|glutathione; <a href="/dbget-bin/www_bget?ko:K05361">K05361</a>  E1.11.1.12; phospholipid-hydroperoxide glutathione peroxidase [EC:1.11.1.12]
E        comp133718_c0_seq9|glutathione; <a href="/dbget-bin/www_bget?ko:K05361">K05361</a>  E1.11.1.12; phospholipid-hydroperoxide glutathione peroxidase [EC:1.11.1.12]
E        comp143057_c0_seq3|glutathione; <a href="/dbget-bin/www_bget?ko:K05361">K05361</a>  E1.11.1.12; phospholipid-hydroperoxide glutathione peroxidase [EC:1.11.1.12]
E        comp143057_c0_seq4|glutathione; <a href="/dbget-bin/www_bget?ko:K05361">K05361</a>  E1.11.1.12; phospholipid-hydroperoxide glutathione peroxidase [EC:1.11.1.12]
E        comp143057_c0_seq9|glutathione; <a href="/dbget-bin/www_bget?ko:K05361">K05361</a>  E1.11.1.12; phospholipid-hydroperoxide glutathione peroxidase [EC:1.11.1.12]
E        comp143057_c0_seq19|glutathione; <a href="/dbget-bin/www_bget?ko:K05361">K05361</a>  E1.11.1.12; phospholipid-hydroperoxide glutathione peroxidase [EC:1.11.1.12]
E        comp143057_c0_seq20|glutathione; <a href="/dbget-bin/www_bget?ko:K05361">K05361</a>  E1.11.1.12; phospholipid-hydroperoxide glutathione peroxidase [EC:1.11.1.12]
E        comp143057_c0_seq25|glutathione; <a href="/dbget-bin/www_bget?ko:K05361">K05361</a>  E1.11.1.12; phospholipid-hydroperoxide glutathione peroxidase [EC:1.11.1.12]
E        comp143057_c0_seq29|glutathione; <a href="/dbget-bin/www_bget?ko:K05361">K05361</a>  E1.11.1.12; phospholipid-hydroperoxide glutathione peroxidase [EC:1.11.1.12]
E        comp143057_c0_seq32|glutathione; <a href="/dbget-bin/www_bget?ko:K05361">K05361</a>  E1.11.1.12; phospholipid-hydroperoxide glutathione peroxidase [EC:1.11.1.12]
E        comp143057_c0_seq39|glutathione; <a href="/dbget-bin/www_bget?ko:K05361">K05361</a>  E1.11.1.12; phospholipid-hydroperoxide glutathione peroxidase [EC:1.11.1.12]
E        comp143057_c0_seq44|glutathione; <a href="/dbget-bin/www_bget?ko:K05361">K05361</a>  E1.11.1.12; phospholipid-hydroperoxide glutathione peroxidase [EC:1.11.1.12]
E        comp143057_c0_seq49|glutathione; <a href="/dbget-bin/www_bget?ko:K05361">K05361</a>  E1.11.1.12; phospholipid-hydroperoxide glutathione peroxidase [EC:1.11.1.12]
D      <a href="/dbget-bin/www_bget?ec:1.11.1.13">1.11.1.13</a>  manganese peroxidase
D      <a href="/dbget-bin/www_bget?ec:1.11.1.14">1.11.1.14</a>  lignin peroxidase
D      <a href="/dbget-bin/www_bget?ec:1.11.1.15">1.11.1.15</a>  peroxiredoxin
E        comp142296_c0_seq3|peroxiredoxin; <a href="/dbget-bin/www_bget?ko:K03386">K03386</a>  E1.11.1.15, PRDX, ahpC; peroxiredoxin (alkyl hydroperoxide reductase subunit C) [EC:1.11.1.15]
E        comp142894_c3_seq1|thioredoxin-dependent; <a href="/dbget-bin/www_bget?ko:K03386">K03386</a>  E1.11.1.15, PRDX, ahpC; peroxiredoxin (alkyl hydroperoxide reductase subunit C) [EC:1.11.1.15]
E        comp142894_c3_seq18|thioredoxin-dependent; <a href="/dbget-bin/www_bget?ko:K03386">K03386</a>  E1.11.1.15, PRDX, ahpC; peroxiredoxin (alkyl hydroperoxide reductase subunit C) [EC:1.11.1.15]
E        comp142894_c3_seq19|thioredoxin-dependent; <a href="/dbget-bin/www_bget?ko:K03386">K03386</a>  E1.11.1.15, PRDX, ahpC; peroxiredoxin (alkyl hydroperoxide reductase subunit C) [EC:1.11.1.15]
E        comp142894_c3_seq33|thioredoxin-dependent; <a href="/dbget-bin/www_bget?ko:K03386">K03386</a>  E1.11.1.15, PRDX, ahpC; peroxiredoxin (alkyl hydroperoxide reductase subunit C) [EC:1.11.1.15]
E        comp142894_c3_seq37|thioredoxin-dependent; <a href="/dbget-bin/www_bget?ko:K03386">K03386</a>  E1.11.1.15, PRDX, ahpC; peroxiredoxin (alkyl hydroperoxide reductase subunit C) [EC:1.11.1.15]
E        comp141066_c1_seq13|peroxiredoxin; <a href="/dbget-bin/www_bget?ko:K11187">K11187</a>  PRDX5; peroxiredoxin 5, atypical 2-Cys peroxiredoxin [EC:1.11.1.15]
E        comp141066_c1_seq14|peroxiredoxin; <a href="/dbget-bin/www_bget?ko:K11187">K11187</a>  PRDX5; peroxiredoxin 5, atypical 2-Cys peroxiredoxin [EC:1.11.1.15]
E        comp144583_c0_seq1|peroxiredoxin; <a href="/dbget-bin/www_bget?ko:K11188">K11188</a>  PRDX6; peroxiredoxin 6, 1-Cys peroxiredoxin [EC:1.11.1.7 1.11.1.15 3.1.1.-]
E        comp144583_c0_seq3|peroxiredoxin; <a href="/dbget-bin/www_bget?ko:K11188">K11188</a>  PRDX6; peroxiredoxin 6, 1-Cys peroxiredoxin [EC:1.11.1.7 1.11.1.15 3.1.1.-]
E        comp144410_c0_seq21|natural; <a href="/dbget-bin/www_bget?ko:K13279">K13279</a>  PRDX1; peroxiredoxin 1 [EC:1.11.1.15]
D      <a href="/dbget-bin/www_bget?ec:1.11.1.16">1.11.1.16</a>  versatile peroxidase
D      <a href="/dbget-bin/www_bget?ec:1.11.1.17">1.11.1.17</a>  glutathione amide-dependent peroxidase
D      <a href="/dbget-bin/www_bget?ec:1.11.1.18">1.11.1.18</a>  bromide peroxidase
D      <a href="/dbget-bin/www_bget?ec:1.11.1.19">1.11.1.19</a>  dye decolorizing peroxidase
D      <a href="/dbget-bin/www_bget?ec:1.11.1.20">1.11.1.20</a>  prostamide/prostaglandin F2alpha synthase
E        comp137724_c0_seq7|prostamide; <a href="/dbget-bin/www_bget?ko:K15717">K15717</a>  K15717; prostamide/prostaglandin F2alpha synthase [EC:1.11.1.20]
E        comp137724_c0_seq20|prostamide; <a href="/dbget-bin/www_bget?ko:K15717">K15717</a>  K15717; prostamide/prostaglandin F2alpha synthase [EC:1.11.1.20]
D      <a href="/dbget-bin/www_bget?ec:1.11.1.21">1.11.1.21</a>  catalase-peroxidase
D      <a href="/dbget-bin/www_bget?ec:1.11.1.22">1.11.1.22</a>  hydroperoxy fatty acid reductase
D      1.11.1.-  
C    1.11.2  Peroxygenases
D      <a href="/dbget-bin/www_bget?ec:1.11.2.1">1.11.2.1</a>  unspecific peroxygenase
D      <a href="/dbget-bin/www_bget?ec:1.11.2.2">1.11.2.2</a>  myeloperoxidase
E        comp142380_c1_seq5|peroxidasin; <a href="/dbget-bin/www_bget?ko:K10789">K10789</a>  MPO; myeloperoxidase [EC:1.11.2.2]
E        comp142380_c1_seq9|peroxidasin; <a href="/dbget-bin/www_bget?ko:K10789">K10789</a>  MPO; myeloperoxidase [EC:1.11.2.2]
E        comp142380_c1_seq11|peroxidasin; <a href="/dbget-bin/www_bget?ko:K10789">K10789</a>  MPO; myeloperoxidase [EC:1.11.2.2]
E        comp142380_c1_seq16|peroxidasin; <a href="/dbget-bin/www_bget?ko:K10789">K10789</a>  MPO; myeloperoxidase [EC:1.11.2.2]
E        comp142380_c1_seq21|peroxidasin; <a href="/dbget-bin/www_bget?ko:K10789">K10789</a>  MPO; myeloperoxidase [EC:1.11.2.2]
E        comp142380_c1_seq24|peroxidasin; <a href="/dbget-bin/www_bget?ko:K10789">K10789</a>  MPO; myeloperoxidase [EC:1.11.2.2]
E        comp142380_c1_seq25|peroxidasin; <a href="/dbget-bin/www_bget?ko:K10789">K10789</a>  MPO; myeloperoxidase [EC:1.11.2.2]
E        comp142380_c1_seq29|peroxidasin; <a href="/dbget-bin/www_bget?ko:K10789">K10789</a>  MPO; myeloperoxidase [EC:1.11.2.2]
E        comp142380_c1_seq30|peroxidasin; <a href="/dbget-bin/www_bget?ko:K10789">K10789</a>  MPO; myeloperoxidase [EC:1.11.2.2]
D      <a href="/dbget-bin/www_bget?ec:1.11.2.3">1.11.2.3</a>  plant seed peroxygenase
D      <a href="/dbget-bin/www_bget?ec:1.11.2.4">1.11.2.4</a>  fatty-acid peroxygenase
B  1.12  Acting on hydrogen as donor
C    1.12.1  With NAD+ or NADP+ as acceptor
D      <a href="/dbget-bin/www_bget?ec:1.12.1.2">1.12.1.2</a>  hydrogen dehydrogenase
D      <a href="/dbget-bin/www_bget?ec:1.12.1.3">1.12.1.3</a>  hydrogen dehydrogenase (NADP+)
D      <a href="/dbget-bin/www_bget?ec:1.12.1.4">1.12.1.4</a>  hydrogenase (NAD+, ferredoxin)
D      <a href="/dbget-bin/www_bget?ec:1.12.1.5">1.12.1.5</a>  hydrogen dehydrogenase [NAD(P)+]
C    1.12.2  With a cytochrome as acceptor
D      <a href="/dbget-bin/www_bget?ec:1.12.2.1">1.12.2.1</a>  cytochrome-c3 hydrogenase
D      1.12.2.-  
C    1.12.5  With a quinone or similar compound as acceptor
D      <a href="/dbget-bin/www_bget?ec:1.12.5.1">1.12.5.1</a>  hydrogen:quinone oxidoreductase
C    1.12.7  With an iron-sulfur protein as acceptor
D      <a href="/dbget-bin/www_bget?ec:1.12.7.2">1.12.7.2</a>  ferredoxin hydrogenase
C    1.12.98  With other, known, acceptors
D      <a href="/dbget-bin/www_bget?ec:1.12.98.1">1.12.98.1</a>  coenzyme F420 hydrogenase
D      <a href="/dbget-bin/www_bget?ec:1.12.98.2">1.12.98.2</a>  5,10-methenyltetrahydromethanopterin hydrogenase
D      <a href="/dbget-bin/www_bget?ec:1.12.98.3">1.12.98.3</a>  Methanosarcina-phenazine hydrogenase
D      <a href="/dbget-bin/www_bget?ec:1.12.98.4">1.12.98.4</a>  sulfhydrogenase
C    1.12.99  With other acceptors
D      <a href="/dbget-bin/www_bget?ec:1.12.99.6">1.12.99.6</a>  hydrogenase (acceptor)
D      1.12.99.-  
C    1.12.-  Acting on hydrogen as donor
D      1.12.-.-  
B  1.13  Acting on single donors with O2 as oxidant and incorporation of oxygen into the substrate (oxygenases). The oxygen incorporated need not be derived from O2
C    1.13.11  With incorporation of two atoms of oxygen
D      <a href="/dbget-bin/www_bget?ec:1.13.11.1">1.13.11.1</a>  catechol 1,2-dioxygenase
D      <a href="/dbget-bin/www_bget?ec:1.13.11.2">1.13.11.2</a>  catechol 2,3-dioxygenase
D      <a href="/dbget-bin/www_bget?ec:1.13.11.3">1.13.11.3</a>  protocatechuate 3,4-dioxygenase
D      <a href="/dbget-bin/www_bget?ec:1.13.11.4">1.13.11.4</a>  gentisate 1,2-dioxygenase
D      <a href="/dbget-bin/www_bget?ec:1.13.11.5">1.13.11.5</a>  homogentisate 1,2-dioxygenase
E        comp144760_c0_seq2|homogentisate; <a href="/dbget-bin/www_bget?ko:K00451">K00451</a>  HGD, hmgA; homogentisate 1,2-dioxygenase [EC:1.13.11.5]
E        comp144760_c0_seq3|homogentisate; <a href="/dbget-bin/www_bget?ko:K00451">K00451</a>  HGD, hmgA; homogentisate 1,2-dioxygenase [EC:1.13.11.5]
E        comp144760_c0_seq5|homogentisate; <a href="/dbget-bin/www_bget?ko:K00451">K00451</a>  HGD, hmgA; homogentisate 1,2-dioxygenase [EC:1.13.11.5]
E        comp144760_c0_seq6|homogentisate; <a href="/dbget-bin/www_bget?ko:K00451">K00451</a>  HGD, hmgA; homogentisate 1,2-dioxygenase [EC:1.13.11.5]
E        comp144760_c0_seq7|homogentisate; <a href="/dbget-bin/www_bget?ko:K00451">K00451</a>  HGD, hmgA; homogentisate 1,2-dioxygenase [EC:1.13.11.5]
E        comp144760_c0_seq8|homogentisate; <a href="/dbget-bin/www_bget?ko:K00451">K00451</a>  HGD, hmgA; homogentisate 1,2-dioxygenase [EC:1.13.11.5]
E        comp144760_c0_seq10|homogentisate; <a href="/dbget-bin/www_bget?ko:K00451">K00451</a>  HGD, hmgA; homogentisate 1,2-dioxygenase [EC:1.13.11.5]
E        comp144760_c0_seq11|homogentisate; <a href="/dbget-bin/www_bget?ko:K00451">K00451</a>  HGD, hmgA; homogentisate 1,2-dioxygenase [EC:1.13.11.5]
D      <a href="/dbget-bin/www_bget?ec:1.13.11.6">1.13.11.6</a>  3-hydroxyanthranilate 3,4-dioxygenase
E        comp137862_c1_seq14|3-hydroxyanthranilate; <a href="/dbget-bin/www_bget?ko:K00452">K00452</a>  HAAO; 3-hydroxyanthranilate 3,4-dioxygenase [EC:1.13.11.6]
E        comp137862_c1_seq17|3-hydroxyanthranilate; <a href="/dbget-bin/www_bget?ko:K00452">K00452</a>  HAAO; 3-hydroxyanthranilate 3,4-dioxygenase [EC:1.13.11.6]
E        comp137862_c1_seq18|3-hydroxyanthranilate; <a href="/dbget-bin/www_bget?ko:K00452">K00452</a>  HAAO; 3-hydroxyanthranilate 3,4-dioxygenase [EC:1.13.11.6]
D      <a href="/dbget-bin/www_bget?ec:1.13.11.8">1.13.11.8</a>  protocatechuate 4,5-dioxygenase
D      <a href="/dbget-bin/www_bget?ec:1.13.11.9">1.13.11.9</a>  2,5-dihydroxypyridine 5,6-dioxygenase
D      <a href="/dbget-bin/www_bget?ec:1.13.11.10">1.13.11.10</a>  7,8-dihydroxykynurenate 8,8a-dioxygenase
D      <a href="/dbget-bin/www_bget?ec:1.13.11.11">1.13.11.11</a>  tryptophan 2,3-dioxygenase
E        comp368805_c0_seq1|tryptophan; <a href="/dbget-bin/www_bget?ko:K00453">K00453</a>  E1.13.11.11, TDO2; tryptophan 2,3-dioxygenase [EC:1.13.11.11]
D      <a href="/dbget-bin/www_bget?ec:1.13.11.12">1.13.11.12</a>  linoleate 13S-lipoxygenase
D      <a href="/dbget-bin/www_bget?ec:1.13.11.14">1.13.11.14</a>  2,3-dihydroxybenzoate 3,4-dioxygenase
D      <a href="/dbget-bin/www_bget?ec:1.13.11.15">1.13.11.15</a>  3,4-dihydroxyphenylacetate 2,3-dioxygenase
D      <a href="/dbget-bin/www_bget?ec:1.13.11.16">1.13.11.16</a>  3-carboxyethylcatechol 2,3-dioxygenase
D      <a href="/dbget-bin/www_bget?ec:1.13.11.17">1.13.11.17</a>  indole 2,3-dioxygenase
D      <a href="/dbget-bin/www_bget?ec:1.13.11.18">1.13.11.18</a>  sulfur dioxygenase
D      <a href="/dbget-bin/www_bget?ec:1.13.11.19">1.13.11.19</a>  cysteamine dioxygenase
E        comp137630_c0_seq1|2-aminoethanethiol; <a href="/dbget-bin/www_bget?ko:K10712">K10712</a>  ADO; cysteamine dioxygenase [EC:1.13.11.19]
D      <a href="/dbget-bin/www_bget?ec:1.13.11.20">1.13.11.20</a>  cysteine dioxygenase
E        comp120949_c0_seq2|cysteine; <a href="/dbget-bin/www_bget?ko:K00456">K00456</a>  CDO1; cysteine dioxygenase [EC:1.13.11.20]
D      <a href="/dbget-bin/www_bget?ec:1.13.11.22">1.13.11.22</a>  caffeate 3,4-dioxygenase
D      <a href="/dbget-bin/www_bget?ec:1.13.11.23">1.13.11.23</a>  2,3-dihydroxyindole 2,3-dioxygenase
D      <a href="/dbget-bin/www_bget?ec:1.13.11.24">1.13.11.24</a>  quercetin 2,3-dioxygenase
D      <a href="/dbget-bin/www_bget?ec:1.13.11.25">1.13.11.25</a>  3,4-dihydroxy-9,10-secoandrosta-1,3,5(10)-triene-9,17-dione 4,5-dioxygenase
D      <a href="/dbget-bin/www_bget?ec:1.13.11.26">1.13.11.26</a>  peptide-tryptophan 2,3-dioxygenase
D      <a href="/dbget-bin/www_bget?ec:1.13.11.27">1.13.11.27</a>  4-hydroxyphenylpyruvate dioxygenase
E        comp138228_c0_seq1|4-hydroxyphenylpyruvate; <a href="/dbget-bin/www_bget?ko:K00457">K00457</a>  HPD, hppD; 4-hydroxyphenylpyruvate dioxygenase [EC:1.13.11.27]
E        comp138228_c0_seq2|4-hydroxyphenylpyruvate; <a href="/dbget-bin/www_bget?ko:K00457">K00457</a>  HPD, hppD; 4-hydroxyphenylpyruvate dioxygenase [EC:1.13.11.27]
E        comp138228_c0_seq3|4-hydroxyphenylpyruvate; <a href="/dbget-bin/www_bget?ko:K00457">K00457</a>  HPD, hppD; 4-hydroxyphenylpyruvate dioxygenase [EC:1.13.11.27]
E        comp138228_c0_seq4|4-hydroxyphenylpyruvate; <a href="/dbget-bin/www_bget?ko:K00457">K00457</a>  HPD, hppD; 4-hydroxyphenylpyruvate dioxygenase [EC:1.13.11.27]
E        comp138228_c0_seq5|4-hydroxyphenylpyruvate; <a href="/dbget-bin/www_bget?ko:K00457">K00457</a>  HPD, hppD; 4-hydroxyphenylpyruvate dioxygenase [EC:1.13.11.27]
E        comp342521_c0_seq1|4-hydroxyphenylpyruvate; <a href="/dbget-bin/www_bget?ko:K00457">K00457</a>  HPD, hppD; 4-hydroxyphenylpyruvate dioxygenase [EC:1.13.11.27]
D      <a href="/dbget-bin/www_bget?ec:1.13.11.28">1.13.11.28</a>  2,3-dihydroxybenzoate 2,3-dioxygenase
D      <a href="/dbget-bin/www_bget?ec:1.13.11.29">1.13.11.29</a>  stizolobate synthase
D      <a href="/dbget-bin/www_bget?ec:1.13.11.30">1.13.11.30</a>  stizolobinate synthase
D      <a href="/dbget-bin/www_bget?ec:1.13.11.31">1.13.11.31</a>  arachidonate 12-lipoxygenase
E        comp127635_c0_seq1|arachidonate; <a href="/dbget-bin/www_bget?ko:K00458">K00458</a>  ALOX12; arachidonate 12-lipoxygenase [EC:1.13.11.31]
E        comp127635_c0_seq3|arachidonate; <a href="/dbget-bin/www_bget?ko:K00458">K00458</a>  ALOX12; arachidonate 12-lipoxygenase [EC:1.13.11.31]
D      <a href="/dbget-bin/www_bget?ec:1.13.11.33">1.13.11.33</a>  arachidonate 15-lipoxygenase
E        comp137613_c1_seq23|epidermis-type; <a href="/dbget-bin/www_bget?ko:K08022">K08022</a>  ALOX15B; arachidonate 15-lipoxygenase (second type) / 8-lipoxygenase (S-type) [EC:1.13.11.33 1.13.11.-]
D      <a href="/dbget-bin/www_bget?ec:1.13.11.34">1.13.11.34</a>  arachidonate 5-lipoxygenase
E        comp123434_c0_seq1|arachidonate; <a href="/dbget-bin/www_bget?ko:K00461">K00461</a>  ALOX5; arachidonate 5-lipoxygenase [EC:1.13.11.34]
D      <a href="/dbget-bin/www_bget?ec:1.13.11.35">1.13.11.35</a>  pyrogallol 1,2-oxygenase
D      <a href="/dbget-bin/www_bget?ec:1.13.11.36">1.13.11.36</a>  chloridazon-catechol dioxygenase
D      <a href="/dbget-bin/www_bget?ec:1.13.11.37">1.13.11.37</a>  hydroxyquinol 1,2-dioxygenase
D      <a href="/dbget-bin/www_bget?ec:1.13.11.38">1.13.11.38</a>  1-hydroxy-2-naphthoate 1,2-dioxygenase
D      <a href="/dbget-bin/www_bget?ec:1.13.11.39">1.13.11.39</a>  biphenyl-2,3-diol 1,2-dioxygenase
D      <a href="/dbget-bin/www_bget?ec:1.13.11.40">1.13.11.40</a>  arachidonate 8-lipoxygenase
D      <a href="/dbget-bin/www_bget?ec:1.13.11.41">1.13.11.41</a>  2,4'-dihydroxyacetophenone dioxygenase
D      <a href="/dbget-bin/www_bget?ec:1.13.11.43">1.13.11.43</a>  lignostilbene alphabeta-dioxygenase
D      <a href="/dbget-bin/www_bget?ec:1.13.11.45">1.13.11.45</a>  linoleate 11-lipoxygenase
D      <a href="/dbget-bin/www_bget?ec:1.13.11.46">1.13.11.46</a>  4-hydroxymandelate synthase
D      <a href="/dbget-bin/www_bget?ec:1.13.11.47">1.13.11.47</a>  3-hydroxy-4-oxoquinoline 2,4-dioxygenase
D      <a href="/dbget-bin/www_bget?ec:1.13.11.48">1.13.11.48</a>  3-hydroxy-2-methylquinolin-4-one 2,4-dioxygenase
D      <a href="/dbget-bin/www_bget?ec:1.13.11.49">1.13.11.49</a>  chlorite O2-lyase
D      <a href="/dbget-bin/www_bget?ec:1.13.11.50">1.13.11.50</a>  acetylacetone-cleaving enzyme
D      <a href="/dbget-bin/www_bget?ec:1.13.11.51">1.13.11.51</a>  9-cis-epoxycarotenoid dioxygenase
D      <a href="/dbget-bin/www_bget?ec:1.13.11.52">1.13.11.52</a>  indoleamine 2,3-dioxygenase
D      <a href="/dbget-bin/www_bget?ec:1.13.11.53">1.13.11.53</a>  acireductone dioxygenase (Ni2+-requiring)
E        comp138880_c0_seq1|-dihydroxy-3-keto-5-methylthiopentene; <a href="/dbget-bin/www_bget?ko:K08967">K08967</a>  mtnD, mtnZ, ADI1; 1,2-dihydroxy-3-keto-5-methylthiopentene dioxygenase [EC:1.13.11.53 1.13.11.54]
E        comp138880_c0_seq3|-dihydroxy-3-keto-5-methylthiopentene; <a href="/dbget-bin/www_bget?ko:K08967">K08967</a>  mtnD, mtnZ, ADI1; 1,2-dihydroxy-3-keto-5-methylthiopentene dioxygenase [EC:1.13.11.53 1.13.11.54]
D      <a href="/dbget-bin/www_bget?ec:1.13.11.54">1.13.11.54</a>  acireductone dioxygenase [iron(II)-requiring]
E        comp138880_c0_seq1|-dihydroxy-3-keto-5-methylthiopentene; <a href="/dbget-bin/www_bget?ko:K08967">K08967</a>  mtnD, mtnZ, ADI1; 1,2-dihydroxy-3-keto-5-methylthiopentene dioxygenase [EC:1.13.11.53 1.13.11.54]
E        comp138880_c0_seq3|-dihydroxy-3-keto-5-methylthiopentene; <a href="/dbget-bin/www_bget?ko:K08967">K08967</a>  mtnD, mtnZ, ADI1; 1,2-dihydroxy-3-keto-5-methylthiopentene dioxygenase [EC:1.13.11.53 1.13.11.54]
D      <a href="/dbget-bin/www_bget?ec:1.13.11.55">1.13.11.55</a>  sulfur oxygenase/reductase
D      <a href="/dbget-bin/www_bget?ec:1.13.11.56">1.13.11.56</a>  1,2-dihydroxynaphthalene dioxygenase
D      <a href="/dbget-bin/www_bget?ec:1.13.11.57">1.13.11.57</a>  gallate dioxygenase
D      <a href="/dbget-bin/www_bget?ec:1.13.11.58">1.13.11.58</a>  linoleate 9S-lipoxygenase
D      <a href="/dbget-bin/www_bget?ec:1.13.11.59">1.13.11.59</a>  torulene dioxygenase
D      <a href="/dbget-bin/www_bget?ec:1.13.11.60">1.13.11.60</a>  linoleate 8R-lipoxygenase
D      <a href="/dbget-bin/www_bget?ec:1.13.11.61">1.13.11.61</a>  linolenate 9R-lipoxygenase
D      <a href="/dbget-bin/www_bget?ec:1.13.11.62">1.13.11.62</a>  linoleate 10R-lipoxygenase
D      <a href="/dbget-bin/www_bget?ec:1.13.11.63">1.13.11.63</a>  beta-carotene 15,15'-dioxygenase
D      <a href="/dbget-bin/www_bget?ec:1.13.11.64">1.13.11.64</a>  5-nitrosalicylate dioxygenase
D      <a href="/dbget-bin/www_bget?ec:1.13.11.65">1.13.11.65</a>  carotenoid isomerooxygenase
D      <a href="/dbget-bin/www_bget?ec:1.13.11.66">1.13.11.66</a>  hydroquinone 1,2-dioxygenase
D      <a href="/dbget-bin/www_bget?ec:1.13.11.67">1.13.11.67</a>  8'-apo-beta-carotenoid 14',13'-cleaving dioxygenase
D      <a href="/dbget-bin/www_bget?ec:1.13.11.68">1.13.11.68</a>  9-cis-beta-carotene 9',10'-cleaving dioxygenase
D      <a href="/dbget-bin/www_bget?ec:1.13.11.69">1.13.11.69</a>  carlactone synthase
D      <a href="/dbget-bin/www_bget?ec:1.13.11.70">1.13.11.70</a>  all-trans-10'-apo-beta-carotenal 13,14-cleaving dioxygenase
D      <a href="/dbget-bin/www_bget?ec:1.13.11.71">1.13.11.71</a>  carotenoid-9',10'-cleaving dioxygenase
D      <a href="/dbget-bin/www_bget?ec:1.13.11.72">1.13.11.72</a>  2-hydroxyethylphosphonate dioxygenase
D      <a href="/dbget-bin/www_bget?ec:1.13.11.73">1.13.11.73</a>  methylphosphonate synthase
D      1.13.11.-  
E        comp137613_c1_seq23|epidermis-type; <a href="/dbget-bin/www_bget?ko:K08022">K08022</a>  ALOX15B; arachidonate 15-lipoxygenase (second type) / 8-lipoxygenase (S-type) [EC:1.13.11.33 1.13.11.-]
C    1.13.12  With incorporation of one atom of oxygen (internal monooxygenases or internal mixed-function oxidases)
D      <a href="/dbget-bin/www_bget?ec:1.13.12.1">1.13.12.1</a>  arginine 2-monooxygenase
D      <a href="/dbget-bin/www_bget?ec:1.13.12.2">1.13.12.2</a>  lysine 2-monooxygenase
D      <a href="/dbget-bin/www_bget?ec:1.13.12.3">1.13.12.3</a>  tryptophan 2-monooxygenase
D      <a href="/dbget-bin/www_bget?ec:1.13.12.4">1.13.12.4</a>  lactate 2-monooxygenase
D      <a href="/dbget-bin/www_bget?ec:1.13.12.5">1.13.12.5</a>  Renilla-luciferin 2-monooxygenase
D      <a href="/dbget-bin/www_bget?ec:1.13.12.6">1.13.12.6</a>  Cypridina-luciferin 2-monooxygenase
D      <a href="/dbget-bin/www_bget?ec:1.13.12.7">1.13.12.7</a>  Photinus-luciferin 4-monooxygenase (ATP-hydrolysing)
D      <a href="/dbget-bin/www_bget?ec:1.13.12.8">1.13.12.8</a>  Watasenia-luciferin 2-monooxygenase
D      <a href="/dbget-bin/www_bget?ec:1.13.12.9">1.13.12.9</a>  phenylalanine 2-monooxygenase
D      <a href="/dbget-bin/www_bget?ec:1.13.12.13">1.13.12.13</a>  Oplophorus-luciferin 2-monooxygenase
D      <a href="/dbget-bin/www_bget?ec:1.13.12.15">1.13.12.15</a>  3,4-dihydroxyphenylalanine oxidative deaminase
D      <a href="/dbget-bin/www_bget?ec:1.13.12.16">1.13.12.16</a>  nitronate monooxygenase
D      <a href="/dbget-bin/www_bget?ec:1.13.12.17">1.13.12.17</a>  dichloroarcyriaflavin A synthase
D      <a href="/dbget-bin/www_bget?ec:1.13.12.18">1.13.12.18</a>  dinoflagellate luciferase
D      <a href="/dbget-bin/www_bget?ec:1.13.12.19">1.13.12.19</a>  2-oxoglutarate dioxygenase (ethylene-forming)
D      <a href="/dbget-bin/www_bget?ec:1.13.12.20">1.13.12.20</a>  noranthrone monooxygenase
D      1.13.12.-  
C    1.13.99  Miscellaneous
D      <a href="/dbget-bin/www_bget?ec:1.13.99.1">1.13.99.1</a>  inositol oxygenase
E        comp1058576_c0_seq1|inositol; <a href="/dbget-bin/www_bget?ko:K00469">K00469</a>  MIOX; inositol oxygenase [EC:1.13.99.1]
D      <a href="/dbget-bin/www_bget?ec:1.13.99.3">1.13.99.3</a>  tryptophan 2'-dioxygenase
C    1.13.-  Acting on single donors with O2 as oxidant and incorporation of oxygen into the substrate (oxygenases). The oxygen incorporated need not be derived from O2
D      1.13.-.-  
B  1.14  Acting on paired donors with incorporation of molecular oxygen
C    1.14.1  
D      1.14.1.-  
C    1.14.11  With 2-oxoglutarate as one donor, and incorporation of one atom of oxygen into each donor
D      <a href="/dbget-bin/www_bget?ec:1.14.11.1">1.14.11.1</a>  gamma-butyrobetaine dioxygenase
E        comp144251_c0_seq3|gamma-butyrobetaine; <a href="/dbget-bin/www_bget?ko:K00471">K00471</a>  E1.14.11.1; gamma-butyrobetaine dioxygenase [EC:1.14.11.1]
E        comp144251_c0_seq5|gamma-butyrobetaine; <a href="/dbget-bin/www_bget?ko:K00471">K00471</a>  E1.14.11.1; gamma-butyrobetaine dioxygenase [EC:1.14.11.1]
D      <a href="/dbget-bin/www_bget?ec:1.14.11.2">1.14.11.2</a>  procollagen-proline dioxygenase
E        comp112382_c0_seq1|prolyl; <a href="/dbget-bin/www_bget?ko:K00472">K00472</a>  E1.14.11.2; prolyl 4-hydroxylase [EC:1.14.11.2]
E        comp137744_c1_seq28|prolyl; <a href="/dbget-bin/www_bget?ko:K00472">K00472</a>  E1.14.11.2; prolyl 4-hydroxylase [EC:1.14.11.2]
E        comp139592_c1_seq7|prolyl; <a href="/dbget-bin/www_bget?ko:K00472">K00472</a>  E1.14.11.2; prolyl 4-hydroxylase [EC:1.14.11.2]
E        comp139592_c1_seq9|prolyl; <a href="/dbget-bin/www_bget?ko:K00472">K00472</a>  E1.14.11.2; prolyl 4-hydroxylase [EC:1.14.11.2]
D      <a href="/dbget-bin/www_bget?ec:1.14.11.3">1.14.11.3</a>  pyrimidine-deoxynucleoside 2'-dioxygenase
D      <a href="/dbget-bin/www_bget?ec:1.14.11.4">1.14.11.4</a>  procollagen-lysine 5-dioxygenase
E        comp136643_c0_seq43|procollagen-; <a href="/dbget-bin/www_bget?ko:K00473">K00473</a>  PLOD1; procollagen-lysine,2-oxoglutarate 5-dioxygenase 1 [EC:1.14.11.4]
E        comp136643_c0_seq46|procollagen-; <a href="/dbget-bin/www_bget?ko:K00473">K00473</a>  PLOD1; procollagen-lysine,2-oxoglutarate 5-dioxygenase 1 [EC:1.14.11.4]
E        comp141404_c1_seq3|procollagen-; <a href="/dbget-bin/www_bget?ko:K13645">K13645</a>  PLOD2; procollagen-lysine,2-oxoglutarate 5-dioxygenase 2 [EC:1.14.11.4]
E        comp141404_c1_seq15|procollagen-; <a href="/dbget-bin/www_bget?ko:K13645">K13645</a>  PLOD2; procollagen-lysine,2-oxoglutarate 5-dioxygenase 2 [EC:1.14.11.4]
E        comp138456_c1_seq5|procollagen-; <a href="/dbget-bin/www_bget?ko:K13646">K13646</a>  PLOD3; lysyl hydroxylase/galactosyltransferase/glucosyltransferase [EC:1.14.11.4 2.4.1.50 2.4.1.66]
D      <a href="/dbget-bin/www_bget?ec:1.14.11.6">1.14.11.6</a>  thymine dioxygenase
D      <a href="/dbget-bin/www_bget?ec:1.14.11.7">1.14.11.7</a>  procollagen-proline 3-dioxygenase
D      <a href="/dbget-bin/www_bget?ec:1.14.11.8">1.14.11.8</a>  trimethyllysine dioxygenase
E        comp141510_c0_seq6|trimethyllysine; <a href="/dbget-bin/www_bget?ko:K00474">K00474</a>  E1.14.11.8; trimethyllysine dioxygenase [EC:1.14.11.8]
E        comp141510_c0_seq8|trimethyllysine; <a href="/dbget-bin/www_bget?ko:K00474">K00474</a>  E1.14.11.8; trimethyllysine dioxygenase [EC:1.14.11.8]
D      <a href="/dbget-bin/www_bget?ec:1.14.11.9">1.14.11.9</a>  flavanone 3-dioxygenase
D      <a href="/dbget-bin/www_bget?ec:1.14.11.10">1.14.11.10</a>  pyrimidine-deoxynucleoside 1'-dioxygenase
D      <a href="/dbget-bin/www_bget?ec:1.14.11.11">1.14.11.11</a>  hyoscyamine (6S)-dioxygenase
D      <a href="/dbget-bin/www_bget?ec:1.14.11.12">1.14.11.12</a>  gibberellin-44 dioxygenase
D      <a href="/dbget-bin/www_bget?ec:1.14.11.13">1.14.11.13</a>  gibberellin 2beta-dioxygenase
D      <a href="/dbget-bin/www_bget?ec:1.14.11.14">1.14.11.14</a>  6beta-hydroxyhyoscyamine epoxidase
D      <a href="/dbget-bin/www_bget?ec:1.14.11.15">1.14.11.15</a>  gibberellin 3beta-dioxygenase
D      <a href="/dbget-bin/www_bget?ec:1.14.11.16">1.14.11.16</a>  peptide-aspartate beta-dioxygenase
E        comp132199_c0_seq1|hypoxia-inducible; <a href="/dbget-bin/www_bget?ko:K00476">K00476</a>  E1.14.11.16; aspartate beta-hydroxylase [EC:1.14.11.16]
E        comp132199_c0_seq2|hypoxia-inducible; <a href="/dbget-bin/www_bget?ko:K00476">K00476</a>  E1.14.11.16; aspartate beta-hydroxylase [EC:1.14.11.16]
E        comp141432_c0_seq3|aspartate; <a href="/dbget-bin/www_bget?ko:K00476">K00476</a>  E1.14.11.16; aspartate beta-hydroxylase [EC:1.14.11.16]
E        comp141432_c0_seq6|aspartate; <a href="/dbget-bin/www_bget?ko:K00476">K00476</a>  E1.14.11.16; aspartate beta-hydroxylase [EC:1.14.11.16]
E        comp141432_c0_seq8|aspartate; <a href="/dbget-bin/www_bget?ko:K00476">K00476</a>  E1.14.11.16; aspartate beta-hydroxylase [EC:1.14.11.16]
E        comp144860_c1_seq3|aspartyl; <a href="/dbget-bin/www_bget?ko:K00476">K00476</a>  E1.14.11.16; aspartate beta-hydroxylase [EC:1.14.11.16]
E        comp144860_c1_seq27|aspartyl; <a href="/dbget-bin/www_bget?ko:K00476">K00476</a>  E1.14.11.16; aspartate beta-hydroxylase [EC:1.14.11.16]
D      <a href="/dbget-bin/www_bget?ec:1.14.11.17">1.14.11.17</a>  taurine dioxygenase
D      <a href="/dbget-bin/www_bget?ec:1.14.11.18">1.14.11.18</a>  phytanoyl-CoA dioxygenase
E        comp141755_c0_seq1|phytanoyl-; <a href="/dbget-bin/www_bget?ko:K00477">K00477</a>  E1.14.11.18, PHYH; phytanoyl-CoA hydroxylase [EC:1.14.11.18]
E        comp141755_c0_seq5|phytanoyl-; <a href="/dbget-bin/www_bget?ko:K00477">K00477</a>  E1.14.11.18, PHYH; phytanoyl-CoA hydroxylase [EC:1.14.11.18]
E        comp141755_c0_seq8|phytanoyl-; <a href="/dbget-bin/www_bget?ko:K00477">K00477</a>  E1.14.11.18, PHYH; phytanoyl-CoA hydroxylase [EC:1.14.11.18]
E        comp141755_c0_seq15|phytanoyl-; <a href="/dbget-bin/www_bget?ko:K00477">K00477</a>  E1.14.11.18, PHYH; phytanoyl-CoA hydroxylase [EC:1.14.11.18]
D      <a href="/dbget-bin/www_bget?ec:1.14.11.19">1.14.11.19</a>  leucocyanidin oxygenase
D      <a href="/dbget-bin/www_bget?ec:1.14.11.20">1.14.11.20</a>  deacetoxyvindoline 4-hydroxylase
D      <a href="/dbget-bin/www_bget?ec:1.14.11.21">1.14.11.21</a>  clavaminate synthase
D      <a href="/dbget-bin/www_bget?ec:1.14.11.22">1.14.11.22</a>  flavone synthase
D      <a href="/dbget-bin/www_bget?ec:1.14.11.23">1.14.11.23</a>  flavonol synthase
D      <a href="/dbget-bin/www_bget?ec:1.14.11.24">1.14.11.24</a>  2'-deoxymugineic-acid 2'-dioxygenase
D      <a href="/dbget-bin/www_bget?ec:1.14.11.25">1.14.11.25</a>  mugineic-acid 3-dioxygenase
D      <a href="/dbget-bin/www_bget?ec:1.14.11.26">1.14.11.26</a>  deacetoxycephalosporin-C hydroxylase
D      <a href="/dbget-bin/www_bget?ec:1.14.11.27">1.14.11.27</a>  [histone-H3]-lysine-36 demethylase
E        comp89794_c0_seq1|lysine-specific; <a href="/dbget-bin/www_bget?ko:K10276">K10276</a>  FBXL10_11; F-box and leucine-rich repeat protein 10/11 [EC:1.14.11.27]
E        comp135788_c2_seq2|lysine-specific; <a href="/dbget-bin/www_bget?ko:K10276">K10276</a>  FBXL10_11; F-box and leucine-rich repeat protein 10/11 [EC:1.14.11.27]
E        comp135788_c2_seq3|lysine-specific; <a href="/dbget-bin/www_bget?ko:K10276">K10276</a>  FBXL10_11; F-box and leucine-rich repeat protein 10/11 [EC:1.14.11.27]
E        comp135788_c2_seq4|lysine-specific; <a href="/dbget-bin/www_bget?ko:K10276">K10276</a>  FBXL10_11; F-box and leucine-rich repeat protein 10/11 [EC:1.14.11.27]
E        comp135788_c2_seq7|lysine-specific; <a href="/dbget-bin/www_bget?ko:K10276">K10276</a>  FBXL10_11; F-box and leucine-rich repeat protein 10/11 [EC:1.14.11.27]
E        comp135788_c2_seq8|lysine-specific; <a href="/dbget-bin/www_bget?ko:K10276">K10276</a>  FBXL10_11; F-box and leucine-rich repeat protein 10/11 [EC:1.14.11.27]
E        comp137192_c0_seq1|lysine-specific; <a href="/dbget-bin/www_bget?ko:K10276">K10276</a>  FBXL10_11; F-box and leucine-rich repeat protein 10/11 [EC:1.14.11.27]
E        comp137192_c0_seq2|lysine-specific; <a href="/dbget-bin/www_bget?ko:K10276">K10276</a>  FBXL10_11; F-box and leucine-rich repeat protein 10/11 [EC:1.14.11.27]
E        comp137192_c0_seq3|lysine-specific; <a href="/dbget-bin/www_bget?ko:K10276">K10276</a>  FBXL10_11; F-box and leucine-rich repeat protein 10/11 [EC:1.14.11.27]
E        comp137192_c0_seq9|lysine-specific; <a href="/dbget-bin/www_bget?ko:K10276">K10276</a>  FBXL10_11; F-box and leucine-rich repeat protein 10/11 [EC:1.14.11.27]
E        comp137192_c0_seq10|lysine-specific; <a href="/dbget-bin/www_bget?ko:K10276">K10276</a>  FBXL10_11; F-box and leucine-rich repeat protein 10/11 [EC:1.14.11.27]
E        comp137192_c0_seq12|lysine-specific; <a href="/dbget-bin/www_bget?ko:K10276">K10276</a>  FBXL10_11; F-box and leucine-rich repeat protein 10/11 [EC:1.14.11.27]
E        comp137192_c0_seq22|lysine-specific; <a href="/dbget-bin/www_bget?ko:K10276">K10276</a>  FBXL10_11; F-box and leucine-rich repeat protein 10/11 [EC:1.14.11.27]
E        comp137192_c0_seq23|lysine-specific; <a href="/dbget-bin/www_bget?ko:K10276">K10276</a>  FBXL10_11; F-box and leucine-rich repeat protein 10/11 [EC:1.14.11.27]
E        comp139631_c0_seq5|lysine-specific; <a href="/dbget-bin/www_bget?ko:K10276">K10276</a>  FBXL10_11; F-box and leucine-rich repeat protein 10/11 [EC:1.14.11.27]
E        comp139631_c0_seq8|lysine-specific; <a href="/dbget-bin/www_bget?ko:K10276">K10276</a>  FBXL10_11; F-box and leucine-rich repeat protein 10/11 [EC:1.14.11.27]
E        comp139631_c0_seq18|lysine-specific; <a href="/dbget-bin/www_bget?ko:K10276">K10276</a>  FBXL10_11; F-box and leucine-rich repeat protein 10/11 [EC:1.14.11.27]
E        comp139631_c0_seq20|lysine-specific; <a href="/dbget-bin/www_bget?ko:K10276">K10276</a>  FBXL10_11; F-box and leucine-rich repeat protein 10/11 [EC:1.14.11.27]
E        comp139631_c0_seq25|lysine-specific; <a href="/dbget-bin/www_bget?ko:K10276">K10276</a>  FBXL10_11; F-box and leucine-rich repeat protein 10/11 [EC:1.14.11.27]
E        comp139631_c0_seq33|lysine-specific; <a href="/dbget-bin/www_bget?ko:K10276">K10276</a>  FBXL10_11; F-box and leucine-rich repeat protein 10/11 [EC:1.14.11.27]
E        comp139631_c0_seq34|lysine-specific; <a href="/dbget-bin/www_bget?ko:K10276">K10276</a>  FBXL10_11; F-box and leucine-rich repeat protein 10/11 [EC:1.14.11.27]
E        comp139631_c0_seq35|lysine-specific; <a href="/dbget-bin/www_bget?ko:K10276">K10276</a>  FBXL10_11; F-box and leucine-rich repeat protein 10/11 [EC:1.14.11.27]
E        comp142993_c1_seq3|lysine-specific; <a href="/dbget-bin/www_bget?ko:K16914">K16914</a>  NO66; bifunctional lysine-specific demethylase and histidyl-hydroxylase NO66 [EC:1.14.11.- 1.14.11.27]
E        comp142993_c1_seq5|lysine-specific; <a href="/dbget-bin/www_bget?ko:K16914">K16914</a>  NO66; bifunctional lysine-specific demethylase and histidyl-hydroxylase NO66 [EC:1.14.11.- 1.14.11.27]
E        comp142993_c1_seq6|lysine-specific; <a href="/dbget-bin/www_bget?ko:K16914">K16914</a>  NO66; bifunctional lysine-specific demethylase and histidyl-hydroxylase NO66 [EC:1.14.11.- 1.14.11.27]
E        comp142993_c1_seq7|lysine-specific; <a href="/dbget-bin/www_bget?ko:K16914">K16914</a>  NO66; bifunctional lysine-specific demethylase and histidyl-hydroxylase NO66 [EC:1.14.11.- 1.14.11.27]
E        comp142993_c1_seq9|lysine-specific; <a href="/dbget-bin/www_bget?ko:K16914">K16914</a>  NO66; bifunctional lysine-specific demethylase and histidyl-hydroxylase NO66 [EC:1.14.11.- 1.14.11.27]
E        comp142993_c1_seq12|lysine-specific; <a href="/dbget-bin/www_bget?ko:K16914">K16914</a>  NO66; bifunctional lysine-specific demethylase and histidyl-hydroxylase NO66 [EC:1.14.11.- 1.14.11.27]
E        comp142993_c1_seq13|lysine-specific; <a href="/dbget-bin/www_bget?ko:K16914">K16914</a>  NO66; bifunctional lysine-specific demethylase and histidyl-hydroxylase NO66 [EC:1.14.11.- 1.14.11.27]
E        comp142993_c1_seq14|lysine-specific; <a href="/dbget-bin/www_bget?ko:K16914">K16914</a>  NO66; bifunctional lysine-specific demethylase and histidyl-hydroxylase NO66 [EC:1.14.11.- 1.14.11.27]
D      <a href="/dbget-bin/www_bget?ec:1.14.11.28">1.14.11.28</a>  proline 3-hydroxylase
D      <a href="/dbget-bin/www_bget?ec:1.14.11.29">1.14.11.29</a>  hypoxia-inducible factor-proline dioxygenase
D      <a href="/dbget-bin/www_bget?ec:1.14.11.30">1.14.11.30</a>  hypoxia-inducible factor-asparagine dioxygenase
D      <a href="/dbget-bin/www_bget?ec:1.14.11.31">1.14.11.31</a>  thebaine 6-O-demethylase
D      <a href="/dbget-bin/www_bget?ec:1.14.11.32">1.14.11.32</a>  codeine 3-O-demethylase
D      <a href="/dbget-bin/www_bget?ec:1.14.11.33">1.14.11.33</a>  DNA oxidative demethylase
D      <a href="/dbget-bin/www_bget?ec:1.14.11.34">1.14.11.34</a>  2-oxoglutarate/L-arginine monooxygenase/decarboxylase (succinate-forming)
D      <a href="/dbget-bin/www_bget?ec:1.14.11.35">1.14.11.35</a>  1-deoxypentalenic acid 11beta-hydroxylase
D      <a href="/dbget-bin/www_bget?ec:1.14.11.36">1.14.11.36</a>  pentalenolactone F synthase
D      1.14.11.-  
E        comp141662_c0_seq2|lysine-specific; <a href="/dbget-bin/www_bget?ko:K06709">K06709</a>  JMJD2, JHDM3; jumonji domain-containing protein 2 [EC:1.14.11.-]
E        comp144726_c0_seq1|lysine-specific; <a href="/dbget-bin/www_bget?ko:K06709">K06709</a>  JMJD2, JHDM3; jumonji domain-containing protein 2 [EC:1.14.11.-]
E        comp144726_c0_seq4|lysine-specific; <a href="/dbget-bin/www_bget?ko:K06709">K06709</a>  JMJD2, JHDM3; jumonji domain-containing protein 2 [EC:1.14.11.-]
E        comp144726_c0_seq5|lysine-specific; <a href="/dbget-bin/www_bget?ko:K06709">K06709</a>  JMJD2, JHDM3; jumonji domain-containing protein 2 [EC:1.14.11.-]
E        comp144726_c0_seq12|lysine-specific; <a href="/dbget-bin/www_bget?ko:K06709">K06709</a>  JMJD2, JHDM3; jumonji domain-containing protein 2 [EC:1.14.11.-]
E        comp126239_c0_seq1|transmembrane; <a href="/dbget-bin/www_bget?ko:K06711">K06711</a>  PH-4; hypoxia-inducible factor prolyl 4-hydroxylase [EC:1.14.11.-]
E        comp129704_c0_seq6|egl; <a href="/dbget-bin/www_bget?ko:K09592">K09592</a>  EGLN, HPH; hypoxia-inducible factor prolyl hydroxylase [EC:1.14.11.-]
E        comp129704_c0_seq7|egl; <a href="/dbget-bin/www_bget?ko:K09592">K09592</a>  EGLN, HPH; hypoxia-inducible factor prolyl hydroxylase [EC:1.14.11.-]
E        comp129704_c0_seq9|egl; <a href="/dbget-bin/www_bget?ko:K09592">K09592</a>  EGLN, HPH; hypoxia-inducible factor prolyl hydroxylase [EC:1.14.11.-]
E        comp142599_c0_seq9|egl; <a href="/dbget-bin/www_bget?ko:K09592">K09592</a>  EGLN, HPH; hypoxia-inducible factor prolyl hydroxylase [EC:1.14.11.-]
E        comp142599_c0_seq12|egl; <a href="/dbget-bin/www_bget?ko:K09592">K09592</a>  EGLN, HPH; hypoxia-inducible factor prolyl hydroxylase [EC:1.14.11.-]
E        comp143074_c3_seq10|egl; <a href="/dbget-bin/www_bget?ko:K09592">K09592</a>  EGLN, HPH; hypoxia-inducible factor prolyl hydroxylase [EC:1.14.11.-]
E        comp143074_c3_seq23|egl; <a href="/dbget-bin/www_bget?ko:K09592">K09592</a>  EGLN, HPH; hypoxia-inducible factor prolyl hydroxylase [EC:1.14.11.-]
E        comp140118_c0_seq1|alkylated; <a href="/dbget-bin/www_bget?ko:K10765">K10765</a>  ALKBH1; alkylated DNA repair protein alkB homolog 1 [EC:1.14.11.- 4.2.99.18]
E        comp140118_c0_seq3|alkylated; <a href="/dbget-bin/www_bget?ko:K10765">K10765</a>  ALKBH1; alkylated DNA repair protein alkB homolog 1 [EC:1.14.11.- 4.2.99.18]
E        comp140118_c0_seq5|alkylated; <a href="/dbget-bin/www_bget?ko:K10765">K10765</a>  ALKBH1; alkylated DNA repair protein alkB homolog 1 [EC:1.14.11.- 4.2.99.18]
E        comp140118_c0_seq7|alkylated; <a href="/dbget-bin/www_bget?ko:K10765">K10765</a>  ALKBH1; alkylated DNA repair protein alkB homolog 1 [EC:1.14.11.- 4.2.99.18]
E        comp140118_c0_seq13|alkylated; <a href="/dbget-bin/www_bget?ko:K10765">K10765</a>  ALKBH1; alkylated DNA repair protein alkB homolog 1 [EC:1.14.11.- 4.2.99.18]
E        comp138135_c0_seq1|probable; <a href="/dbget-bin/www_bget?ko:K10766">K10766</a>  ALKBH4; alkylated DNA repair protein alkB homolog 4 [EC:1.14.11.-]
E        comp138135_c0_seq6|probable; <a href="/dbget-bin/www_bget?ko:K10766">K10766</a>  ALKBH4; alkylated DNA repair protein alkB homolog 4 [EC:1.14.11.-]
E        comp138135_c0_seq8|probable; <a href="/dbget-bin/www_bget?ko:K10766">K10766</a>  ALKBH4; alkylated DNA repair protein alkB homolog 4 [EC:1.14.11.-]
E        comp138135_c0_seq9|probable; <a href="/dbget-bin/www_bget?ko:K10766">K10766</a>  ALKBH4; alkylated DNA repair protein alkB homolog 4 [EC:1.14.11.-]
E        comp133000_c0_seq1|probable; <a href="/dbget-bin/www_bget?ko:K10767">K10767</a>  ALKBH5; alkylated DNA repair protein alkB homolog 5 [EC:1.14.11.-]
E        comp138743_c1_seq3|probable; <a href="/dbget-bin/www_bget?ko:K10768">K10768</a>  ALKBH6; alkylated DNA repair protein alkB homolog 6 [EC:1.14.11.-]
E        comp138743_c1_seq24|probable; <a href="/dbget-bin/www_bget?ko:K10768">K10768</a>  ALKBH6; alkylated DNA repair protein alkB homolog 6 [EC:1.14.11.-]
E        comp138743_c1_seq29|probable; <a href="/dbget-bin/www_bget?ko:K10768">K10768</a>  ALKBH6; alkylated DNA repair protein alkB homolog 6 [EC:1.14.11.-]
E        comp126580_c0_seq1|probable; <a href="/dbget-bin/www_bget?ko:K10769">K10769</a>  ALKBH7; alkylated DNA repair protein alkB homolog 7 [EC:1.14.11.-]
E        comp140689_c0_seq1|alkylated; <a href="/dbget-bin/www_bget?ko:K10770">K10770</a>  ALKBH8; alkylated DNA repair protein alkB homolog 8 [EC:1.14.11.- 2.1.1.229]
E        comp138642_c0_seq8|alpha-ketoglutarate-dependent; <a href="/dbget-bin/www_bget?ko:K10860">K10860</a>  ALKBH3, DEPC1; alpha-ketoglutarate-dependent dioxygenase alkB homolog 3 [EC:1.14.11.-]
E        comp138642_c0_seq9|alpha-ketoglutarate-dependent; <a href="/dbget-bin/www_bget?ko:K10860">K10860</a>  ALKBH3, DEPC1; alpha-ketoglutarate-dependent dioxygenase alkB homolog 3 [EC:1.14.11.-]
E        comp126230_c0_seq5|jumonji; <a href="/dbget-bin/www_bget?ko:K11323">K11323</a>  JMJD6; histone arginine demethylase JMJD6 [EC:1.14.11.-]
E        comp126230_c0_seq8|jumonji; <a href="/dbget-bin/www_bget?ko:K11323">K11323</a>  JMJD6; histone arginine demethylase JMJD6 [EC:1.14.11.-]
E        comp141367_c0_seq6|lysine-specific; <a href="/dbget-bin/www_bget?ko:K11446">K11446</a>  JARID1; histone demethylase JARID1 [EC:1.14.11.-]
E        comp141367_c0_seq12|lysine-specific; <a href="/dbget-bin/www_bget?ko:K11446">K11446</a>  JARID1; histone demethylase JARID1 [EC:1.14.11.-]
E        comp141931_c1_seq6|lysine-specific; <a href="/dbget-bin/www_bget?ko:K11446">K11446</a>  JARID1; histone demethylase JARID1 [EC:1.14.11.-]
E        comp144126_c0_seq7|lysine-specific; <a href="/dbget-bin/www_bget?ko:K11446">K11446</a>  JARID1; histone demethylase JARID1 [EC:1.14.11.-]
E        comp144126_c0_seq14|lysine-specific; <a href="/dbget-bin/www_bget?ko:K11446">K11446</a>  JARID1; histone demethylase JARID1 [EC:1.14.11.-]
E        comp144126_c0_seq15|lysine-specific; <a href="/dbget-bin/www_bget?ko:K11446">K11446</a>  JARID1; histone demethylase JARID1 [EC:1.14.11.-]
E        comp144126_c0_seq25|lysine-specific; <a href="/dbget-bin/www_bget?ko:K11446">K11446</a>  JARID1; histone demethylase JARID1 [EC:1.14.11.-]
E        comp144126_c0_seq26|lysine-specific; <a href="/dbget-bin/www_bget?ko:K11446">K11446</a>  JARID1; histone demethylase JARID1 [EC:1.14.11.-]
E        comp144126_c0_seq32|lysine-specific; <a href="/dbget-bin/www_bget?ko:K11446">K11446</a>  JARID1; histone demethylase JARID1 [EC:1.14.11.-]
E        comp144126_c0_seq37|lysine-specific; <a href="/dbget-bin/www_bget?ko:K11446">K11446</a>  JARID1; histone demethylase JARID1 [EC:1.14.11.-]
E        comp144126_c0_seq43|lysine-specific; <a href="/dbget-bin/www_bget?ko:K11446">K11446</a>  JARID1; histone demethylase JARID1 [EC:1.14.11.-]
E        comp144126_c0_seq44|lysine-specific; <a href="/dbget-bin/www_bget?ko:K11446">K11446</a>  JARID1; histone demethylase JARID1 [EC:1.14.11.-]
E        comp144126_c0_seq47|lysine-specific; <a href="/dbget-bin/www_bget?ko:K11446">K11446</a>  JARID1; histone demethylase JARID1 [EC:1.14.11.-]
E        comp144126_c0_seq52|lysine-specific; <a href="/dbget-bin/www_bget?ko:K11446">K11446</a>  JARID1; histone demethylase JARID1 [EC:1.14.11.-]
E        comp144126_c0_seq57|lysine-specific; <a href="/dbget-bin/www_bget?ko:K11446">K11446</a>  JARID1; histone demethylase JARID1 [EC:1.14.11.-]
E        comp144126_c0_seq58|lysine-specific; <a href="/dbget-bin/www_bget?ko:K11446">K11446</a>  JARID1; histone demethylase JARID1 [EC:1.14.11.-]
E        comp144126_c0_seq63|lysine-specific; <a href="/dbget-bin/www_bget?ko:K11446">K11446</a>  JARID1; histone demethylase JARID1 [EC:1.14.11.-]
E        comp144126_c0_seq71|lysine-specific; <a href="/dbget-bin/www_bget?ko:K11446">K11446</a>  JARID1; histone demethylase JARID1 [EC:1.14.11.-]
E        comp144126_c0_seq76|lysine-specific; <a href="/dbget-bin/www_bget?ko:K11446">K11446</a>  JARID1; histone demethylase JARID1 [EC:1.14.11.-]
E        comp144529_c4_seq18|lysine-specific; <a href="/dbget-bin/www_bget?ko:K11447">K11447</a>  UTX, UTY; histone demethylase [EC:1.14.11.-]
E        comp144529_c4_seq31|lysine-specific; <a href="/dbget-bin/www_bget?ko:K11447">K11447</a>  UTX, UTY; histone demethylase [EC:1.14.11.-]
E        comp144529_c4_seq37|lysine-specific; <a href="/dbget-bin/www_bget?ko:K11447">K11447</a>  UTX, UTY; histone demethylase [EC:1.14.11.-]
E        comp144529_c4_seq67|lysine-specific; <a href="/dbget-bin/www_bget?ko:K11447">K11447</a>  UTX, UTY; histone demethylase [EC:1.14.11.-]
E        comp144529_c4_seq87|lysine-specific; <a href="/dbget-bin/www_bget?ko:K11447">K11447</a>  UTX, UTY; histone demethylase [EC:1.14.11.-]
E        comp145040_c0_seq1|probable; <a href="/dbget-bin/www_bget?ko:K11449">K11449</a>  JMJD1C; jumonji domain-containing protein 1C [EC:1.14.11.-]
E        comp145040_c0_seq6|probable; <a href="/dbget-bin/www_bget?ko:K11449">K11449</a>  JMJD1C; jumonji domain-containing protein 1C [EC:1.14.11.-]
E        comp145040_c0_seq9|probable; <a href="/dbget-bin/www_bget?ko:K11449">K11449</a>  JMJD1C; jumonji domain-containing protein 1C [EC:1.14.11.-]
E        comp145040_c0_seq14|probable; <a href="/dbget-bin/www_bget?ko:K11449">K11449</a>  JMJD1C; jumonji domain-containing protein 1C [EC:1.14.11.-]
E        comp139422_c1_seq5|methylcytosine; <a href="/dbget-bin/www_bget?ko:K13097">K13097</a>  TET1; methylcytosine dioxygenase [EC:1.14.11.-]
E        comp139422_c1_seq26|methylcytosine; <a href="/dbget-bin/www_bget?ko:K13097">K13097</a>  TET1; methylcytosine dioxygenase [EC:1.14.11.-]
E        comp139422_c1_seq32|methylcytosine; <a href="/dbget-bin/www_bget?ko:K13097">K13097</a>  TET1; methylcytosine dioxygenase [EC:1.14.11.-]
E        comp139422_c1_seq54|methylcytosine; <a href="/dbget-bin/www_bget?ko:K13097">K13097</a>  TET1; methylcytosine dioxygenase [EC:1.14.11.-]
E        comp140897_c4_seq2|lysine-specific; <a href="/dbget-bin/www_bget?ko:K15601">K15601</a>  KDM3; lysine-specific demethylase 3 [EC:1.14.11.-]
E        comp142993_c1_seq3|lysine-specific; <a href="/dbget-bin/www_bget?ko:K16914">K16914</a>  NO66; bifunctional lysine-specific demethylase and histidyl-hydroxylase NO66 [EC:1.14.11.- 1.14.11.27]
E        comp142993_c1_seq5|lysine-specific; <a href="/dbget-bin/www_bget?ko:K16914">K16914</a>  NO66; bifunctional lysine-specific demethylase and histidyl-hydroxylase NO66 [EC:1.14.11.- 1.14.11.27]
E        comp142993_c1_seq6|lysine-specific; <a href="/dbget-bin/www_bget?ko:K16914">K16914</a>  NO66; bifunctional lysine-specific demethylase and histidyl-hydroxylase NO66 [EC:1.14.11.- 1.14.11.27]
E        comp142993_c1_seq7|lysine-specific; <a href="/dbget-bin/www_bget?ko:K16914">K16914</a>  NO66; bifunctional lysine-specific demethylase and histidyl-hydroxylase NO66 [EC:1.14.11.- 1.14.11.27]
E        comp142993_c1_seq9|lysine-specific; <a href="/dbget-bin/www_bget?ko:K16914">K16914</a>  NO66; bifunctional lysine-specific demethylase and histidyl-hydroxylase NO66 [EC:1.14.11.- 1.14.11.27]
E        comp142993_c1_seq12|lysine-specific; <a href="/dbget-bin/www_bget?ko:K16914">K16914</a>  NO66; bifunctional lysine-specific demethylase and histidyl-hydroxylase NO66 [EC:1.14.11.- 1.14.11.27]
E        comp142993_c1_seq13|lysine-specific; <a href="/dbget-bin/www_bget?ko:K16914">K16914</a>  NO66; bifunctional lysine-specific demethylase and histidyl-hydroxylase NO66 [EC:1.14.11.- 1.14.11.27]
E        comp142993_c1_seq14|lysine-specific; <a href="/dbget-bin/www_bget?ko:K16914">K16914</a>  NO66; bifunctional lysine-specific demethylase and histidyl-hydroxylase NO66 [EC:1.14.11.- 1.14.11.27]
C    1.14.12  With NADH or NADPH as one donor, and incorporation of two atoms of oxygen into the other donor
D      <a href="/dbget-bin/www_bget?ec:1.14.12.1">1.14.12.1</a>  anthranilate 1,2-dioxygenase (deaminating, decarboxylating)
D      <a href="/dbget-bin/www_bget?ec:1.14.12.3">1.14.12.3</a>  benzene 1,2-dioxygenase
D      <a href="/dbget-bin/www_bget?ec:1.14.12.4">1.14.12.4</a>  3-hydroxy-2-methylpyridinecarboxylate dioxygenase
D      <a href="/dbget-bin/www_bget?ec:1.14.12.5">1.14.12.5</a>  5-pyridoxate dioxygenase
D      <a href="/dbget-bin/www_bget?ec:1.14.12.7">1.14.12.7</a>  phthalate 4,5-dioxygenase
D      <a href="/dbget-bin/www_bget?ec:1.14.12.8">1.14.12.8</a>  4-sulfobenzoate 3,4-dioxygenase
D      <a href="/dbget-bin/www_bget?ec:1.14.12.9">1.14.12.9</a>  4-chlorophenylacetate 3,4-dioxygenase
D      <a href="/dbget-bin/www_bget?ec:1.14.12.10">1.14.12.10</a>  benzoate 1,2-dioxygenase
D      <a href="/dbget-bin/www_bget?ec:1.14.12.11">1.14.12.11</a>  toluene dioxygenase
D      <a href="/dbget-bin/www_bget?ec:1.14.12.12">1.14.12.12</a>  naphthalene 1,2-dioxygenase
D      <a href="/dbget-bin/www_bget?ec:1.14.12.13">1.14.12.13</a>  2-halobenzoate 1,2-dioxygenase
D      <a href="/dbget-bin/www_bget?ec:1.14.12.14">1.14.12.14</a>  2-aminobenzenesulfonate 2,3-dioxygenase
D      <a href="/dbget-bin/www_bget?ec:1.14.12.15">1.14.12.15</a>  terephthalate 1,2-dioxygenase
D      <a href="/dbget-bin/www_bget?ec:1.14.12.16">1.14.12.16</a>  2-hydroxyquinoline 5,6-dioxygenase
D      <a href="/dbget-bin/www_bget?ec:1.14.12.17">1.14.12.17</a>  nitric oxide dioxygenase
D      <a href="/dbget-bin/www_bget?ec:1.14.12.18">1.14.12.18</a>  biphenyl 2,3-dioxygenase
D      <a href="/dbget-bin/www_bget?ec:1.14.12.19">1.14.12.19</a>  3-phenylpropanoate dioxygenase
D      <a href="/dbget-bin/www_bget?ec:1.14.12.20">1.14.12.20</a>  pheophorbide a oxygenase
D      <a href="/dbget-bin/www_bget?ec:1.14.12.21">1.14.12.21</a>  benzoyl-CoA 2,3-dioxygenase
D      <a href="/dbget-bin/www_bget?ec:1.14.12.22">1.14.12.22</a>  carbazole 1,9a-dioxygenase
D      1.14.12.-  
C    1.14.13  With NADH or NADPH as one donor, and incorporation of one atom of oxygen into the other donor
D      <a href="/dbget-bin/www_bget?ec:1.14.13.1">1.14.13.1</a>  salicylate 1-monooxygenase
D      <a href="/dbget-bin/www_bget?ec:1.14.13.2">1.14.13.2</a>  4-hydroxybenzoate 3-monooxygenase
D      <a href="/dbget-bin/www_bget?ec:1.14.13.4">1.14.13.4</a>  melilotate 3-monooxygenase
D      <a href="/dbget-bin/www_bget?ec:1.14.13.5">1.14.13.5</a>  imidazoleacetate 4-monooxygenase
D      <a href="/dbget-bin/www_bget?ec:1.14.13.6">1.14.13.6</a>  orcinol 2-monooxygenase
D      <a href="/dbget-bin/www_bget?ec:1.14.13.7">1.14.13.7</a>  phenol 2-monooxygenase
D      <a href="/dbget-bin/www_bget?ec:1.14.13.8">1.14.13.8</a>  flavin-containing monooxygenase
E        comp131976_c0_seq2|dimethylaniline; <a href="/dbget-bin/www_bget?ko:K00485">K00485</a>  E1.14.13.8; dimethylaniline monooxygenase (N-oxide forming) [EC:1.14.13.8]
E        comp131976_c0_seq4|dimethylaniline; <a href="/dbget-bin/www_bget?ko:K00485">K00485</a>  E1.14.13.8; dimethylaniline monooxygenase (N-oxide forming) [EC:1.14.13.8]
D      <a href="/dbget-bin/www_bget?ec:1.14.13.9">1.14.13.9</a>  kynurenine 3-monooxygenase
D      <a href="/dbget-bin/www_bget?ec:1.14.13.10">1.14.13.10</a>  2,6-dihydroxypyridine 3-monooxygenase
D      <a href="/dbget-bin/www_bget?ec:1.14.13.11">1.14.13.11</a>  trans-cinnamate 4-monooxygenase
D      <a href="/dbget-bin/www_bget?ec:1.14.13.12">1.14.13.12</a>  benzoate 4-monooxygenase
D      <a href="/dbget-bin/www_bget?ec:1.14.13.13">1.14.13.13</a>  calcidiol 1-monooxygenase
D      <a href="/dbget-bin/www_bget?ec:1.14.13.14">1.14.13.14</a>  trans-cinnamate 2-monooxygenase
D      <a href="/dbget-bin/www_bget?ec:1.14.13.15">1.14.13.15</a>  cholestanetriol 26-monooxygenase
E        comp118584_c0_seq3|sterol; <a href="/dbget-bin/www_bget?ko:K00488">K00488</a>  CYP27A; cytochrome P450, family 27, subfamily A (cholestanetriol 26-monooxygenase) [EC:1.14.13.15]
D      <a href="/dbget-bin/www_bget?ec:1.14.13.16">1.14.13.16</a>  cyclopentanone monooxygenase
D      <a href="/dbget-bin/www_bget?ec:1.14.13.17">1.14.13.17</a>  cholesterol 7alpha-monooxygenase
E        comp118788_c0_seq1|cholesterol; <a href="/dbget-bin/www_bget?ko:K00489">K00489</a>  CYP7A1; cytochrome P450, family 7, subfamily A (cholesterol 7alpha-monooxygenase) [EC:1.14.13.17]
D      <a href="/dbget-bin/www_bget?ec:1.14.13.18">1.14.13.18</a>  4-hydroxyphenylacetate 1-monooxygenase
D      <a href="/dbget-bin/www_bget?ec:1.14.13.19">1.14.13.19</a>  taxifolin 8-monooxygenase
D      <a href="/dbget-bin/www_bget?ec:1.14.13.20">1.14.13.20</a>  2,4-dichlorophenol 6-monooxygenase
D      <a href="/dbget-bin/www_bget?ec:1.14.13.21">1.14.13.21</a>  flavonoid 3'-monooxygenase
D      <a href="/dbget-bin/www_bget?ec:1.14.13.22">1.14.13.22</a>  cyclohexanone monooxygenase
D      <a href="/dbget-bin/www_bget?ec:1.14.13.23">1.14.13.23</a>  3-hydroxybenzoate 4-monooxygenase
D      <a href="/dbget-bin/www_bget?ec:1.14.13.24">1.14.13.24</a>  3-hydroxybenzoate 6-monooxygenase
D      <a href="/dbget-bin/www_bget?ec:1.14.13.25">1.14.13.25</a>  methane monooxygenase (soluble)
D      <a href="/dbget-bin/www_bget?ec:1.14.13.26">1.14.13.26</a>  phosphatidylcholine 12-monooxygenase
D      <a href="/dbget-bin/www_bget?ec:1.14.13.27">1.14.13.27</a>  4-aminobenzoate 1-monooxygenase
D      <a href="/dbget-bin/www_bget?ec:1.14.13.28">1.14.13.28</a>  3,9-dihydroxypterocarpan 6a-monooxygenase
D      <a href="/dbget-bin/www_bget?ec:1.14.13.29">1.14.13.29</a>  4-nitrophenol 2-monooxygenase
D      <a href="/dbget-bin/www_bget?ec:1.14.13.30">1.14.13.30</a>  leukotriene-B4 20-monooxygenase
E        comp124755_c0_seq1|leukotriene-b; <a href="/dbget-bin/www_bget?ko:K00490">K00490</a>  CYP4F; cytochrome P450, family 4, subfamily F (leukotriene-B4 20-monooxygenase) [EC:1.14.13.30]
E        comp124755_c0_seq4|leukotriene-b; <a href="/dbget-bin/www_bget?ko:K00490">K00490</a>  CYP4F; cytochrome P450, family 4, subfamily F (leukotriene-B4 20-monooxygenase) [EC:1.14.13.30]
D      <a href="/dbget-bin/www_bget?ec:1.14.13.31">1.14.13.31</a>  2-nitrophenol 2-monooxygenase
D      <a href="/dbget-bin/www_bget?ec:1.14.13.32">1.14.13.32</a>  albendazole monooxygenase
D      <a href="/dbget-bin/www_bget?ec:1.14.13.33">1.14.13.33</a>  4-hydroxybenzoate 3-monooxygenase [NAD(P)H]
D      <a href="/dbget-bin/www_bget?ec:1.14.13.34">1.14.13.34</a>  leukotriene-E4 20-monooxygenase
D      <a href="/dbget-bin/www_bget?ec:1.14.13.35">1.14.13.35</a>  anthranilate 3-monooxygenase (deaminating)
D      <a href="/dbget-bin/www_bget?ec:1.14.13.36">1.14.13.36</a>  5-O-(4-coumaroyl)-D-quinate 3'-monooxygenase
D      <a href="/dbget-bin/www_bget?ec:1.14.13.37">1.14.13.37</a>  methyltetrahydroprotoberberine 14-monooxygenase
D      <a href="/dbget-bin/www_bget?ec:1.14.13.38">1.14.13.38</a>  anhydrotetracycline monooxygenase
D      <a href="/dbget-bin/www_bget?ec:1.14.13.39">1.14.13.39</a>  nitric-oxide synthase (NADPH dependent)
E        comp126576_c1_seq5|inducible; <a href="/dbget-bin/www_bget?ko:K13241">K13241</a>  NOS2; nitric-oxide synthase, inducible [EC:1.14.13.39]
E        comp126576_c1_seq8|inducible; <a href="/dbget-bin/www_bget?ko:K13241">K13241</a>  NOS2; nitric-oxide synthase, inducible [EC:1.14.13.39]
D      <a href="/dbget-bin/www_bget?ec:1.14.13.40">1.14.13.40</a>  anthraniloyl-CoA monooxygenase
D      <a href="/dbget-bin/www_bget?ec:1.14.13.41">1.14.13.41</a>  tyrosine N-monooxygenase
D      <a href="/dbget-bin/www_bget?ec:1.14.13.43">1.14.13.43</a>  questin monooxygenase
D      <a href="/dbget-bin/www_bget?ec:1.14.13.44">1.14.13.44</a>  2-hydroxybiphenyl 3-monooxygenase
D      <a href="/dbget-bin/www_bget?ec:1.14.13.46">1.14.13.46</a>  (-)-menthol monooxygenase
D      <a href="/dbget-bin/www_bget?ec:1.14.13.47">1.14.13.47</a>  (S)-limonene 3-monooxygenase
D      <a href="/dbget-bin/www_bget?ec:1.14.13.48">1.14.13.48</a>  (S)-limonene 6-monooxygenase
D      <a href="/dbget-bin/www_bget?ec:1.14.13.49">1.14.13.49</a>  (S)-limonene 7-monooxygenase
D      <a href="/dbget-bin/www_bget?ec:1.14.13.50">1.14.13.50</a>  pentachlorophenol monooxygenase
D      <a href="/dbget-bin/www_bget?ec:1.14.13.51">1.14.13.51</a>  6-oxocineole dehydrogenase
D      <a href="/dbget-bin/www_bget?ec:1.14.13.52">1.14.13.52</a>  isoflavone 3'-hydroxylase
D      <a href="/dbget-bin/www_bget?ec:1.14.13.53">1.14.13.53</a>  4'-methoxyisoflavone 2'-hydroxylase
D      <a href="/dbget-bin/www_bget?ec:1.14.13.54">1.14.13.54</a>  ketosteroid monooxygenase
D      <a href="/dbget-bin/www_bget?ec:1.14.13.55">1.14.13.55</a>  protopine 6-monooxygenase
D      <a href="/dbget-bin/www_bget?ec:1.14.13.56">1.14.13.56</a>  dihydrosanguinarine 10-monooxygenase
D      <a href="/dbget-bin/www_bget?ec:1.14.13.57">1.14.13.57</a>  dihydrochelirubine 12-monooxygenase
D      <a href="/dbget-bin/www_bget?ec:1.14.13.58">1.14.13.58</a>  benzoyl-CoA 3-monooxygenase
D      <a href="/dbget-bin/www_bget?ec:1.14.13.59">1.14.13.59</a>  L-lysine N6-monooxygenase (NADPH)
D      <a href="/dbget-bin/www_bget?ec:1.14.13.60">1.14.13.60</a>  27-hydroxycholesterol 7alpha-monooxygenase
D      <a href="/dbget-bin/www_bget?ec:1.14.13.61">1.14.13.61</a>  2-hydroxyquinoline 8-monooxygenase
D      <a href="/dbget-bin/www_bget?ec:1.14.13.62">1.14.13.62</a>  4-hydroxyquinoline 3-monooxygenase
D      <a href="/dbget-bin/www_bget?ec:1.14.13.63">1.14.13.63</a>  3-hydroxyphenylacetate 6-hydroxylase
D      <a href="/dbget-bin/www_bget?ec:1.14.13.64">1.14.13.64</a>  4-hydroxybenzoate 1-hydroxylase
D      <a href="/dbget-bin/www_bget?ec:1.14.13.66">1.14.13.66</a>  2-hydroxycyclohexanone 2-monooxygenase
D      <a href="/dbget-bin/www_bget?ec:1.14.13.67">1.14.13.67</a>  quinine 3-monooxygenase
D      <a href="/dbget-bin/www_bget?ec:1.14.13.68">1.14.13.68</a>  4-hydroxyphenylacetaldehyde oxime monooxygenase
D      <a href="/dbget-bin/www_bget?ec:1.14.13.69">1.14.13.69</a>  alkene monooxygenase
D      <a href="/dbget-bin/www_bget?ec:1.14.13.70">1.14.13.70</a>  sterol 14alpha-demethylase
E        comp144975_c0_seq3|cytochrome; <a href="/dbget-bin/www_bget?ko:K05917">K05917</a>  CYP51; cytochrome P450, family 51 (sterol 14-demethylase) [EC:1.14.13.70]
D      <a href="/dbget-bin/www_bget?ec:1.14.13.71">1.14.13.71</a>  N-methylcoclaurine 3'-monooxygenase
D      <a href="/dbget-bin/www_bget?ec:1.14.13.72">1.14.13.72</a>  methylsterol monooxygenase
E        comp98784_c0_seq1|sterol-c4-methyl; <a href="/dbget-bin/www_bget?ko:K07750">K07750</a>  E1.14.13.72, SC4MOL, ERG25; methylsterol monooxygenase [EC:1.14.13.72]
E        comp136292_c0_seq1|mgc130863; <a href="/dbget-bin/www_bget?ko:K07750">K07750</a>  E1.14.13.72, SC4MOL, ERG25; methylsterol monooxygenase [EC:1.14.13.72]
D      <a href="/dbget-bin/www_bget?ec:1.14.13.73">1.14.13.73</a>  tabersonine 16-hydroxylase
D      <a href="/dbget-bin/www_bget?ec:1.14.13.74">1.14.13.74</a>  7-deoxyloganin 7-hydroxylase
D      <a href="/dbget-bin/www_bget?ec:1.14.13.75">1.14.13.75</a>  vinorine hydroxylase
D      <a href="/dbget-bin/www_bget?ec:1.14.13.76">1.14.13.76</a>  taxane 10beta-hydroxylase
D      <a href="/dbget-bin/www_bget?ec:1.14.13.77">1.14.13.77</a>  taxane 13alpha-hydroxylase
D      <a href="/dbget-bin/www_bget?ec:1.14.13.78">1.14.13.78</a>  ent-kaurene oxidase
D      <a href="/dbget-bin/www_bget?ec:1.14.13.79">1.14.13.79</a>  ent-kaurenoic acid oxidase
D      <a href="/dbget-bin/www_bget?ec:1.14.13.80">1.14.13.80</a>  (R)-limonene 6-monooxygenase
D      <a href="/dbget-bin/www_bget?ec:1.14.13.81">1.14.13.81</a>  magnesium-protoporphyrin IX monomethyl ester (oxidative) cyclase
D      <a href="/dbget-bin/www_bget?ec:1.14.13.82">1.14.13.82</a>  vanillate monooxygenase
D      <a href="/dbget-bin/www_bget?ec:1.14.13.83">1.14.13.83</a>  precorrin-3B synthase
D      <a href="/dbget-bin/www_bget?ec:1.14.13.84">1.14.13.84</a>  4-hydroxyacetophenone monooxygenase
D      <a href="/dbget-bin/www_bget?ec:1.14.13.85">1.14.13.85</a>  glyceollin synthase
D      <a href="/dbget-bin/www_bget?ec:1.14.13.86">1.14.13.86</a>  2-hydroxyisoflavanone synthase
D      <a href="/dbget-bin/www_bget?ec:1.14.13.87">1.14.13.87</a>  licodione synthase
D      <a href="/dbget-bin/www_bget?ec:1.14.13.88">1.14.13.88</a>  flavanoid 3',5'-hydroxylase
D      <a href="/dbget-bin/www_bget?ec:1.14.13.89">1.14.13.89</a>  isoflavone 2'-hydroxylase
D      <a href="/dbget-bin/www_bget?ec:1.14.13.90">1.14.13.90</a>  zeaxanthin epoxidase
D      <a href="/dbget-bin/www_bget?ec:1.14.13.91">1.14.13.91</a>  deoxysarpagine hydroxylase
D      <a href="/dbget-bin/www_bget?ec:1.14.13.92">1.14.13.92</a>  phenylacetone monooxygenase
D      <a href="/dbget-bin/www_bget?ec:1.14.13.93">1.14.13.93</a>  (+)-abscisic acid 8'-hydroxylase
D      <a href="/dbget-bin/www_bget?ec:1.14.13.94">1.14.13.94</a>  lithocholate 6beta-hydroxylase
D      <a href="/dbget-bin/www_bget?ec:1.14.13.95">1.14.13.95</a>  7alpha-hydroxycholest-4-en-3-one 12alpha-hydroxylase
E        comp141625_c0_seq1|7-alpha-hydroxycholest-4-en-3-one; <a href="/dbget-bin/www_bget?ko:K07431">K07431</a>  CYP8B; cytochrome P450, family 8, subfamily B (sterol 12-alpha-hydroxylase) [EC:1.14.13.95]
D      <a href="/dbget-bin/www_bget?ec:1.14.13.96">1.14.13.96</a>  5beta-cholestane-3alpha,7alpha-diol 12alpha-hydroxylase
D      <a href="/dbget-bin/www_bget?ec:1.14.13.97">1.14.13.97</a>  taurochenodeoxycholate 6alpha-hydroxylase
D      <a href="/dbget-bin/www_bget?ec:1.14.13.98">1.14.13.98</a>  cholesterol 24-hydroxylase
E        comp135850_c0_seq1|cytochrome; <a href="/dbget-bin/www_bget?ko:K07440">K07440</a>  CYP46; cytochrome P450, family 46, subfamily A (cholesterol 24(S)-hydroxylase) [EC:1.14.13.98]
E        comp135850_c0_seq21|cytochrome; <a href="/dbget-bin/www_bget?ko:K07440">K07440</a>  CYP46; cytochrome P450, family 46, subfamily A (cholesterol 24(S)-hydroxylase) [EC:1.14.13.98]
D      <a href="/dbget-bin/www_bget?ec:1.14.13.99">1.14.13.99</a>  24-hydroxycholesterol 7alpha-hydroxylase
D      <a href="/dbget-bin/www_bget?ec:1.14.13.100">1.14.13.100</a>  25-hydroxycholesterol 7alpha-hydroxylase
E        comp142603_c1_seq6|25-hydroxycholesterol; <a href="/dbget-bin/www_bget?ko:K07430">K07430</a>  CYP7B; cytochrome P450, family 7, subfamily B (oxysterol 7-alpha-hydroxylase) [EC:1.14.13.100]
D      <a href="/dbget-bin/www_bget?ec:1.14.13.101">1.14.13.101</a>  senecionine N-oxygenase
D      <a href="/dbget-bin/www_bget?ec:1.14.13.102">1.14.13.102</a>  psoralen synthase
D      <a href="/dbget-bin/www_bget?ec:1.14.13.103">1.14.13.103</a>  8-dimethylallylnaringenin 2'-hydroxylase
D      <a href="/dbget-bin/www_bget?ec:1.14.13.104">1.14.13.104</a>  (+)-menthofuran synthase
D      <a href="/dbget-bin/www_bget?ec:1.14.13.105">1.14.13.105</a>  monocyclic monoterpene ketone monooxygenase
D      <a href="/dbget-bin/www_bget?ec:1.14.13.106">1.14.13.106</a>  epi-isozizaene 5-monooxygenase
D      <a href="/dbget-bin/www_bget?ec:1.14.13.107">1.14.13.107</a>  limonene 1,2-monooxygenase
D      <a href="/dbget-bin/www_bget?ec:1.14.13.108">1.14.13.108</a>  abieta-7,13-diene hydroxylase
D      <a href="/dbget-bin/www_bget?ec:1.14.13.109">1.14.13.109</a>  abieta-7,13-dien-18-ol hydroxylase
D      <a href="/dbget-bin/www_bget?ec:1.14.13.110">1.14.13.110</a>  geranylgeraniol 18-hydroxylase
D      <a href="/dbget-bin/www_bget?ec:1.14.13.111">1.14.13.111</a>  methanesulfonate monooxygenase
D      <a href="/dbget-bin/www_bget?ec:1.14.13.112">1.14.13.112</a>  3-epi-6-deoxocathasterone 23-monooxygenase
D      <a href="/dbget-bin/www_bget?ec:1.14.13.113">1.14.13.113</a>  FAD-dependent urate hydroxylase
D      <a href="/dbget-bin/www_bget?ec:1.14.13.114">1.14.13.114</a>  6-hydroxynicotinate 3-monooxygenase
D      <a href="/dbget-bin/www_bget?ec:1.14.13.115">1.14.13.115</a>  angelicin synthase
D      <a href="/dbget-bin/www_bget?ec:1.14.13.116">1.14.13.116</a>  geranylhydroquinone 3''-hydroxylase
D      <a href="/dbget-bin/www_bget?ec:1.14.13.117">1.14.13.117</a>  isoleucine N-monooxygenase
D      <a href="/dbget-bin/www_bget?ec:1.14.13.118">1.14.13.118</a>  valine N-monooxygenase
D      <a href="/dbget-bin/www_bget?ec:1.14.13.119">1.14.13.119</a>  5-epiaristolochene 1,3-dihydroxylase
D      <a href="/dbget-bin/www_bget?ec:1.14.13.120">1.14.13.120</a>  costunolide synthase
D      <a href="/dbget-bin/www_bget?ec:1.14.13.121">1.14.13.121</a>  premnaspirodiene oxygenase
D      <a href="/dbget-bin/www_bget?ec:1.14.13.122">1.14.13.122</a>  chlorophyllide-a oxygenase
D      <a href="/dbget-bin/www_bget?ec:1.14.13.123">1.14.13.123</a>  germacrene A hydroxylase
D      <a href="/dbget-bin/www_bget?ec:1.14.13.124">1.14.13.124</a>  phenylalanine N-monooxygenase
D      <a href="/dbget-bin/www_bget?ec:1.14.13.125">1.14.13.125</a>  tryptophan N-monooxygenase
D      <a href="/dbget-bin/www_bget?ec:1.14.13.126">1.14.13.126</a>  vitamin D3 24-hydroxylase
E        comp141756_c0_seq2|-dihydroxyvitamin; <a href="/dbget-bin/www_bget?ko:K07436">K07436</a>  CYP24A1; cytochrome P450, family 24, subfamily A, polypeptide 1 (vitamin D3 24-hydroxylase) [EC:1.14.13.126]
E        comp145446_c1_seq15|-dihydroxyvitamin; <a href="/dbget-bin/www_bget?ko:K07436">K07436</a>  CYP24A1; cytochrome P450, family 24, subfamily A, polypeptide 1 (vitamin D3 24-hydroxylase) [EC:1.14.13.126]
D      <a href="/dbget-bin/www_bget?ec:1.14.13.127">1.14.13.127</a>  3-(3-hydroxyphenyl)propanoate hydroxylase
D      <a href="/dbget-bin/www_bget?ec:1.14.13.128">1.14.13.128</a>  7-methylxanthine demethylase
D      <a href="/dbget-bin/www_bget?ec:1.14.13.129">1.14.13.129</a>  beta-carotene 3-hydroxylase
D      <a href="/dbget-bin/www_bget?ec:1.14.13.130">1.14.13.130</a>  pyrrole-2-carboxylate monooxygenase
D      <a href="/dbget-bin/www_bget?ec:1.14.13.131">1.14.13.131</a>  dimethyl-sulfide monooxygenase
D      <a href="/dbget-bin/www_bget?ec:1.14.13.132">1.14.13.132</a>  squalene monooxygenase
E        comp136899_c9_seq6|squalene; <a href="/dbget-bin/www_bget?ko:K00511">K00511</a>  SQLE, ERG1; squalene monooxygenase [EC:1.14.13.132]
E        comp136899_c9_seq16|squalene; <a href="/dbget-bin/www_bget?ko:K00511">K00511</a>  SQLE, ERG1; squalene monooxygenase [EC:1.14.13.132]
D      <a href="/dbget-bin/www_bget?ec:1.14.13.133">1.14.13.133</a>  pentalenene oxygenase
D      <a href="/dbget-bin/www_bget?ec:1.14.13.134">1.14.13.134</a>  beta-amyrin 11-oxidase
D      <a href="/dbget-bin/www_bget?ec:1.14.13.135">1.14.13.135</a>  1-hydroxy-2-naphthoate hydroxylase
D      <a href="/dbget-bin/www_bget?ec:1.14.13.136">1.14.13.136</a>  isoflavonoid synthase
D      <a href="/dbget-bin/www_bget?ec:1.14.13.137">1.14.13.137</a>  indole-2-monooxygenase
D      <a href="/dbget-bin/www_bget?ec:1.14.13.138">1.14.13.138</a>  indolin-2-one monooxygenase
D      <a href="/dbget-bin/www_bget?ec:1.14.13.139">1.14.13.139</a>  3-hydroxyindolin-2-one monooxygenase
D      <a href="/dbget-bin/www_bget?ec:1.14.13.140">1.14.13.140</a>  2-hydroxy-1,4-benzoxazin-3-one monooxygenase
D      <a href="/dbget-bin/www_bget?ec:1.14.13.141">1.14.13.141</a>  cholest-4-en-3-one 26-monooxygenase
D      <a href="/dbget-bin/www_bget?ec:1.14.13.142">1.14.13.142</a>  3-ketosteroid 9alpha-monooxygenase
D      <a href="/dbget-bin/www_bget?ec:1.14.13.143">1.14.13.143</a>  ent-isokaurene C2-hydroxylase
D      <a href="/dbget-bin/www_bget?ec:1.14.13.144">1.14.13.144</a>  9beta-pimara-7,15-diene oxidase
D      <a href="/dbget-bin/www_bget?ec:1.14.13.145">1.14.13.145</a>  ent-cassa-12,15-diene 11-hydroxylase
D      <a href="/dbget-bin/www_bget?ec:1.14.13.146">1.14.13.146</a>  taxoid 14beta-hydroxylase
D      <a href="/dbget-bin/www_bget?ec:1.14.13.147">1.14.13.147</a>  taxoid 7beta-hydroxylase
D      <a href="/dbget-bin/www_bget?ec:1.14.13.148">1.14.13.148</a>  trimethylamine monooxygenase
D      <a href="/dbget-bin/www_bget?ec:1.14.13.149">1.14.13.149</a>  phenylacetyl-CoA 1,2-epoxidase
D      <a href="/dbget-bin/www_bget?ec:1.14.13.150">1.14.13.150</a>  alpha-humulene 10-hydroxylase
D      <a href="/dbget-bin/www_bget?ec:1.14.13.151">1.14.13.151</a>  linalool 8-monooxygenase
D      <a href="/dbget-bin/www_bget?ec:1.14.13.152">1.14.13.152</a>  geraniol 8-hydroxylase
D      <a href="/dbget-bin/www_bget?ec:1.14.13.153">1.14.13.153</a>  (+)-sabinene 3-hydroxylase
D      <a href="/dbget-bin/www_bget?ec:1.14.13.154">1.14.13.154</a>  erythromycin 12 hydroxylase
D      <a href="/dbget-bin/www_bget?ec:1.14.13.155">1.14.13.155</a>  alpha-pinene monooxygenase
D      <a href="/dbget-bin/www_bget?ec:1.14.13.156">1.14.13.156</a>  1,8-cineole 2-endo-monooxygenase
D      <a href="/dbget-bin/www_bget?ec:1.14.13.157">1.14.13.157</a>  1,8-cineole 2-exo-monooxygenase
D      <a href="/dbget-bin/www_bget?ec:1.14.13.158">1.14.13.158</a>  amorpha-4,11-diene 12-monooxygenase
D      <a href="/dbget-bin/www_bget?ec:1.14.13.159">1.14.13.159</a>  vitamin D 25-hydroxylase
E        comp116462_c0_seq1|vitamin; <a href="/dbget-bin/www_bget?ko:K07419">K07419</a>  CYP2R1; cytochrome P450, family 2, subfamily R, polypeptide 1 (vitamin D 25-hydroxylase) [EC:1.14.13.159]
D      <a href="/dbget-bin/www_bget?ec:1.14.13.160">1.14.13.160</a>  (2,2,3-trimethyl-5-oxocyclopent-3-enyl)acetyl-CoA 1,5-monooxygenase
D      <a href="/dbget-bin/www_bget?ec:1.14.13.161">1.14.13.161</a>  (+)-camphor 6-exo-hydroxylase
D      <a href="/dbget-bin/www_bget?ec:1.14.13.162">1.14.13.162</a>  2,5-diketocamphane 1,2-monooxygenase
D      <a href="/dbget-bin/www_bget?ec:1.14.13.163">1.14.13.163</a>  6-hydroxy-3-succinoylpyridine 3-monooxygenase
D      <a href="/dbget-bin/www_bget?ec:1.14.13.165">1.14.13.165</a>  nitric-oxide synthase [NAD(P)H-dependent]
D      <a href="/dbget-bin/www_bget?ec:1.14.13.166">1.14.13.166</a>  4-nitrocatechol 4-monooxygenase
D      <a href="/dbget-bin/www_bget?ec:1.14.13.167">1.14.13.167</a>  4-nitrophenol 4-monooxygenase
D      <a href="/dbget-bin/www_bget?ec:1.14.13.168">1.14.13.168</a>  indole-3-pyruvate monooxygenase
D      <a href="/dbget-bin/www_bget?ec:1.14.13.169">1.14.13.169</a>  sphinganine C4-monooxygenase
D      <a href="/dbget-bin/www_bget?ec:1.14.13.170">1.14.13.170</a>  pentalenolactone D synthase
D      <a href="/dbget-bin/www_bget?ec:1.14.13.171">1.14.13.171</a>  neopentalenolactone D synthase
D      1.14.13.-  
E        comp139534_c0_seq10|ubiquinone; <a href="/dbget-bin/www_bget?ko:K06126">K06126</a>  COQ6; ubiquinone biosynthesis monooxygenase Coq6 [EC:1.14.13.-]
E        comp139534_c0_seq22|ubiquinone; <a href="/dbget-bin/www_bget?ko:K06126">K06126</a>  COQ6; ubiquinone biosynthesis monooxygenase Coq6 [EC:1.14.13.-]
E        comp135946_c0_seq2|ubiquinone; <a href="/dbget-bin/www_bget?ko:K06134">K06134</a>  COQ7; ubiquinone biosynthesis monooxygenase Coq7 [EC:1.14.13.-]
E        comp135946_c0_seq3|ubiquinone; <a href="/dbget-bin/www_bget?ko:K06134">K06134</a>  COQ7; ubiquinone biosynthesis monooxygenase Coq7 [EC:1.14.13.-]
E        comp135946_c0_seq7|ubiquinone; <a href="/dbget-bin/www_bget?ko:K06134">K06134</a>  COQ7; ubiquinone biosynthesis monooxygenase Coq7 [EC:1.14.13.-]
C    1.14.14  With reduced flavin or flavoprotein as one donor, and incorporation of one atom of oxygen into the other donor
D      <a href="/dbget-bin/www_bget?ec:1.14.14.1">1.14.14.1</a>  unspecific monooxygenase
E        comp137881_c0_seq1|cytochrome; <a href="/dbget-bin/www_bget?ko:K07408">K07408</a>  CYP1A1; cytochrome P450, family 1, subfamily A, polypeptide 1 [EC:1.14.14.1]
E        comp128902_c0_seq1|cytochrome; <a href="/dbget-bin/www_bget?ko:K07410">K07410</a>  CYP1B1; cytochrome P450, family 1, subfamily B, polypeptide 1 [EC:1.14.14.1]
E        comp135007_c0_seq2|cytochrome; <a href="/dbget-bin/www_bget?ko:K07410">K07410</a>  CYP1B1; cytochrome P450, family 1, subfamily B, polypeptide 1 [EC:1.14.14.1]
E        comp140334_c3_seq6|cytochrome; <a href="/dbget-bin/www_bget?ko:K07418">K07418</a>  CYP2J; cytochrome P450, family 2, subfamily J [EC:1.14.14.1]
E        comp140334_c3_seq16|cytochrome; <a href="/dbget-bin/www_bget?ko:K07418">K07418</a>  CYP2J; cytochrome P450, family 2, subfamily J [EC:1.14.14.1]
E        comp140334_c3_seq18|cytochrome; <a href="/dbget-bin/www_bget?ko:K07418">K07418</a>  CYP2J; cytochrome P450, family 2, subfamily J [EC:1.14.14.1]
E        comp140334_c3_seq21|cytochrome; <a href="/dbget-bin/www_bget?ko:K07418">K07418</a>  CYP2J; cytochrome P450, family 2, subfamily J [EC:1.14.14.1]
E        comp140334_c3_seq24|cytochrome; <a href="/dbget-bin/www_bget?ko:K07418">K07418</a>  CYP2J; cytochrome P450, family 2, subfamily J [EC:1.14.14.1]
E        comp140334_c3_seq38|cytochrome; <a href="/dbget-bin/www_bget?ko:K07418">K07418</a>  CYP2J; cytochrome P450, family 2, subfamily J [EC:1.14.14.1]
E        comp144763_c0_seq12|cytochrome; <a href="/dbget-bin/www_bget?ko:K07418">K07418</a>  CYP2J; cytochrome P450, family 2, subfamily J [EC:1.14.14.1]
E        comp144763_c0_seq15|cytochrome; <a href="/dbget-bin/www_bget?ko:K07418">K07418</a>  CYP2J; cytochrome P450, family 2, subfamily J [EC:1.14.14.1]
E        comp144460_c0_seq9|cytochrome; <a href="/dbget-bin/www_bget?ko:K07424">K07424</a>  CYP3A; cytochrome P450, family 3, subfamily A [EC:1.14.14.1]
E        comp144460_c0_seq21|cytochrome; <a href="/dbget-bin/www_bget?ko:K07424">K07424</a>  CYP3A; cytochrome P450, family 3, subfamily A [EC:1.14.14.1]
E        comp144460_c0_seq24|cytochrome; <a href="/dbget-bin/www_bget?ko:K07424">K07424</a>  CYP3A; cytochrome P450, family 3, subfamily A [EC:1.14.14.1]
E        comp144460_c0_seq26|cytochrome; <a href="/dbget-bin/www_bget?ko:K07424">K07424</a>  CYP3A; cytochrome P450, family 3, subfamily A [EC:1.14.14.1]
E        comp144460_c0_seq38|cytochrome; <a href="/dbget-bin/www_bget?ko:K07424">K07424</a>  CYP3A; cytochrome P450, family 3, subfamily A [EC:1.14.14.1]
E        comp136469_c0_seq4|cytochrome; <a href="/dbget-bin/www_bget?ko:K07426">K07426</a>  CYP4B; cytochrome P450, family 4, subfamily B [EC:1.14.14.1]
E        comp136469_c0_seq7|cytochrome; <a href="/dbget-bin/www_bget?ko:K07426">K07426</a>  CYP4B; cytochrome P450, family 4, subfamily B [EC:1.14.14.1]
E        comp143645_c2_seq1|cytochrome; <a href="/dbget-bin/www_bget?ko:K07434">K07434</a>  CYP19A; cytochrome P450, family 19, subfamily A [EC:1.14.14.1]
E        comp143645_c2_seq2|cytochrome; <a href="/dbget-bin/www_bget?ko:K07434">K07434</a>  CYP19A; cytochrome P450, family 19, subfamily A [EC:1.14.14.1]
E        comp143645_c2_seq3|cytochrome; <a href="/dbget-bin/www_bget?ko:K07434">K07434</a>  CYP19A; cytochrome P450, family 19, subfamily A [EC:1.14.14.1]
E        comp143645_c2_seq6|cytochrome; <a href="/dbget-bin/www_bget?ko:K07434">K07434</a>  CYP19A; cytochrome P450, family 19, subfamily A [EC:1.14.14.1]
E        comp143645_c2_seq28|cytochrome; <a href="/dbget-bin/www_bget?ko:K07434">K07434</a>  CYP19A; cytochrome P450, family 19, subfamily A [EC:1.14.14.1]
E        comp143645_c2_seq36|cytochrome; <a href="/dbget-bin/www_bget?ko:K07434">K07434</a>  CYP19A; cytochrome P450, family 19, subfamily A [EC:1.14.14.1]
D      <a href="/dbget-bin/www_bget?ec:1.14.14.3">1.14.14.3</a>  alkanal monooxygenase (FMN)
D      <a href="/dbget-bin/www_bget?ec:1.14.14.5">1.14.14.5</a>  alkanesulfonate monooxygenase
D      <a href="/dbget-bin/www_bget?ec:1.14.14.7">1.14.14.7</a>  tryptophan 7-halogenase
D      <a href="/dbget-bin/www_bget?ec:1.14.14.8">1.14.14.8</a>  anthranilate 3-monooxygenase (FAD)
D      <a href="/dbget-bin/www_bget?ec:1.14.14.9">1.14.14.9</a>  4-hydroxyphenylacetate 3-monooxygenase
D      <a href="/dbget-bin/www_bget?ec:1.14.14.10">1.14.14.10</a>  nitrilotriacetate monooxygenase
D      <a href="/dbget-bin/www_bget?ec:1.14.14.11">1.14.14.11</a>  styrene monooxygenase
D      <a href="/dbget-bin/www_bget?ec:1.14.14.12">1.14.14.12</a>  3-hydroxy-9,10-secoandrosta-1,3,5(10)-triene-9,17-dione monooxygenase
D      <a href="/dbget-bin/www_bget?ec:1.14.14.13">1.14.14.13</a>  4-(gamma-L-glutamylamino)butanoyl-[BtrI acyl-carrier protein] monooxygenase
D      1.14.14.-  
C    1.14.15  With reduced iron-sulfur protein as one donor, and incorporation of one atom of oxygen into the other donor
D      <a href="/dbget-bin/www_bget?ec:1.14.15.1">1.14.15.1</a>  camphor 5-monooxygenase
D      <a href="/dbget-bin/www_bget?ec:1.14.15.3">1.14.15.3</a>  alkane 1-monooxygenase
D      <a href="/dbget-bin/www_bget?ec:1.14.15.4">1.14.15.4</a>  steroid 11beta-monooxygenase
D      <a href="/dbget-bin/www_bget?ec:1.14.15.5">1.14.15.5</a>  corticosterone 18-monooxygenase
D      <a href="/dbget-bin/www_bget?ec:1.14.15.6">1.14.15.6</a>  cholesterol monooxygenase (side-chain-cleaving)
D      <a href="/dbget-bin/www_bget?ec:1.14.15.7">1.14.15.7</a>  choline monooxygenase
D      <a href="/dbget-bin/www_bget?ec:1.14.15.8">1.14.15.8</a>  steroid 15beta-monooxygenase
D      <a href="/dbget-bin/www_bget?ec:1.14.15.9">1.14.15.9</a>  spheroidene monooxygenase
D      <a href="/dbget-bin/www_bget?ec:1.14.15.10">1.14.15.10</a>  (+)-camphor 6-endo-hydroxylase
D      <a href="/dbget-bin/www_bget?ec:1.14.15.11">1.14.15.11</a>  pentalenic acid synthase
D      <a href="/dbget-bin/www_bget?ec:1.14.15.12">1.14.15.12</a>  pimeloyl-[acyl-carrier protein] synthase
D      1.14.15.-  
C    1.14.16  With reduced pteridine as one donor, and incorporation of one atom of oxygen into the other donor
D      <a href="/dbget-bin/www_bget?ec:1.14.16.1">1.14.16.1</a>  phenylalanine 4-monooxygenase
D      <a href="/dbget-bin/www_bget?ec:1.14.16.2">1.14.16.2</a>  tyrosine 3-monooxygenase
D      <a href="/dbget-bin/www_bget?ec:1.14.16.3">1.14.16.3</a>  anthranilate 3-monooxygenase
D      <a href="/dbget-bin/www_bget?ec:1.14.16.4">1.14.16.4</a>  tryptophan 5-monooxygenase
E        comp431658_c0_seq1|tryptophan; <a href="/dbget-bin/www_bget?ko:K00502">K00502</a>  TPH1_2; tryptophan 5-monooxygenase [EC:1.14.16.4]
D      <a href="/dbget-bin/www_bget?ec:1.14.16.5">1.14.16.5</a>  alkylglycerol monooxygenase
E        comp129188_c0_seq2|alkylglycerol; <a href="/dbget-bin/www_bget?ko:K15537">K15537</a>  AGMO; alkylglycerol monooxygenase [EC:1.14.16.5]
D      <a href="/dbget-bin/www_bget?ec:1.14.16.6">1.14.16.6</a>  mandelate 4-monooxygenase
D      1.14.16.-  
C    1.14.17  With reduced ascorbate as one donor, and incorporation of one atom of oxygen into the other donor
D      <a href="/dbget-bin/www_bget?ec:1.14.17.1">1.14.17.1</a>  dopamine beta-monooxygenase
D      <a href="/dbget-bin/www_bget?ec:1.14.17.3">1.14.17.3</a>  peptidylglycine monooxygenase
E        comp142374_c0_seq4|peptidyl-glycine; <a href="/dbget-bin/www_bget?ko:K00504">K00504</a>  E1.14.17.3; peptidylglycine monooxygenase [EC:1.14.17.3]
E        comp142374_c0_seq10|peptidyl-glycine; <a href="/dbget-bin/www_bget?ko:K00504">K00504</a>  E1.14.17.3; peptidylglycine monooxygenase [EC:1.14.17.3]
E        comp142374_c0_seq15|peptidyl-glycine; <a href="/dbget-bin/www_bget?ko:K00504">K00504</a>  E1.14.17.3; peptidylglycine monooxygenase [EC:1.14.17.3]
E        comp142374_c0_seq17|peptidyl-glycine; <a href="/dbget-bin/www_bget?ko:K00504">K00504</a>  E1.14.17.3; peptidylglycine monooxygenase [EC:1.14.17.3]
E        comp142374_c0_seq19|peptidyl-glycine; <a href="/dbget-bin/www_bget?ko:K00504">K00504</a>  E1.14.17.3; peptidylglycine monooxygenase [EC:1.14.17.3]
E        comp142374_c0_seq24|peptidyl-glycine; <a href="/dbget-bin/www_bget?ko:K00504">K00504</a>  E1.14.17.3; peptidylglycine monooxygenase [EC:1.14.17.3]
E        comp142374_c0_seq25|peptidyl-glycine; <a href="/dbget-bin/www_bget?ko:K00504">K00504</a>  E1.14.17.3; peptidylglycine monooxygenase [EC:1.14.17.3]
E        comp142374_c0_seq27|peptidyl-glycine; <a href="/dbget-bin/www_bget?ko:K00504">K00504</a>  E1.14.17.3; peptidylglycine monooxygenase [EC:1.14.17.3]
E        comp142374_c0_seq28|peptidyl-glycine; <a href="/dbget-bin/www_bget?ko:K00504">K00504</a>  E1.14.17.3; peptidylglycine monooxygenase [EC:1.14.17.3]
E        comp142374_c0_seq31|peptidyl-glycine; <a href="/dbget-bin/www_bget?ko:K00504">K00504</a>  E1.14.17.3; peptidylglycine monooxygenase [EC:1.14.17.3]
D      <a href="/dbget-bin/www_bget?ec:1.14.17.4">1.14.17.4</a>  aminocyclopropanecarboxylate oxidase
C    1.14.18  With another compound as one donor, and incorporation of one atom of oxygen into the other donor
D      <a href="/dbget-bin/www_bget?ec:1.14.18.1">1.14.18.1</a>  tyrosinase
D      <a href="/dbget-bin/www_bget?ec:1.14.18.2">1.14.18.2</a>  CMP-N-acetylneuraminate monooxygenase
E        comp143740_c2_seq3|cytidine; <a href="/dbget-bin/www_bget?ko:K08080">K08080</a>  CMAH; CMP-N-acetylneuraminate monooxygenase [EC:1.14.18.2]
E        comp143740_c2_seq4|cytidine; <a href="/dbget-bin/www_bget?ko:K08080">K08080</a>  CMAH; CMP-N-acetylneuraminate monooxygenase [EC:1.14.18.2]
E        comp143740_c2_seq7|cytidine; <a href="/dbget-bin/www_bget?ko:K08080">K08080</a>  CMAH; CMP-N-acetylneuraminate monooxygenase [EC:1.14.18.2]
E        comp143740_c2_seq10|cytidine; <a href="/dbget-bin/www_bget?ko:K08080">K08080</a>  CMAH; CMP-N-acetylneuraminate monooxygenase [EC:1.14.18.2]
E        comp143740_c2_seq17|cytidine; <a href="/dbget-bin/www_bget?ko:K08080">K08080</a>  CMAH; CMP-N-acetylneuraminate monooxygenase [EC:1.14.18.2]
D      <a href="/dbget-bin/www_bget?ec:1.14.18.3">1.14.18.3</a>  methane monooxygenase (particulate)
D      1.14.18.-  
E        comp142407_c0_seq5|-dihydroxyindole-2-carboxylic; <a href="/dbget-bin/www_bget?ko:K00506">K00506</a>  TYRP1; tyrosinase-related protein 1 [EC:1.14.18.-]
E        comp522154_c0_seq1|tyrosinase-related; <a href="/dbget-bin/www_bget?ko:K00506">K00506</a>  TYRP1; tyrosinase-related protein 1 [EC:1.14.18.-]
C    1.14.19  With oxidation of a pair of donors resulting in the reduction of O2 to two molecules of water
D      <a href="/dbget-bin/www_bget?ec:1.14.19.1">1.14.19.1</a>  stearoyl-CoA 9-desaturase
E        comp95866_c0_seq1|stearoyl-; <a href="/dbget-bin/www_bget?ko:K00507">K00507</a>  SCD, desC; stearoyl-CoA desaturase (delta-9 desaturase) [EC:1.14.19.1]
E        comp136925_c0_seq1|stearoyl-; <a href="/dbget-bin/www_bget?ko:K00507">K00507</a>  SCD, desC; stearoyl-CoA desaturase (delta-9 desaturase) [EC:1.14.19.1]
E        comp136925_c0_seq2|stearoyl-; <a href="/dbget-bin/www_bget?ko:K00507">K00507</a>  SCD, desC; stearoyl-CoA desaturase (delta-9 desaturase) [EC:1.14.19.1]
E        comp136925_c0_seq3|stearoyl-; <a href="/dbget-bin/www_bget?ko:K00507">K00507</a>  SCD, desC; stearoyl-CoA desaturase (delta-9 desaturase) [EC:1.14.19.1]
E        comp136925_c0_seq5|stearoyl-; <a href="/dbget-bin/www_bget?ko:K00507">K00507</a>  SCD, desC; stearoyl-CoA desaturase (delta-9 desaturase) [EC:1.14.19.1]
E        comp136925_c0_seq6|stearoyl-; <a href="/dbget-bin/www_bget?ko:K00507">K00507</a>  SCD, desC; stearoyl-CoA desaturase (delta-9 desaturase) [EC:1.14.19.1]
E        comp136925_c0_seq7|stearoyl-; <a href="/dbget-bin/www_bget?ko:K00507">K00507</a>  SCD, desC; stearoyl-CoA desaturase (delta-9 desaturase) [EC:1.14.19.1]
E        comp140714_c0_seq5|stearoyl-; <a href="/dbget-bin/www_bget?ko:K00507">K00507</a>  SCD, desC; stearoyl-CoA desaturase (delta-9 desaturase) [EC:1.14.19.1]
E        comp140714_c0_seq6|stearoyl-; <a href="/dbget-bin/www_bget?ko:K00507">K00507</a>  SCD, desC; stearoyl-CoA desaturase (delta-9 desaturase) [EC:1.14.19.1]
D      <a href="/dbget-bin/www_bget?ec:1.14.19.2">1.14.19.2</a>  acyl-[acyl-carrier-protein] desaturase
D      <a href="/dbget-bin/www_bget?ec:1.14.19.3">1.14.19.3</a>  linoleoyl-CoA desaturase
D      <a href="/dbget-bin/www_bget?ec:1.14.19.4">1.14.19.4</a>  Delta8-fatty-acid desaturase
D      <a href="/dbget-bin/www_bget?ec:1.14.19.5">1.14.19.5</a>  Delta11-fatty-acid desaturase
D      <a href="/dbget-bin/www_bget?ec:1.14.19.6">1.14.19.6</a>  Delta12-fatty-acid desaturase
D      <a href="/dbget-bin/www_bget?ec:1.14.19.7">1.14.19.7</a>  (S)-2-hydroxypropylphosphonic acid epoxidase
D      1.14.19.-  
E        comp132267_c0_seq2|fatty; <a href="/dbget-bin/www_bget?ko:K10226">K10226</a>  FADS2; fatty acid desaturase 2 (delta-6 desaturase) [EC:1.14.19.-]
C    1.14.20  With 2-oxoglutarate as one donor, and the other dehydrogenated
D      <a href="/dbget-bin/www_bget?ec:1.14.20.1">1.14.20.1</a>  deacetoxycephalosporin-C synthase
D      <a href="/dbget-bin/www_bget?ec:1.14.20.2">1.14.20.2</a>  2,4-dihydroxy-1,4-benzoxazin-3-one-glucoside dioxygenase
C    1.14.21  With NADH or NADPH as one donor, and the other dehydrogenated
D      <a href="/dbget-bin/www_bget?ec:1.14.21.1">1.14.21.1</a>  (S)-stylopine synthase
D      <a href="/dbget-bin/www_bget?ec:1.14.21.2">1.14.21.2</a>  (S)-cheilanthifoline synthase
D      <a href="/dbget-bin/www_bget?ec:1.14.21.3">1.14.21.3</a>  berbamunine synthase
D      <a href="/dbget-bin/www_bget?ec:1.14.21.4">1.14.21.4</a>  salutaridine synthase
D      <a href="/dbget-bin/www_bget?ec:1.14.21.5">1.14.21.5</a>  (S)-canadine synthase
D      <a href="/dbget-bin/www_bget?ec:1.14.21.6">1.14.21.6</a>  lathosterol oxidase
E        comp144072_c0_seq2|lathosterol; <a href="/dbget-bin/www_bget?ko:K00227">K00227</a>  SC5DL, ERG3; lathosterol oxidase [EC:1.14.21.6]
D      <a href="/dbget-bin/www_bget?ec:1.14.21.7">1.14.21.7</a>  biflaviolin synthase
D      <a href="/dbget-bin/www_bget?ec:1.14.21.8">1.14.21.8</a>  pseudobaptigenin synthase
D      1.14.21.-  
C    1.14.99  Miscellaneous
D      <a href="/dbget-bin/www_bget?ec:1.14.99.1">1.14.99.1</a>  prostaglandin-endoperoxide synthase
E        comp127620_c0_seq2|prostaglandin; <a href="/dbget-bin/www_bget?ko:K00509">K00509</a>  PTGS1, COX1; prostaglandin-endoperoxide synthase 1 [EC:1.14.99.1]
E        comp127986_c0_seq3|prostaglandin; <a href="/dbget-bin/www_bget?ko:K11987">K11987</a>  PTGS2, COX2; prostaglandin-endoperoxide synthase 2 [EC:1.14.99.1]
D      <a href="/dbget-bin/www_bget?ec:1.14.99.2">1.14.99.2</a>  kynurenine 7,8-hydroxylase
D      <a href="/dbget-bin/www_bget?ec:1.14.99.3">1.14.99.3</a>  heme oxygenase
E        comp114927_c0_seq1|heme; <a href="/dbget-bin/www_bget?ko:K00510">K00510</a>  HMOX, hmuO, ho; heme oxygenase [EC:1.14.99.3]
E        comp125898_c0_seq1|heme; <a href="/dbget-bin/www_bget?ko:K00510">K00510</a>  HMOX, hmuO, ho; heme oxygenase [EC:1.14.99.3]
E        comp125898_c0_seq3|heme; <a href="/dbget-bin/www_bget?ko:K00510">K00510</a>  HMOX, hmuO, ho; heme oxygenase [EC:1.14.99.3]
E        comp135616_c0_seq1|heme; <a href="/dbget-bin/www_bget?ko:K00510">K00510</a>  HMOX, hmuO, ho; heme oxygenase [EC:1.14.99.3]
E        comp135616_c0_seq2|heme; <a href="/dbget-bin/www_bget?ko:K00510">K00510</a>  HMOX, hmuO, ho; heme oxygenase [EC:1.14.99.3]
E        comp142649_c1_seq5|heme; <a href="/dbget-bin/www_bget?ko:K00510">K00510</a>  HMOX, hmuO, ho; heme oxygenase [EC:1.14.99.3]
E        comp142649_c1_seq13|heme; <a href="/dbget-bin/www_bget?ko:K00510">K00510</a>  HMOX, hmuO, ho; heme oxygenase [EC:1.14.99.3]
E        comp142649_c1_seq23|heme; <a href="/dbget-bin/www_bget?ko:K00510">K00510</a>  HMOX, hmuO, ho; heme oxygenase [EC:1.14.99.3]
E        comp142649_c1_seq42|heme; <a href="/dbget-bin/www_bget?ko:K00510">K00510</a>  HMOX, hmuO, ho; heme oxygenase [EC:1.14.99.3]
D      <a href="/dbget-bin/www_bget?ec:1.14.99.4">1.14.99.4</a>  progesterone monooxygenase
D      <a href="/dbget-bin/www_bget?ec:1.14.99.9">1.14.99.9</a>  steroid 17alpha-monooxygenase
E        comp115880_c0_seq1|cytochrome; <a href="/dbget-bin/www_bget?ko:K00512">K00512</a>  CYP17; cytochrome P450, family 17, subfamily A (steroid 17alpha-monooxygenase) [EC:1.14.99.9]
E        comp115880_c0_seq5|cytochrome; <a href="/dbget-bin/www_bget?ko:K00512">K00512</a>  CYP17; cytochrome P450, family 17, subfamily A (steroid 17alpha-monooxygenase) [EC:1.14.99.9]
D      <a href="/dbget-bin/www_bget?ec:1.14.99.10">1.14.99.10</a>  steroid 21-monooxygenase
E        comp122299_c0_seq6|steroid; <a href="/dbget-bin/www_bget?ko:K00513">K00513</a>  CYP21; cytochrome P450, family 21, subfamily A (steroid 21-monooxygenase) [EC:1.14.99.10]
E        comp122299_c0_seq11|steroid; <a href="/dbget-bin/www_bget?ko:K00513">K00513</a>  CYP21; cytochrome P450, family 21, subfamily A (steroid 21-monooxygenase) [EC:1.14.99.10]
D      <a href="/dbget-bin/www_bget?ec:1.14.99.11">1.14.99.11</a>  estradiol 6beta-monooxygenase
D      <a href="/dbget-bin/www_bget?ec:1.14.99.12">1.14.99.12</a>  androst-4-ene-3,17-dione monooxygenase
D      <a href="/dbget-bin/www_bget?ec:1.14.99.14">1.14.99.14</a>  progesterone 11alpha-monooxygenase
D      <a href="/dbget-bin/www_bget?ec:1.14.99.15">1.14.99.15</a>  4-methoxybenzoate monooxygenase (O-demethylating)
D      <a href="/dbget-bin/www_bget?ec:1.14.99.19">1.14.99.19</a>  plasmanylethanolamine desaturase
D      <a href="/dbget-bin/www_bget?ec:1.14.99.20">1.14.99.20</a>  phylloquinone monooxygenase (2,3-epoxidizing)
D      <a href="/dbget-bin/www_bget?ec:1.14.99.21">1.14.99.21</a>  Latia-luciferin monooxygenase (demethylating)
D      <a href="/dbget-bin/www_bget?ec:1.14.99.22">1.14.99.22</a>  ecdysone 20-monooxygenase
D      <a href="/dbget-bin/www_bget?ec:1.14.99.23">1.14.99.23</a>  3-hydroxybenzoate 2-monooxygenase
D      <a href="/dbget-bin/www_bget?ec:1.14.99.24">1.14.99.24</a>  steroid 9alpha-monooxygenase
D      <a href="/dbget-bin/www_bget?ec:1.14.99.26">1.14.99.26</a>  2-hydroxypyridine 5-monooxygenase
D      <a href="/dbget-bin/www_bget?ec:1.14.99.27">1.14.99.27</a>  juglone 3-monooxygenase
D      <a href="/dbget-bin/www_bget?ec:1.14.99.29">1.14.99.29</a>  deoxyhypusine monooxygenase
E        comp141012_c0_seq1|deoxyhypusine; <a href="/dbget-bin/www_bget?ko:K06072">K06072</a>  E1.14.99.29, DOHH; deoxyhypusine monooxygenase [EC:1.14.99.29]
D      <a href="/dbget-bin/www_bget?ec:1.14.99.31">1.14.99.31</a>  myristoyl-CoA 11-(E) desaturase
D      <a href="/dbget-bin/www_bget?ec:1.14.99.32">1.14.99.32</a>  myristoyl-CoA 11-(Z) desaturase
D      <a href="/dbget-bin/www_bget?ec:1.14.99.33">1.14.99.33</a>  Delta12-fatty acid dehydrogenase
D      <a href="/dbget-bin/www_bget?ec:1.14.99.34">1.14.99.34</a>  monoprenyl isoflavone epoxidase
D      <a href="/dbget-bin/www_bget?ec:1.14.99.35">1.14.99.35</a>  thiophene-2-carbonyl-CoA monooxygenase
D      <a href="/dbget-bin/www_bget?ec:1.14.99.36">1.14.99.36</a>  beta-carotene 15,15'-monooxygenase
E        comp131084_c0_seq1|-carotene; <a href="/dbget-bin/www_bget?ko:K00515">K00515</a>  BCMO1, BCDO1; beta-carotene 15,15'-monooxygenase [EC:1.14.99.36]
D      <a href="/dbget-bin/www_bget?ec:1.14.99.37">1.14.99.37</a>  taxadiene 5alpha-hydroxylase
D      <a href="/dbget-bin/www_bget?ec:1.14.99.38">1.14.99.38</a>  cholesterol 25-hydroxylase
E        comp61565_c0_seq1|cholesterol; <a href="/dbget-bin/www_bget?ko:K10223">K10223</a>  CH25H; cholesterol 25-hydroxylase [EC:1.14.99.38]
D      <a href="/dbget-bin/www_bget?ec:1.14.99.39">1.14.99.39</a>  ammonia monooxygenase
D      <a href="/dbget-bin/www_bget?ec:1.14.99.40">1.14.99.40</a>  5,6-dimethylbenzimidazole synthase
D      <a href="/dbget-bin/www_bget?ec:1.14.99.41">1.14.99.41</a>  all-trans-8'-apo-beta-carotenal 15,15'-oxygenase
D      <a href="/dbget-bin/www_bget?ec:1.14.99.42">1.14.99.42</a>  zeaxanthin 7,8-dioxygenase
D      <a href="/dbget-bin/www_bget?ec:1.14.99.43">1.14.99.43</a>  beta-amyrin 24-hydroxylase
D      <a href="/dbget-bin/www_bget?ec:1.14.99.44">1.14.99.44</a>  diapolycopene oxygenase
D      <a href="/dbget-bin/www_bget?ec:1.14.99.45">1.14.99.45</a>  carotene epsilon-monooxygenase
D      <a href="/dbget-bin/www_bget?ec:1.14.99.46">1.14.99.46</a>  pyrimidine oxygenase
D      <a href="/dbget-bin/www_bget?ec:1.14.99.47">1.14.99.47</a>  (+)-larreatricin hydroxylase
D      1.14.99.-  
E        comp136559_c1_seq1|-carotene; <a href="/dbget-bin/www_bget?ko:K10252">K10252</a>  BCDO2; beta,beta-carotene 9',10'-dioxygenase [EC:1.14.99.-]
C    1.14.-  Acting on paired donors with incorporation of molecular oxygen
D      1.14.-.-  
E        comp129977_c0_seq1|sphingolipid; <a href="/dbget-bin/www_bget?ko:K04712">K04712</a>  DEGS; sphingolipid delta-4 desaturase [EC:1.14.-.-]
B  1.15  Acting on superoxide as acceptor
C    1.15.1  Acting on superoxide as acceptor (only sub-subclass identified to date)
D      <a href="/dbget-bin/www_bget?ec:1.15.1.1">1.15.1.1</a>  superoxide dismutase
E        comp137133_c0_seq1|manganese; <a href="/dbget-bin/www_bget?ko:K04564">K04564</a>  SOD2; superoxide dismutase, Fe-Mn family [EC:1.15.1.1]
E        comp137133_c0_seq2|manganese; <a href="/dbget-bin/www_bget?ko:K04564">K04564</a>  SOD2; superoxide dismutase, Fe-Mn family [EC:1.15.1.1]
E        comp137133_c0_seq3|manganese; <a href="/dbget-bin/www_bget?ko:K04564">K04564</a>  SOD2; superoxide dismutase, Fe-Mn family [EC:1.15.1.1]
E        comp137133_c0_seq4|manganese; <a href="/dbget-bin/www_bget?ko:K04564">K04564</a>  SOD2; superoxide dismutase, Fe-Mn family [EC:1.15.1.1]
E        comp137133_c0_seq5|manganese; <a href="/dbget-bin/www_bget?ko:K04564">K04564</a>  SOD2; superoxide dismutase, Fe-Mn family [EC:1.15.1.1]
E        comp137133_c0_seq6|manganese; <a href="/dbget-bin/www_bget?ko:K04564">K04564</a>  SOD2; superoxide dismutase, Fe-Mn family [EC:1.15.1.1]
E        comp137133_c0_seq7|manganese; <a href="/dbget-bin/www_bget?ko:K04564">K04564</a>  SOD2; superoxide dismutase, Fe-Mn family [EC:1.15.1.1]
E        comp137133_c0_seq8|manganese; <a href="/dbget-bin/www_bget?ko:K04564">K04564</a>  SOD2; superoxide dismutase, Fe-Mn family [EC:1.15.1.1]
E        comp137133_c0_seq9|manganese; <a href="/dbget-bin/www_bget?ko:K04564">K04564</a>  SOD2; superoxide dismutase, Fe-Mn family [EC:1.15.1.1]
E        comp34938_c0_seq1|copper; <a href="/dbget-bin/www_bget?ko:K04565">K04565</a>  SOD1; superoxide dismutase, Cu-Zn family [EC:1.15.1.1]
E        comp91448_c0_seq1|superoxide; <a href="/dbget-bin/www_bget?ko:K04565">K04565</a>  SOD1; superoxide dismutase, Cu-Zn family [EC:1.15.1.1]
E        comp91448_c0_seq2|superoxide; <a href="/dbget-bin/www_bget?ko:K04565">K04565</a>  SOD1; superoxide dismutase, Cu-Zn family [EC:1.15.1.1]
E        comp144643_c1_seq3|superoxide; <a href="/dbget-bin/www_bget?ko:K04565">K04565</a>  SOD1; superoxide dismutase, Cu-Zn family [EC:1.15.1.1]
E        comp130012_c0_seq1|extracellular; <a href="/dbget-bin/www_bget?ko:K16627">K16627</a>  SOD3; superoxide dismutase, Cu-Zn family [EC:1.15.1.1]
E        comp130012_c0_seq2|extracellular; <a href="/dbget-bin/www_bget?ko:K16627">K16627</a>  SOD3; superoxide dismutase, Cu-Zn family [EC:1.15.1.1]
E        comp130012_c0_seq3|extracellular; <a href="/dbget-bin/www_bget?ko:K16627">K16627</a>  SOD3; superoxide dismutase, Cu-Zn family [EC:1.15.1.1]
D      <a href="/dbget-bin/www_bget?ec:1.15.1.2">1.15.1.2</a>  superoxide reductase
C    1.15.-  Acting on superoxide as acceptor
D      1.15.-.-  
B  1.16  Oxidizing metal ions
C    1.16.1  With NAD+ or NADP+ as acceptor
D      <a href="/dbget-bin/www_bget?ec:1.16.1.1">1.16.1.1</a>  mercury(II) reductase
D      <a href="/dbget-bin/www_bget?ec:1.16.1.2">1.16.1.2</a>  diferric-transferrin reductase
D      <a href="/dbget-bin/www_bget?ec:1.16.1.3">1.16.1.3</a>  aquacobalamin reductase
D      <a href="/dbget-bin/www_bget?ec:1.16.1.4">1.16.1.4</a>  cob(II)alamin reductase
D      <a href="/dbget-bin/www_bget?ec:1.16.1.5">1.16.1.5</a>  aquacobalamin reductase (NADPH)
D      <a href="/dbget-bin/www_bget?ec:1.16.1.6">1.16.1.6</a>  cyanocobalamin reductase (cyanide-eliminating)
D      <a href="/dbget-bin/www_bget?ec:1.16.1.7">1.16.1.7</a>  ferric-chelate reductase (NADH)
D      <a href="/dbget-bin/www_bget?ec:1.16.1.8">1.16.1.8</a>  [methionine synthase] reductase
E        comp143853_c2_seq2|methionine; <a href="/dbget-bin/www_bget?ko:K00597">K00597</a>  E1.16.1.8; [methionine synthase] reductase [EC:1.16.1.8]
E        comp143853_c2_seq6|methionine; <a href="/dbget-bin/www_bget?ko:K00597">K00597</a>  E1.16.1.8; [methionine synthase] reductase [EC:1.16.1.8]
E        comp143853_c2_seq8|methionine; <a href="/dbget-bin/www_bget?ko:K00597">K00597</a>  E1.16.1.8; [methionine synthase] reductase [EC:1.16.1.8]
E        comp143853_c2_seq22|methionine; <a href="/dbget-bin/www_bget?ko:K00597">K00597</a>  E1.16.1.8; [methionine synthase] reductase [EC:1.16.1.8]
E        comp143853_c2_seq27|methionine; <a href="/dbget-bin/www_bget?ko:K00597">K00597</a>  E1.16.1.8; [methionine synthase] reductase [EC:1.16.1.8]
D      <a href="/dbget-bin/www_bget?ec:1.16.1.9">1.16.1.9</a>  ferric-chelate reductase (NADPH)
D      1.16.1.-  
E        comp139926_c0_seq5|six; <a href="/dbget-bin/www_bget?ko:K14737">K14737</a>  STEAP1; metalloreductase STEAP1 [EC:1.16.1.-]
E        comp139926_c0_seq17|metalloreductase; <a href="/dbget-bin/www_bget?ko:K14737">K14737</a>  STEAP1; metalloreductase STEAP1 [EC:1.16.1.-]
E        comp139926_c0_seq23|six; <a href="/dbget-bin/www_bget?ko:K14737">K14737</a>  STEAP1; metalloreductase STEAP1 [EC:1.16.1.-]
E        comp139926_c1_seq1|metalloreductase; <a href="/dbget-bin/www_bget?ko:K14738">K14738</a>  STEAP2; metalloreductase STEAP2 [EC:1.16.1.-]
E        comp139926_c1_seq7|metalloreductase; <a href="/dbget-bin/www_bget?ko:K14738">K14738</a>  STEAP2; metalloreductase STEAP2 [EC:1.16.1.-]
E        comp139926_c1_seq11|metalloreductase; <a href="/dbget-bin/www_bget?ko:K14738">K14738</a>  STEAP2; metalloreductase STEAP2 [EC:1.16.1.-]
E        comp139926_c1_seq14|metalloreductase; <a href="/dbget-bin/www_bget?ko:K14738">K14738</a>  STEAP2; metalloreductase STEAP2 [EC:1.16.1.-]
E        comp139926_c1_seq15|metalloreductase; <a href="/dbget-bin/www_bget?ko:K14738">K14738</a>  STEAP2; metalloreductase STEAP2 [EC:1.16.1.-]
E        comp139926_c1_seq16|metalloreductase; <a href="/dbget-bin/www_bget?ko:K14738">K14738</a>  STEAP2; metalloreductase STEAP2 [EC:1.16.1.-]
E        comp139926_c1_seq34|metalloreductase; <a href="/dbget-bin/www_bget?ko:K14738">K14738</a>  STEAP2; metalloreductase STEAP2 [EC:1.16.1.-]
C    1.16.3  With oxygen as acceptor
D      <a href="/dbget-bin/www_bget?ec:1.16.3.1">1.16.3.1</a>  ferroxidase
E        comp140608_c0_seq3|heavy; <a href="/dbget-bin/www_bget?ko:K00522">K00522</a>  FTH1; ferritin heavy chain [EC:1.16.3.1]
E        comp140608_c0_seq4|heavy; <a href="/dbget-bin/www_bget?ko:K00522">K00522</a>  FTH1; ferritin heavy chain [EC:1.16.3.1]
E        comp142141_c0_seq5|middle; <a href="/dbget-bin/www_bget?ko:K00522">K00522</a>  FTH1; ferritin heavy chain [EC:1.16.3.1]
E        comp142141_c0_seq25|middle; <a href="/dbget-bin/www_bget?ko:K00522">K00522</a>  FTH1; ferritin heavy chain [EC:1.16.3.1]
E        comp142141_c0_seq35|middle; <a href="/dbget-bin/www_bget?ko:K00522">K00522</a>  FTH1; ferritin heavy chain [EC:1.16.3.1]
E        comp142141_c0_seq44|middle; <a href="/dbget-bin/www_bget?ko:K00522">K00522</a>  FTH1; ferritin heavy chain [EC:1.16.3.1]
C    1.16.5  With a quinone or similar compound as acceptor
D      <a href="/dbget-bin/www_bget?ec:1.16.5.1">1.16.5.1</a>  ascorbate ferrireductase (transmembrane)
C    1.16.8  With a flavin as acceptor
D      <a href="/dbget-bin/www_bget?ec:1.16.8.1">1.16.8.1</a>  cob(II)yrinic acid a,c-diamide reductase
C    1.16.9  With a copper protein as acceptor
D      <a href="/dbget-bin/www_bget?ec:1.16.9.1">1.16.9.1</a>  iron:rusticyanin reductase
B  1.17  Acting on CH or CH2 groups
C    1.17.1  With NAD+ or NADP+ as acceptor
D      <a href="/dbget-bin/www_bget?ec:1.17.1.1">1.17.1.1</a>  CDP-4-dehydro-6-deoxyglucose reductase
D      <a href="/dbget-bin/www_bget?ec:1.17.1.2">1.17.1.2</a>  4-hydroxy-3-methylbut-2-enyl diphosphate reductase
D      <a href="/dbget-bin/www_bget?ec:1.17.1.3">1.17.1.3</a>  leucoanthocyanidin reductase
D      <a href="/dbget-bin/www_bget?ec:1.17.1.4">1.17.1.4</a>  xanthine dehydrogenase
D      <a href="/dbget-bin/www_bget?ec:1.17.1.5">1.17.1.5</a>  nicotinate dehydrogenase
D      <a href="/dbget-bin/www_bget?ec:1.17.1.7">1.17.1.7</a>  3-oxo-5,6-dehydrosuberyl-CoA semialdehyde dehydrogenase
D      <a href="/dbget-bin/www_bget?ec:1.17.1.8">1.17.1.8</a>  4-hydroxy-tetrahydrodipicolinate reductase
C    1.17.2  With a cytochrome as acceptor
D      <a href="/dbget-bin/www_bget?ec:1.17.2.1">1.17.2.1</a>  nicotinate dehydrogenase (cytochrome)
D      <a href="/dbget-bin/www_bget?ec:1.17.2.2">1.17.2.2</a>  lupanine 17-hydroxylase (cytochrome c)
C    1.17.3  With oxygen as acceptor
D      <a href="/dbget-bin/www_bget?ec:1.17.3.1">1.17.3.1</a>  pteridine oxidase
D      <a href="/dbget-bin/www_bget?ec:1.17.3.2">1.17.3.2</a>  xanthine oxidase
D      <a href="/dbget-bin/www_bget?ec:1.17.3.3">1.17.3.3</a>  6-hydroxynicotinate dehydrogenase
C    1.17.4  With a disulfide as acceptor
D      <a href="/dbget-bin/www_bget?ec:1.17.4.1">1.17.4.1</a>  ribonucleoside-diphosphate reductase
E        comp136344_c0_seq7|ribonucleoside-diphosphate; <a href="/dbget-bin/www_bget?ko:K10807">K10807</a>  RRM1; ribonucleoside-diphosphate reductase subunit M1 [EC:1.17.4.1]
E        comp136344_c0_seq8|ribonucleoside-diphosphate; <a href="/dbget-bin/www_bget?ko:K10807">K10807</a>  RRM1; ribonucleoside-diphosphate reductase subunit M1 [EC:1.17.4.1]
E        comp134433_c0_seq1|ribonucleoside-diphosphate; <a href="/dbget-bin/www_bget?ko:K10808">K10808</a>  RRM2; ribonucleoside-diphosphate reductase subunit M2 [EC:1.17.4.1]
E        comp144336_c3_seq1|ribonucleoside-diphosphate; <a href="/dbget-bin/www_bget?ko:K10808">K10808</a>  RRM2; ribonucleoside-diphosphate reductase subunit M2 [EC:1.17.4.1]
E        comp144336_c3_seq8|rho; <a href="/dbget-bin/www_bget?ko:K10808">K10808</a>  RRM2; ribonucleoside-diphosphate reductase subunit M2 [EC:1.17.4.1]
E        comp144336_c3_seq9|rho; <a href="/dbget-bin/www_bget?ko:K10808">K10808</a>  RRM2; ribonucleoside-diphosphate reductase subunit M2 [EC:1.17.4.1]
E        comp144336_c3_seq16|rho; <a href="/dbget-bin/www_bget?ko:K10808">K10808</a>  RRM2; ribonucleoside-diphosphate reductase subunit M2 [EC:1.17.4.1]
E        comp144336_c3_seq19|rho; <a href="/dbget-bin/www_bget?ko:K10808">K10808</a>  RRM2; ribonucleoside-diphosphate reductase subunit M2 [EC:1.17.4.1]
E        comp144336_c3_seq32|ribonucleoside-diphosphate; <a href="/dbget-bin/www_bget?ko:K10808">K10808</a>  RRM2; ribonucleoside-diphosphate reductase subunit M2 [EC:1.17.4.1]
E        comp144336_c3_seq34|rho; <a href="/dbget-bin/www_bget?ko:K10808">K10808</a>  RRM2; ribonucleoside-diphosphate reductase subunit M2 [EC:1.17.4.1]
E        comp144336_c3_seq48|rho; <a href="/dbget-bin/www_bget?ko:K10808">K10808</a>  RRM2; ribonucleoside-diphosphate reductase subunit M2 [EC:1.17.4.1]
E        comp144336_c3_seq49|rho; <a href="/dbget-bin/www_bget?ko:K10808">K10808</a>  RRM2; ribonucleoside-diphosphate reductase subunit M2 [EC:1.17.4.1]
E        comp144336_c3_seq52|ribonucleoside-diphosphate; <a href="/dbget-bin/www_bget?ko:K10808">K10808</a>  RRM2; ribonucleoside-diphosphate reductase subunit M2 [EC:1.17.4.1]
E        comp144336_c3_seq57|rho; <a href="/dbget-bin/www_bget?ko:K10808">K10808</a>  RRM2; ribonucleoside-diphosphate reductase subunit M2 [EC:1.17.4.1]
E        comp144336_c3_seq58|rho; <a href="/dbget-bin/www_bget?ko:K10808">K10808</a>  RRM2; ribonucleoside-diphosphate reductase subunit M2 [EC:1.17.4.1]
E        comp144336_c3_seq59|ribonucleoside-diphosphate; <a href="/dbget-bin/www_bget?ko:K10808">K10808</a>  RRM2; ribonucleoside-diphosphate reductase subunit M2 [EC:1.17.4.1]
E        comp144336_c3_seq72|rho; <a href="/dbget-bin/www_bget?ko:K10808">K10808</a>  RRM2; ribonucleoside-diphosphate reductase subunit M2 [EC:1.17.4.1]
E        comp144336_c3_seq75|rho; <a href="/dbget-bin/www_bget?ko:K10808">K10808</a>  RRM2; ribonucleoside-diphosphate reductase subunit M2 [EC:1.17.4.1]
E        comp144336_c3_seq76|ribonucleoside-diphosphate; <a href="/dbget-bin/www_bget?ko:K10808">K10808</a>  RRM2; ribonucleoside-diphosphate reductase subunit M2 [EC:1.17.4.1]
E        comp144336_c3_seq79|ribonucleoside-diphosphate; <a href="/dbget-bin/www_bget?ko:K10808">K10808</a>  RRM2; ribonucleoside-diphosphate reductase subunit M2 [EC:1.17.4.1]
E        comp144336_c3_seq81|rho; <a href="/dbget-bin/www_bget?ko:K10808">K10808</a>  RRM2; ribonucleoside-diphosphate reductase subunit M2 [EC:1.17.4.1]
E        comp144336_c3_seq83|rho; <a href="/dbget-bin/www_bget?ko:K10808">K10808</a>  RRM2; ribonucleoside-diphosphate reductase subunit M2 [EC:1.17.4.1]
E        comp144336_c3_seq90|rho; <a href="/dbget-bin/www_bget?ko:K10808">K10808</a>  RRM2; ribonucleoside-diphosphate reductase subunit M2 [EC:1.17.4.1]
E        comp144336_c3_seq92|ribonucleoside-diphosphate; <a href="/dbget-bin/www_bget?ko:K10808">K10808</a>  RRM2; ribonucleoside-diphosphate reductase subunit M2 [EC:1.17.4.1]
E        comp144336_c3_seq106|rho; <a href="/dbget-bin/www_bget?ko:K10808">K10808</a>  RRM2; ribonucleoside-diphosphate reductase subunit M2 [EC:1.17.4.1]
E        comp144336_c3_seq112|rho; <a href="/dbget-bin/www_bget?ko:K10808">K10808</a>  RRM2; ribonucleoside-diphosphate reductase subunit M2 [EC:1.17.4.1]
D      <a href="/dbget-bin/www_bget?ec:1.17.4.2">1.17.4.2</a>  ribonucleoside-triphosphate reductase
C    1.17.5  With a quinone or similar compound as acceptor
D      <a href="/dbget-bin/www_bget?ec:1.17.5.1">1.17.5.1</a>  phenylacetyl-CoA dehydrogenase
D      <a href="/dbget-bin/www_bget?ec:1.17.5.2">1.17.5.2</a>  caffeine dehydrogenase
D      1.17.5.-  
C    1.17.7  With an iron-sulfur protein as acceptor
D      <a href="/dbget-bin/www_bget?ec:1.17.7.1">1.17.7.1</a>  (E)-4-hydroxy-3-methylbut-2-enyl-diphosphate synthase
D      <a href="/dbget-bin/www_bget?ec:1.17.7.2">1.17.7.2</a>  7-hydroxymethyl chlorophyll a reductase
C    1.17.99  With other acceptors
D      <a href="/dbget-bin/www_bget?ec:1.17.99.1">1.17.99.1</a>  4-methylphenol dehydrogenase (hydroxylating)
D      <a href="/dbget-bin/www_bget?ec:1.17.99.2">1.17.99.2</a>  ethylbenzene hydroxylase
D      <a href="/dbget-bin/www_bget?ec:1.17.99.3">1.17.99.3</a>  3alpha,7alpha,12alpha-trihydroxy-5beta-cholestanoyl-CoA 24-hydroxylase
D      <a href="/dbget-bin/www_bget?ec:1.17.99.4">1.17.99.4</a>  uracil/thymine dehydrogenase
D      <a href="/dbget-bin/www_bget?ec:1.17.99.5">1.17.99.5</a>  bile-acid 7alpha-dehydroxylase
C    1.17.-  Acting on CH or CH2 groups
D      1.17.-.-  
B  1.18  Acting on iron-sulfur proteins as donors
C    1.18.1  With NAD+ or NADP+ as acceptor
D      <a href="/dbget-bin/www_bget?ec:1.18.1.1">1.18.1.1</a>  rubredoxin---NAD+ reductase
D      <a href="/dbget-bin/www_bget?ec:1.18.1.2">1.18.1.2</a>  ferredoxin---NADP+ reductase
E        comp138145_c2_seq2|nadph:adrenodoxin; <a href="/dbget-bin/www_bget?ko:K00528">K00528</a>  E1.18.1.2, fpr; ferredoxin--NADP+ reductase [EC:1.18.1.2]
E        comp138145_c2_seq4|nadph:adrenodoxin; <a href="/dbget-bin/www_bget?ko:K00528">K00528</a>  E1.18.1.2, fpr; ferredoxin--NADP+ reductase [EC:1.18.1.2]
E        comp138145_c2_seq41|nadph:adrenodoxin; <a href="/dbget-bin/www_bget?ko:K00528">K00528</a>  E1.18.1.2, fpr; ferredoxin--NADP+ reductase [EC:1.18.1.2]
D      <a href="/dbget-bin/www_bget?ec:1.18.1.3">1.18.1.3</a>  ferredoxin---NAD+ reductase
D      <a href="/dbget-bin/www_bget?ec:1.18.1.4">1.18.1.4</a>  rubredoxin---NAD(P)+ reductase
D      <a href="/dbget-bin/www_bget?ec:1.18.1.5">1.18.1.5</a>  putidaredoxin---NAD+ reductase
D      <a href="/dbget-bin/www_bget?ec:1.18.1.6">1.18.1.6</a>  adrenodoxin-NADP+ reductase
D      1.18.1.-  
C    1.18.6  With dinitrogen as acceptor
D      <a href="/dbget-bin/www_bget?ec:1.18.6.1">1.18.6.1</a>  nitrogenase
C    1.18.-  Acting on iron-sulfur proteins as donors
D      1.18.-.-  
B  1.19  Acting on reduced flavodoxin as donor
C    1.19.6  With dinitrogen as acceptor
D      <a href="/dbget-bin/www_bget?ec:1.19.6.1">1.19.6.1</a>  nitrogenase (flavodoxin)
D      1.19.6.-  
B  1.20  Acting on phosphorus or arsenic in donors
C    1.20.1  With NAD+ or NADP+ as acceptor
D      <a href="/dbget-bin/www_bget?ec:1.20.1.1">1.20.1.1</a>  phosphonate dehydrogenase
C    1.20.2  With a cytochrome as acceptor
D      <a href="/dbget-bin/www_bget?ec:1.20.2.1">1.20.2.1</a>  arsenate reductase (cytochrome c)
C    1.20.4  With disulfide as acceptor
D      <a href="/dbget-bin/www_bget?ec:1.20.4.1">1.20.4.1</a>  arsenate reductase (glutaredoxin)
D      <a href="/dbget-bin/www_bget?ec:1.20.4.2">1.20.4.2</a>  methylarsonate reductase
D      <a href="/dbget-bin/www_bget?ec:1.20.4.3">1.20.4.3</a>  mycoredoxin
C    1.20.9  With a copper protein as acceptor
D      <a href="/dbget-bin/www_bget?ec:1.20.9.1">1.20.9.1</a>  arsenate reductase (azurin)
C    1.20.99  With other acceptors
D      <a href="/dbget-bin/www_bget?ec:1.20.99.1">1.20.99.1</a>  arsenate reductase (donor)
B  1.21  Acting on X-H and Y-H to form an X-Y bond
C    1.21.3  With oxygen as acceptor
D      <a href="/dbget-bin/www_bget?ec:1.21.3.1">1.21.3.1</a>  isopenicillin-N synthase
D      <a href="/dbget-bin/www_bget?ec:1.21.3.2">1.21.3.2</a>  columbamine oxidase
D      <a href="/dbget-bin/www_bget?ec:1.21.3.3">1.21.3.3</a>  reticuline oxidase
D      <a href="/dbget-bin/www_bget?ec:1.21.3.4">1.21.3.4</a>  sulochrin oxidase [(+)-bisdechlorogeodin-forming]
D      <a href="/dbget-bin/www_bget?ec:1.21.3.5">1.21.3.5</a>  sulochrin oxidase [(-)-bisdechlorogeodin-forming]
D      <a href="/dbget-bin/www_bget?ec:1.21.3.6">1.21.3.6</a>  aureusidin synthase
D      <a href="/dbget-bin/www_bget?ec:1.21.3.7">1.21.3.7</a>  tetrahydrocannabinolic acid synthase
D      <a href="/dbget-bin/www_bget?ec:1.21.3.8">1.21.3.8</a>  cannabidiolic acid synthase
C    1.21.4  With a disulfide as acceptor
D      <a href="/dbget-bin/www_bget?ec:1.21.4.1">1.21.4.1</a>  D-proline reductase (dithiol)
D      <a href="/dbget-bin/www_bget?ec:1.21.4.2">1.21.4.2</a>  glycine reductase
D      <a href="/dbget-bin/www_bget?ec:1.21.4.3">1.21.4.3</a>  sarcosine reductase
D      <a href="/dbget-bin/www_bget?ec:1.21.4.4">1.21.4.4</a>  betaine reductase
C    1.21.99  With other acceptors
D      <a href="/dbget-bin/www_bget?ec:1.21.99.1">1.21.99.1</a>  beta-cyclopiazonate dehydrogenase
C    1.21.-  Acting on X-H and Y-H to form an X-Y bond
D      1.21.-.-  
B  1.22  Acting on halogen in donors
C    1.22.1  With NAD+ or NADP+ as acceptor
D      <a href="/dbget-bin/www_bget?ec:1.22.1.1">1.22.1.1</a>  iodotyrosine deiodinase
B  1.23  Reducing C-O-C group as acceptor
C    1.23.1  With NADH or NADPH as donor (only sub-subclass identified to date)
D      <a href="/dbget-bin/www_bget?ec:1.23.1.1">1.23.1.1</a>  (+)-pinoresinol reductase
D      <a href="/dbget-bin/www_bget?ec:1.23.1.2">1.23.1.2</a>  (+)-lariciresinol reductase
D      <a href="/dbget-bin/www_bget?ec:1.23.1.3">1.23.1.3</a>  (-)-pinoresinol reductase
D      <a href="/dbget-bin/www_bget?ec:1.23.1.4">1.23.1.4</a>  (-)-lariciresinol reductase
B  1.97  Other oxidoreductases
C    1.97.1  Sole sub-subclass for oxidoreductases that do not belong in the other subclasses
D      <a href="/dbget-bin/www_bget?ec:1.97.1.1">1.97.1.1</a>  chlorate reductase
D      <a href="/dbget-bin/www_bget?ec:1.97.1.2">1.97.1.2</a>  pyrogallol hydroxytransferase
D      <a href="/dbget-bin/www_bget?ec:1.97.1.4">1.97.1.4</a>  [formate-C-acetyltransferase]-activating enzyme
D      <a href="/dbget-bin/www_bget?ec:1.97.1.8">1.97.1.8</a>  tetrachloroethene reductive dehalogenase
D      <a href="/dbget-bin/www_bget?ec:1.97.1.9">1.97.1.9</a>  selenate reductase
D      <a href="/dbget-bin/www_bget?ec:1.97.1.10">1.97.1.10</a>  thyroxine 5'-deiodinase
E        comp127641_c1_seq2|type; <a href="/dbget-bin/www_bget?ko:K01562">K01562</a>  E1.97.1.10; thyroxine 5'-deiodinase [EC:1.97.1.10]
E        comp140917_c2_seq15|ras-related; <a href="/dbget-bin/www_bget?ko:K01562">K01562</a>  E1.97.1.10; thyroxine 5'-deiodinase [EC:1.97.1.10]
D      <a href="/dbget-bin/www_bget?ec:1.97.1.11">1.97.1.11</a>  thyroxine 5-deiodinase
E        comp113337_c0_seq1|type; <a href="/dbget-bin/www_bget?ko:K07754">K07754</a>  E1.97.1.11, DIO3; thyroxine 5-deiodinase [EC:1.97.1.11]
D      <a href="/dbget-bin/www_bget?ec:1.97.1.12">1.97.1.12</a>  photosystem I
D      1.97.1.-  
B  1.-  
C    1.-.-  
D      1.-.-.-  
E        comp140172_c0_seq7|sulfide:quinone; <a href="/dbget-bin/www_bget?ko:K00540">K00540</a>  E1.-.-.- [EC:1.-.-.-]
E        comp140172_c0_seq12|sulfide:quinone; <a href="/dbget-bin/www_bget?ko:K00540">K00540</a>  E1.-.-.- [EC:1.-.-.-]
E        comp140172_c0_seq20|sulfide:quinone; <a href="/dbget-bin/www_bget?ko:K00540">K00540</a>  E1.-.-.- [EC:1.-.-.-]
E        comp140172_c0_seq26|sulfide:quinone; <a href="/dbget-bin/www_bget?ko:K00540">K00540</a>  E1.-.-.- [EC:1.-.-.-]
E        comp144984_c2_seq2|apoptosis-inducing; <a href="/dbget-bin/www_bget?ko:K04727">K04727</a>  PDCD8, AIF; programmed cell death 8 (apoptosis-inducing factor) [EC:1.-.-.-]
E        comp144984_c2_seq8|apoptosis-inducing; <a href="/dbget-bin/www_bget?ko:K04727">K04727</a>  PDCD8, AIF; programmed cell death 8 (apoptosis-inducing factor) [EC:1.-.-.-]
E        comp144984_c2_seq13|apoptosis-inducing; <a href="/dbget-bin/www_bget?ko:K04727">K04727</a>  PDCD8, AIF; programmed cell death 8 (apoptosis-inducing factor) [EC:1.-.-.-]
E        comp144984_c2_seq14|apoptosis-inducing; <a href="/dbget-bin/www_bget?ko:K04727">K04727</a>  PDCD8, AIF; programmed cell death 8 (apoptosis-inducing factor) [EC:1.-.-.-]
E        comp144984_c2_seq21|apoptosis-inducing; <a href="/dbget-bin/www_bget?ko:K04727">K04727</a>  PDCD8, AIF; programmed cell death 8 (apoptosis-inducing factor) [EC:1.-.-.-]
E        comp144984_c2_seq24|apoptosis-inducing; <a href="/dbget-bin/www_bget?ko:K04727">K04727</a>  PDCD8, AIF; programmed cell death 8 (apoptosis-inducing factor) [EC:1.-.-.-]
E        comp135706_c0_seq4|tumor; <a href="/dbget-bin/www_bget?ko:K10133">K10133</a>  TP53I3; tumor protein p53-inducible protein 3 [EC:1.-.-.-]
E        comp135706_c0_seq5|tumor; <a href="/dbget-bin/www_bget?ko:K10133">K10133</a>  TP53I3; tumor protein p53-inducible protein 3 [EC:1.-.-.-]
E        comp135706_c0_seq8|tumor; <a href="/dbget-bin/www_bget?ko:K10133">K10133</a>  TP53I3; tumor protein p53-inducible protein 3 [EC:1.-.-.-]
E        comp135706_c0_seq9|tumor; <a href="/dbget-bin/www_bget?ko:K10133">K10133</a>  TP53I3; tumor protein p53-inducible protein 3 [EC:1.-.-.-]
E        comp132727_c0_seq1|lysine-specific; <a href="/dbget-bin/www_bget?ko:K11450">K11450</a>  AOF2, LSD1; lysine-specific histone demethylase 1 [EC:1.-.-.-]
E        comp132727_c0_seq2|lysine; <a href="/dbget-bin/www_bget?ko:K11450">K11450</a>  AOF2, LSD1; lysine-specific histone demethylase 1 [EC:1.-.-.-]
E        comp132727_c0_seq3|lysine-specific; <a href="/dbget-bin/www_bget?ko:K11450">K11450</a>  AOF2, LSD1; lysine-specific histone demethylase 1 [EC:1.-.-.-]
E        comp131102_c0_seq8|cytochrome; <a href="/dbget-bin/www_bget?ko:K16295">K16295</a>  CYBASC3; cytochrome b ascorbate-dependent protein 3 [EC:1.-.-.-]
E        comp131102_c0_seq10|cytochrome; <a href="/dbget-bin/www_bget?ko:K16295">K16295</a>  CYBASC3; cytochrome b ascorbate-dependent protein 3 [EC:1.-.-.-]
#
A<b>2. Transferases</b>
B  2.1  Transferring one-carbon groups
C    2.1.1  Methyltransferases
D      <a href="/dbget-bin/www_bget?ec:2.1.1.1">2.1.1.1</a>  nicotinamide N-methyltransferase
E        comp141539_c4_seq7|indolethylamine; <a href="/dbget-bin/www_bget?ko:K00541">K00541</a>  NNMT; nicotinamide N-methyltransferase [EC:2.1.1.1]
E        comp141539_c4_seq14|indolethylamine; <a href="/dbget-bin/www_bget?ko:K00541">K00541</a>  NNMT; nicotinamide N-methyltransferase [EC:2.1.1.1]
E        comp141539_c4_seq20|indolethylamine; <a href="/dbget-bin/www_bget?ko:K00541">K00541</a>  NNMT; nicotinamide N-methyltransferase [EC:2.1.1.1]
E        comp141539_c4_seq36|indolethylamine; <a href="/dbget-bin/www_bget?ko:K00541">K00541</a>  NNMT; nicotinamide N-methyltransferase [EC:2.1.1.1]
D      <a href="/dbget-bin/www_bget?ec:2.1.1.2">2.1.1.2</a>  guanidinoacetate N-methyltransferase
E        comp145476_c0_seq3|guanidinoacetate; <a href="/dbget-bin/www_bget?ko:K00542">K00542</a>  GAMT; guanidinoacetate N-methyltransferase [EC:2.1.1.2]
E        comp145476_c0_seq5|guanidinoacetate; <a href="/dbget-bin/www_bget?ko:K00542">K00542</a>  GAMT; guanidinoacetate N-methyltransferase [EC:2.1.1.2]
D      <a href="/dbget-bin/www_bget?ec:2.1.1.3">2.1.1.3</a>  thetin---homocysteine S-methyltransferase
D      <a href="/dbget-bin/www_bget?ec:2.1.1.4">2.1.1.4</a>  acetylserotonin O-methyltransferase
D      <a href="/dbget-bin/www_bget?ec:2.1.1.5">2.1.1.5</a>  betaine---homocysteine S-methyltransferase
E        comp143926_c0_seq5|betaine--homocysteine; <a href="/dbget-bin/www_bget?ko:K00544">K00544</a>  BHMT; betaine-homocysteine S-methyltransferase [EC:2.1.1.5]
D      <a href="/dbget-bin/www_bget?ec:2.1.1.6">2.1.1.6</a>  catechol O-methyltransferase
E        comp143593_c4_seq2|catechol; <a href="/dbget-bin/www_bget?ko:K00545">K00545</a>  COMT; catechol O-methyltransferase [EC:2.1.1.6]
E        comp143593_c4_seq3|catechol; <a href="/dbget-bin/www_bget?ko:K00545">K00545</a>  COMT; catechol O-methyltransferase [EC:2.1.1.6]
E        comp143593_c4_seq4|catechol; <a href="/dbget-bin/www_bget?ko:K00545">K00545</a>  COMT; catechol O-methyltransferase [EC:2.1.1.6]
E        comp143593_c4_seq5|catechol; <a href="/dbget-bin/www_bget?ko:K00545">K00545</a>  COMT; catechol O-methyltransferase [EC:2.1.1.6]
E        comp143593_c4_seq6|catechol; <a href="/dbget-bin/www_bget?ko:K00545">K00545</a>  COMT; catechol O-methyltransferase [EC:2.1.1.6]
E        comp143593_c4_seq7|catechol; <a href="/dbget-bin/www_bget?ko:K00545">K00545</a>  COMT; catechol O-methyltransferase [EC:2.1.1.6]
E        comp143593_c4_seq8|catechol; <a href="/dbget-bin/www_bget?ko:K00545">K00545</a>  COMT; catechol O-methyltransferase [EC:2.1.1.6]
E        comp143593_c4_seq9|catechol; <a href="/dbget-bin/www_bget?ko:K00545">K00545</a>  COMT; catechol O-methyltransferase [EC:2.1.1.6]
E        comp143593_c4_seq10|catechol; <a href="/dbget-bin/www_bget?ko:K00545">K00545</a>  COMT; catechol O-methyltransferase [EC:2.1.1.6]
D      <a href="/dbget-bin/www_bget?ec:2.1.1.7">2.1.1.7</a>  nicotinate N-methyltransferase
D      <a href="/dbget-bin/www_bget?ec:2.1.1.8">2.1.1.8</a>  histamine N-methyltransferase
E        comp133471_c0_seq9|histamine; <a href="/dbget-bin/www_bget?ko:K00546">K00546</a>  E2.1.1.8, HNMT; histamine N-methyltransferase [EC:2.1.1.8]
E        comp133471_c0_seq11|histamine; <a href="/dbget-bin/www_bget?ko:K00546">K00546</a>  E2.1.1.8, HNMT; histamine N-methyltransferase [EC:2.1.1.8]
E        comp133471_c0_seq16|histamine; <a href="/dbget-bin/www_bget?ko:K00546">K00546</a>  E2.1.1.8, HNMT; histamine N-methyltransferase [EC:2.1.1.8]
D      <a href="/dbget-bin/www_bget?ec:2.1.1.9">2.1.1.9</a>  thiol S-methyltransferase
D      <a href="/dbget-bin/www_bget?ec:2.1.1.10">2.1.1.10</a>  homocysteine S-methyltransferase
E        comp138505_c1_seq5|dna; <a href="/dbget-bin/www_bget?ko:K00547">K00547</a>  mmuM; homocysteine S-methyltransferase [EC:2.1.1.10]
E        comp138505_c1_seq19|immunoglobulin-like; <a href="/dbget-bin/www_bget?ko:K00547">K00547</a>  mmuM; homocysteine S-methyltransferase [EC:2.1.1.10]
E        comp138505_c1_seq24|immunoglobulin-like; <a href="/dbget-bin/www_bget?ko:K00547">K00547</a>  mmuM; homocysteine S-methyltransferase [EC:2.1.1.10]
E        comp138505_c1_seq28|dna; <a href="/dbget-bin/www_bget?ko:K00547">K00547</a>  mmuM; homocysteine S-methyltransferase [EC:2.1.1.10]
E        comp138505_c1_seq49|immunoglobulin-like; <a href="/dbget-bin/www_bget?ko:K00547">K00547</a>  mmuM; homocysteine S-methyltransferase [EC:2.1.1.10]
D      <a href="/dbget-bin/www_bget?ec:2.1.1.11">2.1.1.11</a>  magnesium protoporphyrin IX methyltransferase
D      <a href="/dbget-bin/www_bget?ec:2.1.1.12">2.1.1.12</a>  methionine S-methyltransferase
D      <a href="/dbget-bin/www_bget?ec:2.1.1.13">2.1.1.13</a>  methionine synthase
E        comp139549_c0_seq1|5-methyltetrahydrofolate-homocysteine; <a href="/dbget-bin/www_bget?ko:K00548">K00548</a>  metH, MTR; 5-methyltetrahydrofolate--homocysteine methyltransferase [EC:2.1.1.13]
E        comp139549_c0_seq5|methionine; <a href="/dbget-bin/www_bget?ko:K00548">K00548</a>  metH, MTR; 5-methyltetrahydrofolate--homocysteine methyltransferase [EC:2.1.1.13]
E        comp139549_c0_seq6|5-methyltetrahydrofolate-homocysteine; <a href="/dbget-bin/www_bget?ko:K00548">K00548</a>  metH, MTR; 5-methyltetrahydrofolate--homocysteine methyltransferase [EC:2.1.1.13]
E        comp139549_c0_seq8|5-methyltetrahydrofolate-homocysteine; <a href="/dbget-bin/www_bget?ko:K00548">K00548</a>  metH, MTR; 5-methyltetrahydrofolate--homocysteine methyltransferase [EC:2.1.1.13]
E        comp139549_c0_seq9|5-methyltetrahydrofolate-homocysteine; <a href="/dbget-bin/www_bget?ko:K00548">K00548</a>  metH, MTR; 5-methyltetrahydrofolate--homocysteine methyltransferase [EC:2.1.1.13]
E        comp139549_c0_seq13|5-methyltetrahydrofolate-homocysteine; <a href="/dbget-bin/www_bget?ko:K00548">K00548</a>  metH, MTR; 5-methyltetrahydrofolate--homocysteine methyltransferase [EC:2.1.1.13]
E        comp139549_c0_seq17|5-methyltetrahydrofolate-homocysteine; <a href="/dbget-bin/www_bget?ko:K00548">K00548</a>  metH, MTR; 5-methyltetrahydrofolate--homocysteine methyltransferase [EC:2.1.1.13]
E        comp139549_c0_seq18|5-methyltetrahydrofolate-homocysteine; <a href="/dbget-bin/www_bget?ko:K00548">K00548</a>  metH, MTR; 5-methyltetrahydrofolate--homocysteine methyltransferase [EC:2.1.1.13]
E        comp139549_c0_seq19|5-methyltetrahydrofolate-homocysteine; <a href="/dbget-bin/www_bget?ko:K00548">K00548</a>  metH, MTR; 5-methyltetrahydrofolate--homocysteine methyltransferase [EC:2.1.1.13]
D      <a href="/dbget-bin/www_bget?ec:2.1.1.14">2.1.1.14</a>  5-methyltetrahydropteroyltriglutamate---homocysteine S-methyltransferase
D      <a href="/dbget-bin/www_bget?ec:2.1.1.15">2.1.1.15</a>  fatty-acid O-methyltransferase
D      <a href="/dbget-bin/www_bget?ec:2.1.1.16">2.1.1.16</a>  methylene-fatty-acyl-phospholipid synthase
D      <a href="/dbget-bin/www_bget?ec:2.1.1.17">2.1.1.17</a>  phosphatidylethanolamine N-methyltransferase
E        comp140818_c0_seq7|phosphatidylethanolamine; <a href="/dbget-bin/www_bget?ko:K00551">K00551</a>  PEMT; phosphatidylethanolamine N-methyltransferase [EC:2.1.1.17]
D      <a href="/dbget-bin/www_bget?ec:2.1.1.18">2.1.1.18</a>  polysaccharide O-methyltransferase
D      <a href="/dbget-bin/www_bget?ec:2.1.1.19">2.1.1.19</a>  trimethylsulfonium---tetrahydrofolate N-methyltransferase
D      <a href="/dbget-bin/www_bget?ec:2.1.1.20">2.1.1.20</a>  glycine N-methyltransferase
E        comp129371_c0_seq1|glycine; <a href="/dbget-bin/www_bget?ko:K00552">K00552</a>  GNMT; glycine N-methyltransferase [EC:2.1.1.20]
E        comp129371_c0_seq2|glycine; <a href="/dbget-bin/www_bget?ko:K00552">K00552</a>  GNMT; glycine N-methyltransferase [EC:2.1.1.20]
D      <a href="/dbget-bin/www_bget?ec:2.1.1.21">2.1.1.21</a>  methylamine---glutamate N-methyltransferase
D      <a href="/dbget-bin/www_bget?ec:2.1.1.22">2.1.1.22</a>  carnosine N-methyltransferase
D      <a href="/dbget-bin/www_bget?ec:2.1.1.25">2.1.1.25</a>  phenol O-methyltransferase
D      <a href="/dbget-bin/www_bget?ec:2.1.1.26">2.1.1.26</a>  iodophenol O-methyltransferase
D      <a href="/dbget-bin/www_bget?ec:2.1.1.27">2.1.1.27</a>  tyramine N-methyltransferase
D      <a href="/dbget-bin/www_bget?ec:2.1.1.28">2.1.1.28</a>  phenylethanolamine N-methyltransferase
D      <a href="/dbget-bin/www_bget?ec:2.1.1.33">2.1.1.33</a>  tRNA (guanine46-N7)-methyltransferase
E        comp122826_c0_seq1|trna; <a href="/dbget-bin/www_bget?ko:K03439">K03439</a>  trmB, METTL1; tRNA (guanine-N7-)-methyltransferase [EC:2.1.1.33]
D      <a href="/dbget-bin/www_bget?ec:2.1.1.34">2.1.1.34</a>  tRNA (guanosine18-2'-O)-methyltransferase
D      <a href="/dbget-bin/www_bget?ec:2.1.1.35">2.1.1.35</a>  tRNA (uracil54-C5)-methyltransferase
E        comp141460_c1_seq76|bromodomain-containing; <a href="/dbget-bin/www_bget?ko:K15331">K15331</a>  TRMT2B, TRM2; tRNA (uracil-5-)-methyltransferase [EC:2.1.1.35]
E        comp141460_c1_seq88|trm2; <a href="/dbget-bin/www_bget?ko:K15331">K15331</a>  TRMT2B, TRM2; tRNA (uracil-5-)-methyltransferase [EC:2.1.1.35]
E        comp141460_c1_seq92|trm2; <a href="/dbget-bin/www_bget?ko:K15331">K15331</a>  TRMT2B, TRM2; tRNA (uracil-5-)-methyltransferase [EC:2.1.1.35]
E        comp141460_c1_seq99; <a href="/dbget-bin/www_bget?ko:K15331">K15331</a>  TRMT2B, TRM2; tRNA (uracil-5-)-methyltransferase [EC:2.1.1.35]
E        comp141460_c1_seq153|trm2; <a href="/dbget-bin/www_bget?ko:K15331">K15331</a>  TRMT2B, TRM2; tRNA (uracil-5-)-methyltransferase [EC:2.1.1.35]
E        comp141460_c1_seq166; <a href="/dbget-bin/www_bget?ko:K15331">K15331</a>  TRMT2B, TRM2; tRNA (uracil-5-)-methyltransferase [EC:2.1.1.35]
E        comp141460_c1_seq183|bromodomain-containing; <a href="/dbget-bin/www_bget?ko:K15331">K15331</a>  TRMT2B, TRM2; tRNA (uracil-5-)-methyltransferase [EC:2.1.1.35]
D      <a href="/dbget-bin/www_bget?ec:2.1.1.37">2.1.1.37</a>  DNA (cytosine-5-)-methyltransferase
E        comp139403_c3_seq3|dna; <a href="/dbget-bin/www_bget?ko:K00558">K00558</a>  E2.1.1.37, DNMT, dcm; DNA (cytosine-5-)-methyltransferase [EC:2.1.1.37]
E        comp139403_c3_seq4|dna; <a href="/dbget-bin/www_bget?ko:K00558">K00558</a>  E2.1.1.37, DNMT, dcm; DNA (cytosine-5-)-methyltransferase [EC:2.1.1.37]
E        comp139403_c3_seq8|dna; <a href="/dbget-bin/www_bget?ko:K00558">K00558</a>  E2.1.1.37, DNMT, dcm; DNA (cytosine-5-)-methyltransferase [EC:2.1.1.37]
E        comp139403_c3_seq9|dna; <a href="/dbget-bin/www_bget?ko:K00558">K00558</a>  E2.1.1.37, DNMT, dcm; DNA (cytosine-5-)-methyltransferase [EC:2.1.1.37]
E        comp139403_c3_seq11|dna; <a href="/dbget-bin/www_bget?ko:K00558">K00558</a>  E2.1.1.37, DNMT, dcm; DNA (cytosine-5-)-methyltransferase [EC:2.1.1.37]
E        comp139403_c3_seq12|dna; <a href="/dbget-bin/www_bget?ko:K00558">K00558</a>  E2.1.1.37, DNMT, dcm; DNA (cytosine-5-)-methyltransferase [EC:2.1.1.37]
E        comp139403_c3_seq13|dna; <a href="/dbget-bin/www_bget?ko:K00558">K00558</a>  E2.1.1.37, DNMT, dcm; DNA (cytosine-5-)-methyltransferase [EC:2.1.1.37]
E        comp139403_c3_seq15|dna; <a href="/dbget-bin/www_bget?ko:K00558">K00558</a>  E2.1.1.37, DNMT, dcm; DNA (cytosine-5-)-methyltransferase [EC:2.1.1.37]
E        comp139403_c3_seq17|dna; <a href="/dbget-bin/www_bget?ko:K00558">K00558</a>  E2.1.1.37, DNMT, dcm; DNA (cytosine-5-)-methyltransferase [EC:2.1.1.37]
E        comp139403_c3_seq20|dna; <a href="/dbget-bin/www_bget?ko:K00558">K00558</a>  E2.1.1.37, DNMT, dcm; DNA (cytosine-5-)-methyltransferase [EC:2.1.1.37]
E        comp139403_c3_seq26|dna; <a href="/dbget-bin/www_bget?ko:K00558">K00558</a>  E2.1.1.37, DNMT, dcm; DNA (cytosine-5-)-methyltransferase [EC:2.1.1.37]
E        comp139403_c3_seq27|dna; <a href="/dbget-bin/www_bget?ko:K00558">K00558</a>  E2.1.1.37, DNMT, dcm; DNA (cytosine-5-)-methyltransferase [EC:2.1.1.37]
E        comp143402_c0_seq4|dna; <a href="/dbget-bin/www_bget?ko:K00558">K00558</a>  E2.1.1.37, DNMT, dcm; DNA (cytosine-5-)-methyltransferase [EC:2.1.1.37]
E        comp143402_c0_seq7|dna; <a href="/dbget-bin/www_bget?ko:K00558">K00558</a>  E2.1.1.37, DNMT, dcm; DNA (cytosine-5-)-methyltransferase [EC:2.1.1.37]
E        comp143402_c0_seq8|dna; <a href="/dbget-bin/www_bget?ko:K00558">K00558</a>  E2.1.1.37, DNMT, dcm; DNA (cytosine-5-)-methyltransferase [EC:2.1.1.37]
E        comp143402_c0_seq10|dna; <a href="/dbget-bin/www_bget?ko:K00558">K00558</a>  E2.1.1.37, DNMT, dcm; DNA (cytosine-5-)-methyltransferase [EC:2.1.1.37]
E        comp143402_c0_seq17|dna; <a href="/dbget-bin/www_bget?ko:K00558">K00558</a>  E2.1.1.37, DNMT, dcm; DNA (cytosine-5-)-methyltransferase [EC:2.1.1.37]
E        comp143402_c0_seq19|dna; <a href="/dbget-bin/www_bget?ko:K00558">K00558</a>  E2.1.1.37, DNMT, dcm; DNA (cytosine-5-)-methyltransferase [EC:2.1.1.37]
E        comp143402_c0_seq23|dna; <a href="/dbget-bin/www_bget?ko:K00558">K00558</a>  E2.1.1.37, DNMT, dcm; DNA (cytosine-5-)-methyltransferase [EC:2.1.1.37]
E        comp143402_c0_seq27|dna; <a href="/dbget-bin/www_bget?ko:K00558">K00558</a>  E2.1.1.37, DNMT, dcm; DNA (cytosine-5-)-methyltransferase [EC:2.1.1.37]
E        comp143402_c0_seq28|dna; <a href="/dbget-bin/www_bget?ko:K00558">K00558</a>  E2.1.1.37, DNMT, dcm; DNA (cytosine-5-)-methyltransferase [EC:2.1.1.37]
E        comp143402_c0_seq31|dna; <a href="/dbget-bin/www_bget?ko:K00558">K00558</a>  E2.1.1.37, DNMT, dcm; DNA (cytosine-5-)-methyltransferase [EC:2.1.1.37]
E        comp143402_c0_seq33|dna; <a href="/dbget-bin/www_bget?ko:K00558">K00558</a>  E2.1.1.37, DNMT, dcm; DNA (cytosine-5-)-methyltransferase [EC:2.1.1.37]
E        comp143402_c0_seq37|dnmt1; <a href="/dbget-bin/www_bget?ko:K00558">K00558</a>  E2.1.1.37, DNMT, dcm; DNA (cytosine-5-)-methyltransferase [EC:2.1.1.37]
E        comp143402_c0_seq38|dna; <a href="/dbget-bin/www_bget?ko:K00558">K00558</a>  E2.1.1.37, DNMT, dcm; DNA (cytosine-5-)-methyltransferase [EC:2.1.1.37]
E        comp143402_c0_seq41|dna; <a href="/dbget-bin/www_bget?ko:K00558">K00558</a>  E2.1.1.37, DNMT, dcm; DNA (cytosine-5-)-methyltransferase [EC:2.1.1.37]
E        comp143402_c0_seq44|dna; <a href="/dbget-bin/www_bget?ko:K00558">K00558</a>  E2.1.1.37, DNMT, dcm; DNA (cytosine-5-)-methyltransferase [EC:2.1.1.37]
E        comp143402_c0_seq45|dna; <a href="/dbget-bin/www_bget?ko:K00558">K00558</a>  E2.1.1.37, DNMT, dcm; DNA (cytosine-5-)-methyltransferase [EC:2.1.1.37]
E        comp143402_c0_seq47|dna; <a href="/dbget-bin/www_bget?ko:K00558">K00558</a>  E2.1.1.37, DNMT, dcm; DNA (cytosine-5-)-methyltransferase [EC:2.1.1.37]
E        comp143402_c0_seq49|dna; <a href="/dbget-bin/www_bget?ko:K00558">K00558</a>  E2.1.1.37, DNMT, dcm; DNA (cytosine-5-)-methyltransferase [EC:2.1.1.37]
E        comp143402_c0_seq51|dna; <a href="/dbget-bin/www_bget?ko:K00558">K00558</a>  E2.1.1.37, DNMT, dcm; DNA (cytosine-5-)-methyltransferase [EC:2.1.1.37]
E        comp143402_c0_seq53|dna; <a href="/dbget-bin/www_bget?ko:K00558">K00558</a>  E2.1.1.37, DNMT, dcm; DNA (cytosine-5-)-methyltransferase [EC:2.1.1.37]
D      <a href="/dbget-bin/www_bget?ec:2.1.1.38">2.1.1.38</a>  O-demethylpuromycin O-methyltransferase
D      <a href="/dbget-bin/www_bget?ec:2.1.1.39">2.1.1.39</a>  inositol 3-methyltransferase
D      <a href="/dbget-bin/www_bget?ec:2.1.1.40">2.1.1.40</a>  inositol 1-methyltransferase
D      <a href="/dbget-bin/www_bget?ec:2.1.1.41">2.1.1.41</a>  sterol 24-C-methyltransferase
D      <a href="/dbget-bin/www_bget?ec:2.1.1.42">2.1.1.42</a>  flavone 3'-O-methyltransferase
D      <a href="/dbget-bin/www_bget?ec:2.1.1.43">2.1.1.43</a>  histone-lysine N-methyltransferase
E        comp143496_c0_seq3|histone-lysine; <a href="/dbget-bin/www_bget?ko:K06101">K06101</a>  ASH1L; histone-lysine N-methyltransferase ASH1L [EC:2.1.1.43]
E        comp143496_c0_seq13|histone-lysine; <a href="/dbget-bin/www_bget?ko:K06101">K06101</a>  ASH1L; histone-lysine N-methyltransferase ASH1L [EC:2.1.1.43]
E        comp128583_c0_seq1|histone-lysine; <a href="/dbget-bin/www_bget?ko:K09186">K09186</a>  MLL1; histone-lysine N-methyltransferase MLL1 [EC:2.1.1.43]
E        comp142592_c0_seq5|histone-lysine; <a href="/dbget-bin/www_bget?ko:K09187">K09187</a>  MLL2, ALR; histone-lysine N-methyltransferase MLL2 [EC:2.1.1.43]
E        comp142592_c0_seq6|histone-lysine; <a href="/dbget-bin/www_bget?ko:K09187">K09187</a>  MLL2, ALR; histone-lysine N-methyltransferase MLL2 [EC:2.1.1.43]
E        comp142592_c0_seq1; <a href="/dbget-bin/www_bget?ko:K09188">K09188</a>  MLL3; histone-lysine N-methyltransferase MLL3 [EC:2.1.1.43]
E        comp144797_c2_seq28|histone-lysine; <a href="/dbget-bin/www_bget?ko:K09189">K09189</a>  MLL5; histone-lysine N-methyltransferase MLL5 [EC:2.1.1.43]
E        comp144797_c2_seq48|histone-lysine; <a href="/dbget-bin/www_bget?ko:K09189">K09189</a>  MLL5; histone-lysine N-methyltransferase MLL5 [EC:2.1.1.43]
E        comp137780_c0_seq1|histone-lysine; <a href="/dbget-bin/www_bget?ko:K11419">K11419</a>  SUV39H, CLR4; histone-lysine N-methyltransferase SUV39H [EC:2.1.1.43]
E        comp137780_c0_seq3|histone-lysine; <a href="/dbget-bin/www_bget?ko:K11419">K11419</a>  SUV39H, CLR4; histone-lysine N-methyltransferase SUV39H [EC:2.1.1.43]
E        comp140519_c3_seq15|histone-lysine; <a href="/dbget-bin/www_bget?ko:K11420">K11420</a>  EHMT; euchromatic histone-lysine N-methyltransferase [EC:2.1.1.43]
E        comp142929_c2_seq3|histone-lysine; <a href="/dbget-bin/www_bget?ko:K11420">K11420</a>  EHMT; euchromatic histone-lysine N-methyltransferase [EC:2.1.1.43]
E        comp142929_c2_seq4|histone-lysine; <a href="/dbget-bin/www_bget?ko:K11420">K11420</a>  EHMT; euchromatic histone-lysine N-methyltransferase [EC:2.1.1.43]
E        comp142929_c2_seq8|histone-lysine; <a href="/dbget-bin/www_bget?ko:K11420">K11420</a>  EHMT; euchromatic histone-lysine N-methyltransferase [EC:2.1.1.43]
E        comp142929_c2_seq10|histone-lysine; <a href="/dbget-bin/www_bget?ko:K11420">K11420</a>  EHMT; euchromatic histone-lysine N-methyltransferase [EC:2.1.1.43]
E        comp142929_c2_seq14|histone-lysine; <a href="/dbget-bin/www_bget?ko:K11420">K11420</a>  EHMT; euchromatic histone-lysine N-methyltransferase [EC:2.1.1.43]
E        comp142929_c2_seq15|histone-lysine; <a href="/dbget-bin/www_bget?ko:K11420">K11420</a>  EHMT; euchromatic histone-lysine N-methyltransferase [EC:2.1.1.43]
E        comp142929_c2_seq22|histone-lysine; <a href="/dbget-bin/www_bget?ko:K11420">K11420</a>  EHMT; euchromatic histone-lysine N-methyltransferase [EC:2.1.1.43]
E        comp142929_c2_seq24|histone-lysine; <a href="/dbget-bin/www_bget?ko:K11420">K11420</a>  EHMT; euchromatic histone-lysine N-methyltransferase [EC:2.1.1.43]
E        comp142929_c2_seq29|histone-lysine; <a href="/dbget-bin/www_bget?ko:K11420">K11420</a>  EHMT; euchromatic histone-lysine N-methyltransferase [EC:2.1.1.43]
E        comp142929_c2_seq41|histone-lysine; <a href="/dbget-bin/www_bget?ko:K11420">K11420</a>  EHMT; euchromatic histone-lysine N-methyltransferase [EC:2.1.1.43]
E        comp142929_c2_seq43|histone-lysine; <a href="/dbget-bin/www_bget?ko:K11420">K11420</a>  EHMT; euchromatic histone-lysine N-methyltransferase [EC:2.1.1.43]
E        comp142929_c2_seq45|histone-lysine; <a href="/dbget-bin/www_bget?ko:K11420">K11420</a>  EHMT; euchromatic histone-lysine N-methyltransferase [EC:2.1.1.43]
E        comp142929_c2_seq47|histone-lysine; <a href="/dbget-bin/www_bget?ko:K11420">K11420</a>  EHMT; euchromatic histone-lysine N-methyltransferase [EC:2.1.1.43]
E        comp142929_c2_seq49|histone-lysine; <a href="/dbget-bin/www_bget?ko:K11420">K11420</a>  EHMT; euchromatic histone-lysine N-methyltransferase [EC:2.1.1.43]
E        comp142929_c2_seq52|histone-lysine; <a href="/dbget-bin/www_bget?ko:K11420">K11420</a>  EHMT; euchromatic histone-lysine N-methyltransferase [EC:2.1.1.43]
E        comp142929_c2_seq53|histone-lysine; <a href="/dbget-bin/www_bget?ko:K11420">K11420</a>  EHMT; euchromatic histone-lysine N-methyltransferase [EC:2.1.1.43]
E        comp142929_c2_seq55|histone-lysine; <a href="/dbget-bin/www_bget?ko:K11420">K11420</a>  EHMT; euchromatic histone-lysine N-methyltransferase [EC:2.1.1.43]
E        comp142929_c2_seq66|histone-lysine; <a href="/dbget-bin/www_bget?ko:K11420">K11420</a>  EHMT; euchromatic histone-lysine N-methyltransferase [EC:2.1.1.43]
E        comp142929_c2_seq68|histone-lysine; <a href="/dbget-bin/www_bget?ko:K11420">K11420</a>  EHMT; euchromatic histone-lysine N-methyltransferase [EC:2.1.1.43]
E        comp142929_c2_seq69|histone-lysine; <a href="/dbget-bin/www_bget?ko:K11420">K11420</a>  EHMT; euchromatic histone-lysine N-methyltransferase [EC:2.1.1.43]
E        comp142929_c2_seq72|histone-lysine; <a href="/dbget-bin/www_bget?ko:K11420">K11420</a>  EHMT; euchromatic histone-lysine N-methyltransferase [EC:2.1.1.43]
E        comp145354_c1_seq12|histone-lysine; <a href="/dbget-bin/www_bget?ko:K11420">K11420</a>  EHMT; euchromatic histone-lysine N-methyltransferase [EC:2.1.1.43]
E        comp135880_c0_seq2|histone-lysine; <a href="/dbget-bin/www_bget?ko:K11421">K11421</a>  SETDB; histone-lysine N-methyltransferase SETDB [EC:2.1.1.43]
E        comp135880_c0_seq3|histone-lysine; <a href="/dbget-bin/www_bget?ko:K11421">K11421</a>  SETDB; histone-lysine N-methyltransferase SETDB [EC:2.1.1.43]
E        comp135880_c0_seq7|histone-lysine; <a href="/dbget-bin/www_bget?ko:K11421">K11421</a>  SETDB; histone-lysine N-methyltransferase SETDB [EC:2.1.1.43]
E        comp141250_c0_seq5|histone-lysine; <a href="/dbget-bin/www_bget?ko:K11421">K11421</a>  SETDB; histone-lysine N-methyltransferase SETDB [EC:2.1.1.43]
E        comp141250_c0_seq7|histone-lysine; <a href="/dbget-bin/www_bget?ko:K11421">K11421</a>  SETDB; histone-lysine N-methyltransferase SETDB [EC:2.1.1.43]
E        comp141250_c0_seq9|histone-lysine; <a href="/dbget-bin/www_bget?ko:K11421">K11421</a>  SETDB; histone-lysine N-methyltransferase SETDB [EC:2.1.1.43]
E        comp135661_c1_seq10|histone-lysine; <a href="/dbget-bin/www_bget?ko:K11422">K11422</a>  SETD1, SET1; histone-lysine N-methyltransferase SETD1 [EC:2.1.1.43]
E        comp136206_c2_seq1|histone-lysine; <a href="/dbget-bin/www_bget?ko:K11422">K11422</a>  SETD1, SET1; histone-lysine N-methyltransferase SETD1 [EC:2.1.1.43]
E        comp136206_c2_seq3|histone-lysine; <a href="/dbget-bin/www_bget?ko:K11422">K11422</a>  SETD1, SET1; histone-lysine N-methyltransferase SETD1 [EC:2.1.1.43]
E        comp142711_c0_seq1; <a href="/dbget-bin/www_bget?ko:K11423">K11423</a>  SETD2, SET2; histone-lysine N-methyltransferase SETD2 [EC:2.1.1.43]
E        comp142711_c0_seq2|histone-lysine; <a href="/dbget-bin/www_bget?ko:K11423">K11423</a>  SETD2, SET2; histone-lysine N-methyltransferase SETD2 [EC:2.1.1.43]
E        comp142711_c0_seq3|histone-lysine; <a href="/dbget-bin/www_bget?ko:K11423">K11423</a>  SETD2, SET2; histone-lysine N-methyltransferase SETD2 [EC:2.1.1.43]
E        comp142711_c0_seq6|histone-lysine; <a href="/dbget-bin/www_bget?ko:K11423">K11423</a>  SETD2, SET2; histone-lysine N-methyltransferase SETD2 [EC:2.1.1.43]
E        comp142711_c0_seq9|histone-lysine; <a href="/dbget-bin/www_bget?ko:K11423">K11423</a>  SETD2, SET2; histone-lysine N-methyltransferase SETD2 [EC:2.1.1.43]
E        comp142711_c0_seq10|histone-lysine; <a href="/dbget-bin/www_bget?ko:K11423">K11423</a>  SETD2, SET2; histone-lysine N-methyltransferase SETD2 [EC:2.1.1.43]
E        comp142711_c0_seq22|histone-lysine; <a href="/dbget-bin/www_bget?ko:K11423">K11423</a>  SETD2, SET2; histone-lysine N-methyltransferase SETD2 [EC:2.1.1.43]
E        comp142711_c0_seq29|histone-lysine; <a href="/dbget-bin/www_bget?ko:K11423">K11423</a>  SETD2, SET2; histone-lysine N-methyltransferase SETD2 [EC:2.1.1.43]
E        comp142711_c0_seq30|histone-lysine; <a href="/dbget-bin/www_bget?ko:K11423">K11423</a>  SETD2, SET2; histone-lysine N-methyltransferase SETD2 [EC:2.1.1.43]
E        comp142711_c0_seq34|histone-lysine; <a href="/dbget-bin/www_bget?ko:K11423">K11423</a>  SETD2, SET2; histone-lysine N-methyltransferase SETD2 [EC:2.1.1.43]
E        comp142711_c0_seq36|histone-lysine; <a href="/dbget-bin/www_bget?ko:K11423">K11423</a>  SETD2, SET2; histone-lysine N-methyltransferase SETD2 [EC:2.1.1.43]
E        comp133038_c0_seq1|histone-lysine; <a href="/dbget-bin/www_bget?ko:K11424">K11424</a>  WHSC1, MMSET, NSD2; histone-lysine N-methyltransferase NSD2 [EC:2.1.1.43]
E        comp133038_c0_seq2|probable; <a href="/dbget-bin/www_bget?ko:K11424">K11424</a>  WHSC1, MMSET, NSD2; histone-lysine N-methyltransferase NSD2 [EC:2.1.1.43]
E        comp133038_c0_seq7|wolf-hirschhorn; <a href="/dbget-bin/www_bget?ko:K11424">K11424</a>  WHSC1, MMSET, NSD2; histone-lysine N-methyltransferase NSD2 [EC:2.1.1.43]
E        comp133038_c0_seq8|histone-lysine; <a href="/dbget-bin/www_bget?ko:K11424">K11424</a>  WHSC1, MMSET, NSD2; histone-lysine N-methyltransferase NSD2 [EC:2.1.1.43]
E        comp133038_c0_seq10|histone-lysine; <a href="/dbget-bin/www_bget?ko:K11424">K11424</a>  WHSC1, MMSET, NSD2; histone-lysine N-methyltransferase NSD2 [EC:2.1.1.43]
E        comp133038_c0_seq12|histone-lysine; <a href="/dbget-bin/www_bget?ko:K11424">K11424</a>  WHSC1, MMSET, NSD2; histone-lysine N-methyltransferase NSD2 [EC:2.1.1.43]
E        comp133038_c0_seq3|wolf-hirschhorn; <a href="/dbget-bin/www_bget?ko:K11425">K11425</a>  WHSC1L1, NSD3; histone-lysine N-methyltransferase NSD3 [EC:2.1.1.43]
E        comp129802_c0_seq1|histone-lysine; <a href="/dbget-bin/www_bget?ko:K11427">K11427</a>  DOT1L, DOT1; histone-lysine N-methyltransferase, H3 lysine-79 specific [EC:2.1.1.43]
E        comp129802_c0_seq3|histone-lysine; <a href="/dbget-bin/www_bget?ko:K11427">K11427</a>  DOT1L, DOT1; histone-lysine N-methyltransferase, H3 lysine-79 specific [EC:2.1.1.43]
E        comp128510_c0_seq1|n-lysine; <a href="/dbget-bin/www_bget?ko:K11428">K11428</a>  SETD8; histone-lysine N-methyltransferase SETD8 [EC:2.1.1.43]
E        comp128510_c0_seq2|n-lysine; <a href="/dbget-bin/www_bget?ko:K11428">K11428</a>  SETD8; histone-lysine N-methyltransferase SETD8 [EC:2.1.1.43]
E        comp128510_c0_seq3|n-lysine; <a href="/dbget-bin/www_bget?ko:K11428">K11428</a>  SETD8; histone-lysine N-methyltransferase SETD8 [EC:2.1.1.43]
E        comp128510_c0_seq6|n-lysine; <a href="/dbget-bin/www_bget?ko:K11428">K11428</a>  SETD8; histone-lysine N-methyltransferase SETD8 [EC:2.1.1.43]
E        comp139951_c5_seq2|setd8b; <a href="/dbget-bin/www_bget?ko:K11428">K11428</a>  SETD8; histone-lysine N-methyltransferase SETD8 [EC:2.1.1.43]
E        comp142457_c2_seq11|histone-lysine; <a href="/dbget-bin/www_bget?ko:K11429">K11429</a>  SUV420H; histone-lysine N-methyltransferase SUV420H [EC:2.1.1.43]
E        comp142457_c2_seq22|histone-lysine; <a href="/dbget-bin/www_bget?ko:K11429">K11429</a>  SUV420H; histone-lysine N-methyltransferase SUV420H [EC:2.1.1.43]
E        comp142457_c2_seq34|histone-lysine; <a href="/dbget-bin/www_bget?ko:K11429">K11429</a>  SUV420H; histone-lysine N-methyltransferase SUV420H [EC:2.1.1.43]
E        comp142457_c2_seq43|histone-lysine; <a href="/dbget-bin/www_bget?ko:K11429">K11429</a>  SUV420H; histone-lysine N-methyltransferase SUV420H [EC:2.1.1.43]
E        comp130080_c0_seq2|histone-lysine; <a href="/dbget-bin/www_bget?ko:K11430">K11430</a>  EZH; enhancer of zeste [EC:2.1.1.43]
E        comp130080_c0_seq3|histone-lysine; <a href="/dbget-bin/www_bget?ko:K11430">K11430</a>  EZH; enhancer of zeste [EC:2.1.1.43]
E        comp144767_c2_seq8|histone-lysine; <a href="/dbget-bin/www_bget?ko:K11430">K11430</a>  EZH; enhancer of zeste [EC:2.1.1.43]
E        comp144767_c2_seq18|histone-lysine; <a href="/dbget-bin/www_bget?ko:K11430">K11430</a>  EZH; enhancer of zeste [EC:2.1.1.43]
E        comp144767_c2_seq19|histone-lysine; <a href="/dbget-bin/www_bget?ko:K11430">K11430</a>  EZH; enhancer of zeste [EC:2.1.1.43]
E        comp144767_c2_seq23|histone-lysine; <a href="/dbget-bin/www_bget?ko:K11430">K11430</a>  EZH; enhancer of zeste [EC:2.1.1.43]
E        comp144767_c2_seq25|histone-lysine; <a href="/dbget-bin/www_bget?ko:K11430">K11430</a>  EZH; enhancer of zeste [EC:2.1.1.43]
E        comp144767_c2_seq26|histone-lysine; <a href="/dbget-bin/www_bget?ko:K11430">K11430</a>  EZH; enhancer of zeste [EC:2.1.1.43]
E        comp144767_c2_seq36|histone-lysine; <a href="/dbget-bin/www_bget?ko:K11430">K11430</a>  EZH; enhancer of zeste [EC:2.1.1.43]
E        comp144767_c2_seq53|histone-lysine; <a href="/dbget-bin/www_bget?ko:K11430">K11430</a>  EZH; enhancer of zeste [EC:2.1.1.43]
E        comp144767_c2_seq62|histone-lysine; <a href="/dbget-bin/www_bget?ko:K11430">K11430</a>  EZH; enhancer of zeste [EC:2.1.1.43]
E        comp144767_c2_seq63|histone-lysine; <a href="/dbget-bin/www_bget?ko:K11430">K11430</a>  EZH; enhancer of zeste [EC:2.1.1.43]
E        comp144767_c2_seq65|histone-lysine; <a href="/dbget-bin/www_bget?ko:K11430">K11430</a>  EZH; enhancer of zeste [EC:2.1.1.43]
E        comp144767_c2_seq71|histone-lysine; <a href="/dbget-bin/www_bget?ko:K11430">K11430</a>  EZH; enhancer of zeste [EC:2.1.1.43]
E        comp144767_c2_seq73|histone-lysine; <a href="/dbget-bin/www_bget?ko:K11430">K11430</a>  EZH; enhancer of zeste [EC:2.1.1.43]
E        comp144767_c2_seq75|histone-lysine; <a href="/dbget-bin/www_bget?ko:K11430">K11430</a>  EZH; enhancer of zeste [EC:2.1.1.43]
E        comp144767_c2_seq78|histone-lysine; <a href="/dbget-bin/www_bget?ko:K11430">K11430</a>  EZH; enhancer of zeste [EC:2.1.1.43]
E        comp144767_c2_seq84|histone-lysine; <a href="/dbget-bin/www_bget?ko:K11430">K11430</a>  EZH; enhancer of zeste [EC:2.1.1.43]
E        comp144767_c2_seq87|histone-lysine; <a href="/dbget-bin/www_bget?ko:K11430">K11430</a>  EZH; enhancer of zeste [EC:2.1.1.43]
E        comp144767_c2_seq90|histone-lysine; <a href="/dbget-bin/www_bget?ko:K11430">K11430</a>  EZH; enhancer of zeste [EC:2.1.1.43]
E        comp144767_c2_seq91|histone-lysine; <a href="/dbget-bin/www_bget?ko:K11430">K11430</a>  EZH; enhancer of zeste [EC:2.1.1.43]
E        comp144767_c2_seq97|histone-lysine; <a href="/dbget-bin/www_bget?ko:K11430">K11430</a>  EZH; enhancer of zeste [EC:2.1.1.43]
E        comp144767_c2_seq100|histone-lysine; <a href="/dbget-bin/www_bget?ko:K11430">K11430</a>  EZH; enhancer of zeste [EC:2.1.1.43]
E        comp144767_c2_seq102|histone-lysine; <a href="/dbget-bin/www_bget?ko:K11430">K11430</a>  EZH; enhancer of zeste [EC:2.1.1.43]
E        comp144767_c2_seq109|histone-lysine; <a href="/dbget-bin/www_bget?ko:K11430">K11430</a>  EZH; enhancer of zeste [EC:2.1.1.43]
E        comp144767_c2_seq111|histone-lysine; <a href="/dbget-bin/www_bget?ko:K11430">K11430</a>  EZH; enhancer of zeste [EC:2.1.1.43]
E        comp144767_c2_seq115|histone-lysine; <a href="/dbget-bin/www_bget?ko:K11430">K11430</a>  EZH; enhancer of zeste [EC:2.1.1.43]
E        comp144767_c2_seq128|histone-lysine; <a href="/dbget-bin/www_bget?ko:K11430">K11430</a>  EZH; enhancer of zeste [EC:2.1.1.43]
E        comp142740_c1_seq16|histone-lysine; <a href="/dbget-bin/www_bget?ko:K11431">K11431</a>  SETD7; histone-lysine N-methyltransferase SETD7 [EC:2.1.1.43]
E        comp142740_c1_seq18|histone-lysine; <a href="/dbget-bin/www_bget?ko:K11431">K11431</a>  SETD7; histone-lysine N-methyltransferase SETD7 [EC:2.1.1.43]
E        comp142740_c1_seq28|histone-lysine; <a href="/dbget-bin/www_bget?ko:K11431">K11431</a>  SETD7; histone-lysine N-methyltransferase SETD7 [EC:2.1.1.43]
E        comp132407_c0_seq1|histone-lysine; <a href="/dbget-bin/www_bget?ko:K11433">K11433</a>  SETMAR; histone-lysine N-methyltransferase SETMAR [EC:2.1.1.43]
E        comp139613_c0_seq13|histone-lysine; <a href="/dbget-bin/www_bget?ko:K14959">K14959</a>  MLL4; histone-lysine N-methyltransferase MLL4 [EC:2.1.1.43]
E        comp139613_c0_seq14|histone-lysine; <a href="/dbget-bin/www_bget?ko:K14959">K14959</a>  MLL4; histone-lysine N-methyltransferase MLL4 [EC:2.1.1.43]
E        comp139613_c0_seq18; <a href="/dbget-bin/www_bget?ko:K14959">K14959</a>  MLL4; histone-lysine N-methyltransferase MLL4 [EC:2.1.1.43]
E        comp139613_c0_seq19|histone-lysine; <a href="/dbget-bin/www_bget?ko:K14959">K14959</a>  MLL4; histone-lysine N-methyltransferase MLL4 [EC:2.1.1.43]
E        comp139613_c0_seq21; <a href="/dbget-bin/www_bget?ko:K14959">K14959</a>  MLL4; histone-lysine N-methyltransferase MLL4 [EC:2.1.1.43]
E        comp139613_c0_seq25|histone-lysine; <a href="/dbget-bin/www_bget?ko:K14959">K14959</a>  MLL4; histone-lysine N-methyltransferase MLL4 [EC:2.1.1.43]
E        comp139613_c0_seq30; <a href="/dbget-bin/www_bget?ko:K14959">K14959</a>  MLL4; histone-lysine N-methyltransferase MLL4 [EC:2.1.1.43]
E        comp139613_c0_seq34; <a href="/dbget-bin/www_bget?ko:K14959">K14959</a>  MLL4; histone-lysine N-methyltransferase MLL4 [EC:2.1.1.43]
E        comp139789_c3_seq1; <a href="/dbget-bin/www_bget?ko:K15588">K15588</a>  NSD1; histone-lysine N-methyltransferase NSD1 [EC:2.1.1.43]
E        comp139789_c3_seq2|nuclear; <a href="/dbget-bin/www_bget?ko:K15588">K15588</a>  NSD1; histone-lysine N-methyltransferase NSD1 [EC:2.1.1.43]
E        comp139789_c3_seq13|histone-lysine; <a href="/dbget-bin/www_bget?ko:K15588">K15588</a>  NSD1; histone-lysine N-methyltransferase NSD1 [EC:2.1.1.43]
E        comp139789_c3_seq18; <a href="/dbget-bin/www_bget?ko:K15588">K15588</a>  NSD1; histone-lysine N-methyltransferase NSD1 [EC:2.1.1.43]
E        comp139789_c3_seq20|nuclear; <a href="/dbget-bin/www_bget?ko:K15588">K15588</a>  NSD1; histone-lysine N-methyltransferase NSD1 [EC:2.1.1.43]
E        comp139789_c3_seq24|histone-lysine; <a href="/dbget-bin/www_bget?ko:K15588">K15588</a>  NSD1; histone-lysine N-methyltransferase NSD1 [EC:2.1.1.43]
E        comp139789_c3_seq29|histone-lysine; <a href="/dbget-bin/www_bget?ko:K15588">K15588</a>  NSD1; histone-lysine N-methyltransferase NSD1 [EC:2.1.1.43]
E        comp139789_c3_seq30|histone-lysine; <a href="/dbget-bin/www_bget?ko:K15588">K15588</a>  NSD1; histone-lysine N-methyltransferase NSD1 [EC:2.1.1.43]
E        comp139789_c3_seq32|histone-lysine; <a href="/dbget-bin/www_bget?ko:K15588">K15588</a>  NSD1; histone-lysine N-methyltransferase NSD1 [EC:2.1.1.43]
E        comp139789_c3_seq40|histone-lysine; <a href="/dbget-bin/www_bget?ko:K15588">K15588</a>  NSD1; histone-lysine N-methyltransferase NSD1 [EC:2.1.1.43]
E        comp139789_c3_seq43|histone-lysine; <a href="/dbget-bin/www_bget?ko:K15588">K15588</a>  NSD1; histone-lysine N-methyltransferase NSD1 [EC:2.1.1.43]
E        comp141651_c0_seq2|histone-lysine; <a href="/dbget-bin/www_bget?ko:K15588">K15588</a>  NSD1; histone-lysine N-methyltransferase NSD1 [EC:2.1.1.43]
D      <a href="/dbget-bin/www_bget?ec:2.1.1.44">2.1.1.44</a>  dimethylhistidine N-methyltransferase
D      <a href="/dbget-bin/www_bget?ec:2.1.1.45">2.1.1.45</a>  thymidylate synthase
E        comp137696_c1_seq6|thymidylate; <a href="/dbget-bin/www_bget?ko:K00560">K00560</a>  thyA, TYMS; thymidylate synthase [EC:2.1.1.45]
E        comp137696_c1_seq8|thymidylate; <a href="/dbget-bin/www_bget?ko:K00560">K00560</a>  thyA, TYMS; thymidylate synthase [EC:2.1.1.45]
D      <a href="/dbget-bin/www_bget?ec:2.1.1.46">2.1.1.46</a>  isoflavone 4'-O-methyltransferase
D      <a href="/dbget-bin/www_bget?ec:2.1.1.47">2.1.1.47</a>  indolepyruvate C-methyltransferase
D      <a href="/dbget-bin/www_bget?ec:2.1.1.49">2.1.1.49</a>  amine N-methyltransferase
D      <a href="/dbget-bin/www_bget?ec:2.1.1.50">2.1.1.50</a>  loganate O-methyltransferase
D      <a href="/dbget-bin/www_bget?ec:2.1.1.53">2.1.1.53</a>  putrescine N-methyltransferase
D      <a href="/dbget-bin/www_bget?ec:2.1.1.54">2.1.1.54</a>  deoxycytidylate C-methyltransferase
D      <a href="/dbget-bin/www_bget?ec:2.1.1.55">2.1.1.55</a>  tRNA (adenine-N6-)-methyltransferase
D      <a href="/dbget-bin/www_bget?ec:2.1.1.56">2.1.1.56</a>  mRNA (guanine-N7)-methyltransferase
E        comp139286_c1_seq14|mrna; <a href="/dbget-bin/www_bget?ko:K00565">K00565</a>  RNMT; mRNA (guanine-N7-)-methyltransferase [EC:2.1.1.56]
E        comp139286_c1_seq32|mrna; <a href="/dbget-bin/www_bget?ko:K00565">K00565</a>  RNMT; mRNA (guanine-N7-)-methyltransferase [EC:2.1.1.56]
D      <a href="/dbget-bin/www_bget?ec:2.1.1.57">2.1.1.57</a>  mRNA (nucleoside-2'-O)-methyltransferase
E        comp139285_c0_seq1|cap-specific; <a href="/dbget-bin/www_bget?ko:K14589">K14589</a>  FTSJD2, MTR1; cap-specific mRNA (nucleoside-2'-O-)-methyltransferase 1 [EC:2.1.1.57]
E        comp139285_c0_seq4|cap-specific; <a href="/dbget-bin/www_bget?ko:K14589">K14589</a>  FTSJD2, MTR1; cap-specific mRNA (nucleoside-2'-O-)-methyltransferase 1 [EC:2.1.1.57]
E        comp139285_c0_seq6|cap-specific; <a href="/dbget-bin/www_bget?ko:K14589">K14589</a>  FTSJD2, MTR1; cap-specific mRNA (nucleoside-2'-O-)-methyltransferase 1 [EC:2.1.1.57]
D      <a href="/dbget-bin/www_bget?ec:2.1.1.59">2.1.1.59</a>  [cytochrome c]-lysine N-methyltransferase
D      <a href="/dbget-bin/www_bget?ec:2.1.1.60">2.1.1.60</a>  calmodulin-lysine N-methyltransferase
D      <a href="/dbget-bin/www_bget?ec:2.1.1.61">2.1.1.61</a>  tRNA (5-methylaminomethyl-2-thiouridylate)-methyltransferase
D      <a href="/dbget-bin/www_bget?ec:2.1.1.62">2.1.1.62</a>  mRNA (2'-O-methyladenosine-N6-)-methyltransferase
E        comp136097_c0_seq2|n6-adenosine-methyltransferase; <a href="/dbget-bin/www_bget?ko:K05925">K05925</a>  METTL3; mRNA (2'-O-methyladenosine-N6-)-methyltransferase [EC:2.1.1.62]
E        comp136097_c0_seq7|n6-adenosine-methyltransferase; <a href="/dbget-bin/www_bget?ko:K05925">K05925</a>  METTL3; mRNA (2'-O-methyladenosine-N6-)-methyltransferase [EC:2.1.1.62]
E        comp136097_c0_seq8|n6-adenosine-methyltransferase; <a href="/dbget-bin/www_bget?ko:K05925">K05925</a>  METTL3; mRNA (2'-O-methyladenosine-N6-)-methyltransferase [EC:2.1.1.62]
D      <a href="/dbget-bin/www_bget?ec:2.1.1.63">2.1.1.63</a>  methylated-DNA---[protein]-cysteine S-methyltransferase
E        comp134093_c3_seq2|methylated-dna--protein-cysteine; <a href="/dbget-bin/www_bget?ko:K00567">K00567</a>  E2.1.1.63, MGMT, ogt; methylated-DNA-[protein]-cysteine S-methyltransferase [EC:2.1.1.63]
D      <a href="/dbget-bin/www_bget?ec:2.1.1.64">2.1.1.64</a>  3-demethylubiquinol 3-O-methyltransferase
D      <a href="/dbget-bin/www_bget?ec:2.1.1.65">2.1.1.65</a>  licodione 2'-O-methyltransferase
D      <a href="/dbget-bin/www_bget?ec:2.1.1.66">2.1.1.66</a>  rRNA (adenosine-2'-O-)-methyltransferase
D      <a href="/dbget-bin/www_bget?ec:2.1.1.67">2.1.1.67</a>  thiopurine S-methyltransferase
E        comp143417_c1_seq4|probable; <a href="/dbget-bin/www_bget?ko:K00569">K00569</a>  E2.1.1.67, tpmT; thiopurine S-methyltransferase [EC:2.1.1.67]
D      <a href="/dbget-bin/www_bget?ec:2.1.1.68">2.1.1.68</a>  caffeate O-methyltransferase
D      <a href="/dbget-bin/www_bget?ec:2.1.1.69">2.1.1.69</a>  5-hydroxyfuranocoumarin 5-O-methyltransferase
D      <a href="/dbget-bin/www_bget?ec:2.1.1.70">2.1.1.70</a>  8-hydroxyfuranocoumarin 8-O-methyltransferase
D      <a href="/dbget-bin/www_bget?ec:2.1.1.71">2.1.1.71</a>  phosphatidyl-N-methylethanolamine N-methyltransferase
D      <a href="/dbget-bin/www_bget?ec:2.1.1.72">2.1.1.72</a>  site-specific DNA-methyltransferase (adenine-specific)
D      <a href="/dbget-bin/www_bget?ec:2.1.1.74">2.1.1.74</a>  methylenetetrahydrofolate---tRNA-(uracil54-C5)-methyltransferase (FADH2-oxidizing)
D      <a href="/dbget-bin/www_bget?ec:2.1.1.75">2.1.1.75</a>  apigenin 4'-O-methyltransferase
D      <a href="/dbget-bin/www_bget?ec:2.1.1.76">2.1.1.76</a>  quercetin 3-O-methyltransferase
D      <a href="/dbget-bin/www_bget?ec:2.1.1.77">2.1.1.77</a>  protein-L-isoaspartate(D-aspartate) O-methyltransferase
E        comp137898_c0_seq1|protein-l-isoaspartate(d-aspartate); <a href="/dbget-bin/www_bget?ko:K00573">K00573</a>  E2.1.1.77, pcm; protein-L-isoaspartate(D-aspartate) O-methyltransferase [EC:2.1.1.77]
E        comp137898_c0_seq2|protein-l-isoaspartate(d-aspartate); <a href="/dbget-bin/www_bget?ko:K00573">K00573</a>  E2.1.1.77, pcm; protein-L-isoaspartate(D-aspartate) O-methyltransferase [EC:2.1.1.77]
E        comp137898_c0_seq3|protein-l-isoaspartate(d-aspartate); <a href="/dbget-bin/www_bget?ko:K00573">K00573</a>  E2.1.1.77, pcm; protein-L-isoaspartate(D-aspartate) O-methyltransferase [EC:2.1.1.77]
E        comp137898_c0_seq4|protein-l-isoaspartate(d-aspartate); <a href="/dbget-bin/www_bget?ko:K00573">K00573</a>  E2.1.1.77, pcm; protein-L-isoaspartate(D-aspartate) O-methyltransferase [EC:2.1.1.77]
E        comp137898_c0_seq5|protein-l-isoaspartate(d-aspartate); <a href="/dbget-bin/www_bget?ko:K00573">K00573</a>  E2.1.1.77, pcm; protein-L-isoaspartate(D-aspartate) O-methyltransferase [EC:2.1.1.77]
E        comp137898_c0_seq6|protein-l-isoaspartate(d-aspartate); <a href="/dbget-bin/www_bget?ko:K00573">K00573</a>  E2.1.1.77, pcm; protein-L-isoaspartate(D-aspartate) O-methyltransferase [EC:2.1.1.77]
E        comp137898_c0_seq7|protein-l-isoaspartate(d-aspartate); <a href="/dbget-bin/www_bget?ko:K00573">K00573</a>  E2.1.1.77, pcm; protein-L-isoaspartate(D-aspartate) O-methyltransferase [EC:2.1.1.77]
E        comp137898_c0_seq10|protein-l-isoaspartate(d-aspartate); <a href="/dbget-bin/www_bget?ko:K00573">K00573</a>  E2.1.1.77, pcm; protein-L-isoaspartate(D-aspartate) O-methyltransferase [EC:2.1.1.77]
E        comp137898_c0_seq15|protein-l-isoaspartate(d-aspartate); <a href="/dbget-bin/www_bget?ko:K00573">K00573</a>  E2.1.1.77, pcm; protein-L-isoaspartate(D-aspartate) O-methyltransferase [EC:2.1.1.77]
E        comp137898_c0_seq18|protein-l-isoaspartate(d-aspartate); <a href="/dbget-bin/www_bget?ko:K00573">K00573</a>  E2.1.1.77, pcm; protein-L-isoaspartate(D-aspartate) O-methyltransferase [EC:2.1.1.77]
E        comp137898_c0_seq19|protein-l-isoaspartate(d-aspartate); <a href="/dbget-bin/www_bget?ko:K00573">K00573</a>  E2.1.1.77, pcm; protein-L-isoaspartate(D-aspartate) O-methyltransferase [EC:2.1.1.77]
E        comp137898_c0_seq20|protein-l-isoaspartate(d-aspartate); <a href="/dbget-bin/www_bget?ko:K00573">K00573</a>  E2.1.1.77, pcm; protein-L-isoaspartate(D-aspartate) O-methyltransferase [EC:2.1.1.77]
E        comp137898_c0_seq21|protein-l-isoaspartate(d-aspartate); <a href="/dbget-bin/www_bget?ko:K00573">K00573</a>  E2.1.1.77, pcm; protein-L-isoaspartate(D-aspartate) O-methyltransferase [EC:2.1.1.77]
E        comp137898_c0_seq22|protein-l-isoaspartate(d-aspartate); <a href="/dbget-bin/www_bget?ko:K00573">K00573</a>  E2.1.1.77, pcm; protein-L-isoaspartate(D-aspartate) O-methyltransferase [EC:2.1.1.77]
E        comp137898_c0_seq23|protein-l-isoaspartate(d-aspartate); <a href="/dbget-bin/www_bget?ko:K00573">K00573</a>  E2.1.1.77, pcm; protein-L-isoaspartate(D-aspartate) O-methyltransferase [EC:2.1.1.77]
E        comp137898_c0_seq24|protein-l-isoaspartate(d-aspartate); <a href="/dbget-bin/www_bget?ko:K00573">K00573</a>  E2.1.1.77, pcm; protein-L-isoaspartate(D-aspartate) O-methyltransferase [EC:2.1.1.77]
E        comp143121_c7_seq3|protein-l-isoaspartate(d-aspartate); <a href="/dbget-bin/www_bget?ko:K00573">K00573</a>  E2.1.1.77, pcm; protein-L-isoaspartate(D-aspartate) O-methyltransferase [EC:2.1.1.77]
E        comp143121_c7_seq10|protein-l-isoaspartate(d-aspartate); <a href="/dbget-bin/www_bget?ko:K00573">K00573</a>  E2.1.1.77, pcm; protein-L-isoaspartate(D-aspartate) O-methyltransferase [EC:2.1.1.77]
E        comp143121_c7_seq13|protein-l-isoaspartate(d-aspartate); <a href="/dbget-bin/www_bget?ko:K00573">K00573</a>  E2.1.1.77, pcm; protein-L-isoaspartate(D-aspartate) O-methyltransferase [EC:2.1.1.77]
D      <a href="/dbget-bin/www_bget?ec:2.1.1.78">2.1.1.78</a>  isoorientin 3'-O-methyltransferase
D      <a href="/dbget-bin/www_bget?ec:2.1.1.79">2.1.1.79</a>  cyclopropane-fatty-acyl-phospholipid synthase
D      <a href="/dbget-bin/www_bget?ec:2.1.1.80">2.1.1.80</a>  protein-glutamate O-methyltransferase
D      <a href="/dbget-bin/www_bget?ec:2.1.1.82">2.1.1.82</a>  3-methylquercetin 7-O-methyltransferase
D      <a href="/dbget-bin/www_bget?ec:2.1.1.83">2.1.1.83</a>  3,7-dimethylquercetin 4'-O-methyltransferase
D      <a href="/dbget-bin/www_bget?ec:2.1.1.84">2.1.1.84</a>  methylquercetagetin 6-O-methyltransferase
D      <a href="/dbget-bin/www_bget?ec:2.1.1.85">2.1.1.85</a>  protein-histidine N-methyltransferase
D      <a href="/dbget-bin/www_bget?ec:2.1.1.86">2.1.1.86</a>  tetrahydromethanopterin S-methyltransferase
D      <a href="/dbget-bin/www_bget?ec:2.1.1.87">2.1.1.87</a>  pyridine N-methyltransferase
D      <a href="/dbget-bin/www_bget?ec:2.1.1.88">2.1.1.88</a>  8-hydroxyquercetin 8-O-methyltransferase
D      <a href="/dbget-bin/www_bget?ec:2.1.1.89">2.1.1.89</a>  tetrahydrocolumbamine 2-O-methyltransferase
D      <a href="/dbget-bin/www_bget?ec:2.1.1.90">2.1.1.90</a>  methanol---corrinoid protein Co-methyltransferase
D      <a href="/dbget-bin/www_bget?ec:2.1.1.91">2.1.1.91</a>  isobutyraldoxime O-methyltransferase
D      <a href="/dbget-bin/www_bget?ec:2.1.1.94">2.1.1.94</a>  tabersonine 16-O-methyltransferase
D      <a href="/dbget-bin/www_bget?ec:2.1.1.95">2.1.1.95</a>  tocopherol O-methyltransferase
D      <a href="/dbget-bin/www_bget?ec:2.1.1.96">2.1.1.96</a>  thioether S-methyltransferase
D      <a href="/dbget-bin/www_bget?ec:2.1.1.97">2.1.1.97</a>  3-hydroxyanthranilate 4-C-methyltransferase
D      <a href="/dbget-bin/www_bget?ec:2.1.1.98">2.1.1.98</a>  diphthine synthase
E        comp135614_c1_seq7|diphthine; <a href="/dbget-bin/www_bget?ko:K00586">K00586</a>  DPH5; diphthine synthase [EC:2.1.1.98]
[truncated: 1,760,944 more chars]
