# Supplementary material for: Characterization of the transcriptome of fast and slow muscle myotomal fibres in the pacu (Piaractus mesopotamicus)
Source: BMC Genomics. 2015 Mar 14;16(1):182. doi: 10.1186/s12864-015-1423-6 (PMC4372171; doi:10.1186/s12864-015-1423-6)
Supplement: Additional file 2: — KEEG Automatic Annotation Sever results. Hierarchical information of the sequences from annotated transcriptome mapped to the KEGG pathways maps using the automatic annotation tool KAAS [54]. [file 12864_2015_1423_MOESM2_ESM.zip › hier/q01001.keg]

+C	Kinase
#<h2><a href="/kegg/kegg2.html"><img src="/Fig/bget/kegg3.gif" align="middle" border=0></a>&nbsp; Protein Kinases</h2>
#<!---
#ENTRY       ko01001
#NAME        Kinase
#DEFINITION  Protein kinases Pacu_blasted
#--->
!
A<b>Serine/threonine protein kinases: AGC group</b>
B  PKA family
C    comp36989_c0_seq1|protein; <a href="/dbget-bin/www_bget?ko:K04345">K04345</a>  PKA; protein kinase A [EC:2.7.11.11]
C    comp131420_c0_seq2|protein; <a href="/dbget-bin/www_bget?ko:K04345">K04345</a>  PKA; protein kinase A [EC:2.7.11.11]
C    comp131420_c0_seq4|camp-dependent; <a href="/dbget-bin/www_bget?ko:K04345">K04345</a>  PKA; protein kinase A [EC:2.7.11.11]
C    comp131420_c0_seq7|camp-dependent; <a href="/dbget-bin/www_bget?ko:K04345">K04345</a>  PKA; protein kinase A [EC:2.7.11.11]
C    comp131420_c0_seq8|camp-dependent; <a href="/dbget-bin/www_bget?ko:K04345">K04345</a>  PKA; protein kinase A [EC:2.7.11.11]
C    comp136239_c0_seq2|protein; <a href="/dbget-bin/www_bget?ko:K04345">K04345</a>  PKA; protein kinase A [EC:2.7.11.11]
C    comp141467_c0_seq1|protein; <a href="/dbget-bin/www_bget?ko:K04345">K04345</a>  PKA; protein kinase A [EC:2.7.11.11]
C    comp141467_c0_seq9|protein; <a href="/dbget-bin/www_bget?ko:K04345">K04345</a>  PKA; protein kinase A [EC:2.7.11.11]
C    comp141467_c0_seq10|camp-dependent; <a href="/dbget-bin/www_bget?ko:K04345">K04345</a>  PKA; protein kinase A [EC:2.7.11.11]
C    comp141467_c0_seq13|protein; <a href="/dbget-bin/www_bget?ko:K04345">K04345</a>  PKA; protein kinase A [EC:2.7.11.11]
B  PKG family
C    comp126201_c0_seq5|cgmp-dependent; <a href="/dbget-bin/www_bget?ko:K07376">K07376</a>  PRKG; protein kinase, cGMP-dependent [EC:2.7.11.12]
C    comp126201_c0_seq8|cgmp-dependent; <a href="/dbget-bin/www_bget?ko:K07376">K07376</a>  PRKG; protein kinase, cGMP-dependent [EC:2.7.11.12]
C    comp134355_c0_seq3|cgmp-dependent; <a href="/dbget-bin/www_bget?ko:K07376">K07376</a>  PRKG; protein kinase, cGMP-dependent [EC:2.7.11.12]
C    comp134355_c0_seq6|cgmp-dependent; <a href="/dbget-bin/www_bget?ko:K07376">K07376</a>  PRKG; protein kinase, cGMP-dependent [EC:2.7.11.12]
C    comp145175_c3_seq1|protein; <a href="/dbget-bin/www_bget?ko:K07376">K07376</a>  PRKG; protein kinase, cGMP-dependent [EC:2.7.11.12]
B  PKC family
C    comp137030_c0_seq1|protein; <a href="/dbget-bin/www_bget?ko:K06069">K06069</a>  APKC; atypical protein kinase C [EC:2.7.11.13]
C    comp137030_c0_seq2|protein; <a href="/dbget-bin/www_bget?ko:K06069">K06069</a>  APKC; atypical protein kinase C [EC:2.7.11.13]
C    comp137030_c0_seq4|protein; <a href="/dbget-bin/www_bget?ko:K06069">K06069</a>  APKC; atypical protein kinase C [EC:2.7.11.13]
C    comp137030_c0_seq8|protein; <a href="/dbget-bin/www_bget?ko:K06069">K06069</a>  APKC; atypical protein kinase C [EC:2.7.11.13]
C    comp137030_c0_seq12|protein; <a href="/dbget-bin/www_bget?ko:K06069">K06069</a>  APKC; atypical protein kinase C [EC:2.7.11.13]
C    comp137030_c0_seq13|protein; <a href="/dbget-bin/www_bget?ko:K06069">K06069</a>  APKC; atypical protein kinase C [EC:2.7.11.13]
C    comp137030_c0_seq15|protein; <a href="/dbget-bin/www_bget?ko:K06069">K06069</a>  APKC; atypical protein kinase C [EC:2.7.11.13]
C    comp137030_c0_seq17|protein; <a href="/dbget-bin/www_bget?ko:K06069">K06069</a>  APKC; atypical protein kinase C [EC:2.7.11.13]
C    comp140255_c0_seq62|protein; <a href="/dbget-bin/www_bget?ko:K02677">K02677</a>  CPKC; classical protein kinase C [EC:2.7.11.13]
C    comp139483_c4_seq1|protein; <a href="/dbget-bin/www_bget?ko:K06068">K06068</a>  NPKC; novel protein kinase C [EC:2.7.11.13]
C    comp139483_c4_seq17|protein; <a href="/dbget-bin/www_bget?ko:K06068">K06068</a>  NPKC; novel protein kinase C [EC:2.7.11.13]
C    comp141952_c0_seq1|protein; <a href="/dbget-bin/www_bget?ko:K06068">K06068</a>  NPKC; novel protein kinase C [EC:2.7.11.13]
C    comp141952_c0_seq4|protein; <a href="/dbget-bin/www_bget?ko:K06068">K06068</a>  NPKC; novel protein kinase C [EC:2.7.11.13]
C    comp141952_c0_seq5|protein; <a href="/dbget-bin/www_bget?ko:K06068">K06068</a>  NPKC; novel protein kinase C [EC:2.7.11.13]
C    comp141952_c0_seq6|protein; <a href="/dbget-bin/www_bget?ko:K06068">K06068</a>  NPKC; novel protein kinase C [EC:2.7.11.13]
C    comp141952_c2_seq27|protein; <a href="/dbget-bin/www_bget?ko:K06068">K06068</a>  NPKC; novel protein kinase C [EC:2.7.11.13]
C    comp141952_c2_seq48|protein; <a href="/dbget-bin/www_bget?ko:K06068">K06068</a>  NPKC; novel protein kinase C [EC:2.7.11.13]
B  AKT family
C    comp144275_c3_seq8|rac-beta; <a href="/dbget-bin/www_bget?ko:K04456">K04456</a>  AKT; RAC serine/threonine-protein kinase [EC:2.7.11.1]
C    comp144275_c3_seq12|rac-beta; <a href="/dbget-bin/www_bget?ko:K04456">K04456</a>  AKT; RAC serine/threonine-protein kinase [EC:2.7.11.1]
C    comp144275_c3_seq20|v-akt; <a href="/dbget-bin/www_bget?ko:K04456">K04456</a>  AKT; RAC serine/threonine-protein kinase [EC:2.7.11.1]
C    comp144275_c3_seq25|rac-beta; <a href="/dbget-bin/www_bget?ko:K04456">K04456</a>  AKT; RAC serine/threonine-protein kinase [EC:2.7.11.1]
C    comp144275_c3_seq26|rac-beta; <a href="/dbget-bin/www_bget?ko:K04456">K04456</a>  AKT; RAC serine/threonine-protein kinase [EC:2.7.11.1]
C    comp144275_c3_seq41|rac-beta; <a href="/dbget-bin/www_bget?ko:K04456">K04456</a>  AKT; RAC serine/threonine-protein kinase [EC:2.7.11.1]
C    comp144275_c3_seq47|rac-beta; <a href="/dbget-bin/www_bget?ko:K04456">K04456</a>  AKT; RAC serine/threonine-protein kinase [EC:2.7.11.1]
B  DMPK family
C    comp145501_c3_seq2|myotonin-protein; <a href="/dbget-bin/www_bget?ko:K08788">K08788</a>  DMPK; dystrophia myotonica-protein kinase [EC:2.7.11.1]
C    comp145501_c3_seq8|serine; <a href="/dbget-bin/www_bget?ko:K08788">K08788</a>  DMPK; dystrophia myotonica-protein kinase [EC:2.7.11.1]
C    comp143255_c2_seq9|rho-associated; <a href="/dbget-bin/www_bget?ko:K04514">K04514</a>  ROCK; Rho-associated protein kinase [EC:2.7.11.1]
C    comp143255_c2_seq13|rho-associated; <a href="/dbget-bin/www_bget?ko:K04514">K04514</a>  ROCK; Rho-associated protein kinase [EC:2.7.11.1]
C    comp123183_c0_seq1|serine; <a href="/dbget-bin/www_bget?ko:K16307">K16307</a>  CDC42BP; serine/threonine-protein kinase MRCK [EC:2.7.11.1]
C    comp123183_c0_seq3|serine; <a href="/dbget-bin/www_bget?ko:K16307">K16307</a>  CDC42BP; serine/threonine-protein kinase MRCK [EC:2.7.11.1]
C    comp140061_c2_seq3|serine; <a href="/dbget-bin/www_bget?ko:K16307">K16307</a>  CDC42BP; serine/threonine-protein kinase MRCK [EC:2.7.11.1]
C    comp144318_c0_seq3|serine; <a href="/dbget-bin/www_bget?ko:K16307">K16307</a>  CDC42BP; serine/threonine-protein kinase MRCK [EC:2.7.11.1]
C    comp144318_c0_seq16|serine; <a href="/dbget-bin/www_bget?ko:K16307">K16307</a>  CDC42BP; serine/threonine-protein kinase MRCK [EC:2.7.11.1]
C    comp144318_c0_seq21|serine; <a href="/dbget-bin/www_bget?ko:K16307">K16307</a>  CDC42BP; serine/threonine-protein kinase MRCK [EC:2.7.11.1]
C    comp140907_c3_seq22|citron; <a href="/dbget-bin/www_bget?ko:K16308">K16308</a>  CIT; citron Rho-interacting kinase [EC:2.7.11.1]
C    comp140907_c3_seq30|citron; <a href="/dbget-bin/www_bget?ko:K16308">K16308</a>  CIT; citron Rho-interacting kinase [EC:2.7.11.1]
C    comp140907_c3_seq36|citron; <a href="/dbget-bin/www_bget?ko:K16308">K16308</a>  CIT; citron Rho-interacting kinase [EC:2.7.11.1]
B  GRK family
C    comp108738_c0_seq1|g; <a href="/dbget-bin/www_bget?ko:K00909">K00909</a>  GRK1_7; rhodopsin kinase [EC:2.7.11.14]
C    comp137282_c4_seq1|beta-adrenergic; <a href="/dbget-bin/www_bget?ko:K00910">K00910</a>  ADRBK, GRK; beta-adrenergic-receptor kinase [EC:2.7.11.15]
C    comp137282_c4_seq6|beta-adrenergic; <a href="/dbget-bin/www_bget?ko:K00910">K00910</a>  ADRBK, GRK; beta-adrenergic-receptor kinase [EC:2.7.11.15]
C    comp138420_c1_seq1|g; <a href="/dbget-bin/www_bget?ko:K08291">K08291</a>  GRK4_5_6; G protein-coupled receptor kinase [EC:2.7.11.16]
C    comp138420_c1_seq2|g; <a href="/dbget-bin/www_bget?ko:K08291">K08291</a>  GRK4_5_6; G protein-coupled receptor kinase [EC:2.7.11.16]
C    comp138420_c1_seq3|g; <a href="/dbget-bin/www_bget?ko:K08291">K08291</a>  GRK4_5_6; G protein-coupled receptor kinase [EC:2.7.11.16]
C    comp138420_c1_seq4|g; <a href="/dbget-bin/www_bget?ko:K08291">K08291</a>  GRK4_5_6; G protein-coupled receptor kinase [EC:2.7.11.16]
C    comp138420_c1_seq5|g; <a href="/dbget-bin/www_bget?ko:K08291">K08291</a>  GRK4_5_6; G protein-coupled receptor kinase [EC:2.7.11.16]
C    comp138420_c1_seq6|g; <a href="/dbget-bin/www_bget?ko:K08291">K08291</a>  GRK4_5_6; G protein-coupled receptor kinase [EC:2.7.11.16]
C    comp138420_c1_seq7|g; <a href="/dbget-bin/www_bget?ko:K08291">K08291</a>  GRK4_5_6; G protein-coupled receptor kinase [EC:2.7.11.16]
C    comp138420_c1_seq8|g; <a href="/dbget-bin/www_bget?ko:K08291">K08291</a>  GRK4_5_6; G protein-coupled receptor kinase [EC:2.7.11.16]
C    comp143544_c1_seq3|g; <a href="/dbget-bin/www_bget?ko:K08291">K08291</a>  GRK4_5_6; G protein-coupled receptor kinase [EC:2.7.11.16]
B  MAST family
C    comp138579_c8_seq4|microtubule-associated; <a href="/dbget-bin/www_bget?ko:K08789">K08789</a>  MAST; microtubule-associated serine/threonine kinase [EC:2.7.11.1]
C    comp141429_c4_seq1|microtubule-associated; <a href="/dbget-bin/www_bget?ko:K08789">K08789</a>  MAST; microtubule-associated serine/threonine kinase [EC:2.7.11.1]
C    comp141429_c4_seq2|microtubule-associated; <a href="/dbget-bin/www_bget?ko:K08789">K08789</a>  MAST; microtubule-associated serine/threonine kinase [EC:2.7.11.1]
C    comp141429_c4_seq3|microtubule-associated; <a href="/dbget-bin/www_bget?ko:K08789">K08789</a>  MAST; microtubule-associated serine/threonine kinase [EC:2.7.11.1]
C    comp141429_c4_seq4|microtubule-associated; <a href="/dbget-bin/www_bget?ko:K08789">K08789</a>  MAST; microtubule-associated serine/threonine kinase [EC:2.7.11.1]
C    comp141429_c4_seq7|microtubule-associated; <a href="/dbget-bin/www_bget?ko:K08789">K08789</a>  MAST; microtubule-associated serine/threonine kinase [EC:2.7.11.1]
C    comp141429_c4_seq8|microtubule-associated; <a href="/dbget-bin/www_bget?ko:K08789">K08789</a>  MAST; microtubule-associated serine/threonine kinase [EC:2.7.11.1]
C    comp141429_c4_seq9|microtubule-associated; <a href="/dbget-bin/www_bget?ko:K08789">K08789</a>  MAST; microtubule-associated serine/threonine kinase [EC:2.7.11.1]
C    comp141429_c4_seq10|microtubule-associated; <a href="/dbget-bin/www_bget?ko:K08789">K08789</a>  MAST; microtubule-associated serine/threonine kinase [EC:2.7.11.1]
C    comp141429_c4_seq15|microtubule-associated; <a href="/dbget-bin/www_bget?ko:K08789">K08789</a>  MAST; microtubule-associated serine/threonine kinase [EC:2.7.11.1]
C    comp141429_c4_seq19|microtubule-associated; <a href="/dbget-bin/www_bget?ko:K08789">K08789</a>  MAST; microtubule-associated serine/threonine kinase [EC:2.7.11.1]
C    comp141429_c4_seq20|microtubule-associated; <a href="/dbget-bin/www_bget?ko:K08789">K08789</a>  MAST; microtubule-associated serine/threonine kinase [EC:2.7.11.1]
C    comp141429_c4_seq21|microtubule-associated; <a href="/dbget-bin/www_bget?ko:K08789">K08789</a>  MAST; microtubule-associated serine/threonine kinase [EC:2.7.11.1]
C    comp141429_c4_seq22|microtubule-associated; <a href="/dbget-bin/www_bget?ko:K08789">K08789</a>  MAST; microtubule-associated serine/threonine kinase [EC:2.7.11.1]
C    comp141429_c4_seq23|microtubule-associated; <a href="/dbget-bin/www_bget?ko:K08789">K08789</a>  MAST; microtubule-associated serine/threonine kinase [EC:2.7.11.1]
C    comp141429_c4_seq25|microtubule-associated; <a href="/dbget-bin/www_bget?ko:K08789">K08789</a>  MAST; microtubule-associated serine/threonine kinase [EC:2.7.11.1]
C    comp141429_c4_seq26|microtubule-associated; <a href="/dbget-bin/www_bget?ko:K08789">K08789</a>  MAST; microtubule-associated serine/threonine kinase [EC:2.7.11.1]
C    comp141429_c4_seq27|microtubule-associated; <a href="/dbget-bin/www_bget?ko:K08789">K08789</a>  MAST; microtubule-associated serine/threonine kinase [EC:2.7.11.1]
C    comp141429_c4_seq28|microtubule-associated; <a href="/dbget-bin/www_bget?ko:K08789">K08789</a>  MAST; microtubule-associated serine/threonine kinase [EC:2.7.11.1]
C    comp141429_c4_seq30|microtubule-associated; <a href="/dbget-bin/www_bget?ko:K08789">K08789</a>  MAST; microtubule-associated serine/threonine kinase [EC:2.7.11.1]
C    comp141429_c4_seq31|microtubule-associated; <a href="/dbget-bin/www_bget?ko:K08789">K08789</a>  MAST; microtubule-associated serine/threonine kinase [EC:2.7.11.1]
C    comp141429_c4_seq34|microtubule-associated; <a href="/dbget-bin/www_bget?ko:K08789">K08789</a>  MAST; microtubule-associated serine/threonine kinase [EC:2.7.11.1]
C    comp141429_c4_seq36|microtubule-associated; <a href="/dbget-bin/www_bget?ko:K08789">K08789</a>  MAST; microtubule-associated serine/threonine kinase [EC:2.7.11.1]
C    comp141429_c4_seq38|microtubule-associated; <a href="/dbget-bin/www_bget?ko:K08789">K08789</a>  MAST; microtubule-associated serine/threonine kinase [EC:2.7.11.1]
C    comp141429_c4_seq39|microtubule-associated; <a href="/dbget-bin/www_bget?ko:K08789">K08789</a>  MAST; microtubule-associated serine/threonine kinase [EC:2.7.11.1]
C    comp141429_c4_seq40|microtubule-associated; <a href="/dbget-bin/www_bget?ko:K08789">K08789</a>  MAST; microtubule-associated serine/threonine kinase [EC:2.7.11.1]
C    comp141429_c4_seq41|microtubule-associated; <a href="/dbget-bin/www_bget?ko:K08789">K08789</a>  MAST; microtubule-associated serine/threonine kinase [EC:2.7.11.1]
C    comp141429_c4_seq45|microtubule-associated; <a href="/dbget-bin/www_bget?ko:K08789">K08789</a>  MAST; microtubule-associated serine/threonine kinase [EC:2.7.11.1]
C    comp141429_c4_seq46|microtubule-associated; <a href="/dbget-bin/www_bget?ko:K08789">K08789</a>  MAST; microtubule-associated serine/threonine kinase [EC:2.7.11.1]
C    comp141429_c4_seq50|microtubule-associated; <a href="/dbget-bin/www_bget?ko:K08789">K08789</a>  MAST; microtubule-associated serine/threonine kinase [EC:2.7.11.1]
C    comp141429_c4_seq51|microtubule-associated; <a href="/dbget-bin/www_bget?ko:K08789">K08789</a>  MAST; microtubule-associated serine/threonine kinase [EC:2.7.11.1]
C    comp141429_c4_seq52|microtubule-associated; <a href="/dbget-bin/www_bget?ko:K08789">K08789</a>  MAST; microtubule-associated serine/threonine kinase [EC:2.7.11.1]
C    comp141429_c4_seq54|microtubule-associated; <a href="/dbget-bin/www_bget?ko:K08789">K08789</a>  MAST; microtubule-associated serine/threonine kinase [EC:2.7.11.1]
C    comp138120_c0_seq1|serine; <a href="/dbget-bin/www_bget?ko:K16309">K16309</a>  MASTL, GW; serine/threonine-protein kinase greatwall [EC:2.7.11.1]
B  NDR family
C    comp141828_c0_seq2|serine; <a href="/dbget-bin/www_bget?ko:K08790">K08790</a>  STK38, NDR; serine/threonine kinase 38 [EC:2.7.11.1]
C    comp141828_c0_seq3|serine; <a href="/dbget-bin/www_bget?ko:K08790">K08790</a>  STK38, NDR; serine/threonine kinase 38 [EC:2.7.11.1]
C    comp141828_c0_seq9|serine; <a href="/dbget-bin/www_bget?ko:K08790">K08790</a>  STK38, NDR; serine/threonine kinase 38 [EC:2.7.11.1]
C    comp141828_c0_seq14|serine; <a href="/dbget-bin/www_bget?ko:K08790">K08790</a>  STK38, NDR; serine/threonine kinase 38 [EC:2.7.11.1]
C    comp141828_c0_seq16|serine; <a href="/dbget-bin/www_bget?ko:K08790">K08790</a>  STK38, NDR; serine/threonine kinase 38 [EC:2.7.11.1]
C    comp141828_c0_seq20|serine; <a href="/dbget-bin/www_bget?ko:K08790">K08790</a>  STK38, NDR; serine/threonine kinase 38 [EC:2.7.11.1]
C    comp124426_c0_seq1|serine; <a href="/dbget-bin/www_bget?ko:K08791">K08791</a>  LATS1_2, Wts; serine/threonine-protein kinase LATS1/2 [EC:2.7.11.1]
C    comp124426_c0_seq3|serine; <a href="/dbget-bin/www_bget?ko:K08791">K08791</a>  LATS1_2, Wts; serine/threonine-protein kinase LATS1/2 [EC:2.7.11.1]
C    comp142799_c0_seq1|serine; <a href="/dbget-bin/www_bget?ko:K08791">K08791</a>  LATS1_2, Wts; serine/threonine-protein kinase LATS1/2 [EC:2.7.11.1]
C    comp142799_c0_seq3|serine; <a href="/dbget-bin/www_bget?ko:K08791">K08791</a>  LATS1_2, Wts; serine/threonine-protein kinase LATS1/2 [EC:2.7.11.1]
C    comp142799_c0_seq7|serine; <a href="/dbget-bin/www_bget?ko:K08791">K08791</a>  LATS1_2, Wts; serine/threonine-protein kinase LATS1/2 [EC:2.7.11.1]
C    comp142799_c0_seq10|serine; <a href="/dbget-bin/www_bget?ko:K08791">K08791</a>  LATS1_2, Wts; serine/threonine-protein kinase LATS1/2 [EC:2.7.11.1]
C    comp142799_c0_seq13|serine; <a href="/dbget-bin/www_bget?ko:K08791">K08791</a>  LATS1_2, Wts; serine/threonine-protein kinase LATS1/2 [EC:2.7.11.1]
B  PKB family
C    comp131699_c0_seq6|3-phosphoinositide-dependent; <a href="/dbget-bin/www_bget?ko:K06276">K06276</a>  PDPK1; 3-phosphoinositide dependent protein kinase-1 [EC:2.7.11.1]
C    comp131699_c0_seq7|3-phosphoinositide-dependent; <a href="/dbget-bin/www_bget?ko:K06276">K06276</a>  PDPK1; 3-phosphoinositide dependent protein kinase-1 [EC:2.7.11.1]
C    comp131699_c0_seq8|3-phosphoinositide-dependent; <a href="/dbget-bin/www_bget?ko:K06276">K06276</a>  PDPK1; 3-phosphoinositide dependent protein kinase-1 [EC:2.7.11.1]
C    comp131699_c0_seq9|3-phosphoinositide-dependent; <a href="/dbget-bin/www_bget?ko:K06276">K06276</a>  PDPK1; 3-phosphoinositide dependent protein kinase-1 [EC:2.7.11.1]
C    comp131699_c0_seq10|3-phosphoinositide-dependent; <a href="/dbget-bin/www_bget?ko:K06276">K06276</a>  PDPK1; 3-phosphoinositide dependent protein kinase-1 [EC:2.7.11.1]
C    comp131699_c0_seq11|3-phosphoinositide-dependent; <a href="/dbget-bin/www_bget?ko:K06276">K06276</a>  PDPK1; 3-phosphoinositide dependent protein kinase-1 [EC:2.7.11.1]
C    comp137593_c0_seq2|3-phosphoinositide-dependent; <a href="/dbget-bin/www_bget?ko:K06276">K06276</a>  PDPK1; 3-phosphoinositide dependent protein kinase-1 [EC:2.7.11.1]
C    comp137593_c0_seq4|3-phosphoinositide-dependent; <a href="/dbget-bin/www_bget?ko:K06276">K06276</a>  PDPK1; 3-phosphoinositide dependent protein kinase-1 [EC:2.7.11.1]
C    comp137593_c0_seq5|3-phosphoinositide-dependent; <a href="/dbget-bin/www_bget?ko:K06276">K06276</a>  PDPK1; 3-phosphoinositide dependent protein kinase-1 [EC:2.7.11.1]
C    comp137593_c0_seq6|3-phosphoinositide-dependent; <a href="/dbget-bin/www_bget?ko:K06276">K06276</a>  PDPK1; 3-phosphoinositide dependent protein kinase-1 [EC:2.7.11.1]
C    comp137593_c0_seq8|3-phosphoinositide-dependent; <a href="/dbget-bin/www_bget?ko:K06276">K06276</a>  PDPK1; 3-phosphoinositide dependent protein kinase-1 [EC:2.7.11.1]
C    comp137593_c0_seq9|3-phosphoinositide-dependent; <a href="/dbget-bin/www_bget?ko:K06276">K06276</a>  PDPK1; 3-phosphoinositide dependent protein kinase-1 [EC:2.7.11.1]
C    comp137593_c0_seq12|3-phosphoinositide-dependent; <a href="/dbget-bin/www_bget?ko:K06276">K06276</a>  PDPK1; 3-phosphoinositide dependent protein kinase-1 [EC:2.7.11.1]
C    comp137593_c0_seq14|3-phosphoinositide-dependent; <a href="/dbget-bin/www_bget?ko:K06276">K06276</a>  PDPK1; 3-phosphoinositide dependent protein kinase-1 [EC:2.7.11.1]
C    comp137593_c0_seq15|3-phosphoinositide-dependent; <a href="/dbget-bin/www_bget?ko:K06276">K06276</a>  PDPK1; 3-phosphoinositide dependent protein kinase-1 [EC:2.7.11.1]
C    comp137593_c0_seq26|3-phosphoinositide-dependent; <a href="/dbget-bin/www_bget?ko:K06276">K06276</a>  PDPK1; 3-phosphoinositide dependent protein kinase-1 [EC:2.7.11.1]
C    comp137593_c0_seq31|3-phosphoinositide; <a href="/dbget-bin/www_bget?ko:K06276">K06276</a>  PDPK1; 3-phosphoinositide dependent protein kinase-1 [EC:2.7.11.1]
C    comp137593_c0_seq32|3-phosphoinositide-dependent; <a href="/dbget-bin/www_bget?ko:K06276">K06276</a>  PDPK1; 3-phosphoinositide dependent protein kinase-1 [EC:2.7.11.1]
B  PKN family
C    comp135799_c0_seq1|protein; <a href="/dbget-bin/www_bget?ko:K06071">K06071</a>  PKN; protein kinase N [EC:2.7.11.13]
C    comp135799_c0_seq3|protein; <a href="/dbget-bin/www_bget?ko:K06071">K06071</a>  PKN; protein kinase N [EC:2.7.11.13]
C    comp139354_c0_seq2|serine; <a href="/dbget-bin/www_bget?ko:K06071">K06071</a>  PKN; protein kinase N [EC:2.7.11.13]
C    comp139354_c0_seq4|serine; <a href="/dbget-bin/www_bget?ko:K06071">K06071</a>  PKN; protein kinase N [EC:2.7.11.13]
C    comp139354_c0_seq5|serine; <a href="/dbget-bin/www_bget?ko:K06071">K06071</a>  PKN; protein kinase N [EC:2.7.11.13]
C    comp141197_c0_seq2|serine; <a href="/dbget-bin/www_bget?ko:K06071">K06071</a>  PKN; protein kinase N [EC:2.7.11.13]
B  RSK family
C    comp135124_c0_seq5|ribosomal; <a href="/dbget-bin/www_bget?ko:K04373">K04373</a>  RPS6KA, RSK2; p90 ribosomal S6 kinase [EC:2.7.11.1]
C    comp144902_c5_seq6|ribosomal; <a href="/dbget-bin/www_bget?ko:K04373">K04373</a>  RPS6KA, RSK2; p90 ribosomal S6 kinase [EC:2.7.11.1]
C    comp144902_c5_seq8|ribosomal; <a href="/dbget-bin/www_bget?ko:K04373">K04373</a>  RPS6KA, RSK2; p90 ribosomal S6 kinase [EC:2.7.11.1]
C    comp144902_c5_seq12|ribosomal; <a href="/dbget-bin/www_bget?ko:K04373">K04373</a>  RPS6KA, RSK2; p90 ribosomal S6 kinase [EC:2.7.11.1]
C    comp143888_c0_seq1|ribosomal; <a href="/dbget-bin/www_bget?ko:K04688">K04688</a>  RPS6KB; p70 ribosomal S6 kinase [EC:2.7.11.1]
C    comp143888_c0_seq5|ribosomal; <a href="/dbget-bin/www_bget?ko:K04688">K04688</a>  RPS6KB; p70 ribosomal S6 kinase [EC:2.7.11.1]
C    comp143888_c0_seq17|ribosomal; <a href="/dbget-bin/www_bget?ko:K04688">K04688</a>  RPS6KB; p70 ribosomal S6 kinase [EC:2.7.11.1]
C    comp143888_c0_seq31|ribosomal; <a href="/dbget-bin/www_bget?ko:K04688">K04688</a>  RPS6KB; p70 ribosomal S6 kinase [EC:2.7.11.1]
C    comp138194_c0_seq2|ribosomal; <a href="/dbget-bin/www_bget?ko:K04445">K04445</a>  MSK1, RPS6KA5; ribosomal protein S6 kinase alpha-5 [EC:2.7.11.1]
C    comp138194_c0_seq5|ribosomal; <a href="/dbget-bin/www_bget?ko:K04445">K04445</a>  MSK1, RPS6KA5; ribosomal protein S6 kinase alpha-5 [EC:2.7.11.1]
C    comp141671_c1_seq5|ribosomal; <a href="/dbget-bin/www_bget?ko:K16510">K16510</a>  MSK2, RPS6KA4; ribosomal protein S6 kinase alpha-4 [EC:2.7.11.1]
C    comp141671_c1_seq7|ribosomal; <a href="/dbget-bin/www_bget?ko:K16510">K16510</a>  MSK2, RPS6KA4; ribosomal protein S6 kinase alpha-4 [EC:2.7.11.1]
B  SGK family
C    comp142403_c3_seq10|serine; <a href="/dbget-bin/www_bget?ko:K13302">K13302</a>  SGK1; serum/glucocorticoid-regulated kinase 1 [EC:2.7.11.1]
C    comp142403_c3_seq22|serine; <a href="/dbget-bin/www_bget?ko:K13302">K13302</a>  SGK1; serum/glucocorticoid-regulated kinase 1 [EC:2.7.11.1]
C    comp133370_c0_seq7|serine; <a href="/dbget-bin/www_bget?ko:K13304">K13304</a>  SGK3; serum/glucocorticoid-regulated kinase 3 [EC:2.7.11.1]
B  YANK family
C    comp140448_c2_seq1|serine; <a href="/dbget-bin/www_bget?ko:K08793">K08793</a>  STK32, YANK; serine/threonine kinase 32 [EC:2.7.11.1]
C    comp140448_c2_seq4|serine; <a href="/dbget-bin/www_bget?ko:K08793">K08793</a>  STK32, YANK; serine/threonine kinase 32 [EC:2.7.11.1]
C    comp140448_c2_seq6|serine; <a href="/dbget-bin/www_bget?ko:K08793">K08793</a>  STK32, YANK; serine/threonine kinase 32 [EC:2.7.11.1]
C    comp140448_c2_seq8|serine; <a href="/dbget-bin/www_bget?ko:K08793">K08793</a>  STK32, YANK; serine/threonine kinase 32 [EC:2.7.11.1]
C    comp140448_c2_seq9|serine; <a href="/dbget-bin/www_bget?ko:K08793">K08793</a>  STK32, YANK; serine/threonine kinase 32 [EC:2.7.11.1]
C    comp140448_c2_seq11|serine; <a href="/dbget-bin/www_bget?ko:K08793">K08793</a>  STK32, YANK; serine/threonine kinase 32 [EC:2.7.11.1]
#
A<b>Serine/threonine protein kinases: CAMK group</b>
B  CAMK1 family
C    comp117431_c0_seq2|calcium; <a href="/dbget-bin/www_bget?ko:K08794">K08794</a>  CAMK1; calcium/calmodulin-dependent protein kinase I [EC:2.7.11.17]
C    comp131891_c0_seq4|calcium; <a href="/dbget-bin/www_bget?ko:K08794">K08794</a>  CAMK1; calcium/calmodulin-dependent protein kinase I [EC:2.7.11.17]
C    comp131891_c0_seq5|calcium; <a href="/dbget-bin/www_bget?ko:K08794">K08794</a>  CAMK1; calcium/calmodulin-dependent protein kinase I [EC:2.7.11.17]
C    comp131891_c0_seq7|calcium; <a href="/dbget-bin/www_bget?ko:K08794">K08794</a>  CAMK1; calcium/calmodulin-dependent protein kinase I [EC:2.7.11.17]
C    comp143894_c1_seq11|ryanodine; <a href="/dbget-bin/www_bget?ko:K08794">K08794</a>  CAMK1; calcium/calmodulin-dependent protein kinase I [EC:2.7.11.17]
C    comp143894_c1_seq16|ryanodine; <a href="/dbget-bin/www_bget?ko:K08794">K08794</a>  CAMK1; calcium/calmodulin-dependent protein kinase I [EC:2.7.11.17]
C    comp143894_c1_seq17|ryanodine; <a href="/dbget-bin/www_bget?ko:K08794">K08794</a>  CAMK1; calcium/calmodulin-dependent protein kinase I [EC:2.7.11.17]
C    comp143894_c1_seq28|ryanodine; <a href="/dbget-bin/www_bget?ko:K08794">K08794</a>  CAMK1; calcium/calmodulin-dependent protein kinase I [EC:2.7.11.17]
C    comp121051_c0_seq2|calcium; <a href="/dbget-bin/www_bget?ko:K05869">K05869</a>  CAMK4; calcium/calmodulin-dependent protein kinase IV [EC:2.7.11.17]
C    comp136327_c0_seq1|calcium; <a href="/dbget-bin/www_bget?ko:K05869">K05869</a>  CAMK4; calcium/calmodulin-dependent protein kinase IV [EC:2.7.11.17]
C    comp136327_c0_seq4|calcium; <a href="/dbget-bin/www_bget?ko:K05869">K05869</a>  CAMK4; calcium/calmodulin-dependent protein kinase IV [EC:2.7.11.17]
B  CAMK2 family
C    comp141663_c1_seq11|calcium; <a href="/dbget-bin/www_bget?ko:K04515">K04515</a>  CAMK2; calcium/calmodulin-dependent protein kinase (CaM kinase) II [EC:2.7.11.17]
C    comp141663_c1_seq29|calcium; <a href="/dbget-bin/www_bget?ko:K04515">K04515</a>  CAMK2; calcium/calmodulin-dependent protein kinase (CaM kinase) II [EC:2.7.11.17]
C    comp141663_c1_seq39|calcium; <a href="/dbget-bin/www_bget?ko:K04515">K04515</a>  CAMK2; calcium/calmodulin-dependent protein kinase (CaM kinase) II [EC:2.7.11.17]
C    comp141663_c1_seq52|calcium; <a href="/dbget-bin/www_bget?ko:K04515">K04515</a>  CAMK2; calcium/calmodulin-dependent protein kinase (CaM kinase) II [EC:2.7.11.17]
C    comp143831_c0_seq3|calcium; <a href="/dbget-bin/www_bget?ko:K04515">K04515</a>  CAMK2; calcium/calmodulin-dependent protein kinase (CaM kinase) II [EC:2.7.11.17]
C    comp143831_c0_seq4|calcium; <a href="/dbget-bin/www_bget?ko:K04515">K04515</a>  CAMK2; calcium/calmodulin-dependent protein kinase (CaM kinase) II [EC:2.7.11.17]
C    comp143831_c0_seq7|calcium; <a href="/dbget-bin/www_bget?ko:K04515">K04515</a>  CAMK2; calcium/calmodulin-dependent protein kinase (CaM kinase) II [EC:2.7.11.17]
C    comp143831_c0_seq8|calcium; <a href="/dbget-bin/www_bget?ko:K04515">K04515</a>  CAMK2; calcium/calmodulin-dependent protein kinase (CaM kinase) II [EC:2.7.11.17]
C    comp143831_c0_seq10|calcium; <a href="/dbget-bin/www_bget?ko:K04515">K04515</a>  CAMK2; calcium/calmodulin-dependent protein kinase (CaM kinase) II [EC:2.7.11.17]
C    comp143831_c0_seq13|calcium; <a href="/dbget-bin/www_bget?ko:K04515">K04515</a>  CAMK2; calcium/calmodulin-dependent protein kinase (CaM kinase) II [EC:2.7.11.17]
C    comp143831_c0_seq14|calcium; <a href="/dbget-bin/www_bget?ko:K04515">K04515</a>  CAMK2; calcium/calmodulin-dependent protein kinase (CaM kinase) II [EC:2.7.11.17]
C    comp143831_c0_seq15|calcium; <a href="/dbget-bin/www_bget?ko:K04515">K04515</a>  CAMK2; calcium/calmodulin-dependent protein kinase (CaM kinase) II [EC:2.7.11.17]
C    comp143831_c0_seq16|calcium; <a href="/dbget-bin/www_bget?ko:K04515">K04515</a>  CAMK2; calcium/calmodulin-dependent protein kinase (CaM kinase) II [EC:2.7.11.17]
C    comp143831_c0_seq19|calcium; <a href="/dbget-bin/www_bget?ko:K04515">K04515</a>  CAMK2; calcium/calmodulin-dependent protein kinase (CaM kinase) II [EC:2.7.11.17]
C    comp143831_c0_seq20|calcium; <a href="/dbget-bin/www_bget?ko:K04515">K04515</a>  CAMK2; calcium/calmodulin-dependent protein kinase (CaM kinase) II [EC:2.7.11.17]
C    comp143831_c0_seq23|calcium; <a href="/dbget-bin/www_bget?ko:K04515">K04515</a>  CAMK2; calcium/calmodulin-dependent protein kinase (CaM kinase) II [EC:2.7.11.17]
C    comp143831_c0_seq24|calcium; <a href="/dbget-bin/www_bget?ko:K04515">K04515</a>  CAMK2; calcium/calmodulin-dependent protein kinase (CaM kinase) II [EC:2.7.11.17]
C    comp143831_c0_seq26|calcium; <a href="/dbget-bin/www_bget?ko:K04515">K04515</a>  CAMK2; calcium/calmodulin-dependent protein kinase (CaM kinase) II [EC:2.7.11.17]
C    comp144345_c3_seq20|calcium; <a href="/dbget-bin/www_bget?ko:K04515">K04515</a>  CAMK2; calcium/calmodulin-dependent protein kinase (CaM kinase) II [EC:2.7.11.17]
C    comp144345_c3_seq21|calcium; <a href="/dbget-bin/www_bget?ko:K04515">K04515</a>  CAMK2; calcium/calmodulin-dependent protein kinase (CaM kinase) II [EC:2.7.11.17]
C    comp144345_c3_seq22|calcium; <a href="/dbget-bin/www_bget?ko:K04515">K04515</a>  CAMK2; calcium/calmodulin-dependent protein kinase (CaM kinase) II [EC:2.7.11.17]
C    comp144345_c3_seq27|calcium; <a href="/dbget-bin/www_bget?ko:K04515">K04515</a>  CAMK2; calcium/calmodulin-dependent protein kinase (CaM kinase) II [EC:2.7.11.17]
C    comp144345_c3_seq35|calcium; <a href="/dbget-bin/www_bget?ko:K04515">K04515</a>  CAMK2; calcium/calmodulin-dependent protein kinase (CaM kinase) II [EC:2.7.11.17]
C    comp144345_c3_seq38|calcium; <a href="/dbget-bin/www_bget?ko:K04515">K04515</a>  CAMK2; calcium/calmodulin-dependent protein kinase (CaM kinase) II [EC:2.7.11.17]
C    comp144345_c3_seq40|calcium; <a href="/dbget-bin/www_bget?ko:K04515">K04515</a>  CAMK2; calcium/calmodulin-dependent protein kinase (CaM kinase) II [EC:2.7.11.17]
C    comp144345_c3_seq55|calcium; <a href="/dbget-bin/www_bget?ko:K04515">K04515</a>  CAMK2; calcium/calmodulin-dependent protein kinase (CaM kinase) II [EC:2.7.11.17]
B  CAMKL family
C    comp110448_c0_seq1|br; <a href="/dbget-bin/www_bget?ko:K08796">K08796</a>  BRSK; BR serine/threonine kinase [EC:2.7.11.1]
C    comp53657_c0_seq1|serine; <a href="/dbget-bin/www_bget?ko:K02216">K02216</a>  CHK1; serine/threonine-protein kinase Chk1 [EC:2.7.11.1]
C    comp139311_c1_seq14|serine; <a href="/dbget-bin/www_bget?ko:K08798">K08798</a>  MARK; MAP/microtubule affinity-regulating kinase [EC:2.7.11.1]
C    comp139311_c1_seq19|serine; <a href="/dbget-bin/www_bget?ko:K08798">K08798</a>  MARK; MAP/microtubule affinity-regulating kinase [EC:2.7.11.1]
C    comp139311_c1_seq31|serine; <a href="/dbget-bin/www_bget?ko:K08798">K08798</a>  MARK; MAP/microtubule affinity-regulating kinase [EC:2.7.11.1]
C    comp141930_c0_seq11|map; <a href="/dbget-bin/www_bget?ko:K08798">K08798</a>  MARK; MAP/microtubule affinity-regulating kinase [EC:2.7.11.1]
C    comp141930_c0_seq15|map; <a href="/dbget-bin/www_bget?ko:K08798">K08798</a>  MARK; MAP/microtubule affinity-regulating kinase [EC:2.7.11.1]
C    comp141930_c0_seq17|map; <a href="/dbget-bin/www_bget?ko:K08798">K08798</a>  MARK; MAP/microtubule affinity-regulating kinase [EC:2.7.11.1]
C    comp141930_c0_seq18|map; <a href="/dbget-bin/www_bget?ko:K08798">K08798</a>  MARK; MAP/microtubule affinity-regulating kinase [EC:2.7.11.1]
C    comp141930_c0_seq21|map; <a href="/dbget-bin/www_bget?ko:K08798">K08798</a>  MARK; MAP/microtubule affinity-regulating kinase [EC:2.7.11.1]
C    comp141930_c0_seq26|map; <a href="/dbget-bin/www_bget?ko:K08798">K08798</a>  MARK; MAP/microtubule affinity-regulating kinase [EC:2.7.11.1]
C    comp141930_c0_seq34|map; <a href="/dbget-bin/www_bget?ko:K08798">K08798</a>  MARK; MAP/microtubule affinity-regulating kinase [EC:2.7.11.1]
C    comp141930_c0_seq38|map; <a href="/dbget-bin/www_bget?ko:K08798">K08798</a>  MARK; MAP/microtubule affinity-regulating kinase [EC:2.7.11.1]
C    comp143355_c1_seq1|map; <a href="/dbget-bin/www_bget?ko:K08798">K08798</a>  MARK; MAP/microtubule affinity-regulating kinase [EC:2.7.11.1]
C    comp143355_c1_seq2|map; <a href="/dbget-bin/www_bget?ko:K08798">K08798</a>  MARK; MAP/microtubule affinity-regulating kinase [EC:2.7.11.1]
C    comp143355_c1_seq10|serine; <a href="/dbget-bin/www_bget?ko:K08798">K08798</a>  MARK; MAP/microtubule affinity-regulating kinase [EC:2.7.11.1]
C    comp143355_c1_seq11|serine; <a href="/dbget-bin/www_bget?ko:K08798">K08798</a>  MARK; MAP/microtubule affinity-regulating kinase [EC:2.7.11.1]
C    comp143355_c1_seq17|map; <a href="/dbget-bin/www_bget?ko:K08798">K08798</a>  MARK; MAP/microtubule affinity-regulating kinase [EC:2.7.11.1]
C    comp143355_c1_seq29|serine; <a href="/dbget-bin/www_bget?ko:K08798">K08798</a>  MARK; MAP/microtubule affinity-regulating kinase [EC:2.7.11.1]
C    comp143355_c1_seq34|map; <a href="/dbget-bin/www_bget?ko:K08798">K08798</a>  MARK; MAP/microtubule affinity-regulating kinase [EC:2.7.11.1]
C    comp143355_c1_seq38|map; <a href="/dbget-bin/www_bget?ko:K08798">K08798</a>  MARK; MAP/microtubule affinity-regulating kinase [EC:2.7.11.1]
C    comp143355_c1_seq43|serine; <a href="/dbget-bin/www_bget?ko:K08798">K08798</a>  MARK; MAP/microtubule affinity-regulating kinase [EC:2.7.11.1]
C    comp143355_c1_seq44|map; <a href="/dbget-bin/www_bget?ko:K08798">K08798</a>  MARK; MAP/microtubule affinity-regulating kinase [EC:2.7.11.1]
C    comp143355_c1_seq46|serine; <a href="/dbget-bin/www_bget?ko:K08798">K08798</a>  MARK; MAP/microtubule affinity-regulating kinase [EC:2.7.11.1]
C    comp143355_c1_seq52|map; <a href="/dbget-bin/www_bget?ko:K08798">K08798</a>  MARK; MAP/microtubule affinity-regulating kinase [EC:2.7.11.1]
C    comp143355_c1_seq53|map; <a href="/dbget-bin/www_bget?ko:K08798">K08798</a>  MARK; MAP/microtubule affinity-regulating kinase [EC:2.7.11.1]
C    comp143355_c1_seq62|serine; <a href="/dbget-bin/www_bget?ko:K08798">K08798</a>  MARK; MAP/microtubule affinity-regulating kinase [EC:2.7.11.1]
C    comp143355_c1_seq63|map; <a href="/dbget-bin/www_bget?ko:K08798">K08798</a>  MARK; MAP/microtubule affinity-regulating kinase [EC:2.7.11.1]
C    comp143355_c1_seq68|map; <a href="/dbget-bin/www_bget?ko:K08798">K08798</a>  MARK; MAP/microtubule affinity-regulating kinase [EC:2.7.11.1]
C    comp143355_c1_seq72|serine; <a href="/dbget-bin/www_bget?ko:K08798">K08798</a>  MARK; MAP/microtubule affinity-regulating kinase [EC:2.7.11.1]
C    comp143355_c1_seq74|map; <a href="/dbget-bin/www_bget?ko:K08798">K08798</a>  MARK; MAP/microtubule affinity-regulating kinase [EC:2.7.11.1]
C    comp143355_c1_seq75|map; <a href="/dbget-bin/www_bget?ko:K08798">K08798</a>  MARK; MAP/microtubule affinity-regulating kinase [EC:2.7.11.1]
C    comp143355_c1_seq76|serine; <a href="/dbget-bin/www_bget?ko:K08798">K08798</a>  MARK; MAP/microtubule affinity-regulating kinase [EC:2.7.11.1]
C    comp143355_c1_seq79|map; <a href="/dbget-bin/www_bget?ko:K08798">K08798</a>  MARK; MAP/microtubule affinity-regulating kinase [EC:2.7.11.1]
C    comp143355_c1_seq87|serine; <a href="/dbget-bin/www_bget?ko:K08798">K08798</a>  MARK; MAP/microtubule affinity-regulating kinase [EC:2.7.11.1]
C    comp143355_c1_seq91|map; <a href="/dbget-bin/www_bget?ko:K08798">K08798</a>  MARK; MAP/microtubule affinity-regulating kinase [EC:2.7.11.1]
C    comp143355_c1_seq92|map; <a href="/dbget-bin/www_bget?ko:K08798">K08798</a>  MARK; MAP/microtubule affinity-regulating kinase [EC:2.7.11.1]
C    comp143355_c1_seq94|map; <a href="/dbget-bin/www_bget?ko:K08798">K08798</a>  MARK; MAP/microtubule affinity-regulating kinase [EC:2.7.11.1]
C    comp114260_c0_seq2|maternal; <a href="/dbget-bin/www_bget?ko:K08799">K08799</a>  MELK; maternal embryonic leucine zipper kinase [EC:2.7.11.1]
C    comp498300_c0_seq1|maternal; <a href="/dbget-bin/www_bget?ko:K08799">K08799</a>  MELK; maternal embryonic leucine zipper kinase [EC:2.7.11.1]
C    comp135462_c0_seq5|nuak; <a href="/dbget-bin/www_bget?ko:K08800">K08800</a>  NUAK; NUAK family, SNF1-like kinase [EC:2.7.11.1]
C    comp141019_c0_seq18|nuak; <a href="/dbget-bin/www_bget?ko:K08800">K08800</a>  NUAK; NUAK family, SNF1-like kinase [EC:2.7.11.1]
C    comp144073_c0_seq10|nuak; <a href="/dbget-bin/www_bget?ko:K08800">K08800</a>  NUAK; NUAK family, SNF1-like kinase [EC:2.7.11.1]
C    comp144073_c0_seq15|nuak; <a href="/dbget-bin/www_bget?ko:K08800">K08800</a>  NUAK; NUAK family, SNF1-like kinase [EC:2.7.11.1]
C    comp123887_c1_seq1|pas; <a href="/dbget-bin/www_bget?ko:K08801">K08801</a>  PASK; PAS domain containing serine/threonine kinase [EC:2.7.11.1]
C    comp123374_c1_seq1|5; <a href="/dbget-bin/www_bget?ko:K07198">K07198</a>  PRKAA, AMPK; 5'-AMP-activated protein kinase, catalytic alpha subunit [EC:2.7.11.11]
C    comp123374_c1_seq3|5; <a href="/dbget-bin/www_bget?ko:K07198">K07198</a>  PRKAA, AMPK; 5'-AMP-activated protein kinase, catalytic alpha subunit [EC:2.7.11.11]
C    comp141044_c2_seq4|serine; <a href="/dbget-bin/www_bget?ko:K16311">K16311</a>  SIK; serine/threonine-protein kinase SIK [EC:2.7.11.1]
C    comp141044_c2_seq20|serine; <a href="/dbget-bin/www_bget?ko:K16311">K16311</a>  SIK; serine/threonine-protein kinase SIK [EC:2.7.11.1]
C    comp141044_c2_seq22|serine; <a href="/dbget-bin/www_bget?ko:K16311">K16311</a>  SIK; serine/threonine-protein kinase SIK [EC:2.7.11.1]
C    comp141044_c2_seq30|serine; <a href="/dbget-bin/www_bget?ko:K16311">K16311</a>  SIK; serine/threonine-protein kinase SIK [EC:2.7.11.1]
C    comp141044_c2_seq34|serine; <a href="/dbget-bin/www_bget?ko:K16311">K16311</a>  SIK; serine/threonine-protein kinase SIK [EC:2.7.11.1]
C    comp141044_c2_seq48|serine; <a href="/dbget-bin/www_bget?ko:K16311">K16311</a>  SIK; serine/threonine-protein kinase SIK [EC:2.7.11.1]
C    comp141044_c2_seq55|serine; <a href="/dbget-bin/www_bget?ko:K16311">K16311</a>  SIK; serine/threonine-protein kinase SIK [EC:2.7.11.1]
C    comp141044_c2_seq56|serine; <a href="/dbget-bin/www_bget?ko:K16311">K16311</a>  SIK; serine/threonine-protein kinase SIK [EC:2.7.11.1]
C    comp143661_c3_seq5|serine; <a href="/dbget-bin/www_bget?ko:K16311">K16311</a>  SIK; serine/threonine-protein kinase SIK [EC:2.7.11.1]
C    comp143661_c3_seq11|serine; <a href="/dbget-bin/www_bget?ko:K16311">K16311</a>  SIK; serine/threonine-protein kinase SIK [EC:2.7.11.1]
C    comp143661_c3_seq30|serine; <a href="/dbget-bin/www_bget?ko:K16311">K16311</a>  SIK; serine/threonine-protein kinase SIK [EC:2.7.11.1]
C    comp143661_c3_seq41|serine; <a href="/dbget-bin/www_bget?ko:K16311">K16311</a>  SIK; serine/threonine-protein kinase SIK [EC:2.7.11.1]
C    comp143661_c3_seq46|serine; <a href="/dbget-bin/www_bget?ko:K16311">K16311</a>  SIK; serine/threonine-protein kinase SIK [EC:2.7.11.1]
C    comp143661_c3_seq70|serine; <a href="/dbget-bin/www_bget?ko:K16311">K16311</a>  SIK; serine/threonine-protein kinase SIK [EC:2.7.11.1]
C    comp143661_c3_seq72|serine; <a href="/dbget-bin/www_bget?ko:K16311">K16311</a>  SIK; serine/threonine-protein kinase SIK [EC:2.7.11.1]
C    comp144170_c1_seq6|serine; <a href="/dbget-bin/www_bget?ko:K16311">K16311</a>  SIK; serine/threonine-protein kinase SIK [EC:2.7.11.1]
C    comp144170_c1_seq7|serine; <a href="/dbget-bin/www_bget?ko:K16311">K16311</a>  SIK; serine/threonine-protein kinase SIK [EC:2.7.11.1]
C    comp144170_c1_seq13|serine; <a href="/dbget-bin/www_bget?ko:K16311">K16311</a>  SIK; serine/threonine-protein kinase SIK [EC:2.7.11.1]
C    comp144170_c1_seq14|serine; <a href="/dbget-bin/www_bget?ko:K16311">K16311</a>  SIK; serine/threonine-protein kinase SIK [EC:2.7.11.1]
C    comp144170_c1_seq22|serine; <a href="/dbget-bin/www_bget?ko:K16311">K16311</a>  SIK; serine/threonine-protein kinase SIK [EC:2.7.11.1]
C    comp144170_c1_seq28|serine; <a href="/dbget-bin/www_bget?ko:K16311">K16311</a>  SIK; serine/threonine-protein kinase SIK [EC:2.7.11.1]
C    comp143971_c3_seq4|snf-related; <a href="/dbget-bin/www_bget?ko:K08802">K08802</a>  SNRK; SNF related kinase [EC:2.7.11.1]
C    comp143971_c3_seq11|snf-related; <a href="/dbget-bin/www_bget?ko:K08802">K08802</a>  SNRK; SNF related kinase [EC:2.7.11.1]
C    comp143971_c3_seq15|snf-related; <a href="/dbget-bin/www_bget?ko:K08802">K08802</a>  SNRK; SNF related kinase [EC:2.7.11.1]
C    comp138734_c1_seq6|serine; <a href="/dbget-bin/www_bget?ko:K07298">K07298</a>  STK11, LKB1; serine/threonine-protein kinase 11
B  DAPK family
C    comp138270_c0_seq2|death-associated; <a href="/dbget-bin/www_bget?ko:K08803">K08803</a>  DAPK; death-associated protein kinase [EC:2.7.11.1]
C    comp138270_c0_seq28|death-associated; <a href="/dbget-bin/www_bget?ko:K08803">K08803</a>  DAPK; death-associated protein kinase [EC:2.7.11.1]
C    comp138270_c0_seq30|death-associated; <a href="/dbget-bin/www_bget?ko:K08803">K08803</a>  DAPK; death-associated protein kinase [EC:2.7.11.1]
C    comp138270_c0_seq32|death-associated; <a href="/dbget-bin/www_bget?ko:K08803">K08803</a>  DAPK; death-associated protein kinase [EC:2.7.11.1]
C    comp138270_c0_seq34|death-associated; <a href="/dbget-bin/www_bget?ko:K08803">K08803</a>  DAPK; death-associated protein kinase [EC:2.7.11.1]
C    comp142720_c1_seq2|death-associated; <a href="/dbget-bin/www_bget?ko:K08803">K08803</a>  DAPK; death-associated protein kinase [EC:2.7.11.1]
C    comp142720_c1_seq4|death-associated; <a href="/dbget-bin/www_bget?ko:K08803">K08803</a>  DAPK; death-associated protein kinase [EC:2.7.11.1]
C    comp142720_c1_seq6|death-associated; <a href="/dbget-bin/www_bget?ko:K08803">K08803</a>  DAPK; death-associated protein kinase [EC:2.7.11.1]
C    comp142720_c1_seq7|death-associated; <a href="/dbget-bin/www_bget?ko:K08803">K08803</a>  DAPK; death-associated protein kinase [EC:2.7.11.1]
C    comp142720_c1_seq8|death-associated; <a href="/dbget-bin/www_bget?ko:K08803">K08803</a>  DAPK; death-associated protein kinase [EC:2.7.11.1]
C    comp142720_c1_seq11|death-associated; <a href="/dbget-bin/www_bget?ko:K08803">K08803</a>  DAPK; death-associated protein kinase [EC:2.7.11.1]
C    comp143053_c1_seq1|death-associated; <a href="/dbget-bin/www_bget?ko:K08803">K08803</a>  DAPK; death-associated protein kinase [EC:2.7.11.1]
C    comp143053_c1_seq2|death-associated; <a href="/dbget-bin/www_bget?ko:K08803">K08803</a>  DAPK; death-associated protein kinase [EC:2.7.11.1]
C    comp143053_c1_seq3|death-associated; <a href="/dbget-bin/www_bget?ko:K08803">K08803</a>  DAPK; death-associated protein kinase [EC:2.7.11.1]
C    comp143053_c1_seq10|death-associated; <a href="/dbget-bin/www_bget?ko:K08803">K08803</a>  DAPK; death-associated protein kinase [EC:2.7.11.1]
C    comp143053_c1_seq18|death-associated; <a href="/dbget-bin/www_bget?ko:K08803">K08803</a>  DAPK; death-associated protein kinase [EC:2.7.11.1]
C    comp143053_c1_seq21|death-associated; <a href="/dbget-bin/www_bget?ko:K08803">K08803</a>  DAPK; death-associated protein kinase [EC:2.7.11.1]
C    comp143053_c1_seq23|death-associated; <a href="/dbget-bin/www_bget?ko:K08803">K08803</a>  DAPK; death-associated protein kinase [EC:2.7.11.1]
C    comp143053_c1_seq26|death-associated; <a href="/dbget-bin/www_bget?ko:K08803">K08803</a>  DAPK; death-associated protein kinase [EC:2.7.11.1]
C    comp143053_c1_seq28|death-associated; <a href="/dbget-bin/www_bget?ko:K08803">K08803</a>  DAPK; death-associated protein kinase [EC:2.7.11.1]
C    comp143053_c1_seq35|death-associated; <a href="/dbget-bin/www_bget?ko:K08803">K08803</a>  DAPK; death-associated protein kinase [EC:2.7.11.1]
C    comp143053_c1_seq37|death-associated; <a href="/dbget-bin/www_bget?ko:K08803">K08803</a>  DAPK; death-associated protein kinase [EC:2.7.11.1]
C    comp143053_c1_seq38|death-associated; <a href="/dbget-bin/www_bget?ko:K08803">K08803</a>  DAPK; death-associated protein kinase [EC:2.7.11.1]
C    comp143053_c1_seq42|death-associated; <a href="/dbget-bin/www_bget?ko:K08803">K08803</a>  DAPK; death-associated protein kinase [EC:2.7.11.1]
C    comp143053_c1_seq46|death-associated; <a href="/dbget-bin/www_bget?ko:K08803">K08803</a>  DAPK; death-associated protein kinase [EC:2.7.11.1]
C    comp143053_c1_seq47|death-associated; <a href="/dbget-bin/www_bget?ko:K08803">K08803</a>  DAPK; death-associated protein kinase [EC:2.7.11.1]
C    comp143053_c1_seq48|death-associated; <a href="/dbget-bin/www_bget?ko:K08803">K08803</a>  DAPK; death-associated protein kinase [EC:2.7.11.1]
C    comp143053_c1_seq49|death-associated; <a href="/dbget-bin/www_bget?ko:K08803">K08803</a>  DAPK; death-associated protein kinase [EC:2.7.11.1]
C    comp143053_c1_seq51|death-associated; <a href="/dbget-bin/www_bget?ko:K08803">K08803</a>  DAPK; death-associated protein kinase [EC:2.7.11.1]
C    comp127279_c0_seq2|serine; <a href="/dbget-bin/www_bget?ko:K08804">K08804</a>  STK17; serine/threonine kinase 17 [EC:2.7.11.1]
C    comp127279_c0_seq3|serine; <a href="/dbget-bin/www_bget?ko:K08804">K08804</a>  STK17; serine/threonine kinase 17 [EC:2.7.11.1]
C    comp127050_c0_seq1|serine; <a href="/dbget-bin/www_bget?ko:K08804">K08804</a>  STK17; serine/threonine kinase 17 [EC:2.7.11.1]
C    comp127050_c0_seq2|serine; <a href="/dbget-bin/www_bget?ko:K08804">K08804</a>  STK17; serine/threonine kinase 17 [EC:2.7.11.1]
B  DCAMKL family
C    comp136400_c1_seq1|serine; <a href="/dbget-bin/www_bget?ko:K08805">K08805</a>  DCAMKL1; doublecortin and CaM kinase-like 1 [EC:2.7.11.1]
C    comp136400_c1_seq2|serine; <a href="/dbget-bin/www_bget?ko:K08805">K08805</a>  DCAMKL1; doublecortin and CaM kinase-like 1 [EC:2.7.11.1]
C    comp136400_c1_seq4|serine; <a href="/dbget-bin/www_bget?ko:K08805">K08805</a>  DCAMKL1; doublecortin and CaM kinase-like 1 [EC:2.7.11.1]
C    comp136400_c1_seq5|serine; <a href="/dbget-bin/www_bget?ko:K08805">K08805</a>  DCAMKL1; doublecortin and CaM kinase-like 1 [EC:2.7.11.1]
C    comp136400_c1_seq6|serine; <a href="/dbget-bin/www_bget?ko:K08805">K08805</a>  DCAMKL1; doublecortin and CaM kinase-like 1 [EC:2.7.11.1]
C    comp136400_c1_seq7|serine; <a href="/dbget-bin/www_bget?ko:K08805">K08805</a>  DCAMKL1; doublecortin and CaM kinase-like 1 [EC:2.7.11.1]
C    comp136400_c1_seq8|serine; <a href="/dbget-bin/www_bget?ko:K08805">K08805</a>  DCAMKL1; doublecortin and CaM kinase-like 1 [EC:2.7.11.1]
C    comp136400_c1_seq9|serine; <a href="/dbget-bin/www_bget?ko:K08805">K08805</a>  DCAMKL1; doublecortin and CaM kinase-like 1 [EC:2.7.11.1]
C    comp136400_c1_seq10|serine; <a href="/dbget-bin/www_bget?ko:K08805">K08805</a>  DCAMKL1; doublecortin and CaM kinase-like 1 [EC:2.7.11.1]
C    comp136400_c1_seq11|serine; <a href="/dbget-bin/www_bget?ko:K08805">K08805</a>  DCAMKL1; doublecortin and CaM kinase-like 1 [EC:2.7.11.1]
C    comp136663_c1_seq2|serine; <a href="/dbget-bin/www_bget?ko:K08805">K08805</a>  DCAMKL1; doublecortin and CaM kinase-like 1 [EC:2.7.11.1]
B  MAPKAPK family
C    comp141406_c0_seq27|rho; <a href="/dbget-bin/www_bget?ko:K04443">K04443</a>  MAPKAPK2; mitogen-activated protein kinase-activated protein kinase 2 [EC:2.7.11.1]
C    comp141406_c0_seq48|rho; <a href="/dbget-bin/www_bget?ko:K04443">K04443</a>  MAPKAPK2; mitogen-activated protein kinase-activated protein kinase 2 [EC:2.7.11.1]
C    comp141428_c0_seq1|map; <a href="/dbget-bin/www_bget?ko:K04443">K04443</a>  MAPKAPK2; mitogen-activated protein kinase-activated protein kinase 2 [EC:2.7.11.1]
C    comp144577_c0_seq5|map; <a href="/dbget-bin/www_bget?ko:K04443">K04443</a>  MAPKAPK2; mitogen-activated protein kinase-activated protein kinase 2 [EC:2.7.11.1]
C    comp144577_c0_seq17|map; <a href="/dbget-bin/www_bget?ko:K04443">K04443</a>  MAPKAPK2; mitogen-activated protein kinase-activated protein kinase 2 [EC:2.7.11.1]
C    comp144577_c0_seq28|map; <a href="/dbget-bin/www_bget?ko:K04443">K04443</a>  MAPKAPK2; mitogen-activated protein kinase-activated protein kinase 2 [EC:2.7.11.1]
C    comp141406_c0_seq2|map; <a href="/dbget-bin/www_bget?ko:K04444">K04444</a>  MAPKAPK3; mitogen-activated protein kinase-activated protein kinase 3 [EC:2.7.11.1]
C    comp141406_c0_seq3|map; <a href="/dbget-bin/www_bget?ko:K04444">K04444</a>  MAPKAPK3; mitogen-activated protein kinase-activated protein kinase 3 [EC:2.7.11.1]
C    comp141406_c0_seq9|map; <a href="/dbget-bin/www_bget?ko:K04444">K04444</a>  MAPKAPK3; mitogen-activated protein kinase-activated protein kinase 3 [EC:2.7.11.1]
C    comp141406_c0_seq12|rho; <a href="/dbget-bin/www_bget?ko:K04444">K04444</a>  MAPKAPK3; mitogen-activated protein kinase-activated protein kinase 3 [EC:2.7.11.1]
C    comp141406_c0_seq13|map; <a href="/dbget-bin/www_bget?ko:K04444">K04444</a>  MAPKAPK3; mitogen-activated protein kinase-activated protein kinase 3 [EC:2.7.11.1]
C    comp141406_c0_seq15|map; <a href="/dbget-bin/www_bget?ko:K04444">K04444</a>  MAPKAPK3; mitogen-activated protein kinase-activated protein kinase 3 [EC:2.7.11.1]
C    comp141406_c0_seq16|rho; <a href="/dbget-bin/www_bget?ko:K04444">K04444</a>  MAPKAPK3; mitogen-activated protein kinase-activated protein kinase 3 [EC:2.7.11.1]
C    comp141406_c0_seq18|rho; <a href="/dbget-bin/www_bget?ko:K04444">K04444</a>  MAPKAPK3; mitogen-activated protein kinase-activated protein kinase 3 [EC:2.7.11.1]
C    comp141406_c0_seq19|map; <a href="/dbget-bin/www_bget?ko:K04444">K04444</a>  MAPKAPK3; mitogen-activated protein kinase-activated protein kinase 3 [EC:2.7.11.1]
C    comp141406_c0_seq22|map; <a href="/dbget-bin/www_bget?ko:K04444">K04444</a>  MAPKAPK3; mitogen-activated protein kinase-activated protein kinase 3 [EC:2.7.11.1]
C    comp141406_c0_seq26|map; <a href="/dbget-bin/www_bget?ko:K04444">K04444</a>  MAPKAPK3; mitogen-activated protein kinase-activated protein kinase 3 [EC:2.7.11.1]
C    comp141406_c0_seq28|map; <a href="/dbget-bin/www_bget?ko:K04444">K04444</a>  MAPKAPK3; mitogen-activated protein kinase-activated protein kinase 3 [EC:2.7.11.1]
C    comp141406_c0_seq31|rho; <a href="/dbget-bin/www_bget?ko:K04444">K04444</a>  MAPKAPK3; mitogen-activated protein kinase-activated protein kinase 3 [EC:2.7.11.1]
C    comp141406_c0_seq39|map; <a href="/dbget-bin/www_bget?ko:K04444">K04444</a>  MAPKAPK3; mitogen-activated protein kinase-activated protein kinase 3 [EC:2.7.11.1]
C    comp141406_c0_seq45|rho; <a href="/dbget-bin/www_bget?ko:K04444">K04444</a>  MAPKAPK3; mitogen-activated protein kinase-activated protein kinase 3 [EC:2.7.11.1]
C    comp141406_c0_seq47|map; <a href="/dbget-bin/www_bget?ko:K04444">K04444</a>  MAPKAPK3; mitogen-activated protein kinase-activated protein kinase 3 [EC:2.7.11.1]
C    comp141406_c0_seq50|map; <a href="/dbget-bin/www_bget?ko:K04444">K04444</a>  MAPKAPK3; mitogen-activated protein kinase-activated protein kinase 3 [EC:2.7.11.1]
C    comp141406_c0_seq53|map; <a href="/dbget-bin/www_bget?ko:K04444">K04444</a>  MAPKAPK3; mitogen-activated protein kinase-activated protein kinase 3 [EC:2.7.11.1]
C    comp141406_c0_seq56|map; <a href="/dbget-bin/www_bget?ko:K04444">K04444</a>  MAPKAPK3; mitogen-activated protein kinase-activated protein kinase 3 [EC:2.7.11.1]
C    comp141406_c0_seq67|map; <a href="/dbget-bin/www_bget?ko:K04444">K04444</a>  MAPKAPK3; mitogen-activated protein kinase-activated protein kinase 3 [EC:2.7.11.1]
C    comp141406_c0_seq68|map; <a href="/dbget-bin/www_bget?ko:K04444">K04444</a>  MAPKAPK3; mitogen-activated protein kinase-activated protein kinase 3 [EC:2.7.11.1]
C    comp141406_c0_seq70|map; <a href="/dbget-bin/www_bget?ko:K04444">K04444</a>  MAPKAPK3; mitogen-activated protein kinase-activated protein kinase 3 [EC:2.7.11.1]
C    comp141406_c0_seq72|map; <a href="/dbget-bin/www_bget?ko:K04444">K04444</a>  MAPKAPK3; mitogen-activated protein kinase-activated protein kinase 3 [EC:2.7.11.1]
C    comp141406_c0_seq77|map; <a href="/dbget-bin/www_bget?ko:K04444">K04444</a>  MAPKAPK3; mitogen-activated protein kinase-activated protein kinase 3 [EC:2.7.11.1]
C    comp136177_c1_seq2|map; <a href="/dbget-bin/www_bget?ko:K04442">K04442</a>  MAPKAPK5, PRAK; mitogen-activated protein kinase-activated protein kinase 5 [EC:2.7.11.1]
C    comp142077_c0_seq24|map; <a href="/dbget-bin/www_bget?ko:K04372">K04372</a>  MKNK, MNK; MAP kinase interacting serine/threonine kinase [EC:2.7.11.1]
B  MLCK family
C    comp137061_c0_seq2|myosin; <a href="/dbget-bin/www_bget?ko:K00907">K00907</a>  MYLK; myosin-light-chain kinase [EC:2.7.11.18]
C    comp137061_c0_seq3|myosin; <a href="/dbget-bin/www_bget?ko:K00907">K00907</a>  MYLK; myosin-light-chain kinase [EC:2.7.11.18]
C    comp139157_c2_seq6|myosin; <a href="/dbget-bin/www_bget?ko:K00907">K00907</a>  MYLK; myosin-light-chain kinase [EC:2.7.11.18]
C    comp139157_c2_seq14|myosin; <a href="/dbget-bin/www_bget?ko:K00907">K00907</a>  MYLK; myosin-light-chain kinase [EC:2.7.11.18]
C    comp139157_c2_seq26|myosin; <a href="/dbget-bin/www_bget?ko:K00907">K00907</a>  MYLK; myosin-light-chain kinase [EC:2.7.11.18]
C    comp139742_c2_seq2|myosin; <a href="/dbget-bin/www_bget?ko:K00907">K00907</a>  MYLK; myosin-light-chain kinase [EC:2.7.11.18]
C    comp139742_c2_seq41|myosin; <a href="/dbget-bin/www_bget?ko:K00907">K00907</a>  MYLK; myosin-light-chain kinase [EC:2.7.11.18]
C    comp139742_c2_seq52|myosin; <a href="/dbget-bin/www_bget?ko:K00907">K00907</a>  MYLK; myosin-light-chain kinase [EC:2.7.11.18]
C    comp142208_c1_seq13|myosin; <a href="/dbget-bin/www_bget?ko:K00907">K00907</a>  MYLK; myosin-light-chain kinase [EC:2.7.11.18]
C    comp142208_c1_seq14|myosin; <a href="/dbget-bin/www_bget?ko:K00907">K00907</a>  MYLK; myosin-light-chain kinase [EC:2.7.11.18]
C    comp142208_c1_seq26|myosin; <a href="/dbget-bin/www_bget?ko:K00907">K00907</a>  MYLK; myosin-light-chain kinase [EC:2.7.11.18]
C    comp142208_c1_seq30|myosin; <a href="/dbget-bin/www_bget?ko:K00907">K00907</a>  MYLK; myosin-light-chain kinase [EC:2.7.11.18]
C    comp142208_c1_seq48|myosin; <a href="/dbget-bin/www_bget?ko:K00907">K00907</a>  MYLK; myosin-light-chain kinase [EC:2.7.11.18]
C    comp142208_c1_seq58|myosin; <a href="/dbget-bin/www_bget?ko:K00907">K00907</a>  MYLK; myosin-light-chain kinase [EC:2.7.11.18]
C    comp142208_c1_seq69|myosin; <a href="/dbget-bin/www_bget?ko:K00907">K00907</a>  MYLK; myosin-light-chain kinase [EC:2.7.11.18]
C    comp142208_c1_seq91|myosin; <a href="/dbget-bin/www_bget?ko:K00907">K00907</a>  MYLK; myosin-light-chain kinase [EC:2.7.11.18]
C    comp142208_c1_seq99|myosin; <a href="/dbget-bin/www_bget?ko:K00907">K00907</a>  MYLK; myosin-light-chain kinase [EC:2.7.11.18]
C    comp142208_c1_seq105|myosin; <a href="/dbget-bin/www_bget?ko:K00907">K00907</a>  MYLK; myosin-light-chain kinase [EC:2.7.11.18]
C    comp142514_c1_seq10|myosin; <a href="/dbget-bin/www_bget?ko:K00907">K00907</a>  MYLK; myosin-light-chain kinase [EC:2.7.11.18]
C    comp142514_c1_seq12|myosin; <a href="/dbget-bin/www_bget?ko:K00907">K00907</a>  MYLK; myosin-light-chain kinase [EC:2.7.11.18]
C    comp142514_c1_seq18|myosin; <a href="/dbget-bin/www_bget?ko:K00907">K00907</a>  MYLK; myosin-light-chain kinase [EC:2.7.11.18]
C    comp142514_c1_seq20|myosin; <a href="/dbget-bin/www_bget?ko:K00907">K00907</a>  MYLK; myosin-light-chain kinase [EC:2.7.11.18]
B  PHK family
C    comp139372_c0_seq12|phosphorylase; <a href="/dbget-bin/www_bget?ko:K00871">K00871</a>  PHKG; phosphorylase kinase gamma subunit [EC:2.7.11.19]
C    comp139372_c0_seq23|phosphorylase; <a href="/dbget-bin/www_bget?ko:K00871">K00871</a>  PHKG; phosphorylase kinase gamma subunit [EC:2.7.11.19]
C    comp139372_c0_seq55|phosphorylase; <a href="/dbget-bin/www_bget?ko:K00871">K00871</a>  PHKG; phosphorylase kinase gamma subunit [EC:2.7.11.19]
C    comp139372_c0_seq62|phosphorylase; <a href="/dbget-bin/www_bget?ko:K00871">K00871</a>  PHKG; phosphorylase kinase gamma subunit [EC:2.7.11.19]
C    comp139372_c0_seq64|phosphorylase; <a href="/dbget-bin/www_bget?ko:K00871">K00871</a>  PHKG; phosphorylase kinase gamma subunit [EC:2.7.11.19]
C    comp139372_c0_seq68|phosphorylase; <a href="/dbget-bin/www_bget?ko:K00871">K00871</a>  PHKG; phosphorylase kinase gamma subunit [EC:2.7.11.19]
C    comp143394_c0_seq3|phosphorylase; <a href="/dbget-bin/www_bget?ko:K00871">K00871</a>  PHKG; phosphorylase kinase gamma subunit [EC:2.7.11.19]
C    comp143394_c0_seq9|phosphorylase; <a href="/dbget-bin/www_bget?ko:K00871">K00871</a>  PHKG; phosphorylase kinase gamma subunit [EC:2.7.11.19]
B  PIM family
C    comp132069_c0_seq4|serine; <a href="/dbget-bin/www_bget?ko:K04702">K04702</a>  PIM1; proto-oncogene serine/threonine-protein kinase Pim-1 [EC:2.7.11.1]
C    comp141512_c0_seq9|pim-3; <a href="/dbget-bin/www_bget?ko:K04702">K04702</a>  PIM1; proto-oncogene serine/threonine-protein kinase Pim-1 [EC:2.7.11.1]
C    comp141512_c0_seq12|pim-3; <a href="/dbget-bin/www_bget?ko:K04702">K04702</a>  PIM1; proto-oncogene serine/threonine-protein kinase Pim-1 [EC:2.7.11.1]
C    comp130423_c0_seq9|serine; <a href="/dbget-bin/www_bget?ko:K08807">K08807</a>  PIM3; proto-oncogene serine/threonine-protein kinase Pim-3 [EC:2.7.11.1]
C    comp132069_c0_seq5|serine; <a href="/dbget-bin/www_bget?ko:K08807">K08807</a>  PIM3; proto-oncogene serine/threonine-protein kinase Pim-3 [EC:2.7.11.1]
B  PKD family
C    comp142799_c1_seq25|protein; <a href="/dbget-bin/www_bget?ko:K06070">K06070</a>  PKD; protein kinase D [EC:2.7.11.13]
C    comp142799_c1_seq32|protein; <a href="/dbget-bin/www_bget?ko:K06070">K06070</a>  PKD; protein kinase D [EC:2.7.11.13]
C    comp142799_c1_seq39|protein; <a href="/dbget-bin/www_bget?ko:K06070">K06070</a>  PKD; protein kinase D [EC:2.7.11.13]
C    comp142799_c1_seq53|protein; <a href="/dbget-bin/www_bget?ko:K06070">K06070</a>  PKD; protein kinase D [EC:2.7.11.13]
C    comp142799_c1_seq67|protein; <a href="/dbget-bin/www_bget?ko:K06070">K06070</a>  PKD; protein kinase D [EC:2.7.11.13]
C    comp144684_c2_seq20|serine; <a href="/dbget-bin/www_bget?ko:K06070">K06070</a>  PKD; protein kinase D [EC:2.7.11.13]
C    comp144684_c2_seq26|serine; <a href="/dbget-bin/www_bget?ko:K06070">K06070</a>  PKD; protein kinase D [EC:2.7.11.13]
C    comp144684_c2_seq53|serine; <a href="/dbget-bin/www_bget?ko:K06070">K06070</a>  PKD; protein kinase D [EC:2.7.11.13]
C    comp144684_c2_seq61|serine; <a href="/dbget-bin/www_bget?ko:K06070">K06070</a>  PKD; protein kinase D [EC:2.7.11.13]
B  PSK family
C    comp121636_c0_seq1|serine; <a href="/dbget-bin/www_bget?ko:K08808">K08808</a>  PSKH; protein serine kinase H [EC:2.7.11.1]
B  RAD53 family
C    comp34981_c0_seq1|serine; <a href="/dbget-bin/www_bget?ko:K06641">K06641</a>  CHK2; serine/threonine-protein kinase Chk2 [EC:2.7.11.1]
B  Trio family
C    comp145282_c0_seq2; <a href="/dbget-bin/www_bget?ko:K08809">K08809</a>  SPEG; striated muscle-specific serine/threonine protein kinase [EC:2.7.11.1]
C    comp145282_c0_seq12; <a href="/dbget-bin/www_bget?ko:K08809">K08809</a>  SPEG; striated muscle-specific serine/threonine protein kinase [EC:2.7.11.1]
C    comp145282_c0_seq13; <a href="/dbget-bin/www_bget?ko:K08809">K08809</a>  SPEG; striated muscle-specific serine/threonine protein kinase [EC:2.7.11.1]
C    comp145282_c0_seq16; <a href="/dbget-bin/www_bget?ko:K08809">K08809</a>  SPEG; striated muscle-specific serine/threonine protein kinase [EC:2.7.11.1]
C    comp145282_c0_seq17; <a href="/dbget-bin/www_bget?ko:K08809">K08809</a>  SPEG; striated muscle-specific serine/threonine protein kinase [EC:2.7.11.1]
C    comp145282_c0_seq28; <a href="/dbget-bin/www_bget?ko:K08809">K08809</a>  SPEG; striated muscle-specific serine/threonine protein kinase [EC:2.7.11.1]
C    comp145282_c0_seq32; <a href="/dbget-bin/www_bget?ko:K08809">K08809</a>  SPEG; striated muscle-specific serine/threonine protein kinase [EC:2.7.11.1]
C    comp145282_c0_seq35; <a href="/dbget-bin/www_bget?ko:K08809">K08809</a>  SPEG; striated muscle-specific serine/threonine protein kinase [EC:2.7.11.1]
C    comp145282_c0_seq42; <a href="/dbget-bin/www_bget?ko:K08809">K08809</a>  SPEG; striated muscle-specific serine/threonine protein kinase [EC:2.7.11.1]
C    comp145282_c0_seq47; <a href="/dbget-bin/www_bget?ko:K08809">K08809</a>  SPEG; striated muscle-specific serine/threonine protein kinase [EC:2.7.11.1]
C    comp145282_c0_seq51; <a href="/dbget-bin/www_bget?ko:K08809">K08809</a>  SPEG; striated muscle-specific serine/threonine protein kinase [EC:2.7.11.1]
C    comp145282_c0_seq54; <a href="/dbget-bin/www_bget?ko:K08809">K08809</a>  SPEG; striated muscle-specific serine/threonine protein kinase [EC:2.7.11.1]
C    comp145282_c0_seq64; <a href="/dbget-bin/www_bget?ko:K08809">K08809</a>  SPEG; striated muscle-specific serine/threonine protein kinase [EC:2.7.11.1]
C    comp145282_c0_seq66; <a href="/dbget-bin/www_bget?ko:K08809">K08809</a>  SPEG; striated muscle-specific serine/threonine protein kinase [EC:2.7.11.1]
C    comp145282_c0_seq68; <a href="/dbget-bin/www_bget?ko:K08809">K08809</a>  SPEG; striated muscle-specific serine/threonine protein kinase [EC:2.7.11.1]
C    comp145282_c0_seq74; <a href="/dbget-bin/www_bget?ko:K08809">K08809</a>  SPEG; striated muscle-specific serine/threonine protein kinase [EC:2.7.11.1]
C    comp145282_c0_seq76; <a href="/dbget-bin/www_bget?ko:K08809">K08809</a>  SPEG; striated muscle-specific serine/threonine protein kinase [EC:2.7.11.1]
C    comp145282_c0_seq79; <a href="/dbget-bin/www_bget?ko:K08809">K08809</a>  SPEG; striated muscle-specific serine/threonine protein kinase [EC:2.7.11.1]
C    comp145282_c0_seq81; <a href="/dbget-bin/www_bget?ko:K08809">K08809</a>  SPEG; striated muscle-specific serine/threonine protein kinase [EC:2.7.11.1]
C    comp145282_c0_seq84; <a href="/dbget-bin/www_bget?ko:K08809">K08809</a>  SPEG; striated muscle-specific serine/threonine protein kinase [EC:2.7.11.1]
C    comp145282_c0_seq86; <a href="/dbget-bin/www_bget?ko:K08809">K08809</a>  SPEG; striated muscle-specific serine/threonine protein kinase [EC:2.7.11.1]
C    comp145282_c0_seq89; <a href="/dbget-bin/www_bget?ko:K08809">K08809</a>  SPEG; striated muscle-specific serine/threonine protein kinase [EC:2.7.11.1]
C    comp145282_c0_seq93; <a href="/dbget-bin/www_bget?ko:K08809">K08809</a>  SPEG; striated muscle-specific serine/threonine protein kinase [EC:2.7.11.1]
C    comp145282_c0_seq94; <a href="/dbget-bin/www_bget?ko:K08809">K08809</a>  SPEG; striated muscle-specific serine/threonine protein kinase [EC:2.7.11.1]
C    comp144825_c3_seq4; <a href="/dbget-bin/www_bget?ko:K08809">K08809</a>  SPEG; striated muscle-specific serine/threonine protein kinase [EC:2.7.11.1]
C    comp144825_c3_seq5; <a href="/dbget-bin/www_bget?ko:K08809">K08809</a>  SPEG; striated muscle-specific serine/threonine protein kinase [EC:2.7.11.1]
C    comp144825_c3_seq12; <a href="/dbget-bin/www_bget?ko:K08809">K08809</a>  SPEG; striated muscle-specific serine/threonine protein kinase [EC:2.7.11.1]
C    comp144825_c3_seq14; <a href="/dbget-bin/www_bget?ko:K08809">K08809</a>  SPEG; striated muscle-specific serine/threonine protein kinase [EC:2.7.11.1]
C    comp144825_c3_seq17; <a href="/dbget-bin/www_bget?ko:K08809">K08809</a>  SPEG; striated muscle-specific serine/threonine protein kinase [EC:2.7.11.1]
C    comp144825_c3_seq20; <a href="/dbget-bin/www_bget?ko:K08809">K08809</a>  SPEG; striated muscle-specific serine/threonine protein kinase [EC:2.7.11.1]
C    comp144825_c3_seq43; <a href="/dbget-bin/www_bget?ko:K08809">K08809</a>  SPEG; striated muscle-specific serine/threonine protein kinase [EC:2.7.11.1]
C    comp144825_c3_seq44; <a href="/dbget-bin/www_bget?ko:K08809">K08809</a>  SPEG; striated muscle-specific serine/threonine protein kinase [EC:2.7.11.1]
C    comp144825_c3_seq47; <a href="/dbget-bin/www_bget?ko:K08809">K08809</a>  SPEG; striated muscle-specific serine/threonine protein kinase [EC:2.7.11.1]
C    comp144825_c3_seq55; <a href="/dbget-bin/www_bget?ko:K08809">K08809</a>  SPEG; striated muscle-specific serine/threonine protein kinase [EC:2.7.11.1]
C    comp144825_c3_seq61; <a href="/dbget-bin/www_bget?ko:K08809">K08809</a>  SPEG; striated muscle-specific serine/threonine protein kinase [EC:2.7.11.1]
C    comp144825_c3_seq65; <a href="/dbget-bin/www_bget?ko:K08809">K08809</a>  SPEG; striated muscle-specific serine/threonine protein kinase [EC:2.7.11.1]
C    comp141599_c0_seq25|triple; <a href="/dbget-bin/www_bget?ko:K08810">K08810</a>  TRIO; triple functional domain protein [EC:2.7.11.1]
C    comp129074_c0_seq2|kalirin; <a href="/dbget-bin/www_bget?ko:K15048">K15048</a>  KALRN; kalirin [EC:2.7.11.1]
C    comp129074_c0_seq4|kalirin; <a href="/dbget-bin/www_bget?ko:K15048">K15048</a>  KALRN; kalirin [EC:2.7.11.1]
C    comp141599_c0_seq1|kalirin; <a href="/dbget-bin/www_bget?ko:K15048">K15048</a>  KALRN; kalirin [EC:2.7.11.1]
C    comp141599_c0_seq3|kalirin; <a href="/dbget-bin/www_bget?ko:K15048">K15048</a>  KALRN; kalirin [EC:2.7.11.1]
C    comp141599_c0_seq15|kalirin; <a href="/dbget-bin/www_bget?ko:K15048">K15048</a>  KALRN; kalirin [EC:2.7.11.1]
C    comp141599_c0_seq24|kalirin; <a href="/dbget-bin/www_bget?ko:K15048">K15048</a>  KALRN; kalirin [EC:2.7.11.1]
B  TSSK family
C    comp262036_c0_seq1|testis-specific; <a href="/dbget-bin/www_bget?ko:K08811">K08811</a>  TSSK, STK22; testis-specific serine kinase [EC:2.7.11.1]
B  CDPK family
B  Other families
C    comp143199_c0_seq8|peripheral; <a href="/dbget-bin/www_bget?ko:K06103">K06103</a>  CASK; calcium/calmodulin-dependent serine protein kinase [EC:2.7.11.1]
C    comp143199_c0_seq63|calcium; <a href="/dbget-bin/www_bget?ko:K06103">K06103</a>  CASK; calcium/calmodulin-dependent serine protein kinase [EC:2.7.11.1]
C    comp143199_c0_seq73|calcium; <a href="/dbget-bin/www_bget?ko:K06103">K06103</a>  CASK; calcium/calmodulin-dependent serine protein kinase [EC:2.7.11.1]
C    comp143199_c0_seq94|calcium; <a href="/dbget-bin/www_bget?ko:K06103">K06103</a>  CASK; calcium/calmodulin-dependent serine protein kinase [EC:2.7.11.1]
C    comp303434_c0_seq1|serine; <a href="/dbget-bin/www_bget?ko:K08813">K08813</a>  STK33; serine/threonine kinase 33 [EC:2.7.11.1]
C    comp133020_c0_seq2|serine; <a href="/dbget-bin/www_bget?ko:K16312">K16312</a>  STK40, SHIK; serine/threonine-protein kinase 40 [EC:2.7.11.1]
C    comp138650_c1_seq15|tribbles; <a href="/dbget-bin/www_bget?ko:K08814">K08814</a>  TRIB; tribbles [EC:2.7.11.-]
C    comp138650_c1_seq20|tribbles; <a href="/dbget-bin/www_bget?ko:K08814">K08814</a>  TRIB; tribbles [EC:2.7.11.-]
C    comp140643_c3_seq6|tribbles; <a href="/dbget-bin/www_bget?ko:K08814">K08814</a>  TRIB; tribbles [EC:2.7.11.-]
C    comp140643_c3_seq21|tribbles; <a href="/dbget-bin/www_bget?ko:K08814">K08814</a>  TRIB; tribbles [EC:2.7.11.-]
C    comp142658_c2_seq1|tribbles; <a href="/dbget-bin/www_bget?ko:K08814">K08814</a>  TRIB; tribbles [EC:2.7.11.-]
C    comp142658_c2_seq5|tribbles; <a href="/dbget-bin/www_bget?ko:K08814">K08814</a>  TRIB; tribbles [EC:2.7.11.-]
#
A<b>Serine/threonine protein kinases: CK1 group</b>
B  CK1 family
C    comp140061_c2_seq7|casein; <a href="/dbget-bin/www_bget?ko:K08957">K08957</a>  CSNK1A; casein kinase 1, alpha [EC:2.7.11.1]
C    comp140061_c2_seq15|casein; <a href="/dbget-bin/www_bget?ko:K08957">K08957</a>  CSNK1A; casein kinase 1, alpha [EC:2.7.11.1]
C    comp134973_c0_seq1|casein; <a href="/dbget-bin/www_bget?ko:K08958">K08958</a>  CSNK1G; casein kinase 1, gamma [EC:2.7.11.1]
C    comp134973_c0_seq2|casein; <a href="/dbget-bin/www_bget?ko:K08958">K08958</a>  CSNK1G; casein kinase 1, gamma [EC:2.7.11.1]
C    comp134973_c0_seq7|casein; <a href="/dbget-bin/www_bget?ko:K08958">K08958</a>  CSNK1G; casein kinase 1, gamma [EC:2.7.11.1]
C    comp141317_c0_seq7|casein; <a href="/dbget-bin/www_bget?ko:K08959">K08959</a>  CSNK1D; casein kinase 1, delta [EC:2.7.11.1]
C    comp141317_c0_seq11|casein; <a href="/dbget-bin/www_bget?ko:K08959">K08959</a>  CSNK1D; casein kinase 1, delta [EC:2.7.11.1]
C    comp141317_c0_seq29|casein; <a href="/dbget-bin/www_bget?ko:K08959">K08959</a>  CSNK1D; casein kinase 1, delta [EC:2.7.11.1]
C    comp141317_c0_seq31|casein; <a href="/dbget-bin/www_bget?ko:K08959">K08959</a>  CSNK1D; casein kinase 1, delta [EC:2.7.11.1]
C    comp141317_c0_seq54|casein; <a href="/dbget-bin/www_bget?ko:K08959">K08959</a>  CSNK1D; casein kinase 1, delta [EC:2.7.11.1]
C    comp141317_c0_seq57|casein; <a href="/dbget-bin/www_bget?ko:K08959">K08959</a>  CSNK1D; casein kinase 1, delta [EC:2.7.11.1]
C    comp141317_c0_seq62|casein; <a href="/dbget-bin/www_bget?ko:K08959">K08959</a>  CSNK1D; casein kinase 1, delta [EC:2.7.11.1]
C    comp141317_c0_seq63|casein; <a href="/dbget-bin/www_bget?ko:K08959">K08959</a>  CSNK1D; casein kinase 1, delta [EC:2.7.11.1]
C    comp141317_c0_seq66|casein; <a href="/dbget-bin/www_bget?ko:K08959">K08959</a>  CSNK1D; casein kinase 1, delta [EC:2.7.11.1]
C    comp141317_c0_seq71|casein; <a href="/dbget-bin/www_bget?ko:K08959">K08959</a>  CSNK1D; casein kinase 1, delta [EC:2.7.11.1]
C    comp141317_c0_seq17|casein; <a href="/dbget-bin/www_bget?ko:K08960">K08960</a>  CSNK1E; casein kinase 1, epsilon [EC:2.7.11.1]
C    comp141317_c0_seq33|casein; <a href="/dbget-bin/www_bget?ko:K08960">K08960</a>  CSNK1E; casein kinase 1, epsilon [EC:2.7.11.1]
C    comp141317_c0_seq48|casein; <a href="/dbget-bin/www_bget?ko:K08960">K08960</a>  CSNK1E; casein kinase 1, epsilon [EC:2.7.11.1]
C    comp141317_c0_seq74|casein; <a href="/dbget-bin/www_bget?ko:K08960">K08960</a>  CSNK1E; casein kinase 1, epsilon [EC:2.7.11.1]
C    comp137701_c1_seq3|casein; <a href="/dbget-bin/www_bget?ko:K03097">K03097</a>  CSNK2A; casein kinase II subunit alpha [EC:2.7.11.1]
C    comp137701_c1_seq5|casein; <a href="/dbget-bin/www_bget?ko:K03097">K03097</a>  CSNK2A; casein kinase II subunit alpha [EC:2.7.11.1]
C    comp138730_c0_seq2|casein; <a href="/dbget-bin/www_bget?ko:K03097">K03097</a>  CSNK2A; casein kinase II subunit alpha [EC:2.7.11.1]
C    comp138730_c0_seq26|casein; <a href="/dbget-bin/www_bget?ko:K03097">K03097</a>  CSNK2A; casein kinase II subunit alpha [EC:2.7.11.1]
C    comp140863_c3_seq11|casein; <a href="/dbget-bin/www_bget?ko:K03097">K03097</a>  CSNK2A; casein kinase II subunit alpha [EC:2.7.11.1]
B  TTBK family
C    comp140698_c5_seq2|tau-tubulin; <a href="/dbget-bin/www_bget?ko:K08815">K08815</a>  TTBK; tau tubulin kinase [EC:2.7.11.26]
C    comp143669_c11_seq1|tau-tubulin; <a href="/dbget-bin/www_bget?ko:K08815">K08815</a>  TTBK; tau tubulin kinase [EC:2.7.11.26]
C    comp144931_c4_seq2|tau-tubulin; <a href="/dbget-bin/www_bget?ko:K08815">K08815</a>  TTBK; tau tubulin kinase [EC:2.7.11.26]
C    comp144931_c4_seq6|tau-tubulin; <a href="/dbget-bin/www_bget?ko:K08815">K08815</a>  TTBK; tau tubulin kinase [EC:2.7.11.26]
B  VRK family
C    comp139108_c1_seq1|serine; <a href="/dbget-bin/www_bget?ko:K08816">K08816</a>  VRK; vaccinia related kinase [EC:2.7.11.1]
C    comp139108_c1_seq5|serine; <a href="/dbget-bin/www_bget?ko:K08816">K08816</a>  VRK; vaccinia related kinase [EC:2.7.11.1]
C    comp139108_c1_seq6|serine; <a href="/dbget-bin/www_bget?ko:K08816">K08816</a>  VRK; vaccinia related kinase [EC:2.7.11.1]
C    comp142383_c0_seq2|serine; <a href="/dbget-bin/www_bget?ko:K08816">K08816</a>  VRK; vaccinia related kinase [EC:2.7.11.1]
C    comp142523_c1_seq2|vaccinia; <a href="/dbget-bin/www_bget?ko:K08816">K08816</a>  VRK; vaccinia related kinase [EC:2.7.11.1]
C    comp142523_c1_seq4|vaccinia; <a href="/dbget-bin/www_bget?ko:K08816">K08816</a>  VRK; vaccinia related kinase [EC:2.7.11.1]
C    comp142523_c1_seq7|vaccinia; <a href="/dbget-bin/www_bget?ko:K08816">K08816</a>  VRK; vaccinia related kinase [EC:2.7.11.1]
C    comp142523_c1_seq8|vaccinia; <a href="/dbget-bin/www_bget?ko:K08816">K08816</a>  VRK; vaccinia related kinase [EC:2.7.11.1]
C    comp142523_c1_seq9|vaccinia; <a href="/dbget-bin/www_bget?ko:K08816">K08816</a>  VRK; vaccinia related kinase [EC:2.7.11.1]
C    comp142523_c1_seq20|vaccinia; <a href="/dbget-bin/www_bget?ko:K08816">K08816</a>  VRK; vaccinia related kinase [EC:2.7.11.1]
C    comp142523_c1_seq21|vaccinia; <a href="/dbget-bin/www_bget?ko:K08816">K08816</a>  VRK; vaccinia related kinase [EC:2.7.11.1]
C    comp142523_c1_seq28|vaccinia; <a href="/dbget-bin/www_bget?ko:K08816">K08816</a>  VRK; vaccinia related kinase [EC:2.7.11.1]
C    comp142523_c1_seq32|vaccinia; <a href="/dbget-bin/www_bget?ko:K08816">K08816</a>  VRK; vaccinia related kinase [EC:2.7.11.1]
C    comp142523_c1_seq34|vaccinia; <a href="/dbget-bin/www_bget?ko:K08816">K08816</a>  VRK; vaccinia related kinase [EC:2.7.11.1]
C    comp142523_c1_seq38|vaccinia; <a href="/dbget-bin/www_bget?ko:K08816">K08816</a>  VRK; vaccinia related kinase [EC:2.7.11.1]
C    comp142523_c1_seq40|vaccinia; <a href="/dbget-bin/www_bget?ko:K08816">K08816</a>  VRK; vaccinia related kinase [EC:2.7.11.1]
C    comp142523_c1_seq49|vaccinia; <a href="/dbget-bin/www_bget?ko:K08816">K08816</a>  VRK; vaccinia related kinase [EC:2.7.11.1]
C    comp142523_c1_seq51|vaccinia; <a href="/dbget-bin/www_bget?ko:K08816">K08816</a>  VRK; vaccinia related kinase [EC:2.7.11.1]
C    comp142523_c1_seq54|vaccinia; <a href="/dbget-bin/www_bget?ko:K08816">K08816</a>  VRK; vaccinia related kinase [EC:2.7.11.1]
C    comp142523_c1_seq60|vaccinia; <a href="/dbget-bin/www_bget?ko:K08816">K08816</a>  VRK; vaccinia related kinase [EC:2.7.11.1]
C    comp142523_c1_seq62|vaccinia; <a href="/dbget-bin/www_bget?ko:K08816">K08816</a>  VRK; vaccinia related kinase [EC:2.7.11.1]
C    comp142523_c1_seq65|vaccinia; <a href="/dbget-bin/www_bget?ko:K08816">K08816</a>  VRK; vaccinia related kinase [EC:2.7.11.1]
#
A<b>Serine/threonine protein kinases: CMGC group</b>
B  CDK family
C    comp127057_c0_seq1|cyclin-dependent; <a href="/dbget-bin/www_bget?ko:K08817">K08817</a>  CCRK; cell cycle related kinase [EC:2.7.11.22]
C    comp144672_c7_seq1|cyclin-dependent; <a href="/dbget-bin/www_bget?ko:K08818">K08818</a>  CDC2L; cell division cycle 2-like [EC:2.7.11.22]
C    comp127743_c0_seq1|cell; <a href="/dbget-bin/www_bget?ko:K02087">K02087</a>  CDK1, CDC2; cyclin-dependent kinase 1 [EC:2.7.11.22 2.7.11.23]
C    comp137449_c1_seq2|cyclin-dependent; <a href="/dbget-bin/www_bget?ko:K02206">K02206</a>  CDK2; cyclin-dependent kinase 2 [EC:2.7.11.22]
C    comp49227_c0_seq1|cyclin-dependent; <a href="/dbget-bin/www_bget?ko:K02089">K02089</a>  CDK4; cyclin-dependent kinase 4 [EC:2.7.11.22]
C    comp131919_c0_seq5|cyclin-dependent; <a href="/dbget-bin/www_bget?ko:K02090">K02090</a>  CDK5; cyclin-dependent kinase 5 [EC:2.7.11.22]
C    comp142307_c3_seq2|cyclin-dependent; <a href="/dbget-bin/www_bget?ko:K02091">K02091</a>  CDK6; cyclin-dependent kinase 6 [EC:2.7.11.22]
C    comp142307_c3_seq3|cyclin-dependent; <a href="/dbget-bin/www_bget?ko:K02091">K02091</a>  CDK6; cyclin-dependent kinase 6 [EC:2.7.11.22]
C    comp142307_c3_seq11|cyclin-dependent; <a href="/dbget-bin/www_bget?ko:K02091">K02091</a>  CDK6; cyclin-dependent kinase 6 [EC:2.7.11.22]
C    comp142307_c3_seq18|cyclin-dependent; <a href="/dbget-bin/www_bget?ko:K02091">K02091</a>  CDK6; cyclin-dependent kinase 6 [EC:2.7.11.22]
C    comp142307_c3_seq23|cyclin-dependent; <a href="/dbget-bin/www_bget?ko:K02091">K02091</a>  CDK6; cyclin-dependent kinase 6 [EC:2.7.11.22]
C    comp142307_c3_seq25|cyclin-dependent; <a href="/dbget-bin/www_bget?ko:K02091">K02091</a>  CDK6; cyclin-dependent kinase 6 [EC:2.7.11.22]
C    comp137244_c0_seq3|cyclin-dependent; <a href="/dbget-bin/www_bget?ko:K02202">K02202</a>  CDK7; cyclin-dependent kinase 7 [EC:2.7.11.22 2.7.11.23]
C    comp137244_c0_seq7|cyclin-dependent; <a href="/dbget-bin/www_bget?ko:K02202">K02202</a>  CDK7; cyclin-dependent kinase 7 [EC:2.7.11.22 2.7.11.23]
C    comp140162_c0_seq3|cyclin-dependent; <a href="/dbget-bin/www_bget?ko:K02208">K02208</a>  CDK8_11; cyclin-dependent kinase 8/11 [EC:2.7.11.22 2.7.11.23]
C    comp140162_c0_seq5|cyclin-dependent; <a href="/dbget-bin/www_bget?ko:K02208">K02208</a>  CDK8_11; cyclin-dependent kinase 8/11 [EC:2.7.11.22 2.7.11.23]
C    comp139546_c0_seq12|cyclin-dependent; <a href="/dbget-bin/www_bget?ko:K02211">K02211</a>  CDK9; cyclin-dependent kinase 9 [EC:2.7.11.22 2.7.11.23]
C    comp144068_c2_seq9|cyclin-dependent; <a href="/dbget-bin/www_bget?ko:K02449">K02449</a>  CDK10; cyclin-dependent kinase 10 [EC:2.7.11.22]
C    comp144068_c2_seq12|cyclin-dependent; <a href="/dbget-bin/www_bget?ko:K02449">K02449</a>  CDK10; cyclin-dependent kinase 10 [EC:2.7.11.22]
C    comp144068_c2_seq22|cyclin-dependent; <a href="/dbget-bin/www_bget?ko:K02449">K02449</a>  CDK10; cyclin-dependent kinase 10 [EC:2.7.11.22]
C    comp144068_c2_seq25|cyclin-dependent; <a href="/dbget-bin/www_bget?ko:K02449">K02449</a>  CDK10; cyclin-dependent kinase 10 [EC:2.7.11.22]
C    comp144068_c2_seq29|cyclin-dependent; <a href="/dbget-bin/www_bget?ko:K02449">K02449</a>  CDK10; cyclin-dependent kinase 10 [EC:2.7.11.22]
C    comp144068_c2_seq38|cyclin-dependent; <a href="/dbget-bin/www_bget?ko:K02449">K02449</a>  CDK10; cyclin-dependent kinase 10 [EC:2.7.11.22]
C    comp144068_c2_seq50|cyclin-dependent; <a href="/dbget-bin/www_bget?ko:K02449">K02449</a>  CDK10; cyclin-dependent kinase 10 [EC:2.7.11.22]
C    comp144068_c2_seq51|cyclin-dependent; <a href="/dbget-bin/www_bget?ko:K02449">K02449</a>  CDK10; cyclin-dependent kinase 10 [EC:2.7.11.22]
C    comp144068_c2_seq52|cyclin-dependent; <a href="/dbget-bin/www_bget?ko:K02449">K02449</a>  CDK10; cyclin-dependent kinase 10 [EC:2.7.11.22]
C    comp144068_c2_seq56|cyclin-dependent; <a href="/dbget-bin/www_bget?ko:K02449">K02449</a>  CDK10; cyclin-dependent kinase 10 [EC:2.7.11.22]
C    comp144068_c2_seq59|cyclin-dependent; <a href="/dbget-bin/www_bget?ko:K02449">K02449</a>  CDK10; cyclin-dependent kinase 10 [EC:2.7.11.22]
C    comp144068_c2_seq60|cyclin-dependent; <a href="/dbget-bin/www_bget?ko:K02449">K02449</a>  CDK10; cyclin-dependent kinase 10 [EC:2.7.11.22]
C    comp144068_c2_seq61|cyclin-dependent; <a href="/dbget-bin/www_bget?ko:K02449">K02449</a>  CDK10; cyclin-dependent kinase 10 [EC:2.7.11.22]
C    comp144068_c2_seq72|cyclin-dependent; <a href="/dbget-bin/www_bget?ko:K02449">K02449</a>  CDK10; cyclin-dependent kinase 10 [EC:2.7.11.22]
C    comp144068_c2_seq75|cyclin-dependent; <a href="/dbget-bin/www_bget?ko:K02449">K02449</a>  CDK10; cyclin-dependent kinase 10 [EC:2.7.11.22]
C    comp143418_c1_seq17|cyclin-dependent; <a href="/dbget-bin/www_bget?ko:K08819">K08819</a>  CDK12_13; cyclin-dependent kinase 12/13 [EC:2.7.11.22 2.7.11.23]
C    comp143418_c1_seq33|cyclin-dependent; <a href="/dbget-bin/www_bget?ko:K08819">K08819</a>  CDK12_13; cyclin-dependent kinase 12/13 [EC:2.7.11.22 2.7.11.23]
C    comp127653_c1_seq1|cyclin-dependent; <a href="/dbget-bin/www_bget?ko:K08821">K08821</a>  CDK14, PFTK1; cyclin-dependent kinase 14 [EC:2.7.11.22]
C    comp120565_c0_seq1|cyclin-dependent; <a href="/dbget-bin/www_bget?ko:K08820">K08820</a>  CDK16, PCTK1; cyclin-dependent kinase 16 [EC:2.7.11.22]
C    comp139569_c1_seq1|cyclin-dependent; <a href="/dbget-bin/www_bget?ko:K15595">K15595</a>  CDK17, PCTK2; cyclin-dependent kinase 17 [EC:2.7.11.22]
C    comp139569_c1_seq3|cyclin-dependent; <a href="/dbget-bin/www_bget?ko:K15595">K15595</a>  CDK17, PCTK2; cyclin-dependent kinase 17 [EC:2.7.11.22]
B  MAPK family
C    comp144189_c1_seq2|mitogen-activated; <a href="/dbget-bin/www_bget?ko:K04371">K04371</a>  ERK1_2; extracellular signal-regulated kinase 1/2 [EC:2.7.11.24]
C    comp144189_c1_seq7|mitogen-activated; <a href="/dbget-bin/www_bget?ko:K04371">K04371</a>  ERK1_2; extracellular signal-regulated kinase 1/2 [EC:2.7.11.24]
C    comp140824_c0_seq2|mitogen-activated; <a href="/dbget-bin/www_bget?ko:K06855">K06855</a>  ERK3; mitogen-activated protein kinase 4/6 [EC:2.7.11.24]
C    comp145294_c1_seq1|mitogen-activated; <a href="/dbget-bin/www_bget?ko:K06855">K06855</a>  ERK3; mitogen-activated protein kinase 4/6 [EC:2.7.11.24]
C    comp145294_c1_seq2|mitogen-activated; <a href="/dbget-bin/www_bget?ko:K06855">K06855</a>  ERK3; mitogen-activated protein kinase 4/6 [EC:2.7.11.24]
C    comp145294_c1_seq7|mitogen-activated; <a href="/dbget-bin/www_bget?ko:K06855">K06855</a>  ERK3; mitogen-activated protein kinase 4/6 [EC:2.7.11.24]
C    comp145294_c1_seq8|mitogen-activated; <a href="/dbget-bin/www_bget?ko:K06855">K06855</a>  ERK3; mitogen-activated protein kinase 4/6 [EC:2.7.11.24]
C    comp145294_c1_seq9|mitogen-activated; <a href="/dbget-bin/www_bget?ko:K06855">K06855</a>  ERK3; mitogen-activated protein kinase 4/6 [EC:2.7.11.24]
C    comp145294_c1_seq15|mitogen-activated; <a href="/dbget-bin/www_bget?ko:K06855">K06855</a>  ERK3; mitogen-activated protein kinase 4/6 [EC:2.7.11.24]
C    comp142469_c0_seq2|mitogen-activated; <a href="/dbget-bin/www_bget?ko:K04464">K04464</a>  MAPK7, ERK5; mitogen-activated protein kinase 7 [EC:2.7.11.24]
C    comp142469_c0_seq4|mitogen-activated; <a href="/dbget-bin/www_bget?ko:K04464">K04464</a>  MAPK7, ERK5; mitogen-activated protein kinase 7 [EC:2.7.11.24]
C    comp142469_c0_seq11|mitogen-activated; <a href="/dbget-bin/www_bget?ko:K04464">K04464</a>  MAPK7, ERK5; mitogen-activated protein kinase 7 [EC:2.7.11.24]
C    comp142469_c0_seq12|mitogen-activated; <a href="/dbget-bin/www_bget?ko:K04464">K04464</a>  MAPK7, ERK5; mitogen-activated protein kinase 7 [EC:2.7.11.24]
C    comp142469_c0_seq15|mitogen-activated; <a href="/dbget-bin/www_bget?ko:K04464">K04464</a>  MAPK7, ERK5; mitogen-activated protein kinase 7 [EC:2.7.11.24]
C    comp142469_c0_seq21|mitogen-activated; <a href="/dbget-bin/www_bget?ko:K04464">K04464</a>  MAPK7, ERK5; mitogen-activated protein kinase 7 [EC:2.7.11.24]
C    comp142469_c0_seq22|mitogen-activated; <a href="/dbget-bin/www_bget?ko:K04464">K04464</a>  MAPK7, ERK5; mitogen-activated protein kinase 7 [EC:2.7.11.24]
C    comp142469_c0_seq26|mitogen-activated; <a href="/dbget-bin/www_bget?ko:K04464">K04464</a>  MAPK7, ERK5; mitogen-activated protein kinase 7 [EC:2.7.11.24]
C    comp138994_c2_seq5|mitogen-activated; <a href="/dbget-bin/www_bget?ko:K04440">K04440</a>  JNK; c-Jun N-terminal kinase [EC:2.7.11.24]
C    comp137546_c0_seq2|mitogen-activated; <a href="/dbget-bin/www_bget?ko:K04441">K04441</a>  P38; p38 MAP kinase [EC:2.7.11.24]
C    comp140680_c2_seq6|mitogen-activated; <a href="/dbget-bin/www_bget?ko:K04441">K04441</a>  P38; p38 MAP kinase [EC:2.7.11.24]
C    comp140680_c2_seq24|mitogen-activated; <a href="/dbget-bin/www_bget?ko:K04441">K04441</a>  P38; p38 MAP kinase [EC:2.7.11.24]
C    comp140680_c2_seq25|mitogen-activated; <a href="/dbget-bin/www_bget?ko:K04441">K04441</a>  P38; p38 MAP kinase [EC:2.7.11.24]
C    comp140680_c2_seq36|mitogen-activated; <a href="/dbget-bin/www_bget?ko:K04441">K04441</a>  P38; p38 MAP kinase [EC:2.7.11.24]
C    comp144885_c8_seq1|mitogen-activated; <a href="/dbget-bin/www_bget?ko:K04441">K04441</a>  P38; p38 MAP kinase [EC:2.7.11.24]
C    comp144885_c8_seq2|mitogen-activated; <a href="/dbget-bin/www_bget?ko:K04441">K04441</a>  P38; p38 MAP kinase [EC:2.7.11.24]
C    comp137841_c0_seq3|serine; <a href="/dbget-bin/www_bget?ko:K04468">K04468</a>  NLK; nemo like kinase [EC:2.7.11.24]
C    comp137841_c0_seq4|serine; <a href="/dbget-bin/www_bget?ko:K04468">K04468</a>  NLK; nemo like kinase [EC:2.7.11.24]
C    comp145615_c3_seq1|mitogen-activated; <a href="/dbget-bin/www_bget?ko:K08293">K08293</a>  E2.7.11.24; mitogen-activated protein kinase [EC:2.7.11.24]
C    comp145615_c3_seq2|mitogen-activated; <a href="/dbget-bin/www_bget?ko:K08293">K08293</a>  E2.7.11.24; mitogen-activated protein kinase [EC:2.7.11.24]
B  GSK family
C    comp136489_c2_seq4|glycogen; <a href="/dbget-bin/www_bget?ko:K08822">K08822</a>  GSK3A; glycogen synthase kinase 3 alpha [EC:2.7.11.26]
C    comp138871_c3_seq2|glycogen; <a href="/dbget-bin/www_bget?ko:K03083">K03083</a>  GSK3B; glycogen synthase kinase 3 beta [EC:2.7.11.26]
C    comp138871_c3_seq8|glycogen; <a href="/dbget-bin/www_bget?ko:K03083">K03083</a>  GSK3B; glycogen synthase kinase 3 beta [EC:2.7.11.26]
B  CLK family
C    comp136513_c0_seq6|dual; <a href="/dbget-bin/www_bget?ko:K08823">K08823</a>  CLK; CDC-like kinase [EC:2.7.12.1]
C    comp139175_c0_seq14|dual; <a href="/dbget-bin/www_bget?ko:K08823">K08823</a>  CLK; CDC-like kinase [EC:2.7.12.1]
B  CDKL family
C    comp140707_c2_seq19|cyclin-dependent; <a href="/dbget-bin/www_bget?ko:K08824">K08824</a>  CDKL; cyclin-dependent kinase-like [EC:2.7.11.22]
C    comp142785_c6_seq12|cyclin-dependent; <a href="/dbget-bin/www_bget?ko:K08824">K08824</a>  CDKL; cyclin-dependent kinase-like [EC:2.7.11.22]
C    comp387702_c0_seq1|cyclin-dependent; <a href="/dbget-bin/www_bget?ko:K08824">K08824</a>  CDKL; cyclin-dependent kinase-like [EC:2.7.11.22]
B  DYRK family
C    comp111127_c0_seq1|dual-specificity; <a href="/dbget-bin/www_bget?ko:K08825">K08825</a>  DYRK; dual-specificity tyrosine-(Y)-phosphorylation regulated kinase [EC:2.7.12.1]
C    comp111127_c0_seq2|dual-specificity; <a href="/dbget-bin/www_bget?ko:K08825">K08825</a>  DYRK; dual-specificity tyrosine-(Y)-phosphorylation regulated kinase [EC:2.7.12.1]
C    comp111127_c0_seq3|dual-specificity; <a href="/dbget-bin/www_bget?ko:K08825">K08825</a>  DYRK; dual-specificity tyrosine-(Y)-phosphorylation regulated kinase [EC:2.7.12.1]
C    comp139460_c0_seq1|dual; <a href="/dbget-bin/www_bget?ko:K08825">K08825</a>  DYRK; dual-specificity tyrosine-(Y)-phosphorylation regulated kinase [EC:2.7.12.1]
C    comp142090_c0_seq27|dual; <a href="/dbget-bin/www_bget?ko:K08825">K08825</a>  DYRK; dual-specificity tyrosine-(Y)-phosphorylation regulated kinase [EC:2.7.12.1]
C    comp142090_c0_seq49|dual; <a href="/dbget-bin/www_bget?ko:K08825">K08825</a>  DYRK; dual-specificity tyrosine-(Y)-phosphorylation regulated kinase [EC:2.7.12.1]
C    comp142090_c0_seq54|dual; <a href="/dbget-bin/www_bget?ko:K08825">K08825</a>  DYRK; dual-specificity tyrosine-(Y)-phosphorylation regulated kinase [EC:2.7.12.1]
C    comp142090_c0_seq56|dual; <a href="/dbget-bin/www_bget?ko:K08825">K08825</a>  DYRK; dual-specificity tyrosine-(Y)-phosphorylation regulated kinase [EC:2.7.12.1]
C    comp145173_c1_seq1|dual; <a href="/dbget-bin/www_bget?ko:K08825">K08825</a>  DYRK; dual-specificity tyrosine-(Y)-phosphorylation regulated kinase [EC:2.7.12.1]
C    comp145173_c1_seq3|dual; <a href="/dbget-bin/www_bget?ko:K08825">K08825</a>  DYRK; dual-specificity tyrosine-(Y)-phosphorylation regulated kinase [EC:2.7.12.1]
C    comp145173_c1_seq4|dual; <a href="/dbget-bin/www_bget?ko:K08825">K08825</a>  DYRK; dual-specificity tyrosine-(Y)-phosphorylation regulated kinase [EC:2.7.12.1]
C    comp143244_c0_seq1|homeodomain-interacting; <a href="/dbget-bin/www_bget?ko:K08826">K08826</a>  HIPK; homeodomain interacting protein kinase [EC:2.7.11.1]
C    comp143244_c0_seq3|homeodomain-interacting; <a href="/dbget-bin/www_bget?ko:K08826">K08826</a>  HIPK; homeodomain interacting protein kinase [EC:2.7.11.1]
C    comp143244_c0_seq46|homeodomain-interacting; <a href="/dbget-bin/www_bget?ko:K08826">K08826</a>  HIPK; homeodomain interacting protein kinase [EC:2.7.11.1]
C    comp143244_c0_seq52|homeodomain-interacting; <a href="/dbget-bin/www_bget?ko:K08826">K08826</a>  HIPK; homeodomain interacting protein kinase [EC:2.7.11.1]
C    comp143760_c1_seq1|homeodomain-interacting; <a href="/dbget-bin/www_bget?ko:K08826">K08826</a>  HIPK; homeodomain interacting protein kinase [EC:2.7.11.1]
C    comp143760_c1_seq21|homeodomain-interacting; <a href="/dbget-bin/www_bget?ko:K08826">K08826</a>  HIPK; homeodomain interacting protein kinase [EC:2.7.11.1]
C    comp143760_c1_seq25|homeodomain-interacting; <a href="/dbget-bin/www_bget?ko:K08826">K08826</a>  HIPK; homeodomain interacting protein kinase [EC:2.7.11.1]
C    comp143760_c1_seq33|homeodomain-interacting; <a href="/dbget-bin/www_bget?ko:K08826">K08826</a>  HIPK; homeodomain interacting protein kinase [EC:2.7.11.1]
C    comp143760_c1_seq40|homeodomain-interacting; <a href="/dbget-bin/www_bget?ko:K08826">K08826</a>  HIPK; homeodomain interacting protein kinase [EC:2.7.11.1]
C    comp143760_c1_seq43|homeodomain-interacting; <a href="/dbget-bin/www_bget?ko:K08826">K08826</a>  HIPK; homeodomain interacting protein kinase [EC:2.7.11.1]
C    comp143760_c1_seq49|homeodomain-interacting; <a href="/dbget-bin/www_bget?ko:K08826">K08826</a>  HIPK; homeodomain interacting protein kinase [EC:2.7.11.1]
C    comp142386_c0_seq25|serine; <a href="/dbget-bin/www_bget?ko:K08827">K08827</a>  PRPF4B; serine/threonine-protein kinase PRP4 [EC:2.7.11.1]
C    comp142386_c0_seq69|serine; <a href="/dbget-bin/www_bget?ko:K08827">K08827</a>  PRPF4B; serine/threonine-protein kinase PRP4 [EC:2.7.11.1]
B  RCK family
C    comp133378_c0_seq1|serine; <a href="/dbget-bin/www_bget?ko:K08828">K08828</a>  ICK; intestinal cell (MAK-like) kinase [EC:2.7.11.22]
C    comp143519_c0_seq1|serine; <a href="/dbget-bin/www_bget?ko:K08828">K08828</a>  ICK; intestinal cell (MAK-like) kinase [EC:2.7.11.22]
C    comp143519_c0_seq7|serine; <a href="/dbget-bin/www_bget?ko:K08828">K08828</a>  ICK; intestinal cell (MAK-like) kinase [EC:2.7.11.22]
C    comp143519_c0_seq10|serine; <a href="/dbget-bin/www_bget?ko:K08828">K08828</a>  ICK; intestinal cell (MAK-like) kinase [EC:2.7.11.22]
C    comp143519_c0_seq13|serine; <a href="/dbget-bin/www_bget?ko:K08828">K08828</a>  ICK; intestinal cell (MAK-like) kinase [EC:2.7.11.22]
C    comp143519_c0_seq14|serine; <a href="/dbget-bin/www_bget?ko:K08828">K08828</a>  ICK; intestinal cell (MAK-like) kinase [EC:2.7.11.22]
C    comp143519_c0_seq16|serine; <a href="/dbget-bin/www_bget?ko:K08828">K08828</a>  ICK; intestinal cell (MAK-like) kinase [EC:2.7.11.22]
C    comp143519_c0_seq22|serine; <a href="/dbget-bin/www_bget?ko:K08828">K08828</a>  ICK; intestinal cell (MAK-like) kinase [EC:2.7.11.22]
C    comp133378_c0_seq2|serine; <a href="/dbget-bin/www_bget?ko:K08829">K08829</a>  MAK; male germ cell-associated kinase [EC:2.7.11.22]
C    comp124582_c0_seq2|mapk; <a href="/dbget-bin/www_bget?ko:K08830">K08830</a>  RAGE, MOK; renal tumor antigen [EC:2.7.11.22]
B  SRPK family
C    comp128493_c0_seq4|srsf; <a href="/dbget-bin/www_bget?ko:K15409">K15409</a>  SRPK1; serine/threonine-protein kinase SRPK1 [EC:2.7.11.1]
C    comp141351_c9_seq4|srsf; <a href="/dbget-bin/www_bget?ko:K15409">K15409</a>  SRPK1; serine/threonine-protein kinase SRPK1 [EC:2.7.11.1]
C    comp141351_c9_seq6|srsf; <a href="/dbget-bin/www_bget?ko:K15409">K15409</a>  SRPK1; serine/threonine-protein kinase SRPK1 [EC:2.7.11.1]
C    comp141351_c9_seq8|srsf; <a href="/dbget-bin/www_bget?ko:K15409">K15409</a>  SRPK1; serine/threonine-protein kinase SRPK1 [EC:2.7.11.1]
C    comp141351_c9_seq10|srsf; <a href="/dbget-bin/www_bget?ko:K15409">K15409</a>  SRPK1; serine/threonine-protein kinase SRPK1 [EC:2.7.11.1]
C    comp144853_c2_seq1|srsf; <a href="/dbget-bin/www_bget?ko:K08831">K08831</a>  SRPK2; serine/threonine-protein kinase SRPK2 [EC:2.7.11.1]
C    comp144853_c2_seq3|srsf; <a href="/dbget-bin/www_bget?ko:K08831">K08831</a>  SRPK2; serine/threonine-protein kinase SRPK2 [EC:2.7.11.1]
C    comp145244_c0_seq15|muscle-specific; <a href="/dbget-bin/www_bget?ko:K08832">K08832</a>  SRPK3, STK23; serine/threonine-protein kinase SRPK3 [EC:2.7.11.1]
C    comp145244_c0_seq27|serine; <a href="/dbget-bin/www_bget?ko:K08832">K08832</a>  SRPK3, STK23; serine/threonine-protein kinase SRPK3 [EC:2.7.11.1]
C    comp145244_c0_seq41|muscle-specific; <a href="/dbget-bin/www_bget?ko:K08832">K08832</a>  SRPK3, STK23; serine/threonine-protein kinase SRPK3 [EC:2.7.11.1]
C    comp145244_c0_seq48|serine; <a href="/dbget-bin/www_bget?ko:K08832">K08832</a>  SRPK3, STK23; serine/threonine-protein kinase SRPK3 [EC:2.7.11.1]
C    comp145244_c0_seq50|serine; <a href="/dbget-bin/www_bget?ko:K08832">K08832</a>  SRPK3, STK23; serine/threonine-protein kinase SRPK3 [EC:2.7.11.1]
C    comp145244_c0_seq57|muscle-specific; <a href="/dbget-bin/www_bget?ko:K08832">K08832</a>  SRPK3, STK23; serine/threonine-protein kinase SRPK3 [EC:2.7.11.1]
#
A<b>Serine/threonine protein kinases: STE group</b>
B  STE7 family
C    comp140587_c0_seq36|dual; <a href="/dbget-bin/www_bget?ko:K04368">K04368</a>  MAP2K1, MEK1; mitogen-activated protein kinase kinase 1 [EC:2.7.12.2]
C    comp140587_c0_seq3|dual; <a href="/dbget-bin/www_bget?ko:K04369">K04369</a>  MAP2K2, MEK2; mitogen-activated protein kinase kinase 2 [EC:2.7.12.2]
C    comp140587_c0_seq11|dual; <a href="/dbget-bin/www_bget?ko:K04369">K04369</a>  MAP2K2, MEK2; mitogen-activated protein kinase kinase 2 [EC:2.7.12.2]
C    comp140587_c0_seq24|dual; <a href="/dbget-bin/www_bget?ko:K04369">K04369</a>  MAP2K2, MEK2; mitogen-activated protein kinase kinase 2 [EC:2.7.12.2]
C    comp140587_c0_seq28|dual; <a href="/dbget-bin/www_bget?ko:K04369">K04369</a>  MAP2K2, MEK2; mitogen-activated protein kinase kinase 2 [EC:2.7.12.2]
C    comp140587_c0_seq30|dual; <a href="/dbget-bin/www_bget?ko:K04369">K04369</a>  MAP2K2, MEK2; mitogen-activated protein kinase kinase 2 [EC:2.7.12.2]
C    comp138021_c2_seq4|dual; <a href="/dbget-bin/www_bget?ko:K04432">K04432</a>  MAP2K3, MKK3; mitogen-activated protein kinase kinase 3 [EC:2.7.12.2]
C    comp137875_c1_seq7|dual; <a href="/dbget-bin/www_bget?ko:K04430">K04430</a>  MAP2K4, MKK4; mitogen-activated protein kinase kinase 4 [EC:2.7.12.2]
C    comp137875_c1_seq10|dual; <a href="/dbget-bin/www_bget?ko:K04430">K04430</a>  MAP2K4, MKK4; mitogen-activated protein kinase kinase 4 [EC:2.7.12.2]
C    comp137875_c1_seq15|mitogen-activated; <a href="/dbget-bin/www_bget?ko:K04430">K04430</a>  MAP2K4, MKK4; mitogen-activated protein kinase kinase 4 [EC:2.7.12.2]
C    comp137875_c1_seq18|mitogen-activated; <a href="/dbget-bin/www_bget?ko:K04430">K04430</a>  MAP2K4, MKK4; mitogen-activated protein kinase kinase 4 [EC:2.7.12.2]
C    comp142208_c1_seq74|dual; <a href="/dbget-bin/www_bget?ko:K04430">K04430</a>  MAP2K4, MKK4; mitogen-activated protein kinase kinase 4 [EC:2.7.12.2]
C    comp142208_c1_seq89|dual; <a href="/dbget-bin/www_bget?ko:K04430">K04430</a>  MAP2K4, MKK4; mitogen-activated protein kinase kinase 4 [EC:2.7.12.2]
C    comp142208_c1_seq92|dual; <a href="/dbget-bin/www_bget?ko:K04430">K04430</a>  MAP2K4, MKK4; mitogen-activated protein kinase kinase 4 [EC:2.7.12.2]
C    comp142208_c1_seq108|dual; <a href="/dbget-bin/www_bget?ko:K04430">K04430</a>  MAP2K4, MKK4; mitogen-activated protein kinase kinase 4 [EC:2.7.12.2]
C    comp142208_c1_seq109|dual; <a href="/dbget-bin/www_bget?ko:K04430">K04430</a>  MAP2K4, MKK4; mitogen-activated protein kinase kinase 4 [EC:2.7.12.2]
C    comp143820_c2_seq5|dual; <a href="/dbget-bin/www_bget?ko:K04463">K04463</a>  MAP2K5, MEK5; mitogen-activated protein kinase kinase 5 [EC:2.7.12.2]
C    comp138021_c2_seq1|dual; <a href="/dbget-bin/www_bget?ko:K04433">K04433</a>  MAP2K6, MKK6; mitogen-activated protein kinase kinase 6 [EC:2.7.12.2]
C    comp138625_c0_seq3|dual; <a href="/dbget-bin/www_bget?ko:K04431">K04431</a>  MAP2K7, MKK7; mitogen-activated protein kinase kinase 7 [EC:2.7.12.2]
C    comp138625_c0_seq6|dual; <a href="/dbget-bin/www_bget?ko:K04431">K04431</a>  MAP2K7, MKK7; mitogen-activated protein kinase kinase 7 [EC:2.7.12.2]
C    comp138625_c0_seq8|dual; <a href="/dbget-bin/www_bget?ko:K04431">K04431</a>  MAP2K7, MKK7; mitogen-activated protein kinase kinase 7 [EC:2.7.12.2]
C    comp138625_c0_seq14|dual; <a href="/dbget-bin/www_bget?ko:K04431">K04431</a>  MAP2K7, MKK7; mitogen-activated protein kinase kinase 7 [EC:2.7.12.2]
B  STE20 family
C    comp143420_c2_seq20|mitogen-activated; <a href="/dbget-bin/www_bget?ko:K04408">K04408</a>  MAP4K1, HPK1; mitogen-activated protein kinase kinase kinase kinase 1 [EC:2.7.11.1]
C    comp143420_c2_seq21|mitogen-activated; <a href="/dbget-bin/www_bget?ko:K04408">K04408</a>  MAP4K1, HPK1; mitogen-activated protein kinase kinase kinase kinase 1 [EC:2.7.11.1]
C    comp143931_c1_seq59|mitogen-activated; <a href="/dbget-bin/www_bget?ko:K04406">K04406</a>  MAP4K3, GLK; mitogen-activated protein kinase kinase kinase kinase 3 [EC:2.7.11.1]
C    comp143931_c1_seq106|mitogen-activated; <a href="/dbget-bin/www_bget?ko:K04406">K04406</a>  MAP4K3, GLK; mitogen-activated protein kinase kinase kinase kinase 3 [EC:2.7.11.1]
C    comp143931_c1_seq118|mitogen-activated; <a href="/dbget-bin/www_bget?ko:K04406">K04406</a>  MAP4K3, GLK; mitogen-activated protein kinase kinase kinase kinase 3 [EC:2.7.11.1]
C    comp141573_c9_seq4|mitogen-activated; <a href="/dbget-bin/www_bget?ko:K04407">K04407</a>  MAP4K4, HGK; mitogen-activated protein kinase kinase kinase kinase 4 [EC:2.7.11.1]
C    comp141573_c9_seq5|mitogen-activated; <a href="/dbget-bin/www_bget?ko:K04407">K04407</a>  MAP4K4, HGK; mitogen-activated protein kinase kinase kinase kinase 4 [EC:2.7.11.1]
C    comp141573_c9_seq10|mitogen-activated; <a href="/dbget-bin/www_bget?ko:K04407">K04407</a>  MAP4K4, HGK; mitogen-activated protein kinase kinase kinase kinase 4 [EC:2.7.11.1]
C    comp145133_c2_seq2|mitogen-activated; <a href="/dbget-bin/www_bget?ko:K04407">K04407</a>  MAP4K4, HGK; mitogen-activated protein kinase kinase kinase kinase 4 [EC:2.7.11.1]
C    comp145133_c2_seq5|mitogen-activated; <a href="/dbget-bin/www_bget?ko:K04407">K04407</a>  MAP4K4, HGK; mitogen-activated protein kinase kinase kinase kinase 4 [EC:2.7.11.1]
C    comp145133_c2_seq6|mitogen-activated; <a href="/dbget-bin/www_bget?ko:K04407">K04407</a>  MAP4K4, HGK; mitogen-activated protein kinase kinase kinase kinase 4 [EC:2.7.11.1]
C    comp145133_c2_seq8|mitogen-activated; <a href="/dbget-bin/www_bget?ko:K04407">K04407</a>  MAP4K4, HGK; mitogen-activated protein kinase kinase kinase kinase 4 [EC:2.7.11.1]
C    comp145133_c2_seq10|mitogen-activated; <a href="/dbget-bin/www_bget?ko:K04407">K04407</a>  MAP4K4, HGK; mitogen-activated protein kinase kinase kinase kinase 4 [EC:2.7.11.1]
C    comp145133_c2_seq12|mitogen-activated; <a href="/dbget-bin/www_bget?ko:K04407">K04407</a>  MAP4K4, HGK; mitogen-activated protein kinase kinase kinase kinase 4 [EC:2.7.11.1]
C    comp145133_c2_seq17|mitogen-activated; <a href="/dbget-bin/www_bget?ko:K04407">K04407</a>  MAP4K4, HGK; mitogen-activated protein kinase kinase kinase kinase 4 [EC:2.7.11.1]
C    comp145133_c2_seq19|mitogen-activated; <a href="/dbget-bin/www_bget?ko:K04407">K04407</a>  MAP4K4, HGK; mitogen-activated protein kinase kinase kinase kinase 4 [EC:2.7.11.1]
C    comp145133_c2_seq21|mitogen-activated; <a href="/dbget-bin/www_bget?ko:K04407">K04407</a>  MAP4K4, HGK; mitogen-activated protein kinase kinase kinase kinase 4 [EC:2.7.11.1]
C    comp145133_c2_seq26|mitogen-activated; <a href="/dbget-bin/www_bget?ko:K04407">K04407</a>  MAP4K4, HGK; mitogen-activated protein kinase kinase kinase kinase 4 [EC:2.7.11.1]
C    comp145133_c2_seq30|mitogen-activated; <a href="/dbget-bin/www_bget?ko:K04407">K04407</a>  MAP4K4, HGK; mitogen-activated protein kinase kinase kinase kinase 4 [EC:2.7.11.1]
C    comp145133_c2_seq33|mitogen-activated; <a href="/dbget-bin/www_bget?ko:K04407">K04407</a>  MAP4K4, HGK; mitogen-activated protein kinase kinase kinase kinase 4 [EC:2.7.11.1]
C    comp145133_c2_seq35|mitogen-activated; <a href="/dbget-bin/www_bget?ko:K04407">K04407</a>  MAP4K4, HGK; mitogen-activated protein kinase kinase kinase kinase 4 [EC:2.7.11.1]
C    comp145133_c2_seq37|mitogen-activated; <a href="/dbget-bin/www_bget?ko:K04407">K04407</a>  MAP4K4, HGK; mitogen-activated protein kinase kinase kinase kinase 4 [EC:2.7.11.1]
C    comp145133_c2_seq39|mitogen-activated; <a href="/dbget-bin/www_bget?ko:K04407">K04407</a>  MAP4K4, HGK; mitogen-activated protein kinase kinase kinase kinase 4 [EC:2.7.11.1]
C    comp145133_c2_seq44|mitogen-activated; <a href="/dbget-bin/www_bget?ko:K04407">K04407</a>  MAP4K4, HGK; mitogen-activated protein kinase kinase kinase kinase 4 [EC:2.7.11.1]
C    comp145133_c2_seq45|mitogen-activated; <a href="/dbget-bin/www_bget?ko:K04407">K04407</a>  MAP4K4, HGK; mitogen-activated protein kinase kinase kinase kinase 4 [EC:2.7.11.1]
C    comp145133_c2_seq47|mitogen-activated; <a href="/dbget-bin/www_bget?ko:K04407">K04407</a>  MAP4K4, HGK; mitogen-activated protein kinase kinase kinase kinase 4 [EC:2.7.11.1]
C    comp145133_c2_seq48|mitogen-activated; <a href="/dbget-bin/www_bget?ko:K04407">K04407</a>  MAP4K4, HGK; mitogen-activated protein kinase kinase kinase kinase 4 [EC:2.7.11.1]
C    comp145133_c2_seq49|mitogen-activated; <a href="/dbget-bin/www_bget?ko:K04407">K04407</a>  MAP4K4, HGK; mitogen-activated protein kinase kinase kinase kinase 4 [EC:2.7.11.1]
C    comp145133_c2_seq53|mitogen-activated; <a href="/dbget-bin/www_bget?ko:K04407">K04407</a>  MAP4K4, HGK; mitogen-activated protein kinase kinase kinase kinase 4 [EC:2.7.11.1]
C    comp143931_c1_seq4|mitogen-activated; <a href="/dbget-bin/www_bget?ko:K08833">K08833</a>  MAP4K5, KHS1; mitogen-activated protein kinase kinase kinase kinase 5 [EC:2.7.11.1]
C    comp143931_c1_seq25|mitogen-activated; <a href="/dbget-bin/www_bget?ko:K08833">K08833</a>  MAP4K5, KHS1; mitogen-activated protein kinase kinase kinase kinase 5 [EC:2.7.11.1]
C    comp143931_c1_seq27|mitogen-activated; <a href="/dbget-bin/www_bget?ko:K08833">K08833</a>  MAP4K5, KHS1; mitogen-activated protein kinase kinase kinase kinase 5 [EC:2.7.11.1]
C    comp143931_c1_seq28|mitogen-activated; <a href="/dbget-bin/www_bget?ko:K08833">K08833</a>  MAP4K5, KHS1; mitogen-activated protein kinase kinase kinase kinase 5 [EC:2.7.11.1]
C    comp143931_c1_seq31|mitogen-activated; <a href="/dbget-bin/www_bget?ko:K08833">K08833</a>  MAP4K5, KHS1; mitogen-activated protein kinase kinase kinase kinase 5 [EC:2.7.11.1]
C    comp143931_c1_seq45|mitogen-activated; <a href="/dbget-bin/www_bget?ko:K08833">K08833</a>  MAP4K5, KHS1; mitogen-activated protein kinase kinase kinase kinase 5 [EC:2.7.11.1]
C    comp143931_c1_seq51|mitogen-activated; <a href="/dbget-bin/www_bget?ko:K08833">K08833</a>  MAP4K5, KHS1; mitogen-activated protein kinase kinase kinase kinase 5 [EC:2.7.11.1]
C    comp143931_c1_seq56|mitogen-activated; <a href="/dbget-bin/www_bget?ko:K08833">K08833</a>  MAP4K5, KHS1; mitogen-activated protein kinase kinase kinase kinase 5 [EC:2.7.11.1]
C    comp143931_c1_seq57|mitogen-activated; <a href="/dbget-bin/www_bget?ko:K08833">K08833</a>  MAP4K5, KHS1; mitogen-activated protein kinase kinase kinase kinase 5 [EC:2.7.11.1]
C    comp143931_c1_seq58|mitogen-activated; <a href="/dbget-bin/www_bget?ko:K08833">K08833</a>  MAP4K5, KHS1; mitogen-activated protein kinase kinase kinase kinase 5 [EC:2.7.11.1]
C    comp143931_c1_seq63|mitogen-activated; <a href="/dbget-bin/www_bget?ko:K08833">K08833</a>  MAP4K5, KHS1; mitogen-activated protein kinase kinase kinase kinase 5 [EC:2.7.11.1]
C    comp143931_c1_seq70|mitogen-activated; <a href="/dbget-bin/www_bget?ko:K08833">K08833</a>  MAP4K5, KHS1; mitogen-activated protein kinase kinase kinase kinase 5 [EC:2.7.11.1]
C    comp143931_c1_seq81|mitogen-activated; <a href="/dbget-bin/www_bget?ko:K08833">K08833</a>  MAP4K5, KHS1; mitogen-activated protein kinase kinase kinase kinase 5 [EC:2.7.11.1]
C    comp143931_c1_seq84|mitogen-activated; <a href="/dbget-bin/www_bget?ko:K08833">K08833</a>  MAP4K5, KHS1; mitogen-activated protein kinase kinase kinase kinase 5 [EC:2.7.11.1]
C    comp143931_c1_seq95|mitogen-activated; <a href="/dbget-bin/www_bget?ko:K08833">K08833</a>  MAP4K5, KHS1; mitogen-activated protein kinase kinase kinase kinase 5 [EC:2.7.11.1]
C    comp143931_c1_seq102|mitogen-activated; <a href="/dbget-bin/www_bget?ko:K08833">K08833</a>  MAP4K5, KHS1; mitogen-activated protein kinase kinase kinase kinase 5 [EC:2.7.11.1]
C    comp143931_c1_seq103|mitogen-activated; <a href="/dbget-bin/www_bget?ko:K08833">K08833</a>  MAP4K5, KHS1; mitogen-activated protein kinase kinase kinase kinase 5 [EC:2.7.11.1]
C    comp143931_c1_seq108|mitogen-activated; <a href="/dbget-bin/www_bget?ko:K08833">K08833</a>  MAP4K5, KHS1; mitogen-activated protein kinase kinase kinase kinase 5 [EC:2.7.11.1]
C    comp143931_c1_seq113|mitogen-activated; <a href="/dbget-bin/www_bget?ko:K08833">K08833</a>  MAP4K5, KHS1; mitogen-activated protein kinase kinase kinase kinase 5 [EC:2.7.11.1]
C    comp143931_c1_seq149|mitogen-activated; <a href="/dbget-bin/www_bget?ko:K08833">K08833</a>  MAP4K5, KHS1; mitogen-activated protein kinase kinase kinase kinase 5 [EC:2.7.11.1]
C    comp145133_c2_seq24|traf2; <a href="/dbget-bin/www_bget?ko:K04413">K04413</a>  MINK; misshapen/NIK-related kinase [EC:2.7.11.1]
C    comp145133_c2_seq36|traf2; <a href="/dbget-bin/www_bget?ko:K04413">K04413</a>  MINK; misshapen/NIK-related kinase [EC:2.7.11.1]
C    comp145133_c2_seq42|traf2; <a href="/dbget-bin/www_bget?ko:K04413">K04413</a>  MINK; misshapen/NIK-related kinase [EC:2.7.11.1]
C    comp145133_c2_seq43|traf2; <a href="/dbget-bin/www_bget?ko:K04413">K04413</a>  MINK; misshapen/NIK-related kinase [EC:2.7.11.1]
C    comp145133_c2_seq1|traf2; <a href="/dbget-bin/www_bget?ko:K08840">K08840</a>  TNIK; TRAF2 and NCK interacting kinase [EC:2.7.11.1]
C    comp145133_c2_seq3|traf2; <a href="/dbget-bin/www_bget?ko:K08840">K08840</a>  TNIK; TRAF2 and NCK interacting kinase [EC:2.7.11.1]
C    comp145133_c2_seq15|traf2; <a href="/dbget-bin/www_bget?ko:K08840">K08840</a>  TNIK; TRAF2 and NCK interacting kinase [EC:2.7.11.1]
C    comp145133_c2_seq18|traf2; <a href="/dbget-bin/www_bget?ko:K08840">K08840</a>  TNIK; TRAF2 and NCK interacting kinase [EC:2.7.11.1]
C    comp145133_c2_seq20|traf2; <a href="/dbget-bin/www_bget?ko:K08840">K08840</a>  TNIK; TRAF2 and NCK interacting kinase [EC:2.7.11.1]
C    comp145133_c2_seq27|traf2; <a href="/dbget-bin/www_bget?ko:K08840">K08840</a>  TNIK; TRAF2 and NCK interacting kinase [EC:2.7.11.1]
C    comp145133_c2_seq28|traf2; <a href="/dbget-bin/www_bget?ko:K08840">K08840</a>  TNIK; TRAF2 and NCK interacting kinase [EC:2.7.11.1]
C    comp145133_c2_seq52|traf2; <a href="/dbget-bin/www_bget?ko:K08840">K08840</a>  TNIK; TRAF2 and NCK interacting kinase [EC:2.7.11.1]
C    comp136587_c0_seq1|myosin; <a href="/dbget-bin/www_bget?ko:K08834">K08834</a>  MYO3, DFNB30; myosin III [EC:2.7.11.1]
C    comp136587_c0_seq6|myosin; <a href="/dbget-bin/www_bget?ko:K08834">K08834</a>  MYO3, DFNB30; myosin III [EC:2.7.11.1]
C    comp136587_c0_seq7|myosin; <a href="/dbget-bin/www_bget?ko:K08834">K08834</a>  MYO3, DFNB30; myosin III [EC:2.7.11.1]
C    comp136587_c0_seq11|myosin; <a href="/dbget-bin/www_bget?ko:K08834">K08834</a>  MYO3, DFNB30; myosin III [EC:2.7.11.1]
C    comp110922_c0_seq1|ste20; <a href="/dbget-bin/www_bget?ko:K08835">K08835</a>  OXSR1, STK39; serine/threonine-protein kinase OSR1/STK39 [EC:2.7.11.1]
C    comp143420_c2_seq5|serine; <a href="/dbget-bin/www_bget?ko:K08835">K08835</a>  OXSR1, STK39; serine/threonine-protein kinase OSR1/STK39 [EC:2.7.11.1]
C    comp143420_c2_seq16|serine; <a href="/dbget-bin/www_bget?ko:K08835">K08835</a>  OXSR1, STK39; serine/threonine-protein kinase OSR1/STK39 [EC:2.7.11.1]
C    comp141955_c1_seq5|serine; <a href="/dbget-bin/www_bget?ko:K04409">K04409</a>  PAK1; p21-activated kinase 1 [EC:2.7.11.1]
C    comp141955_c1_seq10|serine; <a href="/dbget-bin/www_bget?ko:K04409">K04409</a>  PAK1; p21-activated kinase 1 [EC:2.7.11.1]
C    comp141955_c1_seq14|serine; <a href="/dbget-bin/www_bget?ko:K04409">K04409</a>  PAK1; p21-activated kinase 1 [EC:2.7.11.1]
C    comp141955_c1_seq20|serine; <a href="/dbget-bin/www_bget?ko:K04409">K04409</a>  PAK1; p21-activated kinase 1 [EC:2.7.11.1]
C    comp129199_c0_seq1|serine; <a href="/dbget-bin/www_bget?ko:K05734">K05734</a>  PAK4; p21-activated kinase 4 [EC:2.7.11.1]
C    comp129199_c0_seq2|serine; <a href="/dbget-bin/www_bget?ko:K05734">K05734</a>  PAK4; p21-activated kinase 4 [EC:2.7.11.1]
C    comp129199_c0_seq5|serine; <a href="/dbget-bin/www_bget?ko:K05734">K05734</a>  PAK4; p21-activated kinase 4 [EC:2.7.11.1]
C    comp144791_c2_seq5|serine; <a href="/dbget-bin/www_bget?ko:K05736">K05736</a>  PAK7; p21-activated kinase 7 [EC:2.7.11.1]
C    comp144791_c2_seq14|serine; <a href="/dbget-bin/www_bget?ko:K05736">K05736</a>  PAK7; p21-activated kinase 7 [EC:2.7.11.1]
C    comp144791_c2_seq17|serine; <a href="/dbget-bin/www_bget?ko:K05736">K05736</a>  PAK7; p21-activated kinase 7 [EC:2.7.11.1]
C    comp144791_c2_seq22|serine; <a href="/dbget-bin/www_bget?ko:K05736">K05736</a>  PAK7; p21-activated kinase 7 [EC:2.7.11.1]
C    comp144791_c2_seq28|serine; <a href="/dbget-bin/www_bget?ko:K05736">K05736</a>  PAK7; p21-activated kinase 7 [EC:2.7.11.1]
C    comp144791_c2_seq30|serine; <a href="/dbget-bin/www_bget?ko:K05736">K05736</a>  PAK7; p21-activated kinase 7 [EC:2.7.11.1]
C    comp144791_c2_seq34|serine; <a href="/dbget-bin/www_bget?ko:K05736">K05736</a>  PAK7; p21-activated kinase 7 [EC:2.7.11.1]
C    comp144791_c2_seq37|serine; <a href="/dbget-bin/www_bget?ko:K05736">K05736</a>  PAK7; p21-activated kinase 7 [EC:2.7.11.1]
C    comp144791_c2_seq40|serine; <a href="/dbget-bin/www_bget?ko:K05736">K05736</a>  PAK7; p21-activated kinase 7 [EC:2.7.11.1]
C    comp144791_c2_seq43|serine; <a href="/dbget-bin/www_bget?ko:K05736">K05736</a>  PAK7; p21-activated kinase 7 [EC:2.7.11.1]
C    comp134395_c0_seq2|ste20-like; <a href="/dbget-bin/www_bget?ko:K08836">K08836</a>  SLK; STE20-like kinase [EC:2.7.11.1]
C    comp140117_c0_seq2|ste20-like; <a href="/dbget-bin/www_bget?ko:K08836">K08836</a>  SLK; STE20-like kinase [EC:2.7.11.1]
C    comp140117_c0_seq4|ste20-like; <a href="/dbget-bin/www_bget?ko:K08836">K08836</a>  SLK; STE20-like kinase [EC:2.7.11.1]
C    comp140117_c0_seq5|ste20-like; <a href="/dbget-bin/www_bget?ko:K08836">K08836</a>  SLK; STE20-like kinase [EC:2.7.11.1]
C    comp140117_c0_seq6|ste20-like; <a href="/dbget-bin/www_bget?ko:K08836">K08836</a>  SLK; STE20-like kinase [EC:2.7.11.1]
C    comp140117_c0_seq8|ste20-like; <a href="/dbget-bin/www_bget?ko:K08836">K08836</a>  SLK; STE20-like kinase [EC:2.7.11.1]
C    comp140117_c0_seq10|ste20-like; <a href="/dbget-bin/www_bget?ko:K08836">K08836</a>  SLK; STE20-like kinase [EC:2.7.11.1]
C    comp140117_c0_seq12|ste20-like; <a href="/dbget-bin/www_bget?ko:K08836">K08836</a>  SLK; STE20-like kinase [EC:2.7.11.1]
C    comp138835_c13_seq6|serine; <a href="/dbget-bin/www_bget?ko:K04412">K04412</a>  STK3, MST2; serine/threonine kinase 3
C    comp135380_c0_seq2|serine; <a href="/dbget-bin/www_bget?ko:K08837">K08837</a>  STK10, LOK; serine/threonine kinase 10 [EC:2.7.11.1]
C    comp138445_c0_seq2|serine; <a href="/dbget-bin/www_bget?ko:K08838">K08838</a>  STK24, MST3; serine/threonine kinase 24 [EC:2.7.11.1]
C    comp138445_c0_seq3|serine; <a href="/dbget-bin/www_bget?ko:K08838">K08838</a>  STK24, MST3; serine/threonine kinase 24 [EC:2.7.11.1]
C    comp138445_c0_seq8|serine; <a href="/dbget-bin/www_bget?ko:K08838">K08838</a>  STK24, MST3; serine/threonine kinase 24 [EC:2.7.11.1]
C    comp138445_c0_seq11|serine; <a href="/dbget-bin/www_bget?ko:K08838">K08838</a>  STK24, MST3; serine/threonine kinase 24 [EC:2.7.11.1]
C    comp143339_c2_seq54|serine; <a href="/dbget-bin/www_bget?ko:K08839">K08839</a>  STK25, YSK1; serine/threonine kinase 25
C    comp141709_c3_seq1|serine; <a href="/dbget-bin/www_bget?ko:K16314">K16314</a>  MST4, MASK; serine/threonine-protein kinase MST4 [EC:2.7.11.1]
C    comp141709_c3_seq2|serine; <a href="/dbget-bin/www_bget?ko:K16314">K16314</a>  MST4, MASK; serine/threonine-protein kinase MST4 [EC:2.7.11.1]
C    comp141709_c3_seq4|serine; <a href="/dbget-bin/www_bget?ko:K16314">K16314</a>  MST4, MASK; serine/threonine-protein kinase MST4 [EC:2.7.11.1]
C    comp141709_c3_seq5|serine; <a href="/dbget-bin/www_bget?ko:K16314">K16314</a>  MST4, MASK; serine/threonine-protein kinase MST4 [EC:2.7.11.1]
C    comp141709_c3_seq9|serine; <a href="/dbget-bin/www_bget?ko:K16314">K16314</a>  MST4, MASK; serine/threonine-protein kinase MST4 [EC:2.7.11.1]
C    comp141709_c3_seq16|serine; <a href="/dbget-bin/www_bget?ko:K16314">K16314</a>  MST4, MASK; serine/threonine-protein kinase MST4 [EC:2.7.11.1]
C    comp141709_c3_seq19|serine; <a href="/dbget-bin/www_bget?ko:K16314">K16314</a>  MST4, MASK; serine/threonine-protein kinase MST4 [EC:2.7.11.1]
C    comp141709_c3_seq25|serine; <a href="/dbget-bin/www_bget?ko:K16314">K16314</a>  MST4, MASK; serine/threonine-protein kinase MST4 [EC:2.7.11.1]
C    comp141709_c3_seq27|serine; <a href="/dbget-bin/www_bget?ko:K16314">K16314</a>  MST4, MASK; serine/threonine-protein kinase MST4 [EC:2.7.11.1]
C    comp141060_c1_seq11; <a href="/dbget-bin/www_bget?ko:K04429">K04429</a>  TAO; thousand and one amino acid protein kinase [EC:2.7.11.1]
C    comp141060_c1_seq43|serine; <a href="/dbget-bin/www_bget?ko:K04429">K04429</a>  TAO; thousand and one amino acid protein kinase [EC:2.7.11.1]
C    comp141060_c1_seq63; <a href="/dbget-bin/www_bget?ko:K04429">K04429</a>  TAO; thousand and one amino acid protein kinase [EC:2.7.11.1]
C    comp141060_c1_seq76|serine; <a href="/dbget-bin/www_bget?ko:K04429">K04429</a>  TAO; thousand and one amino acid protein kinase [EC:2.7.11.1]
C    comp145411_c0_seq3|serine; <a href="/dbget-bin/www_bget?ko:K04429">K04429</a>  TAO; thousand and one amino acid protein kinase [EC:2.7.11.1]
B  STE11 family
C    comp145458_c0_seq1|mitogen-activated; <a href="/dbget-bin/www_bget?ko:K04416">K04416</a>  MAP3K1, MEKK1; mitogen-activated protein kinase kinase kinase 1 [EC:2.7.11.25]
C    comp145458_c0_seq6|mitogen-activated; <a href="/dbget-bin/www_bget?ko:K04416">K04416</a>  MAP3K1, MEKK1; mitogen-activated protein kinase kinase kinase 1 [EC:2.7.11.25]
C    comp145458_c0_seq7|mitogen-activated; <a href="/dbget-bin/www_bget?ko:K04416">K04416</a>  MAP3K1, MEKK1; mitogen-activated protein kinase kinase kinase 1 [EC:2.7.11.25]
C    comp130785_c0_seq2|mitogen-activated; <a href="/dbget-bin/www_bget?ko:K04420">K04420</a>  MAP3K2, MEKK2; mitogen-activated protein kinase kinase kinase 2 [EC:2.7.11.25]
C    comp138315_c2_seq1|mitogen-activated; <a href="/dbget-bin/www_bget?ko:K04421">K04421</a>  MAP3K3, MEKK3; mitogen-activated protein kinase kinase kinase 3 [EC:2.7.11.25]
C    comp140119_c0_seq7|mitogen-activated; <a href="/dbget-bin/www_bget?ko:K04421">K04421</a>  MAP3K3, MEKK3; mitogen-activated protein kinase kinase kinase 3 [EC:2.7.11.25]
C    comp140119_c0_seq8|mitogen-activated; <a href="/dbget-bin/www_bget?ko:K04421">K04421</a>  MAP3K3, MEKK3; mitogen-activated protein kinase kinase kinase 3 [EC:2.7.11.25]
C    comp139738_c0_seq7|mitogen-activated; <a href="/dbget-bin/www_bget?ko:K04428">K04428</a>  MAP3K4, MEKK4; mitogen-activated protein kinase kinase kinase 4 [EC:2.7.11.25]
C    comp139738_c0_seq9|mitogen-activated; <a href="/dbget-bin/www_bget?ko:K04428">K04428</a>  MAP3K4, MEKK4; mitogen-activated protein kinase kinase kinase 4 [EC:2.7.11.25]
C    comp139738_c0_seq25|mitogen-activated; <a href="/dbget-bin/www_bget?ko:K04428">K04428</a>  MAP3K4, MEKK4; mitogen-activated protein kinase kinase kinase 4 [EC:2.7.11.25]
C    comp139738_c0_seq27|mitogen-activated; <a href="/dbget-bin/www_bget?ko:K04428">K04428</a>  MAP3K4, MEKK4; mitogen-activated protein kinase kinase kinase 4 [EC:2.7.11.25]
C    comp139738_c0_seq34|mitogen-activated; <a href="/dbget-bin/www_bget?ko:K04428">K04428</a>  MAP3K4, MEKK4; mitogen-activated protein kinase kinase kinase 4 [EC:2.7.11.25]
C    comp139738_c0_seq37|mitogen-activated; <a href="/dbget-bin/www_bget?ko:K04428">K04428</a>  MAP3K4, MEKK4; mitogen-activated protein kinase kinase kinase 4 [EC:2.7.11.25]
C    comp139738_c0_seq38|mitogen-activated; <a href="/dbget-bin/www_bget?ko:K04428">K04428</a>  MAP3K4, MEKK4; mitogen-activated protein kinase kinase kinase 4 [EC:2.7.11.25]
C    comp139738_c0_seq42|mitogen-activated; <a href="/dbget-bin/www_bget?ko:K04428">K04428</a>  MAP3K4, MEKK4; mitogen-activated protein kinase kinase kinase 4 [EC:2.7.11.25]
C    comp141351_c7_seq7|mitogen-activated; <a href="/dbget-bin/www_bget?ko:K04426">K04426</a>  MAP3K5, ASK1; mitogen-activated protein kinase kinase kinase 5 [EC:2.7.11.25]
C    comp141351_c7_seq8|mitogen-activated; <a href="/dbget-bin/www_bget?ko:K04426">K04426</a>  MAP3K5, ASK1; mitogen-activated protein kinase kinase kinase 5 [EC:2.7.11.25]
C    comp141351_c7_seq10|mitogen-activated; <a href="/dbget-bin/www_bget?ko:K04426">K04426</a>  MAP3K5, ASK1; mitogen-activated protein kinase kinase kinase 5 [EC:2.7.11.25]
C    comp141351_c7_seq15|mitogen-activated; <a href="/dbget-bin/www_bget?ko:K04426">K04426</a>  MAP3K5, ASK1; mitogen-activated protein kinase kinase kinase 5 [EC:2.7.11.25]
C    comp143304_c3_seq6|mitogen-activated; <a href="/dbget-bin/www_bget?ko:K13986">K13986</a>  MAP3K15; mitogen-activated protein kinase kinase kinase 15 [EC:2.7.11.25]
C    comp143304_c3_seq12|mitogen-activated; <a href="/dbget-bin/www_bget?ko:K13986">K13986</a>  MAP3K15; mitogen-activated protein kinase kinase kinase 15 [EC:2.7.11.25]
C    comp143304_c3_seq13|mitogen-activated; <a href="/dbget-bin/www_bget?ko:K13986">K13986</a>  MAP3K15; mitogen-activated protein kinase kinase kinase 15 [EC:2.7.11.25]
C    comp143304_c3_seq17|mitogen-activated; <a href="/dbget-bin/www_bget?ko:K13986">K13986</a>  MAP3K15; mitogen-activated protein kinase kinase kinase 15 [EC:2.7.11.25]
C    comp143304_c3_seq29|mitogen-activated; <a href="/dbget-bin/www_bget?ko:K13986">K13986</a>  MAP3K15; mitogen-activated protein kinase kinase kinase 15 [EC:2.7.11.25]
C    comp143304_c3_seq34|mitogen-activated; <a href="/dbget-bin/www_bget?ko:K13986">K13986</a>  MAP3K15; mitogen-activated protein kinase kinase kinase 15 [EC:2.7.11.25]
C    comp143304_c3_seq45|mitogen-activated; <a href="/dbget-bin/www_bget?ko:K13986">K13986</a>  MAP3K15; mitogen-activated protein kinase kinase kinase 15 [EC:2.7.11.25]
C    comp143304_c3_seq60|mitogen-activated; <a href="/dbget-bin/www_bget?ko:K13986">K13986</a>  MAP3K15; mitogen-activated protein kinase kinase kinase 15 [EC:2.7.11.25]
C    comp143304_c3_seq68|mitogen-activated; <a href="/dbget-bin/www_bget?ko:K13986">K13986</a>  MAP3K15; mitogen-activated protein kinase kinase kinase 15 [EC:2.7.11.25]
C    comp143304_c3_seq71|mitogen-activated; <a href="/dbget-bin/www_bget?ko:K13986">K13986</a>  MAP3K15; mitogen-activated protein kinase kinase kinase 15 [EC:2.7.11.25]
C    comp143304_c3_seq76|mitogen-activated; <a href="/dbget-bin/www_bget?ko:K13986">K13986</a>  MAP3K15; mitogen-activated protein kinase kinase kinase 15 [EC:2.7.11.25]
C    comp143304_c3_seq96|mitogen-activated; <a href="/dbget-bin/www_bget?ko:K13986">K13986</a>  MAP3K15; mitogen-activated protein kinase kinase kinase 15 [EC:2.7.11.25]
C    comp143304_c3_seq101|mitogen-activated; <a href="/dbget-bin/www_bget?ko:K13986">K13986</a>  MAP3K15; mitogen-activated protein kinase kinase kinase 15 [EC:2.7.11.25]
C    comp143304_c3_seq109|mitogen-activated; <a href="/dbget-bin/www_bget?ko:K13986">K13986</a>  MAP3K15; mitogen-activated protein kinase kinase kinase 15 [EC:2.7.11.25]
C    comp143304_c3_seq110|mitogen-activated; <a href="/dbget-bin/www_bget?ko:K13986">K13986</a>  MAP3K15; mitogen-activated protein kinase kinase kinase 15 [EC:2.7.11.25]
C    comp143304_c3_seq112|mitogen-activated; <a href="/dbget-bin/www_bget?ko:K13986">K13986</a>  MAP3K15; mitogen-activated protein kinase kinase kinase 15 [EC:2.7.11.25]
B  Other families
C    comp135238_c0_seq8|mitogen-activated; <a href="/dbget-bin/www_bget?ko:K04415">K04415</a>  MAP3K8, COT; mitogen-activated protein kinase kinase kinase 8 [EC:2.7.11.25]
C    comp138129_c0_seq4|mitogen-activated; <a href="/dbget-bin/www_bget?ko:K04466">K04466</a>  MAP3K14, NIK; mitogen-activated protein kinase kinase kinase 14 [EC:2.7.11.25]
C    comp138129_c0_seq6|mitogen-activated; <a href="/dbget-bin/www_bget?ko:K04466">K04466</a>  MAP3K14, NIK; mitogen-activated protein kinase kinase kinase 14 [EC:2.7.11.25]
C    comp138129_c0_seq8|mitogen-activated; <a href="/dbget-bin/www_bget?ko:K04466">K04466</a>  MAP3K14, NIK; mitogen-activated protein kinase kinase kinase 14 [EC:2.7.11.25]
C    comp138129_c0_seq11|mitogen-activated; <a href="/dbget-bin/www_bget?ko:K04466">K04466</a>  MAP3K14, NIK; mitogen-activated protein kinase kinase kinase 14 [EC:2.7.11.25]
C    comp138129_c0_seq20|mitogen-activated; <a href="/dbget-bin/www_bget?ko:K04466">K04466</a>  MAP3K14, NIK; mitogen-activated protein kinase kinase kinase 14 [EC:2.7.11.25]
C    comp138129_c0_seq26|mitogen-activated; <a href="/dbget-bin/www_bget?ko:K04466">K04466</a>  MAP3K14, NIK; mitogen-activated protein kinase kinase kinase 14 [EC:2.7.11.25]
C    comp138129_c0_seq33|mitogen-activated; <a href="/dbget-bin/www_bget?ko:K04466">K04466</a>  MAP3K14, NIK; mitogen-activated protein kinase kinase kinase 14 [EC:2.7.11.25]
C    comp138129_c0_seq43|mitogen-activated; <a href="/dbget-bin/www_bget?ko:K04466">K04466</a>  MAP3K14, NIK; mitogen-activated protein kinase kinase kinase 14 [EC:2.7.11.25]
C    comp138129_c0_seq51|mitogen-activated; <a href="/dbget-bin/www_bget?ko:K04466">K04466</a>  MAP3K14, NIK; mitogen-activated protein kinase kinase kinase 14 [EC:2.7.11.25]
C    comp138129_c0_seq56|mitogen-activated; <a href="/dbget-bin/www_bget?ko:K04466">K04466</a>  MAP3K14, NIK; mitogen-activated protein kinase kinase kinase 14 [EC:2.7.11.25]
C    comp138129_c0_seq62|mitogen-activated; <a href="/dbget-bin/www_bget?ko:K04466">K04466</a>  MAP3K14, NIK; mitogen-activated protein kinase kinase kinase 14 [EC:2.7.11.25]
C    comp138129_c0_seq66|mitogen-activated; <a href="/dbget-bin/www_bget?ko:K04466">K04466</a>  MAP3K14, NIK; mitogen-activated protein kinase kinase kinase 14 [EC:2.7.11.25]
C    comp144883_c3_seq1|mitogen-activated; <a href="/dbget-bin/www_bget?ko:K04466">K04466</a>  MAP3K14, NIK; mitogen-activated protein kinase kinase kinase 14 [EC:2.7.11.25]
C    comp144883_c3_seq2|mitogen-activated; <a href="/dbget-bin/www_bget?ko:K04466">K04466</a>  MAP3K14, NIK; mitogen-activated protein kinase kinase kinase 14 [EC:2.7.11.25]
C    comp144883_c3_seq18|mitogen-activated; <a href="/dbget-bin/www_bget?ko:K04466">K04466</a>  MAP3K14, NIK; mitogen-activated protein kinase kinase kinase 14 [EC:2.7.11.25]
C    comp144883_c3_seq26|mitogen-activated; <a href="/dbget-bin/www_bget?ko:K04466">K04466</a>  MAP3K14, NIK; mitogen-activated protein kinase kinase kinase 14 [EC:2.7.11.25]
C    comp144883_c3_seq33|mitogen-activated; <a href="/dbget-bin/www_bget?ko:K04466">K04466</a>  MAP3K14, NIK; mitogen-activated protein kinase kinase kinase 14 [EC:2.7.11.25]
C    comp144883_c3_seq35|mitogen-activated; <a href="/dbget-bin/www_bget?ko:K04466">K04466</a>  MAP3K14, NIK; mitogen-activated protein kinase kinase kinase 14 [EC:2.7.11.25]
C    comp144883_c3_seq37|mitogen-activated; <a href="/dbget-bin/www_bget?ko:K04466">K04466</a>  MAP3K14, NIK; mitogen-activated protein kinase kinase kinase 14 [EC:2.7.11.25]
C    comp144883_c3_seq45|mitogen-activated; <a href="/dbget-bin/www_bget?ko:K04466">K04466</a>  MAP3K14, NIK; mitogen-activated protein kinase kinase kinase 14 [EC:2.7.11.25]
C    comp144883_c3_seq56|mitogen-activated; <a href="/dbget-bin/www_bget?ko:K04466">K04466</a>  MAP3K14, NIK; mitogen-activated protein kinase kinase kinase 14 [EC:2.7.11.25]
#
A<b>Serine/threonine protein kinases: TKL group</b>
B  IRAK family
C    comp138598_c2_seq1|interleukin-1; <a href="/dbget-bin/www_bget?ko:K04730">K04730</a>  IRAK1; interleukin-1 receptor-associated kinase 1 [EC:2.7.11.1]
C    comp138598_c2_seq4|interleukin-1; <a href="/dbget-bin/www_bget?ko:K04730">K04730</a>  IRAK1; interleukin-1 receptor-associated kinase 1 [EC:2.7.11.1]
C    comp138598_c2_seq9|interleukin-1; <a href="/dbget-bin/www_bget?ko:K04730">K04730</a>  IRAK1; interleukin-1 receptor-associated kinase 1 [EC:2.7.11.1]
C    comp138598_c2_seq12|interleukin-1; <a href="/dbget-bin/www_bget?ko:K04730">K04730</a>  IRAK1; interleukin-1 receptor-associated kinase 1 [EC:2.7.11.1]
C    comp138598_c2_seq13|interleukin-1; <a href="/dbget-bin/www_bget?ko:K04730">K04730</a>  IRAK1; interleukin-1 receptor-associated kinase 1 [EC:2.7.11.1]
C    comp138598_c2_seq15|interleukin-1; <a href="/dbget-bin/www_bget?ko:K04730">K04730</a>  IRAK1; interleukin-1 receptor-associated kinase 1 [EC:2.7.11.1]
C    comp144000_c1_seq1|interleukin-1; <a href="/dbget-bin/www_bget?ko:K04732">K04732</a>  IRAK3; interleukin-1 receptor-associated kinase 3 [EC:2.7.11.1]
C    comp144000_c1_seq2|interleukin-1; <a href="/dbget-bin/www_bget?ko:K04732">K04732</a>  IRAK3; interleukin-1 receptor-associated kinase 3 [EC:2.7.11.1]
C    comp144000_c1_seq3|interleukin-1; <a href="/dbget-bin/www_bget?ko:K04732">K04732</a>  IRAK3; interleukin-1 receptor-associated kinase 3 [EC:2.7.11.1]
C    comp144000_c1_seq5|interleukin-1; <a href="/dbget-bin/www_bget?ko:K04732">K04732</a>  IRAK3; interleukin-1 receptor-associated kinase 3 [EC:2.7.11.1]
C    comp144000_c1_seq12|interleukin-1; <a href="/dbget-bin/www_bget?ko:K04732">K04732</a>  IRAK3; interleukin-1 receptor-associated kinase 3 [EC:2.7.11.1]
C    comp144000_c1_seq13|interleukin-1; <a href="/dbget-bin/www_bget?ko:K04732">K04732</a>  IRAK3; interleukin-1 receptor-associated kinase 3 [EC:2.7.11.1]
C    comp144000_c1_seq19|interleukin-1; <a href="/dbget-bin/www_bget?ko:K04732">K04732</a>  IRAK3; interleukin-1 receptor-associated kinase 3 [EC:2.7.11.1]
C    comp144000_c1_seq28|interleukin-1; <a href="/dbget-bin/www_bget?ko:K04732">K04732</a>  IRAK3; interleukin-1 receptor-associated kinase 3 [EC:2.7.11.1]
C    comp144000_c1_seq35|interleukin-1; <a href="/dbget-bin/www_bget?ko:K04732">K04732</a>  IRAK3; interleukin-1 receptor-associated kinase 3 [EC:2.7.11.1]
C    comp144000_c1_seq40|interleukin-1; <a href="/dbget-bin/www_bget?ko:K04732">K04732</a>  IRAK3; interleukin-1 receptor-associated kinase 3 [EC:2.7.11.1]
C    comp144000_c1_seq45|interleukin-1; <a href="/dbget-bin/www_bget?ko:K04732">K04732</a>  IRAK3; interleukin-1 receptor-associated kinase 3 [EC:2.7.11.1]
C    comp144000_c1_seq54|interleukin-1; <a href="/dbget-bin/www_bget?ko:K04732">K04732</a>  IRAK3; interleukin-1 receptor-associated kinase 3 [EC:2.7.11.1]
C    comp144000_c1_seq56|interleukin-1; <a href="/dbget-bin/www_bget?ko:K04732">K04732</a>  IRAK3; interleukin-1 receptor-associated kinase 3 [EC:2.7.11.1]
C    comp119026_c0_seq1|interleukin-1; <a href="/dbget-bin/www_bget?ko:K04733">K04733</a>  IRAK4; interleukin-1 receptor-associated kinase 4 [EC:2.7.11.1]
C    comp140474_c2_seq32|interleukin-1; <a href="/dbget-bin/www_bget?ko:K04733">K04733</a>  IRAK4; interleukin-1 receptor-associated kinase 4 [EC:2.7.11.1]
B  LISK family
C    comp140843_c1_seq3|lim; <a href="/dbget-bin/www_bget?ko:K05743">K05743</a>  LIMK1; LIM domain kinase 1 [EC:2.7.11.1]
C    comp140843_c1_seq7|lim; <a href="/dbget-bin/www_bget?ko:K05743">K05743</a>  LIMK1; LIM domain kinase 1 [EC:2.7.11.1]
C    comp142733_c0_seq20|lim; <a href="/dbget-bin/www_bget?ko:K05744">K05744</a>  LIMK2; LIM domain kinase 2 [EC:2.7.11.1]
C    comp145028_c0_seq12|dual; <a href="/dbget-bin/www_bget?ko:K08841">K08841</a>  TESK1; testis-specific kinase 1 [EC:2.7.12.1]
C    comp145028_c0_seq15|dual; <a href="/dbget-bin/www_bget?ko:K08841">K08841</a>  TESK1; testis-specific kinase 1 [EC:2.7.12.1]
C    comp138380_c1_seq1|dual; <a href="/dbget-bin/www_bget?ko:K08842">K08842</a>  TESK2; testis-specific kinase 2 [EC:2.7.12.1]
B  LRRK family
C    comp139224_c6_seq22|leucine-rich; <a href="/dbget-bin/www_bget?ko:K08843">K08843</a>  LRRK1; leucine-rich repeat kinase 1 [EC:2.7.11.1]
C    comp142352_c0_seq65|leucine-rich; <a href="/dbget-bin/www_bget?ko:K08844">K08844</a>  LRRK2; leucine-rich repeat kinase 2 [EC:2.7.11.1]
B  MLK family
C    comp144014_c1_seq2|mitogen-activated; <a href="/dbget-bin/www_bget?ko:K04427">K04427</a>  MAP3K7, TAK1; mitogen-activated protein kinase kinase kinase 7 [EC:2.7.11.25]
C    comp144014_c1_seq5|mitogen-activated; <a href="/dbget-bin/www_bget?ko:K04427">K04427</a>  MAP3K7, TAK1; mitogen-activated protein kinase kinase kinase 7 [EC:2.7.11.25]
C    comp144014_c1_seq12|mitogen-activated; <a href="/dbget-bin/www_bget?ko:K04427">K04427</a>  MAP3K7, TAK1; mitogen-activated protein kinase kinase kinase 7 [EC:2.7.11.25]
C    comp144014_c1_seq14|mitogen-activated; <a href="/dbget-bin/www_bget?ko:K04427">K04427</a>  MAP3K7, TAK1; mitogen-activated protein kinase kinase kinase 7 [EC:2.7.11.25]
C    comp144014_c1_seq28|mitogen-activated; <a href="/dbget-bin/www_bget?ko:K04427">K04427</a>  MAP3K7, TAK1; mitogen-activated protein kinase kinase kinase 7 [EC:2.7.11.25]
C    comp144014_c1_seq32|mitogen-activated; <a href="/dbget-bin/www_bget?ko:K04427">K04427</a>  MAP3K7, TAK1; mitogen-activated protein kinase kinase kinase 7 [EC:2.7.11.25]
C    comp144014_c1_seq33|mitogen-activated; <a href="/dbget-bin/www_bget?ko:K04427">K04427</a>  MAP3K7, TAK1; mitogen-activated protein kinase kinase kinase 7 [EC:2.7.11.25]
C    comp144014_c1_seq36|mitogen-activated; <a href="/dbget-bin/www_bget?ko:K04427">K04427</a>  MAP3K7, TAK1; mitogen-activated protein kinase kinase kinase 7 [EC:2.7.11.25]
C    comp144014_c1_seq40|mitogen-activated; <a href="/dbget-bin/www_bget?ko:K04427">K04427</a>  MAP3K7, TAK1; mitogen-activated protein kinase kinase kinase 7 [EC:2.7.11.25]
C    comp144014_c1_seq41|mitogen-activated; <a href="/dbget-bin/www_bget?ko:K04427">K04427</a>  MAP3K7, TAK1; mitogen-activated protein kinase kinase kinase 7 [EC:2.7.11.25]
C    comp144014_c1_seq42|mitogen-activated; <a href="/dbget-bin/www_bget?ko:K04427">K04427</a>  MAP3K7, TAK1; mitogen-activated protein kinase kinase kinase 7 [EC:2.7.11.25]
C    comp144014_c1_seq43|mitogen-activated; <a href="/dbget-bin/www_bget?ko:K04427">K04427</a>  MAP3K7, TAK1; mitogen-activated protein kinase kinase kinase 7 [EC:2.7.11.25]
C    comp144014_c1_seq47|mitogen-activated; <a href="/dbget-bin/www_bget?ko:K04427">K04427</a>  MAP3K7, TAK1; mitogen-activated protein kinase kinase kinase 7 [EC:2.7.11.25]
C    comp128905_c0_seq1|mitogen-activated; <a href="/dbget-bin/www_bget?ko:K04422">K04422</a>  MAP3K13, LZK; mitogen-activated protein kinase kinase kinase 13 [EC:2.7.11.25]
C    comp128905_c0_seq2|mitogen-activated; <a href="/dbget-bin/www_bget?ko:K04422">K04422</a>  MAP3K13, LZK; mitogen-activated protein kinase kinase kinase 13 [EC:2.7.11.25]
C    comp139252_c1_seq1|mitogen-activated; <a href="/dbget-bin/www_bget?ko:K04424">K04424</a>  ZAK, MLTK; sterile alpha motif and leucine zipper containing kinase AZK [EC:2.7.11.25]
C    comp139252_c1_seq4|mitogen-activated; <a href="/dbget-bin/www_bget?ko:K04424">K04424</a>  ZAK, MLTK; sterile alpha motif and leucine zipper containing kinase AZK [EC:2.7.11.25]
C    comp139252_c1_seq5|mitogen-activated; <a href="/dbget-bin/www_bget?ko:K04424">K04424</a>  ZAK, MLTK; sterile alpha motif and leucine zipper containing kinase AZK [EC:2.7.11.25]
C    comp139252_c1_seq8|sterile; <a href="/dbget-bin/www_bget?ko:K04424">K04424</a>  ZAK, MLTK; sterile alpha motif and leucine zipper containing kinase AZK [EC:2.7.11.25]
C    comp139252_c1_seq9|sterile; <a href="/dbget-bin/www_bget?ko:K04424">K04424</a>  ZAK, MLTK; sterile alpha motif and leucine zipper containing kinase AZK [EC:2.7.11.25]
C    comp139252_c1_seq17|sterile; <a href="/dbget-bin/www_bget?ko:K04424">K04424</a>  ZAK, MLTK; sterile alpha motif and leucine zipper containing kinase AZK [EC:2.7.11.25]
C    comp139252_c1_seq18|mitogen-activated; <a href="/dbget-bin/www_bget?ko:K04424">K04424</a>  ZAK, MLTK; sterile alpha motif and leucine zipper containing kinase AZK [EC:2.7.11.25]
C    comp139252_c1_seq21|mitogen-activated; <a href="/dbget-bin/www_bget?ko:K04424">K04424</a>  ZAK, MLTK; sterile alpha motif and leucine zipper containing kinase AZK [EC:2.7.11.25]
C    comp139252_c1_seq22|mitogen-activated; <a href="/dbget-bin/www_bget?ko:K04424">K04424</a>  ZAK, MLTK; sterile alpha motif and leucine zipper containing kinase AZK [EC:2.7.11.25]
C    comp140878_c2_seq12|mitogen-activated; <a href="/dbget-bin/www_bget?ko:K04424">K04424</a>  ZAK, MLTK; sterile alpha motif and leucine zipper containing kinase AZK [EC:2.7.11.25]
B  RAF family
C    comp136050_c1_seq2|serine; <a href="/dbget-bin/www_bget?ko:K08845">K08845</a>  ARAF, ARAF1; A-Raf proto-oncogene serine/threonine-protein kinase [EC:2.7.11.1]
C    comp139101_c4_seq8|serine; <a href="/dbget-bin/www_bget?ko:K04365">K04365</a>  BRAF; B-Raf proto-oncogene serine/threonine-protein kinase [EC:2.7.11.1]
C    comp139101_c4_seq9|v-raf; <a href="/dbget-bin/www_bget?ko:K04365">K04365</a>  BRAF; B-Raf proto-oncogene serine/threonine-protein kinase [EC:2.7.11.1]
C    comp139101_c4_seq39|serine; <a href="/dbget-bin/www_bget?ko:K04365">K04365</a>  BRAF; B-Raf proto-oncogene serine/threonine-protein kinase [EC:2.7.11.1]
C    comp139101_c4_seq43|v-raf; <a href="/dbget-bin/www_bget?ko:K04365">K04365</a>  BRAF; B-Raf proto-oncogene serine/threonine-protein kinase [EC:2.7.11.1]
C    comp139101_c4_seq5|raf; <a href="/dbget-bin/www_bget?ko:K04366">K04366</a>  RAF1; RAF proto-oncogene serine/threonine-protein kinase [EC:2.7.11.1]
C    comp139101_c4_seq19|raf; <a href="/dbget-bin/www_bget?ko:K04366">K04366</a>  RAF1; RAF proto-oncogene serine/threonine-protein kinase [EC:2.7.11.1]
C    comp139101_c4_seq24|raf; <a href="/dbget-bin/www_bget?ko:K04366">K04366</a>  RAF1; RAF proto-oncogene serine/threonine-protein kinase [EC:2.7.11.1]
C    comp139101_c4_seq33|raf; <a href="/dbget-bin/www_bget?ko:K04366">K04366</a>  RAF1; RAF proto-oncogene serine/threonine-protein kinase [EC:2.7.11.1]
C    comp139101_c4_seq44|raf; <a href="/dbget-bin/www_bget?ko:K04366">K04366</a>  RAF1; RAF proto-oncogene serine/threonine-protein kinase [EC:2.7.11.1]
B  RIPK family
C    comp144797_c2_seq26|receptor-interacting; <a href="/dbget-bin/www_bget?ko:K02861">K02861</a>  RIPK1, RIP1; receptor-interacting serine/threonine-protein kinase 1 [EC:2.7.11.1]
C    comp139277_c3_seq12|receptor-interacting; <a href="/dbget-bin/www_bget?ko:K08846">K08846</a>  RIPK2; receptor-interacting serine/threonine-protein kinase 2 [EC:2.7.11.1]
C    comp134402_c0_seq2|receptor-interacting; <a href="/dbget-bin/www_bget?ko:K08847">K08847</a>  RIPK3; receptor-interacting serine/threonine-protein kinase 3 [EC:2.7.11.1]
C    comp134402_c0_seq4|receptor-interacting; <a href="/dbget-bin/www_bget?ko:K08847">K08847</a>  RIPK3; receptor-interacting serine/threonine-protein kinase 3 [EC:2.7.11.1]
C    comp134402_c0_seq1|receptor-interacting; <a href="/dbget-bin/www_bget?ko:K08848">K08848</a>  RIPK4; receptor-interacting serine/threonine-protein kinase 4 [EC:2.7.11.1]
C    comp139277_c3_seq16|receptor-interacting; <a href="/dbget-bin/www_bget?ko:K08848">K08848</a>  RIPK4; receptor-interacting serine/threonine-protein kinase 4 [EC:2.7.11.1]
C    comp137677_c0_seq3|dusty; <a href="/dbget-bin/www_bget?ko:K16288">K16288</a>  RIPK5, DSTYK; receptor-interacting serine/threonine-protein kinase 5 [EC:2.7.11.1]
B  TGFBR1 family
C    comp143068_c1_seq2|activin; <a href="/dbget-bin/www_bget?ko:K04675">K04675</a>  ACVR1, ALK2; activin receptor type-1 [EC:2.7.11.30]
C    comp143068_c1_seq6|activin; <a href="/dbget-bin/www_bget?ko:K04675">K04675</a>  ACVR1, ALK2; activin receptor type-1 [EC:2.7.11.30]
C    comp143068_c1_seq9|activin; <a href="/dbget-bin/www_bget?ko:K04675">K04675</a>  ACVR1, ALK2; activin receptor type-1 [EC:2.7.11.30]
C    comp143068_c1_seq17|activin; <a href="/dbget-bin/www_bget?ko:K04675">K04675</a>  ACVR1, ALK2; activin receptor type-1 [EC:2.7.11.30]
C    comp143068_c1_seq21|activin; <a href="/dbget-bin/www_bget?ko:K04675">K04675</a>  ACVR1, ALK2; activin receptor type-1 [EC:2.7.11.30]
C    comp142214_c0_seq1|serine; <a href="/dbget-bin/www_bget?ko:K13567">K13567</a>  ACVR1B, ALK4; activin receptor type-1B [EC:2.7.11.30]
C    comp142214_c0_seq2|serine; <a href="/dbget-bin/www_bget?ko:K13567">K13567</a>  ACVR1B, ALK4; activin receptor type-1B [EC:2.7.11.30]
C    comp142214_c0_seq3|serine; <a href="/dbget-bin/www_bget?ko:K13567">K13567</a>  ACVR1B, ALK4; activin receptor type-1B [EC:2.7.11.30]
C    comp142214_c0_seq5|serine; <a href="/dbget-bin/www_bget?ko:K13567">K13567</a>  ACVR1B, ALK4; activin receptor type-1B [EC:2.7.11.30]
C    comp142214_c0_seq12|serine; <a href="/dbget-bin/www_bget?ko:K13567">K13567</a>  ACVR1B, ALK4; activin receptor type-1B [EC:2.7.11.30]
C    comp142214_c0_seq13|serine; <a href="/dbget-bin/www_bget?ko:K13567">K13567</a>  ACVR1B, ALK4; activin receptor type-1B [EC:2.7.11.30]
C    comp142214_c0_seq14|serine; <a href="/dbget-bin/www_bget?ko:K13567">K13567</a>  ACVR1B, ALK4; activin receptor type-1B [EC:2.7.11.30]
C    comp142214_c0_seq19|serine; <a href="/dbget-bin/www_bget?ko:K13567">K13567</a>  ACVR1B, ALK4; activin receptor type-1B [EC:2.7.11.30]
C    comp142214_c0_seq21|serine; <a href="/dbget-bin/www_bget?ko:K13567">K13567</a>  ACVR1B, ALK4; activin receptor type-1B [EC:2.7.11.30]
C    comp142214_c0_seq24|serine; <a href="/dbget-bin/www_bget?ko:K13567">K13567</a>  ACVR1B, ALK4; activin receptor type-1B [EC:2.7.11.30]
C    comp142214_c0_seq25|serine; <a href="/dbget-bin/www_bget?ko:K13567">K13567</a>  ACVR1B, ALK4; activin receptor type-1B [EC:2.7.11.30]
C    comp142214_c0_seq28|serine; <a href="/dbget-bin/www_bget?ko:K13567">K13567</a>  ACVR1B, ALK4; activin receptor type-1B [EC:2.7.11.30]
C    comp142214_c0_seq31|serine; <a href="/dbget-bin/www_bget?ko:K13567">K13567</a>  ACVR1B, ALK4; activin receptor type-1B [EC:2.7.11.30]
C    comp142214_c0_seq34|serine; <a href="/dbget-bin/www_bget?ko:K13567">K13567</a>  ACVR1B, ALK4; activin receptor type-1B [EC:2.7.11.30]
C    comp142214_c0_seq38|serine; <a href="/dbget-bin/www_bget?ko:K13567">K13567</a>  ACVR1B, ALK4; activin receptor type-1B [EC:2.7.11.30]
C    comp142214_c0_seq39|serine; <a href="/dbget-bin/www_bget?ko:K13567">K13567</a>  ACVR1B, ALK4; activin receptor type-1B [EC:2.7.11.30]
C    comp142214_c0_seq40|serine; <a href="/dbget-bin/www_bget?ko:K13567">K13567</a>  ACVR1B, ALK4; activin receptor type-1B [EC:2.7.11.30]
C    comp142214_c0_seq45|serine; <a href="/dbget-bin/www_bget?ko:K13567">K13567</a>  ACVR1B, ALK4; activin receptor type-1B [EC:2.7.11.30]
C    comp142214_c0_seq49|serine; <a href="/dbget-bin/www_bget?ko:K13567">K13567</a>  ACVR1B, ALK4; activin receptor type-1B [EC:2.7.11.30]
C    comp142214_c0_seq51|serine; <a href="/dbget-bin/www_bget?ko:K13567">K13567</a>  ACVR1B, ALK4; activin receptor type-1B [EC:2.7.11.30]
C    comp142214_c0_seq52|serine; <a href="/dbget-bin/www_bget?ko:K13567">K13567</a>  ACVR1B, ALK4; activin receptor type-1B [EC:2.7.11.30]
C    comp142214_c0_seq56|serine; <a href="/dbget-bin/www_bget?ko:K13567">K13567</a>  ACVR1B, ALK4; activin receptor type-1B [EC:2.7.11.30]
C    comp142214_c0_seq61|serine; <a href="/dbget-bin/www_bget?ko:K13567">K13567</a>  ACVR1B, ALK4; activin receptor type-1B [EC:2.7.11.30]
C    comp142214_c0_seq64|serine; <a href="/dbget-bin/www_bget?ko:K13567">K13567</a>  ACVR1B, ALK4; activin receptor type-1B [EC:2.7.11.30]
C    comp142214_c0_seq65|serine; <a href="/dbget-bin/www_bget?ko:K13567">K13567</a>  ACVR1B, ALK4; activin receptor type-1B [EC:2.7.11.30]
C    comp142214_c0_seq69|serine; <a href="/dbget-bin/www_bget?ko:K13567">K13567</a>  ACVR1B, ALK4; activin receptor type-1B [EC:2.7.11.30]
C    comp142214_c0_seq71|serine; <a href="/dbget-bin/www_bget?ko:K13567">K13567</a>  ACVR1B, ALK4; activin receptor type-1B [EC:2.7.11.30]
C    comp142214_c0_seq77|serine; <a href="/dbget-bin/www_bget?ko:K13567">K13567</a>  ACVR1B, ALK4; activin receptor type-1B [EC:2.7.11.30]
C    comp142214_c0_seq81|serine; <a href="/dbget-bin/www_bget?ko:K13567">K13567</a>  ACVR1B, ALK4; activin receptor type-1B [EC:2.7.11.30]
C    comp142214_c0_seq83|serine; <a href="/dbget-bin/www_bget?ko:K13567">K13567</a>  ACVR1B, ALK4; activin receptor type-1B [EC:2.7.11.30]
C    comp142214_c0_seq84|serine; <a href="/dbget-bin/www_bget?ko:K13567">K13567</a>  ACVR1B, ALK4; activin receptor type-1B [EC:2.7.11.30]
C    comp142214_c0_seq89|serine; <a href="/dbget-bin/www_bget?ko:K13567">K13567</a>  ACVR1B, ALK4; activin receptor type-1B [EC:2.7.11.30]
C    comp145060_c0_seq5|bone; <a href="/dbget-bin/www_bget?ko:K04673">K04673</a>  BMPR1A, ALK3; bone morphogenetic protein receptor type-1A [EC:2.7.11.30]
C    comp145060_c0_seq68|bone; <a href="/dbget-bin/www_bget?ko:K04673">K04673</a>  BMPR1A, ALK3; bone morphogenetic protein receptor type-1A [EC:2.7.11.30]
C    comp139495_c2_seq8|bone; <a href="/dbget-bin/www_bget?ko:K13578">K13578</a>  BMPR1B, ALK6; bone morphogenetic protein receptor type-1B [EC:2.7.11.30]
C    comp139495_c2_seq12|bone; <a href="/dbget-bin/www_bget?ko:K13578">K13578</a>  BMPR1B, ALK6; bone morphogenetic protein receptor type-1B [EC:2.7.11.30]
C    comp139495_c2_seq21|bone; <a href="/dbget-bin/www_bget?ko:K13578">K13578</a>  BMPR1B, ALK6; bone morphogenetic protein receptor type-1B [EC:2.7.11.30]
C    comp139495_c2_seq27|bone; <a href="/dbget-bin/www_bget?ko:K13578">K13578</a>  BMPR1B, ALK6; bone morphogenetic protein receptor type-1B [EC:2.7.11.30]
C    comp139782_c9_seq1|transforming; <a href="/dbget-bin/www_bget?ko:K04674">K04674</a>  TGFBR1, ALK5; TGF-beta receptor type-1 [EC:2.7.11.30]
B  TGFBR2 family
C    comp121416_c0_seq1|activin; <a href="/dbget-bin/www_bget?ko:K04670">K04670</a>  ACVR2A; activin receptor type-2A [EC:2.7.11.30]
C    comp128498_c0_seq2|activin; <a href="/dbget-bin/www_bget?ko:K13596">K13596</a>  ACVR2B; activin receptor type-2B [EC:2.7.11.30]
C    comp138576_c5_seq3|bone; <a href="/dbget-bin/www_bget?ko:K04671">K04671</a>  BMPR2; bone morphogenetic protein receptor type-2 [EC:2.7.11.30]
C    comp140385_c1_seq12|bone; <a href="/dbget-bin/www_bget?ko:K04671">K04671</a>  BMPR2; bone morphogenetic protein receptor type-2 [EC:2.7.11.30]
C    comp140385_c1_seq14|bone; <a href="/dbget-bin/www_bget?ko:K04671">K04671</a>  BMPR2; bone morphogenetic protein receptor type-2 [EC:2.7.11.30]
C    comp127628_c0_seq1|tgf-beta; <a href="/dbget-bin/www_bget?ko:K04388">K04388</a>  TGFBR2; TGF-beta receptor type-2 [EC:2.7.11.30]
C    comp127628_c0_seq2|tgf-beta; <a href="/dbget-bin/www_bget?ko:K04388">K04388</a>  TGFBR2; TGF-beta receptor type-2 [EC:2.7.11.30]
C    comp139181_c1_seq2|tgf-beta; <a href="/dbget-bin/www_bget?ko:K04388">K04388</a>  TGFBR2; TGF-beta receptor type-2 [EC:2.7.11.30]
C    comp139181_c1_seq12|tgf-beta; <a href="/dbget-bin/www_bget?ko:K04388">K04388</a>  TGFBR2; TGF-beta receptor type-2 [EC:2.7.11.30]
C    comp139181_c1_seq16|tgf-beta; <a href="/dbget-bin/www_bget?ko:K04388">K04388</a>  TGFBR2; TGF-beta receptor type-2 [EC:2.7.11.30]
C    comp139181_c1_seq17|tgf-beta; <a href="/dbget-bin/www_bget?ko:K04388">K04388</a>  TGFBR2; TGF-beta receptor type-2 [EC:2.7.11.30]
C    comp139181_c1_seq21|tgf-beta; <a href="/dbget-bin/www_bget?ko:K04388">K04388</a>  TGFBR2; TGF-beta receptor type-2 [EC:2.7.11.30]
C    comp139181_c1_seq30|tgf-beta; <a href="/dbget-bin/www_bget?ko:K04388">K04388</a>  TGFBR2; TGF-beta receptor type-2 [EC:2.7.11.30]
C    comp139181_c1_seq41|tgf-beta; <a href="/dbget-bin/www_bget?ko:K04388">K04388</a>  TGFBR2; TGF-beta receptor type-2 [EC:2.7.11.30]
C    comp139181_c1_seq42|tgf-beta; <a href="/dbget-bin/www_bget?ko:K04388">K04388</a>  TGFBR2; TGF-beta receptor type-2 [EC:2.7.11.30]
B  Other families
C    comp142093_c0_seq10|integrin-linked; <a href="/dbget-bin/www_bget?ko:K06272">K06272</a>  ILK; integrin-linked kinase [EC:2.7.11.1]
C    comp112902_c0_seq2|mixed; <a href="/dbget-bin/www_bget?ko:K08849">K08849</a>  MLKL; mixed lineage kinase domain-like [EC:2.7.11.1]
#
A<b>Serine/threonine protein kinases: Others</b>
B  Aur family
C    comp132781_c0_seq3|aurora; <a href="/dbget-bin/www_bget?ko:K11481">K11481</a>  AURKA; aurora kinase A [EC:2.7.11.1]
C    comp132781_c0_seq4|aurora; <a href="/dbget-bin/www_bget?ko:K11481">K11481</a>  AURKA; aurora kinase A [EC:2.7.11.1]
C    comp132781_c0_seq6|aurora; <a href="/dbget-bin/www_bget?ko:K11481">K11481</a>  AURKA; aurora kinase A [EC:2.7.11.1]
C    comp132597_c0_seq1|aurora; <a href="/dbget-bin/www_bget?ko:K11479">K11479</a>  AURKB; aurora kinase B [EC:2.7.11.1]
C    comp132597_c0_seq4|aurora; <a href="/dbget-bin/www_bget?ko:K11479">K11479</a>  AURKB; aurora kinase B [EC:2.7.11.1]
B  BUB family
C    comp137859_c0_seq2|mitotic; <a href="/dbget-bin/www_bget?ko:K02178">K02178</a>  BUB1; checkpoint serine/threonine-protein kinase [EC:2.7.11.1]
C    comp137859_c0_seq5|mitotic; <a href="/dbget-bin/www_bget?ko:K02178">K02178</a>  BUB1; checkpoint serine/threonine-protein kinase [EC:2.7.11.1]
C    comp137859_c0_seq6|mitotic; <a href="/dbget-bin/www_bget?ko:K02178">K02178</a>  BUB1; checkpoint serine/threonine-protein kinase [EC:2.7.11.1]
C    comp137859_c0_seq8|mitotic; <a href="/dbget-bin/www_bget?ko:K02178">K02178</a>  BUB1; checkpoint serine/threonine-protein kinase [EC:2.7.11.1]
C    comp136025_c0_seq1|mitotic; <a href="/dbget-bin/www_bget?ko:K06637">K06637</a>  BUB1B, BUBR1, MAD3L; mitotic checkpoint serine/threonine-protein kinase BUB1 beta [EC:2.7.11.1]
C    comp136025_c0_seq2|mitotic; <a href="/dbget-bin/www_bget?ko:K06637">K06637</a>  BUB1B, BUBR1, MAD3L; mitotic checkpoint serine/threonine-protein kinase BUB1 beta [EC:2.7.11.1]
B  Bud32 family
C    comp126909_c0_seq2|tp53-regulating; <a href="/dbget-bin/www_bget?ko:K08851">K08851</a>  TP53RK, PRPK, BUD32; TP53 regulating kinase [EC:2.7.11.1]
B  CAMKK family
C    comp125078_c0_seq1|calcium; <a href="/dbget-bin/www_bget?ko:K07359">K07359</a>  CAMKK; calcium/calmodulin-dependent protein kinase kinase [EC:2.7.11.17]
C    comp125078_c0_seq4|calcium; <a href="/dbget-bin/www_bget?ko:K07359">K07359</a>  CAMKK; calcium/calmodulin-dependent protein kinase kinase [EC:2.7.11.17]
C    comp128919_c0_seq2|calcium; <a href="/dbget-bin/www_bget?ko:K07359">K07359</a>  CAMKK; calcium/calmodulin-dependent protein kinase kinase [EC:2.7.11.17]
C    comp128919_c0_seq3|calcium; <a href="/dbget-bin/www_bget?ko:K07359">K07359</a>  CAMKK; calcium/calmodulin-dependent protein kinase kinase [EC:2.7.11.17]
C    comp128919_c0_seq4|calcium; <a href="/dbget-bin/www_bget?ko:K07359">K07359</a>  CAMKK; calcium/calmodulin-dependent protein kinase kinase [EC:2.7.11.17]
C    comp128919_c0_seq6|calcium; <a href="/dbget-bin/www_bget?ko:K07359">K07359</a>  CAMKK; calcium/calmodulin-dependent protein kinase kinase [EC:2.7.11.17]
B  CDC7 family
C    comp142413_c0_seq3|cell; <a href="/dbget-bin/www_bget?ko:K02214">K02214</a>  CDC7; cell division control protein 7 [EC:2.7.11.1]
C    comp142413_c0_seq4|cell; <a href="/dbget-bin/www_bget?ko:K02214">K02214</a>  CDC7; cell division control protein 7 [EC:2.7.11.1]
C    comp142413_c0_seq5|cell; <a href="/dbget-bin/www_bget?ko:K02214">K02214</a>  CDC7; cell division control protein 7 [EC:2.7.11.1]
C    comp142413_c0_seq6|cell; <a href="/dbget-bin/www_bget?ko:K02214">K02214</a>  CDC7; cell division control protein 7 [EC:2.7.11.1]
C    comp142413_c0_seq7|cell; <a href="/dbget-bin/www_bget?ko:K02214">K02214</a>  CDC7; cell division control protein 7 [EC:2.7.11.1]
C    comp142413_c0_seq8|cell; <a href="/dbget-bin/www_bget?ko:K02214">K02214</a>  CDC7; cell division control protein 7 [EC:2.7.11.1]
C    comp142413_c0_seq10|cell; <a href="/dbget-bin/www_bget?ko:K02214">K02214</a>  CDC7; cell division control protein 7 [EC:2.7.11.1]
C    comp142413_c0_seq15|cell; <a href="/dbget-bin/www_bget?ko:K02214">K02214</a>  CDC7; cell division control protein 7 [EC:2.7.11.1]
C    comp142413_c0_seq20|cell; <a href="/dbget-bin/www_bget?ko:K02214">K02214</a>  CDC7; cell division control protein 7 [EC:2.7.11.1]
C    comp142413_c0_seq21|cell; <a href="/dbget-bin/www_bget?ko:K02214">K02214</a>  CDC7; cell division control protein 7 [EC:2.7.11.1]
C    comp142413_c0_seq23|cell; <a href="/dbget-bin/www_bget?ko:K02214">K02214</a>  CDC7; cell division control protein 7 [EC:2.7.11.1]
B  CK2 family
C    comp137701_c1_seq3|casein; <a href="/dbget-bin/www_bget?ko:K03097">K03097</a>  CSNK2A; casein kinase II subunit alpha [EC:2.7.11.1]
C    comp137701_c1_seq5|casein; <a href="/dbget-bin/www_bget?ko:K03097">K03097</a>  CSNK2A; casein kinase II subunit alpha [EC:2.7.11.1]
C    comp138730_c0_seq2|casein; <a href="/dbget-bin/www_bget?ko:K03097">K03097</a>  CSNK2A; casein kinase II subunit alpha [EC:2.7.11.1]
C    comp138730_c0_seq26|casein; <a href="/dbget-bin/www_bget?ko:K03097">K03097</a>  CSNK2A; casein kinase II subunit alpha [EC:2.7.11.1]
C    comp140863_c3_seq11|casein; <a href="/dbget-bin/www_bget?ko:K03097">K03097</a>  CSNK2A; casein kinase II subunit alpha [EC:2.7.11.1]
B  IKK family
C    comp143689_c1_seq4|inhibitor; <a href="/dbget-bin/www_bget?ko:K04467">K04467</a>  IKBKA, IKKA, CHUK; inhibitor of nuclear factor kappa-B kinase subunit alpha [EC:2.7.11.10]
C    comp143689_c1_seq8|inhibitor; <a href="/dbget-bin/www_bget?ko:K04467">K04467</a>  IKBKA, IKKA, CHUK; inhibitor of nuclear factor kappa-B kinase subunit alpha [EC:2.7.11.10]
C    comp143689_c1_seq9|inhibitor; <a href="/dbget-bin/www_bget?ko:K04467">K04467</a>  IKBKA, IKKA, CHUK; inhibitor of nuclear factor kappa-B kinase subunit alpha [EC:2.7.11.10]
C    comp143689_c1_seq12|inhibitor; <a href="/dbget-bin/www_bget?ko:K04467">K04467</a>  IKBKA, IKKA, CHUK; inhibitor of nuclear factor kappa-B kinase subunit alpha [EC:2.7.11.10]
C    comp143689_c1_seq18|inhibitor; <a href="/dbget-bin/www_bget?ko:K04467">K04467</a>  IKBKA, IKKA, CHUK; inhibitor of nuclear factor kappa-B kinase subunit alpha [EC:2.7.11.10]
C    comp143689_c1_seq21|inhibitor; <a href="/dbget-bin/www_bget?ko:K04467">K04467</a>  IKBKA, IKKA, CHUK; inhibitor of nuclear factor kappa-B kinase subunit alpha [EC:2.7.11.10]
C    comp143689_c1_seq25|inhibitor; <a href="/dbget-bin/www_bget?ko:K04467">K04467</a>  IKBKA, IKKA, CHUK; inhibitor of nuclear factor kappa-B kinase subunit alpha [EC:2.7.11.10]
C    comp143689_c1_seq26|inhibitor; <a href="/dbget-bin/www_bget?ko:K04467">K04467</a>  IKBKA, IKKA, CHUK; inhibitor of nuclear factor kappa-B kinase subunit alpha [EC:2.7.11.10]
C    comp143689_c1_seq31|inhibitor; <a href="/dbget-bin/www_bget?ko:K04467">K04467</a>  IKBKA, IKKA, CHUK; inhibitor of nuclear factor kappa-B kinase subunit alpha [EC:2.7.11.10]
C    comp143689_c1_seq33|inhibitor; <a href="/dbget-bin/www_bget?ko:K04467">K04467</a>  IKBKA, IKKA, CHUK; inhibitor of nuclear factor kappa-B kinase subunit alpha [EC:2.7.11.10]
C    comp143689_c1_seq34|inhibitor; <a href="/dbget-bin/www_bget?ko:K04467">K04467</a>  IKBKA, IKKA, CHUK; inhibitor of nuclear factor kappa-B kinase subunit alpha [EC:2.7.11.10]
C    comp143689_c1_seq37|inhibitor; <a href="/dbget-bin/www_bget?ko:K04467">K04467</a>  IKBKA, IKKA, CHUK; inhibitor of nuclear factor kappa-B kinase subunit alpha [EC:2.7.11.10]
C    comp143689_c1_seq38|inhibitor; <a href="/dbget-bin/www_bget?ko:K04467">K04467</a>  IKBKA, IKKA, CHUK; inhibitor of nuclear factor kappa-B kinase subunit alpha [EC:2.7.11.10]
C    comp143689_c1_seq39|inhibitor; <a href="/dbget-bin/www_bget?ko:K04467">K04467</a>  IKBKA, IKKA, CHUK; inhibitor of nuclear factor kappa-B kinase subunit alpha [EC:2.7.11.10]
C    comp143689_c1_seq42|inhibitor; <a href="/dbget-bin/www_bget?ko:K04467">K04467</a>  IKBKA, IKKA, CHUK; inhibitor of nuclear factor kappa-B kinase subunit alpha [EC:2.7.11.10]
C    comp143689_c1_seq44|inhibitor; <a href="/dbget-bin/www_bget?ko:K04467">K04467</a>  IKBKA, IKKA, CHUK; inhibitor of nuclear factor kappa-B kinase subunit alpha [EC:2.7.11.10]
C    comp143689_c1_seq45|inhibitor; <a href="/dbget-bin/www_bget?ko:K04467">K04467</a>  IKBKA, IKKA, CHUK; inhibitor of nuclear factor kappa-B kinase subunit alpha [EC:2.7.11.10]
C    comp143689_c1_seq52|inhibitor; <a href="/dbget-bin/www_bget?ko:K04467">K04467</a>  IKBKA, IKKA, CHUK; inhibitor of nuclear factor kappa-B kinase subunit alpha [EC:2.7.11.10]
C    comp143689_c1_seq55|inhibitor; <a href="/dbget-bin/www_bget?ko:K04467">K04467</a>  IKBKA, IKKA, CHUK; inhibitor of nuclear factor kappa-B kinase subunit alpha [EC:2.7.11.10]
C    comp143689_c1_seq57|conserved; <a href="/dbget-bin/www_bget?ko:K04467">K04467</a>  IKBKA, IKKA, CHUK; inhibitor of nuclear factor kappa-B kinase subunit alpha [EC:2.7.11.10]
C    comp143689_c1_seq59|inhibitor; <a href="/dbget-bin/www_bget?ko:K04467">K04467</a>  IKBKA, IKKA, CHUK; inhibitor of nuclear factor kappa-B kinase subunit alpha [EC:2.7.11.10]
C    comp143689_c1_seq74|inhibitor; <a href="/dbget-bin/www_bget?ko:K04467">K04467</a>  IKBKA, IKKA, CHUK; inhibitor of nuclear factor kappa-B kinase subunit alpha [EC:2.7.11.10]
C    comp143689_c1_seq75|inhibitor; <a href="/dbget-bin/www_bget?ko:K04467">K04467</a>  IKBKA, IKKA, CHUK; inhibitor of nuclear factor kappa-B kinase subunit alpha [EC:2.7.11.10]
C    comp143689_c1_seq77|inhibitor; <a href="/dbget-bin/www_bget?ko:K04467">K04467</a>  IKBKA, IKKA, CHUK; inhibitor of nuclear factor kappa-B kinase subunit alpha [EC:2.7.11.10]
C    comp143689_c1_seq79|inhibitor; <a href="/dbget-bin/www_bget?ko:K04467">K04467</a>  IKBKA, IKKA, CHUK; inhibitor of nuclear factor kappa-B kinase subunit alpha [EC:2.7.11.10]
C    comp143689_c1_seq84|inhibitor; <a href="/dbget-bin/www_bget?ko:K04467">K04467</a>  IKBKA, IKKA, CHUK; inhibitor of nuclear factor kappa-B kinase subunit alpha [EC:2.7.11.10]
C    comp143689_c1_seq85|inhibitor; <a href="/dbget-bin/www_bget?ko:K04467">K04467</a>  IKBKA, IKKA, CHUK; inhibitor of nuclear factor kappa-B kinase subunit alpha [EC:2.7.11.10]
C    comp143689_c1_seq86|conserved; <a href="/dbget-bin/www_bget?ko:K04467">K04467</a>  IKBKA, IKKA, CHUK; inhibitor of nuclear factor kappa-B kinase subunit alpha [EC:2.7.11.10]
C    comp143689_c1_seq89|inhibitor; <a href="/dbget-bin/www_bget?ko:K04467">K04467</a>  IKBKA, IKKA, CHUK; inhibitor of nuclear factor kappa-B kinase subunit alpha [EC:2.7.11.10]
C    comp142865_c5_seq3|inhibitor; <a href="/dbget-bin/www_bget?ko:K07209">K07209</a>  IKBKB, IKKB; inhibitor of nuclear factor kappa-B kinase subunit beta [EC:2.7.11.10]
C    comp142865_c5_seq7|inhibitor; <a href="/dbget-bin/www_bget?ko:K07209">K07209</a>  IKBKB, IKKB; inhibitor of nuclear factor kappa-B kinase subunit beta [EC:2.7.11.10]
C    comp141572_c0_seq1|nf-kappa-b; <a href="/dbget-bin/www_bget?ko:K07210">K07210</a>  IKBKG, IKKG, NEMO; inhibitor of nuclear factor kappa-B kinase subunit gamma
C    comp141572_c0_seq11|nf-kappa-b; <a href="/dbget-bin/www_bget?ko:K07210">K07210</a>  IKBKG, IKKG, NEMO; inhibitor of nuclear factor kappa-B kinase subunit gamma
C    comp140170_c0_seq6|serine; <a href="/dbget-bin/www_bget?ko:K05410">K05410</a>  TBK1; TANK-binding kinase 1 [EC:2.7.11.10]
C    comp140170_c0_seq10|serine; <a href="/dbget-bin/www_bget?ko:K05410">K05410</a>  TBK1; TANK-binding kinase 1 [EC:2.7.11.10]
B  IRE family
C    comp142226_c3_seq26|serine; <a href="/dbget-bin/www_bget?ko:K08852">K08852</a>  ERN1; serine/threonine-protein kinase/endoribonuclease IRE1 [EC:2.7.11.1 3.1.26.-]
C    comp142226_c3_seq5|serine; <a href="/dbget-bin/www_bget?ko:K11715">K11715</a>  ERN2; serine/threonine-protein kinase/endoribonuclease IRE2 [EC:2.7.11.1 3.1.26.-]
C    comp142226_c3_seq6|serine; <a href="/dbget-bin/www_bget?ko:K11715">K11715</a>  ERN2; serine/threonine-protein kinase/endoribonuclease IRE2 [EC:2.7.11.1 3.1.26.-]
C    comp142226_c3_seq8|serine; <a href="/dbget-bin/www_bget?ko:K11715">K11715</a>  ERN2; serine/threonine-protein kinase/endoribonuclease IRE2 [EC:2.7.11.1 3.1.26.-]
C    comp142226_c3_seq17|serine; <a href="/dbget-bin/www_bget?ko:K11715">K11715</a>  ERN2; serine/threonine-protein kinase/endoribonuclease IRE2 [EC:2.7.11.1 3.1.26.-]
C    comp142226_c3_seq28|serine; <a href="/dbget-bin/www_bget?ko:K11715">K11715</a>  ERN2; serine/threonine-protein kinase/endoribonuclease IRE2 [EC:2.7.11.1 3.1.26.-]
B  MOS family
C    comp388815_c0_seq1|serine; <a href="/dbget-bin/www_bget?ko:K04367">K04367</a>  MOS; proto-oncogene serine/threonine-protein kinase mos [EC:2.7.11.1]
B  NAK family
C    comp140055_c0_seq3|ap2-associated; <a href="/dbget-bin/www_bget?ko:K08853">K08853</a>  AAK; AP2-associated kinase [EC:2.7.11.1]
C    comp140055_c0_seq4|ap2-associated; <a href="/dbget-bin/www_bget?ko:K08853">K08853</a>  AAK; AP2-associated kinase [EC:2.7.11.1]
C    comp140055_c0_seq15|ap2-associated; <a href="/dbget-bin/www_bget?ko:K08853">K08853</a>  AAK; AP2-associated kinase [EC:2.7.11.1]
C    comp131726_c0_seq1|bmp2; <a href="/dbget-bin/www_bget?ko:K08854">K08854</a>  BMP2K, BIKE; BMP2 inducible kinase [EC:2.7.11.1]
C    comp143694_c0_seq4|cyclin-g-associated; <a href="/dbget-bin/www_bget?ko:K08855">K08855</a>  GAK; cyclin G-associated kinase [EC:2.7.11.1]
C    comp143694_c0_seq6|cyclin-g-associated; <a href="/dbget-bin/www_bget?ko:K08855">K08855</a>  GAK; cyclin G-associated kinase [EC:2.7.11.1]
C    comp143694_c0_seq9|cyclin-g-associated; <a href="/dbget-bin/www_bget?ko:K08855">K08855</a>  GAK; cyclin G-associated kinase [EC:2.7.11.1]
C    comp143694_c0_seq10|cyclin-g-associated; <a href="/dbget-bin/www_bget?ko:K08855">K08855</a>  GAK; cyclin G-associated kinase [EC:2.7.11.1]
C    comp143694_c0_seq26|cyclin-g-associated; <a href="/dbget-bin/www_bget?ko:K08855">K08855</a>  GAK; cyclin G-associated kinase [EC:2.7.11.1]
C    comp143694_c0_seq29|cyclin-g-associated; <a href="/dbget-bin/www_bget?ko:K08855">K08855</a>  GAK; cyclin G-associated kinase [EC:2.7.11.1]
C    comp143694_c0_seq32|cyclin-g-associated; <a href="/dbget-bin/www_bget?ko:K08855">K08855</a>  GAK; cyclin G-associated kinase [EC:2.7.11.1]
C    comp143694_c0_seq33|cyclin-g-associated; <a href="/dbget-bin/www_bget?ko:K08855">K08855</a>  GAK; cyclin G-associated kinase [EC:2.7.11.1]
C    comp143694_c0_seq36|cyclin-g-associated; <a href="/dbget-bin/www_bget?ko:K08855">K08855</a>  GAK; cyclin G-associated kinase [EC:2.7.11.1]
C    comp143694_c0_seq42|cyclin-g-associated; <a href="/dbget-bin/www_bget?ko:K08855">K08855</a>  GAK; cyclin G-associated kinase [EC:2.7.11.1]
C    comp138357_c0_seq3|serine; <a href="/dbget-bin/www_bget?ko:K08856">K08856</a>  STK16; serine/threonine kinase 16 [EC:2.7.11.1]
B  NEK family
C    comp105965_c0_seq1|serine; <a href="/dbget-bin/www_bget?ko:K08857">K08857</a>  NEK; NIMA (never in mitosis gene a)-related kinase [EC:2.7.11.1]
C    comp110107_c0_seq1|serine; <a href="/dbget-bin/www_bget?ko:K08857">K08857</a>  NEK; NIMA (never in mitosis gene a)-related kinase [EC:2.7.11.1]
C    comp117850_c0_seq2|serine; <a href="/dbget-bin/www_bget?ko:K08857">K08857</a>  NEK; NIMA (never in mitosis gene a)-related kinase [EC:2.7.11.1]
C    comp130583_c0_seq2|serine; <a href="/dbget-bin/www_bget?ko:K08857">K08857</a>  NEK; NIMA (never in mitosis gene a)-related kinase [EC:2.7.11.1]
C    comp130583_c0_seq3|serine; <a href="/dbget-bin/www_bget?ko:K08857">K08857</a>  NEK; NIMA (never in mitosis gene a)-related kinase [EC:2.7.11.1]
C    comp130583_c0_seq6|serine; <a href="/dbget-bin/www_bget?ko:K08857">K08857</a>  NEK; NIMA (never in mitosis gene a)-related kinase [EC:2.7.11.1]
C    comp135667_c0_seq2|serine; <a href="/dbget-bin/www_bget?ko:K08857">K08857</a>  NEK; NIMA (never in mitosis gene a)-related kinase [EC:2.7.11.1]
C    comp135667_c0_seq19|serine; <a href="/dbget-bin/www_bget?ko:K08857">K08857</a>  NEK; NIMA (never in mitosis gene a)-related kinase [EC:2.7.11.1]
C    comp138325_c0_seq5|serine; <a href="/dbget-bin/www_bget?ko:K08857">K08857</a>  NEK; NIMA (never in mitosis gene a)-related kinase [EC:2.7.11.1]
C    comp138325_c0_seq10|serine; <a href="/dbget-bin/www_bget?ko:K08857">K08857</a>  NEK; NIMA (never in mitosis gene a)-related kinase [EC:2.7.11.1]
C    comp141647_c1_seq3|serine; <a href="/dbget-bin/www_bget?ko:K08857">K08857</a>  NEK; NIMA (never in mitosis gene a)-related kinase [EC:2.7.11.1]
C    comp141647_c1_seq4|serine; <a href="/dbget-bin/www_bget?ko:K08857">K08857</a>  NEK; NIMA (never in mitosis gene a)-related kinase [EC:2.7.11.1]
C    comp141647_c1_seq7|serine; <a href="/dbget-bin/www_bget?ko:K08857">K08857</a>  NEK; NIMA (never in mitosis gene a)-related kinase [EC:2.7.11.1]
C    comp141647_c1_seq11|serine; <a href="/dbget-bin/www_bget?ko:K08857">K08857</a>  NEK; NIMA (never in mitosis gene a)-related kinase [EC:2.7.11.1]
C    comp141647_c1_seq15|serine; <a href="/dbget-bin/www_bget?ko:K08857">K08857</a>  NEK; NIMA (never in mitosis gene a)-related kinase [EC:2.7.11.1]
C    comp141647_c1_seq17|serine; <a href="/dbget-bin/www_bget?ko:K08857">K08857</a>  NEK; NIMA (never in mitosis gene a)-related kinase [EC:2.7.11.1]
C    comp141647_c1_seq18|serine; <a href="/dbget-bin/www_bget?ko:K08857">K08857</a>  NEK; NIMA (never in mitosis gene a)-related kinase [EC:2.7.11.1]
C    comp141647_c1_seq19|serine; <a href="/dbget-bin/www_bget?ko:K08857">K08857</a>  NEK; NIMA (never in mitosis gene a)-related kinase [EC:2.7.11.1]
C    comp141647_c1_seq20|serine; <a href="/dbget-bin/www_bget?ko:K08857">K08857</a>  NEK; NIMA (never in mitosis gene a)-related kinase [EC:2.7.11.1]
C    comp141647_c1_seq26|serine; <a href="/dbget-bin/www_bget?ko:K08857">K08857</a>  NEK; NIMA (never in mitosis gene a)-related kinase [EC:2.7.11.1]
C    comp141647_c1_seq28|serine; <a href="/dbget-bin/www_bget?ko:K08857">K08857</a>  NEK; NIMA (never in mitosis gene a)-related kinase [EC:2.7.11.1]
C    comp141647_c1_seq34|serine; <a href="/dbget-bin/www_bget?ko:K08857">K08857</a>  NEK; NIMA (never in mitosis gene a)-related kinase [EC:2.7.11.1]
C    comp141734_c2_seq5|serine; <a href="/dbget-bin/www_bget?ko:K08857">K08857</a>  NEK; NIMA (never in mitosis gene a)-related kinase [EC:2.7.11.1]
C    comp141734_c2_seq11|nima; <a href="/dbget-bin/www_bget?ko:K08857">K08857</a>  NEK; NIMA (never in mitosis gene a)-related kinase [EC:2.7.11.1]
C    comp141734_c2_seq14|serine; <a href="/dbget-bin/www_bget?ko:K08857">K08857</a>  NEK; NIMA (never in mitosis gene a)-related kinase [EC:2.7.11.1]
C    comp141734_c2_seq15|nima; <a href="/dbget-bin/www_bget?ko:K08857">K08857</a>  NEK; NIMA (never in mitosis gene a)-related kinase [EC:2.7.11.1]
C    comp141734_c2_seq16|serine; <a href="/dbget-bin/www_bget?ko:K08857">K08857</a>  NEK; NIMA (never in mitosis gene a)-related kinase [EC:2.7.11.1]
B  NKF1 family
C    comp126067_c0_seq1|serine; <a href="/dbget-bin/www_bget?ko:K08858">K08858</a>  SBK1; SH3-binding domain kinase 1 [EC:2.7.11.1]
C    comp126067_c0_seq2|serine; <a href="/dbget-bin/www_bget?ko:K08858">K08858</a>  SBK1; SH3-binding domain kinase 1 [EC:2.7.11.1]
C    comp140940_c7_seq1|serine; <a href="/dbget-bin/www_bget?ko:K08858">K08858</a>  SBK1; SH3-binding domain kinase 1 [EC:2.7.11.1]
B  NKF2 family
C    comp138992_c0_seq2|serine; <a href="/dbget-bin/www_bget?ko:K05688">K05688</a>  PINK1; PTEN induced putative kinase 1 [EC:2.7.11.1]
C    comp138992_c0_seq3|serine; <a href="/dbget-bin/www_bget?ko:K05688">K05688</a>  PINK1; PTEN induced putative kinase 1 [EC:2.7.11.1]
C    comp138992_c0_seq16|serine; <a href="/dbget-bin/www_bget?ko:K05688">K05688</a>  PINK1; PTEN induced putative kinase 1 [EC:2.7.11.1]
C    comp138992_c0_seq18|serine; <a href="/dbget-bin/www_bget?ko:K05688">K05688</a>  PINK1; PTEN induced putative kinase 1 [EC:2.7.11.1]
C    comp138992_c0_seq20|serine; <a href="/dbget-bin/www_bget?ko:K05688">K05688</a>  PINK1; PTEN induced putative kinase 1 [EC:2.7.11.1]
C    comp138992_c0_seq26|serine; <a href="/dbget-bin/www_bget?ko:K05688">K05688</a>  PINK1; PTEN induced putative kinase 1 [EC:2.7.11.1]
C    comp138992_c0_seq31|serine; <a href="/dbget-bin/www_bget?ko:K05688">K05688</a>  PINK1; PTEN induced putative kinase 1 [EC:2.7.11.1]
C    comp138992_c0_seq42|pten; <a href="/dbget-bin/www_bget?ko:K05688">K05688</a>  PINK1; PTEN induced putative kinase 1 [EC:2.7.11.1]
B  NKF4 family
C    comp130316_c0_seq1|serine; <a href="/dbget-bin/www_bget?ko:K08859">K08859</a>  STK35, CLIK1; serine/threonine kinase 35 [EC:2.7.11.1]
C    comp139622_c0_seq1|serine; <a href="/dbget-bin/www_bget?ko:K08859">K08859</a>  STK35, CLIK1; serine/threonine kinase 35 [EC:2.7.11.1]
C    comp139622_c0_seq5|serine; <a href="/dbget-bin/www_bget?ko:K08859">K08859</a>  STK35, CLIK1; serine/threonine kinase 35 [EC:2.7.11.1]
B  PEK family
C    comp139272_c2_seq12|eukaryotic; <a href="/dbget-bin/www_bget?ko:K16194">K16194</a>  EIF2AK1; eukaryotic translation initiation factor 2-alpha kinase 1 [EC:2.7.11.1]
C    comp139072_c3_seq9|eukaryotic; <a href="/dbget-bin/www_bget?ko:K16194">K16194</a>  EIF2AK1; eukaryotic translation initiation factor 2-alpha kinase 1 [EC:2.7.11.1]
C    comp139072_c3_seq10|eukaryotic; <a href="/dbget-bin/www_bget?ko:K16194">K16194</a>  EIF2AK1; eukaryotic translation initiation factor 2-alpha kinase 1 [EC:2.7.11.1]
C    comp139072_c3_seq20|eukaryotic; <a href="/dbget-bin/www_bget?ko:K16194">K16194</a>  EIF2AK1; eukaryotic translation initiation factor 2-alpha kinase 1 [EC:2.7.11.1]
C    comp145143_c1_seq3|mitogen-activated; <a href="/dbget-bin/www_bget?ko:K16195">K16195</a>  EIF2AK2; eukaryotic translation initiation factor 2-alpha kinase 2 [EC:2.7.11.1]
C    comp145143_c1_seq5|mitogen-activated; <a href="/dbget-bin/www_bget?ko:K16195">K16195</a>  EIF2AK2; eukaryotic translation initiation factor 2-alpha kinase 2 [EC:2.7.11.1]
C    comp145143_c1_seq11|mitogen-activated; <a href="/dbget-bin/www_bget?ko:K16195">K16195</a>  EIF2AK2; eukaryotic translation initiation factor 2-alpha kinase 2 [EC:2.7.11.1]
C    comp145143_c1_seq18|mitogen-activated; <a href="/dbget-bin/www_bget?ko:K16195">K16195</a>  EIF2AK2; eukaryotic translation initiation factor 2-alpha kinase 2 [EC:2.7.11.1]
C    comp145143_c1_seq24|mitogen-activated; <a href="/dbget-bin/www_bget?ko:K16195">K16195</a>  EIF2AK2; eukaryotic translation initiation factor 2-alpha kinase 2 [EC:2.7.11.1]
C    comp145143_c1_seq26|mitogen-activated; <a href="/dbget-bin/www_bget?ko:K16195">K16195</a>  EIF2AK2; eukaryotic translation initiation factor 2-alpha kinase 2 [EC:2.7.11.1]
C    comp85686_c0_seq1|z-dna; <a href="/dbget-bin/www_bget?ko:K08860">K08860</a>  EIF2AK3; eukaryotic translation initiation factor 2-alpha kinase 3 [EC:2.7.11.1]
C    comp139923_c0_seq2|eukaryotic; <a href="/dbget-bin/www_bget?ko:K08860">K08860</a>  EIF2AK3; eukaryotic translation initiation factor 2-alpha kinase 3 [EC:2.7.11.1]
C    comp139923_c0_seq3|eukaryotic; <a href="/dbget-bin/www_bget?ko:K08860">K08860</a>  EIF2AK3; eukaryotic translation initiation factor 2-alpha kinase 3 [EC:2.7.11.1]
C    comp139923_c0_seq5|eukaryotic; <a href="/dbget-bin/www_bget?ko:K08860">K08860</a>  EIF2AK3; eukaryotic translation initiation factor 2-alpha kinase 3 [EC:2.7.11.1]
C    comp139923_c0_seq6|eukaryotic; <a href="/dbget-bin/www_bget?ko:K08860">K08860</a>  EIF2AK3; eukaryotic translation initiation factor 2-alpha kinase 3 [EC:2.7.11.1]
C    comp139923_c0_seq8|eukaryotic; <a href="/dbget-bin/www_bget?ko:K08860">K08860</a>  EIF2AK3; eukaryotic translation initiation factor 2-alpha kinase 3 [EC:2.7.11.1]
C    comp135296_c3_seq3|eukaryotic; <a href="/dbget-bin/www_bget?ko:K16196">K16196</a>  EIF2AK4; eukaryotic translation initiation factor 2-alpha kinase 4 [EC:2.7.11.1]
B  PLK family
C    comp135516_c1_seq1|polo-like; <a href="/dbget-bin/www_bget?ko:K06631">K06631</a>  PLK1; polo-like kinase 1 [EC:2.7.11.21]
C    comp139475_c0_seq85|polo-like; <a href="/dbget-bin/www_bget?ko:K08861">K08861</a>  PLK2; polo-like kinase 2 [EC:2.7.11.21]
C    comp139475_c0_seq97|serine; <a href="/dbget-bin/www_bget?ko:K08861">K08861</a>  PLK2; polo-like kinase 2 [EC:2.7.11.21]
C    comp139475_c0_seq98|polo-like; <a href="/dbget-bin/www_bget?ko:K08861">K08861</a>  PLK2; polo-like kinase 2 [EC:2.7.11.21]
C    comp139475_c0_seq161|serine; <a href="/dbget-bin/www_bget?ko:K08861">K08861</a>  PLK2; polo-like kinase 2 [EC:2.7.11.21]
C    comp135878_c1_seq13|polo-like; <a href="/dbget-bin/www_bget?ko:K08862">K08862</a>  PLK3, CNK; polo-like kinase 3 [EC:2.7.11.21]
C    comp135878_c1_seq41|polo-like; <a href="/dbget-bin/www_bget?ko:K08862">K08862</a>  PLK3, CNK; polo-like kinase 3 [EC:2.7.11.21]
C    comp135878_c1_seq44|polo-like; <a href="/dbget-bin/www_bget?ko:K08862">K08862</a>  PLK3, CNK; polo-like kinase 3 [EC:2.7.11.21]
C    comp58266_c0_seq2|serine; <a href="/dbget-bin/www_bget?ko:K08863">K08863</a>  PLK4; polo-like kinase 4 [EC:2.7.11.21]
C    comp264276_c0_seq1|serine; <a href="/dbget-bin/www_bget?ko:K08863">K08863</a>  PLK4; polo-like kinase 4 [EC:2.7.11.21]
B  TLK family
C    comp139963_c0_seq9|serine; <a href="/dbget-bin/www_bget?ko:K08864">K08864</a>  TLK; tousled-like kinase [EC:2.7.11.1]
C    comp139963_c0_seq25|serine; <a href="/dbget-bin/www_bget?ko:K08864">K08864</a>  TLK; tousled-like kinase [EC:2.7.11.1]
C    comp139963_c0_seq28|serine; <a href="/dbget-bin/www_bget?ko:K08864">K08864</a>  TLK; tousled-like kinase [EC:2.7.11.1]
C    comp139963_c0_seq33|serine; <a href="/dbget-bin/www_bget?ko:K08864">K08864</a>  TLK; tousled-like kinase [EC:2.7.11.1]
C    comp139963_c0_seq54|serine; <a href="/dbget-bin/www_bget?ko:K08864">K08864</a>  TLK; tousled-like kinase [EC:2.7.11.1]
C    comp139963_c0_seq57|serine; <a href="/dbget-bin/www_bget?ko:K08864">K08864</a>  TLK; tousled-like kinase [EC:2.7.11.1]
C    comp139963_c0_seq67|serine; <a href="/dbget-bin/www_bget?ko:K08864">K08864</a>  TLK; tousled-like kinase [EC:2.7.11.1]
C    comp139963_c0_seq75|serine; <a href="/dbget-bin/www_bget?ko:K08864">K08864</a>  TLK; tousled-like kinase [EC:2.7.11.1]
C    comp139963_c0_seq78|serine; <a href="/dbget-bin/www_bget?ko:K08864">K08864</a>  TLK; tousled-like kinase [EC:2.7.11.1]
C    comp139963_c0_seq92|serine; <a href="/dbget-bin/www_bget?ko:K08864">K08864</a>  TLK; tousled-like kinase [EC:2.7.11.1]
C    comp139963_c0_seq110|serine; <a href="/dbget-bin/www_bget?ko:K08864">K08864</a>  TLK; tousled-like kinase [EC:2.7.11.1]
C    comp139963_c0_seq112|serine; <a href="/dbget-bin/www_bget?ko:K08864">K08864</a>  TLK; tousled-like kinase [EC:2.7.11.1]
C    comp139963_c0_seq115|serine; <a href="/dbget-bin/www_bget?ko:K08864">K08864</a>  TLK; tousled-like kinase [EC:2.7.11.1]
C    comp139963_c0_seq117|serine; <a href="/dbget-bin/www_bget?ko:K08864">K08864</a>  TLK; tousled-like kinase [EC:2.7.11.1]
C    comp139963_c0_seq124|serine; <a href="/dbget-bin/www_bget?ko:K08864">K08864</a>  TLK; tousled-like kinase [EC:2.7.11.1]
C    comp143995_c7_seq5|serine; <a href="/dbget-bin/www_bget?ko:K08864">K08864</a>  TLK; tousled-like kinase [EC:2.7.11.1]
C    comp143995_c7_seq7|serine; <a href="/dbget-bin/www_bget?ko:K08864">K08864</a>  TLK; tousled-like kinase [EC:2.7.11.1]
C    comp143995_c7_seq8|serine; <a href="/dbget-bin/www_bget?ko:K08864">K08864</a>  TLK; tousled-like kinase [EC:2.7.11.1]
C    comp143995_c7_seq10|serine; <a href="/dbget-bin/www_bget?ko:K08864">K08864</a>  TLK; tousled-like kinase [EC:2.7.11.1]
C    comp143995_c7_seq18|serine; <a href="/dbget-bin/www_bget?ko:K08864">K08864</a>  TLK; tousled-like kinase [EC:2.7.11.1]
C    comp143995_c7_seq24|serine; <a href="/dbget-bin/www_bget?ko:K08864">K08864</a>  TLK; tousled-like kinase [EC:2.7.11.1]
C    comp143995_c7_seq26|serine; <a href="/dbget-bin/www_bget?ko:K08864">K08864</a>  TLK; tousled-like kinase [EC:2.7.11.1]
C    comp143995_c7_seq27|serine; <a href="/dbget-bin/www_bget?ko:K08864">K08864</a>  TLK; tousled-like kinase [EC:2.7.11.1]
C    comp143995_c7_seq28|serine; <a href="/dbget-bin/www_bget?ko:K08864">K08864</a>  TLK; tousled-like kinase [EC:2.7.11.1]
C    comp143995_c7_seq30|serine; <a href="/dbget-bin/www_bget?ko:K08864">K08864</a>  TLK; tousled-like kinase [EC:2.7.11.1]
C    comp143995_c7_seq32|serine; <a href="/dbget-bin/www_bget?ko:K08864">K08864</a>  TLK; tousled-like kinase [EC:2.7.11.1]
C    comp143995_c7_seq41|serine; <a href="/dbget-bin/www_bget?ko:K08864">K08864</a>  TLK; tousled-like kinase [EC:2.7.11.1]
C    comp143995_c7_seq43|serine; <a href="/dbget-bin/www_bget?ko:K08864">K08864</a>  TLK; tousled-like kinase [EC:2.7.11.1]
C    comp143995_c7_seq44|serine; <a href="/dbget-bin/www_bget?ko:K08864">K08864</a>  TLK; tousled-like kinase [EC:2.7.11.1]
C    comp143995_c7_seq48|serine; <a href="/dbget-bin/www_bget?ko:K08864">K08864</a>  TLK; tousled-like kinase [EC:2.7.11.1]
C    comp143995_c7_seq51|serine; <a href="/dbget-bin/www_bget?ko:K08864">K08864</a>  TLK; tousled-like kinase [EC:2.7.11.1]
C    comp143995_c7_seq54|serine; <a href="/dbget-bin/www_bget?ko:K08864">K08864</a>  TLK; tousled-like kinase [EC:2.7.11.1]
C    comp143995_c7_seq55|serine; <a href="/dbget-bin/www_bget?ko:K08864">K08864</a>  TLK; tousled-like kinase [EC:2.7.11.1]
C    comp143995_c7_seq57|serine; <a href="/dbget-bin/www_bget?ko:K08864">K08864</a>  TLK; tousled-like kinase [EC:2.7.11.1]
C    comp143995_c7_seq73|serine; <a href="/dbget-bin/www_bget?ko:K08864">K08864</a>  TLK; tousled-like kinase [EC:2.7.11.1]
C    comp143995_c7_seq75|serine; <a href="/dbget-bin/www_bget?ko:K08864">K08864</a>  TLK; tousled-like kinase [EC:2.7.11.1]
C    comp143995_c7_seq82|serine; <a href="/dbget-bin/www_bget?ko:K08864">K08864</a>  TLK; tousled-like kinase [EC:2.7.11.1]
C    comp143995_c7_seq86|serine; <a href="/dbget-bin/www_bget?ko:K08864">K08864</a>  TLK; tousled-like kinase [EC:2.7.11.1]
C    comp143995_c7_seq90|serine; <a href="/dbget-bin/www_bget?ko:K08864">K08864</a>  TLK; tousled-like kinase [EC:2.7.11.1]
C    comp143995_c7_seq92|serine; <a href="/dbget-bin/www_bget?ko:K08864">K08864</a>  TLK; tousled-like kinase [EC:2.7.11.1]
C    comp143995_c7_seq95|serine; <a href="/dbget-bin/www_bget?ko:K08864">K08864</a>  TLK; tousled-like kinase [EC:2.7.11.1]
C    comp143995_c7_seq109|serine; <a href="/dbget-bin/www_bget?ko:K08864">K08864</a>  TLK; tousled-like kinase [EC:2.7.11.1]
C    comp143995_c7_seq111|serine; <a href="/dbget-bin/www_bget?ko:K08864">K08864</a>  TLK; tousled-like kinase [EC:2.7.11.1]
C    comp143995_c7_seq125|serine; <a href="/dbget-bin/www_bget?ko:K08864">K08864</a>  TLK; tousled-like kinase [EC:2.7.11.1]
C    comp143995_c7_seq126|serine; <a href="/dbget-bin/www_bget?ko:K08864">K08864</a>  TLK; tousled-like kinase [EC:2.7.11.1]
C    comp143995_c7_seq127|serine; <a href="/dbget-bin/www_bget?ko:K08864">K08864</a>  TLK; tousled-like kinase [EC:2.7.11.1]
C    comp143995_c7_seq129|serine; <a href="/dbget-bin/www_bget?ko:K08864">K08864</a>  TLK; tousled-like kinase [EC:2.7.11.1]
B  TOPK family
C    comp48178_c0_seq1|lymphokine-activated; <a href="/dbget-bin/www_bget?ko:K08865">K08865</a>  PBK; PDZ-binding kinase [EC:2.7.12.2]
B  TTK family
C    comp128421_c0_seq1|dual; <a href="/dbget-bin/www_bget?ko:K08866">K08866</a>  TTK, MPS1; serine/threonine-protein kinase TTK/MPS1 [EC:2.7.12.1]
C    comp128421_c0_seq2|dual; <a href="/dbget-bin/www_bget?ko:K08866">K08866</a>  TTK, MPS1; serine/threonine-protein kinase TTK/MPS1 [EC:2.7.12.1]
C    comp128421_c0_seq3|dual; <a href="/dbget-bin/www_bget?ko:K08866">K08866</a>  TTK, MPS1; serine/threonine-protein kinase TTK/MPS1 [EC:2.7.12.1]
C    comp128421_c0_seq4|dual; <a href="/dbget-bin/www_bget?ko:K08866">K08866</a>  TTK, MPS1; serine/threonine-protein kinase TTK/MPS1 [EC:2.7.12.1]
B  ULK family
C    comp137180_c1_seq3|serine; <a href="/dbget-bin/www_bget?ko:K06228">K06228</a>  FU; fused [EC:2.7.11.1]
C    comp137180_c1_seq4|serine; <a href="/dbget-bin/www_bget?ko:K06228">K06228</a>  FU; fused [EC:2.7.11.1]
C    comp137180_c1_seq5|serine; <a href="/dbget-bin/www_bget?ko:K06228">K06228</a>  FU; fused [EC:2.7.11.1]
C    comp137180_c1_seq8|serine; <a href="/dbget-bin/www_bget?ko:K06228">K06228</a>  FU; fused [EC:2.7.11.1]
C    comp137180_c1_seq9|serine; <a href="/dbget-bin/www_bget?ko:K06228">K06228</a>  FU; fused [EC:2.7.11.1]
C    comp133248_c0_seq2|serine; <a href="/dbget-bin/www_bget?ko:K08269">K08269</a>  ULK, ATG1; unc51-like kinase [EC:2.7.11.1]
C    comp132635_c0_seq2|serine; <a href="/dbget-bin/www_bget?ko:K08269">K08269</a>  ULK, ATG1; unc51-like kinase [EC:2.7.11.1]
C    comp142214_c0_seq7|serine; <a href="/dbget-bin/www_bget?ko:K08269">K08269</a>  ULK, ATG1; unc51-like kinase [EC:2.7.11.1]
C    comp142214_c0_seq32|serine; <a href="/dbget-bin/www_bget?ko:K08269">K08269</a>  ULK, ATG1; unc51-like kinase [EC:2.7.11.1]
C    comp142214_c0_seq54|serine; <a href="/dbget-bin/www_bget?ko:K08269">K08269</a>  ULK, ATG1; unc51-like kinase [EC:2.7.11.1]
C    comp142214_c0_seq68|serine; <a href="/dbget-bin/www_bget?ko:K08269">K08269</a>  ULK, ATG1; unc51-like kinase [EC:2.7.11.1]
C    comp142214_c0_seq76|serine; <a href="/dbget-bin/www_bget?ko:K08269">K08269</a>  ULK, ATG1; unc51-like kinase [EC:2.7.11.1]
B  VPS15 family
C    comp143977_c0_seq2|phosphoinositide; <a href="/dbget-bin/www_bget?ko:K08333">K08333</a>  PIK3R4, VPS15; phosphoinositide-3-kinase, regulatory subunit 4, p150 [EC:2.7.11.1]
C    comp143977_c0_seq7|phosphoinositide; <a href="/dbget-bin/www_bget?ko:K08333">K08333</a>  PIK3R4, VPS15; phosphoinositide-3-kinase, regulatory subunit 4, p150 [EC:2.7.11.1]
C    comp143977_c0_seq15|phosphoinositide; <a href="/dbget-bin/www_bget?ko:K08333">K08333</a>  PIK3R4, VPS15; phosphoinositide-3-kinase, regulatory subunit 4, p150 [EC:2.7.11.1]
B  WEE family
C    comp144551_c1_seq7|membrane-associated; <a href="/dbget-bin/www_bget?ko:K06633">K06633</a>  PKMYT; membrane-associated tyrosine- and threonine-specific cdc2-inhibitory kinase [EC:2.7.11.1]
C    comp144551_c1_seq17|membrane-associated; <a href="/dbget-bin/www_bget?ko:K06633">K06633</a>  PKMYT; membrane-associated tyrosine- and threonine-specific cdc2-inhibitory kinase [EC:2.7.11.1]
C    comp131560_c0_seq14|wee1-like; <a href="/dbget-bin/www_bget?ko:K06632">K06632</a>  WEE1; wee1-like protein kinase [EC:2.7.11.1]
C    comp137923_c0_seq2|wee1-like; <a href="/dbget-bin/www_bget?ko:K06632">K06632</a>  WEE1; wee1-like protein kinase [EC:2.7.11.1]
C    comp137923_c0_seq5|wee1-like; <a href="/dbget-bin/www_bget?ko:K06632">K06632</a>  WEE1; wee1-like protein kinase [EC:2.7.11.1]
C    comp137923_c0_seq6|wee1-like; <a href="/dbget-bin/www_bget?ko:K06632">K06632</a>  WEE1; wee1-like protein kinase [EC:2.7.11.1]
C    comp137923_c0_seq7|wee1-like; <a href="/dbget-bin/www_bget?ko:K06632">K06632</a>  WEE1; wee1-like protein kinase [EC:2.7.11.1]
B  Wnk family
C    comp135811_c1_seq5|serine; <a href="/dbget-bin/www_bget?ko:K08867">K08867</a>  WNK, PRKWNK; WNK lysine deficient protein kinase [EC:2.7.11.1]
C    comp144331_c3_seq2|wnk; <a href="/dbget-bin/www_bget?ko:K08867">K08867</a>  WNK, PRKWNK; WNK lysine deficient protein kinase [EC:2.7.11.1]
B  PDHK family
C    comp141638_c1_seq4|pyruvate; <a href="/dbget-bin/www_bget?ko:K00898">K00898</a>  E2.7.11.2, PDK; pyruvate dehydrogenase kinase [EC:2.7.11.2]
C    comp141638_c1_seq7|pyruvate; <a href="/dbget-bin/www_bget?ko:K00898">K00898</a>  E2.7.11.2, PDK; pyruvate dehydrogenase kinase [EC:2.7.11.2]
C    comp141976_c1_seq15|pyruvate; <a href="/dbget-bin/www_bget?ko:K00898">K00898</a>  E2.7.11.2, PDK; pyruvate dehydrogenase kinase [EC:2.7.11.2]
C    comp141976_c1_seq35|pyruvate; <a href="/dbget-bin/www_bget?ko:K00898">K00898</a>  E2.7.11.2, PDK; pyruvate dehydrogenase kinase [EC:2.7.11.2]
C    comp143621_c6_seq3|branched; <a href="/dbget-bin/www_bget?ko:K00905">K00905</a>  E2.7.11.4, BCKDK; [3-methyl-2-oxobutanoate dehydrogenase (acetyl-transferring)] kinase [EC:2.7.11.4]
C    comp143621_c6_seq23|branched; <a href="/dbget-bin/www_bget?ko:K00905">K00905</a>  E2.7.11.4, BCKDK; [3-methyl-2-oxobutanoate dehydrogenase (acetyl-transferring)] kinase [EC:2.7.11.4]
B  Alpha family
C    comp138583_c0_seq5|alpha-protein; <a href="/dbget-bin/www_bget?ko:K08868">K08868</a>  ALPK; alpha-kinase
C    comp138583_c0_seq6|alpha-protein; <a href="/dbget-bin/www_bget?ko:K08868">K08868</a>  ALPK; alpha-kinase
C    comp144619_c1_seq4; <a href="/dbget-bin/www_bget?ko:K08868">K08868</a>  ALPK; alpha-kinase
C    comp144619_c1_seq15|alpha-protein; <a href="/dbget-bin/www_bget?ko:K08868">K08868</a>  ALPK; alpha-kinase
C    comp144619_c1_seq16|alpha-protein; <a href="/dbget-bin/www_bget?ko:K08868">K08868</a>  ALPK; alpha-kinase
C    comp144619_c1_seq18; <a href="/dbget-bin/www_bget?ko:K08868">K08868</a>  ALPK; alpha-kinase
C    comp144619_c1_seq22|alpha-protein; <a href="/dbget-bin/www_bget?ko:K08868">K08868</a>  ALPK; alpha-kinase
C    comp144619_c1_seq24; <a href="/dbget-bin/www_bget?ko:K08868">K08868</a>  ALPK; alpha-kinase
C    comp144619_c1_seq38; <a href="/dbget-bin/www_bget?ko:K08868">K08868</a>  ALPK; alpha-kinase
C    comp144619_c1_seq39|alpha-protein; <a href="/dbget-bin/www_bget?ko:K08868">K08868</a>  ALPK; alpha-kinase
C    comp144619_c1_seq41|alpha-protein; <a href="/dbget-bin/www_bget?ko:K08868">K08868</a>  ALPK; alpha-kinase
C    comp144619_c1_seq42; <a href="/dbget-bin/www_bget?ko:K08868">K08868</a>  ALPK; alpha-kinase
C    comp144619_c1_seq48|alpha-protein; <a href="/dbget-bin/www_bget?ko:K08868">K08868</a>  ALPK; alpha-kinase
C    comp144619_c1_seq52|alpha-protein; <a href="/dbget-bin/www_bget?ko:K08868">K08868</a>  ALPK; alpha-kinase
C    comp144619_c1_seq53|alpha-protein; <a href="/dbget-bin/www_bget?ko:K08868">K08868</a>  ALPK; alpha-kinase
C    comp144619_c1_seq56|alpha-protein; <a href="/dbget-bin/www_bget?ko:K08868">K08868</a>  ALPK; alpha-kinase
C    comp144619_c1_seq63; <a href="/dbget-bin/www_bget?ko:K08868">K08868</a>  ALPK; alpha-kinase
C    comp144619_c1_seq66|alpha-protein; <a href="/dbget-bin/www_bget?ko:K08868">K08868</a>  ALPK; alpha-kinase
C    comp144619_c1_seq69|alpha-protein; <a href="/dbget-bin/www_bget?ko:K08868">K08868</a>  ALPK; alpha-kinase
C    comp144619_c1_seq70|alpha-protein; <a href="/dbget-bin/www_bget?ko:K08868">K08868</a>  ALPK; alpha-kinase
C    comp144619_c1_seq72; <a href="/dbget-bin/www_bget?ko:K08868">K08868</a>  ALPK; alpha-kinase
C    comp144619_c1_seq74|alpha-protein; <a href="/dbget-bin/www_bget?ko:K08868">K08868</a>  ALPK; alpha-kinase
C    comp144619_c1_seq75; <a href="/dbget-bin/www_bget?ko:K08868">K08868</a>  ALPK; alpha-kinase
C    comp144619_c1_seq79|alpha-protein; <a href="/dbget-bin/www_bget?ko:K08868">K08868</a>  ALPK; alpha-kinase
C    comp144619_c1_seq80; <a href="/dbget-bin/www_bget?ko:K08868">K08868</a>  ALPK; alpha-kinase
C    comp144619_c1_seq81; <a href="/dbget-bin/www_bget?ko:K08868">K08868</a>  ALPK; alpha-kinase
C    comp144619_c1_seq83|alpha-protein; <a href="/dbget-bin/www_bget?ko:K08868">K08868</a>  ALPK; alpha-kinase
C    comp144619_c1_seq85; <a href="/dbget-bin/www_bget?ko:K08868">K08868</a>  ALPK; alpha-kinase
C    comp144619_c1_seq86; <a href="/dbget-bin/www_bget?ko:K08868">K08868</a>  ALPK; alpha-kinase
C    comp144619_c1_seq89|alpha-protein; <a href="/dbget-bin/www_bget?ko:K08868">K08868</a>  ALPK; alpha-kinase
C    comp144619_c1_seq91; <a href="/dbget-bin/www_bget?ko:K08868">K08868</a>  ALPK; alpha-kinase
C    comp144952_c1_seq5|alpha-protein; <a href="/dbget-bin/www_bget?ko:K08868">K08868</a>  ALPK; alpha-kinase
C    comp144952_c1_seq6|alpha-protein; <a href="/dbget-bin/www_bget?ko:K08868">K08868</a>  ALPK; alpha-kinase
C    comp144952_c1_seq9|alpha-protein; <a href="/dbget-bin/www_bget?ko:K08868">K08868</a>  ALPK; alpha-kinase
C    comp141688_c2_seq7|transient; <a href="/dbget-bin/www_bget?ko:K04981">K04981</a>  TRPM6; transient receptor potential cation channel subfamily M member 6 [EC:2.7.11.1]
C    comp141688_c2_seq17|transient; <a href="/dbget-bin/www_bget?ko:K04981">K04981</a>  TRPM6; transient receptor potential cation channel subfamily M member 6 [EC:2.7.11.1]
C    comp141688_c2_seq20|transient; <a href="/dbget-bin/www_bget?ko:K04981">K04981</a>  TRPM6; transient receptor potential cation channel subfamily M member 6 [EC:2.7.11.1]
C    comp141688_c2_seq26|transient; <a href="/dbget-bin/www_bget?ko:K04981">K04981</a>  TRPM6; transient receptor potential cation channel subfamily M member 6 [EC:2.7.11.1]
C    comp142689_c0_seq13|transient; <a href="/dbget-bin/www_bget?ko:K04982">K04982</a>  TRPM7; transient receptor potential cation channel subfamily M member 7 [EC:2.7.11.1]
C    comp142689_c0_seq29|transient; <a href="/dbget-bin/www_bget?ko:K04982">K04982</a>  TRPM7; transient receptor potential cation channel subfamily M member 7 [EC:2.7.11.1]
C    comp142689_c0_seq44|transient; <a href="/dbget-bin/www_bget?ko:K04982">K04982</a>  TRPM7; transient receptor potential cation channel subfamily M member 7 [EC:2.7.11.1]
C    comp142689_c0_seq68|transient; <a href="/dbget-bin/www_bget?ko:K04982">K04982</a>  TRPM7; transient receptor potential cation channel subfamily M member 7 [EC:2.7.11.1]
C    comp142689_c0_seq92|transient; <a href="/dbget-bin/www_bget?ko:K04982">K04982</a>  TRPM7; transient receptor potential cation channel subfamily M member 7 [EC:2.7.11.1]
C    comp140943_c0_seq19|eukaryotic; <a href="/dbget-bin/www_bget?ko:K08292">K08292</a>  E2.7.11.20; elongation factor 2 kinase [EC:2.7.11.20]
C    comp140943_c0_seq20|eukaryotic; <a href="/dbget-bin/www_bget?ko:K08292">K08292</a>  E2.7.11.20; elongation factor 2 kinase [EC:2.7.11.20]
C    comp140943_c0_seq24|eukaryotic; <a href="/dbget-bin/www_bget?ko:K08292">K08292</a>  E2.7.11.20; elongation factor 2 kinase [EC:2.7.11.20]
C    comp140943_c0_seq27|eukaryotic; <a href="/dbget-bin/www_bget?ko:K08292">K08292</a>  E2.7.11.20; elongation factor 2 kinase [EC:2.7.11.20]
C    comp140943_c0_seq30|eukaryotic; <a href="/dbget-bin/www_bget?ko:K08292">K08292</a>  E2.7.11.20; elongation factor 2 kinase [EC:2.7.11.20]
C    comp140943_c0_seq71|eukaryotic; <a href="/dbget-bin/www_bget?ko:K08292">K08292</a>  E2.7.11.20; elongation factor 2 kinase [EC:2.7.11.20]
C    comp140943_c0_seq73|eukaryotic; <a href="/dbget-bin/www_bget?ko:K08292">K08292</a>  E2.7.11.20; elongation factor 2 kinase [EC:2.7.11.20]
C    comp140943_c0_seq76|eukaryotic; <a href="/dbget-bin/www_bget?ko:K08292">K08292</a>  E2.7.11.20; elongation factor 2 kinase [EC:2.7.11.20]
B  ABC1 family
C    comp128878_c1_seq1|uncharacterized; <a href="/dbget-bin/www_bget?ko:K08869">K08869</a>  ADCK, ABC1; aarF domain-containing kinase
C    comp139729_c1_seq3|uncharacterized; <a href="/dbget-bin/www_bget?ko:K08869">K08869</a>  ADCK, ABC1; aarF domain-containing kinase
C    comp139729_c1_seq4|uncharacterized; <a href="/dbget-bin/www_bget?ko:K08869">K08869</a>  ADCK, ABC1; aarF domain-containing kinase
C    comp139729_c1_seq5|uncharacterized; <a href="/dbget-bin/www_bget?ko:K08869">K08869</a>  ADCK, ABC1; aarF domain-containing kinase
C    comp139729_c1_seq25|uncharacterized; <a href="/dbget-bin/www_bget?ko:K08869">K08869</a>  ADCK, ABC1; aarF domain-containing kinase
C    comp143509_c0_seq2|uncharacterized; <a href="/dbget-bin/www_bget?ko:K08869">K08869</a>  ADCK, ABC1; aarF domain-containing kinase
C    comp144913_c10_seq4|chaperone; <a href="/dbget-bin/www_bget?ko:K08869">K08869</a>  ADCK, ABC1; aarF domain-containing kinase
C    comp144913_c10_seq18|chaperone; <a href="/dbget-bin/www_bget?ko:K08869">K08869</a>  ADCK, ABC1; aarF domain-containing kinase
C    comp144913_c10_seq21|chaperone; <a href="/dbget-bin/www_bget?ko:K08869">K08869</a>  ADCK, ABC1; aarF domain-containing kinase
C    comp144913_c10_seq24|chaperone; <a href="/dbget-bin/www_bget?ko:K08869">K08869</a>  ADCK, ABC1; aarF domain-containing kinase
C    comp144913_c10_seq26|chaperone; <a href="/dbget-bin/www_bget?ko:K08869">K08869</a>  ADCK, ABC1; aarF domain-containing kinase
C    comp144913_c10_seq38|chaperone; <a href="/dbget-bin/www_bget?ko:K08869">K08869</a>  ADCK, ABC1; aarF domain-containing kinase
C    comp144913_c10_seq39|chaperone; <a href="/dbget-bin/www_bget?ko:K08869">K08869</a>  ADCK, ABC1; aarF domain-containing kinase
C    comp144913_c10_seq40|chaperone; <a href="/dbget-bin/www_bget?ko:K08869">K08869</a>  ADCK, ABC1; aarF domain-containing kinase
B  A6 family
C    comp140474_c2_seq35|twinfilin-1; <a href="/dbget-bin/www_bget?ko:K08870">K08870</a>  PTK9; PTK9 protein tyrosine kinase 9
C    comp140474_c2_seq38|twinfilin-1; <a href="/dbget-bin/www_bget?ko:K08870">K08870</a>  PTK9; PTK9 protein tyrosine kinase 9
C    comp144151_c3_seq15|twinfilin-2; <a href="/dbget-bin/www_bget?ko:K08870">K08870</a>  PTK9; PTK9 protein tyrosine kinase 9
C    comp144151_c3_seq16|twinfilin-2; <a href="/dbget-bin/www_bget?ko:K08870">K08870</a>  PTK9; PTK9 protein tyrosine kinase 9
B  BRD family
C    comp141689_c0_seq2|bromodomain; <a href="/dbget-bin/www_bget?ko:K08871">K08871</a>  BRD2; bromodomain-containing protein 2
C    comp141689_c0_seq3|bromodomain; <a href="/dbget-bin/www_bget?ko:K08871">K08871</a>  BRD2; bromodomain-containing protein 2
C    comp141689_c0_seq5|bromodomain; <a href="/dbget-bin/www_bget?ko:K08871">K08871</a>  BRD2; bromodomain-containing protein 2
C    comp141689_c0_seq7|bromodomain; <a href="/dbget-bin/www_bget?ko:K08871">K08871</a>  BRD2; bromodomain-containing protein 2
C    comp141689_c0_seq8|bromodomain; <a href="/dbget-bin/www_bget?ko:K08871">K08871</a>  BRD2; bromodomain-containing protein 2
C    comp141689_c0_seq9|bromodomain; <a href="/dbget-bin/www_bget?ko:K08871">K08871</a>  BRD2; bromodomain-containing protein 2
B  RIO family
C    comp140091_c4_seq2|serine; <a href="/dbget-bin/www_bget?ko:K07178">K07178</a>  RIOK1; RIO kinase 1 [EC:2.7.11.1]
C    comp140091_c4_seq4|serine; <a href="/dbget-bin/www_bget?ko:K07178">K07178</a>  RIOK1; RIO kinase 1 [EC:2.7.11.1]
C    comp140091_c4_seq5|serine; <a href="/dbget-bin/www_bget?ko:K07178">K07178</a>  RIOK1; RIO kinase 1 [EC:2.7.11.1]
C    comp140091_c4_seq9|serine; <a href="/dbget-bin/www_bget?ko:K07178">K07178</a>  RIOK1; RIO kinase 1 [EC:2.7.11.1]
C    comp140091_c4_seq18|serine; <a href="/dbget-bin/www_bget?ko:K07178">K07178</a>  RIOK1; RIO kinase 1 [EC:2.7.11.1]
C    comp140091_c4_seq24|serine; <a href="/dbget-bin/www_bget?ko:K07178">K07178</a>  RIOK1; RIO kinase 1 [EC:2.7.11.1]
C    comp140091_c4_seq31|serine; <a href="/dbget-bin/www_bget?ko:K07178">K07178</a>  RIOK1; RIO kinase 1 [EC:2.7.11.1]
C    comp140091_c4_seq32|serine; <a href="/dbget-bin/www_bget?ko:K07178">K07178</a>  RIOK1; RIO kinase 1 [EC:2.7.11.1]
C    comp140091_c4_seq54|serine; <a href="/dbget-bin/www_bget?ko:K07178">K07178</a>  RIOK1; RIO kinase 1 [EC:2.7.11.1]
C    comp140091_c4_seq55|serine; <a href="/dbget-bin/www_bget?ko:K07178">K07178</a>  RIOK1; RIO kinase 1 [EC:2.7.11.1]
C    comp140091_c4_seq56|serine; <a href="/dbget-bin/www_bget?ko:K07178">K07178</a>  RIOK1; RIO kinase 1 [EC:2.7.11.1]
C    comp112442_c0_seq1|rio; <a href="/dbget-bin/www_bget?ko:K07179">K07179</a>  RIOK2; RIO kinase 2 [EC:2.7.11.1]
C    comp143327_c1_seq6|serine; <a href="/dbget-bin/www_bget?ko:K08872">K08872</a>  RIOK3, SUDD; RIO kinase 3 [EC:2.7.11.1]
C    comp143327_c1_seq51|rio; <a href="/dbget-bin/www_bget?ko:K08872">K08872</a>  RIOK3, SUDD; RIO kinase 3 [EC:2.7.11.1]
C    comp143327_c1_seq58|serine; <a href="/dbget-bin/www_bget?ko:K08872">K08872</a>  RIOK3, SUDD; RIO kinase 3 [EC:2.7.11.1]
C    comp143327_c1_seq70|rio; <a href="/dbget-bin/www_bget?ko:K08872">K08872</a>  RIOK3, SUDD; RIO kinase 3 [EC:2.7.11.1]
C    comp143327_c1_seq71|rio; <a href="/dbget-bin/www_bget?ko:K08872">K08872</a>  RIOK3, SUDD; RIO kinase 3 [EC:2.7.11.1]
C    comp143327_c1_seq96|rio; <a href="/dbget-bin/www_bget?ko:K08872">K08872</a>  RIOK3, SUDD; RIO kinase 3 [EC:2.7.11.1]
C    comp143327_c1_seq97|serine; <a href="/dbget-bin/www_bget?ko:K08872">K08872</a>  RIOK3, SUDD; RIO kinase 3 [EC:2.7.11.1]
C    comp143327_c1_seq100|serine; <a href="/dbget-bin/www_bget?ko:K08872">K08872</a>  RIOK3, SUDD; RIO kinase 3 [EC:2.7.11.1]
C    comp143327_c1_seq106|rio; <a href="/dbget-bin/www_bget?ko:K08872">K08872</a>  RIOK3, SUDD; RIO kinase 3 [EC:2.7.11.1]
C    comp143327_c1_seq109|rio; <a href="/dbget-bin/www_bget?ko:K08872">K08872</a>  RIOK3, SUDD; RIO kinase 3 [EC:2.7.11.1]
B  PIKK family
C    comp142397_c0_seq6|serine-protein; <a href="/dbget-bin/www_bget?ko:K04728">K04728</a>  ATM, TEL1; ataxia telangiectasia mutated family protein [EC:2.7.11.1]
C    comp142397_c0_seq12|serine-protein; <a href="/dbget-bin/www_bget?ko:K04728">K04728</a>  ATM, TEL1; ataxia telangiectasia mutated family protein [EC:2.7.11.1]
C    comp142397_c0_seq20|serine-protein; <a href="/dbget-bin/www_bget?ko:K04728">K04728</a>  ATM, TEL1; ataxia telangiectasia mutated family protein [EC:2.7.11.1]
C    comp142397_c0_seq25|serine-protein; <a href="/dbget-bin/www_bget?ko:K04728">K04728</a>  ATM, TEL1; ataxia telangiectasia mutated family protein [EC:2.7.11.1]
C    comp140240_c2_seq8|serine; <a href="/dbget-bin/www_bget?ko:K06640">K06640</a>  ATR; serine/threonine-protein kinase ATR [EC:2.7.11.1]
C    comp140240_c2_seq9|serine; <a href="/dbget-bin/www_bget?ko:K06640">K06640</a>  ATR; serine/threonine-protein kinase ATR [EC:2.7.11.1]
C    comp141640_c0_seq4; <a href="/dbget-bin/www_bget?ko:K07203">K07203</a>  FRAP; FKBP12-rapamycin complex-associated protein
C    comp141640_c0_seq8|serine; <a href="/dbget-bin/www_bget?ko:K07203">K07203</a>  FRAP; FKBP12-rapamycin complex-associated protein
C    comp141640_c0_seq15|serine; <a href="/dbget-bin/www_bget?ko:K07203">K07203</a>  FRAP; FKBP12-rapamycin complex-associated protein
C    comp141640_c0_seq17|serine; <a href="/dbget-bin/www_bget?ko:K07203">K07203</a>  FRAP; FKBP12-rapamycin complex-associated protein
C    comp141640_c0_seq18|serine; <a href="/dbget-bin/www_bget?ko:K07203">K07203</a>  FRAP; FKBP12-rapamycin complex-associated protein
C    comp141640_c0_seq23|serine; <a href="/dbget-bin/www_bget?ko:K07203">K07203</a>  FRAP; FKBP12-rapamycin complex-associated protein
C    comp141640_c0_seq27; <a href="/dbget-bin/www_bget?ko:K07203">K07203</a>  FRAP; FKBP12-rapamycin complex-associated protein
C    comp141640_c0_seq31; <a href="/dbget-bin/www_bget?ko:K07203">K07203</a>  FRAP; FKBP12-rapamycin complex-associated protein
C    comp141640_c0_seq33; <a href="/dbget-bin/www_bget?ko:K07203">K07203</a>  FRAP; FKBP12-rapamycin complex-associated protein
C    comp141640_c0_seq37; <a href="/dbget-bin/www_bget?ko:K07203">K07203</a>  FRAP; FKBP12-rapamycin complex-associated protein
C    comp141640_c0_seq40; <a href="/dbget-bin/www_bget?ko:K07203">K07203</a>  FRAP; FKBP12-rapamycin complex-associated protein
C    comp141640_c0_seq41|serine; <a href="/dbget-bin/www_bget?ko:K07203">K07203</a>  FRAP; FKBP12-rapamycin complex-associated protein
C    comp135965_c1_seq5|dna-dependent; <a href="/dbget-bin/www_bget?ko:K06642">K06642</a>  PRKDC; DNA-dependent protein kinase catalytic subunit [EC:2.7.11.1]
C    comp135965_c1_seq7|dna-dependent; <a href="/dbget-bin/www_bget?ko:K06642">K06642</a>  PRKDC; DNA-dependent protein kinase catalytic subunit [EC:2.7.11.1]
C    comp135965_c1_seq9|dna-dependent; <a href="/dbget-bin/www_bget?ko:K06642">K06642</a>  PRKDC; DNA-dependent protein kinase catalytic subunit [EC:2.7.11.1]
C    comp135965_c1_seq10|dna-dependent; <a href="/dbget-bin/www_bget?ko:K06642">K06642</a>  PRKDC; DNA-dependent protein kinase catalytic subunit [EC:2.7.11.1]
C    comp135965_c1_seq12|dna-dependent; <a href="/dbget-bin/www_bget?ko:K06642">K06642</a>  PRKDC; DNA-dependent protein kinase catalytic subunit [EC:2.7.11.1]
C    comp135965_c1_seq13|dna-dependent; <a href="/dbget-bin/www_bget?ko:K06642">K06642</a>  PRKDC; DNA-dependent protein kinase catalytic subunit [EC:2.7.11.1]
C    comp135965_c1_seq18|dna-dependent; <a href="/dbget-bin/www_bget?ko:K06642">K06642</a>  PRKDC; DNA-dependent protein kinase catalytic subunit [EC:2.7.11.1]
C    comp135965_c1_seq24|dna-dependent; <a href="/dbget-bin/www_bget?ko:K06642">K06642</a>  PRKDC; DNA-dependent protein kinase catalytic subunit [EC:2.7.11.1]
C    comp144030_c0_seq1|serine; <a href="/dbget-bin/www_bget?ko:K08873">K08873</a>  SMG1; PI-3-kinase-related kinase SMG-1
C    comp144030_c0_seq15; <a href="/dbget-bin/www_bget?ko:K08873">K08873</a>  SMG1; PI-3-kinase-related kinase SMG-1
C    comp144030_c0_seq16; <a href="/dbget-bin/www_bget?ko:K08873">K08873</a>  SMG1; PI-3-kinase-related kinase SMG-1
C    comp144030_c0_seq21; <a href="/dbget-bin/www_bget?ko:K08873">K08873</a>  SMG1; PI-3-kinase-related kinase SMG-1
C    comp144030_c0_seq24; <a href="/dbget-bin/www_bget?ko:K08873">K08873</a>  SMG1; PI-3-kinase-related kinase SMG-1
C    comp138796_c0_seq6; <a href="/dbget-bin/www_bget?ko:K08874">K08874</a>  TRRAP; transformation/transcription domain-associated protein
C    comp138796_c0_seq16; <a href="/dbget-bin/www_bget?ko:K08874">K08874</a>  TRRAP; transformation/transcription domain-associated protein
B  Other families
C    comp139179_c2_seq5|nuclear; <a href="/dbget-bin/www_bget?ko:K08875">K08875</a>  NRBP; nuclear receptor-binding protein
C    comp139557_c3_seq8|nuclear; <a href="/dbget-bin/www_bget?ko:K08875">K08875</a>  NRBP; nuclear receptor-binding protein
C    comp139995_c0_seq11|scy1-like; <a href="/dbget-bin/www_bget?ko:K08876">K08876</a>  SCYL; SCY1-like
C    comp139995_c0_seq20|scy1-like; <a href="/dbget-bin/www_bget?ko:K08876">K08876</a>  SCYL; SCY1-like
C    comp141141_c1_seq1|serine; <a href="/dbget-bin/www_bget?ko:K08877">K08877</a>  UHMK1, KIS; U2AF homology motif (UHM) kinase 1 [EC:2.7.11.1]
C    comp141141_c1_seq6|serine; <a href="/dbget-bin/www_bget?ko:K08877">K08877</a>  UHMK1, KIS; U2AF homology motif (UHM) kinase 1 [EC:2.7.11.1]
C    comp141141_c1_seq9|serine; <a href="/dbget-bin/www_bget?ko:K08877">K08877</a>  UHMK1, KIS; U2AF homology motif (UHM) kinase 1 [EC:2.7.11.1]
C    comp141141_c1_seq11|serine; <a href="/dbget-bin/www_bget?ko:K08877">K08877</a>  UHMK1, KIS; U2AF homology motif (UHM) kinase 1 [EC:2.7.11.1]
C    comp141141_c1_seq13|serine; <a href="/dbget-bin/www_bget?ko:K08877">K08877</a>  UHMK1, KIS; U2AF homology motif (UHM) kinase 1 [EC:2.7.11.1]
C    comp141141_c1_seq15|serine; <a href="/dbget-bin/www_bget?ko:K08877">K08877</a>  UHMK1, KIS; U2AF homology motif (UHM) kinase 1 [EC:2.7.11.1]
C    comp141141_c1_seq16|serine; <a href="/dbget-bin/www_bget?ko:K08877">K08877</a>  UHMK1, KIS; U2AF homology motif (UHM) kinase 1 [EC:2.7.11.1]
C    comp141141_c1_seq30|serine; <a href="/dbget-bin/www_bget?ko:K08877">K08877</a>  UHMK1, KIS; U2AF homology motif (UHM) kinase 1 [EC:2.7.11.1]
C    comp141141_c1_seq37|serine; <a href="/dbget-bin/www_bget?ko:K08877">K08877</a>  UHMK1, KIS; U2AF homology motif (UHM) kinase 1 [EC:2.7.11.1]
C    comp141141_c1_seq38|serine; <a href="/dbget-bin/www_bget?ko:K08877">K08877</a>  UHMK1, KIS; U2AF homology motif (UHM) kinase 1 [EC:2.7.11.1]
C    comp141141_c1_seq42|serine; <a href="/dbget-bin/www_bget?ko:K08877">K08877</a>  UHMK1, KIS; U2AF homology motif (UHM) kinase 1 [EC:2.7.11.1]
C    comp141141_c1_seq44|serine; <a href="/dbget-bin/www_bget?ko:K08877">K08877</a>  UHMK1, KIS; U2AF homology motif (UHM) kinase 1 [EC:2.7.11.1]
C    comp132841_c0_seq1|breakpoint; <a href="/dbget-bin/www_bget?ko:K08878">K08878</a>  BCR1, BCR; breakpoint cluster region protein [EC:2.7.11.1]
C    comp139440_c0_seq1|serine; <a href="/dbget-bin/www_bget?ko:K16315">K16315</a>  GSG2; serine/threonine-protein kinase haspin [EC:2.7.11.1]
C    comp139440_c0_seq8|serine; <a href="/dbget-bin/www_bget?ko:K16315">K16315</a>  GSG2; serine/threonine-protein kinase haspin [EC:2.7.11.1]
C    comp139440_c0_seq10|serine; <a href="/dbget-bin/www_bget?ko:K16315">K16315</a>  GSG2; serine/threonine-protein kinase haspin [EC:2.7.11.1]
C    comp139440_c0_seq11|serine; <a href="/dbget-bin/www_bget?ko:K16315">K16315</a>  GSG2; serine/threonine-protein kinase haspin [EC:2.7.11.1]
C    comp139440_c0_seq16|serine; <a href="/dbget-bin/www_bget?ko:K16315">K16315</a>  GSG2; serine/threonine-protein kinase haspin [EC:2.7.11.1]
C    comp139440_c0_seq19|serine; <a href="/dbget-bin/www_bget?ko:K16315">K16315</a>  GSG2; serine/threonine-protein kinase haspin [EC:2.7.11.1]
C    comp139440_c0_seq21|serine; <a href="/dbget-bin/www_bget?ko:K16315">K16315</a>  GSG2; serine/threonine-protein kinase haspin [EC:2.7.11.1]
C    comp139440_c0_seq23|serine; <a href="/dbget-bin/www_bget?ko:K16315">K16315</a>  GSG2; serine/threonine-protein kinase haspin [EC:2.7.11.1]
C    comp139440_c0_seq31|serine; <a href="/dbget-bin/www_bget?ko:K16315">K16315</a>  GSG2; serine/threonine-protein kinase haspin [EC:2.7.11.1]
C    comp133013_c0_seq17|serine; <a href="/dbget-bin/www_bget?ko:K08880">K08880</a>  STK19; serine/threonine kinase 19 [EC:2.7.11.1]
C    comp1600887_c0_seq1|serine; <a href="/dbget-bin/www_bget?ko:K16316">K16316</a>  STK31, TDRD8; serine/threonine-protein kinase 31 [EC:2.7.11.1]
C    comp141322_c0_seq9|transcription; <a href="/dbget-bin/www_bget?ko:K03125">K03125</a>  TAF1; transcription initiation factor TFIID subunit 1
C    comp141322_c0_seq14|transcription; <a href="/dbget-bin/www_bget?ko:K03125">K03125</a>  TAF1; transcription initiation factor TFIID subunit 1
C    comp141322_c0_seq15|transcription; <a href="/dbget-bin/www_bget?ko:K03125">K03125</a>  TAF1; transcription initiation factor TFIID subunit 1
C    comp141322_c0_seq19|transcription; <a href="/dbget-bin/www_bget?ko:K03125">K03125</a>  TAF1; transcription initiation factor TFIID subunit 1
C    comp141322_c0_seq28|transcription; <a href="/dbget-bin/www_bget?ko:K03125">K03125</a>  TAF1; transcription initiation factor TFIID subunit 1
C    comp141322_c0_seq37|transcription; <a href="/dbget-bin/www_bget?ko:K03125">K03125</a>  TAF1; transcription initiation factor TFIID subunit 1
C    comp141322_c0_seq44|transcription; <a href="/dbget-bin/www_bget?ko:K03125">K03125</a>  TAF1; transcription initiation factor TFIID subunit 1
C    comp142564_c3_seq1|fas-activated; <a href="/dbget-bin/www_bget?ko:K08290">K08290</a>  FASTK; Fas-activated serine/threonine kinase [EC:2.7.11.8]
C    comp142564_c3_seq3|fas-activated; <a href="/dbget-bin/www_bget?ko:K08290">K08290</a>  FASTK; Fas-activated serine/threonine kinase [EC:2.7.11.8]
B  Bacterial family
#
A<b>Tyrosine protein kinases</b>
B  Ack family
C    comp143600_c0_seq9|activated; <a href="/dbget-bin/www_bget?ko:K08886">K08886</a>  TNK2, ACK1; activated CDC42 kinase 1 [EC:2.7.10.2 2.7.11.1]
C    comp143600_c0_seq13|activated; <a href="/dbget-bin/www_bget?ko:K08886">K08886</a>  TNK2, ACK1; activated CDC42 kinase 1 [EC:2.7.10.2 2.7.11.1]
C    comp143600_c0_seq14|activated; <a href="/dbget-bin/www_bget?ko:K08886">K08886</a>  TNK2, ACK1; activated CDC42 kinase 1 [EC:2.7.10.2 2.7.11.1]
C    comp143600_c0_seq16|activated; <a href="/dbget-bin/www_bget?ko:K08886">K08886</a>  TNK2, ACK1; activated CDC42 kinase 1 [EC:2.7.10.2 2.7.11.1]
C    comp143600_c0_seq18|activated; <a href="/dbget-bin/www_bget?ko:K08886">K08886</a>  TNK2, ACK1; activated CDC42 kinase 1 [EC:2.7.10.2 2.7.11.1]
C    comp143600_c0_seq19|activated; <a href="/dbget-bin/www_bget?ko:K08886">K08886</a>  TNK2, ACK1; activated CDC42 kinase 1 [EC:2.7.10.2 2.7.11.1]
C    comp143600_c0_seq22|activated; <a href="/dbget-bin/www_bget?ko:K08886">K08886</a>  TNK2, ACK1; activated CDC42 kinase 1 [EC:2.7.10.2 2.7.11.1]
B  Abl family
C    comp141933_c8_seq15|tyrosine-protein; <a href="/dbget-bin/www_bget?ko:K06619">K06619</a>  ABL1; abelson tyrosine-protein kinase 1 [EC:2.7.10.2]
C    comp141933_c8_seq17|tyrosine-protein; <a href="/dbget-bin/www_bget?ko:K06619">K06619</a>  ABL1; abelson tyrosine-protein kinase 1 [EC:2.7.10.2]
C    comp141933_c8_seq18|tyrosine-protein; <a href="/dbget-bin/www_bget?ko:K06619">K06619</a>  ABL1; abelson tyrosine-protein kinase 1 [EC:2.7.10.2]
C    comp141933_c8_seq56|tyrosine-protein; <a href="/dbget-bin/www_bget?ko:K06619">K06619</a>  ABL1; abelson tyrosine-protein kinase 1 [EC:2.7.10.2]
C    comp141933_c8_seq60|tyrosine-protein; <a href="/dbget-bin/www_bget?ko:K06619">K06619</a>  ABL1; abelson tyrosine-protein kinase 1 [EC:2.7.10.2]
C    comp141933_c8_seq8|c-abl; <a href="/dbget-bin/www_bget?ko:K08887">K08887</a>  ABL2; abelson tyrosine-protein kinase 2 [EC:2.7.10.2]
C    comp141933_c8_seq10|c-abl; <a href="/dbget-bin/www_bget?ko:K08887">K08887</a>  ABL2; abelson tyrosine-protein kinase 2 [EC:2.7.10.2]
C    comp141933_c8_seq11|tyrosine-protein; <a href="/dbget-bin/www_bget?ko:K08887">K08887</a>  ABL2; abelson tyrosine-protein kinase 2 [EC:2.7.10.2]
C    comp141933_c8_seq22|c-abl; <a href="/dbget-bin/www_bget?ko:K08887">K08887</a>  ABL2; abelson tyrosine-protein kinase 2 [EC:2.7.10.2]
C    comp141933_c8_seq24|tyrosine-protein; <a href="/dbget-bin/www_bget?ko:K08887">K08887</a>  ABL2; abelson tyrosine-protein kinase 2 [EC:2.7.10.2]
C    comp141933_c8_seq31|c-abl; <a href="/dbget-bin/www_bget?ko:K08887">K08887</a>  ABL2; abelson tyrosine-protein kinase 2 [EC:2.7.10.2]
C    comp141933_c8_seq32|c-abl; <a href="/dbget-bin/www_bget?ko:K08887">K08887</a>  ABL2; abelson tyrosine-protein kinase 2 [EC:2.7.10.2]
C    comp141933_c8_seq34|c-abl; <a href="/dbget-bin/www_bget?ko:K08887">K08887</a>  ABL2; abelson tyrosine-protein kinase 2 [EC:2.7.10.2]
C    comp141933_c8_seq38|c-abl; <a href="/dbget-bin/www_bget?ko:K08887">K08887</a>  ABL2; abelson tyrosine-protein kinase 2 [EC:2.7.10.2]
C    comp141933_c8_seq44|c-abl; <a href="/dbget-bin/www_bget?ko:K08887">K08887</a>  ABL2; abelson tyrosine-protein kinase 2 [EC:2.7.10.2]
C    comp141933_c8_seq47|c-abl; <a href="/dbget-bin/www_bget?ko:K08887">K08887</a>  ABL2; abelson tyrosine-protein kinase 2 [EC:2.7.10.2]
C    comp141933_c8_seq49|c-abl; <a href="/dbget-bin/www_bget?ko:K08887">K08887</a>  ABL2; abelson tyrosine-protein kinase 2 [EC:2.7.10.2]
C    comp141933_c8_seq50|tyrosine-protein; <a href="/dbget-bin/www_bget?ko:K08887">K08887</a>  ABL2; abelson tyrosine-protein kinase 2 [EC:2.7.10.2]
C    comp141933_c8_seq73|tyrosine-protein; <a href="/dbget-bin/www_bget?ko:K08887">K08887</a>  ABL2; abelson tyrosine-protein kinase 2 [EC:2.7.10.2]
C    comp141933_c8_seq74|c-abl; <a href="/dbget-bin/www_bget?ko:K08887">K08887</a>  ABL2; abelson tyrosine-protein kinase 2 [EC:2.7.10.2]
B  Csk family
C    comp141308_c0_seq1|c-src; <a href="/dbget-bin/www_bget?ko:K05728">K05728</a>  CSK; c-src tyrosine kinase [EC:2.7.10.2]
C    comp141308_c0_seq2|c-src; <a href="/dbget-bin/www_bget?ko:K05728">K05728</a>  CSK; c-src tyrosine kinase [EC:2.7.10.2]
C    comp141308_c0_seq4|c-src; <a href="/dbget-bin/www_bget?ko:K05728">K05728</a>  CSK; c-src tyrosine kinase [EC:2.7.10.2]
C    comp141308_c0_seq8|c-src; <a href="/dbget-bin/www_bget?ko:K05728">K05728</a>  CSK; c-src tyrosine kinase [EC:2.7.10.2]
C    comp137774_c0_seq2|megakaryocyte-associated; <a href="/dbget-bin/www_bget?ko:K08888">K08888</a>  MATK; megakaryocyte-associated tyrosine kinase [EC:2.7.10.2]
B  FAK family
C    comp141606_c0_seq11|focal; <a href="/dbget-bin/www_bget?ko:K05725">K05725</a>  PTK2, FAK; focal adhesion kinase 1 [EC:2.7.10.2]
C    comp141606_c0_seq12|focal; <a href="/dbget-bin/www_bget?ko:K05725">K05725</a>  PTK2, FAK; focal adhesion kinase 1 [EC:2.7.10.2]
C    comp141606_c0_seq16|focal; <a href="/dbget-bin/www_bget?ko:K05725">K05725</a>  PTK2, FAK; focal adhesion kinase 1 [EC:2.7.10.2]
C    comp141606_c0_seq24|focal; <a href="/dbget-bin/www_bget?ko:K05725">K05725</a>  PTK2, FAK; focal adhesion kinase 1 [EC:2.7.10.2]
C    comp141606_c0_seq26|focal; <a href="/dbget-bin/www_bget?ko:K05725">K05725</a>  PTK2, FAK; focal adhesion kinase 1 [EC:2.7.10.2]
C    comp141606_c0_seq38|focal; <a href="/dbget-bin/www_bget?ko:K05725">K05725</a>  PTK2, FAK; focal adhesion kinase 1 [EC:2.7.10.2]
C    comp141606_c0_seq44|focal; <a href="/dbget-bin/www_bget?ko:K05725">K05725</a>  PTK2, FAK; focal adhesion kinase 1 [EC:2.7.10.2]
C    comp141606_c0_seq54|focal; <a href="/dbget-bin/www_bget?ko:K05725">K05725</a>  PTK2, FAK; focal adhesion kinase 1 [EC:2.7.10.2]
C    comp141606_c0_seq66|focal; <a href="/dbget-bin/www_bget?ko:K05725">K05725</a>  PTK2, FAK; focal adhesion kinase 1 [EC:2.7.10.2]
C    comp141606_c0_seq71|focal; <a href="/dbget-bin/www_bget?ko:K05725">K05725</a>  PTK2, FAK; focal adhesion kinase 1 [EC:2.7.10.2]
C    comp141606_c0_seq72|focal; <a href="/dbget-bin/www_bget?ko:K05725">K05725</a>  PTK2, FAK; focal adhesion kinase 1 [EC:2.7.10.2]
C    comp137329_c0_seq5|protein-tyrosine; <a href="/dbget-bin/www_bget?ko:K05871">K05871</a>  PTK2B, FAK2; focal adhesion kinase 2 [EC:2.7.10.2]
C    comp137329_c0_seq13|protein-tyrosine; <a href="/dbget-bin/www_bget?ko:K05871">K05871</a>  PTK2B, FAK2; focal adhesion kinase 2 [EC:2.7.10.2]
B  Fer family
C    comp132594_c0_seq3|tyrosine-protein; <a href="/dbget-bin/www_bget?ko:K08889">K08889</a>  FER, TYK3; tyrosine-protein kinase Fer [EC:2.7.10.2]
C    comp132594_c0_seq4|tyrosine-protein; <a href="/dbget-bin/www_bget?ko:K08889">K08889</a>  FER, TYK3; tyrosine-protein kinase Fer [EC:2.7.10.2]
C    comp132594_c0_seq5|tyrosine-protein; <a href="/dbget-bin/www_bget?ko:K08889">K08889</a>  FER, TYK3; tyrosine-protein kinase Fer [EC:2.7.10.2]
C    comp132594_c0_seq6|tyrosine-protein; <a href="/dbget-bin/www_bget?ko:K08889">K08889</a>  FER, TYK3; tyrosine-protein kinase Fer [EC:2.7.10.2]
C    comp132594_c0_seq7|tyrosine-protein; <a href="/dbget-bin/www_bget?ko:K08889">K08889</a>  FER, TYK3; tyrosine-protein kinase Fer [EC:2.7.10.2]
C    comp132594_c0_seq8|tyrosine-protein; <a href="/dbget-bin/www_bget?ko:K08889">K08889</a>  FER, TYK3; tyrosine-protein kinase Fer [EC:2.7.10.2]
C    comp132594_c0_seq10|tyrosine-protein; <a href="/dbget-bin/www_bget?ko:K08889">K08889</a>  FER, TYK3; tyrosine-protein kinase Fer [EC:2.7.10.2]
C    comp132594_c0_seq15|tyrosine-protein; <a href="/dbget-bin/www_bget?ko:K08889">K08889</a>  FER, TYK3; tyrosine-protein kinase Fer [EC:2.7.10.2]
C    comp144491_c0_seq7|tyrosine-protein; <a href="/dbget-bin/www_bget?ko:K07527">K07527</a>  FES, FPS; tyrosine-protein kinase Fes/Fps [EC:2.7.10.2]
C    comp144491_c0_seq11|tyrosine-protein; <a href="/dbget-bin/www_bget?ko:K07527">K07527</a>  FES, FPS; tyrosine-protein kinase Fes/Fps [EC:2.7.10.2]
C    comp144491_c0_seq15|tyrosine-protein; <a href="/dbget-bin/www_bget?ko:K07527">K07527</a>  FES, FPS; tyrosine-protein kinase Fes/Fps [EC:2.7.10.2]
C    comp144491_c0_seq22|tyrosine-protein; <a href="/dbget-bin/www_bget?ko:K07527">K07527</a>  FES, FPS; tyrosine-protein kinase Fes/Fps [EC:2.7.10.2]
C    comp144491_c0_seq30|tyrosine-protein; <a href="/dbget-bin/www_bget?ko:K07527">K07527</a>  FES, FPS; tyrosine-protein kinase Fes/Fps [EC:2.7.10.2]
C    comp144491_c0_seq45|tyrosine-protein; <a href="/dbget-bin/www_bget?ko:K07527">K07527</a>  FES, FPS; tyrosine-protein kinase Fes/Fps [EC:2.7.10.2]
B  JAK family
C    comp139697_c4_seq3|tyrosine-protein; <a href="/dbget-bin/www_bget?ko:K11217">K11217</a>  JAK1; Janus kinase 1 [EC:2.7.10.2]
C    comp139697_c4_seq4|tyrosine-protein; <a href="/dbget-bin/www_bget?ko:K11217">K11217</a>  JAK1; Janus kinase 1 [EC:2.7.10.2]
C    comp139697_c4_seq14|tyrosine-protein; <a href="/dbget-bin/www_bget?ko:K11217">K11217</a>  JAK1; Janus kinase 1 [EC:2.7.10.2]
C    comp141001_c1_seq6|tyrosine-protein; <a href="/dbget-bin/www_bget?ko:K04447">K04447</a>  JAK2; Janus kinase 2 [EC:2.7.10.2]
C    comp141001_c1_seq12|tyrosine-protein; <a href="/dbget-bin/www_bget?ko:K04447">K04447</a>  JAK2; Janus kinase 2 [EC:2.7.10.2]
C    comp143121_c2_seq67|tyrosine-protein; <a href="/dbget-bin/www_bget?ko:K04447">K04447</a>  JAK2; Janus kinase 2 [EC:2.7.10.2]
B  Src family
C    comp128188_c0_seq1|tyrosine-protein; <a href="/dbget-bin/www_bget?ko:K08890">K08890</a>  BLK; B lymphoid tyrosine kinase [EC:2.7.10.2]
C    comp128188_c0_seq2|tyrosine-protein; <a href="/dbget-bin/www_bget?ko:K08890">K08890</a>  BLK; B lymphoid tyrosine kinase [EC:2.7.10.2]
C    comp128188_c0_seq3|tyrosine-protein; <a href="/dbget-bin/www_bget?ko:K08890">K08890</a>  BLK; B lymphoid tyrosine kinase [EC:2.7.10.2]
C    comp128188_c0_seq4|tyrosine-protein; <a href="/dbget-bin/www_bget?ko:K08890">K08890</a>  BLK; B lymphoid tyrosine kinase [EC:2.7.10.2]
C    comp139736_c1_seq6|tyrosine-protein; <a href="/dbget-bin/www_bget?ko:K05703">K05703</a>  FYN; tyrosine-protein kinase Fyn [EC:2.7.10.2]
C    comp139736_c1_seq17|tyrosine-protein; <a href="/dbget-bin/www_bget?ko:K05703">K05703</a>  FYN; tyrosine-protein kinase Fyn [EC:2.7.10.2]
C    comp139736_c1_seq19|tyrosine-protein; <a href="/dbget-bin/www_bget?ko:K05703">K05703</a>  FYN; tyrosine-protein kinase Fyn [EC:2.7.10.2]
C    comp139736_c1_seq28|tyrosine-protein; <a href="/dbget-bin/www_bget?ko:K05703">K05703</a>  FYN; tyrosine-protein kinase Fyn [EC:2.7.10.2]
C    comp143068_c2_seq3|protein-tyrosine; <a href="/dbget-bin/www_bget?ko:K08894">K08894</a>  PTK6, BRK; protein tyrosine kinase 6 [EC:2.7.10.2]
C    comp143068_c2_seq5|protein-tyrosine; <a href="/dbget-bin/www_bget?ko:K08894">K08894</a>  PTK6, BRK; protein tyrosine kinase 6 [EC:2.7.10.2]
C    comp137621_c0_seq1|proto-oncogene; <a href="/dbget-bin/www_bget?ko:K05704">K05704</a>  SRC; tyrosine-protein kinase Src [EC:2.7.10.2]
C    comp137621_c4_seq2|tyrosine-protein; <a href="/dbget-bin/www_bget?ko:K05705">K05705</a>  YES1; tyrosine-protein kinase Yes [EC:2.7.10.2]
B  Syk family
C    comp132914_c0_seq1|tyrosine-protein; <a href="/dbget-bin/www_bget?ko:K05855">K05855</a>  SYK; spleen tyrosine kinase [EC:2.7.10.2]
C    comp132914_c0_seq3|tyrosine-protein; <a href="/dbget-bin/www_bget?ko:K05855">K05855</a>  SYK; spleen tyrosine kinase [EC:2.7.10.2]
C    comp132914_c0_seq4|tyrosine-protein; <a href="/dbget-bin/www_bget?ko:K05855">K05855</a>  SYK; spleen tyrosine kinase [EC:2.7.10.2]
C    comp132914_c0_seq6|tyrosine-protein; <a href="/dbget-bin/www_bget?ko:K05855">K05855</a>  SYK; spleen tyrosine kinase [EC:2.7.10.2]
C    comp132914_c0_seq7|tyrosine-protein; <a href="/dbget-bin/www_bget?ko:K05855">K05855</a>  SYK; spleen tyrosine kinase [EC:2.7.10.2]
C    comp132914_c0_seq9|tyrosine-protein; <a href="/dbget-bin/www_bget?ko:K05855">K05855</a>  SYK; spleen tyrosine kinase [EC:2.7.10.2]
C    comp132914_c0_seq10|tyrosine-protein; <a href="/dbget-bin/www_bget?ko:K05855">K05855</a>  SYK; spleen tyrosine kinase [EC:2.7.10.2]
C    comp132914_c0_seq11|tyrosine-protein; <a href="/dbget-bin/www_bget?ko:K05855">K05855</a>  SYK; spleen tyrosine kinase [EC:2.7.10.2]
C    comp132914_c0_seq12|tyrosine-protein; <a href="/dbget-bin/www_bget?ko:K05855">K05855</a>  SYK; spleen tyrosine kinase [EC:2.7.10.2]
C    comp132914_c0_seq13|tyrosine-protein; <a href="/dbget-bin/www_bget?ko:K05855">K05855</a>  SYK; spleen tyrosine kinase [EC:2.7.10.2]
C    comp132914_c0_seq14|tyrosine-protein; <a href="/dbget-bin/www_bget?ko:K05855">K05855</a>  SYK; spleen tyrosine kinase [EC:2.7.10.2]
C    comp132914_c0_seq15|tyrosine-protein; <a href="/dbget-bin/www_bget?ko:K05855">K05855</a>  SYK; spleen tyrosine kinase [EC:2.7.10.2]
C    comp132914_c0_seq17|tyrosine-protein; <a href="/dbget-bin/www_bget?ko:K05855">K05855</a>  SYK; spleen tyrosine kinase [EC:2.7.10.2]
C    comp132914_c0_seq18|tyrosine-protein; <a href="/dbget-bin/www_bget?ko:K05855">K05855</a>  SYK; spleen tyrosine kinase [EC:2.7.10.2]
C    comp132914_c0_seq19|tyrosine-protein; <a href="/dbget-bin/www_bget?ko:K05855">K05855</a>  SYK; spleen tyrosine kinase [EC:2.7.10.2]
C    comp132914_c0_seq23|tyrosine-protein; <a href="/dbget-bin/www_bget?ko:K05855">K05855</a>  SYK; spleen tyrosine kinase [EC:2.7.10.2]
C    comp138736_c0_seq1|tyrosine-protein; <a href="/dbget-bin/www_bget?ko:K07360">K07360</a>  ZAP70; tyrosine-protein kinase ZAP-70 [EC:2.7.10.2]
C    comp138736_c0_seq4|tyrosine-protein; <a href="/dbget-bin/www_bget?ko:K07360">K07360</a>  ZAP70; tyrosine-protein kinase ZAP-70 [EC:2.7.10.2]
B  Tec family
C    comp136424_c0_seq2|tyrosine-protein; <a href="/dbget-bin/www_bget?ko:K07370">K07370</a>  BTK; Bruton agammaglobulinemia tyrosine kinase [EC:2.7.10.2]
C    comp136424_c0_seq10|tyrosine-protein; <a href="/dbget-bin/www_bget?ko:K07370">K07370</a>  BTK; Bruton agammaglobulinemia tyrosine kinase [EC:2.7.10.2]
C    comp136424_c0_seq15|tyrosine-protein; <a href="/dbget-bin/www_bget?ko:K07370">K07370</a>  BTK; Bruton agammaglobulinemia tyrosine kinase [EC:2.7.10.2]
C    comp136424_c0_seq17|tyrosine-protein; <a href="/dbget-bin/www_bget?ko:K07370">K07370</a>  BTK; Bruton agammaglobulinemia tyrosine kinase [EC:2.7.10.2]
C    comp136424_c0_seq19|tyrosine-protein; <a href="/dbget-bin/www_bget?ko:K07370">K07370</a>  BTK; Bruton agammaglobulinemia tyrosine kinase [EC:2.7.10.2]
C    comp136424_c0_seq29|tyrosine-protein; <a href="/dbget-bin/www_bget?ko:K07370">K07370</a>  BTK; Bruton agammaglobulinemia tyrosine kinase [EC:2.7.10.2]
C    comp136424_c0_seq30|tyrosine-protein; <a href="/dbget-bin/www_bget?ko:K07370">K07370</a>  BTK; Bruton agammaglobulinemia tyrosine kinase [EC:2.7.10.2]
C    comp136424_c0_seq34|tyrosine-protein; <a href="/dbget-bin/www_bget?ko:K07370">K07370</a>  BTK; Bruton agammaglobulinemia tyrosine kinase [EC:2.7.10.2]
C    comp120280_c0_seq1|tyrosine-protein; <a href="/dbget-bin/www_bget?ko:K07363">K07363</a>  ITK; IL2-inducible T-cell kinase [EC:2.7.10.2]
C    comp142189_c2_seq12|tyrosine-protein; <a href="/dbget-bin/www_bget?ko:K07364">K07364</a>  TEC; tyrosine-protein kinase Tec [EC:2.7.10.2]
C    comp142189_c2_seq14|tyrosine-protein; <a href="/dbget-bin/www_bget?ko:K07364">K07364</a>  TEC; tyrosine-protein kinase Tec [EC:2.7.10.2]
B  Alk family
C    comp73834_c0_seq1|alk; <a href="/dbget-bin/www_bget?ko:K05119">K05119</a>  ALK; anaplastic lymphoma kinase [EC:2.7.10.1]
C    comp607418_c0_seq1|achain; <a href="/dbget-bin/www_bget?ko:K05119">K05119</a>  ALK; anaplastic lymphoma kinase [EC:2.7.10.1]
B  Axl family
C    comp138144_c0_seq7|axl; <a href="/dbget-bin/www_bget?ko:K05115">K05115</a>  AXL, UFO; AXL receptor tyrosine kinase [EC:2.7.10.1]
C    comp138144_c0_seq13|axl; <a href="/dbget-bin/www_bget?ko:K05115">K05115</a>  AXL, UFO; AXL receptor tyrosine kinase [EC:2.7.10.1]
C    comp135145_c0_seq8|tyrosine-protein; <a href="/dbget-bin/www_bget?ko:K05116">K05116</a>  TYRO3, RSE; TYRO3 protein tyrosine kinase 3 [EC:2.7.10.1]
C    comp137888_c1_seq11|tyrosine-protein; <a href="/dbget-bin/www_bget?ko:K05117">K05117</a>  MERTK, MER; c-mer proto-oncogene tyrosine kinase [EC:2.7.10.1]
B  DDR family
C    comp142967_c1_seq1|discoidin; <a href="/dbget-bin/www_bget?ko:K05124">K05124</a>  DDR1, NEP; discoidin domain receptor family member 1 [EC:2.7.10.1]
C    comp136056_c1_seq3|discoidin; <a href="/dbget-bin/www_bget?ko:K05125">K05125</a>  DDR2, TKT; discoidin domain receptor family member 2 [EC:2.7.10.1]
C    comp136056_c1_seq4|discoidin; <a href="/dbget-bin/www_bget?ko:K05125">K05125</a>  DDR2, TKT; discoidin domain receptor family member 2 [EC:2.7.10.1]
C    comp139515_c0_seq12|discoidin; <a href="/dbget-bin/www_bget?ko:K05125">K05125</a>  DDR2, TKT; discoidin domain receptor family member 2 [EC:2.7.10.1]
B  EGFR family
C    comp144061_c3_seq2|epidermal; <a href="/dbget-bin/www_bget?ko:K04361">K04361</a>  EGFR, ERBB1; epidermal growth factor receptor [EC:2.7.10.1]
C    comp144061_c3_seq17|epidermal; <a href="/dbget-bin/www_bget?ko:K04361">K04361</a>  EGFR, ERBB1; epidermal growth factor receptor [EC:2.7.10.1]
C    comp144061_c3_seq18|epidermal; <a href="/dbget-bin/www_bget?ko:K04361">K04361</a>  EGFR, ERBB1; epidermal growth factor receptor [EC:2.7.10.1]
C    comp141251_c1_seq14|v-erb-b2; <a href="/dbget-bin/www_bget?ko:K05083">K05083</a>  ERBB2, HER2; receptor tyrosine-protein kinase erbB-2 [EC:2.7.10.1]
C    comp141251_c1_seq16|v-erb-b2; <a href="/dbget-bin/www_bget?ko:K05083">K05083</a>  ERBB2, HER2; receptor tyrosine-protein kinase erbB-2 [EC:2.7.10.1]
C    comp141251_c1_seq28|v-erb-b2; <a href="/dbget-bin/www_bget?ko:K05083">K05083</a>  ERBB2, HER2; receptor tyrosine-protein kinase erbB-2 [EC:2.7.10.1]
C    comp141251_c1_seq42|v-erb-b2; <a href="/dbget-bin/www_bget?ko:K05083">K05083</a>  ERBB2, HER2; receptor tyrosine-protein kinase erbB-2 [EC:2.7.10.1]
C    comp142356_c2_seq2|receptor; <a href="/dbget-bin/www_bget?ko:K05084">K05084</a>  ERBB3, HER3; receptor tyrosine-protein kinase erbB-3 [EC:2.7.10.1]
C    comp142356_c2_seq13|receptor; <a href="/dbget-bin/www_bget?ko:K05084">K05084</a>  ERBB3, HER3; receptor tyrosine-protein kinase erbB-3 [EC:2.7.10.1]
C    comp145298_c0_seq7|receptor; <a href="/dbget-bin/www_bget?ko:K05085">K05085</a>  ERBB4, HER4; receptor tyrosine-protein kinase erbB-4 [EC:2.7.10.1]
C    comp145298_c0_seq17|receptor; <a href="/dbget-bin/www_bget?ko:K05085">K05085</a>  ERBB4, HER4; receptor tyrosine-protein kinase erbB-4 [EC:2.7.10.1]
B  Eph family
C    comp145619_c1_seq2|ephrin; <a href="/dbget-bin/www_bget?ko:K05103">K05103</a>  EPHA2, ECK; Eph receptor A2 [EC:2.7.10.1]
C    comp129593_c0_seq3|ephrin; <a href="/dbget-bin/www_bget?ko:K05104">K05104</a>  EPHA3, HEK, TYRO4; Eph receptor A3 [EC:2.7.10.1]
C    comp129593_c0_seq2|ephrin; <a href="/dbget-bin/www_bget?ko:K05105">K05105</a>  EPHA4, SEK, TYRO1; Eph receptor A4 [EC:2.7.10.1]
C    comp129593_c0_seq5|ephrin; <a href="/dbget-bin/www_bget?ko:K05105">K05105</a>  EPHA4, SEK, TYRO1; Eph receptor A4 [EC:2.7.10.1]
C    comp124339_c0_seq2|ephrin; <a href="/dbget-bin/www_bget?ko:K05106">K05106</a>  EPHA5, EHK1, TYRO4; Eph receptor A5 [EC:2.7.10.1]
C    comp141703_c0_seq2|ephrin; <a href="/dbget-bin/www_bget?ko:K05112">K05112</a>  EPHB3, HEK2, ETK2; Eph receptor B3 [EC:2.7.10.1]
C    comp141703_c0_seq5|ephrin; <a href="/dbget-bin/www_bget?ko:K05112">K05112</a>  EPHB3, HEK2, ETK2; Eph receptor B3 [EC:2.7.10.1]
C    comp141703_c0_seq8|ephrin; <a href="/dbget-bin/www_bget?ko:K05112">K05112</a>  EPHB3, HEK2, ETK2; Eph receptor B3 [EC:2.7.10.1]
C    comp141703_c0_seq15|ephrin; <a href="/dbget-bin/www_bget?ko:K05112">K05112</a>  EPHB3, HEK2, ETK2; Eph receptor B3 [EC:2.7.10.1]
C    comp141703_c0_seq16|ephrin; <a href="/dbget-bin/www_bget?ko:K05112">K05112</a>  EPHB3, HEK2, ETK2; Eph receptor B3 [EC:2.7.10.1]
C    comp141703_c0_seq22|ephrin; <a href="/dbget-bin/www_bget?ko:K05112">K05112</a>  EPHB3, HEK2, ETK2; Eph receptor B3 [EC:2.7.10.1]
B  FGFR family
C    comp141763_c1_seq6|fgfr2; <a href="/dbget-bin/www_bget?ko:K04362">K04362</a>  FGFR1; fibroblast growth factor receptor 1 [EC:2.7.10.1]
C    comp141763_c1_seq11|fibroblast; <a href="/dbget-bin/www_bget?ko:K05093">K05093</a>  FGFR2; fibroblast growth factor receptor 2 [EC:2.7.10.1]
C    comp141763_c1_seq12|fibroblast; <a href="/dbget-bin/www_bget?ko:K05095">K05095</a>  FGFR4; fibroblast growth factor receptor 4 [EC:2.7.10.1]
B  InsR family
C    comp143548_c0_seq5|insulin; <a href="/dbget-bin/www_bget?ko:K04527">K04527</a>  INSR; insulin receptor [EC:2.7.10.1]
C    comp143548_c0_seq10|insulin; <a href="/dbget-bin/www_bget?ko:K04527">K04527</a>  INSR; insulin receptor [EC:2.7.10.1]
C    comp144885_c2_seq7|insulin-like; <a href="/dbget-bin/www_bget?ko:K05087">K05087</a>  IGF1R; insulin-like growth factor 1 receptor [EC:2.7.10.1]
C    comp142622_c0_seq3|cation-independent; <a href="/dbget-bin/www_bget?ko:K06564">K06564</a>  IGF2R; insulin-like growth factor 2 receptor
C    comp471779_c0_seq1|proto-oncogene; <a href="/dbget-bin/www_bget?ko:K05088">K05088</a>  ROS1; proto-oncogene tyrosine-protein kinase ROS [EC:2.7.10.1]
B  Lmr family
B  Met family
C    comp136801_c0_seq2|met; <a href="/dbget-bin/www_bget?ko:K05099">K05099</a>  MET, HGFR; proto-oncogene tyrosine-protein kinase Met [EC:2.7.10.1]
C    comp48429_c0_seq1|macrophage-stimulating; <a href="/dbget-bin/www_bget?ko:K05100">K05100</a>  MST1R, RON; macrophage-stimulating 1 receptor [EC:2.7.10.1]
C    comp129372_c0_seq1|macrophage-stimulating; <a href="/dbget-bin/www_bget?ko:K05100">K05100</a>  MST1R, RON; macrophage-stimulating 1 receptor [EC:2.7.10.1]
B  Musk family
C    comp137109_c1_seq1|skeletal; <a href="/dbget-bin/www_bget?ko:K05129">K05129</a>  MUSK; muscle, skeletal, receptor tyrosine kinase [EC:2.7.10.1]
C    comp145106_c1_seq7|skeletal; <a href="/dbget-bin/www_bget?ko:K05129">K05129</a>  MUSK; muscle, skeletal, receptor tyrosine kinase [EC:2.7.10.1]
C    comp145106_c1_seq10|skeletal; <a href="/dbget-bin/www_bget?ko:K05129">K05129</a>  MUSK; muscle, skeletal, receptor tyrosine kinase [EC:2.7.10.1]
C    comp145106_c1_seq23|skeletal; <a href="/dbget-bin/www_bget?ko:K05129">K05129</a>  MUSK; muscle, skeletal, receptor tyrosine kinase [EC:2.7.10.1]
C    comp145106_c1_seq27|skeletal; <a href="/dbget-bin/www_bget?ko:K05129">K05129</a>  MUSK; muscle, skeletal, receptor tyrosine kinase [EC:2.7.10.1]
C    comp145106_c1_seq28|skeletal; <a href="/dbget-bin/www_bget?ko:K05129">K05129</a>  MUSK; muscle, skeletal, receptor tyrosine kinase [EC:2.7.10.1]
C    comp145106_c1_seq30|skeletal; <a href="/dbget-bin/www_bget?ko:K05129">K05129</a>  MUSK; muscle, skeletal, receptor tyrosine kinase [EC:2.7.10.1]
C    comp145106_c1_seq35|skeletal; <a href="/dbget-bin/www_bget?ko:K05129">K05129</a>  MUSK; muscle, skeletal, receptor tyrosine kinase [EC:2.7.10.1]
C    comp145106_c1_seq37|skeletal; <a href="/dbget-bin/www_bget?ko:K05129">K05129</a>  MUSK; muscle, skeletal, receptor tyrosine kinase [EC:2.7.10.1]
C    comp145106_c1_seq39|skeletal; <a href="/dbget-bin/www_bget?ko:K05129">K05129</a>  MUSK; muscle, skeletal, receptor tyrosine kinase [EC:2.7.10.1]
C    comp145106_c1_seq41|skeletal; <a href="/dbget-bin/www_bget?ko:K05129">K05129</a>  MUSK; muscle, skeletal, receptor tyrosine kinase [EC:2.7.10.1]
C    comp145106_c1_seq47|skeletal; <a href="/dbget-bin/www_bget?ko:K05129">K05129</a>  MUSK; muscle, skeletal, receptor tyrosine kinase [EC:2.7.10.1]
B  PDGFR family
C    comp139692_c1_seq2|platelet-derived; <a href="/dbget-bin/www_bget?ko:K05089">K05089</a>  PDGFRB; platelet-derived growth factor receptor beta [EC:2.7.10.1]
C    comp139692_c1_seq8|platelet-derived; <a href="/dbget-bin/www_bget?ko:K05089">K05089</a>  PDGFRB; platelet-derived growth factor receptor beta [EC:2.7.10.1]
C    comp142181_c2_seq13|macrophage; <a href="/dbget-bin/www_bget?ko:K05090">K05090</a>  CSF1R, FMS; macrophage colony-stimulating factor 1 receptor [EC:2.7.10.1]
C    comp113795_c0_seq1|kit; <a href="/dbget-bin/www_bget?ko:K05091">K05091</a>  KIT, SCFR; proto-oncogene tyrosine-protein kinase Kit [EC:2.7.10.1]
C    comp142145_c0_seq2|fl; <a href="/dbget-bin/www_bget?ko:K05092">K05092</a>  FLT3, FLK2; fms-related tyrosine kinase 3 [EC:2.7.10.1]
C    comp142145_c0_seq16|fl; <a href="/dbget-bin/www_bget?ko:K05092">K05092</a>  FLT3, FLK2; fms-related tyrosine kinase 3 [EC:2.7.10.1]
B  PTK7 family
C    comp135201_c0_seq5|inactive; <a href="/dbget-bin/www_bget?ko:K05127">K05127</a>  PTK7, CCK4; PTK7 protein tyrosine kinase 7 [EC:2.7.10.1]
C    comp136425_c0_seq3|ptk7; <a href="/dbget-bin/www_bget?ko:K05127">K05127</a>  PTK7, CCK4; PTK7 protein tyrosine kinase 7 [EC:2.7.10.1]
B  Ret family
C    comp100391_c0_seq1|proto-oncogene; <a href="/dbget-bin/www_bget?ko:K05126">K05126</a>  RET; proto-oncogene tyrosine-protein kinase Ret [EC:2.7.10.1]
B  Ror family
C    comp134189_c0_seq1|tyrosine-protein; <a href="/dbget-bin/www_bget?ko:K05122">K05122</a>  ROR1, NTRKR1; receptor tyrosine kinase-like orphan receptor 1 [EC:2.7.10.1]
C    comp129439_c0_seq1|tyrosine-protein; <a href="/dbget-bin/www_bget?ko:K05123">K05123</a>  ROR2, NTRKR2; receptor tyrosine kinase-like orphan receptor 2 [EC:2.7.10.1]
B  PYK family
C    comp137447_c0_seq1|tyrosine-protein; <a href="/dbget-bin/www_bget?ko:K05128">K05128</a>  RYK; RYK receptor-like tyrosine kinase [EC:2.7.10.1]
C    comp137447_c0_seq2|tyrosine-protein; <a href="/dbget-bin/www_bget?ko:K05128">K05128</a>  RYK; RYK receptor-like tyrosine kinase [EC:2.7.10.1]
C    comp137447_c0_seq6|tyrosine-protein; <a href="/dbget-bin/www_bget?ko:K05128">K05128</a>  RYK; RYK receptor-like tyrosine kinase [EC:2.7.10.1]
C    comp137447_c0_seq7|tyrosine-protein; <a href="/dbget-bin/www_bget?ko:K05128">K05128</a>  RYK; RYK receptor-like tyrosine kinase [EC:2.7.10.1]
C    comp137447_c0_seq10|tyrosine-protein; <a href="/dbget-bin/www_bget?ko:K05128">K05128</a>  RYK; RYK receptor-like tyrosine kinase [EC:2.7.10.1]
C    comp137447_c0_seq11|ryk; <a href="/dbget-bin/www_bget?ko:K05128">K05128</a>  RYK; RYK receptor-like tyrosine kinase [EC:2.7.10.1]
C    comp137447_c0_seq12|tyrosine-protein; <a href="/dbget-bin/www_bget?ko:K05128">K05128</a>  RYK; RYK receptor-like tyrosine kinase [EC:2.7.10.1]
C    comp137447_c0_seq17|tyrosine-protein; <a href="/dbget-bin/www_bget?ko:K05128">K05128</a>  RYK; RYK receptor-like tyrosine kinase [EC:2.7.10.1]
B  Tie family
C    comp142175_c2_seq1|tyrosine-protein; <a href="/dbget-bin/www_bget?ko:K05120">K05120</a>  TIE1; tyrosine kinase receptor 1 [EC:2.7.10.1]
C    comp142175_c2_seq74|tyrosine-protein; <a href="/dbget-bin/www_bget?ko:K05120">K05120</a>  TIE1; tyrosine kinase receptor 1 [EC:2.7.10.1]
C    comp141446_c0_seq1|angiopoietin-1; <a href="/dbget-bin/www_bget?ko:K05121">K05121</a>  TEK, TIE2; endothelial-specific receptor tyrosine kinase [EC:2.7.10.1]
C    comp141446_c0_seq5|angiopoietin-1; <a href="/dbget-bin/www_bget?ko:K05121">K05121</a>  TEK, TIE2; endothelial-specific receptor tyrosine kinase [EC:2.7.10.1]
B  Trk family
C    comp129853_c0_seq2|bdnf; <a href="/dbget-bin/www_bget?ko:K04360">K04360</a>  NTRK2, TRKB; neurotrophic tyrosine kinase receptor type 2 [EC:2.7.10.1]
C    comp129853_c0_seq3|bdnf; <a href="/dbget-bin/www_bget?ko:K04360">K04360</a>  NTRK2, TRKB; neurotrophic tyrosine kinase receptor type 2 [EC:2.7.10.1]
C    comp145166_c1_seq17|bdnf; <a href="/dbget-bin/www_bget?ko:K04360">K04360</a>  NTRK2, TRKB; neurotrophic tyrosine kinase receptor type 2 [EC:2.7.10.1]
C    comp145166_c1_seq33|bdnf; <a href="/dbget-bin/www_bget?ko:K04360">K04360</a>  NTRK2, TRKB; neurotrophic tyrosine kinase receptor type 2 [EC:2.7.10.1]
B  VEGFR family
C    comp140916_c12_seq2|vascular; <a href="/dbget-bin/www_bget?ko:K05096">K05096</a>  FLT1, VEGFR1; FMS-like tyrosine kinase 1 [EC:2.7.10.1]
C    comp140916_c12_seq11|vascular; <a href="/dbget-bin/www_bget?ko:K05096">K05096</a>  FLT1, VEGFR1; FMS-like tyrosine kinase 1 [EC:2.7.10.1]
C    comp140916_c12_seq17|vascular; <a href="/dbget-bin/www_bget?ko:K05096">K05096</a>  FLT1, VEGFR1; FMS-like tyrosine kinase 1 [EC:2.7.10.1]
C    comp140916_c12_seq19|vascular; <a href="/dbget-bin/www_bget?ko:K05096">K05096</a>  FLT1, VEGFR1; FMS-like tyrosine kinase 1 [EC:2.7.10.1]
C    comp145559_c0_seq4|vascular; <a href="/dbget-bin/www_bget?ko:K05096">K05096</a>  FLT1, VEGFR1; FMS-like tyrosine kinase 1 [EC:2.7.10.1]
C    comp145559_c0_seq12|vascular; <a href="/dbget-bin/www_bget?ko:K05096">K05096</a>  FLT1, VEGFR1; FMS-like tyrosine kinase 1 [EC:2.7.10.1]
C    comp145559_c0_seq27|vascular; <a href="/dbget-bin/www_bget?ko:K05096">K05096</a>  FLT1, VEGFR1; FMS-like tyrosine kinase 1 [EC:2.7.10.1]
C    comp142917_c3_seq15|vascular; <a href="/dbget-bin/www_bget?ko:K05097">K05097</a>  FLT4, VEGFR3; FMS-like tyrosine kinase 4 [EC:2.7.10.1]
C    comp142917_c3_seq23|vascular; <a href="/dbget-bin/www_bget?ko:K05097">K05097</a>  FLT4, VEGFR3; FMS-like tyrosine kinase 4 [EC:2.7.10.1]
C    comp142917_c3_seq55; <a href="/dbget-bin/www_bget?ko:K05097">K05097</a>  FLT4, VEGFR3; FMS-like tyrosine kinase 4 [EC:2.7.10.1]
C    comp137772_c0_seq6|vascular; <a href="/dbget-bin/www_bget?ko:K05098">K05098</a>  KDR, VEGFR2; kinase insert domain protein receptor [EC:2.7.10.1]
B  Etk/wzc family
#
A<b>Histidine protein kinases</b>
B  OmpR family
B  NarL family
B  Spo family
B  CitB family
B  LytT family
B  AgrA family
B  NtrC family
B  CheA family
B  Cell cycle family
B  Lux family
B  LuxR family
B  Other families
!
#<hr>
#<b>[ <a href="/kegg/brite.html">BRITE</a> | <a href="/kegg/kegg2.html">KEGG2</a> | <a href="/kegg/">KEGG</a> ]</b><br>
#Last updated: February 28, 2013
#<br>Classification taken and modified from <a href="http://www.ncbi.nlm.nih.gov/pubmed/12734000">Hanks (2003)</a>
