# Supplementary material for: Characterization of the transcriptome of fast and slow muscle myotomal fibres in the pacu (Piaractus mesopotamicus)
Source: BMC Genomics. 2015 Mar 14;16(1):182. doi: 10.1186/s12864-015-1423-6 (PMC4372171; doi:10.1186/s12864-015-1423-6)
Supplement: Additional file 2: — KEEG Automatic Annotation Sever results. Hierarchical information of the sequences from annotated transcriptome mapped to the KEGG pathways maps using the automatic annotation tool KAAS [54]. [file 12864_2015_1423_MOESM2_ESM.zip › hier/q01002.keg]

+C	Peptidase
#<h2><a href="/kegg/kegg2.html"><img src="/Fig/bget/kegg3.gif" align="middle" border=0></a>&nbsp; Peptidases</h2>
#<!---
#ENTRY       ko01002
#DEFINITION  Peptidases Pacu_blasted
#--->
!
A<b>Aspartic Peptidases</b>
B  Family A1: pepsin family
C    comp138005_c4_seq6|beta-site; <a href="/dbget-bin/www_bget?ko:K07747">K07747</a>  BACE2; beta-site APP-cleaving enzyme 2 (memapsin 1) [EC:3.4.23.45]
C    comp138005_c4_seq7|beta-site; <a href="/dbget-bin/www_bget?ko:K07747">K07747</a>  BACE2; beta-site APP-cleaving enzyme 2 (memapsin 1) [EC:3.4.23.45]
C    comp138005_c4_seq8|beta-site; <a href="/dbget-bin/www_bget?ko:K07747">K07747</a>  BACE2; beta-site APP-cleaving enzyme 2 (memapsin 1) [EC:3.4.23.45]
C    comp138005_c4_seq19|beta-site; <a href="/dbget-bin/www_bget?ko:K07747">K07747</a>  BACE2; beta-site APP-cleaving enzyme 2 (memapsin 1) [EC:3.4.23.45]
C    comp138005_c4_seq24|beta-site; <a href="/dbget-bin/www_bget?ko:K07747">K07747</a>  BACE2; beta-site APP-cleaving enzyme 2 (memapsin 1) [EC:3.4.23.45]
C    comp138005_c4_seq26|beta-site; <a href="/dbget-bin/www_bget?ko:K07747">K07747</a>  BACE2; beta-site APP-cleaving enzyme 2 (memapsin 1) [EC:3.4.23.45]
C    comp138005_c4_seq35|beta-site; <a href="/dbget-bin/www_bget?ko:K07747">K07747</a>  BACE2; beta-site APP-cleaving enzyme 2 (memapsin 1) [EC:3.4.23.45]
C    comp141635_c2_seq12|cathepsin; <a href="/dbget-bin/www_bget?ko:K01379">K01379</a>  CTSD; cathepsin D [EC:3.4.23.5]
C    comp144238_c0_seq10|cathepsin; <a href="/dbget-bin/www_bget?ko:K01379">K01379</a>  CTSD; cathepsin D [EC:3.4.23.5]
C    comp144238_c0_seq22|cathepsin; <a href="/dbget-bin/www_bget?ko:K01379">K01379</a>  CTSD; cathepsin D [EC:3.4.23.5]
C    comp144238_c0_seq26|cathepsin; <a href="/dbget-bin/www_bget?ko:K01379">K01379</a>  CTSD; cathepsin D [EC:3.4.23.5]
B  Family A5: thermopsin family
B  Family A8: signal peptidase II family
B  Family A22: presenilin family
C    comp139891_c0_seq6|presenilin; <a href="/dbget-bin/www_bget?ko:K04505">K04505</a>  PSEN1, PS1; presenilin 1 [EC:3.4.23.-]
C    comp139891_c0_seq10|presenilin; <a href="/dbget-bin/www_bget?ko:K04505">K04505</a>  PSEN1, PS1; presenilin 1 [EC:3.4.23.-]
C    comp139887_c0_seq4|presenilin-2; <a href="/dbget-bin/www_bget?ko:K04522">K04522</a>  PSEN2, PS2; presenilin 2 [EC:3.4.23.-]
C    comp139887_c0_seq8|presenilin-2; <a href="/dbget-bin/www_bget?ko:K04522">K04522</a>  PSEN2, PS2; presenilin 2 [EC:3.4.23.-]
C    comp139887_c0_seq16|presenilin-2; <a href="/dbget-bin/www_bget?ko:K04522">K04522</a>  PSEN2, PS2; presenilin 2 [EC:3.4.23.-]
C    comp140792_c2_seq3|minor; <a href="/dbget-bin/www_bget?ko:K09595">K09595</a>  HM13; minor histocompatibility antigen H13 [EC:3.4.23.-]
C    comp140792_c2_seq18|minor; <a href="/dbget-bin/www_bget?ko:K09595">K09595</a>  HM13; minor histocompatibility antigen H13 [EC:3.4.23.-]
C    comp140792_c2_seq21|minor; <a href="/dbget-bin/www_bget?ko:K09595">K09595</a>  HM13; minor histocompatibility antigen H13 [EC:3.4.23.-]
C    comp140792_c2_seq27|minor; <a href="/dbget-bin/www_bget?ko:K09595">K09595</a>  HM13; minor histocompatibility antigen H13 [EC:3.4.23.-]
C    comp140792_c2_seq34|minor; <a href="/dbget-bin/www_bget?ko:K09595">K09595</a>  HM13; minor histocompatibility antigen H13 [EC:3.4.23.-]
C    comp137987_c0_seq6|signal; <a href="/dbget-bin/www_bget?ko:K09596">K09596</a>  SPPL2A; signal peptide peptidase-like 2A [EC:3.4.23.-]
C    comp137987_c0_seq7|signal; <a href="/dbget-bin/www_bget?ko:K09596">K09596</a>  SPPL2A; signal peptide peptidase-like 2A [EC:3.4.23.-]
C    comp140127_c0_seq3|signal; <a href="/dbget-bin/www_bget?ko:K09597">K09597</a>  SPPL2B; signal peptide peptidase-like 2B [EC:3.4.23.-]
C    comp140127_c0_seq7|signal; <a href="/dbget-bin/www_bget?ko:K09597">K09597</a>  SPPL2B; signal peptide peptidase-like 2B [EC:3.4.23.-]
C    comp142044_c3_seq1|signal; <a href="/dbget-bin/www_bget?ko:K09598">K09598</a>  SPPL3; signal peptide peptidase-like 3 [EC:3.4.23.-]
B  Family A24: type IV prepilin peptidase family
B  Family A25: gpr protease family
B  Family A26: omptin family
B  Family A31: HybD endopeptidase family
#
A<b>Cysteine Peptidases</b>
B  Family C1: papain family
C    comp136190_c2_seq4|cathepsin; <a href="/dbget-bin/www_bget?ko:K01363">K01363</a>  CTSB; cathepsin B [EC:3.4.22.1]
C    comp136190_c2_seq11|cathepsin; <a href="/dbget-bin/www_bget?ko:K01363">K01363</a>  CTSB; cathepsin B [EC:3.4.22.1]
C    comp137882_c0_seq4|cathepsin; <a href="/dbget-bin/www_bget?ko:K01275">K01275</a>  CTSC; cathepsin C [EC:3.4.14.1]
C    comp137882_c0_seq5|cathepsin; <a href="/dbget-bin/www_bget?ko:K01275">K01275</a>  CTSC; cathepsin C [EC:3.4.14.1]
C    comp137882_c0_seq7|cathepsin; <a href="/dbget-bin/www_bget?ko:K01275">K01275</a>  CTSC; cathepsin C [EC:3.4.14.1]
C    comp137882_c0_seq9|cathepsin; <a href="/dbget-bin/www_bget?ko:K01275">K01275</a>  CTSC; cathepsin C [EC:3.4.14.1]
C    comp137882_c0_seq12|dipeptidyl; <a href="/dbget-bin/www_bget?ko:K01275">K01275</a>  CTSC; cathepsin C [EC:3.4.14.1]
C    comp137882_c0_seq13|cathepsin; <a href="/dbget-bin/www_bget?ko:K01275">K01275</a>  CTSC; cathepsin C [EC:3.4.14.1]
C    comp137882_c0_seq16|cathepsin; <a href="/dbget-bin/www_bget?ko:K01275">K01275</a>  CTSC; cathepsin C [EC:3.4.14.1]
C    comp137882_c0_seq19|cathepsin; <a href="/dbget-bin/www_bget?ko:K01275">K01275</a>  CTSC; cathepsin C [EC:3.4.14.1]
C    comp137882_c0_seq20|dipeptidyl; <a href="/dbget-bin/www_bget?ko:K01275">K01275</a>  CTSC; cathepsin C [EC:3.4.14.1]
C    comp140583_c0_seq3|cathepsin; <a href="/dbget-bin/www_bget?ko:K01373">K01373</a>  CTSF; cathepsin F [EC:3.4.22.41]
C    comp140583_c0_seq6|cathepsin; <a href="/dbget-bin/www_bget?ko:K01373">K01373</a>  CTSF; cathepsin F [EC:3.4.22.41]
C    comp142652_c6_seq3|cathepsin; <a href="/dbget-bin/www_bget?ko:K01366">K01366</a>  CTSH; cathepsin H [EC:3.4.22.16]
C    comp142652_c6_seq19|cathepsin; <a href="/dbget-bin/www_bget?ko:K01366">K01366</a>  CTSH; cathepsin H [EC:3.4.22.16]
C    comp130568_c0_seq1|cathepsin; <a href="/dbget-bin/www_bget?ko:K01371">K01371</a>  CTSK; cathepsin K [EC:3.4.22.38]
C    comp114540_c0_seq1|cathepsin; <a href="/dbget-bin/www_bget?ko:K01365">K01365</a>  CTSL; cathepsin L [EC:3.4.22.15]
C    comp144361_c0_seq1|cathepsin; <a href="/dbget-bin/www_bget?ko:K01365">K01365</a>  CTSL; cathepsin L [EC:3.4.22.15]
C    comp144361_c0_seq3|cathepsin; <a href="/dbget-bin/www_bget?ko:K01365">K01365</a>  CTSL; cathepsin L [EC:3.4.22.15]
C    comp144361_c0_seq4|cathepsin; <a href="/dbget-bin/www_bget?ko:K01365">K01365</a>  CTSL; cathepsin L [EC:3.4.22.15]
C    comp144361_c0_seq23|cathepsin; <a href="/dbget-bin/www_bget?ko:K01365">K01365</a>  CTSL; cathepsin L [EC:3.4.22.15]
C    comp140583_c0_seq2|cathepsin; <a href="/dbget-bin/www_bget?ko:K01374">K01374</a>  CTSO; cathepsin O [EC:3.4.22.42]
C    comp140583_c0_seq7|cathepsin; <a href="/dbget-bin/www_bget?ko:K01374">K01374</a>  CTSO; cathepsin O [EC:3.4.22.42]
C    comp140583_c0_seq10|cathepsin; <a href="/dbget-bin/www_bget?ko:K01374">K01374</a>  CTSO; cathepsin O [EC:3.4.22.42]
C    comp140583_c0_seq14|cathepsin; <a href="/dbget-bin/www_bget?ko:K01374">K01374</a>  CTSO; cathepsin O [EC:3.4.22.42]
C    comp133423_c0_seq2|cathepsin; <a href="/dbget-bin/www_bget?ko:K01368">K01368</a>  CTSS; cathepsin S [EC:3.4.22.27]
C    comp133423_c0_seq3|cathepsin; <a href="/dbget-bin/www_bget?ko:K01368">K01368</a>  CTSS; cathepsin S [EC:3.4.22.27]
C    comp136564_c0_seq15|cathepsin; <a href="/dbget-bin/www_bget?ko:K01368">K01368</a>  CTSS; cathepsin S [EC:3.4.22.27]
C    comp135098_c0_seq4|cathepsin; <a href="/dbget-bin/www_bget?ko:K08568">K08568</a>  CTSZ; cathepsin X [EC:3.4.18.1]
C    comp135098_c0_seq6|cathepsin; <a href="/dbget-bin/www_bget?ko:K08568">K08568</a>  CTSZ; cathepsin X [EC:3.4.18.1]
C    comp127981_c0_seq1|bleomycin; <a href="/dbget-bin/www_bget?ko:K01372">K01372</a>  E3.4.22.40, pepC; bleomycin hydrolase [EC:3.4.22.40]
C    comp127981_c0_seq2|bleomycin; <a href="/dbget-bin/www_bget?ko:K01372">K01372</a>  E3.4.22.40, pepC; bleomycin hydrolase [EC:3.4.22.40]
C    comp127981_c0_seq3|bleomycin; <a href="/dbget-bin/www_bget?ko:K01372">K01372</a>  E3.4.22.40, pepC; bleomycin hydrolase [EC:3.4.22.40]
B  Family C2: calpain family
C    comp139002_c0_seq68|calpain; <a href="/dbget-bin/www_bget?ko:K01367">K01367</a>  CAPN1; calpain-1 [EC:3.4.22.52]
C    comp142755_c2_seq32|calpain; <a href="/dbget-bin/www_bget?ko:K01367">K01367</a>  CAPN1; calpain-1 [EC:3.4.22.52]
C    comp142755_c2_seq40|calpain; <a href="/dbget-bin/www_bget?ko:K01367">K01367</a>  CAPN1; calpain-1 [EC:3.4.22.52]
C    comp142755_c2_seq43|calpain; <a href="/dbget-bin/www_bget?ko:K01367">K01367</a>  CAPN1; calpain-1 [EC:3.4.22.52]
C    comp142755_c2_seq51|calpain; <a href="/dbget-bin/www_bget?ko:K01367">K01367</a>  CAPN1; calpain-1 [EC:3.4.22.52]
C    comp142755_c2_seq59|calpain; <a href="/dbget-bin/www_bget?ko:K01367">K01367</a>  CAPN1; calpain-1 [EC:3.4.22.52]
C    comp142755_c2_seq80|calpain; <a href="/dbget-bin/www_bget?ko:K01367">K01367</a>  CAPN1; calpain-1 [EC:3.4.22.52]
C    comp142755_c2_seq85|calpain; <a href="/dbget-bin/www_bget?ko:K01367">K01367</a>  CAPN1; calpain-1 [EC:3.4.22.52]
C    comp142755_c2_seq93|calpain; <a href="/dbget-bin/www_bget?ko:K01367">K01367</a>  CAPN1; calpain-1 [EC:3.4.22.52]
C    comp132542_c0_seq1|calpain; <a href="/dbget-bin/www_bget?ko:K08574">K08574</a>  CAPN5; calpain-5 [EC:3.4.22.-]
C    comp140685_c1_seq3|calpain-7; <a href="/dbget-bin/www_bget?ko:K08576">K08576</a>  CAPN7; calpain-7 [EC:3.4.22.-]
C    comp140685_c1_seq6|calpain-7; <a href="/dbget-bin/www_bget?ko:K08576">K08576</a>  CAPN7; calpain-7 [EC:3.4.22.-]
C    comp120698_c0_seq2|calpain; <a href="/dbget-bin/www_bget?ko:K08578">K08578</a>  CAPN9; calpain-9 [EC:3.4.22.-]
C    comp135078_c0_seq1|calpain-10; <a href="/dbget-bin/www_bget?ko:K08579">K08579</a>  CAPN10; calpain-10 [EC:3.4.22.-]
C    comp135078_c0_seq3|calpain; <a href="/dbget-bin/www_bget?ko:K08579">K08579</a>  CAPN10; calpain-10 [EC:3.4.22.-]
C    comp142839_c5_seq6|calpain-15; <a href="/dbget-bin/www_bget?ko:K08582">K08582</a>  CAPN15; calpain-15 [EC:3.4.22.-]
C    comp142839_c5_seq7|calpain-15; <a href="/dbget-bin/www_bget?ko:K08582">K08582</a>  CAPN15; calpain-15 [EC:3.4.22.-]
C    comp142839_c5_seq9|calpain-15; <a href="/dbget-bin/www_bget?ko:K08582">K08582</a>  CAPN15; calpain-15 [EC:3.4.22.-]
C    comp143647_c3_seq3|calpain; <a href="/dbget-bin/www_bget?ko:K08583">K08583</a>  CAPNS1, CAPN4; calpain, small subunit 1
B  Family C10: streptopain family
B  Family C11: clostripain family
B  Family C12: ubiquitin C-terminal hydrolase family
C    comp136478_c0_seq2|ubiquitin; <a href="/dbget-bin/www_bget?ko:K05611">K05611</a>  UCHL1; ubiquitin carboxyl-terminal hydrolase L1 [EC:3.4.19.12]
C    comp136478_c0_seq7|ubiquitin; <a href="/dbget-bin/www_bget?ko:K05611">K05611</a>  UCHL1; ubiquitin carboxyl-terminal hydrolase L1 [EC:3.4.19.12]
C    comp140239_c2_seq3|ubiquitin; <a href="/dbget-bin/www_bget?ko:K05609">K05609</a>  UCHL3, YUH1; ubiquitin carboxyl-terminal hydrolase L3 [EC:3.4.19.12]
C    comp140239_c2_seq8|ubiquitin; <a href="/dbget-bin/www_bget?ko:K05609">K05609</a>  UCHL3, YUH1; ubiquitin carboxyl-terminal hydrolase L3 [EC:3.4.19.12]
C    comp140239_c2_seq10|ubiquitin; <a href="/dbget-bin/www_bget?ko:K05609">K05609</a>  UCHL3, YUH1; ubiquitin carboxyl-terminal hydrolase L3 [EC:3.4.19.12]
C    comp145101_c3_seq2|ubiquitin; <a href="/dbget-bin/www_bget?ko:K08588">K08588</a>  BAP1, UCHL2; ubiquitin carboxyl-terminal hydrolase BAP1 [EC:3.4.19.12]
C    comp138285_c0_seq4|ubiquitin; <a href="/dbget-bin/www_bget?ko:K05610">K05610</a>  UCHL5, UCH37; ubiquitin carboxyl-terminal hydrolase L5 [EC:3.4.19.12]
C    comp138285_c0_seq6|ubiquitin; <a href="/dbget-bin/www_bget?ko:K05610">K05610</a>  UCHL5, UCH37; ubiquitin carboxyl-terminal hydrolase L5 [EC:3.4.19.12]
B  Family C13: legumain family
C    comp138193_c0_seq7|legumain; <a href="/dbget-bin/www_bget?ko:K01369">K01369</a>  LGMN; legumain [EC:3.4.22.34]
B  Family C14: caspase family
C    comp140845_c0_seq8|caspase; <a href="/dbget-bin/www_bget?ko:K01370">K01370</a>  CASP1; caspase 1 [EC:3.4.22.36]
C    comp140845_c0_seq11|caspase; <a href="/dbget-bin/www_bget?ko:K01370">K01370</a>  CASP1; caspase 1 [EC:3.4.22.36]
C    comp125623_c0_seq1|caspase-2; <a href="/dbget-bin/www_bget?ko:K02186">K02186</a>  CASP2; caspase 2 [EC:3.4.22.55]
C    comp125623_c1_seq1|caspase-2; <a href="/dbget-bin/www_bget?ko:K02186">K02186</a>  CASP2; caspase 2 [EC:3.4.22.55]
C    comp125623_c1_seq2|caspase-2; <a href="/dbget-bin/www_bget?ko:K02186">K02186</a>  CASP2; caspase 2 [EC:3.4.22.55]
C    comp135546_c0_seq1|caspase-3; <a href="/dbget-bin/www_bget?ko:K02187">K02187</a>  CASP3; caspase 3 [EC:3.4.22.56]
C    comp142824_c2_seq6|caspase-3; <a href="/dbget-bin/www_bget?ko:K02187">K02187</a>  CASP3; caspase 3 [EC:3.4.22.56]
C    comp142824_c2_seq9|caspase-3; <a href="/dbget-bin/www_bget?ko:K02187">K02187</a>  CASP3; caspase 3 [EC:3.4.22.56]
C    comp142824_c2_seq17|caspase-3; <a href="/dbget-bin/www_bget?ko:K02187">K02187</a>  CASP3; caspase 3 [EC:3.4.22.56]
C    comp142824_c2_seq20|caspase-3; <a href="/dbget-bin/www_bget?ko:K02187">K02187</a>  CASP3; caspase 3 [EC:3.4.22.56]
C    comp142824_c2_seq33|caspase-3; <a href="/dbget-bin/www_bget?ko:K02187">K02187</a>  CASP3; caspase 3 [EC:3.4.22.56]
C    comp142824_c2_seq39|caspase-3; <a href="/dbget-bin/www_bget?ko:K02187">K02187</a>  CASP3; caspase 3 [EC:3.4.22.56]
C    comp141278_c1_seq9|caspase; <a href="/dbget-bin/www_bget?ko:K04396">K04396</a>  CASP6; caspase 6 [EC:3.4.22.59]
C    comp142824_c2_seq1|caspase-3; <a href="/dbget-bin/www_bget?ko:K04397">K04397</a>  CASP7; caspase 7 [EC:3.4.22.60]
C    comp142824_c2_seq7|caspase-3; <a href="/dbget-bin/www_bget?ko:K04397">K04397</a>  CASP7; caspase 7 [EC:3.4.22.60]
C    comp142824_c2_seq26|caspase-3; <a href="/dbget-bin/www_bget?ko:K04397">K04397</a>  CASP7; caspase 7 [EC:3.4.22.60]
C    comp145202_c1_seq7|caspase-7; <a href="/dbget-bin/www_bget?ko:K04397">K04397</a>  CASP7; caspase 7 [EC:3.4.22.60]
C    comp145202_c1_seq18|caspase-7; <a href="/dbget-bin/www_bget?ko:K04397">K04397</a>  CASP7; caspase 7 [EC:3.4.22.60]
C    comp145202_c1_seq25|caspase-7; <a href="/dbget-bin/www_bget?ko:K04397">K04397</a>  CASP7; caspase 7 [EC:3.4.22.60]
C    comp145202_c1_seq36|caspase-7; <a href="/dbget-bin/www_bget?ko:K04397">K04397</a>  CASP7; caspase 7 [EC:3.4.22.60]
C    comp145202_c1_seq37|caspase-7; <a href="/dbget-bin/www_bget?ko:K04397">K04397</a>  CASP7; caspase 7 [EC:3.4.22.60]
C    comp145202_c1_seq43|caspase; <a href="/dbget-bin/www_bget?ko:K04397">K04397</a>  CASP7; caspase 7 [EC:3.4.22.60]
C    comp145202_c1_seq45|caspase-7; <a href="/dbget-bin/www_bget?ko:K04397">K04397</a>  CASP7; caspase 7 [EC:3.4.22.60]
C    comp145202_c1_seq46|caspase-7; <a href="/dbget-bin/www_bget?ko:K04397">K04397</a>  CASP7; caspase 7 [EC:3.4.22.60]
C    comp145202_c1_seq47|caspase-7; <a href="/dbget-bin/www_bget?ko:K04397">K04397</a>  CASP7; caspase 7 [EC:3.4.22.60]
C    comp145202_c1_seq53|caspase-7; <a href="/dbget-bin/www_bget?ko:K04397">K04397</a>  CASP7; caspase 7 [EC:3.4.22.60]
C    comp145202_c1_seq59|caspase-7; <a href="/dbget-bin/www_bget?ko:K04397">K04397</a>  CASP7; caspase 7 [EC:3.4.22.60]
C    comp139204_c0_seq2|caspase-8; <a href="/dbget-bin/www_bget?ko:K04398">K04398</a>  CASP8; caspase 8 [EC:3.4.22.61]
C    comp137331_c1_seq1|caspase; <a href="/dbget-bin/www_bget?ko:K04399">K04399</a>  CASP9; caspase 9 [EC:3.4.22.62]
C    comp137331_c1_seq5|caspase-9; <a href="/dbget-bin/www_bget?ko:K04399">K04399</a>  CASP9; caspase 9 [EC:3.4.22.62]
C    comp137331_c1_seq9|caspase-9; <a href="/dbget-bin/www_bget?ko:K04399">K04399</a>  CASP9; caspase 9 [EC:3.4.22.62]
C    comp137331_c1_seq13|caspase; <a href="/dbget-bin/www_bget?ko:K04399">K04399</a>  CASP9; caspase 9 [EC:3.4.22.62]
C    comp137331_c1_seq14|caspase-9; <a href="/dbget-bin/www_bget?ko:K04399">K04399</a>  CASP9; caspase 9 [EC:3.4.22.62]
C    comp137331_c1_seq16|caspase; <a href="/dbget-bin/www_bget?ko:K04399">K04399</a>  CASP9; caspase 9 [EC:3.4.22.62]
C    comp145202_c1_seq4|caspase; <a href="/dbget-bin/www_bget?ko:K04400">K04400</a>  CASP10; caspase 10 [EC:3.4.22.63]
C    comp145202_c1_seq19|caspase; <a href="/dbget-bin/www_bget?ko:K04400">K04400</a>  CASP10; caspase 10 [EC:3.4.22.63]
C    comp145202_c1_seq24|caspase; <a href="/dbget-bin/www_bget?ko:K04400">K04400</a>  CASP10; caspase 10 [EC:3.4.22.63]
C    comp135195_c0_seq5|mucosa; <a href="/dbget-bin/www_bget?ko:K07369">K07369</a>  MALT1; mucosa-associated lymphoid tissue lymphoma translocation protein 1 [EC:3.4.22.-]
C    comp141985_c2_seq9|mucosa; <a href="/dbget-bin/www_bget?ko:K07369">K07369</a>  MALT1; mucosa-associated lymphoid tissue lymphoma translocation protein 1 [EC:3.4.22.-]
C    comp141985_c2_seq15|mucosa; <a href="/dbget-bin/www_bget?ko:K07369">K07369</a>  MALT1; mucosa-associated lymphoid tissue lymphoma translocation protein 1 [EC:3.4.22.-]
C    comp144146_c2_seq1; <a href="/dbget-bin/www_bget?ko:K07369">K07369</a>  MALT1; mucosa-associated lymphoid tissue lymphoma translocation protein 1 [EC:3.4.22.-]
C    comp144146_c2_seq5|mucosa-associated; <a href="/dbget-bin/www_bget?ko:K07369">K07369</a>  MALT1; mucosa-associated lymphoid tissue lymphoma translocation protein 1 [EC:3.4.22.-]
C    comp144146_c2_seq6|mucosa-associated; <a href="/dbget-bin/www_bget?ko:K07369">K07369</a>  MALT1; mucosa-associated lymphoid tissue lymphoma translocation protein 1 [EC:3.4.22.-]
C    comp144146_c2_seq8|mucosa-associated; <a href="/dbget-bin/www_bget?ko:K07369">K07369</a>  MALT1; mucosa-associated lymphoid tissue lymphoma translocation protein 1 [EC:3.4.22.-]
C    comp144146_c2_seq10; <a href="/dbget-bin/www_bget?ko:K07369">K07369</a>  MALT1; mucosa-associated lymphoid tissue lymphoma translocation protein 1 [EC:3.4.22.-]
C    comp144146_c2_seq19|mucosa-associated; <a href="/dbget-bin/www_bget?ko:K07369">K07369</a>  MALT1; mucosa-associated lymphoid tissue lymphoma translocation protein 1 [EC:3.4.22.-]
C    comp137036_c0_seq2|casp8; <a href="/dbget-bin/www_bget?ko:K04724">K04724</a>  CFLAR, FLIP; CASP8 and FADD-like apoptosis regulator
C    comp137036_c0_seq10|casp8; <a href="/dbget-bin/www_bget?ko:K04724">K04724</a>  CFLAR, FLIP; CASP8 and FADD-like apoptosis regulator
C    comp137036_c0_seq12|casp8; <a href="/dbget-bin/www_bget?ko:K04724">K04724</a>  CFLAR, FLIP; CASP8 and FADD-like apoptosis regulator
C    comp137036_c0_seq13|casp8; <a href="/dbget-bin/www_bget?ko:K04724">K04724</a>  CFLAR, FLIP; CASP8 and FADD-like apoptosis regulator
C    comp141676_c0_seq4|casp8; <a href="/dbget-bin/www_bget?ko:K04724">K04724</a>  CFLAR, FLIP; CASP8 and FADD-like apoptosis regulator
C    comp141676_c0_seq10|casp8; <a href="/dbget-bin/www_bget?ko:K04724">K04724</a>  CFLAR, FLIP; CASP8 and FADD-like apoptosis regulator
C    comp141676_c0_seq15|casp8; <a href="/dbget-bin/www_bget?ko:K04724">K04724</a>  CFLAR, FLIP; CASP8 and FADD-like apoptosis regulator
C    comp141676_c0_seq17|casp8; <a href="/dbget-bin/www_bget?ko:K04724">K04724</a>  CFLAR, FLIP; CASP8 and FADD-like apoptosis regulator
C    comp141676_c3_seq4|casp8; <a href="/dbget-bin/www_bget?ko:K04724">K04724</a>  CFLAR, FLIP; CASP8 and FADD-like apoptosis regulator
C    comp141676_c3_seq13|casp8; <a href="/dbget-bin/www_bget?ko:K04724">K04724</a>  CFLAR, FLIP; CASP8 and FADD-like apoptosis regulator
B  Family C15: pyroglutamyl peptidase I family
C    comp138598_c2_seq2|pyroglutamyl-peptidase; <a href="/dbget-bin/www_bget?ko:K01304">K01304</a>  E3.4.19.3, pcp; pyroglutamyl-peptidase [EC:3.4.19.3]
B  Family C19: ubiquitin-specific protease family
C    comp140552_c1_seq2|ubiquitin; <a href="/dbget-bin/www_bget?ko:K11836">K11836</a>  USP5_13, UBP14; ubiquitin carboxyl-terminal hydrolase 5/13 [EC:3.1.2.15]
C    comp140552_c1_seq12|ubiquitin; <a href="/dbget-bin/www_bget?ko:K11836">K11836</a>  USP5_13, UBP14; ubiquitin carboxyl-terminal hydrolase 5/13 [EC:3.1.2.15]
C    comp142689_c0_seq1|ubiquitin; <a href="/dbget-bin/www_bget?ko:K11836">K11836</a>  USP5_13, UBP14; ubiquitin carboxyl-terminal hydrolase 5/13 [EC:3.1.2.15]
C    comp142689_c0_seq25|ubiquitin; <a href="/dbget-bin/www_bget?ko:K11836">K11836</a>  USP5_13, UBP14; ubiquitin carboxyl-terminal hydrolase 5/13 [EC:3.1.2.15]
C    comp142689_c0_seq26|ubiquitin; <a href="/dbget-bin/www_bget?ko:K11836">K11836</a>  USP5_13, UBP14; ubiquitin carboxyl-terminal hydrolase 5/13 [EC:3.1.2.15]
C    comp142689_c0_seq30|ubiquitin; <a href="/dbget-bin/www_bget?ko:K11836">K11836</a>  USP5_13, UBP14; ubiquitin carboxyl-terminal hydrolase 5/13 [EC:3.1.2.15]
C    comp142689_c0_seq33|ubiquitin; <a href="/dbget-bin/www_bget?ko:K11836">K11836</a>  USP5_13, UBP14; ubiquitin carboxyl-terminal hydrolase 5/13 [EC:3.1.2.15]
C    comp142689_c0_seq40|ubiquitin; <a href="/dbget-bin/www_bget?ko:K11836">K11836</a>  USP5_13, UBP14; ubiquitin carboxyl-terminal hydrolase 5/13 [EC:3.1.2.15]
C    comp142689_c0_seq41|ubiquitin; <a href="/dbget-bin/www_bget?ko:K11836">K11836</a>  USP5_13, UBP14; ubiquitin carboxyl-terminal hydrolase 5/13 [EC:3.1.2.15]
C    comp142689_c0_seq48|ubiquitin; <a href="/dbget-bin/www_bget?ko:K11836">K11836</a>  USP5_13, UBP14; ubiquitin carboxyl-terminal hydrolase 5/13 [EC:3.1.2.15]
C    comp142689_c0_seq56|ubiquitin; <a href="/dbget-bin/www_bget?ko:K11836">K11836</a>  USP5_13, UBP14; ubiquitin carboxyl-terminal hydrolase 5/13 [EC:3.1.2.15]
C    comp142689_c0_seq59|ubiquitin; <a href="/dbget-bin/www_bget?ko:K11836">K11836</a>  USP5_13, UBP14; ubiquitin carboxyl-terminal hydrolase 5/13 [EC:3.1.2.15]
C    comp142689_c0_seq63|ubiquitin; <a href="/dbget-bin/www_bget?ko:K11836">K11836</a>  USP5_13, UBP14; ubiquitin carboxyl-terminal hydrolase 5/13 [EC:3.1.2.15]
C    comp142689_c0_seq64|ubiquitin; <a href="/dbget-bin/www_bget?ko:K11836">K11836</a>  USP5_13, UBP14; ubiquitin carboxyl-terminal hydrolase 5/13 [EC:3.1.2.15]
C    comp142689_c0_seq66|ubiquitin; <a href="/dbget-bin/www_bget?ko:K11836">K11836</a>  USP5_13, UBP14; ubiquitin carboxyl-terminal hydrolase 5/13 [EC:3.1.2.15]
C    comp142689_c0_seq73|ubiquitin; <a href="/dbget-bin/www_bget?ko:K11836">K11836</a>  USP5_13, UBP14; ubiquitin carboxyl-terminal hydrolase 5/13 [EC:3.1.2.15]
C    comp142689_c0_seq77|ubiquitin; <a href="/dbget-bin/www_bget?ko:K11836">K11836</a>  USP5_13, UBP14; ubiquitin carboxyl-terminal hydrolase 5/13 [EC:3.1.2.15]
C    comp142689_c0_seq86|ubiquitin; <a href="/dbget-bin/www_bget?ko:K11836">K11836</a>  USP5_13, UBP14; ubiquitin carboxyl-terminal hydrolase 5/13 [EC:3.1.2.15]
C    comp142689_c0_seq93|ubiquitin; <a href="/dbget-bin/www_bget?ko:K11836">K11836</a>  USP5_13, UBP14; ubiquitin carboxyl-terminal hydrolase 5/13 [EC:3.1.2.15]
C    comp142689_c0_seq100|ubiquitin; <a href="/dbget-bin/www_bget?ko:K11836">K11836</a>  USP5_13, UBP14; ubiquitin carboxyl-terminal hydrolase 5/13 [EC:3.1.2.15]
C    comp138225_c0_seq1|ubiquitin; <a href="/dbget-bin/www_bget?ko:K11837">K11837</a>  USP6_32; ubiquitin carboxyl-terminal hydrolase 6/32 [EC:3.1.2.15]
C    comp138225_c0_seq39|ubiquitin; <a href="/dbget-bin/www_bget?ko:K11837">K11837</a>  USP6_32; ubiquitin carboxyl-terminal hydrolase 6/32 [EC:3.1.2.15]
C    comp138225_c0_seq40|ubiquitin; <a href="/dbget-bin/www_bget?ko:K11837">K11837</a>  USP6_32; ubiquitin carboxyl-terminal hydrolase 6/32 [EC:3.1.2.15]
C    comp138225_c0_seq45|ubiquitin; <a href="/dbget-bin/www_bget?ko:K11837">K11837</a>  USP6_32; ubiquitin carboxyl-terminal hydrolase 6/32 [EC:3.1.2.15]
C    comp141813_c0_seq3|ubiquitin; <a href="/dbget-bin/www_bget?ko:K11837">K11837</a>  USP6_32; ubiquitin carboxyl-terminal hydrolase 6/32 [EC:3.1.2.15]
C    comp141813_c0_seq5|ubiquitin; <a href="/dbget-bin/www_bget?ko:K11837">K11837</a>  USP6_32; ubiquitin carboxyl-terminal hydrolase 6/32 [EC:3.1.2.15]
C    comp136334_c1_seq1|ubiquitin; <a href="/dbget-bin/www_bget?ko:K11835">K11835</a>  USP4_11_15, UBP12; ubiquitin carboxyl-terminal hydrolase 4/11/15 [EC:3.1.2.15]
C    comp140620_c0_seq3|ubiquitin; <a href="/dbget-bin/www_bget?ko:K11835">K11835</a>  USP4_11_15, UBP12; ubiquitin carboxyl-terminal hydrolase 4/11/15 [EC:3.1.2.15]
C    comp140620_c0_seq4|ubiquitin; <a href="/dbget-bin/www_bget?ko:K11835">K11835</a>  USP4_11_15, UBP12; ubiquitin carboxyl-terminal hydrolase 4/11/15 [EC:3.1.2.15]
C    comp140620_c0_seq12|ubiquitin; <a href="/dbget-bin/www_bget?ko:K11835">K11835</a>  USP4_11_15, UBP12; ubiquitin carboxyl-terminal hydrolase 4/11/15 [EC:3.1.2.15]
C    comp140620_c0_seq22|ubiquitin; <a href="/dbget-bin/www_bget?ko:K11835">K11835</a>  USP4_11_15, UBP12; ubiquitin carboxyl-terminal hydrolase 4/11/15 [EC:3.1.2.15]
C    comp140620_c0_seq27|ubiquitin; <a href="/dbget-bin/www_bget?ko:K11835">K11835</a>  USP4_11_15, UBP12; ubiquitin carboxyl-terminal hydrolase 4/11/15 [EC:3.1.2.15]
C    comp140620_c0_seq31|ubiquitin; <a href="/dbget-bin/www_bget?ko:K11835">K11835</a>  USP4_11_15, UBP12; ubiquitin carboxyl-terminal hydrolase 4/11/15 [EC:3.1.2.15]
C    comp140620_c0_seq32|ubiquitin; <a href="/dbget-bin/www_bget?ko:K11835">K11835</a>  USP4_11_15, UBP12; ubiquitin carboxyl-terminal hydrolase 4/11/15 [EC:3.1.2.15]
C    comp140620_c0_seq37|ubiquitin; <a href="/dbget-bin/www_bget?ko:K11835">K11835</a>  USP4_11_15, UBP12; ubiquitin carboxyl-terminal hydrolase 4/11/15 [EC:3.1.2.15]
C    comp140620_c0_seq63|ubiquitin; <a href="/dbget-bin/www_bget?ko:K11835">K11835</a>  USP4_11_15, UBP12; ubiquitin carboxyl-terminal hydrolase 4/11/15 [EC:3.1.2.15]
C    comp140620_c0_seq68|ubiquitin; <a href="/dbget-bin/www_bget?ko:K11835">K11835</a>  USP4_11_15, UBP12; ubiquitin carboxyl-terminal hydrolase 4/11/15 [EC:3.1.2.15]
C    comp140620_c0_seq81|ubiquitin; <a href="/dbget-bin/www_bget?ko:K11835">K11835</a>  USP4_11_15, UBP12; ubiquitin carboxyl-terminal hydrolase 4/11/15 [EC:3.1.2.15]
C    comp145018_c0_seq5|ubiquitin; <a href="/dbget-bin/www_bget?ko:K11839">K11839</a>  USP8, UBP5; ubiquitin carboxyl-terminal hydrolase 8 [EC:3.1.2.15]
C    comp143556_c4_seq13|ubiquitin; <a href="/dbget-bin/www_bget?ko:K11833">K11833</a>  USP2_21; ubiquitin carboxyl-terminal hydrolase 2/21 [EC:3.1.2.15]
C    comp143556_c4_seq16|ubiquitin; <a href="/dbget-bin/www_bget?ko:K11833">K11833</a>  USP2_21; ubiquitin carboxyl-terminal hydrolase 2/21 [EC:3.1.2.15]
C    comp143556_c4_seq20|ubiquitin; <a href="/dbget-bin/www_bget?ko:K11833">K11833</a>  USP2_21; ubiquitin carboxyl-terminal hydrolase 2/21 [EC:3.1.2.15]
C    comp138800_c1_seq21|ubiquitin; <a href="/dbget-bin/www_bget?ko:K11843">K11843</a>  USP14, UBP6; ubiquitin carboxyl-terminal hydrolase 14 [EC:3.1.2.15]
C    comp138252_c0_seq1|ubiquitin; <a href="/dbget-bin/www_bget?ko:K11838">K11838</a>  USP7, UBP15; ubiquitin carboxyl-terminal hydrolase 7 [EC:3.1.2.15]
C    comp138252_c0_seq3|ubiquitin; <a href="/dbget-bin/www_bget?ko:K11838">K11838</a>  USP7, UBP15; ubiquitin carboxyl-terminal hydrolase 7 [EC:3.1.2.15]
C    comp138252_c0_seq5|ubiquitin; <a href="/dbget-bin/www_bget?ko:K11838">K11838</a>  USP7, UBP15; ubiquitin carboxyl-terminal hydrolase 7 [EC:3.1.2.15]
C    comp138252_c0_seq6|ubiquitin; <a href="/dbget-bin/www_bget?ko:K11838">K11838</a>  USP7, UBP15; ubiquitin carboxyl-terminal hydrolase 7 [EC:3.1.2.15]
C    comp138252_c0_seq8|ubiquitin; <a href="/dbget-bin/www_bget?ko:K11838">K11838</a>  USP7, UBP15; ubiquitin carboxyl-terminal hydrolase 7 [EC:3.1.2.15]
C    comp138252_c0_seq10|ubiquitin; <a href="/dbget-bin/www_bget?ko:K11838">K11838</a>  USP7, UBP15; ubiquitin carboxyl-terminal hydrolase 7 [EC:3.1.2.15]
C    comp143802_c0_seq4; <a href="/dbget-bin/www_bget?ko:K11840">K11840</a>  USP9_24; ubiquitin carboxyl-terminal hydrolase 9/24 [EC:3.1.2.15]
C    comp144900_c1_seq1; <a href="/dbget-bin/www_bget?ko:K11840">K11840</a>  USP9_24; ubiquitin carboxyl-terminal hydrolase 9/24 [EC:3.1.2.15]
C    comp144900_c1_seq2; <a href="/dbget-bin/www_bget?ko:K11840">K11840</a>  USP9_24; ubiquitin carboxyl-terminal hydrolase 9/24 [EC:3.1.2.15]
C    comp144900_c1_seq5; <a href="/dbget-bin/www_bget?ko:K11840">K11840</a>  USP9_24; ubiquitin carboxyl-terminal hydrolase 9/24 [EC:3.1.2.15]
C    comp144900_c1_seq6; <a href="/dbget-bin/www_bget?ko:K11840">K11840</a>  USP9_24; ubiquitin carboxyl-terminal hydrolase 9/24 [EC:3.1.2.15]
C    comp144900_c1_seq9; <a href="/dbget-bin/www_bget?ko:K11840">K11840</a>  USP9_24; ubiquitin carboxyl-terminal hydrolase 9/24 [EC:3.1.2.15]
C    comp144900_c1_seq10; <a href="/dbget-bin/www_bget?ko:K11840">K11840</a>  USP9_24; ubiquitin carboxyl-terminal hydrolase 9/24 [EC:3.1.2.15]
C    comp144900_c1_seq12; <a href="/dbget-bin/www_bget?ko:K11840">K11840</a>  USP9_24; ubiquitin carboxyl-terminal hydrolase 9/24 [EC:3.1.2.15]
C    comp144900_c1_seq15; <a href="/dbget-bin/www_bget?ko:K11840">K11840</a>  USP9_24; ubiquitin carboxyl-terminal hydrolase 9/24 [EC:3.1.2.15]
C    comp144900_c1_seq16; <a href="/dbget-bin/www_bget?ko:K11840">K11840</a>  USP9_24; ubiquitin carboxyl-terminal hydrolase 9/24 [EC:3.1.2.15]
C    comp144900_c1_seq17; <a href="/dbget-bin/www_bget?ko:K11840">K11840</a>  USP9_24; ubiquitin carboxyl-terminal hydrolase 9/24 [EC:3.1.2.15]
C    comp144900_c1_seq18; <a href="/dbget-bin/www_bget?ko:K11840">K11840</a>  USP9_24; ubiquitin carboxyl-terminal hydrolase 9/24 [EC:3.1.2.15]
C    comp144900_c1_seq20; <a href="/dbget-bin/www_bget?ko:K11840">K11840</a>  USP9_24; ubiquitin carboxyl-terminal hydrolase 9/24 [EC:3.1.2.15]
C    comp144900_c1_seq21; <a href="/dbget-bin/www_bget?ko:K11840">K11840</a>  USP9_24; ubiquitin carboxyl-terminal hydrolase 9/24 [EC:3.1.2.15]
C    comp144900_c1_seq22; <a href="/dbget-bin/www_bget?ko:K11840">K11840</a>  USP9_24; ubiquitin carboxyl-terminal hydrolase 9/24 [EC:3.1.2.15]
C    comp144900_c1_seq23; <a href="/dbget-bin/www_bget?ko:K11840">K11840</a>  USP9_24; ubiquitin carboxyl-terminal hydrolase 9/24 [EC:3.1.2.15]
C    comp144900_c1_seq26; <a href="/dbget-bin/www_bget?ko:K11840">K11840</a>  USP9_24; ubiquitin carboxyl-terminal hydrolase 9/24 [EC:3.1.2.15]
C    comp144900_c1_seq29; <a href="/dbget-bin/www_bget?ko:K11840">K11840</a>  USP9_24; ubiquitin carboxyl-terminal hydrolase 9/24 [EC:3.1.2.15]
C    comp144900_c1_seq30; <a href="/dbget-bin/www_bget?ko:K11840">K11840</a>  USP9_24; ubiquitin carboxyl-terminal hydrolase 9/24 [EC:3.1.2.15]
C    comp144900_c1_seq31; <a href="/dbget-bin/www_bget?ko:K11840">K11840</a>  USP9_24; ubiquitin carboxyl-terminal hydrolase 9/24 [EC:3.1.2.15]
C    comp144900_c1_seq32; <a href="/dbget-bin/www_bget?ko:K11840">K11840</a>  USP9_24; ubiquitin carboxyl-terminal hydrolase 9/24 [EC:3.1.2.15]
C    comp144900_c1_seq35; <a href="/dbget-bin/www_bget?ko:K11840">K11840</a>  USP9_24; ubiquitin carboxyl-terminal hydrolase 9/24 [EC:3.1.2.15]
C    comp144900_c1_seq36; <a href="/dbget-bin/www_bget?ko:K11840">K11840</a>  USP9_24; ubiquitin carboxyl-terminal hydrolase 9/24 [EC:3.1.2.15]
C    comp144900_c1_seq38; <a href="/dbget-bin/www_bget?ko:K11840">K11840</a>  USP9_24; ubiquitin carboxyl-terminal hydrolase 9/24 [EC:3.1.2.15]
C    comp144900_c1_seq39|probable; <a href="/dbget-bin/www_bget?ko:K11840">K11840</a>  USP9_24; ubiquitin carboxyl-terminal hydrolase 9/24 [EC:3.1.2.15]
C    comp144900_c1_seq40; <a href="/dbget-bin/www_bget?ko:K11840">K11840</a>  USP9_24; ubiquitin carboxyl-terminal hydrolase 9/24 [EC:3.1.2.15]
C    comp144900_c1_seq42|probable; <a href="/dbget-bin/www_bget?ko:K11840">K11840</a>  USP9_24; ubiquitin carboxyl-terminal hydrolase 9/24 [EC:3.1.2.15]
C    comp144900_c1_seq43; <a href="/dbget-bin/www_bget?ko:K11840">K11840</a>  USP9_24; ubiquitin carboxyl-terminal hydrolase 9/24 [EC:3.1.2.15]
C    comp142593_c0_seq8|ubiquitin; <a href="/dbget-bin/www_bget?ko:K11841">K11841</a>  USP10, UBP3; ubiquitin carboxyl-terminal hydrolase 10 [EC:3.1.2.15]
C    comp142593_c0_seq24|ubiquitin; <a href="/dbget-bin/www_bget?ko:K11841">K11841</a>  USP10, UBP3; ubiquitin carboxyl-terminal hydrolase 10 [EC:3.1.2.15]
C    comp142593_c0_seq30|ubiquitin; <a href="/dbget-bin/www_bget?ko:K11841">K11841</a>  USP10, UBP3; ubiquitin carboxyl-terminal hydrolase 10 [EC:3.1.2.15]
C    comp139667_c0_seq2|ubiquitin; <a href="/dbget-bin/www_bget?ko:K11832">K11832</a>  USP1; ubiquitin carboxyl-terminal hydrolase 1 [EC:3.1.2.15]
C    comp145542_c1_seq1|ubiquitin; <a href="/dbget-bin/www_bget?ko:K11842">K11842</a>  USP12_46; ubiquitin carboxyl-terminal hydrolase 12/46 [EC:3.1.2.15]
C    comp145542_c1_seq2|ubiquitin; <a href="/dbget-bin/www_bget?ko:K11842">K11842</a>  USP12_46; ubiquitin carboxyl-terminal hydrolase 12/46 [EC:3.1.2.15]
C    comp145542_c1_seq3|ubiquitin; <a href="/dbget-bin/www_bget?ko:K11842">K11842</a>  USP12_46; ubiquitin carboxyl-terminal hydrolase 12/46 [EC:3.1.2.15]
C    comp145542_c1_seq6|ubiquitin; <a href="/dbget-bin/www_bget?ko:K11842">K11842</a>  USP12_46; ubiquitin carboxyl-terminal hydrolase 12/46 [EC:3.1.2.15]
C    comp142118_c1_seq5|ubiquitin; <a href="/dbget-bin/www_bget?ko:K11844">K11844</a>  USP16_45; ubiquitin carboxyl-terminal hydrolase 16/45 [EC:3.1.2.15]
C    comp142118_c1_seq19|ubiquitin; <a href="/dbget-bin/www_bget?ko:K11844">K11844</a>  USP16_45; ubiquitin carboxyl-terminal hydrolase 16/45 [EC:3.1.2.15]
C    comp142118_c1_seq22|ubiquitin; <a href="/dbget-bin/www_bget?ko:K11844">K11844</a>  USP16_45; ubiquitin carboxyl-terminal hydrolase 16/45 [EC:3.1.2.15]
C    comp142118_c1_seq27|ubiquitin; <a href="/dbget-bin/www_bget?ko:K11844">K11844</a>  USP16_45; ubiquitin carboxyl-terminal hydrolase 16/45 [EC:3.1.2.15]
C    comp142118_c1_seq34|ubiquitin; <a href="/dbget-bin/www_bget?ko:K11844">K11844</a>  USP16_45; ubiquitin carboxyl-terminal hydrolase 16/45 [EC:3.1.2.15]
C    comp142118_c1_seq87|ubiquitin; <a href="/dbget-bin/www_bget?ko:K11844">K11844</a>  USP16_45; ubiquitin carboxyl-terminal hydrolase 16/45 [EC:3.1.2.15]
C    comp142118_c1_seq88|ubiquitin; <a href="/dbget-bin/www_bget?ko:K11844">K11844</a>  USP16_45; ubiquitin carboxyl-terminal hydrolase 16/45 [EC:3.1.2.15]
C    comp142118_c1_seq100|ubiquitin; <a href="/dbget-bin/www_bget?ko:K11844">K11844</a>  USP16_45; ubiquitin carboxyl-terminal hydrolase 16/45 [EC:3.1.2.15]
C    comp142118_c1_seq105|ubiquitin; <a href="/dbget-bin/www_bget?ko:K11844">K11844</a>  USP16_45; ubiquitin carboxyl-terminal hydrolase 16/45 [EC:3.1.2.15]
C    comp142118_c1_seq133|ubiquitin; <a href="/dbget-bin/www_bget?ko:K11844">K11844</a>  USP16_45; ubiquitin carboxyl-terminal hydrolase 16/45 [EC:3.1.2.15]
C    comp141860_c3_seq2|ubiquitin; <a href="/dbget-bin/www_bget?ko:K11847">K11847</a>  USP19; ubiquitin carboxyl-terminal hydrolase 19 [EC:3.1.2.15]
C    comp141860_c3_seq3|ubiquitin; <a href="/dbget-bin/www_bget?ko:K11847">K11847</a>  USP19; ubiquitin carboxyl-terminal hydrolase 19 [EC:3.1.2.15]
C    comp141860_c3_seq5|ubiquitin; <a href="/dbget-bin/www_bget?ko:K11847">K11847</a>  USP19; ubiquitin carboxyl-terminal hydrolase 19 [EC:3.1.2.15]
C    comp141860_c3_seq7|ubiquitin; <a href="/dbget-bin/www_bget?ko:K11847">K11847</a>  USP19; ubiquitin carboxyl-terminal hydrolase 19 [EC:3.1.2.15]
C    comp141860_c3_seq11|ubiquitin; <a href="/dbget-bin/www_bget?ko:K11847">K11847</a>  USP19; ubiquitin carboxyl-terminal hydrolase 19 [EC:3.1.2.15]
C    comp141860_c3_seq14|ubiquitin; <a href="/dbget-bin/www_bget?ko:K11847">K11847</a>  USP19; ubiquitin carboxyl-terminal hydrolase 19 [EC:3.1.2.15]
C    comp144139_c0_seq8|ubiquitin; <a href="/dbget-bin/www_bget?ko:K11848">K11848</a>  USP20_33; ubiquitin carboxyl-terminal hydrolase 20/33 [EC:3.1.2.15]
C    comp144139_c0_seq23|ubiquitin; <a href="/dbget-bin/www_bget?ko:K11848">K11848</a>  USP20_33; ubiquitin carboxyl-terminal hydrolase 20/33 [EC:3.1.2.15]
C    comp144139_c0_seq34|ubiquitin; <a href="/dbget-bin/www_bget?ko:K11848">K11848</a>  USP20_33; ubiquitin carboxyl-terminal hydrolase 20/33 [EC:3.1.2.15]
C    comp144139_c0_seq37|ubiquitin; <a href="/dbget-bin/www_bget?ko:K11848">K11848</a>  USP20_33; ubiquitin carboxyl-terminal hydrolase 20/33 [EC:3.1.2.15]
C    comp140251_c1_seq17|ubiquitin; <a href="/dbget-bin/www_bget?ko:K11986">K11986</a>  USP3; ubiquitin carboxyl-terminal hydrolase 3 [EC:3.1.2.15]
C    comp140251_c1_seq26|ubiquitin; <a href="/dbget-bin/www_bget?ko:K11986">K11986</a>  USP3; ubiquitin carboxyl-terminal hydrolase 3 [EC:3.1.2.15]
C    comp145079_c0_seq2|ubl; <a href="/dbget-bin/www_bget?ko:K11846">K11846</a>  USP18_41; ubiquitin carboxyl-terminal hydrolase 18/41 [EC:3.1.2.15]
C    comp145079_c0_seq9|ubl; <a href="/dbget-bin/www_bget?ko:K11846">K11846</a>  USP18_41; ubiquitin carboxyl-terminal hydrolase 18/41 [EC:3.1.2.15]
C    comp145079_c0_seq12|ubl; <a href="/dbget-bin/www_bget?ko:K11846">K11846</a>  USP18_41; ubiquitin carboxyl-terminal hydrolase 18/41 [EC:3.1.2.15]
C    comp140341_c1_seq1|ubiquitin; <a href="/dbget-bin/www_bget?ko:K11366">K11366</a>  USP22_27_51, UBP8; ubiquitin carboxyl-terminal hydrolase 22/27/51 [EC:3.1.2.15]
C    comp140341_c1_seq4|ubiquitin; <a href="/dbget-bin/www_bget?ko:K11366">K11366</a>  USP22_27_51, UBP8; ubiquitin carboxyl-terminal hydrolase 22/27/51 [EC:3.1.2.15]
C    comp140341_c1_seq7|ubiquitin; <a href="/dbget-bin/www_bget?ko:K11366">K11366</a>  USP22_27_51, UBP8; ubiquitin carboxyl-terminal hydrolase 22/27/51 [EC:3.1.2.15]
C    comp140341_c1_seq9|ubiquitin; <a href="/dbget-bin/www_bget?ko:K11366">K11366</a>  USP22_27_51, UBP8; ubiquitin carboxyl-terminal hydrolase 22/27/51 [EC:3.1.2.15]
C    comp140341_c1_seq11|ubiquitin; <a href="/dbget-bin/www_bget?ko:K11366">K11366</a>  USP22_27_51, UBP8; ubiquitin carboxyl-terminal hydrolase 22/27/51 [EC:3.1.2.15]
C    comp140341_c1_seq15|ubiquitin; <a href="/dbget-bin/www_bget?ko:K11366">K11366</a>  USP22_27_51, UBP8; ubiquitin carboxyl-terminal hydrolase 22/27/51 [EC:3.1.2.15]
C    comp140341_c1_seq20|ubiquitin; <a href="/dbget-bin/www_bget?ko:K11366">K11366</a>  USP22_27_51, UBP8; ubiquitin carboxyl-terminal hydrolase 22/27/51 [EC:3.1.2.15]
C    comp140341_c1_seq23|ubiquitin; <a href="/dbget-bin/www_bget?ko:K11366">K11366</a>  USP22_27_51, UBP8; ubiquitin carboxyl-terminal hydrolase 22/27/51 [EC:3.1.2.15]
C    comp141881_c0_seq5|ubiquitin; <a href="/dbget-bin/www_bget?ko:K11849">K11849</a>  USP25_28, UBP2; ubiquitin carboxyl-terminal hydrolase 25/28 [EC:3.1.2.15]
C    comp141881_c0_seq6|ubiquitin; <a href="/dbget-bin/www_bget?ko:K11849">K11849</a>  USP25_28, UBP2; ubiquitin carboxyl-terminal hydrolase 25/28 [EC:3.1.2.15]
C    comp143959_c0_seq31|ubiquitin; <a href="/dbget-bin/www_bget?ko:K11849">K11849</a>  USP25_28, UBP2; ubiquitin carboxyl-terminal hydrolase 25/28 [EC:3.1.2.15]
C    comp144183_c2_seq19|ubiquitin; <a href="/dbget-bin/www_bget?ko:K11849">K11849</a>  USP25_28, UBP2; ubiquitin carboxyl-terminal hydrolase 25/28 [EC:3.1.2.15]
C    comp144183_c2_seq42|ubiquitin; <a href="/dbget-bin/www_bget?ko:K11849">K11849</a>  USP25_28, UBP2; ubiquitin carboxyl-terminal hydrolase 25/28 [EC:3.1.2.15]
C    comp145009_c3_seq8|ubiquitin; <a href="/dbget-bin/www_bget?ko:K11849">K11849</a>  USP25_28, UBP2; ubiquitin carboxyl-terminal hydrolase 25/28 [EC:3.1.2.15]
C    comp145009_c3_seq17|ubiquitin; <a href="/dbget-bin/www_bget?ko:K11849">K11849</a>  USP25_28, UBP2; ubiquitin carboxyl-terminal hydrolase 25/28 [EC:3.1.2.15]
C    comp145009_c3_seq21|ubiquitin; <a href="/dbget-bin/www_bget?ko:K11849">K11849</a>  USP25_28, UBP2; ubiquitin carboxyl-terminal hydrolase 25/28 [EC:3.1.2.15]
C    comp145009_c3_seq32|ubiquitin; <a href="/dbget-bin/www_bget?ko:K11849">K11849</a>  USP25_28, UBP2; ubiquitin carboxyl-terminal hydrolase 25/28 [EC:3.1.2.15]
C    comp145009_c3_seq34|ubiquitin; <a href="/dbget-bin/www_bget?ko:K11849">K11849</a>  USP25_28, UBP2; ubiquitin carboxyl-terminal hydrolase 25/28 [EC:3.1.2.15]
C    comp145009_c3_seq52|ubiquitin; <a href="/dbget-bin/www_bget?ko:K11849">K11849</a>  USP25_28, UBP2; ubiquitin carboxyl-terminal hydrolase 25/28 [EC:3.1.2.15]
C    comp145009_c3_seq67|ubiquitin; <a href="/dbget-bin/www_bget?ko:K11849">K11849</a>  USP25_28, UBP2; ubiquitin carboxyl-terminal hydrolase 25/28 [EC:3.1.2.15]
C    comp145009_c3_seq69|ubiquitin; <a href="/dbget-bin/www_bget?ko:K11849">K11849</a>  USP25_28, UBP2; ubiquitin carboxyl-terminal hydrolase 25/28 [EC:3.1.2.15]
C    comp141767_c1_seq26|ubiquitin; <a href="/dbget-bin/www_bget?ko:K11850">K11850</a>  USP26_29_37; ubiquitin carboxyl-terminal hydrolase 26/29/37 [EC:3.1.2.15]
C    comp141767_c1_seq30|ubiquitin; <a href="/dbget-bin/www_bget?ko:K11850">K11850</a>  USP26_29_37; ubiquitin carboxyl-terminal hydrolase 26/29/37 [EC:3.1.2.15]
C    comp141767_c1_seq33|ubiquitin; <a href="/dbget-bin/www_bget?ko:K11850">K11850</a>  USP26_29_37; ubiquitin carboxyl-terminal hydrolase 26/29/37 [EC:3.1.2.15]
C    comp141767_c1_seq46|ubiquitin; <a href="/dbget-bin/www_bget?ko:K11850">K11850</a>  USP26_29_37; ubiquitin carboxyl-terminal hydrolase 26/29/37 [EC:3.1.2.15]
C    comp138687_c0_seq2|ubiquitin; <a href="/dbget-bin/www_bget?ko:K11855">K11855</a>  USP36_42; ubiquitin carboxyl-terminal hydrolase 36/42 [EC:3.1.2.15]
C    comp138687_c0_seq4|ubiquitin; <a href="/dbget-bin/www_bget?ko:K11855">K11855</a>  USP36_42; ubiquitin carboxyl-terminal hydrolase 36/42 [EC:3.1.2.15]
C    comp138687_c0_seq5|ubiquitin; <a href="/dbget-bin/www_bget?ko:K11855">K11855</a>  USP36_42; ubiquitin carboxyl-terminal hydrolase 36/42 [EC:3.1.2.15]
C    comp138687_c0_seq7|ubiquitin; <a href="/dbget-bin/www_bget?ko:K11855">K11855</a>  USP36_42; ubiquitin carboxyl-terminal hydrolase 36/42 [EC:3.1.2.15]
C    comp145466_c1_seq2|ubiquitin; <a href="/dbget-bin/www_bget?ko:K11855">K11855</a>  USP36_42; ubiquitin carboxyl-terminal hydrolase 36/42 [EC:3.1.2.15]
C    comp145466_c1_seq3|ubiquitin; <a href="/dbget-bin/www_bget?ko:K11855">K11855</a>  USP36_42; ubiquitin carboxyl-terminal hydrolase 36/42 [EC:3.1.2.15]
C    comp145466_c1_seq8|ubiquitin; <a href="/dbget-bin/www_bget?ko:K11855">K11855</a>  USP36_42; ubiquitin carboxyl-terminal hydrolase 36/42 [EC:3.1.2.15]
C    comp145466_c1_seq9|ubiquitin; <a href="/dbget-bin/www_bget?ko:K11855">K11855</a>  USP36_42; ubiquitin carboxyl-terminal hydrolase 36/42 [EC:3.1.2.15]
C    comp145466_c1_seq10|ubiquitin; <a href="/dbget-bin/www_bget?ko:K11855">K11855</a>  USP36_42; ubiquitin carboxyl-terminal hydrolase 36/42 [EC:3.1.2.15]
C    comp145466_c1_seq11|ubiquitin; <a href="/dbget-bin/www_bget?ko:K11855">K11855</a>  USP36_42; ubiquitin carboxyl-terminal hydrolase 36/42 [EC:3.1.2.15]
C    comp145466_c1_seq14|ubiquitin; <a href="/dbget-bin/www_bget?ko:K11855">K11855</a>  USP36_42; ubiquitin carboxyl-terminal hydrolase 36/42 [EC:3.1.2.15]
C    comp145466_c1_seq16|ubiquitin; <a href="/dbget-bin/www_bget?ko:K11855">K11855</a>  USP36_42; ubiquitin carboxyl-terminal hydrolase 36/42 [EC:3.1.2.15]
C    comp145466_c1_seq22|ubiquitin; <a href="/dbget-bin/www_bget?ko:K11855">K11855</a>  USP36_42; ubiquitin carboxyl-terminal hydrolase 36/42 [EC:3.1.2.15]
C    comp145466_c1_seq24|ubiquitin; <a href="/dbget-bin/www_bget?ko:K11855">K11855</a>  USP36_42; ubiquitin carboxyl-terminal hydrolase 36/42 [EC:3.1.2.15]
C    comp145466_c1_seq26|ubiquitin; <a href="/dbget-bin/www_bget?ko:K11855">K11855</a>  USP36_42; ubiquitin carboxyl-terminal hydrolase 36/42 [EC:3.1.2.15]
C    comp140768_c0_seq1|ubiquitin; <a href="/dbget-bin/www_bget?ko:K11857">K11857</a>  USP47; ubiquitin carboxyl-terminal hydrolase 47 [EC:3.1.2.15]
C    comp140768_c0_seq2|ubiquitin; <a href="/dbget-bin/www_bget?ko:K11857">K11857</a>  USP47; ubiquitin carboxyl-terminal hydrolase 47 [EC:3.1.2.15]
C    comp140768_c0_seq4|ubiquitin; <a href="/dbget-bin/www_bget?ko:K11857">K11857</a>  USP47; ubiquitin carboxyl-terminal hydrolase 47 [EC:3.1.2.15]
C    comp140768_c0_seq5|ubiquitin; <a href="/dbget-bin/www_bget?ko:K11857">K11857</a>  USP47; ubiquitin carboxyl-terminal hydrolase 47 [EC:3.1.2.15]
C    comp140768_c0_seq6|ubiquitin; <a href="/dbget-bin/www_bget?ko:K11857">K11857</a>  USP47; ubiquitin carboxyl-terminal hydrolase 47 [EC:3.1.2.15]
C    comp140768_c0_seq7|ubiquitin; <a href="/dbget-bin/www_bget?ko:K11857">K11857</a>  USP47; ubiquitin carboxyl-terminal hydrolase 47 [EC:3.1.2.15]
C    comp140768_c0_seq8|ubiquitin; <a href="/dbget-bin/www_bget?ko:K11857">K11857</a>  USP47; ubiquitin carboxyl-terminal hydrolase 47 [EC:3.1.2.15]
C    comp140768_c0_seq9|ubiquitin; <a href="/dbget-bin/www_bget?ko:K11857">K11857</a>  USP47; ubiquitin carboxyl-terminal hydrolase 47 [EC:3.1.2.15]
C    comp140768_c0_seq11|ubiquitin; <a href="/dbget-bin/www_bget?ko:K11857">K11857</a>  USP47; ubiquitin carboxyl-terminal hydrolase 47 [EC:3.1.2.15]
C    comp140768_c0_seq12|ubiquitin; <a href="/dbget-bin/www_bget?ko:K11857">K11857</a>  USP47; ubiquitin carboxyl-terminal hydrolase 47 [EC:3.1.2.15]
C    comp140768_c0_seq13|ubiquitin; <a href="/dbget-bin/www_bget?ko:K11857">K11857</a>  USP47; ubiquitin carboxyl-terminal hydrolase 47 [EC:3.1.2.15]
C    comp140768_c0_seq14|ubiquitin; <a href="/dbget-bin/www_bget?ko:K11857">K11857</a>  USP47; ubiquitin carboxyl-terminal hydrolase 47 [EC:3.1.2.15]
C    comp140768_c0_seq16|ubiquitin; <a href="/dbget-bin/www_bget?ko:K11857">K11857</a>  USP47; ubiquitin carboxyl-terminal hydrolase 47 [EC:3.1.2.15]
C    comp140768_c0_seq17|ubiquitin; <a href="/dbget-bin/www_bget?ko:K11857">K11857</a>  USP47; ubiquitin carboxyl-terminal hydrolase 47 [EC:3.1.2.15]
C    comp140768_c0_seq18|ubiquitin; <a href="/dbget-bin/www_bget?ko:K11857">K11857</a>  USP47; ubiquitin carboxyl-terminal hydrolase 47 [EC:3.1.2.15]
C    comp140768_c0_seq20|ubiquitin; <a href="/dbget-bin/www_bget?ko:K11857">K11857</a>  USP47; ubiquitin carboxyl-terminal hydrolase 47 [EC:3.1.2.15]
C    comp140768_c0_seq21|ubiquitin; <a href="/dbget-bin/www_bget?ko:K11857">K11857</a>  USP47; ubiquitin carboxyl-terminal hydrolase 47 [EC:3.1.2.15]
C    comp140768_c0_seq22|ubiquitin; <a href="/dbget-bin/www_bget?ko:K11857">K11857</a>  USP47; ubiquitin carboxyl-terminal hydrolase 47 [EC:3.1.2.15]
C    comp140768_c0_seq23|ubiquitin; <a href="/dbget-bin/www_bget?ko:K11857">K11857</a>  USP47; ubiquitin carboxyl-terminal hydrolase 47 [EC:3.1.2.15]
C    comp140768_c0_seq24|ubiquitin; <a href="/dbget-bin/www_bget?ko:K11857">K11857</a>  USP47; ubiquitin carboxyl-terminal hydrolase 47 [EC:3.1.2.15]
C    comp140768_c0_seq25|ubiquitin; <a href="/dbget-bin/www_bget?ko:K11857">K11857</a>  USP47; ubiquitin carboxyl-terminal hydrolase 47 [EC:3.1.2.15]
C    comp140768_c0_seq26|ubiquitin; <a href="/dbget-bin/www_bget?ko:K11857">K11857</a>  USP47; ubiquitin carboxyl-terminal hydrolase 47 [EC:3.1.2.15]
C    comp140768_c0_seq27|ubiquitin; <a href="/dbget-bin/www_bget?ko:K11857">K11857</a>  USP47; ubiquitin carboxyl-terminal hydrolase 47 [EC:3.1.2.15]
C    comp140768_c0_seq28|ubiquitin; <a href="/dbget-bin/www_bget?ko:K11857">K11857</a>  USP47; ubiquitin carboxyl-terminal hydrolase 47 [EC:3.1.2.15]
C    comp140768_c0_seq30|ubiquitin; <a href="/dbget-bin/www_bget?ko:K11857">K11857</a>  USP47; ubiquitin carboxyl-terminal hydrolase 47 [EC:3.1.2.15]
C    comp140768_c0_seq31|ubiquitin; <a href="/dbget-bin/www_bget?ko:K11857">K11857</a>  USP47; ubiquitin carboxyl-terminal hydrolase 47 [EC:3.1.2.15]
C    comp140768_c0_seq32|ubiquitin; <a href="/dbget-bin/www_bget?ko:K11857">K11857</a>  USP47; ubiquitin carboxyl-terminal hydrolase 47 [EC:3.1.2.15]
C    comp140768_c0_seq33|ubiquitin; <a href="/dbget-bin/www_bget?ko:K11857">K11857</a>  USP47; ubiquitin carboxyl-terminal hydrolase 47 [EC:3.1.2.15]
C    comp140768_c0_seq34|ubiquitin; <a href="/dbget-bin/www_bget?ko:K11857">K11857</a>  USP47; ubiquitin carboxyl-terminal hydrolase 47 [EC:3.1.2.15]
C    comp143145_c0_seq1|ubiquitin; <a href="/dbget-bin/www_bget?ko:K11854">K11854</a>  USP35_38; ubiquitin carboxyl-terminal hydrolase 35/38 [EC:3.1.2.15]
C    comp143145_c0_seq4|ubiquitin; <a href="/dbget-bin/www_bget?ko:K11854">K11854</a>  USP35_38; ubiquitin carboxyl-terminal hydrolase 35/38 [EC:3.1.2.15]
C    comp143145_c0_seq11|ubiquitin; <a href="/dbget-bin/www_bget?ko:K11854">K11854</a>  USP35_38; ubiquitin carboxyl-terminal hydrolase 35/38 [EC:3.1.2.15]
C    comp143145_c0_seq13|ubiquitin; <a href="/dbget-bin/www_bget?ko:K11854">K11854</a>  USP35_38; ubiquitin carboxyl-terminal hydrolase 35/38 [EC:3.1.2.15]
C    comp138418_c0_seq2|ubiquitin; <a href="/dbget-bin/www_bget?ko:K11834">K11834</a>  USP44_49; ubiquitin carboxyl-terminal hydrolase 44/49 [EC:3.1.2.15]
C    comp138418_c0_seq3|ubiquitin; <a href="/dbget-bin/www_bget?ko:K11834">K11834</a>  USP44_49; ubiquitin carboxyl-terminal hydrolase 44/49 [EC:3.1.2.15]
C    comp144073_c3_seq7|ubiquitin; <a href="/dbget-bin/www_bget?ko:K11834">K11834</a>  USP44_49; ubiquitin carboxyl-terminal hydrolase 44/49 [EC:3.1.2.15]
C    comp144073_c3_seq9|ubiquitin; <a href="/dbget-bin/www_bget?ko:K11834">K11834</a>  USP44_49; ubiquitin carboxyl-terminal hydrolase 44/49 [EC:3.1.2.15]
C    comp144073_c3_seq13|ubiquitin; <a href="/dbget-bin/www_bget?ko:K11834">K11834</a>  USP44_49; ubiquitin carboxyl-terminal hydrolase 44/49 [EC:3.1.2.15]
C    comp136586_c0_seq2|ubiquitin; <a href="/dbget-bin/www_bget?ko:K11851">K11851</a>  USP30; ubiquitin carboxyl-terminal hydrolase 30 [EC:3.1.2.15]
C    comp136586_c0_seq3|ubiquitin; <a href="/dbget-bin/www_bget?ko:K11851">K11851</a>  USP30; ubiquitin carboxyl-terminal hydrolase 30 [EC:3.1.2.15]
C    comp136586_c0_seq4|ubiquitin; <a href="/dbget-bin/www_bget?ko:K11851">K11851</a>  USP30; ubiquitin carboxyl-terminal hydrolase 30 [EC:3.1.2.15]
C    comp136586_c0_seq7|ubiquitin; <a href="/dbget-bin/www_bget?ko:K11851">K11851</a>  USP30; ubiquitin carboxyl-terminal hydrolase 30 [EC:3.1.2.15]
C    comp136586_c0_seq8|ubiquitin; <a href="/dbget-bin/www_bget?ko:K11851">K11851</a>  USP30; ubiquitin carboxyl-terminal hydrolase 30 [EC:3.1.2.15]
C    comp136586_c0_seq10|ubiquitin; <a href="/dbget-bin/www_bget?ko:K11851">K11851</a>  USP30; ubiquitin carboxyl-terminal hydrolase 30 [EC:3.1.2.15]
C    comp136508_c1_seq1|ubiquitin; <a href="/dbget-bin/www_bget?ko:K11853">K11853</a>  USP34; ubiquitin carboxyl-terminal hydrolase 34 [EC:3.1.2.15]
C    comp136687_c5_seq1|ubiquitin; <a href="/dbget-bin/www_bget?ko:K11858">K11858</a>  USP48; ubiquitin carboxyl-terminal hydrolase 48 [EC:3.1.2.15]
C    comp136687_c5_seq3|ubiquitin; <a href="/dbget-bin/www_bget?ko:K11858">K11858</a>  USP48; ubiquitin carboxyl-terminal hydrolase 48 [EC:3.1.2.15]
C    comp136687_c5_seq4|ubiquitin; <a href="/dbget-bin/www_bget?ko:K11858">K11858</a>  USP48; ubiquitin carboxyl-terminal hydrolase 48 [EC:3.1.2.15]
C    comp136687_c5_seq5|ubiquitin; <a href="/dbget-bin/www_bget?ko:K11858">K11858</a>  USP48; ubiquitin carboxyl-terminal hydrolase 48 [EC:3.1.2.15]
C    comp136687_c5_seq6|ubiquitin; <a href="/dbget-bin/www_bget?ko:K11858">K11858</a>  USP48; ubiquitin carboxyl-terminal hydrolase 48 [EC:3.1.2.15]
C    comp136687_c5_seq9|ubiquitin; <a href="/dbget-bin/www_bget?ko:K11858">K11858</a>  USP48; ubiquitin carboxyl-terminal hydrolase 48 [EC:3.1.2.15]
C    comp141423_c2_seq9|ubiquitin; <a href="/dbget-bin/www_bget?ko:K11869">K11869</a>  USP40; ubiquitin carboxyl-terminal hydrolase 40 [EC:3.1.2.15]
C    comp141423_c2_seq16|ubiquitin; <a href="/dbget-bin/www_bget?ko:K11869">K11869</a>  USP40; ubiquitin carboxyl-terminal hydrolase 40 [EC:3.1.2.15]
C    comp141423_c2_seq17|ubiquitin; <a href="/dbget-bin/www_bget?ko:K11869">K11869</a>  USP40; ubiquitin carboxyl-terminal hydrolase 40 [EC:3.1.2.15]
C    comp141423_c2_seq36|ubiquitin; <a href="/dbget-bin/www_bget?ko:K11869">K11869</a>  USP40; ubiquitin carboxyl-terminal hydrolase 40 [EC:3.1.2.15]
C    comp141423_c2_seq40|ubiquitin; <a href="/dbget-bin/www_bget?ko:K11869">K11869</a>  USP40; ubiquitin carboxyl-terminal hydrolase 40 [EC:3.1.2.15]
C    comp141423_c2_seq46|ubiquitin; <a href="/dbget-bin/www_bget?ko:K11869">K11869</a>  USP40; ubiquitin carboxyl-terminal hydrolase 40 [EC:3.1.2.15]
C    comp130848_c0_seq1|ubiquitin; <a href="/dbget-bin/www_bget?ko:K11852">K11852</a>  USP31; ubiquitin carboxyl-terminal hydrolase 31 [EC:3.1.2.15]
B  Family C25: gingipain family
B  Family C26: gamma-glutamyl hydrolase family
C    comp142594_c0_seq23|gamma-glutamyl; <a href="/dbget-bin/www_bget?ko:K01307">K01307</a>  GGH; gamma-glutamyl hydrolase [EC:3.4.19.9]
C    comp142594_c0_seq41|gamma-glutamyl; <a href="/dbget-bin/www_bget?ko:K01307">K01307</a>  GGH; gamma-glutamyl hydrolase [EC:3.4.19.9]
C    comp142594_c0_seq47|gamma-glutamyl; <a href="/dbget-bin/www_bget?ko:K01307">K01307</a>  GGH; gamma-glutamyl hydrolase [EC:3.4.19.9]
C    comp142594_c0_seq51|gamma-glutamyl; <a href="/dbget-bin/www_bget?ko:K01307">K01307</a>  GGH; gamma-glutamyl hydrolase [EC:3.4.19.9]
C    comp142594_c0_seq54|gamma-glutamyl; <a href="/dbget-bin/www_bget?ko:K01307">K01307</a>  GGH; gamma-glutamyl hydrolase [EC:3.4.19.9]
C    comp142594_c0_seq55|gamma-glutamyl; <a href="/dbget-bin/www_bget?ko:K01307">K01307</a>  GGH; gamma-glutamyl hydrolase [EC:3.4.19.9]
C    comp142594_c0_seq68|gamma-glutamyl; <a href="/dbget-bin/www_bget?ko:K01307">K01307</a>  GGH; gamma-glutamyl hydrolase [EC:3.4.19.9]
C    comp142594_c0_seq69|gamma-glutamyl; <a href="/dbget-bin/www_bget?ko:K01307">K01307</a>  GGH; gamma-glutamyl hydrolase [EC:3.4.19.9]
C    comp142594_c0_seq71|gamma-glutamyl; <a href="/dbget-bin/www_bget?ko:K01307">K01307</a>  GGH; gamma-glutamyl hydrolase [EC:3.4.19.9]
C    comp142594_c0_seq73|gamma-glutamyl; <a href="/dbget-bin/www_bget?ko:K01307">K01307</a>  GGH; gamma-glutamyl hydrolase [EC:3.4.19.9]
C    comp135013_c0_seq2|gmp; <a href="/dbget-bin/www_bget?ko:K01951">K01951</a>  E6.3.5.2, guaA; GMP synthase (glutamine-hydrolysing) [EC:6.3.5.2]
C    comp131760_c0_seq1|carbamoyl-phosphate; <a href="/dbget-bin/www_bget?ko:K01948">K01948</a>  CPS1; carbamoyl-phosphate synthase (ammonia) [EC:6.3.4.16]
C    comp144679_c0_seq1; <a href="/dbget-bin/www_bget?ko:K11540">K11540</a>  CAD; carbamoyl-phosphate synthase / aspartate carbamoyltransferase / dihydroorotase [EC:6.3.5.5 2.1.3.2 3.5.2.3]
C    comp144679_c0_seq3|cad; <a href="/dbget-bin/www_bget?ko:K11540">K11540</a>  CAD; carbamoyl-phosphate synthase / aspartate carbamoyltransferase / dihydroorotase [EC:6.3.5.5 2.1.3.2 3.5.2.3]
C    comp144679_c0_seq4; <a href="/dbget-bin/www_bget?ko:K11540">K11540</a>  CAD; carbamoyl-phosphate synthase / aspartate carbamoyltransferase / dihydroorotase [EC:6.3.5.5 2.1.3.2 3.5.2.3]
C    comp144679_c0_seq6|cad; <a href="/dbget-bin/www_bget?ko:K11540">K11540</a>  CAD; carbamoyl-phosphate synthase / aspartate carbamoyltransferase / dihydroorotase [EC:6.3.5.5 2.1.3.2 3.5.2.3]
C    comp144679_c0_seq7|cad; <a href="/dbget-bin/www_bget?ko:K11540">K11540</a>  CAD; carbamoyl-phosphate synthase / aspartate carbamoyltransferase / dihydroorotase [EC:6.3.5.5 2.1.3.2 3.5.2.3]
C    comp144679_c0_seq10|cad; <a href="/dbget-bin/www_bget?ko:K11540">K11540</a>  CAD; carbamoyl-phosphate synthase / aspartate carbamoyltransferase / dihydroorotase [EC:6.3.5.5 2.1.3.2 3.5.2.3]
C    comp144679_c0_seq12; <a href="/dbget-bin/www_bget?ko:K11540">K11540</a>  CAD; carbamoyl-phosphate synthase / aspartate carbamoyltransferase / dihydroorotase [EC:6.3.5.5 2.1.3.2 3.5.2.3]
C    comp144679_c0_seq13|cad; <a href="/dbget-bin/www_bget?ko:K11540">K11540</a>  CAD; carbamoyl-phosphate synthase / aspartate carbamoyltransferase / dihydroorotase [EC:6.3.5.5 2.1.3.2 3.5.2.3]
C    comp144679_c0_seq15; <a href="/dbget-bin/www_bget?ko:K11540">K11540</a>  CAD; carbamoyl-phosphate synthase / aspartate carbamoyltransferase / dihydroorotase [EC:6.3.5.5 2.1.3.2 3.5.2.3]
C    comp144679_c0_seq16; <a href="/dbget-bin/www_bget?ko:K11540">K11540</a>  CAD; carbamoyl-phosphate synthase / aspartate carbamoyltransferase / dihydroorotase [EC:6.3.5.5 2.1.3.2 3.5.2.3]
C    comp144679_c0_seq19|cad; <a href="/dbget-bin/www_bget?ko:K11540">K11540</a>  CAD; carbamoyl-phosphate synthase / aspartate carbamoyltransferase / dihydroorotase [EC:6.3.5.5 2.1.3.2 3.5.2.3]
C    comp144679_c0_seq20; <a href="/dbget-bin/www_bget?ko:K11540">K11540</a>  CAD; carbamoyl-phosphate synthase / aspartate carbamoyltransferase / dihydroorotase [EC:6.3.5.5 2.1.3.2 3.5.2.3]
C    comp144679_c0_seq21; <a href="/dbget-bin/www_bget?ko:K11540">K11540</a>  CAD; carbamoyl-phosphate synthase / aspartate carbamoyltransferase / dihydroorotase [EC:6.3.5.5 2.1.3.2 3.5.2.3]
C    comp144679_c0_seq23; <a href="/dbget-bin/www_bget?ko:K11540">K11540</a>  CAD; carbamoyl-phosphate synthase / aspartate carbamoyltransferase / dihydroorotase [EC:6.3.5.5 2.1.3.2 3.5.2.3]
C    comp144679_c0_seq24|cad; <a href="/dbget-bin/www_bget?ko:K11540">K11540</a>  CAD; carbamoyl-phosphate synthase / aspartate carbamoyltransferase / dihydroorotase [EC:6.3.5.5 2.1.3.2 3.5.2.3]
B  Family C40
B  Family C44
C    comp144888_c0_seq7; <a href="/dbget-bin/www_bget?ko:K00764">K00764</a>  purF, PPAT; amidophosphoribosyltransferase [EC:2.4.2.14]
C    comp144888_c0_seq12; <a href="/dbget-bin/www_bget?ko:K00764">K00764</a>  purF, PPAT; amidophosphoribosyltransferase [EC:2.4.2.14]
C    comp144888_c0_seq13; <a href="/dbget-bin/www_bget?ko:K00764">K00764</a>  purF, PPAT; amidophosphoribosyltransferase [EC:2.4.2.14]
C    comp144888_c0_seq16; <a href="/dbget-bin/www_bget?ko:K00764">K00764</a>  purF, PPAT; amidophosphoribosyltransferase [EC:2.4.2.14]
C    comp144888_c0_seq18|gtp-gdp; <a href="/dbget-bin/www_bget?ko:K00764">K00764</a>  purF, PPAT; amidophosphoribosyltransferase [EC:2.4.2.14]
C    comp137419_c5_seq13|glucosamine--fructose-6-phosphate; <a href="/dbget-bin/www_bget?ko:K00820">K00820</a>  E2.6.1.16, glmS; glucosamine--fructose-6-phosphate aminotransferase (isomerizing) [EC:2.6.1.16]
C    comp137419_c5_seq16|glutamine-fructose-6-phosphate; <a href="/dbget-bin/www_bget?ko:K00820">K00820</a>  E2.6.1.16, glmS; glucosamine--fructose-6-phosphate aminotransferase (isomerizing) [EC:2.6.1.16]
C    comp137419_c5_seq40|glutamine-fructose-6-phosphate; <a href="/dbget-bin/www_bget?ko:K00820">K00820</a>  E2.6.1.16, glmS; glucosamine--fructose-6-phosphate aminotransferase (isomerizing) [EC:2.6.1.16]
C    comp145089_c0_seq10|asparagine; <a href="/dbget-bin/www_bget?ko:K01953">K01953</a>  asnB, ASNS; asparagine synthase (glutamine-hydrolysing) [EC:6.3.5.4]
C    comp145089_c0_seq13|asparagine; <a href="/dbget-bin/www_bget?ko:K01953">K01953</a>  asnB, ASNS; asparagine synthase (glutamine-hydrolysing) [EC:6.3.5.4]
C    comp145089_c0_seq16|asparagine; <a href="/dbget-bin/www_bget?ko:K01953">K01953</a>  asnB, ASNS; asparagine synthase (glutamine-hydrolysing) [EC:6.3.5.4]
B  Family C45
B  Family C46: hedgehog family
C    comp121746_c0_seq1|sonic; <a href="/dbget-bin/www_bget?ko:K11990">K11990</a>  DHH; desert hedgehog
C    comp121746_c0_seq2|sonic; <a href="/dbget-bin/www_bget?ko:K11990">K11990</a>  DHH; desert hedgehog
B  Family C47: staphopain family
B  Family C48: Ulp1 endopeptidase family
C    comp137847_c1_seq1|sentrin-specific; <a href="/dbget-bin/www_bget?ko:K08592">K08592</a>  SENP1; sentrin-specific protease 1 [EC:3.4.22.68]
C    comp137847_c1_seq2|sentrin-specific; <a href="/dbget-bin/www_bget?ko:K08592">K08592</a>  SENP1; sentrin-specific protease 1 [EC:3.4.22.68]
C    comp142489_c1_seq7|sentrin-specific; <a href="/dbget-bin/www_bget?ko:K03345">K03345</a>  SENP2, AXAM2; sentrin-specific protease 2 (axin associating molecule) [EC:3.4.22.68]
C    comp135790_c0_seq5|sentrin-specific; <a href="/dbget-bin/www_bget?ko:K08593">K08593</a>  SENP3; sentrin-specific protease 3 [EC:3.4.22.68]
C    comp144922_c10_seq7|sentrin-specific; <a href="/dbget-bin/www_bget?ko:K08594">K08594</a>  SENP5; sentrin-specific protease 5 [EC:3.4.22.68]
C    comp144922_c10_seq15|sentrin-specific; <a href="/dbget-bin/www_bget?ko:K08594">K08594</a>  SENP5; sentrin-specific protease 5 [EC:3.4.22.68]
C    comp144378_c5_seq8|sentrin-specific; <a href="/dbget-bin/www_bget?ko:K08595">K08595</a>  SENP6; sentrin-specific protease 6 [EC:3.4.22.68]
C    comp144378_c5_seq13|sentrin-specific; <a href="/dbget-bin/www_bget?ko:K08595">K08595</a>  SENP6; sentrin-specific protease 6 [EC:3.4.22.68]
C    comp144378_c5_seq15|sentrin-specific; <a href="/dbget-bin/www_bget?ko:K08595">K08595</a>  SENP6; sentrin-specific protease 6 [EC:3.4.22.68]
C    comp144378_c5_seq19|sentrin-specific; <a href="/dbget-bin/www_bget?ko:K08595">K08595</a>  SENP6; sentrin-specific protease 6 [EC:3.4.22.68]
C    comp144378_c5_seq21|sentrin-specific; <a href="/dbget-bin/www_bget?ko:K08595">K08595</a>  SENP6; sentrin-specific protease 6 [EC:3.4.22.68]
C    comp144378_c5_seq31|sentrin-specific; <a href="/dbget-bin/www_bget?ko:K08595">K08595</a>  SENP6; sentrin-specific protease 6 [EC:3.4.22.68]
C    comp144378_c5_seq39|sentrin-specific; <a href="/dbget-bin/www_bget?ko:K08595">K08595</a>  SENP6; sentrin-specific protease 6 [EC:3.4.22.68]
C    comp144378_c5_seq41|sentrin-specific; <a href="/dbget-bin/www_bget?ko:K08595">K08595</a>  SENP6; sentrin-specific protease 6 [EC:3.4.22.68]
C    comp144378_c5_seq44|sentrin-specific; <a href="/dbget-bin/www_bget?ko:K08595">K08595</a>  SENP6; sentrin-specific protease 6 [EC:3.4.22.68]
C    comp144378_c5_seq46|sentrin-specific; <a href="/dbget-bin/www_bget?ko:K08595">K08595</a>  SENP6; sentrin-specific protease 6 [EC:3.4.22.68]
C    comp135375_c0_seq18|sentrin-specific; <a href="/dbget-bin/www_bget?ko:K08596">K08596</a>  SENP7; sentrin-specific protease 7 [EC:3.4.22.68]
C    comp139412_c5_seq6|sentrin-specific; <a href="/dbget-bin/www_bget?ko:K08596">K08596</a>  SENP7; sentrin-specific protease 7 [EC:3.4.22.68]
C    comp139412_c5_seq8|sentrin-specific; <a href="/dbget-bin/www_bget?ko:K08596">K08596</a>  SENP7; sentrin-specific protease 7 [EC:3.4.22.68]
C    comp139412_c5_seq14|sentrin-specific; <a href="/dbget-bin/www_bget?ko:K08596">K08596</a>  SENP7; sentrin-specific protease 7 [EC:3.4.22.68]
C    comp139412_c5_seq18|sentrin-specific; <a href="/dbget-bin/www_bget?ko:K08596">K08596</a>  SENP7; sentrin-specific protease 7 [EC:3.4.22.68]
C    comp139412_c5_seq19|sentrin-specific; <a href="/dbget-bin/www_bget?ko:K08596">K08596</a>  SENP7; sentrin-specific protease 7 [EC:3.4.22.68]
C    comp138557_c6_seq1|sentrin-specific; <a href="/dbget-bin/www_bget?ko:K08597">K08597</a>  SENP8, NEDP1, DEN1; sentrin-specific protease 8 [EC:3.4.22.68]
B  Family C50: separase family
C    comp131996_c0_seq3|separin; <a href="/dbget-bin/www_bget?ko:K02365">K02365</a>  ESP1; separase [EC:3.4.22.49]
B  Family C54: Aut2 peptidase family
C    comp138412_c0_seq1|cysteine; <a href="/dbget-bin/www_bget?ko:K08342">K08342</a>  ATG4; autophagy-related protein 4 [EC:3.4.22.-]
C    comp138412_c0_seq6|cysteine; <a href="/dbget-bin/www_bget?ko:K08342">K08342</a>  ATG4; autophagy-related protein 4 [EC:3.4.22.-]
C    comp138843_c0_seq4|cysteine; <a href="/dbget-bin/www_bget?ko:K08342">K08342</a>  ATG4; autophagy-related protein 4 [EC:3.4.22.-]
C    comp141996_c0_seq11|cysteine; <a href="/dbget-bin/www_bget?ko:K08342">K08342</a>  ATG4; autophagy-related protein 4 [EC:3.4.22.-]
C    comp141996_c0_seq23|cysteine; <a href="/dbget-bin/www_bget?ko:K08342">K08342</a>  ATG4; autophagy-related protein 4 [EC:3.4.22.-]
C    comp141996_c0_seq24|cysteine; <a href="/dbget-bin/www_bget?ko:K08342">K08342</a>  ATG4; autophagy-related protein 4 [EC:3.4.22.-]
C    comp141996_c0_seq38|cysteine; <a href="/dbget-bin/www_bget?ko:K08342">K08342</a>  ATG4; autophagy-related protein 4 [EC:3.4.22.-]
C    comp141996_c0_seq44|cysteine; <a href="/dbget-bin/www_bget?ko:K08342">K08342</a>  ATG4; autophagy-related protein 4 [EC:3.4.22.-]
C    comp141996_c0_seq53|cysteine; <a href="/dbget-bin/www_bget?ko:K08342">K08342</a>  ATG4; autophagy-related protein 4 [EC:3.4.22.-]
C    comp141996_c0_seq62|cysteine; <a href="/dbget-bin/www_bget?ko:K08342">K08342</a>  ATG4; autophagy-related protein 4 [EC:3.4.22.-]
C    comp141996_c0_seq68|cysteine; <a href="/dbget-bin/www_bget?ko:K08342">K08342</a>  ATG4; autophagy-related protein 4 [EC:3.4.22.-]
C    comp144265_c3_seq26|cysteine; <a href="/dbget-bin/www_bget?ko:K08342">K08342</a>  ATG4; autophagy-related protein 4 [EC:3.4.22.-]
B  Family C55: YopJ protease family
B  Family C56: PfpI endopeptidase family
C    comp143792_c0_seq1|protein; <a href="/dbget-bin/www_bget?ko:K05687">K05687</a>  PARK7; protein DJ-1
C    comp143792_c0_seq4|protein; <a href="/dbget-bin/www_bget?ko:K05687">K05687</a>  PARK7; protein DJ-1
B  Family C58
B  Family C59
B  Family C60
B  Family C64
C    comp139237_c0_seq3|otu; <a href="/dbget-bin/www_bget?ko:K11860">K11860</a>  OTUD7; OTU domain-containing protein 7 [EC:3.-.-.-]
C    comp138703_c1_seq1|tumor; <a href="/dbget-bin/www_bget?ko:K11859">K11859</a>  TNFAIP3, A20; tumor necrosis factor, alpha-induced protein 3 [EC:3.-.-.-]
C    comp138703_c1_seq7|tumor; <a href="/dbget-bin/www_bget?ko:K11859">K11859</a>  TNFAIP3, A20; tumor necrosis factor, alpha-induced protein 3 [EC:3.-.-.-]
C    comp139478_c3_seq3|ubiquitin; <a href="/dbget-bin/www_bget?ko:K11862">K11862</a>  ZRANB1, TRABID; ubiquitin thioesterase ZRANB1 [EC:3.1.2.-]
C    comp143311_c2_seq2|ubiquitin; <a href="/dbget-bin/www_bget?ko:K11862">K11862</a>  ZRANB1, TRABID; ubiquitin thioesterase ZRANB1 [EC:3.1.2.-]
C    comp143311_c2_seq4|ubiquitin; <a href="/dbget-bin/www_bget?ko:K11862">K11862</a>  ZRANB1, TRABID; ubiquitin thioesterase ZRANB1 [EC:3.1.2.-]
C    comp143311_c2_seq5|ubiquitin; <a href="/dbget-bin/www_bget?ko:K11862">K11862</a>  ZRANB1, TRABID; ubiquitin thioesterase ZRANB1 [EC:3.1.2.-]
C    comp143311_c2_seq6|ubiquitin; <a href="/dbget-bin/www_bget?ko:K11862">K11862</a>  ZRANB1, TRABID; ubiquitin thioesterase ZRANB1 [EC:3.1.2.-]
C    comp140600_c1_seq5|deubiquitinating; <a href="/dbget-bin/www_bget?ko:K11861">K11861</a>  VCPIP1, VCIP135; deubiquitinating protein VCIP135 [EC:3.4.22.-]
C    comp140600_c1_seq6|deubiquitinating; <a href="/dbget-bin/www_bget?ko:K11861">K11861</a>  VCPIP1, VCIP135; deubiquitinating protein VCIP135 [EC:3.4.22.-]
C    comp140600_c1_seq7|deubiquitinating; <a href="/dbget-bin/www_bget?ko:K11861">K11861</a>  VCPIP1, VCIP135; deubiquitinating protein VCIP135 [EC:3.4.22.-]
C    comp140600_c1_seq11|deubiquitinating; <a href="/dbget-bin/www_bget?ko:K11861">K11861</a>  VCPIP1, VCIP135; deubiquitinating protein VCIP135 [EC:3.4.22.-]
C    comp140600_c1_seq17|deubiquitinating; <a href="/dbget-bin/www_bget?ko:K11861">K11861</a>  VCPIP1, VCIP135; deubiquitinating protein VCIP135 [EC:3.4.22.-]
C    comp140600_c1_seq18|deubiquitinating; <a href="/dbget-bin/www_bget?ko:K11861">K11861</a>  VCPIP1, VCIP135; deubiquitinating protein VCIP135 [EC:3.4.22.-]
C    comp140600_c1_seq19|deubiquitinating; <a href="/dbget-bin/www_bget?ko:K11861">K11861</a>  VCPIP1, VCIP135; deubiquitinating protein VCIP135 [EC:3.4.22.-]
C    comp140600_c1_seq20|deubiquitinating; <a href="/dbget-bin/www_bget?ko:K11861">K11861</a>  VCPIP1, VCIP135; deubiquitinating protein VCIP135 [EC:3.4.22.-]
C    comp140600_c1_seq24|deubiquitinating; <a href="/dbget-bin/www_bget?ko:K11861">K11861</a>  VCPIP1, VCIP135; deubiquitinating protein VCIP135 [EC:3.4.22.-]
C    comp140600_c1_seq26|deubiquitinating; <a href="/dbget-bin/www_bget?ko:K11861">K11861</a>  VCPIP1, VCIP135; deubiquitinating protein VCIP135 [EC:3.4.22.-]
B  Family C65
C    comp138711_c4_seq4|ubiquitin; <a href="/dbget-bin/www_bget?ko:K09602">K09602</a>  OTUB1; ubiquitin thioesterase protein OTUB1 [EC:3.4.-.-]
C    comp138711_c4_seq6|ubiquitin; <a href="/dbget-bin/www_bget?ko:K09602">K09602</a>  OTUB1; ubiquitin thioesterase protein OTUB1 [EC:3.4.-.-]
C    comp138711_c4_seq26|ubiquitin; <a href="/dbget-bin/www_bget?ko:K09602">K09602</a>  OTUB1; ubiquitin thioesterase protein OTUB1 [EC:3.4.-.-]
C    comp138711_c4_seq28|ubiquitin; <a href="/dbget-bin/www_bget?ko:K09602">K09602</a>  OTUB1; ubiquitin thioesterase protein OTUB1 [EC:3.4.-.-]
C    comp138711_c4_seq29|ubiquitin; <a href="/dbget-bin/www_bget?ko:K09602">K09602</a>  OTUB1; ubiquitin thioesterase protein OTUB1 [EC:3.4.-.-]
C    comp138711_c4_seq34|ubiquitin; <a href="/dbget-bin/www_bget?ko:K09602">K09602</a>  OTUB1; ubiquitin thioesterase protein OTUB1 [EC:3.4.-.-]
C    comp138711_c4_seq40|ubiquitin; <a href="/dbget-bin/www_bget?ko:K09602">K09602</a>  OTUB1; ubiquitin thioesterase protein OTUB1 [EC:3.4.-.-]
C    comp138711_c4_seq41|ubiquitin; <a href="/dbget-bin/www_bget?ko:K09602">K09602</a>  OTUB1; ubiquitin thioesterase protein OTUB1 [EC:3.4.-.-]
B  Family C67
C    comp141281_c3_seq96|ubiquitin; <a href="/dbget-bin/www_bget?ko:K08601">K08601</a>  CYLD, USLP2; ubiquitin thioesterase CYLD [EC:3.1.2.15]
C    comp140788_c4_seq9|ubiquitin; <a href="/dbget-bin/www_bget?ko:K08601">K08601</a>  CYLD, USLP2; ubiquitin thioesterase CYLD [EC:3.1.2.15]
C    comp140788_c4_seq17|ubiquitin; <a href="/dbget-bin/www_bget?ko:K08601">K08601</a>  CYLD, USLP2; ubiquitin thioesterase CYLD [EC:3.1.2.15]
B  Family C69
C    comp134144_c0_seq2|secernin-2; <a href="/dbget-bin/www_bget?ko:K14358">K14358</a>  SCRN; secernin
C    comp134144_c0_seq4|secernin; <a href="/dbget-bin/www_bget?ko:K14358">K14358</a>  SCRN; secernin
C    comp134144_c0_seq5|secernin-2; <a href="/dbget-bin/www_bget?ko:K14358">K14358</a>  SCRN; secernin
C    comp134144_c0_seq6|secernin-2; <a href="/dbget-bin/www_bget?ko:K14358">K14358</a>  SCRN; secernin
C    comp134144_c0_seq8|secernin; <a href="/dbget-bin/www_bget?ko:K14358">K14358</a>  SCRN; secernin
C    comp134144_c0_seq9|secernin; <a href="/dbget-bin/www_bget?ko:K14358">K14358</a>  SCRN; secernin
C    comp142680_c0_seq7|secernin; <a href="/dbget-bin/www_bget?ko:K14358">K14358</a>  SCRN; secernin
C    comp142680_c0_seq12|secernin; <a href="/dbget-bin/www_bget?ko:K14358">K14358</a>  SCRN; secernin
C    comp142680_c0_seq13|secernin; <a href="/dbget-bin/www_bget?ko:K14358">K14358</a>  SCRN; secernin
C    comp142680_c0_seq18|secernin; <a href="/dbget-bin/www_bget?ko:K14358">K14358</a>  SCRN; secernin
B  Family C70
B  Family C75
B  Family C82
B  Family C85: DUBA deubiquitinylating enzyme
C    comp135305_c0_seq1|otu; <a href="/dbget-bin/www_bget?ko:K13716">K13716</a>  OTUD1; OTU domain-containing protein 1
C    comp134374_c2_seq3|otu; <a href="/dbget-bin/www_bget?ko:K13717">K13717</a>  OTUD3; OTU domain-containing protein 3
C    comp134374_c2_seq6|otu; <a href="/dbget-bin/www_bget?ko:K13717">K13717</a>  OTUD3; OTU domain-containing protein 3
C    comp134374_c2_seq7|otu; <a href="/dbget-bin/www_bget?ko:K13717">K13717</a>  OTUD3; OTU domain-containing protein 3
C    comp134374_c2_seq8|otu; <a href="/dbget-bin/www_bget?ko:K13717">K13717</a>  OTUD3; OTU domain-containing protein 3
C    comp134374_c2_seq10|otu; <a href="/dbget-bin/www_bget?ko:K13717">K13717</a>  OTUD3; OTU domain-containing protein 3
C    comp134374_c2_seq14|otu; <a href="/dbget-bin/www_bget?ko:K13717">K13717</a>  OTUD3; OTU domain-containing protein 3
C    comp134374_c2_seq20|otu; <a href="/dbget-bin/www_bget?ko:K13717">K13717</a>  OTUD3; OTU domain-containing protein 3
C    comp134374_c2_seq27|otu; <a href="/dbget-bin/www_bget?ko:K13717">K13717</a>  OTUD3; OTU domain-containing protein 3
C    comp134374_c2_seq30|otu; <a href="/dbget-bin/www_bget?ko:K13717">K13717</a>  OTUD3; OTU domain-containing protein 3
C    comp134374_c2_seq34|otu; <a href="/dbget-bin/www_bget?ko:K13717">K13717</a>  OTUD3; OTU domain-containing protein 3
C    comp134374_c2_seq36|otu; <a href="/dbget-bin/www_bget?ko:K13717">K13717</a>  OTUD3; OTU domain-containing protein 3
C    comp134374_c2_seq37|otu; <a href="/dbget-bin/www_bget?ko:K13717">K13717</a>  OTUD3; OTU domain-containing protein 3
C    comp134374_c2_seq40|otu; <a href="/dbget-bin/www_bget?ko:K13717">K13717</a>  OTUD3; OTU domain-containing protein 3
C    comp134374_c2_seq42|otu; <a href="/dbget-bin/www_bget?ko:K13717">K13717</a>  OTUD3; OTU domain-containing protein 3
C    comp134374_c2_seq43|otu; <a href="/dbget-bin/www_bget?ko:K13717">K13717</a>  OTUD3; OTU domain-containing protein 3
C    comp134374_c2_seq48|otu; <a href="/dbget-bin/www_bget?ko:K13717">K13717</a>  OTUD3; OTU domain-containing protein 3
C    comp134374_c2_seq49|otu; <a href="/dbget-bin/www_bget?ko:K13717">K13717</a>  OTUD3; OTU domain-containing protein 3
C    comp145172_c3_seq2|otu; <a href="/dbget-bin/www_bget?ko:K13718">K13718</a>  OTUD4; OTU domain-containing protein 4
C    comp145172_c3_seq3|otu; <a href="/dbget-bin/www_bget?ko:K13718">K13718</a>  OTUD4; OTU domain-containing protein 4
C    comp145172_c3_seq6|otu; <a href="/dbget-bin/www_bget?ko:K13718">K13718</a>  OTUD4; OTU domain-containing protein 4
C    comp145172_c3_seq10|otu; <a href="/dbget-bin/www_bget?ko:K13718">K13718</a>  OTUD4; OTU domain-containing protein 4
C    comp145172_c3_seq12|otu; <a href="/dbget-bin/www_bget?ko:K13718">K13718</a>  OTUD4; OTU domain-containing protein 4
C    comp143920_c0_seq6|otu; <a href="/dbget-bin/www_bget?ko:K12655">K12655</a>  OTUD5, DUBA; OTU domain-containing protein 5 [EC:3.1.2.15]
C    comp143920_c0_seq18|otu; <a href="/dbget-bin/www_bget?ko:K12655">K12655</a>  OTUD5, DUBA; OTU domain-containing protein 5 [EC:3.1.2.15]
B  Family C86
C    comp133984_c0_seq3|protein; <a href="/dbget-bin/www_bget?ko:K11863">K11863</a>  ATXN3, MJD; Ataxin-3 [EC:3.4.22.-]
C    comp133984_c0_seq13|ataxin-3; <a href="/dbget-bin/www_bget?ko:K11863">K11863</a>  ATXN3, MJD; Ataxin-3 [EC:3.4.22.-]
C    comp129482_c0_seq1|josephin-2; <a href="/dbget-bin/www_bget?ko:K15235">K15235</a>  JOSD; josephin [EC:3.4.19.12]
C    comp138775_c6_seq18|josephin-1; <a href="/dbget-bin/www_bget?ko:K15235">K15235</a>  JOSD; josephin [EC:3.4.19.12]
C    comp138775_c6_seq22|josephin-1; <a href="/dbget-bin/www_bget?ko:K15235">K15235</a>  JOSD; josephin [EC:3.4.19.12]
C    comp138775_c6_seq24|josephin-1; <a href="/dbget-bin/www_bget?ko:K15235">K15235</a>  JOSD; josephin [EC:3.4.19.12]
C    comp138775_c6_seq28|josephin-1; <a href="/dbget-bin/www_bget?ko:K15235">K15235</a>  JOSD; josephin [EC:3.4.19.12]
B  Family C88
C    comp141697_c2_seq3|ubiquitin; <a href="/dbget-bin/www_bget?ko:K13719">K13719</a>  OTU1, YOD1; ubiquitin thioesterase OTU1 [EC:3.1.2.-]
B  Family C89
C    comp137400_c0_seq21|acid; <a href="/dbget-bin/www_bget?ko:K12348">K12348</a>  ASAH1; acid ceramidase [EC:3.5.1.23]
C    comp137400_c0_seq28|acid; <a href="/dbget-bin/www_bget?ko:K12348">K12348</a>  ASAH1; acid ceramidase [EC:3.5.1.23]
C    comp139329_c0_seq4|acid; <a href="/dbget-bin/www_bget?ko:K12348">K12348</a>  ASAH1; acid ceramidase [EC:3.5.1.23]
C    comp139032_c0_seq7|n-acylethanolamine-hydrolyzing; <a href="/dbget-bin/www_bget?ko:K13720">K13720</a>  NAAA; N-acylethanolamine-hydrolyzing acid amidase [EC:3.5.1.-]
C    comp139032_c0_seq13|n-acylethanolamine-hydrolyzing; <a href="/dbget-bin/www_bget?ko:K13720">K13720</a>  NAAA; N-acylethanolamine-hydrolyzing acid amidase [EC:3.5.1.-]
C    comp139032_c0_seq15|n-acylethanolamine-hydrolyzing; <a href="/dbget-bin/www_bget?ko:K13720">K13720</a>  NAAA; N-acylethanolamine-hydrolyzing acid amidase [EC:3.5.1.-]
#
A<b>Metallo Peptidases</b>
B  Family M1
C    comp140403_c2_seq7|aminopeptidase; <a href="/dbget-bin/www_bget?ko:K11140">K11140</a>  ANPEP; aminopeptidase N [EC:3.4.11.2]
C    comp285909_c0_seq1|glutamyl; <a href="/dbget-bin/www_bget?ko:K11141">K11141</a>  ENPEP; glutamyl aminopeptidase [EC:3.4.11.7]
C    comp142657_c1_seq9|leukotriene; <a href="/dbget-bin/www_bget?ko:K01254">K01254</a>  E3.3.2.6, LTA4H; leukotriene-A4 hydrolase [EC:3.3.2.6]
C    comp142657_c1_seq21|leukotriene; <a href="/dbget-bin/www_bget?ko:K01254">K01254</a>  E3.3.2.6, LTA4H; leukotriene-A4 hydrolase [EC:3.3.2.6]
C    comp142657_c1_seq39|leukotriene; <a href="/dbget-bin/www_bget?ko:K01254">K01254</a>  E3.3.2.6, LTA4H; leukotriene-A4 hydrolase [EC:3.3.2.6]
C    comp141450_c1_seq25|aminopeptidase; <a href="/dbget-bin/www_bget?ko:K08776">K08776</a>  NPEPPS; puromycin-sensitive aminopeptidase [EC:3.4.11.-]
C    comp141450_c1_seq35|aminopeptidase; <a href="/dbget-bin/www_bget?ko:K08776">K08776</a>  NPEPPS; puromycin-sensitive aminopeptidase [EC:3.4.11.-]
C    comp142831_c0_seq15|leucyl; <a href="/dbget-bin/www_bget?ko:K01257">K01257</a>  LNPEP; cystinyl aminopeptidase [EC:3.4.11.3]
C    comp142831_c0_seq16|leucyl; <a href="/dbget-bin/www_bget?ko:K01257">K01257</a>  LNPEP; cystinyl aminopeptidase [EC:3.4.11.3]
C    comp142150_c3_seq9|aminopeptidase; <a href="/dbget-bin/www_bget?ko:K01260">K01260</a>  RNPEP; aminopeptidase B [EC:3.4.11.6]
C    comp142969_c0_seq12|endoplasmic; <a href="/dbget-bin/www_bget?ko:K09604">K09604</a>  ARTS1; adipocyte-derived leucine aminopeptidase [EC:3.4.11.-]
C    comp142969_c0_seq17|endoplasmic; <a href="/dbget-bin/www_bget?ko:K09604">K09604</a>  ARTS1; adipocyte-derived leucine aminopeptidase [EC:3.4.11.-]
C    comp145285_c0_seq9|endoplasmic; <a href="/dbget-bin/www_bget?ko:K09604">K09604</a>  ARTS1; adipocyte-derived leucine aminopeptidase [EC:3.4.11.-]
C    comp143569_c1_seq8|arginyl; <a href="/dbget-bin/www_bget?ko:K09605">K09605</a>  RNPEPL1; arginyl aminopeptidase-like 1 [EC:3.4.11.-]
C    comp143569_c1_seq19|arginyl; <a href="/dbget-bin/www_bget?ko:K09605">K09605</a>  RNPEPL1; arginyl aminopeptidase-like 1 [EC:3.4.11.-]
C    comp143569_c1_seq21|arginyl; <a href="/dbget-bin/www_bget?ko:K09605">K09605</a>  RNPEPL1; arginyl aminopeptidase-like 1 [EC:3.4.11.-]
C    comp143569_c1_seq33|arginyl; <a href="/dbget-bin/www_bget?ko:K09605">K09605</a>  RNPEPL1; arginyl aminopeptidase-like 1 [EC:3.4.11.-]
C    comp143569_c1_seq44|arginyl; <a href="/dbget-bin/www_bget?ko:K09605">K09605</a>  RNPEPL1; arginyl aminopeptidase-like 1 [EC:3.4.11.-]
C    comp140893_c0_seq26|endoplasmic; <a href="/dbget-bin/www_bget?ko:K13723">K13723</a>  ERAP2; endoplasmic reticulum aminopeptidase 2 [EC:3.4.11.-]
C    comp116848_c0_seq1|aminopeptidase; <a href="/dbget-bin/www_bget?ko:K09606">K09606</a>  C9ORF3; aminopeptidase O [EC:3.4.11.-]
C    comp116848_c0_seq2|aminopeptidase; <a href="/dbget-bin/www_bget?ko:K09606">K09606</a>  C9ORF3; aminopeptidase O [EC:3.4.11.-]
C    comp137049_c0_seq6|transcription; <a href="/dbget-bin/www_bget?ko:K03128">K03128</a>  TAF2; transcription initiation factor TFIID subunit 2
C    comp137049_c0_seq7|transcription; <a href="/dbget-bin/www_bget?ko:K03128">K03128</a>  TAF2; transcription initiation factor TFIID subunit 2
C    comp137049_c0_seq9|transcription; <a href="/dbget-bin/www_bget?ko:K03128">K03128</a>  TAF2; transcription initiation factor TFIID subunit 2
C    comp137049_c0_seq11|transcription; <a href="/dbget-bin/www_bget?ko:K03128">K03128</a>  TAF2; transcription initiation factor TFIID subunit 2
C    comp137049_c0_seq15|transcription; <a href="/dbget-bin/www_bget?ko:K03128">K03128</a>  TAF2; transcription initiation factor TFIID subunit 2
C    comp137049_c0_seq18|transcription; <a href="/dbget-bin/www_bget?ko:K03128">K03128</a>  TAF2; transcription initiation factor TFIID subunit 2
C    comp137049_c0_seq38|transcription; <a href="/dbget-bin/www_bget?ko:K03128">K03128</a>  TAF2; transcription initiation factor TFIID subunit 2
C    comp137049_c0_seq39|transcription; <a href="/dbget-bin/www_bget?ko:K03128">K03128</a>  TAF2; transcription initiation factor TFIID subunit 2
B  Family M2
C    comp138725_c1_seq1|angiotensin-converting; <a href="/dbget-bin/www_bget?ko:K01283">K01283</a>  E3.4.15.1, ACE; peptidyl-dipeptidase A [EC:3.4.15.1]
C    comp138725_c1_seq4|angiotensin-converting; <a href="/dbget-bin/www_bget?ko:K01283">K01283</a>  E3.4.15.1, ACE; peptidyl-dipeptidase A [EC:3.4.15.1]
B  Family M3
C    comp139169_c0_seq2|thimet; <a href="/dbget-bin/www_bget?ko:K01392">K01392</a>  THOP1; thimet oligopeptidase [EC:3.4.24.15]
C    comp143710_c1_seq2|mitochondrial; <a href="/dbget-bin/www_bget?ko:K01410">K01410</a>  E3.4.24.59, MIPEP; mitochondrial intermediate peptidase [EC:3.4.24.59]
C    comp143710_c1_seq5|mitochondrial; <a href="/dbget-bin/www_bget?ko:K01410">K01410</a>  E3.4.24.59, MIPEP; mitochondrial intermediate peptidase [EC:3.4.24.59]
C    comp143710_c1_seq6|mitochondrial; <a href="/dbget-bin/www_bget?ko:K01410">K01410</a>  E3.4.24.59, MIPEP; mitochondrial intermediate peptidase [EC:3.4.24.59]
C    comp143710_c1_seq33|mitochondrial; <a href="/dbget-bin/www_bget?ko:K01410">K01410</a>  E3.4.24.59, MIPEP; mitochondrial intermediate peptidase [EC:3.4.24.59]
B  Family M4: thermolysin family
B  Family M6: immune inhibitor A family
B  Family M7: snapalysin family
B  Family M8: leishmanolysin family
C    comp139940_c4_seq7|leishmanolysin-like; <a href="/dbget-bin/www_bget?ko:K13539">K13539</a>  LMLN; leishmanolysin-like peptidase [EC:3.4.24.-]
C    comp139940_c4_seq15|leishmanolysin-like; <a href="/dbget-bin/www_bget?ko:K13539">K13539</a>  LMLN; leishmanolysin-like peptidase [EC:3.4.24.-]
B  Family M9
B  Family M10
C    comp142767_c0_seq3|matrix; <a href="/dbget-bin/www_bget?ko:K01398">K01398</a>  MMP2; matrix metalloproteinase-2 (gelatinase A) [EC:3.4.24.24]
C    comp142767_c0_seq6|matrix; <a href="/dbget-bin/www_bget?ko:K01398">K01398</a>  MMP2; matrix metalloproteinase-2 (gelatinase A) [EC:3.4.24.24]
C    comp138930_c0_seq2|matrix; <a href="/dbget-bin/www_bget?ko:K01403">K01403</a>  MMP9; matrix metalloproteinase-9 (gelatinase B) [EC:3.4.24.35]
C    comp138930_c0_seq4|matrix; <a href="/dbget-bin/www_bget?ko:K01403">K01403</a>  MMP9; matrix metalloproteinase-9 (gelatinase B) [EC:3.4.24.35]
C    comp144243_c0_seq5|matrix; <a href="/dbget-bin/www_bget?ko:K07763">K07763</a>  MMP14; matrix metalloproteinase-14 (membrane-inserted) [EC:3.4.24.80]
C    comp144243_c0_seq9|matrix; <a href="/dbget-bin/www_bget?ko:K07763">K07763</a>  MMP14; matrix metalloproteinase-14 (membrane-inserted) [EC:3.4.24.80]
C    comp144243_c0_seq16|matrix; <a href="/dbget-bin/www_bget?ko:K07763">K07763</a>  MMP14; matrix metalloproteinase-14 (membrane-inserted) [EC:3.4.24.80]
C    comp144243_c0_seq37|matrix; <a href="/dbget-bin/www_bget?ko:K07763">K07763</a>  MMP14; matrix metalloproteinase-14 (membrane-inserted) [EC:3.4.24.80]
C    comp140083_c2_seq1|matrix; <a href="/dbget-bin/www_bget?ko:K07995">K07995</a>  MMP15; matrix metalloproteinase-15 (membrane-inserted) [EC:3.4.24.-]
C    comp140083_c2_seq11|matrix; <a href="/dbget-bin/www_bget?ko:K07995">K07995</a>  MMP15; matrix metalloproteinase-15 (membrane-inserted) [EC:3.4.24.-]
C    comp140083_c2_seq13|matrix; <a href="/dbget-bin/www_bget?ko:K07995">K07995</a>  MMP15; matrix metalloproteinase-15 (membrane-inserted) [EC:3.4.24.-]
C    comp140083_c2_seq15|matrix; <a href="/dbget-bin/www_bget?ko:K07995">K07995</a>  MMP15; matrix metalloproteinase-15 (membrane-inserted) [EC:3.4.24.-]
C    comp140083_c2_seq16|matrix; <a href="/dbget-bin/www_bget?ko:K07995">K07995</a>  MMP15; matrix metalloproteinase-15 (membrane-inserted) [EC:3.4.24.-]
C    comp140083_c2_seq23|matrix; <a href="/dbget-bin/www_bget?ko:K07995">K07995</a>  MMP15; matrix metalloproteinase-15 (membrane-inserted) [EC:3.4.24.-]
C    comp140083_c2_seq24|matrix; <a href="/dbget-bin/www_bget?ko:K07995">K07995</a>  MMP15; matrix metalloproteinase-15 (membrane-inserted) [EC:3.4.24.-]
C    comp140083_c2_seq28|matrix; <a href="/dbget-bin/www_bget?ko:K07995">K07995</a>  MMP15; matrix metalloproteinase-15 (membrane-inserted) [EC:3.4.24.-]
C    comp140083_c2_seq31|matrix; <a href="/dbget-bin/www_bget?ko:K07995">K07995</a>  MMP15; matrix metalloproteinase-15 (membrane-inserted) [EC:3.4.24.-]
C    comp136180_c1_seq8|matrix; <a href="/dbget-bin/www_bget?ko:K07996">K07996</a>  MMP16; matrix metalloproteinase-16 (membrane-inserted) [EC:3.4.24.-]
C    comp136182_c3_seq3|matrix; <a href="/dbget-bin/www_bget?ko:K07997">K07997</a>  MMP17; matrix metalloproteinase-17 (membrane-inserted) [EC:3.4.24.-]
C    comp136182_c3_seq4|matrix; <a href="/dbget-bin/www_bget?ko:K07997">K07997</a>  MMP17; matrix metalloproteinase-17 (membrane-inserted) [EC:3.4.24.-]
C    comp141148_c1_seq3|matrix; <a href="/dbget-bin/www_bget?ko:K07998">K07998</a>  MMP19, MMP18; matrix metalloproteinase-19 (RASI) [EC:3.4.24.-]
C    comp141148_c1_seq7|matrix; <a href="/dbget-bin/www_bget?ko:K07998">K07998</a>  MMP19, MMP18; matrix metalloproteinase-19 (RASI) [EC:3.4.24.-]
C    comp141148_c1_seq10|matrix; <a href="/dbget-bin/www_bget?ko:K07998">K07998</a>  MMP19, MMP18; matrix metalloproteinase-19 (RASI) [EC:3.4.24.-]
C    comp141148_c1_seq12|matrix; <a href="/dbget-bin/www_bget?ko:K07998">K07998</a>  MMP19, MMP18; matrix metalloproteinase-19 (RASI) [EC:3.4.24.-]
C    comp213662_c0_seq1|matrix; <a href="/dbget-bin/www_bget?ko:K08000">K08000</a>  MMP21; matrix metalloproteinase-21 [EC:3.4.24.-]
C    comp40037_c0_seq1|matrix; <a href="/dbget-bin/www_bget?ko:K08001">K08001</a>  MMP23; matrix metalloproteinase-23 (CA-MMP) [EC:3.4.24.-]
C    comp142744_c2_seq4|matrix; <a href="/dbget-bin/www_bget?ko:K08001">K08001</a>  MMP23; matrix metalloproteinase-23 (CA-MMP) [EC:3.4.24.-]
C    comp142744_c2_seq8|matrix; <a href="/dbget-bin/www_bget?ko:K08001">K08001</a>  MMP23; matrix metalloproteinase-23 (CA-MMP) [EC:3.4.24.-]
C    comp142177_c4_seq1|matrix; <a href="/dbget-bin/www_bget?ko:K08006">K08006</a>  MMP28; matrix metalloproteinase-28 (epilysin) [EC:3.4.24.-]
C    comp142177_c4_seq2|matrix; <a href="/dbget-bin/www_bget?ko:K08006">K08006</a>  MMP28; matrix metalloproteinase-28 (epilysin) [EC:3.4.24.-]
B  Family M12: astacin/adamalysin family
C    comp135094_c0_seq1|bone; <a href="/dbget-bin/www_bget?ko:K05502">K05502</a>  BMP1, TLD; bone morphogenetic protein 1 [EC:3.4.24.19]
C    comp135094_c0_seq2|bone; <a href="/dbget-bin/www_bget?ko:K05502">K05502</a>  BMP1, TLD; bone morphogenetic protein 1 [EC:3.4.24.19]
C    comp135094_c0_seq3|tolloid-like; <a href="/dbget-bin/www_bget?ko:K09608">K09608</a>  TLL1; tolloid-like protein 1 [EC:3.4.24.-]
C    comp135094_c0_seq6|tolloid-like; <a href="/dbget-bin/www_bget?ko:K09608">K09608</a>  TLL1; tolloid-like protein 1 [EC:3.4.24.-]
C    comp134516_c0_seq3|disintegrin; <a href="/dbget-bin/www_bget?ko:K06540">K06540</a>  ADAM8; disintegrin and metalloproteinase domain-containing protein 8 [EC:3.4.24.-]
C    comp134516_c0_seq4|disintegrin; <a href="/dbget-bin/www_bget?ko:K06540">K06540</a>  ADAM8; disintegrin and metalloproteinase domain-containing protein 8 [EC:3.4.24.-]
C    comp134516_c0_seq6|disintegrin; <a href="/dbget-bin/www_bget?ko:K06540">K06540</a>  ADAM8; disintegrin and metalloproteinase domain-containing protein 8 [EC:3.4.24.-]
C    comp137674_c1_seq3|disintegrin; <a href="/dbget-bin/www_bget?ko:K06540">K06540</a>  ADAM8; disintegrin and metalloproteinase domain-containing protein 8 [EC:3.4.24.-]
C    comp137674_c1_seq4|disintegrin; <a href="/dbget-bin/www_bget?ko:K06540">K06540</a>  ADAM8; disintegrin and metalloproteinase domain-containing protein 8 [EC:3.4.24.-]
C    comp137674_c1_seq6|disintegrin; <a href="/dbget-bin/www_bget?ko:K06540">K06540</a>  ADAM8; disintegrin and metalloproteinase domain-containing protein 8 [EC:3.4.24.-]
C    comp137674_c1_seq10|disintegrin; <a href="/dbget-bin/www_bget?ko:K06540">K06540</a>  ADAM8; disintegrin and metalloproteinase domain-containing protein 8 [EC:3.4.24.-]
C    comp137674_c1_seq13|disintegrin; <a href="/dbget-bin/www_bget?ko:K06540">K06540</a>  ADAM8; disintegrin and metalloproteinase domain-containing protein 8 [EC:3.4.24.-]
C    comp137674_c1_seq16|disintegrin; <a href="/dbget-bin/www_bget?ko:K06540">K06540</a>  ADAM8; disintegrin and metalloproteinase domain-containing protein 8 [EC:3.4.24.-]
C    comp137674_c1_seq25|disintegrin; <a href="/dbget-bin/www_bget?ko:K06540">K06540</a>  ADAM8; disintegrin and metalloproteinase domain-containing protein 8 [EC:3.4.24.-]
C    comp137674_c1_seq28|disintegrin; <a href="/dbget-bin/www_bget?ko:K06540">K06540</a>  ADAM8; disintegrin and metalloproteinase domain-containing protein 8 [EC:3.4.24.-]
C    comp137674_c1_seq30|disintegrin; <a href="/dbget-bin/www_bget?ko:K06540">K06540</a>  ADAM8; disintegrin and metalloproteinase domain-containing protein 8 [EC:3.4.24.-]
C    comp137674_c1_seq31|disintegrin; <a href="/dbget-bin/www_bget?ko:K06540">K06540</a>  ADAM8; disintegrin and metalloproteinase domain-containing protein 8 [EC:3.4.24.-]
C    comp137674_c1_seq32|disintegrin; <a href="/dbget-bin/www_bget?ko:K06540">K06540</a>  ADAM8; disintegrin and metalloproteinase domain-containing protein 8 [EC:3.4.24.-]
C    comp137674_c1_seq34|disintegrin; <a href="/dbget-bin/www_bget?ko:K06540">K06540</a>  ADAM8; disintegrin and metalloproteinase domain-containing protein 8 [EC:3.4.24.-]
C    comp137674_c1_seq36|disintegrin; <a href="/dbget-bin/www_bget?ko:K06540">K06540</a>  ADAM8; disintegrin and metalloproteinase domain-containing protein 8 [EC:3.4.24.-]
C    comp137674_c1_seq37|disintegrin; <a href="/dbget-bin/www_bget?ko:K06540">K06540</a>  ADAM8; disintegrin and metalloproteinase domain-containing protein 8 [EC:3.4.24.-]
C    comp137674_c1_seq40|disintegrin; <a href="/dbget-bin/www_bget?ko:K06540">K06540</a>  ADAM8; disintegrin and metalloproteinase domain-containing protein 8 [EC:3.4.24.-]
C    comp137674_c1_seq43|disintegrin; <a href="/dbget-bin/www_bget?ko:K06540">K06540</a>  ADAM8; disintegrin and metalloproteinase domain-containing protein 8 [EC:3.4.24.-]
C    comp143279_c1_seq1|disintegrin; <a href="/dbget-bin/www_bget?ko:K06834">K06834</a>  ADAM9; disintegrin and metalloproteinase domain-containing protein 9 [EC:3.4.24.-]
C    comp143279_c1_seq2|disintegrin; <a href="/dbget-bin/www_bget?ko:K06834">K06834</a>  ADAM9; disintegrin and metalloproteinase domain-containing protein 9 [EC:3.4.24.-]
C    comp143279_c1_seq5|disintegrin; <a href="/dbget-bin/www_bget?ko:K06834">K06834</a>  ADAM9; disintegrin and metalloproteinase domain-containing protein 9 [EC:3.4.24.-]
C    comp143279_c1_seq10|disintegrin; <a href="/dbget-bin/www_bget?ko:K06834">K06834</a>  ADAM9; disintegrin and metalloproteinase domain-containing protein 9 [EC:3.4.24.-]
C    comp143279_c1_seq15|disintegrin; <a href="/dbget-bin/www_bget?ko:K06834">K06834</a>  ADAM9; disintegrin and metalloproteinase domain-containing protein 9 [EC:3.4.24.-]
C    comp143279_c1_seq16|disintegrin; <a href="/dbget-bin/www_bget?ko:K06834">K06834</a>  ADAM9; disintegrin and metalloproteinase domain-containing protein 9 [EC:3.4.24.-]
C    comp143279_c1_seq17|disintegrin; <a href="/dbget-bin/www_bget?ko:K06834">K06834</a>  ADAM9; disintegrin and metalloproteinase domain-containing protein 9 [EC:3.4.24.-]
C    comp143279_c1_seq18|disintegrin; <a href="/dbget-bin/www_bget?ko:K06834">K06834</a>  ADAM9; disintegrin and metalloproteinase domain-containing protein 9 [EC:3.4.24.-]
C    comp143279_c1_seq19|disintegrin; <a href="/dbget-bin/www_bget?ko:K06834">K06834</a>  ADAM9; disintegrin and metalloproteinase domain-containing protein 9 [EC:3.4.24.-]
C    comp143279_c1_seq21|disintegrin; <a href="/dbget-bin/www_bget?ko:K06834">K06834</a>  ADAM9; disintegrin and metalloproteinase domain-containing protein 9 [EC:3.4.24.-]
C    comp130274_c0_seq1|disintegrin; <a href="/dbget-bin/www_bget?ko:K06704">K06704</a>  ADAM10; disintegrin and metalloproteinase domain-containing protein 10 [EC:3.4.24.81]
C    comp143532_c1_seq1|disintegrin; <a href="/dbget-bin/www_bget?ko:K06704">K06704</a>  ADAM10; disintegrin and metalloproteinase domain-containing protein 10 [EC:3.4.24.81]
C    comp140150_c0_seq1|disintegrin; <a href="/dbget-bin/www_bget?ko:K06835">K06835</a>  ADAM12; disintegrin and metalloproteinase domain-containing protein 12 [EC:3.4.24.-]
C    comp140150_c0_seq3|disintegrin; <a href="/dbget-bin/www_bget?ko:K06835">K06835</a>  ADAM12; disintegrin and metalloproteinase domain-containing protein 12 [EC:3.4.24.-]
C    comp143773_c0_seq2|disintegrin; <a href="/dbget-bin/www_bget?ko:K06835">K06835</a>  ADAM12; disintegrin and metalloproteinase domain-containing protein 12 [EC:3.4.24.-]
C    comp143773_c0_seq4|disintegrin; <a href="/dbget-bin/www_bget?ko:K06835">K06835</a>  ADAM12; disintegrin and metalloproteinase domain-containing protein 12 [EC:3.4.24.-]
C    comp143773_c0_seq6|disintegrin; <a href="/dbget-bin/www_bget?ko:K06835">K06835</a>  ADAM12; disintegrin and metalloproteinase domain-containing protein 12 [EC:3.4.24.-]
C    comp143773_c0_seq10|disintegrin; <a href="/dbget-bin/www_bget?ko:K06835">K06835</a>  ADAM12; disintegrin and metalloproteinase domain-containing protein 12 [EC:3.4.24.-]
C    comp143380_c1_seq2|disintegrin; <a href="/dbget-bin/www_bget?ko:K06836">K06836</a>  ADAM15; disintegrin and metalloproteinase domain-containing protein 15 [EC:3.4.24.-]
C    comp143380_c1_seq3|disintegrin; <a href="/dbget-bin/www_bget?ko:K06836">K06836</a>  ADAM15; disintegrin and metalloproteinase domain-containing protein 15 [EC:3.4.24.-]
C    comp143380_c1_seq6|disintegrin; <a href="/dbget-bin/www_bget?ko:K06836">K06836</a>  ADAM15; disintegrin and metalloproteinase domain-containing protein 15 [EC:3.4.24.-]
C    comp143380_c1_seq12|disintegrin; <a href="/dbget-bin/www_bget?ko:K06836">K06836</a>  ADAM15; disintegrin and metalloproteinase domain-containing protein 15 [EC:3.4.24.-]
C    comp143380_c1_seq14|disintegrin; <a href="/dbget-bin/www_bget?ko:K06836">K06836</a>  ADAM15; disintegrin and metalloproteinase domain-containing protein 15 [EC:3.4.24.-]
C    comp143380_c1_seq16|disintegrin; <a href="/dbget-bin/www_bget?ko:K06836">K06836</a>  ADAM15; disintegrin and metalloproteinase domain-containing protein 15 [EC:3.4.24.-]
C    comp143380_c1_seq17|disintegrin; <a href="/dbget-bin/www_bget?ko:K06836">K06836</a>  ADAM15; disintegrin and metalloproteinase domain-containing protein 15 [EC:3.4.24.-]
C    comp143380_c1_seq18|disintegrin; <a href="/dbget-bin/www_bget?ko:K06836">K06836</a>  ADAM15; disintegrin and metalloproteinase domain-containing protein 15 [EC:3.4.24.-]
C    comp143380_c1_seq23|disintegrin; <a href="/dbget-bin/www_bget?ko:K06836">K06836</a>  ADAM15; disintegrin and metalloproteinase domain-containing protein 15 [EC:3.4.24.-]
C    comp143380_c1_seq24|disintegrin; <a href="/dbget-bin/www_bget?ko:K06836">K06836</a>  ADAM15; disintegrin and metalloproteinase domain-containing protein 15 [EC:3.4.24.-]
C    comp143380_c1_seq30|disintegrin; <a href="/dbget-bin/www_bget?ko:K06836">K06836</a>  ADAM15; disintegrin and metalloproteinase domain-containing protein 15 [EC:3.4.24.-]
C    comp143380_c1_seq32|disintegrin; <a href="/dbget-bin/www_bget?ko:K06836">K06836</a>  ADAM15; disintegrin and metalloproteinase domain-containing protein 15 [EC:3.4.24.-]
C    comp143380_c1_seq33|disintegrin; <a href="/dbget-bin/www_bget?ko:K06836">K06836</a>  ADAM15; disintegrin and metalloproteinase domain-containing protein 15 [EC:3.4.24.-]
C    comp143380_c1_seq34|disintegrin; <a href="/dbget-bin/www_bget?ko:K06836">K06836</a>  ADAM15; disintegrin and metalloproteinase domain-containing protein 15 [EC:3.4.24.-]
C    comp143380_c1_seq35|disintegrin; <a href="/dbget-bin/www_bget?ko:K06836">K06836</a>  ADAM15; disintegrin and metalloproteinase domain-containing protein 15 [EC:3.4.24.-]
C    comp143380_c1_seq36|disintegrin; <a href="/dbget-bin/www_bget?ko:K06836">K06836</a>  ADAM15; disintegrin and metalloproteinase domain-containing protein 15 [EC:3.4.24.-]
C    comp143380_c1_seq40|disintegrin; <a href="/dbget-bin/www_bget?ko:K06836">K06836</a>  ADAM15; disintegrin and metalloproteinase domain-containing protein 15 [EC:3.4.24.-]
C    comp143380_c1_seq41|disintegrin; <a href="/dbget-bin/www_bget?ko:K06836">K06836</a>  ADAM15; disintegrin and metalloproteinase domain-containing protein 15 [EC:3.4.24.-]
C    comp143380_c1_seq43|disintegrin; <a href="/dbget-bin/www_bget?ko:K06836">K06836</a>  ADAM15; disintegrin and metalloproteinase domain-containing protein 15 [EC:3.4.24.-]
C    comp143380_c1_seq47|disintegrin; <a href="/dbget-bin/www_bget?ko:K06836">K06836</a>  ADAM15; disintegrin and metalloproteinase domain-containing protein 15 [EC:3.4.24.-]
C    comp143380_c1_seq49|disintegrin; <a href="/dbget-bin/www_bget?ko:K06836">K06836</a>  ADAM15; disintegrin and metalloproteinase domain-containing protein 15 [EC:3.4.24.-]
C    comp143380_c1_seq50|disintegrin; <a href="/dbget-bin/www_bget?ko:K06836">K06836</a>  ADAM15; disintegrin and metalloproteinase domain-containing protein 15 [EC:3.4.24.-]
C    comp143380_c1_seq52|disintegrin; <a href="/dbget-bin/www_bget?ko:K06836">K06836</a>  ADAM15; disintegrin and metalloproteinase domain-containing protein 15 [EC:3.4.24.-]
C    comp143380_c1_seq53|disintegrin; <a href="/dbget-bin/www_bget?ko:K06836">K06836</a>  ADAM15; disintegrin and metalloproteinase domain-containing protein 15 [EC:3.4.24.-]
C    comp144985_c2_seq12|disintegrin; <a href="/dbget-bin/www_bget?ko:K06059">K06059</a>  ADAM17, TACE; disintegrin and metalloproteinase domain-containing protein 17 [EC:3.4.24.86]
C    comp144985_c2_seq35|disintegrin; <a href="/dbget-bin/www_bget?ko:K06059">K06059</a>  ADAM17, TACE; disintegrin and metalloproteinase domain-containing protein 17 [EC:3.4.24.86]
C    comp140303_c0_seq1|disintegrin; <a href="/dbget-bin/www_bget?ko:K08608">K08608</a>  ADAM19; disintegrin and metalloproteinase domain-containing protein 19 [EC:3.4.24.-]
C    comp140303_c0_seq2|disintegrin; <a href="/dbget-bin/www_bget?ko:K08608">K08608</a>  ADAM19; disintegrin and metalloproteinase domain-containing protein 19 [EC:3.4.24.-]
C    comp140303_c0_seq3|disintegrin; <a href="/dbget-bin/www_bget?ko:K08608">K08608</a>  ADAM19; disintegrin and metalloproteinase domain-containing protein 19 [EC:3.4.24.-]
C    comp140303_c0_seq7|disintegrin; <a href="/dbget-bin/www_bget?ko:K08608">K08608</a>  ADAM19; disintegrin and metalloproteinase domain-containing protein 19 [EC:3.4.24.-]
C    comp68265_c0_seq1|adam; <a href="/dbget-bin/www_bget?ko:K16068">K16068</a>  ADAM22; disintegrin and metalloproteinase domain-containing protein 22 [EC:3.4.24.-]
C    comp127105_c1_seq1|disintegrin; <a href="/dbget-bin/www_bget?ko:K06837">K06837</a>  ADAM23; disintegrin and metalloproteinase domain-containing protein 23 [EC:3.4.24.-]
C    comp141391_c2_seq4|disintegrin; <a href="/dbget-bin/www_bget?ko:K08614">K08614</a>  ADAM28; disintegrin and metalloproteinase domain-containing protein 28 [EC:3.4.24.-]
C    comp141391_c2_seq12|disintegrin; <a href="/dbget-bin/www_bget?ko:K08614">K08614</a>  ADAM28; disintegrin and metalloproteinase domain-containing protein 28 [EC:3.4.24.-]
C    comp141391_c2_seq16|disintegrin; <a href="/dbget-bin/www_bget?ko:K08614">K08614</a>  ADAM28; disintegrin and metalloproteinase domain-containing protein 28 [EC:3.4.24.-]
C    comp141391_c2_seq17|disintegrin; <a href="/dbget-bin/www_bget?ko:K08614">K08614</a>  ADAM28; disintegrin and metalloproteinase domain-containing protein 28 [EC:3.4.24.-]
C    comp141391_c2_seq18|disintegrin; <a href="/dbget-bin/www_bget?ko:K08614">K08614</a>  ADAM28; disintegrin and metalloproteinase domain-containing protein 28 [EC:3.4.24.-]
C    comp141391_c2_seq25|disintegrin; <a href="/dbget-bin/www_bget?ko:K08614">K08614</a>  ADAM28; disintegrin and metalloproteinase domain-containing protein 28 [EC:3.4.24.-]
C    comp141391_c2_seq31|disintegrin; <a href="/dbget-bin/www_bget?ko:K08614">K08614</a>  ADAM28; disintegrin and metalloproteinase domain-containing protein 28 [EC:3.4.24.-]
C    comp141391_c2_seq32|disintegrin; <a href="/dbget-bin/www_bget?ko:K08614">K08614</a>  ADAM28; disintegrin and metalloproteinase domain-containing protein 28 [EC:3.4.24.-]
C    comp141391_c2_seq35|disintegrin; <a href="/dbget-bin/www_bget?ko:K08614">K08614</a>  ADAM28; disintegrin and metalloproteinase domain-containing protein 28 [EC:3.4.24.-]
C    comp141391_c2_seq41|disintegrin; <a href="/dbget-bin/www_bget?ko:K08614">K08614</a>  ADAM28; disintegrin and metalloproteinase domain-containing protein 28 [EC:3.4.24.-]
C    comp142678_c0_seq1|disintegrin; <a href="/dbget-bin/www_bget?ko:K08616">K08616</a>  ADAM33; disintegrin and metalloproteinase domain-containing protein 33 [EC:3.4.24.-]
C    comp142678_c0_seq5|disintegrin; <a href="/dbget-bin/www_bget?ko:K08616">K08616</a>  ADAM33; disintegrin and metalloproteinase domain-containing protein 33 [EC:3.4.24.-]
C    comp142678_c0_seq14|disintegrin; <a href="/dbget-bin/www_bget?ko:K08616">K08616</a>  ADAM33; disintegrin and metalloproteinase domain-containing protein 33 [EC:3.4.24.-]
C    comp142678_c0_seq16|disintegrin; <a href="/dbget-bin/www_bget?ko:K08616">K08616</a>  ADAM33; disintegrin and metalloproteinase domain-containing protein 33 [EC:3.4.24.-]
C    comp142678_c0_seq18|disintegrin; <a href="/dbget-bin/www_bget?ko:K08616">K08616</a>  ADAM33; disintegrin and metalloproteinase domain-containing protein 33 [EC:3.4.24.-]
C    comp142678_c0_seq19|disintegrin; <a href="/dbget-bin/www_bget?ko:K08616">K08616</a>  ADAM33; disintegrin and metalloproteinase domain-containing protein 33 [EC:3.4.24.-]
C    comp142678_c0_seq22|disintegrin; <a href="/dbget-bin/www_bget?ko:K08616">K08616</a>  ADAM33; disintegrin and metalloproteinase domain-containing protein 33 [EC:3.4.24.-]
C    comp142678_c0_seq23|disintegrin; <a href="/dbget-bin/www_bget?ko:K08616">K08616</a>  ADAM33; disintegrin and metalloproteinase domain-containing protein 33 [EC:3.4.24.-]
C    comp142678_c0_seq24|disintegrin; <a href="/dbget-bin/www_bget?ko:K08616">K08616</a>  ADAM33; disintegrin and metalloproteinase domain-containing protein 33 [EC:3.4.24.-]
C    comp142678_c0_seq26|disintegrin; <a href="/dbget-bin/www_bget?ko:K08616">K08616</a>  ADAM33; disintegrin and metalloproteinase domain-containing protein 33 [EC:3.4.24.-]
C    comp142678_c0_seq32|disintegrin; <a href="/dbget-bin/www_bget?ko:K08616">K08616</a>  ADAM33; disintegrin and metalloproteinase domain-containing protein 33 [EC:3.4.24.-]
C    comp142678_c0_seq54|disintegrin; <a href="/dbget-bin/www_bget?ko:K08616">K08616</a>  ADAM33; disintegrin and metalloproteinase domain-containing protein 33 [EC:3.4.24.-]
C    comp142678_c0_seq56|disintegrin; <a href="/dbget-bin/www_bget?ko:K08616">K08616</a>  ADAM33; disintegrin and metalloproteinase domain-containing protein 33 [EC:3.4.24.-]
C    comp142678_c0_seq57|disintegrin; <a href="/dbget-bin/www_bget?ko:K08616">K08616</a>  ADAM33; disintegrin and metalloproteinase domain-containing protein 33 [EC:3.4.24.-]
C    comp142678_c0_seq64|disintegrin; <a href="/dbget-bin/www_bget?ko:K08616">K08616</a>  ADAM33; disintegrin and metalloproteinase domain-containing protein 33 [EC:3.4.24.-]
C    comp142678_c0_seq74|disintegrin; <a href="/dbget-bin/www_bget?ko:K08616">K08616</a>  ADAM33; disintegrin and metalloproteinase domain-containing protein 33 [EC:3.4.24.-]
C    comp142678_c0_seq79|disintegrin; <a href="/dbget-bin/www_bget?ko:K08616">K08616</a>  ADAM33; disintegrin and metalloproteinase domain-containing protein 33 [EC:3.4.24.-]
C    comp142678_c0_seq84|disintegrin; <a href="/dbget-bin/www_bget?ko:K08616">K08616</a>  ADAM33; disintegrin and metalloproteinase domain-containing protein 33 [EC:3.4.24.-]
C    comp142678_c0_seq85|disintegrin; <a href="/dbget-bin/www_bget?ko:K08616">K08616</a>  ADAM33; disintegrin and metalloproteinase domain-containing protein 33 [EC:3.4.24.-]
C    comp142678_c0_seq87|disintegrin; <a href="/dbget-bin/www_bget?ko:K08616">K08616</a>  ADAM33; disintegrin and metalloproteinase domain-containing protein 33 [EC:3.4.24.-]
C    comp137957_c0_seq3|a; <a href="/dbget-bin/www_bget?ko:K08617">K08617</a>  ADAMTS1; a disintegrin and metalloproteinase with thrombospondin motifs 1 [EC:3.4.24.-]
C    comp137957_c0_seq6|a; <a href="/dbget-bin/www_bget?ko:K08617">K08617</a>  ADAMTS1; a disintegrin and metalloproteinase with thrombospondin motifs 1 [EC:3.4.24.-]
C    comp137957_c0_seq9|a; <a href="/dbget-bin/www_bget?ko:K08617">K08617</a>  ADAMTS1; a disintegrin and metalloproteinase with thrombospondin motifs 1 [EC:3.4.24.-]
C    comp137957_c0_seq10|a; <a href="/dbget-bin/www_bget?ko:K08617">K08617</a>  ADAMTS1; a disintegrin and metalloproteinase with thrombospondin motifs 1 [EC:3.4.24.-]
C    comp137957_c0_seq13|a; <a href="/dbget-bin/www_bget?ko:K08617">K08617</a>  ADAMTS1; a disintegrin and metalloproteinase with thrombospondin motifs 1 [EC:3.4.24.-]
C    comp137957_c0_seq14|a; <a href="/dbget-bin/www_bget?ko:K08617">K08617</a>  ADAMTS1; a disintegrin and metalloproteinase with thrombospondin motifs 1 [EC:3.4.24.-]
C    comp137957_c0_seq18|a; <a href="/dbget-bin/www_bget?ko:K08617">K08617</a>  ADAMTS1; a disintegrin and metalloproteinase with thrombospondin motifs 1 [EC:3.4.24.-]
C    comp137957_c0_seq19|a; <a href="/dbget-bin/www_bget?ko:K08617">K08617</a>  ADAMTS1; a disintegrin and metalloproteinase with thrombospondin motifs 1 [EC:3.4.24.-]
C    comp137957_c0_seq37|a; <a href="/dbget-bin/www_bget?ko:K08617">K08617</a>  ADAMTS1; a disintegrin and metalloproteinase with thrombospondin motifs 1 [EC:3.4.24.-]
C    comp142680_c0_seq8|a; <a href="/dbget-bin/www_bget?ko:K08618">K08618</a>  ADAMTS2; a disintegrin and metalloproteinase with thrombospondin motifs 2 [EC:3.4.24.14]
C    comp144674_c7_seq3|a; <a href="/dbget-bin/www_bget?ko:K08618">K08618</a>  ADAMTS2; a disintegrin and metalloproteinase with thrombospondin motifs 2 [EC:3.4.24.14]
C    comp144674_c7_seq1|a; <a href="/dbget-bin/www_bget?ko:K08619">K08619</a>  ADAMTS3; a disintegrin and metalloproteinase with thrombospondin motifs 3 [EC:3.4.24.-]
C    comp140234_c0_seq1|a; <a href="/dbget-bin/www_bget?ko:K08620">K08620</a>  ADAMTS5; a disintegrin and metalloproteinase with thrombospondin motifs 5 [EC:3.4.24.-]
C    comp91101_c0_seq1|a; <a href="/dbget-bin/www_bget?ko:K08621">K08621</a>  ADAMTS6; a disintegrin and metalloproteinase with thrombospondin motifs 6 [EC:3.4.24.-]
C    comp140428_c0_seq7|adam; <a href="/dbget-bin/www_bget?ko:K08622">K08622</a>  ADAMTS7; a disintegrin and metalloproteinase with thrombospondin motifs 7 [EC:3.4.24.-]
C    comp143709_c1_seq17|a; <a href="/dbget-bin/www_bget?ko:K08623">K08623</a>  ADAMTS8; a disintegrin and metalloproteinase with thrombospondin motifs 8 [EC:3.4.24.-]
C    comp143709_c1_seq29|a; <a href="/dbget-bin/www_bget?ko:K08623">K08623</a>  ADAMTS8; a disintegrin and metalloproteinase with thrombospondin motifs 8 [EC:3.4.24.-]
C    comp143709_c1_seq33|a; <a href="/dbget-bin/www_bget?ko:K08623">K08623</a>  ADAMTS8; a disintegrin and metalloproteinase with thrombospondin motifs 8 [EC:3.4.24.-]
C    comp141611_c0_seq6|a; <a href="/dbget-bin/www_bget?ko:K08624">K08624</a>  ADAMTS9; a disintegrin and metalloproteinase with thrombospondin motifs 9 [EC:3.4.24.-]
C    comp141611_c0_seq7|a; <a href="/dbget-bin/www_bget?ko:K08624">K08624</a>  ADAMTS9; a disintegrin and metalloproteinase with thrombospondin motifs 9 [EC:3.4.24.-]
C    comp139135_c0_seq9|a; <a href="/dbget-bin/www_bget?ko:K08629">K08629</a>  ADAMTS15; a disintegrin and metalloproteinase with thrombospondin motifs 15 [EC:3.4.24.-]
C    comp139961_c0_seq1|a; <a href="/dbget-bin/www_bget?ko:K08630">K08630</a>  ADAMTS16; a disintegrin and metalloproteinase with thrombospondin motifs 16 [EC:3.4.24.-]
C    comp139961_c0_seq2|a; <a href="/dbget-bin/www_bget?ko:K08630">K08630</a>  ADAMTS16; a disintegrin and metalloproteinase with thrombospondin motifs 16 [EC:3.4.24.-]
C    comp135414_c0_seq1|a; <a href="/dbget-bin/www_bget?ko:K08631">K08631</a>  ADAMTS17; a disintegrin and metalloproteinase with thrombospondin motifs 17 [EC:3.4.24.-]
C    comp138911_c1_seq3; <a href="/dbget-bin/www_bget?ko:K09609">K09609</a>  ADAMTS20; a disintegrin and metalloproteinase with thrombospondin motifs 20 [EC:3.4.24.-]
C    comp138911_c1_seq5|a; <a href="/dbget-bin/www_bget?ko:K09609">K09609</a>  ADAMTS20; a disintegrin and metalloproteinase with thrombospondin motifs 20 [EC:3.4.24.-]
C    comp138911_c1_seq8; <a href="/dbget-bin/www_bget?ko:K09609">K09609</a>  ADAMTS20; a disintegrin and metalloproteinase with thrombospondin motifs 20 [EC:3.4.24.-]
C    comp138911_c1_seq11|a; <a href="/dbget-bin/www_bget?ko:K09609">K09609</a>  ADAMTS20; a disintegrin and metalloproteinase with thrombospondin motifs 20 [EC:3.4.24.-]
B  Family M13: neprilysin family
C    comp137841_c3_seq29|neprilysin; <a href="/dbget-bin/www_bget?ko:K01389">K01389</a>  MME; neprilysin [EC:3.4.24.11]
C    comp137841_c3_seq30|neprilysin; <a href="/dbget-bin/www_bget?ko:K01389">K01389</a>  MME; neprilysin [EC:3.4.24.11]
C    comp143895_c0_seq1|endothelin; <a href="/dbget-bin/www_bget?ko:K01415">K01415</a>  E3.4.24.71, ECE1, ECE2; endothelin-converting enzyme [EC:3.4.24.71]
C    comp144408_c2_seq5|endothelin-converting; <a href="/dbget-bin/www_bget?ko:K01415">K01415</a>  E3.4.24.71, ECE1, ECE2; endothelin-converting enzyme [EC:3.4.24.71]
C    comp144408_c2_seq6|endothelin-converting; <a href="/dbget-bin/www_bget?ko:K01415">K01415</a>  E3.4.24.71, ECE1, ECE2; endothelin-converting enzyme [EC:3.4.24.71]
C    comp141664_c0_seq12|metalloendopeptidase; <a href="/dbget-bin/www_bget?ko:K08636">K08636</a>  PHEX; phosphate-regulating neutral endopeptidase [EC:3.4.24.-]
C    comp141664_c0_seq14|metalloendopeptidase; <a href="/dbget-bin/www_bget?ko:K08636">K08636</a>  PHEX; phosphate-regulating neutral endopeptidase [EC:3.4.24.-]
B  Family M14: carboxypeptidase A family
C    comp142035_c0_seq1|carboxypeptidase; <a href="/dbget-bin/www_bget?ko:K08779">K08779</a>  CPA1; carboxypeptidase A1 [EC:3.4.17.1]
C    comp142035_c0_seq28|carboxypeptidase; <a href="/dbget-bin/www_bget?ko:K08779">K08779</a>  CPA1; carboxypeptidase A1 [EC:3.4.17.1]
C    comp142035_c0_seq29|carboxypeptidase; <a href="/dbget-bin/www_bget?ko:K08779">K08779</a>  CPA1; carboxypeptidase A1 [EC:3.4.17.1]
C    comp142035_c0_seq51|carboxypeptidase; <a href="/dbget-bin/www_bget?ko:K08779">K08779</a>  CPA1; carboxypeptidase A1 [EC:3.4.17.1]
C    comp142035_c0_seq67|carboxypeptidase; <a href="/dbget-bin/www_bget?ko:K08779">K08779</a>  CPA1; carboxypeptidase A1 [EC:3.4.17.1]
C    comp142035_c0_seq76|carboxypeptidase; <a href="/dbget-bin/www_bget?ko:K08779">K08779</a>  CPA1; carboxypeptidase A1 [EC:3.4.17.1]
C    comp136786_c2_seq6|carboxypeptidase; <a href="/dbget-bin/www_bget?ko:K01291">K01291</a>  CPB1; carboxypeptidase B [EC:3.4.17.2]
C    comp136786_c2_seq14|carboxypeptidase; <a href="/dbget-bin/www_bget?ko:K01291">K01291</a>  CPB1; carboxypeptidase B [EC:3.4.17.2]
C    comp141462_c0_seq3; <a href="/dbget-bin/www_bget?ko:K07752">K07752</a>  CPD; carboxypeptidase D [EC:3.4.17.22]
C    comp141462_c0_seq4|carboxypeptidase; <a href="/dbget-bin/www_bget?ko:K07752">K07752</a>  CPD; carboxypeptidase D [EC:3.4.17.22]
C    comp94259_c0_seq1|carboxypeptidase; <a href="/dbget-bin/www_bget?ko:K01294">K01294</a>  CPE; carboxypeptidase E [EC:3.4.17.10]
C    comp122186_c0_seq1|carboxypeptidase; <a href="/dbget-bin/www_bget?ko:K01296">K01296</a>  CPM; carboxypeptidase M [EC:3.4.17.12]
C    comp129456_c0_seq3|carboxypeptidase; <a href="/dbget-bin/www_bget?ko:K01292">K01292</a>  CPN1; carboxypeptidase N catalytic subunit [EC:3.4.17.3]
C    comp145318_c2_seq3|probable; <a href="/dbget-bin/www_bget?ko:K08638">K08638</a>  CPXM1; carboxypeptidase X1 [EC:3.4.17.-]
C    comp145318_c2_seq9|probable; <a href="/dbget-bin/www_bget?ko:K08638">K08638</a>  CPXM1; carboxypeptidase X1 [EC:3.4.17.-]
C    comp143735_c1_seq4|carboxypeptidase; <a href="/dbget-bin/www_bget?ko:K08639">K08639</a>  CPXM2; carboxypeptidase X2
C    comp145318_c2_seq4|carboxypeptidase; <a href="/dbget-bin/www_bget?ko:K08639">K08639</a>  CPXM2; carboxypeptidase X2
C    comp134335_c0_seq3|carboxypeptidase; <a href="/dbget-bin/www_bget?ko:K13022">K13022</a>  CPZ; carboxypeptidase Z [EC:3.4.17.-]
C    comp134335_c0_seq4|carboxypeptidase; <a href="/dbget-bin/www_bget?ko:K13022">K13022</a>  CPZ; carboxypeptidase Z [EC:3.4.17.-]
B  Family M15
B  Family M16: pitrilysin family
C    comp143201_c3_seq1|insulin-degrading; <a href="/dbget-bin/www_bget?ko:K01408">K01408</a>  IDE, ide; insulysin [EC:3.4.24.56]
C    comp143201_c3_seq3|insulin-degrading; <a href="/dbget-bin/www_bget?ko:K01408">K01408</a>  IDE, ide; insulysin [EC:3.4.24.56]
C    comp143201_c3_seq4|insulin-degrading; <a href="/dbget-bin/www_bget?ko:K01408">K01408</a>  IDE, ide; insulysin [EC:3.4.24.56]
C    comp143201_c3_seq6|insulin-degrading; <a href="/dbget-bin/www_bget?ko:K01408">K01408</a>  IDE, ide; insulysin [EC:3.4.24.56]
C    comp143201_c3_seq10|insulin-degrading; <a href="/dbget-bin/www_bget?ko:K01408">K01408</a>  IDE, ide; insulysin [EC:3.4.24.56]
C    comp143201_c3_seq11|insulin-degrading; <a href="/dbget-bin/www_bget?ko:K01408">K01408</a>  IDE, ide; insulysin [EC:3.4.24.56]
C    comp143953_c0_seq1|peptidase; <a href="/dbget-bin/www_bget?ko:K01412">K01412</a>  E3.4.24.64; mitochondrial processing peptidase [EC:3.4.24.64]
C    comp143953_c0_seq6|peptidase; <a href="/dbget-bin/www_bget?ko:K01412">K01412</a>  E3.4.24.64; mitochondrial processing peptidase [EC:3.4.24.64]
C    comp143953_c0_seq8|peptidase; <a href="/dbget-bin/www_bget?ko:K01412">K01412</a>  E3.4.24.64; mitochondrial processing peptidase [EC:3.4.24.64]
C    comp143953_c0_seq15|peptidase; <a href="/dbget-bin/www_bget?ko:K01412">K01412</a>  E3.4.24.64; mitochondrial processing peptidase [EC:3.4.24.64]
C    comp143953_c0_seq20|peptidase; <a href="/dbget-bin/www_bget?ko:K01412">K01412</a>  E3.4.24.64; mitochondrial processing peptidase [EC:3.4.24.64]
C    comp143953_c0_seq27|peptidase; <a href="/dbget-bin/www_bget?ko:K01412">K01412</a>  E3.4.24.64; mitochondrial processing peptidase [EC:3.4.24.64]
C    comp143953_c0_seq28|peptidase; <a href="/dbget-bin/www_bget?ko:K01412">K01412</a>  E3.4.24.64; mitochondrial processing peptidase [EC:3.4.24.64]
C    comp143953_c0_seq32|peptidase; <a href="/dbget-bin/www_bget?ko:K01412">K01412</a>  E3.4.24.64; mitochondrial processing peptidase [EC:3.4.24.64]
C    comp143953_c0_seq34|peptidase; <a href="/dbget-bin/www_bget?ko:K01412">K01412</a>  E3.4.24.64; mitochondrial processing peptidase [EC:3.4.24.64]
C    comp143953_c0_seq37|peptidase; <a href="/dbget-bin/www_bget?ko:K01412">K01412</a>  E3.4.24.64; mitochondrial processing peptidase [EC:3.4.24.64]
C    comp143953_c0_seq40|peptidase; <a href="/dbget-bin/www_bget?ko:K01412">K01412</a>  E3.4.24.64; mitochondrial processing peptidase [EC:3.4.24.64]
C    comp143953_c0_seq41|peptidase; <a href="/dbget-bin/www_bget?ko:K01412">K01412</a>  E3.4.24.64; mitochondrial processing peptidase [EC:3.4.24.64]
C    comp143953_c0_seq43|peptidase; <a href="/dbget-bin/www_bget?ko:K01412">K01412</a>  E3.4.24.64; mitochondrial processing peptidase [EC:3.4.24.64]
C    comp143953_c0_seq47|peptidase; <a href="/dbget-bin/www_bget?ko:K01412">K01412</a>  E3.4.24.64; mitochondrial processing peptidase [EC:3.4.24.64]
C    comp143953_c0_seq53|peptidase; <a href="/dbget-bin/www_bget?ko:K01412">K01412</a>  E3.4.24.64; mitochondrial processing peptidase [EC:3.4.24.64]
C    comp143953_c0_seq54|peptidase; <a href="/dbget-bin/www_bget?ko:K01412">K01412</a>  E3.4.24.64; mitochondrial processing peptidase [EC:3.4.24.64]
C    comp143953_c0_seq57|peptidase; <a href="/dbget-bin/www_bget?ko:K01412">K01412</a>  E3.4.24.64; mitochondrial processing peptidase [EC:3.4.24.64]
C    comp143953_c0_seq62|peptidase; <a href="/dbget-bin/www_bget?ko:K01412">K01412</a>  E3.4.24.64; mitochondrial processing peptidase [EC:3.4.24.64]
C    comp143953_c0_seq63|peptidase; <a href="/dbget-bin/www_bget?ko:K01412">K01412</a>  E3.4.24.64; mitochondrial processing peptidase [EC:3.4.24.64]
C    comp143953_c0_seq64|peptidase; <a href="/dbget-bin/www_bget?ko:K01412">K01412</a>  E3.4.24.64; mitochondrial processing peptidase [EC:3.4.24.64]
C    comp143953_c0_seq65|peptidase; <a href="/dbget-bin/www_bget?ko:K01412">K01412</a>  E3.4.24.64; mitochondrial processing peptidase [EC:3.4.24.64]
C    comp145025_c5_seq8|mitochondrial-processing; <a href="/dbget-bin/www_bget?ko:K01412">K01412</a>  E3.4.24.64; mitochondrial processing peptidase [EC:3.4.24.64]
B  Family M17: leucyl aminopeptidase family
C    comp141669_c2_seq48|aminopeptidase-like; <a href="/dbget-bin/www_bget?ko:K09611">K09611</a>  NPEPL1; probable aminopeptidase NPEPL1 [EC:3.4.11.-]
B  Family M18
C    comp136320_c0_seq6|aspartyl; <a href="/dbget-bin/www_bget?ko:K01267">K01267</a>  E3.4.11.21, DNPEP; aspartyl aminopeptidase [EC:3.4.11.21]
C    comp136320_c0_seq14|aspartyl; <a href="/dbget-bin/www_bget?ko:K01267">K01267</a>  E3.4.11.21, DNPEP; aspartyl aminopeptidase [EC:3.4.11.21]
B  Family M19: membrane dipeptidase family
C    comp132371_c2_seq2|dipeptidase; <a href="/dbget-bin/www_bget?ko:K01273">K01273</a>  E3.4.13.19, DPEP1; membrane dipeptidase [EC:3.4.13.19]
B  Family M20
C    comp140002_c0_seq2|cytosolic; <a href="/dbget-bin/www_bget?ko:K08660">K08660</a>  CNDP2; cytosolic nonspecific dipeptidase [EC:3.4.13.18]
C    comp140002_c0_seq3|cytosolic; <a href="/dbget-bin/www_bget?ko:K08660">K08660</a>  CNDP2; cytosolic nonspecific dipeptidase [EC:3.4.13.18]
C    comp139766_c0_seq4|peptidase; <a href="/dbget-bin/www_bget?ko:K13049">K13049</a>  PM20D1; carboxypeptidase PM20D1 [EC:3.4.17.-]
C    comp139870_c1_seq2|aminoacylase-1a-like; <a href="/dbget-bin/www_bget?ko:K14677">K14677</a>  ACY1; aminoacylase [EC:3.5.1.14]
B  Family M22
C    comp134312_c0_seq1|probable; <a href="/dbget-bin/www_bget?ko:K01409">K01409</a>  gcp, QRI7, OSGEPL; O-sialoglycoprotein endopeptidase [EC:3.4.24.57]
C    comp141814_c0_seq1|o-sialoglycoprotein; <a href="/dbget-bin/www_bget?ko:K15900">K15900</a>  KAE1, OSGEP; tRNA threonylcarbamoyladenosine biosynthesis protein
C    comp141814_c0_seq3|o-sialoglycoprotein; <a href="/dbget-bin/www_bget?ko:K15900">K15900</a>  KAE1, OSGEP; tRNA threonylcarbamoyladenosine biosynthesis protein
B  Family M23
B  Family M24
C    comp134950_c1_seq2|methionine; <a href="/dbget-bin/www_bget?ko:K01265">K01265</a>  E3.4.11.18, map; methionyl aminopeptidase [EC:3.4.11.18]
C    comp134950_c1_seq16|methionine; <a href="/dbget-bin/www_bget?ko:K01265">K01265</a>  E3.4.11.18, map; methionyl aminopeptidase [EC:3.4.11.18]
C    comp135947_c0_seq9|methionine; <a href="/dbget-bin/www_bget?ko:K01265">K01265</a>  E3.4.11.18, map; methionyl aminopeptidase [EC:3.4.11.18]
C    comp145243_c1_seq1|methionyl; <a href="/dbget-bin/www_bget?ko:K01265">K01265</a>  E3.4.11.18, map; methionyl aminopeptidase [EC:3.4.11.18]
C    comp145243_c1_seq6|methionyl; <a href="/dbget-bin/www_bget?ko:K01265">K01265</a>  E3.4.11.18, map; methionyl aminopeptidase [EC:3.4.11.18]
C    comp145243_c1_seq8|methionyl; <a href="/dbget-bin/www_bget?ko:K01265">K01265</a>  E3.4.11.18, map; methionyl aminopeptidase [EC:3.4.11.18]
C    comp145243_c1_seq10|methionyl; <a href="/dbget-bin/www_bget?ko:K01265">K01265</a>  E3.4.11.18, map; methionyl aminopeptidase [EC:3.4.11.18]
C    comp143742_c0_seq3|xaa-pro; <a href="/dbget-bin/www_bget?ko:K14213">K14213</a>  PEPD; Xaa-Pro dipeptidase [EC:3.4.13.9]
C    comp137433_c0_seq9|xaa-pro; <a href="/dbget-bin/www_bget?ko:K01262">K01262</a>  pepP; Xaa-Pro aminopeptidase [EC:3.4.11.9]
C    comp141349_c1_seq1|x-prolyl; <a href="/dbget-bin/www_bget?ko:K01262">K01262</a>  pepP; Xaa-Pro aminopeptidase [EC:3.4.11.9]
C    comp141349_c1_seq4|x-prolyl; <a href="/dbget-bin/www_bget?ko:K01262">K01262</a>  pepP; Xaa-Pro aminopeptidase [EC:3.4.11.9]
C    comp141349_c1_seq5|x-prolyl; <a href="/dbget-bin/www_bget?ko:K01262">K01262</a>  pepP; Xaa-Pro aminopeptidase [EC:3.4.11.9]
C    comp141349_c1_seq6|x-prolyl; <a href="/dbget-bin/www_bget?ko:K01262">K01262</a>  pepP; Xaa-Pro aminopeptidase [EC:3.4.11.9]
C    comp141349_c1_seq7|x-prolyl; <a href="/dbget-bin/www_bget?ko:K01262">K01262</a>  pepP; Xaa-Pro aminopeptidase [EC:3.4.11.9]
C    comp141349_c1_seq8|x-prolyl; <a href="/dbget-bin/www_bget?ko:K01262">K01262</a>  pepP; Xaa-Pro aminopeptidase [EC:3.4.11.9]
C    comp141349_c1_seq9|x-prolyl; <a href="/dbget-bin/www_bget?ko:K01262">K01262</a>  pepP; Xaa-Pro aminopeptidase [EC:3.4.11.9]
C    comp141349_c1_seq10|probable; <a href="/dbget-bin/www_bget?ko:K01262">K01262</a>  pepP; Xaa-Pro aminopeptidase [EC:3.4.11.9]
C    comp141349_c1_seq11|x-prolyl; <a href="/dbget-bin/www_bget?ko:K01262">K01262</a>  pepP; Xaa-Pro aminopeptidase [EC:3.4.11.9]
C    comp141349_c1_seq12|probable; <a href="/dbget-bin/www_bget?ko:K01262">K01262</a>  pepP; Xaa-Pro aminopeptidase [EC:3.4.11.9]
C    comp137045_c0_seq2|xaa-pro; <a href="/dbget-bin/www_bget?ko:K14208">K14208</a>  XPNPEP2; Xaa-Pro aminopeptidase 2 [EC:3.4.11.9]
B  Family M26
B  Family M27
B  Family M28: aminopeptidase Y family
C    comp141002_c3_seq11|n-acetylated-alpha-linked; <a href="/dbget-bin/www_bget?ko:K01301">K01301</a>  E3.4.17.21; glutamate carboxypeptidase II [EC:3.4.17.21]
C    comp141002_c3_seq13|n-acetylated-alpha-linked; <a href="/dbget-bin/www_bget?ko:K01301">K01301</a>  E3.4.17.21; glutamate carboxypeptidase II [EC:3.4.17.21]
C    comp141002_c3_seq19|n-acetylated-alpha-linked; <a href="/dbget-bin/www_bget?ko:K01301">K01301</a>  E3.4.17.21; glutamate carboxypeptidase II [EC:3.4.17.21]
B  Family M32: carboxypeptidase Taq family
B  Family M34: anthrax lethal factor family
B  Family M35: deuterolysin family
B  Family M38: beta-aspartyl dipeptidase family
C    comp144679_c0_seq1; <a href="/dbget-bin/www_bget?ko:K11540">K11540</a>  CAD; carbamoyl-phosphate synthase / aspartate carbamoyltransferase / dihydroorotase [EC:6.3.5.5 2.1.3.2 3.5.2.3]
C    comp144679_c0_seq3|cad; <a href="/dbget-bin/www_bget?ko:K11540">K11540</a>  CAD; carbamoyl-phosphate synthase / aspartate carbamoyltransferase / dihydroorotase [EC:6.3.5.5 2.1.3.2 3.5.2.3]
C    comp144679_c0_seq4; <a href="/dbget-bin/www_bget?ko:K11540">K11540</a>  CAD; carbamoyl-phosphate synthase / aspartate carbamoyltransferase / dihydroorotase [EC:6.3.5.5 2.1.3.2 3.5.2.3]
C    comp144679_c0_seq6|cad; <a href="/dbget-bin/www_bget?ko:K11540">K11540</a>  CAD; carbamoyl-phosphate synthase / aspartate carbamoyltransferase / dihydroorotase [EC:6.3.5.5 2.1.3.2 3.5.2.3]
C    comp144679_c0_seq7|cad; <a href="/dbget-bin/www_bget?ko:K11540">K11540</a>  CAD; carbamoyl-phosphate synthase / aspartate carbamoyltransferase / dihydroorotase [EC:6.3.5.5 2.1.3.2 3.5.2.3]
C    comp144679_c0_seq10|cad; <a href="/dbget-bin/www_bget?ko:K11540">K11540</a>  CAD; carbamoyl-phosphate synthase / aspartate carbamoyltransferase / dihydroorotase [EC:6.3.5.5 2.1.3.2 3.5.2.3]
C    comp144679_c0_seq12; <a href="/dbget-bin/www_bget?ko:K11540">K11540</a>  CAD; carbamoyl-phosphate synthase / aspartate carbamoyltransferase / dihydroorotase [EC:6.3.5.5 2.1.3.2 3.5.2.3]
C    comp144679_c0_seq13|cad; <a href="/dbget-bin/www_bget?ko:K11540">K11540</a>  CAD; carbamoyl-phosphate synthase / aspartate carbamoyltransferase / dihydroorotase [EC:6.3.5.5 2.1.3.2 3.5.2.3]
C    comp144679_c0_seq15; <a href="/dbget-bin/www_bget?ko:K11540">K11540</a>  CAD; carbamoyl-phosphate synthase / aspartate carbamoyltransferase / dihydroorotase [EC:6.3.5.5 2.1.3.2 3.5.2.3]
C    comp144679_c0_seq16; <a href="/dbget-bin/www_bget?ko:K11540">K11540</a>  CAD; carbamoyl-phosphate synthase / aspartate carbamoyltransferase / dihydroorotase [EC:6.3.5.5 2.1.3.2 3.5.2.3]
C    comp144679_c0_seq19|cad; <a href="/dbget-bin/www_bget?ko:K11540">K11540</a>  CAD; carbamoyl-phosphate synthase / aspartate carbamoyltransferase / dihydroorotase [EC:6.3.5.5 2.1.3.2 3.5.2.3]
C    comp144679_c0_seq20; <a href="/dbget-bin/www_bget?ko:K11540">K11540</a>  CAD; carbamoyl-phosphate synthase / aspartate carbamoyltransferase / dihydroorotase [EC:6.3.5.5 2.1.3.2 3.5.2.3]
C    comp144679_c0_seq21; <a href="/dbget-bin/www_bget?ko:K11540">K11540</a>  CAD; carbamoyl-phosphate synthase / aspartate carbamoyltransferase / dihydroorotase [EC:6.3.5.5 2.1.3.2 3.5.2.3]
C    comp144679_c0_seq23; <a href="/dbget-bin/www_bget?ko:K11540">K11540</a>  CAD; carbamoyl-phosphate synthase / aspartate carbamoyltransferase / dihydroorotase [EC:6.3.5.5 2.1.3.2 3.5.2.3]
C    comp144679_c0_seq24|cad; <a href="/dbget-bin/www_bget?ko:K11540">K11540</a>  CAD; carbamoyl-phosphate synthase / aspartate carbamoyltransferase / dihydroorotase [EC:6.3.5.5 2.1.3.2 3.5.2.3]
B  Family M41: FtsH endopeptidase family
C    comp138673_c0_seq3|afg3-like; <a href="/dbget-bin/www_bget?ko:K08956">K08956</a>  AFG3; AFG3 family protein [EC:3.4.24.-]
C    comp144845_c1_seq3|afg3-like; <a href="/dbget-bin/www_bget?ko:K08956">K08956</a>  AFG3; AFG3 family protein [EC:3.4.24.-]
C    comp144845_c1_seq6|afg3-like; <a href="/dbget-bin/www_bget?ko:K08956">K08956</a>  AFG3; AFG3 family protein [EC:3.4.24.-]
C    comp144845_c1_seq7|afg3-like; <a href="/dbget-bin/www_bget?ko:K08956">K08956</a>  AFG3; AFG3 family protein [EC:3.4.24.-]
C    comp144845_c1_seq9|afg3-like; <a href="/dbget-bin/www_bget?ko:K08956">K08956</a>  AFG3; AFG3 family protein [EC:3.4.24.-]
C    comp144845_c1_seq10|afg3-like; <a href="/dbget-bin/www_bget?ko:K08956">K08956</a>  AFG3; AFG3 family protein [EC:3.4.24.-]
C    comp144845_c1_seq22|afg3-like; <a href="/dbget-bin/www_bget?ko:K08956">K08956</a>  AFG3; AFG3 family protein [EC:3.4.24.-]
C    comp144845_c1_seq39|afg3-like; <a href="/dbget-bin/www_bget?ko:K08956">K08956</a>  AFG3; AFG3 family protein [EC:3.4.24.-]
C    comp144845_c1_seq55|afg3-like; <a href="/dbget-bin/www_bget?ko:K08956">K08956</a>  AFG3; AFG3 family protein [EC:3.4.24.-]
C    comp144845_c1_seq56|afg3-like; <a href="/dbget-bin/www_bget?ko:K08956">K08956</a>  AFG3; AFG3 family protein [EC:3.4.24.-]
C    comp144845_c1_seq73|afg3-like; <a href="/dbget-bin/www_bget?ko:K08956">K08956</a>  AFG3; AFG3 family protein [EC:3.4.24.-]
C    comp142736_c0_seq24|atp-dependent; <a href="/dbget-bin/www_bget?ko:K08955">K08955</a>  YME1; ATP-dependent metalloprotease [EC:3.4.24.-]
C    comp142736_c0_seq25|atp-dependent; <a href="/dbget-bin/www_bget?ko:K08955">K08955</a>  YME1; ATP-dependent metalloprotease [EC:3.4.24.-]
C    comp142736_c0_seq26|yme1-like; <a href="/dbget-bin/www_bget?ko:K08955">K08955</a>  YME1; ATP-dependent metalloprotease [EC:3.4.24.-]
C    comp142736_c0_seq33|atp-dependent; <a href="/dbget-bin/www_bget?ko:K08955">K08955</a>  YME1; ATP-dependent metalloprotease [EC:3.4.24.-]
B  Family M42: glutamyl aminopeptidase family
B  Family M43: cytophagalysin familyv
C    comp127664_c0_seq1|pappalysin-2; <a href="/dbget-bin/www_bget?ko:K08647">K08647</a>  PAPPA2; pappalysin-2 [EC:3.4.24.-]
B  Family M48: Ste24 endopeptidase family
C    comp144516_c0_seq15|caax; <a href="/dbget-bin/www_bget?ko:K06013">K06013</a>  STE24; STE24 endopeptidase [EC:3.4.24.84]
B  Family M49: dipeptidyl-peptidase III family
C    comp130915_c0_seq3|dipeptidyl; <a href="/dbget-bin/www_bget?ko:K01277">K01277</a>  E3.4.14.4, DPP3; dipeptidyl-peptidase III [EC:3.4.14.4]
B  Family M50: S2P protease family
C    comp141926_c0_seq5|membrane-bound; <a href="/dbget-bin/www_bget?ko:K07765">K07765</a>  MBTPS2; S2P endopeptidase [EC:3.4.24.85]
C    comp141926_c0_seq16|membrane-bound; <a href="/dbget-bin/www_bget?ko:K07765">K07765</a>  MBTPS2; S2P endopeptidase [EC:3.4.24.85]
B  Family M55: DppA aminopeptidase family
B  Family M67
C    comp140977_c2_seq2|26s; <a href="/dbget-bin/www_bget?ko:K03030">K03030</a>  PSMD14, RPN11, POH1; 26S proteasome regulatory subunit N11
C    comp140977_c2_seq4|26s; <a href="/dbget-bin/www_bget?ko:K03030">K03030</a>  PSMD14, RPN11, POH1; 26S proteasome regulatory subunit N11
C    comp135572_c0_seq3|cop9; <a href="/dbget-bin/www_bget?ko:K09613">K09613</a>  COPS5, CSN5; COP9 signalosome complex subunit 5 [EC:3.4.-.-]
C    comp98413_c0_seq2|amsh-like; <a href="/dbget-bin/www_bget?ko:K11867">K11867</a>  STAMBPL1; AMSH-like protease [EC:3.1.2.15]
C    comp137262_c0_seq1|lys-63-specific; <a href="/dbget-bin/www_bget?ko:K11864">K11864</a>  BRCC3; BRCA1/BRCA2-containing complex subunit 3
C    comp138393_c3_seq1|histone; <a href="/dbget-bin/www_bget?ko:K11865">K11865</a>  MYSM1; protein MYSM1
C    comp138393_c3_seq14|histone; <a href="/dbget-bin/www_bget?ko:K11865">K11865</a>  MYSM1; protein MYSM1
C    comp138393_c3_seq16|histone; <a href="/dbget-bin/www_bget?ko:K11865">K11865</a>  MYSM1; protein MYSM1
C    comp138393_c3_seq17|histone; <a href="/dbget-bin/www_bget?ko:K11865">K11865</a>  MYSM1; protein MYSM1
C    comp138393_c3_seq29|histone; <a href="/dbget-bin/www_bget?ko:K11865">K11865</a>  MYSM1; protein MYSM1
C    comp138393_c3_seq31|histone; <a href="/dbget-bin/www_bget?ko:K11865">K11865</a>  MYSM1; protein MYSM1
C    comp125962_c0_seq1|stam-binding; <a href="/dbget-bin/www_bget?ko:K11866">K11866</a>  STAMBP, AMSH; STAM-binding protein [EC:3.1.2.15]
B  Family M74
#
A<b>Serine Peptidases</b>
B  Family S1: chymotrypsin family
C    comp138885_c0_seq10|chymotrypsinogen; <a href="/dbget-bin/www_bget?ko:K01310">K01310</a>  CTRB; chymotrypsin [EC:3.4.21.1]
C    comp138885_c0_seq12|chymotrypsinogen; <a href="/dbget-bin/www_bget?ko:K01310">K01310</a>  CTRB; chymotrypsin [EC:3.4.21.1]
C    comp139374_c0_seq3|atrial; <a href="/dbget-bin/www_bget?ko:K09614">K09614</a>  CORIN; corin [EC:3.4.21.-]
C    comp139374_c0_seq12|atrial; <a href="/dbget-bin/www_bget?ko:K09614">K09614</a>  CORIN; corin [EC:3.4.21.-]
C    comp139374_c0_seq14|atrial; <a href="/dbget-bin/www_bget?ko:K09614">K09614</a>  CORIN; corin [EC:3.4.21.-]
C    comp139374_c0_seq16|atrial; <a href="/dbget-bin/www_bget?ko:K09614">K09614</a>  CORIN; corin [EC:3.4.21.-]
C    comp135873_c0_seq9|novel; <a href="/dbget-bin/www_bget?ko:K08662">K08662</a>  MCPT2; mast cell peptidase 2 [EC:3.4.21.-]
C    comp139795_c0_seq16|zgc:171352; <a href="/dbget-bin/www_bget?ko:K08648">K08648</a>  HABP2; hyaluronan binding protein 2 [EC:3.4.21.-]
C    comp139795_c0_seq21|hyaluronan-binding; <a href="/dbget-bin/www_bget?ko:K08648">K08648</a>  HABP2; hyaluronan binding protein 2 [EC:3.4.21.-]
C    comp139795_c0_seq48|zgc:171352; <a href="/dbget-bin/www_bget?ko:K08648">K08648</a>  HABP2; hyaluronan binding protein 2 [EC:3.4.21.-]
C    comp139795_c0_seq49|zgc:171352; <a href="/dbget-bin/www_bget?ko:K08648">K08648</a>  HABP2; hyaluronan binding protein 2 [EC:3.4.21.-]
C    comp139795_c0_seq53|zgc:171352; <a href="/dbget-bin/www_bget?ko:K08648">K08648</a>  HABP2; hyaluronan binding protein 2 [EC:3.4.21.-]
C    comp139795_c0_seq54|zgc:171352; <a href="/dbget-bin/www_bget?ko:K08648">K08648</a>  HABP2; hyaluronan binding protein 2 [EC:3.4.21.-]
C    comp139795_c0_seq56|zgc:171352; <a href="/dbget-bin/www_bget?ko:K08648">K08648</a>  HABP2; hyaluronan binding protein 2 [EC:3.4.21.-]
C    comp139795_c0_seq65|hyaluronan-binding; <a href="/dbget-bin/www_bget?ko:K08648">K08648</a>  HABP2; hyaluronan binding protein 2 [EC:3.4.21.-]
C    comp139795_c0_seq68|zgc:171352; <a href="/dbget-bin/www_bget?ko:K08648">K08648</a>  HABP2; hyaluronan binding protein 2 [EC:3.4.21.-]
C    comp139795_c0_seq70|hyaluronan-binding; <a href="/dbget-bin/www_bget?ko:K08648">K08648</a>  HABP2; hyaluronan binding protein 2 [EC:3.4.21.-]
C    comp139795_c0_seq71|hyaluronan-binding; <a href="/dbget-bin/www_bget?ko:K08648">K08648</a>  HABP2; hyaluronan binding protein 2 [EC:3.4.21.-]
C    comp132528_c0_seq1|novel; <a href="/dbget-bin/www_bget?ko:K01319">K01319</a>  CTSG; cathepsin G [EC:3.4.21.20]
C    comp115554_c0_seq1|novel; <a href="/dbget-bin/www_bget?ko:K01353">K01353</a>  GZMB; granzyme B [EC:3.4.21.79]
C    comp132528_c0_seq2|granzyme; <a href="/dbget-bin/www_bget?ko:K01353">K01353</a>  GZMB; granzyme B [EC:3.4.21.79]
C    comp126867_c0_seq1|granzyme; <a href="/dbget-bin/www_bget?ko:K08663">K08663</a>  GZMK; granzyme K [EC:3.4.21.-]
C    comp72327_c0_seq2|pancreatic; <a href="/dbget-bin/www_bget?ko:K01326">K01326</a>  CELA1; pancreatic elastase I [EC:3.4.21.36]
C    comp103627_c0_seq1|chymotrypsin-like; <a href="/dbget-bin/www_bget?ko:K01311">K01311</a>  CTRC; chymotrypsin C [EC:3.4.21.2]
C    comp249958_c0_seq1|trypsinogen; <a href="/dbget-bin/www_bget?ko:K01312">K01312</a>  PRSS; trypsin [EC:3.4.21.4]
C    comp124332_c0_seq1|neurotrypsin; <a href="/dbget-bin/www_bget?ko:K09624">K09624</a>  PRSS12; protease, serine, 12 (neurotrypsin, motopsin) [EC:3.4.21.-]
C    comp137554_c0_seq5|serine; <a href="/dbget-bin/www_bget?ko:K09627">K09627</a>  PRSS23; protease, serine, 23 [EC:3.4.21.-]
C    comp137554_c0_seq6|serine; <a href="/dbget-bin/www_bget?ko:K09627">K09627</a>  PRSS23; protease, serine, 23 [EC:3.4.21.-]
C    comp142535_c3_seq3|serine; <a href="/dbget-bin/www_bget?ko:K09627">K09627</a>  PRSS23; protease, serine, 23 [EC:3.4.21.-]
C    comp142535_c3_seq13|serine; <a href="/dbget-bin/www_bget?ko:K09627">K09627</a>  PRSS23; protease, serine, 23 [EC:3.4.21.-]
C    comp142535_c3_seq15|serine; <a href="/dbget-bin/www_bget?ko:K09627">K09627</a>  PRSS23; protease, serine, 23 [EC:3.4.21.-]
C    comp141062_c1_seq1|loc733422; <a href="/dbget-bin/www_bget?ko:K03992">K03992</a>  MASP1; mannan-binding lectin serine protease 1 [EC:3.4.21.-]
C    comp141062_c1_seq2|loc733422; <a href="/dbget-bin/www_bget?ko:K03992">K03992</a>  MASP1; mannan-binding lectin serine protease 1 [EC:3.4.21.-]
C    comp144219_c0_seq9|complement; <a href="/dbget-bin/www_bget?ko:K01330">K01330</a>  C1R; complement component 1, r subcomponent [EC:3.4.21.41]
C    comp144219_c0_seq10|complement; <a href="/dbget-bin/www_bget?ko:K01330">K01330</a>  C1R; complement component 1, r subcomponent [EC:3.4.21.41]
C    comp144219_c0_seq15|complement; <a href="/dbget-bin/www_bget?ko:K01330">K01330</a>  C1R; complement component 1, r subcomponent [EC:3.4.21.41]
C    comp144219_c0_seq16|complement; <a href="/dbget-bin/www_bget?ko:K01330">K01330</a>  C1R; complement component 1, r subcomponent [EC:3.4.21.41]
C    comp812698_c0_seq1|complement; <a href="/dbget-bin/www_bget?ko:K01335">K01335</a>  CFB; component factor B [EC:3.4.21.47]
C    comp982052_c0_seq1|complement; <a href="/dbget-bin/www_bget?ko:K01335">K01335</a>  CFB; component factor B [EC:3.4.21.47]
C    comp130471_c0_seq1|complement; <a href="/dbget-bin/www_bget?ko:K01334">K01334</a>  CFD; component factor D [EC:3.4.21.46]
C    comp130471_c0_seq3|complement; <a href="/dbget-bin/www_bget?ko:K01334">K01334</a>  CFD; component factor D [EC:3.4.21.46]
C    comp140032_c0_seq1|complement; <a href="/dbget-bin/www_bget?ko:K01333">K01333</a>  CFI; complement factor I [EC:3.4.21.45]
C    comp140032_c0_seq4|complement; <a href="/dbget-bin/www_bget?ko:K01333">K01333</a>  CFI; complement factor I [EC:3.4.21.45]
C    comp123744_c0_seq1|coagulation; <a href="/dbget-bin/www_bget?ko:K01313">K01313</a>  F2; coagulation factor II (thrombin) [EC:3.4.21.5]
C    comp123744_c0_seq4|coagulation; <a href="/dbget-bin/www_bget?ko:K01313">K01313</a>  F2; coagulation factor II (thrombin) [EC:3.4.21.5]
C    comp599908_c0_seq1|coagulation; <a href="/dbget-bin/www_bget?ko:K01320">K01320</a>  F7; coagulation factor VII [EC:3.4.21.21]
C    comp74630_c0_seq1|coagulation; <a href="/dbget-bin/www_bget?ko:K01314">K01314</a>  F10; coagulation factor X [EC:3.4.21.6]
C    comp825826_c0_seq1|serine; <a href="/dbget-bin/www_bget?ko:K08665">K08665</a>  HPN; hepsin (transmembrane protease, serine 1) [EC:3.4.21.-]
C    comp141762_c3_seq5|hepatocyte; <a href="/dbget-bin/www_bget?ko:K09631">K09631</a>  HGFAC; hepatocyte growth factor activator [EC:3.4.21.-]
C    comp141762_c3_seq6|hepatocyte; <a href="/dbget-bin/www_bget?ko:K09631">K09631</a>  HGFAC; hepatocyte growth factor activator [EC:3.4.21.-]
C    comp141762_c3_seq19|hepatocyte; <a href="/dbget-bin/www_bget?ko:K09631">K09631</a>  HGFAC; hepatocyte growth factor activator [EC:3.4.21.-]
C    comp141762_c3_seq24|hepatocyte; <a href="/dbget-bin/www_bget?ko:K09631">K09631</a>  HGFAC; hepatocyte growth factor activator [EC:3.4.21.-]
C    comp141762_c3_seq34|tissue-type; <a href="/dbget-bin/www_bget?ko:K01343">K01343</a>  PLAT; tissue plasminogen activator [EC:3.4.21.68]
C    comp141762_c3_seq37|tissue-type; <a href="/dbget-bin/www_bget?ko:K01343">K01343</a>  PLAT; tissue plasminogen activator [EC:3.4.21.68]
C    comp104221_c0_seq2|urokinase-type; <a href="/dbget-bin/www_bget?ko:K01348">K01348</a>  PLAU; urokinase plasminogen activator [EC:3.4.21.73]
C    comp134766_c0_seq2|serine; <a href="/dbget-bin/www_bget?ko:K08784">K08784</a>  HTRA1, PRSS11; HtrA serine peptidase 1 [EC:3.4.21.-]
C    comp143944_c4_seq5|serine; <a href="/dbget-bin/www_bget?ko:K08669">K08669</a>  HTRA2, PRSS25; HtrA serine peptidase 2 [EC:3.4.21.108]
C    comp143944_c4_seq9|serine; <a href="/dbget-bin/www_bget?ko:K08669">K08669</a>  HTRA2, PRSS25; HtrA serine peptidase 2 [EC:3.4.21.108]
C    comp144749_c0_seq13|serine; <a href="/dbget-bin/www_bget?ko:K08785">K08785</a>  HTRA3; HtrA serine peptidase 3 [EC:3.4.21.-]
C    comp144749_c0_seq22|probable; <a href="/dbget-bin/www_bget?ko:K08785">K08785</a>  HTRA3; HtrA serine peptidase 3 [EC:3.4.21.-]
C    comp144749_c0_seq25|serine; <a href="/dbget-bin/www_bget?ko:K08785">K08785</a>  HTRA3; HtrA serine peptidase 3 [EC:3.4.21.-]
C    comp144749_c0_seq29|serine; <a href="/dbget-bin/www_bget?ko:K08785">K08785</a>  HTRA3; HtrA serine peptidase 3 [EC:3.4.21.-]
C    comp144749_c0_seq35|probable; <a href="/dbget-bin/www_bget?ko:K08785">K08785</a>  HTRA3; HtrA serine peptidase 3 [EC:3.4.21.-]
C    comp140240_c6_seq1|suppressor; <a href="/dbget-bin/www_bget?ko:K08670">K08670</a>  ST14, PRSS14; suppressor of tumorigenicity protein 14 [EC:3.4.21.109]
C    comp140240_c6_seq2|suppressor; <a href="/dbget-bin/www_bget?ko:K08670">K08670</a>  ST14, PRSS14; suppressor of tumorigenicity protein 14 [EC:3.4.21.109]
C    comp140240_c6_seq4|suppressor; <a href="/dbget-bin/www_bget?ko:K08670">K08670</a>  ST14, PRSS14; suppressor of tumorigenicity protein 14 [EC:3.4.21.109]
C    comp140240_c6_seq8|suppressor; <a href="/dbget-bin/www_bget?ko:K08670">K08670</a>  ST14, PRSS14; suppressor of tumorigenicity protein 14 [EC:3.4.21.109]
C    comp141018_c2_seq5|transmembrane; <a href="/dbget-bin/www_bget?ko:K09635">K09635</a>  TMPRSS4; transmembrane protease, serine 4
C    comp134675_c0_seq5|suppressor; <a href="/dbget-bin/www_bget?ko:K09640">K09640</a>  TMPRSS9; transmembrane protease, serine 9 [EC:3.4.21.-]
B  Family S6
B  Family S8: subtilisin family
C    comp142616_c0_seq5|membrane-bound; <a href="/dbget-bin/www_bget?ko:K08653">K08653</a>  MBTPS1; membrane-bound transcription factor site-1 protease [EC:3.4.21.112]
C    comp142616_c0_seq7|membrane-bound; <a href="/dbget-bin/www_bget?ko:K08653">K08653</a>  MBTPS1; membrane-bound transcription factor site-1 protease [EC:3.4.21.112]
C    comp142616_c0_seq9|membrane-bound; <a href="/dbget-bin/www_bget?ko:K08653">K08653</a>  MBTPS1; membrane-bound transcription factor site-1 protease [EC:3.4.21.112]
C    comp142616_c0_seq12|membrane-bound; <a href="/dbget-bin/www_bget?ko:K08653">K08653</a>  MBTPS1; membrane-bound transcription factor site-1 protease [EC:3.4.21.112]
C    comp143804_c0_seq58|furin; <a href="/dbget-bin/www_bget?ko:K01349">K01349</a>  FURIN, PCSK3; furin [EC:3.4.21.75]
C    comp143804_c0_seq86|furin; <a href="/dbget-bin/www_bget?ko:K01349">K01349</a>  FURIN, PCSK3; furin [EC:3.4.21.75]
C    comp140026_c2_seq2|neuroendocrine; <a href="/dbget-bin/www_bget?ko:K01360">K01360</a>  PCSK2; proprotein convertase subtilisin/kexin type 2 [EC:3.4.21.94]
C    comp140681_c0_seq9|proprotein; <a href="/dbget-bin/www_bget?ko:K08654">K08654</a>  PCSK5; proprotein convertase subtilisin/kexin type 5 [EC:3.4.21.-]
C    comp140681_c0_seq14|proprotein; <a href="/dbget-bin/www_bget?ko:K08654">K08654</a>  PCSK5; proprotein convertase subtilisin/kexin type 5 [EC:3.4.21.-]
C    comp140681_c0_seq16|proprotein; <a href="/dbget-bin/www_bget?ko:K08654">K08654</a>  PCSK5; proprotein convertase subtilisin/kexin type 5 [EC:3.4.21.-]
C    comp140681_c0_seq21|proprotein; <a href="/dbget-bin/www_bget?ko:K08654">K08654</a>  PCSK5; proprotein convertase subtilisin/kexin type 5 [EC:3.4.21.-]
C    comp140681_c0_seq24|proprotein; <a href="/dbget-bin/www_bget?ko:K08654">K08654</a>  PCSK5; proprotein convertase subtilisin/kexin type 5 [EC:3.4.21.-]
C    comp140681_c0_seq26|proprotein; <a href="/dbget-bin/www_bget?ko:K08654">K08654</a>  PCSK5; proprotein convertase subtilisin/kexin type 5 [EC:3.4.21.-]
C    comp140681_c0_seq27|proprotein; <a href="/dbget-bin/www_bget?ko:K08654">K08654</a>  PCSK5; proprotein convertase subtilisin/kexin type 5 [EC:3.4.21.-]
C    comp140681_c0_seq31|proprotein; <a href="/dbget-bin/www_bget?ko:K08654">K08654</a>  PCSK5; proprotein convertase subtilisin/kexin type 5 [EC:3.4.21.-]
C    comp140681_c0_seq19|proprotein; <a href="/dbget-bin/www_bget?ko:K08672">K08672</a>  PCSK6; proprotein convertase subtilisin/kexin type 6 [EC:3.4.21.-]
C    comp141650_c0_seq5|proprotein; <a href="/dbget-bin/www_bget?ko:K08673">K08673</a>  PCSK7; proprotein convertase subtilisin/kexin type 7 [EC:3.4.21.-]
C    comp141650_c0_seq9|proprotein; <a href="/dbget-bin/www_bget?ko:K08673">K08673</a>  PCSK7; proprotein convertase subtilisin/kexin type 7 [EC:3.4.21.-]
C    comp115414_c0_seq2|proprotein; <a href="/dbget-bin/www_bget?ko:K13050">K13050</a>  PCSK9; proprotein convertase subtilisin/kexin type 9 [EC:3.4.21.-]
C    comp115414_c0_seq3|proprotein; <a href="/dbget-bin/www_bget?ko:K13050">K13050</a>  PCSK9; proprotein convertase subtilisin/kexin type 9 [EC:3.4.21.-]
C    comp144925_c3_seq8|tripeptidyl-peptidase; <a href="/dbget-bin/www_bget?ko:K01280">K01280</a>  TPP2; tripeptidyl-peptidase II [EC:3.4.14.10]
C    comp144925_c3_seq23|tripeptidyl-peptidase; <a href="/dbget-bin/www_bget?ko:K01280">K01280</a>  TPP2; tripeptidyl-peptidase II [EC:3.4.14.10]
C    comp144925_c3_seq34|tripeptidyl-peptidase; <a href="/dbget-bin/www_bget?ko:K01280">K01280</a>  TPP2; tripeptidyl-peptidase II [EC:3.4.14.10]
B  Family S9: prolyl oligopeptidase family
C    comp133691_c0_seq1|prolyl; <a href="/dbget-bin/www_bget?ko:K01322">K01322</a>  E3.4.21.26, PREP; prolyl oligopeptidase [EC:3.4.21.26]
C    comp133691_c0_seq4|prolyl; <a href="/dbget-bin/www_bget?ko:K01322">K01322</a>  E3.4.21.26, PREP; prolyl oligopeptidase [EC:3.4.21.26]
C    comp142233_c1_seq5|dipeptidyl; <a href="/dbget-bin/www_bget?ko:K08656">K08656</a>  DPP9; dipeptidyl-peptidase 9 [EC:3.4.14.5]
C    comp142233_c1_seq10|dipeptidyl; <a href="/dbget-bin/www_bget?ko:K08656">K08656</a>  DPP9; dipeptidyl-peptidase 9 [EC:3.4.14.5]
C    comp142233_c1_seq29|dipeptidyl; <a href="/dbget-bin/www_bget?ko:K08656">K08656</a>  DPP9; dipeptidyl-peptidase 9 [EC:3.4.14.5]
C    comp142233_c1_seq36|dipeptidyl; <a href="/dbget-bin/www_bget?ko:K08656">K08656</a>  DPP9; dipeptidyl-peptidase 9 [EC:3.4.14.5]
C    comp139541_c0_seq5|acylamino-acid-releasing; <a href="/dbget-bin/www_bget?ko:K01303">K01303</a>  APEH; acylaminoacyl-peptidase [EC:3.4.19.1]
C    comp139541_c0_seq7|acylamino-acid-releasing; <a href="/dbget-bin/www_bget?ko:K01303">K01303</a>  APEH; acylaminoacyl-peptidase [EC:3.4.19.1]
C    comp139541_c0_seq9|acylamino-acid-releasing; <a href="/dbget-bin/www_bget?ko:K01303">K01303</a>  APEH; acylaminoacyl-peptidase [EC:3.4.19.1]
C    comp139541_c0_seq10|acylamino-acid-releasing; <a href="/dbget-bin/www_bget?ko:K01303">K01303</a>  APEH; acylaminoacyl-peptidase [EC:3.4.19.1]
C    comp139541_c0_seq20|acylamino-acid-releasing; <a href="/dbget-bin/www_bget?ko:K01303">K01303</a>  APEH; acylaminoacyl-peptidase [EC:3.4.19.1]
C    comp139541_c0_seq21|acylamino-acid-releasing; <a href="/dbget-bin/www_bget?ko:K01303">K01303</a>  APEH; acylaminoacyl-peptidase [EC:3.4.19.1]
C    comp139541_c0_seq23|acylamino-acid-releasing; <a href="/dbget-bin/www_bget?ko:K01303">K01303</a>  APEH; acylaminoacyl-peptidase [EC:3.4.19.1]
C    comp139541_c0_seq37|acylamino-acid-releasing; <a href="/dbget-bin/www_bget?ko:K01303">K01303</a>  APEH; acylaminoacyl-peptidase [EC:3.4.19.1]
C    comp139541_c0_seq38|acylamino-acid-releasing; <a href="/dbget-bin/www_bget?ko:K01303">K01303</a>  APEH; acylaminoacyl-peptidase [EC:3.4.19.1]
C    comp139541_c0_seq43|acylamino-acid-releasing; <a href="/dbget-bin/www_bget?ko:K01303">K01303</a>  APEH; acylaminoacyl-peptidase [EC:3.4.19.1]
C    comp139541_c0_seq50|acylamino-acid-releasing; <a href="/dbget-bin/www_bget?ko:K01303">K01303</a>  APEH; acylaminoacyl-peptidase [EC:3.4.19.1]
C    comp139541_c0_seq57|acylamino-acid-releasing; <a href="/dbget-bin/www_bget?ko:K01303">K01303</a>  APEH; acylaminoacyl-peptidase [EC:3.4.19.1]
C    comp139029_c0_seq15|venom; <a href="/dbget-bin/www_bget?ko:K08674">K08674</a>  FAP; fibroblast activation protein, alpha [EC:3.4.21.-]
C    comp134296_c0_seq1|abhydrolase; <a href="/dbget-bin/www_bget?ko:K13702">K13702</a>  ABHD10; abhydrolase domain-containing protein 10
C    comp134296_c0_seq4|abhydrolase; <a href="/dbget-bin/www_bget?ko:K13702">K13702</a>  ABHD10; abhydrolase domain-containing protein 10
C    comp134296_c0_seq8|abhydrolase; <a href="/dbget-bin/www_bget?ko:K13702">K13702</a>  ABHD10; abhydrolase domain-containing protein 10
C    comp136611_c0_seq5|abhydrolase; <a href="/dbget-bin/www_bget?ko:K13702">K13702</a>  ABHD10; abhydrolase domain-containing protein 10
C    comp136611_c0_seq6|abhydrolase; <a href="/dbget-bin/www_bget?ko:K13702">K13702</a>  ABHD10; abhydrolase domain-containing protein 10
C    comp136611_c0_seq7|abhydrolase; <a href="/dbget-bin/www_bget?ko:K13702">K13702</a>  ABHD10; abhydrolase domain-containing protein 10
C    comp184431_c0_seq1|monoacylglycerol; <a href="/dbget-bin/www_bget?ko:K13704">K13704</a>  ABHD12; abhydrolase domain-containing protein 12 [EC:3.1.1.23]
C    comp139724_c2_seq6|arylacetamide; <a href="/dbget-bin/www_bget?ko:K13616">K13616</a>  AADAC; arylacetamide deacetylase [EC:3.1.1.3]
C    comp142119_c1_seq23|protein; <a href="/dbget-bin/www_bget?ko:K14349">K14349</a>  NCEH1, AADACL1; neutral cholesterol ester hydrolase 1 [EC:3.1.1.-]
C    comp142119_c1_seq49|protein; <a href="/dbget-bin/www_bget?ko:K14349">K14349</a>  NCEH1, AADACL1; neutral cholesterol ester hydrolase 1 [EC:3.1.1.-]
B  Family S10
C    comp132120_c0_seq1|lysosomal; <a href="/dbget-bin/www_bget?ko:K13289">K13289</a>  CTSA; cathepsin A (carboxypeptidase C) [EC:3.4.16.5]
C    comp132120_c0_seq4|lysosomal; <a href="/dbget-bin/www_bget?ko:K13289">K13289</a>  CTSA; cathepsin A (carboxypeptidase C) [EC:3.4.16.5]
C    comp142117_c1_seq21|probable; <a href="/dbget-bin/www_bget?ko:K09645">K09645</a>  CPVL; vitellogenic carboxypeptidase-like protein [EC:3.4.16.-]
C    comp139386_c1_seq13|serine; <a href="/dbget-bin/www_bget?ko:K09646">K09646</a>  SCPEP1; serine carboxypeptidase 1 [EC:3.4.16.-]
C    comp139386_c1_seq37|serine; <a href="/dbget-bin/www_bget?ko:K09646">K09646</a>  SCPEP1; serine carboxypeptidase 1 [EC:3.4.16.-]
B  Family S11: D-Ala-D-Ala carboxypeptidase A family
B  Family S13: D-Ala-D-Ala peptidase C family
B  Family S14: ClpP endopeptidase family
C    comp138723_c1_seq5|atp-dependent; <a href="/dbget-bin/www_bget?ko:K01358">K01358</a>  clpP, CLPP; ATP-dependent Clp protease, protease subunit [EC:3.4.21.92]
B  Family S15
B  Family S16: lon protease family
C    comp142420_c6_seq3|lon; <a href="/dbget-bin/www_bget?ko:K01338">K01338</a>  lon; ATP-dependent Lon protease [EC:3.4.21.53]
C    comp142071_c0_seq1|lon; <a href="/dbget-bin/www_bget?ko:K01338">K01338</a>  lon; ATP-dependent Lon protease [EC:3.4.21.53]
C    comp142071_c0_seq3|lon; <a href="/dbget-bin/www_bget?ko:K01338">K01338</a>  lon; ATP-dependent Lon protease [EC:3.4.21.53]
C    comp142071_c0_seq9|lon; <a href="/dbget-bin/www_bget?ko:K01338">K01338</a>  lon; ATP-dependent Lon protease [EC:3.4.21.53]
C    comp142071_c0_seq13|lon; <a href="/dbget-bin/www_bget?ko:K01338">K01338</a>  lon; ATP-dependent Lon protease [EC:3.4.21.53]
C    comp145216_c1_seq1|mitochondrial; <a href="/dbget-bin/www_bget?ko:K08675">K08675</a>  PRSS15, PIM1; Lon-like ATP-dependent protease [EC:3.4.21.-]
C    comp145216_c1_seq8|mitochondrial; <a href="/dbget-bin/www_bget?ko:K08675">K08675</a>  PRSS15, PIM1; Lon-like ATP-dependent protease [EC:3.4.21.-]
B  Family S24: LexA family
B  Family S26: signal peptidase I family
C    comp134223_c0_seq4|signal; <a href="/dbget-bin/www_bget?ko:K13280">K13280</a>  SEC11, sipW; signal peptidase, endoplasmic reticulum-type [EC:3.4.-.-]
C    comp134223_c0_seq6|signal; <a href="/dbget-bin/www_bget?ko:K13280">K13280</a>  SEC11, sipW; signal peptidase, endoplasmic reticulum-type [EC:3.4.-.-]
C    comp134223_c0_seq9|signal; <a href="/dbget-bin/www_bget?ko:K13280">K13280</a>  SEC11, sipW; signal peptidase, endoplasmic reticulum-type [EC:3.4.-.-]
C    comp139391_c0_seq7|elongator; <a href="/dbget-bin/www_bget?ko:K09647">K09647</a>  IMP1; mitochondrial inner membrane protease subunit 1 [EC:3.4.21.-]
C    comp139391_c0_seq9|mitochondrial; <a href="/dbget-bin/www_bget?ko:K09647">K09647</a>  IMP1; mitochondrial inner membrane protease subunit 1 [EC:3.4.21.-]
C    comp139391_c0_seq18|elongator; <a href="/dbget-bin/www_bget?ko:K09647">K09647</a>  IMP1; mitochondrial inner membrane protease subunit 1 [EC:3.4.21.-]
C    comp139391_c0_seq20|mitochondrial; <a href="/dbget-bin/www_bget?ko:K09647">K09647</a>  IMP1; mitochondrial inner membrane protease subunit 1 [EC:3.4.21.-]
C    comp139391_c0_seq24|elongator; <a href="/dbget-bin/www_bget?ko:K09647">K09647</a>  IMP1; mitochondrial inner membrane protease subunit 1 [EC:3.4.21.-]
C    comp139391_c0_seq28|elongator; <a href="/dbget-bin/www_bget?ko:K09647">K09647</a>  IMP1; mitochondrial inner membrane protease subunit 1 [EC:3.4.21.-]
C    comp139391_c0_seq40|elongator; <a href="/dbget-bin/www_bget?ko:K09647">K09647</a>  IMP1; mitochondrial inner membrane protease subunit 1 [EC:3.4.21.-]
C    comp139391_c0_seq41|elongator; <a href="/dbget-bin/www_bget?ko:K09647">K09647</a>  IMP1; mitochondrial inner membrane protease subunit 1 [EC:3.4.21.-]
C    comp139391_c0_seq58|elongator; <a href="/dbget-bin/www_bget?ko:K09647">K09647</a>  IMP1; mitochondrial inner membrane protease subunit 1 [EC:3.4.21.-]
C    comp139391_c0_seq67|elongator; <a href="/dbget-bin/www_bget?ko:K09647">K09647</a>  IMP1; mitochondrial inner membrane protease subunit 1 [EC:3.4.21.-]
C    comp140435_c0_seq4|mitochondrial; <a href="/dbget-bin/www_bget?ko:K09648">K09648</a>  IMP2; mitochondrial inner membrane protease subunit 2 [EC:3.4.21.-]
B  Family S28
C    comp136721_c3_seq2|lysosomal; <a href="/dbget-bin/www_bget?ko:K01285">K01285</a>  PRCP; lysosomal Pro-X carboxypeptidase [EC:3.4.16.2]
C    comp136721_c3_seq6|lysosomal; <a href="/dbget-bin/www_bget?ko:K01285">K01285</a>  PRCP; lysosomal Pro-X carboxypeptidase [EC:3.4.16.2]
C    comp136721_c3_seq11|lysosomal; <a href="/dbget-bin/www_bget?ko:K01285">K01285</a>  PRCP; lysosomal Pro-X carboxypeptidase [EC:3.4.16.2]
C    comp136721_c3_seq13|lysosomal; <a href="/dbget-bin/www_bget?ko:K01285">K01285</a>  PRCP; lysosomal Pro-X carboxypeptidase [EC:3.4.16.2]
C    comp136721_c3_seq15|lysosomal; <a href="/dbget-bin/www_bget?ko:K01285">K01285</a>  PRCP; lysosomal Pro-X carboxypeptidase [EC:3.4.16.2]
C    comp136721_c3_seq20|lysosomal; <a href="/dbget-bin/www_bget?ko:K01285">K01285</a>  PRCP; lysosomal Pro-X carboxypeptidase [EC:3.4.16.2]
C    comp136721_c3_seq25|lysosomal; <a href="/dbget-bin/www_bget?ko:K01285">K01285</a>  PRCP; lysosomal Pro-X carboxypeptidase [EC:3.4.16.2]
C    comp136721_c3_seq27|lysosomal; <a href="/dbget-bin/www_bget?ko:K01285">K01285</a>  PRCP; lysosomal Pro-X carboxypeptidase [EC:3.4.16.2]
C    comp139565_c2_seq12|dipeptidyl-peptidase; <a href="/dbget-bin/www_bget?ko:K01276">K01276</a>  DPP7; dipeptidyl-peptidase II [EC:3.4.14.2]
C    comp139565_c2_seq16|dipeptidyl-peptidase; <a href="/dbget-bin/www_bget?ko:K01276">K01276</a>  DPP7; dipeptidyl-peptidase II [EC:3.4.14.2]
C    comp139565_c2_seq19|dipeptidyl-peptidase; <a href="/dbget-bin/www_bget?ko:K01276">K01276</a>  DPP7; dipeptidyl-peptidase II [EC:3.4.14.2]
C    comp128769_c0_seq2|thymus-specific; <a href="/dbget-bin/www_bget?ko:K09649">K09649</a>  PRSS16; protease, serine, 16 (thymus) [EC:3.4.-.-]
B  Family S33
C    comp138372_c0_seq3|abhydrolase; <a href="/dbget-bin/www_bget?ko:K13698">K13698</a>  ABHD4; abhydrolase domain-containing protein 4
C    comp138372_c0_seq5|abhydrolase; <a href="/dbget-bin/www_bget?ko:K13698">K13698</a>  ABHD4; abhydrolase domain-containing protein 4
C    comp138372_c0_seq8|abhydrolase; <a href="/dbget-bin/www_bget?ko:K13698">K13698</a>  ABHD4; abhydrolase domain-containing protein 4
C    comp144956_c6_seq4|abhydrolase; <a href="/dbget-bin/www_bget?ko:K13698">K13698</a>  ABHD4; abhydrolase domain-containing protein 4
C    comp144956_c6_seq15|abhydrolase; <a href="/dbget-bin/www_bget?ko:K13698">K13698</a>  ABHD4; abhydrolase domain-containing protein 4
C    comp144956_c6_seq5|1-acylglycerol-3-phosphate; <a href="/dbget-bin/www_bget?ko:K13699">K13699</a>  ABHD5, CGI-58; abhydrolase domain-containing protein 5 [EC:2.3.1.51]
C    comp144956_c6_seq13|1-acylglycerol-3-phosphate; <a href="/dbget-bin/www_bget?ko:K13699">K13699</a>  ABHD5, CGI-58; abhydrolase domain-containing protein 5 [EC:2.3.1.51]
C    comp144045_c2_seq11|monoacylglycerol; <a href="/dbget-bin/www_bget?ko:K13700">K13700</a>  ABHD6; abhydrolase domain-containing protein 6 [EC:3.1.1.23]
C    comp144045_c2_seq13|monoacylglycerol; <a href="/dbget-bin/www_bget?ko:K13700">K13700</a>  ABHD6; abhydrolase domain-containing protein 6 [EC:3.1.1.23]
C    comp113933_c0_seq1|abhydrolase; <a href="/dbget-bin/www_bget?ko:K13701">K13701</a>  ABHD8; abhydrolase domain-containing protein 8
C    comp113933_c0_seq2|abhydrolase; <a href="/dbget-bin/www_bget?ko:K13701">K13701</a>  ABHD8; abhydrolase domain-containing protein 8
C    comp144023_c0_seq1|abhydrolase; <a href="/dbget-bin/www_bget?ko:K13703">K13703</a>  ABHD11; abhydrolase domain-containing protein 11
C    comp144023_c0_seq2|abhydrolase; <a href="/dbget-bin/www_bget?ko:K13703">K13703</a>  ABHD11; abhydrolase domain-containing protein 11
C    comp144023_c0_seq3|abhydrolase; <a href="/dbget-bin/www_bget?ko:K13703">K13703</a>  ABHD11; abhydrolase domain-containing protein 11
C    comp123111_c0_seq1|abhydrolase; <a href="/dbget-bin/www_bget?ko:K13706">K13706</a>  ABHD14; abhydrolase domain-containing protein 14
C    comp123111_c0_seq2|abhydrolase; <a href="/dbget-bin/www_bget?ko:K13706">K13706</a>  ABHD14; abhydrolase domain-containing protein 14
C    comp138269_c1_seq7|abhydrolase; <a href="/dbget-bin/www_bget?ko:K13706">K13706</a>  ABHD14; abhydrolase domain-containing protein 14
C    comp138269_c1_seq10|abhydrolase; <a href="/dbget-bin/www_bget?ko:K13706">K13706</a>  ABHD14; abhydrolase domain-containing protein 14
C    comp144454_c2_seq6|monoglyceride; <a href="/dbget-bin/www_bget?ko:K01054">K01054</a>  MGLL; acylglycerol lipase [EC:3.1.1.23]
C    comp143312_c1_seq37|protein; <a href="/dbget-bin/www_bget?ko:K13617">K13617</a>  PPME1; protein phosphatase methylesterase 1 [EC:3.1.1.89]
C    comp143312_c1_seq74|protein; <a href="/dbget-bin/www_bget?ko:K13617">K13617</a>  PPME1; protein phosphatase methylesterase 1 [EC:3.1.1.89]
B  Family S41: C-terminal processing peptidase family
B  Family S45: cephalosporin acylase precursor
B  Family S49: protease IV family
B  Family S51
C    comp142221_c1_seq3|alpha-aspartyl; <a href="/dbget-bin/www_bget?ko:K05995">K05995</a>  pepE; dipeptidase E [EC:3.4.13.21]
C    comp142221_c1_seq10|alpha-aspartyl; <a href="/dbget-bin/www_bget?ko:K05995">K05995</a>  pepE; dipeptidase E [EC:3.4.13.21]
C    comp142221_c1_seq21|alpha-aspartyl; <a href="/dbget-bin/www_bget?ko:K05995">K05995</a>  pepE; dipeptidase E [EC:3.4.13.21]
B  Family S53
C    comp136607_c0_seq1|tripeptidyl-peptidase; <a href="/dbget-bin/www_bget?ko:K01279">K01279</a>  TPP1, CLN2; tripeptidyl-peptidase I [EC:3.4.14.9]
C    comp136607_c0_seq2|tripeptidyl-peptidase; <a href="/dbget-bin/www_bget?ko:K01279">K01279</a>  TPP1, CLN2; tripeptidyl-peptidase I [EC:3.4.14.9]
C    comp136607_c0_seq3|tripeptidyl-peptidase; <a href="/dbget-bin/www_bget?ko:K01279">K01279</a>  TPP1, CLN2; tripeptidyl-peptidase I [EC:3.4.14.9]
C    comp136607_c0_seq4|tripeptidyl-peptidase; <a href="/dbget-bin/www_bget?ko:K01279">K01279</a>  TPP1, CLN2; tripeptidyl-peptidase I [EC:3.4.14.9]
C    comp136607_c0_seq5|tripeptidyl-peptidase; <a href="/dbget-bin/www_bget?ko:K01279">K01279</a>  TPP1, CLN2; tripeptidyl-peptidase I [EC:3.4.14.9]
C    comp136607_c0_seq6|tripeptidyl-peptidase; <a href="/dbget-bin/www_bget?ko:K01279">K01279</a>  TPP1, CLN2; tripeptidyl-peptidase I [EC:3.4.14.9]
C    comp136607_c0_seq7|tripeptidyl-peptidase; <a href="/dbget-bin/www_bget?ko:K01279">K01279</a>  TPP1, CLN2; tripeptidyl-peptidase I [EC:3.4.14.9]
C    comp136607_c0_seq8|tripeptidyl-peptidase; <a href="/dbget-bin/www_bget?ko:K01279">K01279</a>  TPP1, CLN2; tripeptidyl-peptidase I [EC:3.4.14.9]
B  Family S54: Rhomboid family
C    comp118546_c0_seq2|veinlet-like; <a href="/dbget-bin/www_bget?ko:K02857">K02857</a>  RHBDL1_2_3; rhomboid-related protein 1/2/3 [EC:3.4.21.105]
C    comp140552_c3_seq4|rhomboid-related; <a href="/dbget-bin/www_bget?ko:K02857">K02857</a>  RHBDL1_2_3; rhomboid-related protein 1/2/3 [EC:3.4.21.105]
C    comp167786_c0_seq1|rhomboid-related; <a href="/dbget-bin/www_bget?ko:K02857">K02857</a>  RHBDL1_2_3; rhomboid-related protein 1/2/3 [EC:3.4.21.105]
C    comp393838_c0_seq1|rhomboid-related; <a href="/dbget-bin/www_bget?ko:K02857">K02857</a>  RHBDL1_2_3; rhomboid-related protein 1/2/3 [EC:3.4.21.105]
C    comp631646_c0_seq1|rhomboid-related; <a href="/dbget-bin/www_bget?ko:K02857">K02857</a>  RHBDL1_2_3; rhomboid-related protein 1/2/3 [EC:3.4.21.105]
C    comp134533_c0_seq1|presenilins-associated; <a href="/dbget-bin/www_bget?ko:K09650">K09650</a>  PARL, PSARL, PCP1; rhomboid-like protein [EC:3.4.21.105]
C    comp134533_c0_seq2|presenilins-associated; <a href="/dbget-bin/www_bget?ko:K09650">K09650</a>  PARL, PSARL, PCP1; rhomboid-like protein [EC:3.4.21.105]
C    comp135009_c0_seq1|rhomboid; <a href="/dbget-bin/www_bget?ko:K09651">K09651</a>  RHBDD1; rhomboid domain-containing protein 1 [EC:3.4.21.-]
C    comp135009_c0_seq5|rhomboid; <a href="/dbget-bin/www_bget?ko:K09651">K09651</a>  RHBDD1; rhomboid domain-containing protein 1 [EC:3.4.21.-]
C    comp135009_c0_seq11|rhomboid; <a href="/dbget-bin/www_bget?ko:K09651">K09651</a>  RHBDD1; rhomboid domain-containing protein 1 [EC:3.4.21.-]
C    comp135009_c0_seq16|rhomboid; <a href="/dbget-bin/www_bget?ko:K09651">K09651</a>  RHBDD1; rhomboid domain-containing protein 1 [EC:3.4.21.-]
C    comp137047_c0_seq2|rhomboid; <a href="/dbget-bin/www_bget?ko:K09652">K09652</a>  RHBDD2, RHBDL7; rhomboid domain-containing protein 2
C    comp137047_c0_seq5|rhomboid; <a href="/dbget-bin/www_bget?ko:K09652">K09652</a>  RHBDD2, RHBDL7; rhomboid domain-containing protein 2
C    comp137047_c0_seq7|rhomboid; <a href="/dbget-bin/www_bget?ko:K09652">K09652</a>  RHBDD2, RHBDL7; rhomboid domain-containing protein 2
C    comp137047_c0_seq8|rhomboid; <a href="/dbget-bin/www_bget?ko:K09652">K09652</a>  RHBDD2, RHBDL7; rhomboid domain-containing protein 2
C    comp137047_c0_seq10|rhomboid; <a href="/dbget-bin/www_bget?ko:K09652">K09652</a>  RHBDD2, RHBDL7; rhomboid domain-containing protein 2
C    comp137047_c0_seq11|rhomboid; <a href="/dbget-bin/www_bget?ko:K09652">K09652</a>  RHBDD2, RHBDL7; rhomboid domain-containing protein 2
B  Family S55: SpoIVB peptidase family
B  Family S58: DmpA aminopeptidase family
B  Family S66
#
A<b>Threonine Peptidases</b>
B  Family T1: proteasome family
C    comp136982_c0_seq1|proteasome; <a href="/dbget-bin/www_bget?ko:K02730">K02730</a>  PSMA6; 20S proteasome subunit alpha 1 [EC:3.4.25.1]
C    comp136982_c0_seq4|proteasome; <a href="/dbget-bin/www_bget?ko:K02730">K02730</a>  PSMA6; 20S proteasome subunit alpha 1 [EC:3.4.25.1]
C    comp139408_c0_seq2|proteasome; <a href="/dbget-bin/www_bget?ko:K02730">K02730</a>  PSMA6; 20S proteasome subunit alpha 1 [EC:3.4.25.1]
C    comp142518_c3_seq47|proteasome; <a href="/dbget-bin/www_bget?ko:K02730">K02730</a>  PSMA6; 20S proteasome subunit alpha 1 [EC:3.4.25.1]
C    comp138573_c1_seq2|proteasome; <a href="/dbget-bin/www_bget?ko:K02726">K02726</a>  PSMA2; 20S proteasome subunit alpha 2 [EC:3.4.25.1]
C    comp138573_c1_seq3|proteasome; <a href="/dbget-bin/www_bget?ko:K02726">K02726</a>  PSMA2; 20S proteasome subunit alpha 2 [EC:3.4.25.1]
C    comp138573_c1_seq17|proteasome; <a href="/dbget-bin/www_bget?ko:K02726">K02726</a>  PSMA2; 20S proteasome subunit alpha 2 [EC:3.4.25.1]
C    comp138573_c1_seq18|proteasome; <a href="/dbget-bin/www_bget?ko:K02726">K02726</a>  PSMA2; 20S proteasome subunit alpha 2 [EC:3.4.25.1]
C    comp139719_c0_seq5|proteasome; <a href="/dbget-bin/www_bget?ko:K02728">K02728</a>  PSMA4; 20S proteasome subunit alpha 3 [EC:3.4.25.1]
C    comp139719_c0_seq8|proteasome; <a href="/dbget-bin/www_bget?ko:K02728">K02728</a>  PSMA4; 20S proteasome subunit alpha 3 [EC:3.4.25.1]
C    comp112296_c0_seq2|proteasome; <a href="/dbget-bin/www_bget?ko:K02731">K02731</a>  PSMA7; 20S proteasome subunit alpha 4 [EC:3.4.25.1]
C    comp135458_c0_seq1|proteasome; <a href="/dbget-bin/www_bget?ko:K02729">K02729</a>  PSMA5; 20S proteasome subunit alpha 5 [EC:3.4.25.1]
C    comp135458_c0_seq6|proteasome; <a href="/dbget-bin/www_bget?ko:K02729">K02729</a>  PSMA5; 20S proteasome subunit alpha 5 [EC:3.4.25.1]
C    comp135458_c0_seq8|proteasome; <a href="/dbget-bin/www_bget?ko:K02729">K02729</a>  PSMA5; 20S proteasome subunit alpha 5 [EC:3.4.25.1]
C    comp135458_c0_seq9|proteasome; <a href="/dbget-bin/www_bget?ko:K02729">K02729</a>  PSMA5; 20S proteasome subunit alpha 5 [EC:3.4.25.1]
C    comp129967_c0_seq1|proteasome; <a href="/dbget-bin/www_bget?ko:K02725">K02725</a>  PSMA1; 20S proteasome subunit alpha 6 [EC:3.4.25.1]
C    comp145480_c0_seq1|proteasome; <a href="/dbget-bin/www_bget?ko:K02725">K02725</a>  PSMA1; 20S proteasome subunit alpha 6 [EC:3.4.25.1]
C    comp252980_c0_seq1|proteasome; <a href="/dbget-bin/www_bget?ko:K02725">K02725</a>  PSMA1; 20S proteasome subunit alpha 6 [EC:3.4.25.1]
C    comp141980_c1_seq2|proteasome; <a href="/dbget-bin/www_bget?ko:K02727">K02727</a>  PSMA3; 20S proteasome subunit alpha 7 [EC:3.4.25.1]
C    comp140804_c4_seq2|proteasome; <a href="/dbget-bin/www_bget?ko:K02738">K02738</a>  PSMB6; 20S proteasome subunit beta 1 [EC:3.4.25.1]
C    comp140804_c4_seq3|proteasome; <a href="/dbget-bin/www_bget?ko:K02738">K02738</a>  PSMB6; 20S proteasome subunit beta 1 [EC:3.4.25.1]
C    comp141946_c1_seq29|proteasome; <a href="/dbget-bin/www_bget?ko:K02738">K02738</a>  PSMB6; 20S proteasome subunit beta 1 [EC:3.4.25.1]
C    comp127501_c0_seq1|proteasome; <a href="/dbget-bin/www_bget?ko:K02739">K02739</a>  PSMB7; 20S proteasome subunit beta 2 [EC:3.4.25.1]
C    comp127501_c0_seq2|proteasome; <a href="/dbget-bin/www_bget?ko:K02739">K02739</a>  PSMB7; 20S proteasome subunit beta 2 [EC:3.4.25.1]
C    comp141946_c1_seq5|proteasome; <a href="/dbget-bin/www_bget?ko:K02739">K02739</a>  PSMB7; 20S proteasome subunit beta 2 [EC:3.4.25.1]
C    comp141946_c1_seq7|proteasome; <a href="/dbget-bin/www_bget?ko:K02739">K02739</a>  PSMB7; 20S proteasome subunit beta 2 [EC:3.4.25.1]
C    comp141946_c1_seq10|proteasome; <a href="/dbget-bin/www_bget?ko:K02739">K02739</a>  PSMB7; 20S proteasome subunit beta 2 [EC:3.4.25.1]
C    comp141946_c1_seq15|proteasome; <a href="/dbget-bin/www_bget?ko:K02739">K02739</a>  PSMB7; 20S proteasome subunit beta 2 [EC:3.4.25.1]
C    comp141946_c1_seq18|proteasome; <a href="/dbget-bin/www_bget?ko:K02739">K02739</a>  PSMB7; 20S proteasome subunit beta 2 [EC:3.4.25.1]
C    comp141946_c1_seq35|proteasome; <a href="/dbget-bin/www_bget?ko:K02739">K02739</a>  PSMB7; 20S proteasome subunit beta 2 [EC:3.4.25.1]
C    comp141946_c1_seq37|proteasome; <a href="/dbget-bin/www_bget?ko:K02739">K02739</a>  PSMB7; 20S proteasome subunit beta 2 [EC:3.4.25.1]
C    comp141946_c1_seq42|proteasome; <a href="/dbget-bin/www_bget?ko:K02739">K02739</a>  PSMB7; 20S proteasome subunit beta 2 [EC:3.4.25.1]
C    comp141946_c1_seq43|proteasome; <a href="/dbget-bin/www_bget?ko:K02739">K02739</a>  PSMB7; 20S proteasome subunit beta 2 [EC:3.4.25.1]
C    comp141946_c1_seq52|proteasome; <a href="/dbget-bin/www_bget?ko:K02739">K02739</a>  PSMB7; 20S proteasome subunit beta 2 [EC:3.4.25.1]
C    comp141946_c1_seq54|proteasome; <a href="/dbget-bin/www_bget?ko:K02739">K02739</a>  PSMB7; 20S proteasome subunit beta 2 [EC:3.4.25.1]
C    comp141946_c1_seq56|proteasome; <a href="/dbget-bin/www_bget?ko:K02739">K02739</a>  PSMB7; 20S proteasome subunit beta 2 [EC:3.4.25.1]
C    comp143102_c0_seq3|proteasome; <a href="/dbget-bin/www_bget?ko:K02739">K02739</a>  PSMB7; 20S proteasome subunit beta 2 [EC:3.4.25.1]
C    comp143102_c0_seq6|proteasome; <a href="/dbget-bin/www_bget?ko:K02739">K02739</a>  PSMB7; 20S proteasome subunit beta 2 [EC:3.4.25.1]
C    comp140652_c4_seq23|proteasome; <a href="/dbget-bin/www_bget?ko:K02735">K02735</a>  PSMB3; 20S proteasome subunit beta 3 [EC:3.4.25.1]
C    comp140652_c4_seq25|proteasome; <a href="/dbget-bin/www_bget?ko:K02735">K02735</a>  PSMB3; 20S proteasome subunit beta 3 [EC:3.4.25.1]
C    comp136229_c0_seq2|proteasome; <a href="/dbget-bin/www_bget?ko:K02734">K02734</a>  PSMB2; 20S proteasome subunit beta 4 [EC:3.4.25.1]
C    comp139511_c1_seq2|proteasome; <a href="/dbget-bin/www_bget?ko:K02737">K02737</a>  PSMB5; 20S proteasome subunit beta 5 [EC:3.4.25.1]
C    comp139511_c1_seq3|proteasome; <a href="/dbget-bin/www_bget?ko:K02737">K02737</a>  PSMB5; 20S proteasome subunit beta 5 [EC:3.4.25.1]
C    comp139511_c1_seq5|proteasome; <a href="/dbget-bin/www_bget?ko:K02737">K02737</a>  PSMB5; 20S proteasome subunit beta 5 [EC:3.4.25.1]
C    comp139887_c7_seq12|proteasome; <a href="/dbget-bin/www_bget?ko:K02732">K02732</a>  PSMB1; 20S proteasome subunit beta 6 [EC:3.4.25.1]
C    comp140178_c0_seq5|proteasome; <a href="/dbget-bin/www_bget?ko:K02736">K02736</a>  PSMB4; 20S proteasome subunit beta 7 [EC:3.4.25.1]
C    comp140178_c0_seq6|proteasome; <a href="/dbget-bin/www_bget?ko:K02736">K02736</a>  PSMB4; 20S proteasome subunit beta 7 [EC:3.4.25.1]
C    comp140178_c0_seq13|proteasome; <a href="/dbget-bin/www_bget?ko:K02736">K02736</a>  PSMB4; 20S proteasome subunit beta 7 [EC:3.4.25.1]
C    comp140178_c0_seq19|proteasome; <a href="/dbget-bin/www_bget?ko:K02736">K02736</a>  PSMB4; 20S proteasome subunit beta 7 [EC:3.4.25.1]
C    comp140178_c0_seq20|proteasome; <a href="/dbget-bin/www_bget?ko:K02736">K02736</a>  PSMB4; 20S proteasome subunit beta 7 [EC:3.4.25.1]
C    comp140178_c0_seq21|proteasome; <a href="/dbget-bin/www_bget?ko:K02736">K02736</a>  PSMB4; 20S proteasome subunit beta 7 [EC:3.4.25.1]
C    comp140178_c0_seq25|proteasome; <a href="/dbget-bin/www_bget?ko:K02736">K02736</a>  PSMB4; 20S proteasome subunit beta 7 [EC:3.4.25.1]
C    comp140178_c0_seq26|proteasome; <a href="/dbget-bin/www_bget?ko:K02736">K02736</a>  PSMB4; 20S proteasome subunit beta 7 [EC:3.4.25.1]
C    comp140178_c0_seq27|proteasome; <a href="/dbget-bin/www_bget?ko:K02736">K02736</a>  PSMB4; 20S proteasome subunit beta 7 [EC:3.4.25.1]
C    comp140178_c0_seq35|proteasome; <a href="/dbget-bin/www_bget?ko:K02736">K02736</a>  PSMB4; 20S proteasome subunit beta 7 [EC:3.4.25.1]
C    comp140178_c0_seq43|proteasome; <a href="/dbget-bin/www_bget?ko:K02736">K02736</a>  PSMB4; 20S proteasome subunit beta 7 [EC:3.4.25.1]
C    comp140178_c0_seq44|proteasome; <a href="/dbget-bin/www_bget?ko:K02736">K02736</a>  PSMB4; 20S proteasome subunit beta 7 [EC:3.4.25.1]
C    comp140368_c0_seq1|proteasome; <a href="/dbget-bin/www_bget?ko:K02740">K02740</a>  PSMB8, LMP7; 20S proteasome subunit beta 8 [EC:3.4.25.1]
C    comp140368_c0_seq2|proteasome; <a href="/dbget-bin/www_bget?ko:K02740">K02740</a>  PSMB8, LMP7; 20S proteasome subunit beta 8 [EC:3.4.25.1]
C    comp140368_c0_seq6|proteasome; <a href="/dbget-bin/www_bget?ko:K02740">K02740</a>  PSMB8, LMP7; 20S proteasome subunit beta 8 [EC:3.4.25.1]
C    comp140368_c0_seq7|proteasome; <a href="/dbget-bin/www_bget?ko:K02740">K02740</a>  PSMB8, LMP7; 20S proteasome subunit beta 8 [EC:3.4.25.1]
C    comp140368_c0_seq21|proteasome; <a href="/dbget-bin/www_bget?ko:K02740">K02740</a>  PSMB8, LMP7; 20S proteasome subunit beta 8 [EC:3.4.25.1]
C    comp140368_c0_seq22|proteasome; <a href="/dbget-bin/www_bget?ko:K02740">K02740</a>  PSMB8, LMP7; 20S proteasome subunit beta 8 [EC:3.4.25.1]
C    comp140368_c0_seq23|proteasome; <a href="/dbget-bin/www_bget?ko:K02740">K02740</a>  PSMB8, LMP7; 20S proteasome subunit beta 8 [EC:3.4.25.1]
C    comp140368_c0_seq38|proteasome; <a href="/dbget-bin/www_bget?ko:K02740">K02740</a>  PSMB8, LMP7; 20S proteasome subunit beta 8 [EC:3.4.25.1]
C    comp140217_c0_seq3|proteasome; <a href="/dbget-bin/www_bget?ko:K02741">K02741</a>  PSMB9, LMP2; 20S proteasome subunit beta 9 [EC:3.4.25.1]
C    comp140217_c0_seq5|proteasome; <a href="/dbget-bin/www_bget?ko:K02741">K02741</a>  PSMB9, LMP2; 20S proteasome subunit beta 9 [EC:3.4.25.1]
C    comp140217_c0_seq6|proteasome; <a href="/dbget-bin/www_bget?ko:K02741">K02741</a>  PSMB9, LMP2; 20S proteasome subunit beta 9 [EC:3.4.25.1]
C    comp140217_c0_seq22|proteasome; <a href="/dbget-bin/www_bget?ko:K02741">K02741</a>  PSMB9, LMP2; 20S proteasome subunit beta 9 [EC:3.4.25.1]
B  Family T2
C    comp123444_c0_seq2|l-asparaginase; <a href="/dbget-bin/www_bget?ko:K13051">K13051</a>  iaaA, ASRGL1; beta-aspartyl-peptidase (threonine type) [EC:3.4.19.5]
C    comp123444_c0_seq3|l-asparaginase; <a href="/dbget-bin/www_bget?ko:K13051">K13051</a>  iaaA, ASRGL1; beta-aspartyl-peptidase (threonine type) [EC:3.4.19.5]
C    comp123444_c0_seq5|l-asparaginase; <a href="/dbget-bin/www_bget?ko:K13051">K13051</a>  iaaA, ASRGL1; beta-aspartyl-peptidase (threonine type) [EC:3.4.19.5]
C    comp139720_c0_seq1|threonine; <a href="/dbget-bin/www_bget?ko:K08657">K08657</a>  TASP1; taspase, threonine aspartase, 1 [EC:3.4.25.-]
C    comp139720_c0_seq2|threonine; <a href="/dbget-bin/www_bget?ko:K08657">K08657</a>  TASP1; taspase, threonine aspartase, 1 [EC:3.4.25.-]
C    comp139720_c0_seq4|threonine; <a href="/dbget-bin/www_bget?ko:K08657">K08657</a>  TASP1; taspase, threonine aspartase, 1 [EC:3.4.25.-]
C    comp139720_c0_seq16|threonine; <a href="/dbget-bin/www_bget?ko:K08657">K08657</a>  TASP1; taspase, threonine aspartase, 1 [EC:3.4.25.-]
B  Family T3: gamma-glutamyltransferase family
C    comp96525_c0_seq2|gamma-glutamyltransferase; <a href="/dbget-bin/www_bget?ko:K00681">K00681</a>  ggt; gamma-glutamyltranspeptidase [EC:2.3.2.2]
C    comp97545_c1_seq1|gamma-glutamyltransferase; <a href="/dbget-bin/www_bget?ko:K00681">K00681</a>  ggt; gamma-glutamyltranspeptidase [EC:2.3.2.2]
C    comp138414_c0_seq5|gamma-glutamyltransferase; <a href="/dbget-bin/www_bget?ko:K00681">K00681</a>  ggt; gamma-glutamyltranspeptidase [EC:2.3.2.2]
C    comp138414_c0_seq14|gamma-glutamyltransferase; <a href="/dbget-bin/www_bget?ko:K00681">K00681</a>  ggt; gamma-glutamyltranspeptidase [EC:2.3.2.2]
C    comp138414_c0_seq23|gamma-glutamyltransferase; <a href="/dbget-bin/www_bget?ko:K00681">K00681</a>  ggt; gamma-glutamyltranspeptidase [EC:2.3.2.2]
C    comp138414_c0_seq25|gamma-glutamyltransferase; <a href="/dbget-bin/www_bget?ko:K00681">K00681</a>  ggt; gamma-glutamyltranspeptidase [EC:2.3.2.2]
C    comp138414_c0_seq33|gamma-glutamyltransferase; <a href="/dbget-bin/www_bget?ko:K00681">K00681</a>  ggt; gamma-glutamyltranspeptidase [EC:2.3.2.2]
#
A<b>Peptidases of Unknown Catalytic Type</b>
B  Family U4: SpoIIGA peptidase family
B  Family U32
B  Family U48: prenyl protease 2 family
C    comp123078_c0_seq2|caax; <a href="/dbget-bin/www_bget?ko:K08658">K08658</a>  RCE1, FACE2; prenyl protein peptidase [EC:3.4.22.-]
B  Family U62
!
#<hr>
#<b>[ <a href="/kegg/brite.html">BRITE</a> | <a href="/kegg/kegg2.html">KEGG2</a> | <a href="/kegg/">KEGG</a> ]</b><br>
#Last updated: April 17, 2013
#<br>Classification taken and modified from <a href="http://merops.sanger.ac.uk/">MEROPS</a>
