# Supplementary material for: Characterization of the transcriptome of fast and slow muscle myotomal fibres in the pacu (Piaractus mesopotamicus)
Source: BMC Genomics. 2015 Mar 14;16(1):182. doi: 10.1186/s12864-015-1423-6 (PMC4372171; doi:10.1186/s12864-015-1423-6)
Supplement: Additional file 2: — KEEG Automatic Annotation Sever results. Hierarchical information of the sequences from annotated transcriptome mapped to the KEGG pathways maps using the automatic annotation tool KAAS [54]. [file 12864_2015_1423_MOESM2_ESM.zip › hier/q01003.keg]

+C	Glycosyltransferase	Linkage
%<style type="text/css"><!--#grid{table-layout:fixed;font-family:monospace;position:relative;color:black;width:1200px;}.col1{position:relative;background:white;z-index:1;overflow:hidden;width:800px;}.col2{position:relative;background:white;z-index:2;padding-left:10px;}--></style>
#<h2><a href="/kegg/kegg2.html"><img src="/Fig/bget/kegg3.gif" align="middle" border=0></a>&nbsp; Glycosyltransferases</h2>
#<!---
#ENTRY       ko01003
#NAME        GTase
#DEFINITION  Glycosyltransferases Pacu_blasted
#--->
!
A<b>N-Glycan biosynthesis</b>
B  Dol-linked oligosaccharide
C    comp137138_c0_seq1|udp-n-acetylglucosamine--dolichyl-phosphate; <a href="/dbget-bin/www_bget?ko:K01001">K01001</a>  ALG7; UDP-N-acetylglucosamine--dolichyl-phosphate N-acetylglucosaminephosphotransferase [EC:2.7.8.15]	GlcNAc a1- PP-Dol
C    comp144635_c1_seq10|udp-n-acetylglucosamine; <a href="/dbget-bin/www_bget?ko:K07432">K07432</a>  ALG13; beta-1,4-N-acetylglucosaminyltransferase [EC:2.4.1.141]	GlcNAc b1-4 GlcNAc
C    comp135264_c0_seq24|udp-n-acetylglucosamine; <a href="/dbget-bin/www_bget?ko:K07441">K07441</a>  ALG14; beta-1,4-N-acetylglucosaminyltransferase [EC:2.4.1.141]	GlcNAc b1-4 GlcNAc
C    comp140747_c1_seq5|asparagine-linked; <a href="/dbget-bin/www_bget?ko:K03842">K03842</a>  ALG1; beta-1,4-mannosyltransferase [EC:2.4.1.142]	Man b1-4 GlcNAc
C    comp140747_c1_seq12|asparagine-linked; <a href="/dbget-bin/www_bget?ko:K03842">K03842</a>  ALG1; beta-1,4-mannosyltransferase [EC:2.4.1.142]	Man b1-4 GlcNAc
C    comp140747_c1_seq17|asparagine-linked; <a href="/dbget-bin/www_bget?ko:K03842">K03842</a>  ALG1; beta-1,4-mannosyltransferase [EC:2.4.1.142]	Man b1-4 GlcNAc
C    comp140747_c1_seq23|asparagine-linked; <a href="/dbget-bin/www_bget?ko:K03842">K03842</a>  ALG1; beta-1,4-mannosyltransferase [EC:2.4.1.142]	Man b1-4 GlcNAc
C    comp140747_c1_seq24|asparagine-linked; <a href="/dbget-bin/www_bget?ko:K03842">K03842</a>  ALG1; beta-1,4-mannosyltransferase [EC:2.4.1.142]	Man b1-4 GlcNAc
C    comp140747_c1_seq32|asparagine-linked; <a href="/dbget-bin/www_bget?ko:K03842">K03842</a>  ALG1; beta-1,4-mannosyltransferase [EC:2.4.1.142]	Man b1-4 GlcNAc
C    comp140747_c1_seq33|asparagine-linked; <a href="/dbget-bin/www_bget?ko:K03842">K03842</a>  ALG1; beta-1,4-mannosyltransferase [EC:2.4.1.142]	Man b1-4 GlcNAc
C    comp137300_c0_seq13|alpha-; <a href="/dbget-bin/www_bget?ko:K03843">K03843</a>  ALG2; alpha-1,3/alpha-1,6-mannosyltransferase [EC:2.4.1.132 2.4.1.257]	Man a1-3 Man
C    comp137431_c0_seq7|gdp-man:man; <a href="/dbget-bin/www_bget?ko:K03844">K03844</a>  ALG11; alpha-1,2-mannosyltransferase [EC:2.4.1.131]	Man a1-2 Man
C    comp137431_c0_seq9|gdp-man:man; <a href="/dbget-bin/www_bget?ko:K03844">K03844</a>  ALG11; alpha-1,2-mannosyltransferase [EC:2.4.1.131]	Man a1-2 Man
C    comp142165_c0_seq9|alg3; <a href="/dbget-bin/www_bget?ko:K03845">K03845</a>  ALG3; alpha-1,3-mannosyltransferase [EC:2.4.1.258]	Man a1-3 Man
C    comp140434_c2_seq1|dol-p-man:man; <a href="/dbget-bin/www_bget?ko:K03847">K03847</a>  ALG12; alpha-1,6-mannosyltransferase [EC:2.4.1.260]	Man a1-6 Man
C    comp140434_c2_seq3|dol-p-man:man; <a href="/dbget-bin/www_bget?ko:K03847">K03847</a>  ALG12; alpha-1,6-mannosyltransferase [EC:2.4.1.260]	Man a1-6 Man
C    comp140582_c1_seq2|asparagine-linked; <a href="/dbget-bin/www_bget?ko:K03846">K03846</a>  ALG9; alpha-1,2-mannosyltransferase [EC:2.4.1.259 2.4.1.261]	Man a1-2 Man
C    comp140582_c1_seq4|asparagine-linked; <a href="/dbget-bin/www_bget?ko:K03846">K03846</a>  ALG9; alpha-1,2-mannosyltransferase [EC:2.4.1.259 2.4.1.261]	Man a1-2 Man
C    comp140582_c1_seq7|asparagine-linked; <a href="/dbget-bin/www_bget?ko:K03846">K03846</a>  ALG9; alpha-1,2-mannosyltransferase [EC:2.4.1.259 2.4.1.261]	Man a1-2 Man
C    comp140582_c1_seq9|asparagine-linked; <a href="/dbget-bin/www_bget?ko:K03846">K03846</a>  ALG9; alpha-1,2-mannosyltransferase [EC:2.4.1.259 2.4.1.261]	Man a1-2 Man
C    comp140582_c1_seq10|asparagine-linked; <a href="/dbget-bin/www_bget?ko:K03846">K03846</a>  ALG9; alpha-1,2-mannosyltransferase [EC:2.4.1.259 2.4.1.261]	Man a1-2 Man
C    comp140582_c1_seq12|asparagine-linked; <a href="/dbget-bin/www_bget?ko:K03846">K03846</a>  ALG9; alpha-1,2-mannosyltransferase [EC:2.4.1.259 2.4.1.261]	Man a1-2 Man
C    comp140582_c1_seq13|asparagine-linked; <a href="/dbget-bin/www_bget?ko:K03846">K03846</a>  ALG9; alpha-1,2-mannosyltransferase [EC:2.4.1.259 2.4.1.261]	Man a1-2 Man
C    comp140582_c1_seq18|asparagine-linked; <a href="/dbget-bin/www_bget?ko:K03846">K03846</a>  ALG9; alpha-1,2-mannosyltransferase [EC:2.4.1.259 2.4.1.261]	Man a1-2 Man
C    comp140582_c1_seq23|asparagine-linked; <a href="/dbget-bin/www_bget?ko:K03846">K03846</a>  ALG9; alpha-1,2-mannosyltransferase [EC:2.4.1.259 2.4.1.261]	Man a1-2 Man
C    comp140582_c1_seq25|asparagine-linked; <a href="/dbget-bin/www_bget?ko:K03846">K03846</a>  ALG9; alpha-1,2-mannosyltransferase [EC:2.4.1.259 2.4.1.261]	Man a1-2 Man
C    comp141674_c4_seq12|dolichyl-phosphate; <a href="/dbget-bin/www_bget?ko:K00729">K00729</a>  ALG5; dolichyl-phosphate beta-glucosyltransferase [EC:2.4.1.117]	Glc b1- P-Dol
C    comp138469_c1_seq3|dolichyl; <a href="/dbget-bin/www_bget?ko:K03848">K03848</a>  ALG6; alpha-1,3-glucosyltransferase [EC:2.4.1.267]	Glc a1-3 Man
C    comp138469_c1_seq12|dolichyl; <a href="/dbget-bin/www_bget?ko:K03848">K03848</a>  ALG6; alpha-1,3-glucosyltransferase [EC:2.4.1.267]	Glc a1-3 Man
C    comp138469_c1_seq21|dolichyl; <a href="/dbget-bin/www_bget?ko:K03848">K03848</a>  ALG6; alpha-1,3-glucosyltransferase [EC:2.4.1.267]	Glc a1-3 Man
C    comp138469_c1_seq23|dolichyl; <a href="/dbget-bin/www_bget?ko:K03848">K03848</a>  ALG6; alpha-1,3-glucosyltransferase [EC:2.4.1.267]	Glc a1-3 Man
C    comp142889_c3_seq6|probable; <a href="/dbget-bin/www_bget?ko:K03849">K03849</a>  ALG8; alpha-1,3-glucosyltransferase [EC:2.4.1.265]	Glc a1-3 Glc
C    comp142889_c3_seq9|probable; <a href="/dbget-bin/www_bget?ko:K03849">K03849</a>  ALG8; alpha-1,3-glucosyltransferase [EC:2.4.1.265]	Glc a1-3 Glc
C    comp142889_c3_seq11|probable; <a href="/dbget-bin/www_bget?ko:K03849">K03849</a>  ALG8; alpha-1,3-glucosyltransferase [EC:2.4.1.265]	Glc a1-3 Glc
C    comp142889_c3_seq15|probable; <a href="/dbget-bin/www_bget?ko:K03849">K03849</a>  ALG8; alpha-1,3-glucosyltransferase [EC:2.4.1.265]	Glc a1-3 Glc
C    comp142889_c3_seq24|probable; <a href="/dbget-bin/www_bget?ko:K03849">K03849</a>  ALG8; alpha-1,3-glucosyltransferase [EC:2.4.1.265]	Glc a1-3 Glc
C    comp142889_c3_seq28|probable; <a href="/dbget-bin/www_bget?ko:K03849">K03849</a>  ALG8; alpha-1,3-glucosyltransferase [EC:2.4.1.265]	Glc a1-3 Glc
C    comp142889_c3_seq29|probable; <a href="/dbget-bin/www_bget?ko:K03849">K03849</a>  ALG8; alpha-1,3-glucosyltransferase [EC:2.4.1.265]	Glc a1-3 Glc
C    comp142889_c3_seq31|probable; <a href="/dbget-bin/www_bget?ko:K03849">K03849</a>  ALG8; alpha-1,3-glucosyltransferase [EC:2.4.1.265]	Glc a1-3 Glc
C    comp142889_c3_seq36|probable; <a href="/dbget-bin/www_bget?ko:K03849">K03849</a>  ALG8; alpha-1,3-glucosyltransferase [EC:2.4.1.265]	Glc a1-3 Glc
C    comp142889_c3_seq41|probable; <a href="/dbget-bin/www_bget?ko:K03849">K03849</a>  ALG8; alpha-1,3-glucosyltransferase [EC:2.4.1.265]	Glc a1-3 Glc
C    comp142889_c3_seq43|probable; <a href="/dbget-bin/www_bget?ko:K03849">K03849</a>  ALG8; alpha-1,3-glucosyltransferase [EC:2.4.1.265]	Glc a1-3 Glc
C    comp142889_c3_seq45|probable; <a href="/dbget-bin/www_bget?ko:K03849">K03849</a>  ALG8; alpha-1,3-glucosyltransferase [EC:2.4.1.265]	Glc a1-3 Glc
C    comp142889_c3_seq49|probable; <a href="/dbget-bin/www_bget?ko:K03849">K03849</a>  ALG8; alpha-1,3-glucosyltransferase [EC:2.4.1.265]	Glc a1-3 Glc
C    comp142889_c3_seq52|probable; <a href="/dbget-bin/www_bget?ko:K03849">K03849</a>  ALG8; alpha-1,3-glucosyltransferase [EC:2.4.1.265]	Glc a1-3 Glc
C    comp142889_c3_seq57|probable; <a href="/dbget-bin/www_bget?ko:K03849">K03849</a>  ALG8; alpha-1,3-glucosyltransferase [EC:2.4.1.265]	Glc a1-3 Glc
C    comp142889_c3_seq58|probable; <a href="/dbget-bin/www_bget?ko:K03849">K03849</a>  ALG8; alpha-1,3-glucosyltransferase [EC:2.4.1.265]	Glc a1-3 Glc
C    comp142889_c3_seq61|probable; <a href="/dbget-bin/www_bget?ko:K03849">K03849</a>  ALG8; alpha-1,3-glucosyltransferase [EC:2.4.1.265]	Glc a1-3 Glc
C    comp142889_c3_seq64|probable; <a href="/dbget-bin/www_bget?ko:K03849">K03849</a>  ALG8; alpha-1,3-glucosyltransferase [EC:2.4.1.265]	Glc a1-3 Glc
C    comp142889_c3_seq66|probable; <a href="/dbget-bin/www_bget?ko:K03849">K03849</a>  ALG8; alpha-1,3-glucosyltransferase [EC:2.4.1.265]	Glc a1-3 Glc
C    comp142889_c3_seq68|probable; <a href="/dbget-bin/www_bget?ko:K03849">K03849</a>  ALG8; alpha-1,3-glucosyltransferase [EC:2.4.1.265]	Glc a1-3 Glc
C    comp142889_c3_seq69|probable; <a href="/dbget-bin/www_bget?ko:K03849">K03849</a>  ALG8; alpha-1,3-glucosyltransferase [EC:2.4.1.265]	Glc a1-3 Glc
C    comp142889_c3_seq72|probable; <a href="/dbget-bin/www_bget?ko:K03849">K03849</a>  ALG8; alpha-1,3-glucosyltransferase [EC:2.4.1.265]	Glc a1-3 Glc
C    comp142889_c3_seq73|probable; <a href="/dbget-bin/www_bget?ko:K03849">K03849</a>  ALG8; alpha-1,3-glucosyltransferase [EC:2.4.1.265]	Glc a1-3 Glc
C    comp142889_c3_seq78|probable; <a href="/dbget-bin/www_bget?ko:K03849">K03849</a>  ALG8; alpha-1,3-glucosyltransferase [EC:2.4.1.265]	Glc a1-3 Glc
C    comp142889_c3_seq80|probable; <a href="/dbget-bin/www_bget?ko:K03849">K03849</a>  ALG8; alpha-1,3-glucosyltransferase [EC:2.4.1.265]	Glc a1-3 Glc
C    comp142889_c3_seq81|probable; <a href="/dbget-bin/www_bget?ko:K03849">K03849</a>  ALG8; alpha-1,3-glucosyltransferase [EC:2.4.1.265]	Glc a1-3 Glc
C    comp142889_c3_seq83|probable; <a href="/dbget-bin/www_bget?ko:K03849">K03849</a>  ALG8; alpha-1,3-glucosyltransferase [EC:2.4.1.265]	Glc a1-3 Glc
C    comp142889_c3_seq85|probable; <a href="/dbget-bin/www_bget?ko:K03849">K03849</a>  ALG8; alpha-1,3-glucosyltransferase [EC:2.4.1.265]	Glc a1-3 Glc
C    comp142889_c3_seq91|probable; <a href="/dbget-bin/www_bget?ko:K03849">K03849</a>  ALG8; alpha-1,3-glucosyltransferase [EC:2.4.1.265]	Glc a1-3 Glc
C    comp142889_c3_seq93|probable; <a href="/dbget-bin/www_bget?ko:K03849">K03849</a>  ALG8; alpha-1,3-glucosyltransferase [EC:2.4.1.265]	Glc a1-3 Glc
C    comp142889_c3_seq95|probable; <a href="/dbget-bin/www_bget?ko:K03849">K03849</a>  ALG8; alpha-1,3-glucosyltransferase [EC:2.4.1.265]	Glc a1-3 Glc
C    comp142889_c3_seq98|probable; <a href="/dbget-bin/www_bget?ko:K03849">K03849</a>  ALG8; alpha-1,3-glucosyltransferase [EC:2.4.1.265]	Glc a1-3 Glc
C    comp142889_c3_seq100|probable; <a href="/dbget-bin/www_bget?ko:K03849">K03849</a>  ALG8; alpha-1,3-glucosyltransferase [EC:2.4.1.265]	Glc a1-3 Glc
C    comp142889_c3_seq101|probable; <a href="/dbget-bin/www_bget?ko:K03849">K03849</a>  ALG8; alpha-1,3-glucosyltransferase [EC:2.4.1.265]	Glc a1-3 Glc
C    comp138799_c0_seq3|dol-p-glc:glc; <a href="/dbget-bin/www_bget?ko:K03850">K03850</a>  ALG10; alpha-1,2-glucosyltransferase [EC:2.4.1.256]	Glc a1-2 Glc
C    comp138799_c0_seq4|dol-p-glc:glc; <a href="/dbget-bin/www_bget?ko:K03850">K03850</a>  ALG10; alpha-1,2-glucosyltransferase [EC:2.4.1.256]	Glc a1-2 Glc
B  N-linked oligosaccharide
C    comp135224_c0_seq2|dolichyl-diphosphooligosaccharide--protein; <a href="/dbget-bin/www_bget?ko:K07151">K07151</a>  STT3; dolichyl-diphosphooligosaccharide--protein glycosyltransferase [EC:2.4.99.18]	GlcNAc b1- Asn
C    comp135224_c0_seq5|dolichyl-diphosphooligosaccharide--protein; <a href="/dbget-bin/www_bget?ko:K07151">K07151</a>  STT3; dolichyl-diphosphooligosaccharide--protein glycosyltransferase [EC:2.4.99.18]	GlcNAc b1- Asn
C    comp135224_c0_seq6|dolichyl-diphosphooligosaccharide--protein; <a href="/dbget-bin/www_bget?ko:K07151">K07151</a>  STT3; dolichyl-diphosphooligosaccharide--protein glycosyltransferase [EC:2.4.99.18]	GlcNAc b1- Asn
C    comp135224_c0_seq9|dolichyl-diphosphooligosaccharide--protein; <a href="/dbget-bin/www_bget?ko:K07151">K07151</a>  STT3; dolichyl-diphosphooligosaccharide--protein glycosyltransferase [EC:2.4.99.18]	GlcNAc b1- Asn
C    comp135224_c0_seq11|dolichyl-diphosphooligosaccharide--protein; <a href="/dbget-bin/www_bget?ko:K07151">K07151</a>  STT3; dolichyl-diphosphooligosaccharide--protein glycosyltransferase [EC:2.4.99.18]	GlcNAc b1- Asn
C    comp135224_c0_seq21|dolichyl-diphosphooligosaccharide--protein; <a href="/dbget-bin/www_bget?ko:K07151">K07151</a>  STT3; dolichyl-diphosphooligosaccharide--protein glycosyltransferase [EC:2.4.99.18]	GlcNAc b1- Asn
C    comp139881_c0_seq5|dolichyl-diphosphooligosaccharide--protein; <a href="/dbget-bin/www_bget?ko:K07151">K07151</a>  STT3; dolichyl-diphosphooligosaccharide--protein glycosyltransferase [EC:2.4.99.18]	GlcNAc b1- Asn
B  Dol-P-Man biosyntheisis
C    comp132501_c1_seq2|dolichyl-phosphate; <a href="/dbget-bin/www_bget?ko:K00721">K00721</a>  DPM1; dolichol-phosphate mannosyltransferase [EC:2.4.1.83]	Man b1- P-Dol
#
A<b>O-Glycan biosynthesis</b>
B  Mucin-type (GalNAc a1- Ser/Thr)
C    comp130990_c0_seq1|polypeptide; <a href="/dbget-bin/www_bget?ko:K00710">K00710</a>  GALNT; polypeptide N-acetylgalactosaminyltransferase [EC:2.4.1.41]	GalNAc a1- Ser/Thr
C    comp130021_c1_seq6|n-acetylgalactosaminyltransferase; <a href="/dbget-bin/www_bget?ko:K00710">K00710</a>  GALNT; polypeptide N-acetylgalactosaminyltransferase [EC:2.4.1.41]	GalNAc a1- Ser/Thr
C    comp134658_c0_seq2|udp-n-acetyl-alpha-d-galactosamine:polypeptide; <a href="/dbget-bin/www_bget?ko:K00710">K00710</a>  GALNT; polypeptide N-acetylgalactosaminyltransferase [EC:2.4.1.41]	GalNAc a1- Ser/Thr
C    comp138868_c6_seq6|polypeptide; <a href="/dbget-bin/www_bget?ko:K00710">K00710</a>  GALNT; polypeptide N-acetylgalactosaminyltransferase [EC:2.4.1.41]	GalNAc a1- Ser/Thr
C    comp138868_c6_seq10|polypeptide; <a href="/dbget-bin/www_bget?ko:K00710">K00710</a>  GALNT; polypeptide N-acetylgalactosaminyltransferase [EC:2.4.1.41]	GalNAc a1- Ser/Thr
C    comp138868_c6_seq22|polypeptide; <a href="/dbget-bin/www_bget?ko:K00710">K00710</a>  GALNT; polypeptide N-acetylgalactosaminyltransferase [EC:2.4.1.41]	GalNAc a1- Ser/Thr
C    comp138868_c6_seq23|polypeptide; <a href="/dbget-bin/www_bget?ko:K00710">K00710</a>  GALNT; polypeptide N-acetylgalactosaminyltransferase [EC:2.4.1.41]	GalNAc a1- Ser/Thr
C    comp138868_c6_seq26|polypeptide; <a href="/dbget-bin/www_bget?ko:K00710">K00710</a>  GALNT; polypeptide N-acetylgalactosaminyltransferase [EC:2.4.1.41]	GalNAc a1- Ser/Thr
C    comp138868_c6_seq35|polypeptide; <a href="/dbget-bin/www_bget?ko:K00710">K00710</a>  GALNT; polypeptide N-acetylgalactosaminyltransferase [EC:2.4.1.41]	GalNAc a1- Ser/Thr
C    comp140218_c1_seq2|polypeptide; <a href="/dbget-bin/www_bget?ko:K00710">K00710</a>  GALNT; polypeptide N-acetylgalactosaminyltransferase [EC:2.4.1.41]	GalNAc a1- Ser/Thr
C    comp140453_c0_seq1|polypeptide; <a href="/dbget-bin/www_bget?ko:K00710">K00710</a>  GALNT; polypeptide N-acetylgalactosaminyltransferase [EC:2.4.1.41]	GalNAc a1- Ser/Thr
C    comp141708_c0_seq1|polypeptide; <a href="/dbget-bin/www_bget?ko:K00710">K00710</a>  GALNT; polypeptide N-acetylgalactosaminyltransferase [EC:2.4.1.41]	GalNAc a1- Ser/Thr
C    comp141708_c0_seq2|polypeptide; <a href="/dbget-bin/www_bget?ko:K00710">K00710</a>  GALNT; polypeptide N-acetylgalactosaminyltransferase [EC:2.4.1.41]	GalNAc a1- Ser/Thr
C    comp141708_c0_seq7|polypeptide; <a href="/dbget-bin/www_bget?ko:K00710">K00710</a>  GALNT; polypeptide N-acetylgalactosaminyltransferase [EC:2.4.1.41]	GalNAc a1- Ser/Thr
C    comp141928_c1_seq7|polypeptide; <a href="/dbget-bin/www_bget?ko:K00710">K00710</a>  GALNT; polypeptide N-acetylgalactosaminyltransferase [EC:2.4.1.41]	GalNAc a1- Ser/Thr
C    comp145175_c4_seq1|polypeptide; <a href="/dbget-bin/www_bget?ko:K00710">K00710</a>  GALNT; polypeptide N-acetylgalactosaminyltransferase [EC:2.4.1.41]	GalNAc a1- Ser/Thr
C    comp145175_c4_seq4|polypeptide; <a href="/dbget-bin/www_bget?ko:K00710">K00710</a>  GALNT; polypeptide N-acetylgalactosaminyltransferase [EC:2.4.1.41]	GalNAc a1- Ser/Thr
C    comp145175_c4_seq5|polypeptide; <a href="/dbget-bin/www_bget?ko:K00710">K00710</a>  GALNT; polypeptide N-acetylgalactosaminyltransferase [EC:2.4.1.41]	GalNAc a1- Ser/Thr
C    comp145175_c4_seq6|polypeptide; <a href="/dbget-bin/www_bget?ko:K00710">K00710</a>  GALNT; polypeptide N-acetylgalactosaminyltransferase [EC:2.4.1.41]	GalNAc a1- Ser/Thr
C    comp145175_c4_seq11|polypeptide; <a href="/dbget-bin/www_bget?ko:K00710">K00710</a>  GALNT; polypeptide N-acetylgalactosaminyltransferase [EC:2.4.1.41]	GalNAc a1- Ser/Thr
C    comp144854_c4_seq1|polypeptide; <a href="/dbget-bin/www_bget?ko:K00710">K00710</a>  GALNT; polypeptide N-acetylgalactosaminyltransferase [EC:2.4.1.41]	GalNAc a1- Ser/Thr
C    comp144854_c4_seq8|polypeptide; <a href="/dbget-bin/www_bget?ko:K00710">K00710</a>  GALNT; polypeptide N-acetylgalactosaminyltransferase [EC:2.4.1.41]	GalNAc a1- Ser/Thr
C    comp144854_c4_seq9|polypeptide; <a href="/dbget-bin/www_bget?ko:K00710">K00710</a>  GALNT; polypeptide N-acetylgalactosaminyltransferase [EC:2.4.1.41]	GalNAc a1- Ser/Thr
C    comp144854_c4_seq11|polypeptide; <a href="/dbget-bin/www_bget?ko:K00710">K00710</a>  GALNT; polypeptide N-acetylgalactosaminyltransferase [EC:2.4.1.41]	GalNAc a1- Ser/Thr
C    comp144854_c4_seq17|polypeptide; <a href="/dbget-bin/www_bget?ko:K00710">K00710</a>  GALNT; polypeptide N-acetylgalactosaminyltransferase [EC:2.4.1.41]	GalNAc a1- Ser/Thr
B  O-linked GlcNAc type (GlcNAc b1- Ser/Thr)
C    comp142679_c0_seq1|udp-n-acetylglucosamine--peptide; <a href="/dbget-bin/www_bget?ko:K09667">K09667</a>  OGT; polypeptide N-acetylglucosaminyltransferase [EC:2.4.1.-]	GlcNAc b1- Ser/Thr
C    comp142679_c0_seq5|udp-n-acetylglucosamine--peptide; <a href="/dbget-bin/www_bget?ko:K09667">K09667</a>  OGT; polypeptide N-acetylglucosaminyltransferase [EC:2.4.1.-]	GlcNAc b1- Ser/Thr
C    comp142679_c0_seq12|udp-n-acetylglucosamine--peptide; <a href="/dbget-bin/www_bget?ko:K09667">K09667</a>  OGT; polypeptide N-acetylglucosaminyltransferase [EC:2.4.1.-]	GlcNAc b1- Ser/Thr
C    comp142679_c0_seq14|udp-n-acetylglucosamine--peptide; <a href="/dbget-bin/www_bget?ko:K09667">K09667</a>  OGT; polypeptide N-acetylglucosaminyltransferase [EC:2.4.1.-]	GlcNAc b1- Ser/Thr
C    comp142679_c0_seq16|udp-n-acetylglucosamine--peptide; <a href="/dbget-bin/www_bget?ko:K09667">K09667</a>  OGT; polypeptide N-acetylglucosaminyltransferase [EC:2.4.1.-]	GlcNAc b1- Ser/Thr
C    comp142679_c0_seq17|udp-n-acetylglucosamine--peptide; <a href="/dbget-bin/www_bget?ko:K09667">K09667</a>  OGT; polypeptide N-acetylglucosaminyltransferase [EC:2.4.1.-]	GlcNAc b1- Ser/Thr
C    comp142679_c0_seq20|udp-n-acetylglucosamine--peptide; <a href="/dbget-bin/www_bget?ko:K09667">K09667</a>  OGT; polypeptide N-acetylglucosaminyltransferase [EC:2.4.1.-]	GlcNAc b1- Ser/Thr
C    comp142679_c0_seq25|udp-n-acetylglucosamine--peptide; <a href="/dbget-bin/www_bget?ko:K09667">K09667</a>  OGT; polypeptide N-acetylglucosaminyltransferase [EC:2.4.1.-]	GlcNAc b1- Ser/Thr
C    comp142679_c0_seq26|udp-n-acetylglucosamine--peptide; <a href="/dbget-bin/www_bget?ko:K09667">K09667</a>  OGT; polypeptide N-acetylglucosaminyltransferase [EC:2.4.1.-]	GlcNAc b1- Ser/Thr
C    comp142679_c0_seq31|udp-n-acetylglucosamine--peptide; <a href="/dbget-bin/www_bget?ko:K09667">K09667</a>  OGT; polypeptide N-acetylglucosaminyltransferase [EC:2.4.1.-]	GlcNAc b1- Ser/Thr
C    comp142679_c0_seq32|udp-n-acetylglucosamine--peptide; <a href="/dbget-bin/www_bget?ko:K09667">K09667</a>  OGT; polypeptide N-acetylglucosaminyltransferase [EC:2.4.1.-]	GlcNAc b1- Ser/Thr
C    comp142679_c0_seq39|udp-n-acetylglucosamine--peptide; <a href="/dbget-bin/www_bget?ko:K09667">K09667</a>  OGT; polypeptide N-acetylglucosaminyltransferase [EC:2.4.1.-]	GlcNAc b1- Ser/Thr
B  Glycosaminoglycan (Xyl b1- Ser/Thr)
C    comp131031_c0_seq2|xylosyltransferase; <a href="/dbget-bin/www_bget?ko:K00771">K00771</a>  XYLT; protein xylosyltransferase [EC:2.4.2.26]	Xyl b1- Ser
C    comp136152_c2_seq1|xylosyltransferase; <a href="/dbget-bin/www_bget?ko:K00771">K00771</a>  XYLT; protein xylosyltransferase [EC:2.4.2.26]	Xyl b1- Ser
B  O-linked Man type (Man a1- Ser/Thr)
C    comp135411_c0_seq1|protein; <a href="/dbget-bin/www_bget?ko:K00728">K00728</a>  POMT; dolichyl-phosphate-mannose-protein mannosyltransferase [EC:2.4.1.109]	Man a1- Ser/Thr
C    comp135411_c0_seq4|protein; <a href="/dbget-bin/www_bget?ko:K00728">K00728</a>  POMT; dolichyl-phosphate-mannose-protein mannosyltransferase [EC:2.4.1.109]	Man a1- Ser/Thr
C    comp142923_c3_seq7|protein; <a href="/dbget-bin/www_bget?ko:K00728">K00728</a>  POMT; dolichyl-phosphate-mannose-protein mannosyltransferase [EC:2.4.1.109]	Man a1- Ser/Thr
C    comp142923_c3_seq9|protein-o-mannosyltransferase; <a href="/dbget-bin/www_bget?ko:K00728">K00728</a>  POMT; dolichyl-phosphate-mannose-protein mannosyltransferase [EC:2.4.1.109]	Man a1- Ser/Thr
C    comp142923_c3_seq10|protein-o-mannosyltransferase; <a href="/dbget-bin/www_bget?ko:K00728">K00728</a>  POMT; dolichyl-phosphate-mannose-protein mannosyltransferase [EC:2.4.1.109]	Man a1- Ser/Thr
C    comp142923_c3_seq19|protein-o-mannosyltransferase; <a href="/dbget-bin/www_bget?ko:K00728">K00728</a>  POMT; dolichyl-phosphate-mannose-protein mannosyltransferase [EC:2.4.1.109]	Man a1- Ser/Thr
C    comp142923_c3_seq20|protein; <a href="/dbget-bin/www_bget?ko:K00728">K00728</a>  POMT; dolichyl-phosphate-mannose-protein mannosyltransferase [EC:2.4.1.109]	Man a1- Ser/Thr
C    comp142923_c3_seq21|protein-o-mannosyltransferase; <a href="/dbget-bin/www_bget?ko:K00728">K00728</a>  POMT; dolichyl-phosphate-mannose-protein mannosyltransferase [EC:2.4.1.109]	Man a1- Ser/Thr
B  O-linked Fuc type (Fuc a1-Ser/Thr)
C    comp123199_c0_seq1|protein; <a href="/dbget-bin/www_bget?ko:K03691">K03691</a>  POFUT; peptide-O-fucosyltransferase [EC:2.4.1.221]	Fuc a1- Ser/Thr
C    comp129581_c0_seq1|gdp-fucose; <a href="/dbget-bin/www_bget?ko:K03691">K03691</a>  POFUT; peptide-O-fucosyltransferase [EC:2.4.1.221]	Fuc a1- Ser/Thr
C    comp129581_c0_seq2|gdp-fucose; <a href="/dbget-bin/www_bget?ko:K03691">K03691</a>  POFUT; peptide-O-fucosyltransferase [EC:2.4.1.221]	Fuc a1- Ser/Thr
B  O-linked Glc type (Glc b1- Ser)
C    comp141539_c4_seq11|protein; <a href="/dbget-bin/www_bget?ko:K13667">K13667</a>  RUMI, KTELC1; protein glucosyltransferase [EC:2.4.1.-]	Glc b1- Ser
B  O-linked Gal type (Glc a1-2 Gal b1- hydroxylysine)
C    comp141496_c5_seq5|glycosyltransferase; <a href="/dbget-bin/www_bget?ko:K11703">K11703</a>  GLT25D; collagen beta-1,O-galactosyltransferase [EC:2.4.1.50]	Gal b1- hydroxylysine
C    comp141496_c5_seq6|glycosyltransferase; <a href="/dbget-bin/www_bget?ko:K11703">K11703</a>  GLT25D; collagen beta-1,O-galactosyltransferase [EC:2.4.1.50]	Gal b1- hydroxylysine
C    comp141496_c5_seq10|glycosyltransferase; <a href="/dbget-bin/www_bget?ko:K11703">K11703</a>  GLT25D; collagen beta-1,O-galactosyltransferase [EC:2.4.1.50]	Gal b1- hydroxylysine
C    comp138456_c1_seq5|procollagen-; <a href="/dbget-bin/www_bget?ko:K13646">K13646</a>  PLOD3; lysyl hydroxylase/galactosyltransferase/glucosyltransferase [EC:1.14.11.4 2.4.1.50 2.4.1.66]	Glc a1-2 Gal b1- hydroxylysine
#
A<b>GPI-anchor biosynthesis</b>
B  Core oligosaccharide
C    comp132582_c1_seq3|phosphatidylinositol; <a href="/dbget-bin/www_bget?ko:K03857">K03857</a>  PIGA, GPI3; phosphatidylinositol glycan, class A [EC:2.4.1.198]	GlcNAc a1-6 PI
C    comp132582_c1_seq5|phosphatidylinositol; <a href="/dbget-bin/www_bget?ko:K03857">K03857</a>  PIGA, GPI3; phosphatidylinositol glycan, class A [EC:2.4.1.198]	GlcNAc a1-6 PI
C    comp132582_c1_seq10|phosphatidylinositol; <a href="/dbget-bin/www_bget?ko:K03857">K03857</a>  PIGA, GPI3; phosphatidylinositol glycan, class A [EC:2.4.1.198]	GlcNAc a1-6 PI
C    comp128175_c0_seq2|gpi; <a href="/dbget-bin/www_bget?ko:K05284">K05284</a>  PIGM; phosphatidylinositol glycan, class M [EC:2.4.1.-]	Man a1-4 GlcN
C    comp145132_c0_seq18|gpi; <a href="/dbget-bin/www_bget?ko:K07542">K07542</a>  PIGV; phosphatidylinositol glycan, class V [EC:2.4.1.-]	Man a1-6 Man
C    comp145132_c0_seq20|gpi; <a href="/dbget-bin/www_bget?ko:K07542">K07542</a>  PIGV; phosphatidylinositol glycan, class V [EC:2.4.1.-]	Man a1-6 Man
C    comp139218_c4_seq2|gpi; <a href="/dbget-bin/www_bget?ko:K05286">K05286</a>  PIGB; phosphatidylinositol glycan, class B [EC:2.4.1.-]	Man a1-2 Man
C    comp139218_c4_seq6|gpi; <a href="/dbget-bin/www_bget?ko:K05286">K05286</a>  PIGB; phosphatidylinositol glycan, class B [EC:2.4.1.-]	Man a1-2 Man
C    comp139218_c4_seq8|gpi; <a href="/dbget-bin/www_bget?ko:K05286">K05286</a>  PIGB; phosphatidylinositol glycan, class B [EC:2.4.1.-]	Man a1-2 Man
C    comp139218_c4_seq9|gpi; <a href="/dbget-bin/www_bget?ko:K05286">K05286</a>  PIGB; phosphatidylinositol glycan, class B [EC:2.4.1.-]	Man a1-2 Man
B  Phosphatidylinositol mannoside
B  Lipophosphoglycan
#
A<b>Glycolipid biosynthesis</b>
B  Glycosphingolipid
C    comp134323_c0_seq1|ceramide; <a href="/dbget-bin/www_bget?ko:K00720">K00720</a>  UGCG; ceramide glucosyltransferase [EC:2.4.1.80]	Glc b1- Cer
C    comp79459_c0_seq1|beta-; <a href="/dbget-bin/www_bget?ko:K07553">K07553</a>  B4GALT6; beta-1,4-galactosyltransferase 6 [EC:2.4.1.274]	Gal b1-4 Glc
B  Glycoglycerolipid
#
A<b>Glycan extension</b>
B  Type 1 chain
C    comp93855_c0_seq1|beta-; <a href="/dbget-bin/www_bget?ko:K07819">K07819</a>  B3GALT1; beta-1,3-galactosyltransferase 1 [EC:2.4.1.-]	Gal b1-3 GlcNAc
C    comp93855_c0_seq2|beta-; <a href="/dbget-bin/www_bget?ko:K07819">K07819</a>  B3GALT1; beta-1,3-galactosyltransferase 1 [EC:2.4.1.-]	Gal b1-3 GlcNAc
C    comp144223_c2_seq26|beta-; <a href="/dbget-bin/www_bget?ko:K07820">K07820</a>  B3GALT2; beta-1,3-galactosyltransferase 2 [EC:2.4.1.-]	Gal b1-3 GlcNAc
C    comp144223_c2_seq33|beta-; <a href="/dbget-bin/www_bget?ko:K07820">K07820</a>  B3GALT2; beta-1,3-galactosyltransferase 2 [EC:2.4.1.-]	Gal b1-3 GlcNAc
B  Type 2 chain/Poly-N-acetyllactosamine
C    comp141410_c0_seq17|beta-; <a href="/dbget-bin/www_bget?ko:K07966">K07966</a>  B4GALT1; beta-1,4-galactosyltransferase 1 [EC:2.4.1.22 2.4.1.90 2.4.1.38 2.4.1.-]	Gal b1-4 GlcNAc
C    comp128265_c0_seq1|beta-; <a href="/dbget-bin/www_bget?ko:K07967">K07967</a>  B4GALT2; beta-1,4-galactosyltransferase 2 [EC:2.4.1.22 2.4.1.90 2.4.1.38 2.4.1.-]	Gal b1-4 GlcNAc
C    comp128265_c0_seq2|beta-; <a href="/dbget-bin/www_bget?ko:K07967">K07967</a>  B4GALT2; beta-1,4-galactosyltransferase 2 [EC:2.4.1.22 2.4.1.90 2.4.1.38 2.4.1.-]	Gal b1-4 GlcNAc
C    comp140345_c0_seq1|beta-; <a href="/dbget-bin/www_bget?ko:K07968">K07968</a>  B4GALT3; beta-1,4-galactosyltransferase 3 [EC:2.4.1.90 2.4.1.38 2.4.1.-]	Gal b1-4 GlcNAc
C    comp140345_c0_seq11|beta-; <a href="/dbget-bin/www_bget?ko:K07968">K07968</a>  B4GALT3; beta-1,4-galactosyltransferase 3 [EC:2.4.1.90 2.4.1.38 2.4.1.-]	Gal b1-4 GlcNAc
C    comp140345_c0_seq23|beta-; <a href="/dbget-bin/www_bget?ko:K07968">K07968</a>  B4GALT3; beta-1,4-galactosyltransferase 3 [EC:2.4.1.90 2.4.1.38 2.4.1.-]	Gal b1-4 GlcNAc
C    comp140345_c0_seq25|udp-gal:beta; <a href="/dbget-bin/www_bget?ko:K07969">K07969</a>  B4GALT4; beta-1,4-galactosyltransferase 4 [EC:2.4.1.90 2.4.1.-]	Gal b1-4 GlcNAc
C    comp140345_c0_seq43|udp-gal:beta; <a href="/dbget-bin/www_bget?ko:K07969">K07969</a>  B4GALT4; beta-1,4-galactosyltransferase 4 [EC:2.4.1.90 2.4.1.-]	Gal b1-4 GlcNAc
C    comp142643_c0_seq41|beta-; <a href="/dbget-bin/www_bget?ko:K09905">K09905</a>  B4GALT5; beta-1,4-galactosyltransferase 5 [EC:2.4.1.-]	Gal b1-4 GlcNAc
C    comp127834_c0_seq1|udp-; <a href="/dbget-bin/www_bget?ko:K00741">K00741</a>  B3GNT1, B3GNT2; N-acetyllactosaminide beta-1,3-N-acetylglucosaminyltransferase [EC:2.4.1.149]	GlcNAc b1-3 Gal
C    comp127834_c0_seq2|udp-; <a href="/dbget-bin/www_bget?ko:K00741">K00741</a>  B3GNT1, B3GNT2; N-acetyllactosaminide beta-1,3-N-acetylglucosaminyltransferase [EC:2.4.1.149]	GlcNAc b1-3 Gal
C    comp142646_c2_seq1|n-acetyllactosaminide; <a href="/dbget-bin/www_bget?ko:K00741">K00741</a>  B3GNT1, B3GNT2; N-acetyllactosaminide beta-1,3-N-acetylglucosaminyltransferase [EC:2.4.1.149]	GlcNAc b1-3 Gal
C    comp142017_c0_seq1|udp-; <a href="/dbget-bin/www_bget?ko:K07970">K07970</a>  B3GNT3; beta-1,3-N-acetylglucosaminyltransferase 3 [EC:2.4.1.-]	GlcNAc b1-3 Gal
C    comp142017_c0_seq2|udp-; <a href="/dbget-bin/www_bget?ko:K07970">K07970</a>  B3GNT3; beta-1,3-N-acetylglucosaminyltransferase 3 [EC:2.4.1.-]	GlcNAc b1-3 Gal
C    comp104018_c1_seq1|udp-; <a href="/dbget-bin/www_bget?ko:K03766">K03766</a>  B3GNT5; beta-1,3-N-acetylglucosaminyltransferase 5 [EC:2.4.1.206]	GlcNAc b1-3 Gal
C    comp104018_c1_seq2|udp-; <a href="/dbget-bin/www_bget?ko:K03766">K03766</a>  B3GNT5; beta-1,3-N-acetylglucosaminyltransferase 5 [EC:2.4.1.206]	GlcNAc b1-3 Gal
C    comp135854_c0_seq3|udp-; <a href="/dbget-bin/www_bget?ko:K03766">K03766</a>  B3GNT5; beta-1,3-N-acetylglucosaminyltransferase 5 [EC:2.4.1.206]	GlcNAc b1-3 Gal
C    comp135854_c0_seq4|udp-; <a href="/dbget-bin/www_bget?ko:K03766">K03766</a>  B3GNT5; beta-1,3-N-acetylglucosaminyltransferase 5 [EC:2.4.1.206]	GlcNAc b1-3 Gal
C    comp135854_c0_seq5|udp-; <a href="/dbget-bin/www_bget?ko:K03766">K03766</a>  B3GNT5; beta-1,3-N-acetylglucosaminyltransferase 5 [EC:2.4.1.206]	GlcNAc b1-3 Gal
C    comp135854_c0_seq8|udp-; <a href="/dbget-bin/www_bget?ko:K03766">K03766</a>  B3GNT5; beta-1,3-N-acetylglucosaminyltransferase 5 [EC:2.4.1.206]	GlcNAc b1-3 Gal
C    comp135854_c0_seq11|udp-; <a href="/dbget-bin/www_bget?ko:K03766">K03766</a>  B3GNT5; beta-1,3-N-acetylglucosaminyltransferase 5 [EC:2.4.1.206]	GlcNAc b1-3 Gal
C    comp143349_c2_seq9|udp-; <a href="/dbget-bin/www_bget?ko:K09664">K09664</a>  B3GNT7; beta-1,3-N-acetylglucosaminyltransferase 7 [EC:2.4.1.-]	GlcNAc b1-3 Gal
B  Type 3 chain
C    comp119066_c0_seq1|glycoprotein-n-acetylgalactosamine; <a href="/dbget-bin/www_bget?ko:K00731">K00731</a>  C1GALT1; glycoprotein-N-acetylgalactosamine 3-beta-galactosyltransferase [EC:2.4.1.122]	Gal b1-3 GalNAc
C    comp119066_c0_seq3|glycoprotein-n-acetylgalactosamine; <a href="/dbget-bin/www_bget?ko:K00731">K00731</a>  C1GALT1; glycoprotein-N-acetylgalactosamine 3-beta-galactosyltransferase [EC:2.4.1.122]	Gal b1-3 GalNAc
C    comp137568_c3_seq1|c1galt1-specific; <a href="/dbget-bin/www_bget?ko:K09653">K09653</a>  C1GALT2, C1GALT1C1; C1GALT1-specific chaperone 1 [EC:2.4.1.-]	Gal b1-3 GalNAc
C    comp137568_c3_seq5|c1galt1-specific; <a href="/dbget-bin/www_bget?ko:K09653">K09653</a>  C1GALT2, C1GALT1C1; C1GALT1-specific chaperone 1 [EC:2.4.1.-]	Gal b1-3 GalNAc
C    comp137568_c3_seq6|c1galt1-specific; <a href="/dbget-bin/www_bget?ko:K09653">K09653</a>  C1GALT2, C1GALT1C1; C1GALT1-specific chaperone 1 [EC:2.4.1.-]	Gal b1-3 GalNAc
C    comp137568_c3_seq8|c1galt1-specific; <a href="/dbget-bin/www_bget?ko:K09653">K09653</a>  C1GALT2, C1GALT1C1; C1GALT1-specific chaperone 1 [EC:2.4.1.-]	Gal b1-3 GalNAc
C    comp137568_c3_seq10|c1galt1-specific; <a href="/dbget-bin/www_bget?ko:K09653">K09653</a>  C1GALT2, C1GALT1C1; C1GALT1-specific chaperone 1 [EC:2.4.1.-]	Gal b1-3 GalNAc
C    comp137568_c3_seq11|c1galt1-specific; <a href="/dbget-bin/www_bget?ko:K09653">K09653</a>  C1GALT2, C1GALT1C1; C1GALT1-specific chaperone 1 [EC:2.4.1.-]	Gal b1-3 GalNAc
C    comp137568_c3_seq12|c1galt1-specific; <a href="/dbget-bin/www_bget?ko:K09653">K09653</a>  C1GALT2, C1GALT1C1; C1GALT1-specific chaperone 1 [EC:2.4.1.-]	Gal b1-3 GalNAc
C    comp137568_c3_seq14|c1galt1-specific; <a href="/dbget-bin/www_bget?ko:K09653">K09653</a>  C1GALT2, C1GALT1C1; C1GALT1-specific chaperone 1 [EC:2.4.1.-]	Gal b1-3 GalNAc
C    comp137568_c3_seq16|c1galt1-specific; <a href="/dbget-bin/www_bget?ko:K09653">K09653</a>  C1GALT2, C1GALT1C1; C1GALT1-specific chaperone 1 [EC:2.4.1.-]	Gal b1-3 GalNAc
C    comp137568_c3_seq18|c1galt1-specific; <a href="/dbget-bin/www_bget?ko:K09653">K09653</a>  C1GALT2, C1GALT1C1; C1GALT1-specific chaperone 1 [EC:2.4.1.-]	Gal b1-3 GalNAc
B  I antigen
C    comp133488_c0_seq2|beta-; <a href="/dbget-bin/www_bget?ko:K00742">K00742</a>  GCNT2; N-acetyllactosaminide beta-1,6-N-acetylglucosaminyltransferase [EC:2.4.1.150]	GlcNAc b1-6 Gal
C    comp133488_c0_seq4|beta-; <a href="/dbget-bin/www_bget?ko:K00742">K00742</a>  GCNT2; N-acetyllactosaminide beta-1,6-N-acetylglucosaminyltransferase [EC:2.4.1.150]	GlcNAc b1-6 Gal
B  ABO blood group
B  Lewis blood group
C    comp135240_c0_seq6|alpha-(; <a href="/dbget-bin/www_bget?ko:K03663">K03663</a>  FUT9; 4-galactosyl-N-acetylglucosaminide 3-alpha-L-fucosyltransferase [EC:2.4.1.152]	Fuc a1-3 GlcNAc
C    comp135240_c0_seq7|alpha-(; <a href="/dbget-bin/www_bget?ko:K03663">K03663</a>  FUT9; 4-galactosyl-N-acetylglucosaminide 3-alpha-L-fucosyltransferase [EC:2.4.1.152]	Fuc a1-3 GlcNAc
B  P blood group
B  Sid blood group
B  Forssman antigen
C    comp142738_c2_seq2|globoside; <a href="/dbget-bin/www_bget?ko:K00722">K00722</a>  GBGT1; globoside alpha-N-acetylgalactosaminyltransferase [EC:2.4.1.88]	GalNAc a1-3 GalNAc
C    comp142738_c2_seq3|globoside; <a href="/dbget-bin/www_bget?ko:K00722">K00722</a>  GBGT1; globoside alpha-N-acetylgalactosaminyltransferase [EC:2.4.1.88]	GalNAc a1-3 GalNAc
B  N-Glycan
C    comp133791_c0_seq1|mannoside; <a href="/dbget-bin/www_bget?ko:K00726">K00726</a>  MGAT1; alpha-1,3-mannosyl-glycoprotein beta-1,2-N-acetylglucosaminyltransferase [EC:2.4.1.101]	GlcNAc b1-2 Man
C    comp138371_c1_seq2|mannoside; <a href="/dbget-bin/www_bget?ko:K00726">K00726</a>  MGAT1; alpha-1,3-mannosyl-glycoprotein beta-1,2-N-acetylglucosaminyltransferase [EC:2.4.1.101]	GlcNAc b1-2 Man
C    comp138371_c1_seq3|mannoside; <a href="/dbget-bin/www_bget?ko:K00726">K00726</a>  MGAT1; alpha-1,3-mannosyl-glycoprotein beta-1,2-N-acetylglucosaminyltransferase [EC:2.4.1.101]	GlcNAc b1-2 Man
C    comp138371_c1_seq4|mannoside; <a href="/dbget-bin/www_bget?ko:K00726">K00726</a>  MGAT1; alpha-1,3-mannosyl-glycoprotein beta-1,2-N-acetylglucosaminyltransferase [EC:2.4.1.101]	GlcNAc b1-2 Man
C    comp94623_c0_seq1|alpha-; <a href="/dbget-bin/www_bget?ko:K00736">K00736</a>  MGAT2; alpha-1,6-mannosyl-glycoprotein beta-1,2-N-acetylglucosaminyltransferase [EC:2.4.1.143]	GlcNAc b1-2 Man
C    comp124771_c0_seq1|beta-; <a href="/dbget-bin/www_bget?ko:K00737">K00737</a>  MGAT3; beta-1,4-mannosyl-glycoprotein beta-1,4-N-acetylglucosaminyltransferase [EC:2.4.1.144]	GlcNAc b1-4 Man
C    comp131632_c0_seq3|alpha-; <a href="/dbget-bin/www_bget?ko:K00738">K00738</a>  MGAT4A_B; alpha-1,3-mannosylglycoprotein beta-1,4-N-acetylglucosaminyltransferase A/B [EC:2.4.1.145]	GlcNAc b1-4 Man
C    comp48334_c0_seq1|alpha-; <a href="/dbget-bin/www_bget?ko:K13748">K13748</a>  MGAT4C; alpha-1,3-mannosylglycoprotein beta-1,4-N-acetylglucosaminyltransferase C [EC:2.4.1.201 2.4.1.145]	GlcNAc b1-4 Man
C    comp138359_c0_seq4|alpha-; <a href="/dbget-bin/www_bget?ko:K00744">K00744</a>  MGAT5; alpha-1,3(6)-mannosylglycoprotein beta-1,6-N-acetyl-glucosaminyltransferase [EC:2.4.1.155]	GlcNAc b1-6 Man
C    comp136442_c0_seq10|alpha-(; <a href="/dbget-bin/www_bget?ko:K00717">K00717</a>  FUT8; glycoprotein 6-alpha-L-fucosyltransferase [EC:2.4.1.68]	Fuc a1-6 GlcNAc
C    comp136442_c0_seq13|alpha-(; <a href="/dbget-bin/www_bget?ko:K00717">K00717</a>  FUT8; glycoprotein 6-alpha-L-fucosyltransferase [EC:2.4.1.68]	Fuc a1-6 GlcNAc
C    comp136442_c0_seq36|alpha-(; <a href="/dbget-bin/www_bget?ko:K00717">K00717</a>  FUT8; glycoprotein 6-alpha-L-fucosyltransferase [EC:2.4.1.68]	Fuc a1-6 GlcNAc
C    comp136442_c0_seq38|alpha-(; <a href="/dbget-bin/www_bget?ko:K00717">K00717</a>  FUT8; glycoprotein 6-alpha-L-fucosyltransferase [EC:2.4.1.68]	Fuc a1-6 GlcNAc
C    comp126065_c0_seq2|alpha-(; <a href="/dbget-bin/www_bget?ko:K09669">K09669</a>  FUT10; alpha-1,3-fucosyltransferase 10 [EC:2.4.1.-]	Fuc a1-3 GlcNAc
B  O-Glycan
C    comp166834_c0_seq1|c2; <a href="/dbget-bin/www_bget?ko:K09662">K09662</a>  GCNT3; N-acetylglucosaminyltransferase 3, mucin type [EC:2.4.1.-]	GlcNAc b1-6 GalNAc
C    comp93304_c0_seq1|beta-; <a href="/dbget-bin/www_bget?ko:K09663">K09663</a>  GCNT4; beta-1,6-N-acetylglucosaminyltransferase 4 [EC:2.4.1.-]	GlcNAc b1-6 GalNAc
C    comp136740_c0_seq11|-galactosyltransferase; <a href="/dbget-bin/www_bget?ko:K00733">K00733</a>  B4GALT7; xylosylprotein 4-beta-galactosyltransferase [EC:2.4.1.133]	Gal b1-4 Xyl
C    comp136740_c0_seq17|-galactosyltransferase; <a href="/dbget-bin/www_bget?ko:K00733">K00733</a>  B4GALT7; xylosylprotein 4-beta-galactosyltransferase [EC:2.4.1.133]	Gal b1-4 Xyl
C    comp136740_c0_seq18|-galactosyltransferase; <a href="/dbget-bin/www_bget?ko:K00733">K00733</a>  B4GALT7; xylosylprotein 4-beta-galactosyltransferase [EC:2.4.1.133]	Gal b1-4 Xyl
C    comp136740_c0_seq20|-galactosyltransferase; <a href="/dbget-bin/www_bget?ko:K00733">K00733</a>  B4GALT7; xylosylprotein 4-beta-galactosyltransferase [EC:2.4.1.133]	Gal b1-4 Xyl
C    comp130394_c0_seq1|beta-; <a href="/dbget-bin/www_bget?ko:K00734">K00734</a>  B3GALT6; galactosylxylosylprotein 3-beta-galactosyltransferase [EC:2.4.1.134]	Gal b1-3 Gal
C    comp130394_c0_seq2|beta-; <a href="/dbget-bin/www_bget?ko:K00734">K00734</a>  B3GALT6; galactosylxylosylprotein 3-beta-galactosyltransferase [EC:2.4.1.134]	Gal b1-3 Gal
C    comp130394_c0_seq3|beta-; <a href="/dbget-bin/www_bget?ko:K00734">K00734</a>  B3GALT6; galactosylxylosylprotein 3-beta-galactosyltransferase [EC:2.4.1.134]	Gal b1-3 Gal
C    comp130394_c0_seq4|beta-; <a href="/dbget-bin/www_bget?ko:K00734">K00734</a>  B3GALT6; galactosylxylosylprotein 3-beta-galactosyltransferase [EC:2.4.1.134]	Gal b1-3 Gal
C    comp134750_c2_seq1|galactosylgalactosylxylosylprotein; <a href="/dbget-bin/www_bget?ko:K00735">K00735</a>  B3GAT1; galactosylgalactosylxylosylprotein 3-beta-glucuronosyltransferase 1 [EC:2.4.1.135]	GlcA b1-3 Gal
C    comp134750_c2_seq2|galactosylgalactosylxylosylprotein; <a href="/dbget-bin/www_bget?ko:K00735">K00735</a>  B3GAT1; galactosylgalactosylxylosylprotein 3-beta-glucuronosyltransferase 1 [EC:2.4.1.135]	GlcA b1-3 Gal
C    comp140519_c2_seq4|galactosylgalactosylxylosylprotein; <a href="/dbget-bin/www_bget?ko:K00735">K00735</a>  B3GAT1; galactosylgalactosylxylosylprotein 3-beta-glucuronosyltransferase 1 [EC:2.4.1.135]	GlcA b1-3 Gal
C    comp140519_c2_seq5|galactosylgalactosylxylosylprotein; <a href="/dbget-bin/www_bget?ko:K00735">K00735</a>  B3GAT1; galactosylgalactosylxylosylprotein 3-beta-glucuronosyltransferase 1 [EC:2.4.1.135]	GlcA b1-3 Gal
C    comp144025_c3_seq3|galactosylgalactosylxylosylprotein; <a href="/dbget-bin/www_bget?ko:K10157">K10157</a>  B3GAT2; galactosylgalactosylxylosylprotein 3-beta-glucuronosyltransferase 2 [EC:2.4.1.135]	GlcA b1-3 Gal
C    comp144025_c3_seq4|galactosylgalactosylxylosylprotein; <a href="/dbget-bin/www_bget?ko:K10157">K10157</a>  B3GAT2; galactosylgalactosylxylosylprotein 3-beta-glucuronosyltransferase 2 [EC:2.4.1.135]	GlcA b1-3 Gal
C    comp144025_c3_seq5|galactosylgalactosylxylosylprotein; <a href="/dbget-bin/www_bget?ko:K10157">K10157</a>  B3GAT2; galactosylgalactosylxylosylprotein 3-beta-glucuronosyltransferase 2 [EC:2.4.1.135]	GlcA b1-3 Gal
C    comp144025_c3_seq7|galactosylgalactosylxylosylprotein; <a href="/dbget-bin/www_bget?ko:K10157">K10157</a>  B3GAT2; galactosylgalactosylxylosylprotein 3-beta-glucuronosyltransferase 2 [EC:2.4.1.135]	GlcA b1-3 Gal
C    comp144025_c3_seq13|galactosylgalactosylxylosylprotein; <a href="/dbget-bin/www_bget?ko:K10157">K10157</a>  B3GAT2; galactosylgalactosylxylosylprotein 3-beta-glucuronosyltransferase 2 [EC:2.4.1.135]	GlcA b1-3 Gal
C    comp144025_c3_seq15|galactosylgalactosylxylosylprotein; <a href="/dbget-bin/www_bget?ko:K10157">K10157</a>  B3GAT2; galactosylgalactosylxylosylprotein 3-beta-glucuronosyltransferase 2 [EC:2.4.1.135]	GlcA b1-3 Gal
C    comp144025_c3_seq19|galactosylgalactosylxylosylprotein; <a href="/dbget-bin/www_bget?ko:K10157">K10157</a>  B3GAT2; galactosylgalactosylxylosylprotein 3-beta-glucuronosyltransferase 2 [EC:2.4.1.135]	GlcA b1-3 Gal
C    comp144025_c3_seq20|galactosylgalactosylxylosylprotein; <a href="/dbget-bin/www_bget?ko:K10157">K10157</a>  B3GAT2; galactosylgalactosylxylosylprotein 3-beta-glucuronosyltransferase 2 [EC:2.4.1.135]	GlcA b1-3 Gal
C    comp144025_c3_seq22|galactosylgalactosylxylosylprotein; <a href="/dbget-bin/www_bget?ko:K10157">K10157</a>  B3GAT2; galactosylgalactosylxylosylprotein 3-beta-glucuronosyltransferase 2 [EC:2.4.1.135]	GlcA b1-3 Gal
C    comp144025_c3_seq23|galactosylgalactosylxylosylprotein; <a href="/dbget-bin/www_bget?ko:K10157">K10157</a>  B3GAT2; galactosylgalactosylxylosylprotein 3-beta-glucuronosyltransferase 2 [EC:2.4.1.135]	GlcA b1-3 Gal
C    comp144025_c3_seq26|galactosylgalactosylxylosylprotein; <a href="/dbget-bin/www_bget?ko:K10157">K10157</a>  B3GAT2; galactosylgalactosylxylosylprotein 3-beta-glucuronosyltransferase 2 [EC:2.4.1.135]	GlcA b1-3 Gal
C    comp128639_c0_seq3|galactosylgalactosylxylosylprotein; <a href="/dbget-bin/www_bget?ko:K10158">K10158</a>  B3GAT3; galactosylgalactosylxylosylprotein 3-beta-glucuronosyltransferase 3 [EC:2.4.1.135]	GlcA b1-3 Gal
C    comp128639_c0_seq4|galactosylgalactosylxylosylprotein; <a href="/dbget-bin/www_bget?ko:K10158">K10158</a>  B3GAT3; galactosylgalactosylxylosylprotein 3-beta-glucuronosyltransferase 3 [EC:2.4.1.135]	GlcA b1-3 Gal
C    comp123312_c0_seq1|chondroitin; <a href="/dbget-bin/www_bget?ko:K00746">K00746</a>  CSGALNACT1_2; chondroitin sulfate N-acetylgalactosaminyltransferase 1/2 [EC:2.4.1.174 2.4.1.175]	GalNAc b1-4 GlcA
C    comp137724_c0_seq11|chondroitin; <a href="/dbget-bin/www_bget?ko:K00746">K00746</a>  CSGALNACT1_2; chondroitin sulfate N-acetylgalactosaminyltransferase 1/2 [EC:2.4.1.174 2.4.1.175]	GalNAc b1-4 GlcA
C    comp137724_c0_seq12|chondroitin; <a href="/dbget-bin/www_bget?ko:K00746">K00746</a>  CSGALNACT1_2; chondroitin sulfate N-acetylgalactosaminyltransferase 1/2 [EC:2.4.1.174 2.4.1.175]	GalNAc b1-4 GlcA
C    comp137724_c0_seq17|chondroitin; <a href="/dbget-bin/www_bget?ko:K00746">K00746</a>  CSGALNACT1_2; chondroitin sulfate N-acetylgalactosaminyltransferase 1/2 [EC:2.4.1.174 2.4.1.175]	GalNAc b1-4 GlcA
C    comp141512_c4_seq7|chondroitin; <a href="/dbget-bin/www_bget?ko:K13499">K13499</a>  CHSY; chondroitin sulfate synthase [EC:2.4.1.175 2.4.1.226]	GalNAc b1-4 GlcA b1-3 GalNAc
C    comp141512_c4_seq13|chondroitin; <a href="/dbget-bin/www_bget?ko:K13499">K13499</a>  CHSY; chondroitin sulfate synthase [EC:2.4.1.175 2.4.1.226]	GalNAc b1-4 GlcA b1-3 GalNAc
C    comp139552_c12_seq16|chondroitin; <a href="/dbget-bin/www_bget?ko:K00747">K00747</a>  CHPF; chondroitin polymerizing factor [EC:2.4.1.175 2.4.1.226]	GalNAc b1-4 GlcA b1-3 GalNAc
C    comp139552_c12_seq23|chondroitin; <a href="/dbget-bin/www_bget?ko:K00747">K00747</a>  CHPF; chondroitin polymerizing factor [EC:2.4.1.175 2.4.1.226]	GalNAc b1-4 GlcA b1-3 GalNAc
C    comp139552_c12_seq25|chondroitin; <a href="/dbget-bin/www_bget?ko:K00747">K00747</a>  CHPF; chondroitin polymerizing factor [EC:2.4.1.175 2.4.1.226]	GalNAc b1-4 GlcA b1-3 GalNAc
C    comp139552_c12_seq30|chondroitin; <a href="/dbget-bin/www_bget?ko:K00747">K00747</a>  CHPF; chondroitin polymerizing factor [EC:2.4.1.175 2.4.1.226]	GalNAc b1-4 GlcA b1-3 GalNAc
C    comp139552_c12_seq31|chondroitin; <a href="/dbget-bin/www_bget?ko:K00747">K00747</a>  CHPF; chondroitin polymerizing factor [EC:2.4.1.175 2.4.1.226]	GalNAc b1-4 GlcA b1-3 GalNAc
C    comp134485_c0_seq1|chondroitin; <a href="/dbget-bin/www_bget?ko:K03419">K03419</a>  CHPF2; chondroitin polymerizing factor 2 [EC:2.4.1.226]	GlcA b1-3 GalNAc
C    comp139804_c2_seq16|exostosin; <a href="/dbget-bin/www_bget?ko:K02366">K02366</a>  EXT1; glucuronyl/N-acetylglucosaminyl transferase EXT1 [EC:2.4.1.224 2.4.1.225]	GlcA b1-4 GlcNAc a1-4 GlcA
C    comp139847_c4_seq4|exostosin; <a href="/dbget-bin/www_bget?ko:K02366">K02366</a>  EXT1; glucuronyl/N-acetylglucosaminyl transferase EXT1 [EC:2.4.1.224 2.4.1.225]	GlcA b1-4 GlcNAc a1-4 GlcA
C    comp139847_c4_seq6|exostosin; <a href="/dbget-bin/www_bget?ko:K02366">K02366</a>  EXT1; glucuronyl/N-acetylglucosaminyl transferase EXT1 [EC:2.4.1.224 2.4.1.225]	GlcA b1-4 GlcNAc a1-4 GlcA
C    comp139623_c1_seq9|exostosin-2; <a href="/dbget-bin/www_bget?ko:K02367">K02367</a>  EXT2; glucuronyl/N-acetylglucosaminyl transferase EXT2 [EC:2.4.1.224 2.4.1.225]	GlcA b1-4 GlcNAc a1-4 GlcA
C    comp139623_c1_seq11|exostosin-2; <a href="/dbget-bin/www_bget?ko:K02367">K02367</a>  EXT2; glucuronyl/N-acetylglucosaminyl transferase EXT2 [EC:2.4.1.224 2.4.1.225]	GlcA b1-4 GlcNAc a1-4 GlcA
C    comp139623_c1_seq14|exostosin-2; <a href="/dbget-bin/www_bget?ko:K02367">K02367</a>  EXT2; glucuronyl/N-acetylglucosaminyl transferase EXT2 [EC:2.4.1.224 2.4.1.225]	GlcA b1-4 GlcNAc a1-4 GlcA
C    comp139623_c1_seq20|exostosin-2; <a href="/dbget-bin/www_bget?ko:K02367">K02367</a>  EXT2; glucuronyl/N-acetylglucosaminyl transferase EXT2 [EC:2.4.1.224 2.4.1.225]	GlcA b1-4 GlcNAc a1-4 GlcA
C    comp126506_c0_seq2|exostosin-like; <a href="/dbget-bin/www_bget?ko:K02369">K02369</a>  EXTL2; alpha-1,4-N-acetylglucosaminyltransferase EXTL2 [EC:2.4.1.223]	GlcNAc a1-4 GlcA
C    comp139539_c13_seq1|exostosin-like; <a href="/dbget-bin/www_bget?ko:K02370">K02370</a>  EXTL3; alpha-1,4-N-acetylglucosaminyltransferase EXTL3 [EC:2.4.1.223 2.4.1.224]	GlcNAc a1-4 GlcA
C    comp139831_c0_seq6|protein; <a href="/dbget-bin/www_bget?ko:K09666">K09666</a>  POMGNT1; beta-1,2-N-acetylglucosaminyltransferase [EC:2.4.1.-]	GlcNAc b1-2 Man
C    comp139831_c0_seq11|protein; <a href="/dbget-bin/www_bget?ko:K09666">K09666</a>  POMGNT1; beta-1,2-N-acetylglucosaminyltransferase [EC:2.4.1.-]	GlcNAc b1-2 Man
C    comp139831_c0_seq33|protein; <a href="/dbget-bin/www_bget?ko:K09666">K09666</a>  POMGNT1; beta-1,2-N-acetylglucosaminyltransferase [EC:2.4.1.-]	GlcNAc b1-2 Man
C    comp139831_c0_seq39|protein; <a href="/dbget-bin/www_bget?ko:K09666">K09666</a>  POMGNT1; beta-1,2-N-acetylglucosaminyltransferase [EC:2.4.1.-]	GlcNAc b1-2 Man
C    comp132885_c0_seq3|beta-; <a href="/dbget-bin/www_bget?ko:K05948">K05948</a>  FNG; fringe [EC:2.4.1.222]	GlcNAc b1-3 Fuc
C    comp132885_c0_seq4|beta-; <a href="/dbget-bin/www_bget?ko:K05948">K05948</a>  FNG; fringe [EC:2.4.1.222]	GlcNAc b1-3 Fuc
C    comp132885_c0_seq5|beta-; <a href="/dbget-bin/www_bget?ko:K05948">K05948</a>  FNG; fringe [EC:2.4.1.222]	GlcNAc b1-3 Fuc
C    comp143663_c0_seq12|beta-; <a href="/dbget-bin/www_bget?ko:K05948">K05948</a>  FNG; fringe [EC:2.4.1.222]	GlcNAc b1-3 Fuc
C    comp143663_c0_seq15|beta-; <a href="/dbget-bin/www_bget?ko:K05948">K05948</a>  FNG; fringe [EC:2.4.1.222]	GlcNAc b1-3 Fuc
C    comp144669_c1_seq1|beta-; <a href="/dbget-bin/www_bget?ko:K05948">K05948</a>  FNG; fringe [EC:2.4.1.222]	GlcNAc b1-3 Fuc
C    comp144669_c1_seq47|beta-; <a href="/dbget-bin/www_bget?ko:K05948">K05948</a>  FNG; fringe [EC:2.4.1.222]	GlcNAc b1-3 Fuc
C    comp131199_c0_seq1|beta-; <a href="/dbget-bin/www_bget?ko:K13675">K13675</a>  B3GALTL; UDP-glucose:O-linked fucose beta-1,3-glucosyltransferase [EC:2.4.1.-]	Glc b1-3 Fuc
C    comp128863_c0_seq1|glucoside; <a href="/dbget-bin/www_bget?ko:K13676">K13676</a>  GXYLT; UDP-xylose:glucoside alpha-1,3-xylosyltransferase [EC:2.4.2.-]	Xyl a1-3 Glc
C    comp128863_c0_seq4|glucoside; <a href="/dbget-bin/www_bget?ko:K13676">K13676</a>  GXYLT; UDP-xylose:glucoside alpha-1,3-xylosyltransferase [EC:2.4.2.-]	Xyl a1-3 Glc
C    comp136499_c0_seq1|glucoside; <a href="/dbget-bin/www_bget?ko:K13676">K13676</a>  GXYLT; UDP-xylose:glucoside alpha-1,3-xylosyltransferase [EC:2.4.2.-]	Xyl a1-3 Glc
C    comp136499_c0_seq3|glucoside; <a href="/dbget-bin/www_bget?ko:K13676">K13676</a>  GXYLT; UDP-xylose:glucoside alpha-1,3-xylosyltransferase [EC:2.4.2.-]	Xyl a1-3 Glc
C    comp136499_c0_seq4|glucoside; <a href="/dbget-bin/www_bget?ko:K13676">K13676</a>  GXYLT; UDP-xylose:glucoside alpha-1,3-xylosyltransferase [EC:2.4.2.-]	Xyl a1-3 Glc
C    comp138007_c1_seq1|glucoside; <a href="/dbget-bin/www_bget?ko:K13676">K13676</a>  GXYLT; UDP-xylose:glucoside alpha-1,3-xylosyltransferase [EC:2.4.2.-]	Xyl a1-3 Glc
C    comp138007_c1_seq3|glucoside; <a href="/dbget-bin/www_bget?ko:K13676">K13676</a>  GXYLT; UDP-xylose:glucoside alpha-1,3-xylosyltransferase [EC:2.4.2.-]	Xyl a1-3 Glc
C    comp138007_c1_seq4|glucoside; <a href="/dbget-bin/www_bget?ko:K13676">K13676</a>  GXYLT; UDP-xylose:glucoside alpha-1,3-xylosyltransferase [EC:2.4.2.-]	Xyl a1-3 Glc
B  Glycolipid
C    comp139931_c0_seq1|udp-gal:beta; <a href="/dbget-bin/www_bget?ko:K00715">K00715</a>  B3GALT4; ganglioside galactosyltransferase [EC:2.4.1.62]	Gal b1-3 GalNAc
C    comp139931_c0_seq2|udp-gal:beta; <a href="/dbget-bin/www_bget?ko:K00715">K00715</a>  B3GALT4; ganglioside galactosyltransferase [EC:2.4.1.62]	Gal b1-3 GalNAc
C    comp114175_c0_seq2|beta-; <a href="/dbget-bin/www_bget?ko:K00725">K00725</a>  B4GALNT1, GALGT; (N-Acetylneuraminyl)-galactosylglucosylceramide N-acetylgalactosaminyltransferase [EC:2.4.1.92]	GalNAc b1-4 Gal
B  Yeast mannan chain
B  Wide specificity
C    comp137281_c3_seq12|udp-; <a href="/dbget-bin/www_bget?ko:K09654">K09654</a>  B3GALNT2; beta-1,3-N-acetylgalactosaminyltransferase 2 [EC:2.4.1.-]	GalNAc b1-3 GlcNAc
C    comp137281_c3_seq15|udp-; <a href="/dbget-bin/www_bget?ko:K09654">K09654</a>  B3GALNT2; beta-1,3-N-acetylgalactosaminyltransferase 2 [EC:2.4.1.-]	GalNAc b1-3 GlcNAc
C    comp137281_c3_seq22|udp-; <a href="/dbget-bin/www_bget?ko:K09654">K09654</a>  B3GALNT2; beta-1,3-N-acetylgalactosaminyltransferase 2 [EC:2.4.1.-]	GalNAc b1-3 GlcNAc
C    comp140942_c2_seq1|n-acetyl-beta-glucosaminyl-glycoprotein; <a href="/dbget-bin/www_bget?ko:K09656">K09656</a>  B4GALNT3; beta-1,4-N-acetylgalactosaminyltransferase 3 [EC:2.4.1.244]	GalNAc b1-4 GlcNAc
C    comp137058_c0_seq3|n-acetyl-beta-glucosaminyl-glycoprotein; <a href="/dbget-bin/www_bget?ko:K09657">K09657</a>  B4GALNT4; beta-1,4-N-acetylgalactosaminyltransferase 4 [EC:2.4.1.244]	GalNAc b1-4 GlcNAc
C    comp137058_c0_seq9|n-acetyl-beta-glucosaminyl-glycoprotein; <a href="/dbget-bin/www_bget?ko:K09657">K09657</a>  B4GALNT4; beta-1,4-N-acetylgalactosaminyltransferase 4 [EC:2.4.1.244]	GalNAc b1-4 GlcNAc
B  Others
C    comp144137_c0_seq2|glycosyltransferase-like; <a href="/dbget-bin/www_bget?ko:K09668">K09668</a>  LARGE; glycosyltransferase-like protein LARGE
C    comp144137_c0_seq4|glycosyltransferase-like; <a href="/dbget-bin/www_bget?ko:K09668">K09668</a>  LARGE; glycosyltransferase-like protein LARGE
C    comp144137_c0_seq17|glycosyltransferase-like; <a href="/dbget-bin/www_bget?ko:K09668">K09668</a>  LARGE; glycosyltransferase-like protein LARGE
C    comp144137_c0_seq20|glycosyltransferase-like; <a href="/dbget-bin/www_bget?ko:K09668">K09668</a>  LARGE; glycosyltransferase-like protein LARGE
#
A<b>Terminal extension</b>
B  Sialyltransferase
C    comp145438_c3_seq4|st3; <a href="/dbget-bin/www_bget?ko:K03368">K03368</a>  SIAT4B; beta-galactoside alpha-2,3-sialyltransferase (sialyltransferase 4B) [EC:2.4.99.4]	Neu5Ac a2-3 Gal
C    comp145438_c3_seq5|st3; <a href="/dbget-bin/www_bget?ko:K03368">K03368</a>  SIAT4B; beta-galactoside alpha-2,3-sialyltransferase (sialyltransferase 4B) [EC:2.4.99.4]	Neu5Ac a2-3 Gal
C    comp145438_c3_seq6|st3; <a href="/dbget-bin/www_bget?ko:K03368">K03368</a>  SIAT4B; beta-galactoside alpha-2,3-sialyltransferase (sialyltransferase 4B) [EC:2.4.99.4]	Neu5Ac a2-3 Gal
C    comp107213_c0_seq5|cmp-n-acetylneuraminate-beta-galactosamide-alpha-; <a href="/dbget-bin/www_bget?ko:K03494">K03494</a>  SIAT4C; beta-galactoside alpha-2,3-sialyltransferase (sialyltransferase 4C) [EC:2.4.99.4]	Neu5Ac a2-3 Gal
C    comp136265_c0_seq1|alpha-; <a href="/dbget-bin/www_bget?ko:K00781">K00781</a>  SIAT6; N-acetyllactosaminide alpha-2,3-sialyltransferase (sialyltransferase 6) [EC:2.4.99.6]	Neu5Ac a2-3 Gal
C    comp136265_c0_seq2|alpha-; <a href="/dbget-bin/www_bget?ko:K00781">K00781</a>  SIAT6; N-acetyllactosaminide alpha-2,3-sialyltransferase (sialyltransferase 6) [EC:2.4.99.6]	Neu5Ac a2-3 Gal
C    comp138922_c3_seq5|alpha-; <a href="/dbget-bin/www_bget?ko:K00781">K00781</a>  SIAT6; N-acetyllactosaminide alpha-2,3-sialyltransferase (sialyltransferase 6) [EC:2.4.99.6]	Neu5Ac a2-3 Gal
C    comp138922_c3_seq6|alpha-; <a href="/dbget-bin/www_bget?ko:K00781">K00781</a>  SIAT6; N-acetyllactosaminide alpha-2,3-sialyltransferase (sialyltransferase 6) [EC:2.4.99.6]	Neu5Ac a2-3 Gal
C    comp138922_c3_seq9|alpha-; <a href="/dbget-bin/www_bget?ko:K00781">K00781</a>  SIAT6; N-acetyllactosaminide alpha-2,3-sialyltransferase (sialyltransferase 6) [EC:2.4.99.6]	Neu5Ac a2-3 Gal
C    comp138922_c3_seq11|alpha-; <a href="/dbget-bin/www_bget?ko:K00781">K00781</a>  SIAT6; N-acetyllactosaminide alpha-2,3-sialyltransferase (sialyltransferase 6) [EC:2.4.99.6]	Neu5Ac a2-3 Gal
C    comp138922_c3_seq15|alpha-; <a href="/dbget-bin/www_bget?ko:K00781">K00781</a>  SIAT6; N-acetyllactosaminide alpha-2,3-sialyltransferase (sialyltransferase 6) [EC:2.4.99.6]	Neu5Ac a2-3 Gal
C    comp138922_c3_seq17|alpha-; <a href="/dbget-bin/www_bget?ko:K00781">K00781</a>  SIAT6; N-acetyllactosaminide alpha-2,3-sialyltransferase (sialyltransferase 6) [EC:2.4.99.6]	Neu5Ac a2-3 Gal
C    comp138922_c3_seq22|alpha-; <a href="/dbget-bin/www_bget?ko:K00781">K00781</a>  SIAT6; N-acetyllactosaminide alpha-2,3-sialyltransferase (sialyltransferase 6) [EC:2.4.99.6]	Neu5Ac a2-3 Gal
C    comp138922_c3_seq23|alpha-; <a href="/dbget-bin/www_bget?ko:K00781">K00781</a>  SIAT6; N-acetyllactosaminide alpha-2,3-sialyltransferase (sialyltransferase 6) [EC:2.4.99.6]	Neu5Ac a2-3 Gal
C    comp134859_c0_seq3|lactosylceramide; <a href="/dbget-bin/www_bget?ko:K03370">K03370</a>  SIAT9; lactosylceramide alpha-2,3-sialyltransferase (sialyltransferase 9) [EC:2.4.99.9]	Neu5Ac a2-3 Gal
C    comp134859_c0_seq6|lactosylceramide; <a href="/dbget-bin/www_bget?ko:K03370">K03370</a>  SIAT9; lactosylceramide alpha-2,3-sialyltransferase (sialyltransferase 9) [EC:2.4.99.9]	Neu5Ac a2-3 Gal
C    comp134859_c0_seq7|lactosylceramide; <a href="/dbget-bin/www_bget?ko:K03370">K03370</a>  SIAT9; lactosylceramide alpha-2,3-sialyltransferase (sialyltransferase 9) [EC:2.4.99.9]	Neu5Ac a2-3 Gal
C    comp134859_c0_seq9|lactosylceramide; <a href="/dbget-bin/www_bget?ko:K03370">K03370</a>  SIAT9; lactosylceramide alpha-2,3-sialyltransferase (sialyltransferase 9) [EC:2.4.99.9]	Neu5Ac a2-3 Gal
C    comp134859_c0_seq11|lactosylceramide; <a href="/dbget-bin/www_bget?ko:K03370">K03370</a>  SIAT9; lactosylceramide alpha-2,3-sialyltransferase (sialyltransferase 9) [EC:2.4.99.9]	Neu5Ac a2-3 Gal
C    comp134859_c0_seq12|lactosylceramide; <a href="/dbget-bin/www_bget?ko:K03370">K03370</a>  SIAT9; lactosylceramide alpha-2,3-sialyltransferase (sialyltransferase 9) [EC:2.4.99.9]	Neu5Ac a2-3 Gal
C    comp301051_c0_seq1|beta-galactoside; <a href="/dbget-bin/www_bget?ko:K00778">K00778</a>  SIAT1, ST6GAL1; beta-galactoside alpha-2,6-sialyltransferase (sialyltransferase 1) [EC:2.4.99.1]	Neu5Ac a2-6 Gal
C    comp138908_c0_seq4|beta-galactoside; <a href="/dbget-bin/www_bget?ko:K00779">K00779</a>  SIAT2, ST6GAL2; beta-galactoside alpha2,6-sialyltransferase (sialyltransferase 2) [EC:2.4.99.1]	Neu5Ac a2-6 Gal
C    comp138908_c0_seq6|beta-galactoside; <a href="/dbget-bin/www_bget?ko:K00779">K00779</a>  SIAT2, ST6GAL2; beta-galactoside alpha2,6-sialyltransferase (sialyltransferase 2) [EC:2.4.99.1]	Neu5Ac a2-6 Gal
C    comp139355_c3_seq2|alpha-n-acetylgalactosaminide; <a href="/dbget-bin/www_bget?ko:K03479">K03479</a>  SIAT7A, ST6GalNAc I; alpha-N-acetylgalactosaminide alpha-2,6-sialyltransferase (sialyltransferase 7A) [EC:2.4.99.3]	Neu5Ac a2-6 GalNAc
C    comp139355_c3_seq11|alpha-n-acetylgalactosaminide; <a href="/dbget-bin/www_bget?ko:K03479">K03479</a>  SIAT7A, ST6GalNAc I; alpha-N-acetylgalactosaminide alpha-2,6-sialyltransferase (sialyltransferase 7A) [EC:2.4.99.3]	Neu5Ac a2-6 GalNAc
C    comp139355_c3_seq14|alpha-n-acetylgalactosaminide; <a href="/dbget-bin/www_bget?ko:K03479">K03479</a>  SIAT7A, ST6GalNAc I; alpha-N-acetylgalactosaminide alpha-2,6-sialyltransferase (sialyltransferase 7A) [EC:2.4.99.3]	Neu5Ac a2-6 GalNAc
C    comp139355_c3_seq19|alpha-n-acetylgalactosaminide; <a href="/dbget-bin/www_bget?ko:K03479">K03479</a>  SIAT7A, ST6GalNAc I; alpha-N-acetylgalactosaminide alpha-2,6-sialyltransferase (sialyltransferase 7A) [EC:2.4.99.3]	Neu5Ac a2-6 GalNAc
C    comp136179_c0_seq1|alpha-n-acetylgalactosaminide; <a href="/dbget-bin/www_bget?ko:K03373">K03373</a>  SIAT7C, ST6GalNAc III; N-acetylgalactosaminide alpha-2,6-sialyltransferase (sialyltransferase 7C) [EC:2.4.99.-]	Neu5Ac a2-6 GalNAc
C    comp76858_c0_seq1|alpha-n-acetyl-neuraminyl-; <a href="/dbget-bin/www_bget?ko:K03374">K03374</a>  SIAT7D, ST6GalNAc IV; N-acetylgalactosaminide alpha-2,6-sialyltransferase (sialyltransferase 7D) [EC:2.4.99.7]	Neu5Ac a2-6 GalNAc
C    comp99445_c1_seq1|alpha-n-acetylgalactosaminide; <a href="/dbget-bin/www_bget?ko:K03375">K03375</a>  SIAT7E, ST6GalNAc V; N-acetylgalactosaminide alpha-2,6-sialyltransferase (sialyltransferase 7E) [EC:2.4.99.-]	Neu5Ac a2-6 GalNAc
C    comp134306_c0_seq3|alpha-n-acetylgalactosaminide; <a href="/dbget-bin/www_bget?ko:K03376">K03376</a>  SIAT7F, ST6GalNAc VI; N-acetylgalactosaminide alpha-2,6-sialyltransferase (sialyltransferase 7F) [EC:2.4.99.-]	Neu5Ac a2-6 GalNAc
C    comp134306_c0_seq4|alpha-n-acetylgalactosaminide; <a href="/dbget-bin/www_bget?ko:K03376">K03376</a>  SIAT7F, ST6GalNAc VI; N-acetylgalactosaminide alpha-2,6-sialyltransferase (sialyltransferase 7F) [EC:2.4.99.-]	Neu5Ac a2-6 GalNAc
C    comp139035_c0_seq4|alpha-n-acetylneuraminide; <a href="/dbget-bin/www_bget?ko:K03371">K03371</a>  SIAT8A; alpha-N-acetyl-neuraminate alpha-2,8-sialyltransferase (sialyltransferase 8A) [EC:2.4.99.8]	Neu5Ac a2-8 Neu5Ac
C    comp135844_c0_seq1|alpha-; <a href="/dbget-bin/www_bget?ko:K06612">K06612</a>  SIAT8B; alpha-N-acetyl-neuraminate alpha-2,8-sialyltransferase (sialyltransferase 8B) [EC:2.4.99.-]	Neu5Ac a2-8 Neu5Ac
C    comp135844_c0_seq2|alpha-; <a href="/dbget-bin/www_bget?ko:K06612">K06612</a>  SIAT8B; alpha-N-acetyl-neuraminate alpha-2,8-sialyltransferase (sialyltransferase 8B) [EC:2.4.99.-]	Neu5Ac a2-8 Neu5Ac
C    comp122960_c0_seq4|cmp-n-acetylneuraminate-poly-alpha-; <a href="/dbget-bin/www_bget?ko:K06614">K06614</a>  SIAT8D; alpha-N-acetyl-neuraminate alpha-2,8-sialyltransferase (sialyltransferase 8D) [EC:2.4.99.-]	Neu5Ac a2-8 Neu5Ac
C    comp140999_c0_seq7|alpha-; <a href="/dbget-bin/www_bget?ko:K06615">K06615</a>  SIAT8F; alpha-N-acetyl-neuraminate alpha-2,8-sialyltransferase (sialyltransferase 8F) [EC:2.4.99.-]	Neu5Ac a2-8 Neu5Ac
C    comp140999_c0_seq11|alpha-; <a href="/dbget-bin/www_bget?ko:K06615">K06615</a>  SIAT8F; alpha-N-acetyl-neuraminate alpha-2,8-sialyltransferase (sialyltransferase 8F) [EC:2.4.99.-]	Neu5Ac a2-8 Neu5Ac
B  Bacterial sialyltransferase
#
A<b>Polysaccharide</b>
B  Storage polysaccharide
C    comp145469_c0_seq5|glycogen; <a href="/dbget-bin/www_bget?ko:K00693">K00693</a>  GYS; glycogen(starch) synthase [EC:2.4.1.11]	Glc a1-4 Glc
C    comp139588_c0_seq3|glycogenin-1; <a href="/dbget-bin/www_bget?ko:K00750">K00750</a>  GYG1, GYG2; glycogenin glucosyltransferase [EC:2.4.1.186]	Glc - glycogenin
C    comp140652_c4_seq3|glycogenin; <a href="/dbget-bin/www_bget?ko:K00750">K00750</a>  GYG1, GYG2; glycogenin glucosyltransferase [EC:2.4.1.186]	Glc - glycogenin
C    comp140652_c4_seq9|glycogenin; <a href="/dbget-bin/www_bget?ko:K00750">K00750</a>  GYG1, GYG2; glycogenin glucosyltransferase [EC:2.4.1.186]	Glc - glycogenin
C    comp140652_c4_seq11|glycogenin; <a href="/dbget-bin/www_bget?ko:K00750">K00750</a>  GYG1, GYG2; glycogenin glucosyltransferase [EC:2.4.1.186]	Glc - glycogenin
C    comp140652_c4_seq15|glycogenin; <a href="/dbget-bin/www_bget?ko:K00750">K00750</a>  GYG1, GYG2; glycogenin glucosyltransferase [EC:2.4.1.186]	Glc - glycogenin
C    comp140652_c4_seq18|glycogenin; <a href="/dbget-bin/www_bget?ko:K00750">K00750</a>  GYG1, GYG2; glycogenin glucosyltransferase [EC:2.4.1.186]	Glc - glycogenin
C    comp140652_c4_seq27|glycogenin; <a href="/dbget-bin/www_bget?ko:K00750">K00750</a>  GYG1, GYG2; glycogenin glucosyltransferase [EC:2.4.1.186]	Glc - glycogenin
C    comp140652_c4_seq29|glycogenin; <a href="/dbget-bin/www_bget?ko:K00750">K00750</a>  GYG1, GYG2; glycogenin glucosyltransferase [EC:2.4.1.186]	Glc - glycogenin
C    comp140652_c4_seq35|glycogenin; <a href="/dbget-bin/www_bget?ko:K00750">K00750</a>  GYG1, GYG2; glycogenin glucosyltransferase [EC:2.4.1.186]	Glc - glycogenin
C    comp140652_c4_seq39|glycogenin; <a href="/dbget-bin/www_bget?ko:K00750">K00750</a>  GYG1, GYG2; glycogenin glucosyltransferase [EC:2.4.1.186]	Glc - glycogenin
B  Structural polysaccharide
C    comp26757_c0_seq1|chitin; <a href="/dbget-bin/www_bget?ko:K00698">K00698</a>  CHS1; chitin synthase [EC:2.4.1.16]	GlcNAc b1-4 GlcNAc
B  Bacterial polysaccharide
B  Other polysaccharide
#
A<b>Others</b>
B  Hydrophobic molecule
C    comp140782_c4_seq9|udp-glucuronosyltransferase; <a href="/dbget-bin/www_bget?ko:K00699">K00699</a>  UGT; glucuronosyltransferase [EC:2.4.1.17]	GlcA b1- acceptor
C    comp140782_c4_seq35|udp-glucuronosyltransferase; <a href="/dbget-bin/www_bget?ko:K00699">K00699</a>  UGT; glucuronosyltransferase [EC:2.4.1.17]	GlcA b1- acceptor
C    comp145303_c0_seq10|udp; <a href="/dbget-bin/www_bget?ko:K00699">K00699</a>  UGT; glucuronosyltransferase [EC:2.4.1.17]	GlcA b1- acceptor
B  Quality control
C    comp143850_c4_seq3|udp-glucose:glycoprotein; <a href="/dbget-bin/www_bget?ko:K11718">K11718</a>  HUGT; UDP-glucose:glycoprotein glucosyltransferase [EC:2.4.1.-]
C    comp143850_c4_seq15|udp-glucose:glycoprotein; <a href="/dbget-bin/www_bget?ko:K11718">K11718</a>  HUGT; UDP-glucose:glycoprotein glucosyltransferase [EC:2.4.1.-]
B  Trehalose
B  Glycosylglycerate
B  Other glycosyltransferases
C    comp140754_c4_seq20|mannose-p-dolichol; <a href="/dbget-bin/www_bget?ko:K09660">K09660</a>  MPDU1; mannose-P-dolichol utilization defect 1
#
A<b>Unclassified</b>
B  Sulfotransferases
C    comp48024_c0_seq1|carbohydrate; <a href="/dbget-bin/www_bget?ko:K01022">K01022</a>  CHST1; keratan sulfate 6-sulfotransferase 1 [EC:2.8.2.21]	S -6 Gal
C    comp135103_c0_seq1|carbohydrate; <a href="/dbget-bin/www_bget?ko:K01022">K01022</a>  CHST1; keratan sulfate 6-sulfotransferase 1 [EC:2.8.2.21]	S -6 Gal
C    comp121495_c0_seq1|carbohydrate; <a href="/dbget-bin/www_bget?ko:K04745">K04745</a>  CHST2; carbohydrate 6-sulfotransferase 2 [EC:2.8.2.-]	S -6 GlcNAc
C    comp126303_c0_seq1|carbohydrate; <a href="/dbget-bin/www_bget?ko:K04745">K04745</a>  CHST2; carbohydrate 6-sulfotransferase 2 [EC:2.8.2.-]	S -6 GlcNAc
C    comp126303_c0_seq2|carbohydrate; <a href="/dbget-bin/www_bget?ko:K04745">K04745</a>  CHST2; carbohydrate 6-sulfotransferase 2 [EC:2.8.2.-]	S -6 GlcNAc
C    comp47016_c0_seq1|carbohydrate; <a href="/dbget-bin/www_bget?ko:K01020">K01020</a>  CHST3; chondroitin 6-sulfotransferase 3 [EC:2.8.2.17]	S -6 GalNAc
C    comp140131_c2_seq3|carbohydrate; <a href="/dbget-bin/www_bget?ko:K09671">K09671</a>  CHST6; carbohydrate 6-sulfotransferase 6 [EC:2.8.2.-]	S -6 GlcNAc
C    comp140131_c2_seq6|carbohydrate; <a href="/dbget-bin/www_bget?ko:K09671">K09671</a>  CHST6; carbohydrate 6-sulfotransferase 6 [EC:2.8.2.-]	S -6 GlcNAc
C    comp137007_c1_seq3|carbohydrate; <a href="/dbget-bin/www_bget?ko:K04743">K04743</a>  CHST7; chondroitin 6-sulfotransferase 7 [EC:2.8.2.17]	S -6 GlcNAc
C    comp137007_c1_seq6|carbohydrate; <a href="/dbget-bin/www_bget?ko:K04743">K04743</a>  CHST7; chondroitin 6-sulfotransferase 7 [EC:2.8.2.17]	S -6 GlcNAc
C    comp137007_c1_seq8|carbohydrate; <a href="/dbget-bin/www_bget?ko:K04743">K04743</a>  CHST7; chondroitin 6-sulfotransferase 7 [EC:2.8.2.17]	S -6 GlcNAc
C    comp139051_c0_seq2|carbohydrate; <a href="/dbget-bin/www_bget?ko:K09672">K09672</a>  CHST8; carbohydrate 4-sulfotransferase 8 [EC:2.8.2.-]	S -4 GalNAc
C    comp139051_c0_seq15|carbohydrate; <a href="/dbget-bin/www_bget?ko:K09672">K09672</a>  CHST8; carbohydrate 4-sulfotransferase 8 [EC:2.8.2.-]	S -4 GalNAc
C    comp139051_c0_seq17|carbohydrate; <a href="/dbget-bin/www_bget?ko:K09672">K09672</a>  CHST8; carbohydrate 4-sulfotransferase 8 [EC:2.8.2.-]	S -4 GalNAc
C    comp139051_c0_seq21|carbohydrate; <a href="/dbget-bin/www_bget?ko:K09672">K09672</a>  CHST8; carbohydrate 4-sulfotransferase 8 [EC:2.8.2.-]	S -4 GalNAc
C    comp139051_c0_seq22|carbohydrate; <a href="/dbget-bin/www_bget?ko:K09672">K09672</a>  CHST8; carbohydrate 4-sulfotransferase 8 [EC:2.8.2.-]	S -4 GalNAc
C    comp131492_c0_seq3|carbohydrate; <a href="/dbget-bin/www_bget?ko:K09674">K09674</a>  CHST10; carbohydrate 3-sulfotransferase 10 [EC:2.8.2.-]	S -3 GlcA
C    comp137059_c1_seq6|carbohydrate; <a href="/dbget-bin/www_bget?ko:K01017">K01017</a>  CHST11; chondroitin 4-sulfotransferase 11 [EC:2.8.2.5]	S -4 GalNAc
C    comp137059_c1_seq16|carbohydrate; <a href="/dbget-bin/www_bget?ko:K01017">K01017</a>  CHST11; chondroitin 4-sulfotransferase 11 [EC:2.8.2.5]	S -4 GalNAc
C    comp175487_c0_seq1|carbohydrate; <a href="/dbget-bin/www_bget?ko:K04742">K04742</a>  CHST12; chondroitin 4-sulfotransferase 12 [EC:2.8.2.5]	S -4 GalNAc
C    comp94655_c0_seq2|carbohydrate; <a href="/dbget-bin/www_bget?ko:K07779">K07779</a>  CHST13; chondroitin 4-sulfotransferase 13 [EC:2.8.2.5]	S -4 GalNAc
C    comp137059_c1_seq5|carbohydrate; <a href="/dbget-bin/www_bget?ko:K07779">K07779</a>  CHST13; chondroitin 4-sulfotransferase 13 [EC:2.8.2.5]	S -4 GalNAc
C    comp137059_c1_seq10|carbohydrate; <a href="/dbget-bin/www_bget?ko:K07779">K07779</a>  CHST13; chondroitin 4-sulfotransferase 13 [EC:2.8.2.5]	S -4 GalNAc
C    comp137059_c1_seq13|carbohydrate; <a href="/dbget-bin/www_bget?ko:K07779">K07779</a>  CHST13; chondroitin 4-sulfotransferase 13 [EC:2.8.2.5]	S -4 GalNAc
C    comp137059_c1_seq14|carbohydrate; <a href="/dbget-bin/www_bget?ko:K07779">K07779</a>  CHST13; chondroitin 4-sulfotransferase 13 [EC:2.8.2.5]	S -4 GalNAc
C    comp137059_c1_seq18|carbohydrate; <a href="/dbget-bin/www_bget?ko:K07779">K07779</a>  CHST13; chondroitin 4-sulfotransferase 13 [EC:2.8.2.5]	S -4 GalNAc
C    comp137059_c1_seq19|carbohydrate; <a href="/dbget-bin/www_bget?ko:K07779">K07779</a>  CHST13; chondroitin 4-sulfotransferase 13 [EC:2.8.2.5]	S -4 GalNAc
C    comp144733_c4_seq2|carbohydrate; <a href="/dbget-bin/www_bget?ko:K08106">K08106</a>  CHST15; N-acetylgalactosamine 4-sulfate 6-O-sulfotransferase [EC:2.8.2.33]	S -6 GalNAc4S
C    comp144733_c4_seq11|carbohydrate; <a href="/dbget-bin/www_bget?ko:K08106">K08106</a>  CHST15; N-acetylgalactosamine 4-sulfate 6-O-sulfotransferase [EC:2.8.2.33]	S -6 GalNAc4S
C    comp123937_c0_seq1|galactosylceramide; <a href="/dbget-bin/www_bget?ko:K01019">K01019</a>  GAL3ST1; galactosylceramide sulfotransferase [EC:2.8.2.11]	S -3 Gal
C    comp127880_c0_seq2|galactose-3-o-sulfotransferase; <a href="/dbget-bin/www_bget?ko:K09677">K09677</a>  GAL3ST4; galactose-3-O-sulfotransferase 4 [EC:2.8.2.-]	S -3 Gal
C    comp141695_c2_seq1|heparan; <a href="/dbget-bin/www_bget?ko:K02513">K02513</a>  HS2ST1; heparan sulfate 2-O-sulfotransferase HS2ST1 [EC:2.8.2.-]	S -2 IdoA
C    comp141695_c2_seq3|heparan; <a href="/dbget-bin/www_bget?ko:K02513">K02513</a>  HS2ST1; heparan sulfate 2-O-sulfotransferase HS2ST1 [EC:2.8.2.-]	S -2 IdoA
C    comp141695_c2_seq4|heparan; <a href="/dbget-bin/www_bget?ko:K02513">K02513</a>  HS2ST1; heparan sulfate 2-O-sulfotransferase HS2ST1 [EC:2.8.2.-]	S -2 IdoA
C    comp121903_c0_seq1|heparan; <a href="/dbget-bin/www_bget?ko:K01024">K01024</a>  HS3ST1; [heparan sulfate]-glucosamine 3-sulfotransferase 1 [EC:2.8.2.23]	S -3 GlcN
C    comp126971_c0_seq1|heparan; <a href="/dbget-bin/www_bget?ko:K01024">K01024</a>  HS3ST1; [heparan sulfate]-glucosamine 3-sulfotransferase 1 [EC:2.8.2.23]	S -3 GlcN
C    comp126971_c0_seq2|heparan; <a href="/dbget-bin/www_bget?ko:K01024">K01024</a>  HS3ST1; [heparan sulfate]-glucosamine 3-sulfotransferase 1 [EC:2.8.2.23]	S -3 GlcN
C    comp136689_c0_seq1|heparan; <a href="/dbget-bin/www_bget?ko:K07809">K07809</a>  HS3ST3; [heparan sulfate]-glucosamine 3-sulfotransferase 3 [EC:2.8.2.30]	S -3 GlcN
C    comp136689_c0_seq2|heparan; <a href="/dbget-bin/www_bget?ko:K07809">K07809</a>  HS3ST3; [heparan sulfate]-glucosamine 3-sulfotransferase 3 [EC:2.8.2.30]	S -3 GlcN
C    comp136689_c0_seq3|heparan; <a href="/dbget-bin/www_bget?ko:K07809">K07809</a>  HS3ST3; [heparan sulfate]-glucosamine 3-sulfotransferase 3 [EC:2.8.2.30]	S -3 GlcN
C    comp139676_c1_seq1|heparan; <a href="/dbget-bin/www_bget?ko:K08104">K08104</a>  HS3ST5; [heparan sulfate]-glucosamine 3-sulfotransferase 5 [EC:2.8.2.23]	S -3 GlcN
C    comp139676_c1_seq3|heparan; <a href="/dbget-bin/www_bget?ko:K08104">K08104</a>  HS3ST5; [heparan sulfate]-glucosamine 3-sulfotransferase 5 [EC:2.8.2.23]	S -3 GlcN
C    comp139676_c1_seq5|heparan; <a href="/dbget-bin/www_bget?ko:K08104">K08104</a>  HS3ST5; [heparan sulfate]-glucosamine 3-sulfotransferase 5 [EC:2.8.2.23]	S -3 GlcN
C    comp139676_c1_seq6|heparan; <a href="/dbget-bin/www_bget?ko:K08104">K08104</a>  HS3ST5; [heparan sulfate]-glucosamine 3-sulfotransferase 5 [EC:2.8.2.23]	S -3 GlcN
C    comp139676_c1_seq12|heparan; <a href="/dbget-bin/www_bget?ko:K08104">K08104</a>  HS3ST5; [heparan sulfate]-glucosamine 3-sulfotransferase 5 [EC:2.8.2.23]	S -3 GlcN
C    comp139676_c1_seq21|heparan; <a href="/dbget-bin/www_bget?ko:K08104">K08104</a>  HS3ST5; [heparan sulfate]-glucosamine 3-sulfotransferase 5 [EC:2.8.2.23]	S -3 GlcN
C    comp139676_c1_seq25|heparan; <a href="/dbget-bin/www_bget?ko:K08104">K08104</a>  HS3ST5; [heparan sulfate]-glucosamine 3-sulfotransferase 5 [EC:2.8.2.23]	S -3 GlcN
C    comp139676_c1_seq31|heparan; <a href="/dbget-bin/www_bget?ko:K08104">K08104</a>  HS3ST5; [heparan sulfate]-glucosamine 3-sulfotransferase 5 [EC:2.8.2.23]	S -3 GlcN
C    comp139882_c3_seq2|heparan; <a href="/dbget-bin/www_bget?ko:K02514">K02514</a>  HS6ST1; heparan sulfate 6-O-sulfotransferase HS6ST1 [EC:2.8.2.-]	S -6 GlcNS
C    comp139882_c3_seq3|heparan; <a href="/dbget-bin/www_bget?ko:K02514">K02514</a>  HS6ST1; heparan sulfate 6-O-sulfotransferase HS6ST1 [EC:2.8.2.-]	S -6 GlcNS
C    comp139459_c0_seq2|bifunctional; <a href="/dbget-bin/www_bget?ko:K02576">K02576</a>  NDST1; heparan sulfate N-deacetylase/N-sulfotransferase NDST1 [EC:3.1.1.- 2.8.2.-]	S -2 GlcN
C    comp139459_c0_seq3|bifunctional; <a href="/dbget-bin/www_bget?ko:K02576">K02576</a>  NDST1; heparan sulfate N-deacetylase/N-sulfotransferase NDST1 [EC:3.1.1.- 2.8.2.-]	S -2 GlcN
C    comp139459_c0_seq4|bifunctional; <a href="/dbget-bin/www_bget?ko:K02576">K02576</a>  NDST1; heparan sulfate N-deacetylase/N-sulfotransferase NDST1 [EC:3.1.1.- 2.8.2.-]	S -2 GlcN
C    comp139459_c0_seq8|bifunctional; <a href="/dbget-bin/www_bget?ko:K02576">K02576</a>  NDST1; heparan sulfate N-deacetylase/N-sulfotransferase NDST1 [EC:3.1.1.- 2.8.2.-]	S -2 GlcN
C    comp139459_c0_seq9|bifunctional; <a href="/dbget-bin/www_bget?ko:K02576">K02576</a>  NDST1; heparan sulfate N-deacetylase/N-sulfotransferase NDST1 [EC:3.1.1.- 2.8.2.-]	S -2 GlcN
C    comp139459_c0_seq14|bifunctional; <a href="/dbget-bin/www_bget?ko:K02576">K02576</a>  NDST1; heparan sulfate N-deacetylase/N-sulfotransferase NDST1 [EC:3.1.1.- 2.8.2.-]	S -2 GlcN
C    comp139459_c0_seq16|bifunctional; <a href="/dbget-bin/www_bget?ko:K02576">K02576</a>  NDST1; heparan sulfate N-deacetylase/N-sulfotransferase NDST1 [EC:3.1.1.- 2.8.2.-]	S -2 GlcN
C    comp139459_c0_seq18|bifunctional; <a href="/dbget-bin/www_bget?ko:K02576">K02576</a>  NDST1; heparan sulfate N-deacetylase/N-sulfotransferase NDST1 [EC:3.1.1.- 2.8.2.-]	S -2 GlcN
C    comp139459_c0_seq20|bifunctional; <a href="/dbget-bin/www_bget?ko:K02576">K02576</a>  NDST1; heparan sulfate N-deacetylase/N-sulfotransferase NDST1 [EC:3.1.1.- 2.8.2.-]	S -2 GlcN
C    comp139459_c0_seq22|bifunctional; <a href="/dbget-bin/www_bget?ko:K02576">K02576</a>  NDST1; heparan sulfate N-deacetylase/N-sulfotransferase NDST1 [EC:3.1.1.- 2.8.2.-]	S -2 GlcN
C    comp139459_c0_seq24|bifunctional; <a href="/dbget-bin/www_bget?ko:K02576">K02576</a>  NDST1; heparan sulfate N-deacetylase/N-sulfotransferase NDST1 [EC:3.1.1.- 2.8.2.-]	S -2 GlcN
C    comp139459_c0_seq25|bifunctional; <a href="/dbget-bin/www_bget?ko:K02576">K02576</a>  NDST1; heparan sulfate N-deacetylase/N-sulfotransferase NDST1 [EC:3.1.1.- 2.8.2.-]	S -2 GlcN
C    comp139459_c0_seq27|bifunctional; <a href="/dbget-bin/www_bget?ko:K02576">K02576</a>  NDST1; heparan sulfate N-deacetylase/N-sulfotransferase NDST1 [EC:3.1.1.- 2.8.2.-]	S -2 GlcN
C    comp139459_c0_seq28|bifunctional; <a href="/dbget-bin/www_bget?ko:K02576">K02576</a>  NDST1; heparan sulfate N-deacetylase/N-sulfotransferase NDST1 [EC:3.1.1.- 2.8.2.-]	S -2 GlcN
C    comp139459_c0_seq29|bifunctional; <a href="/dbget-bin/www_bget?ko:K02576">K02576</a>  NDST1; heparan sulfate N-deacetylase/N-sulfotransferase NDST1 [EC:3.1.1.- 2.8.2.-]	S -2 GlcN
C    comp143360_c0_seq11|bifunctional; <a href="/dbget-bin/www_bget?ko:K02577">K02577</a>  NDST2; heparan sulfate N-deacetylase/N-sulfotransferase NDST2 [EC:3.1.1.- 2.8.2.-]	S -2 GlcN
C    comp140470_c4_seq1|uronyl; <a href="/dbget-bin/www_bget?ko:K03193">K03193</a>  UST; dermatan/chondrotin sulfate uronyl 2-O-sulfotransferase UST [EC:2.8.2.-]	S -2 IdoA/GlcA
C    comp140485_c4_seq5|dermatan; <a href="/dbget-bin/www_bget?ko:K08105">K08105</a>  D4ST1; dermatan 4-sulfotransferase 1 [EC:2.8.2.35]	S -4 GalNAc
!
#<hr>
#<b>[ <a href="/kegg/glycan/">GLYCAN</a> | <a href="/kegg/brite.html">BRITE</a> | <a href="/kegg/kegg2.html">KEGG2</a> | <a href="/kegg/">KEGG</a> ]</b><br>
#Last updated: March 13, 2013
