# Supplementary material for: Characterization of the transcriptome of fast and slow muscle myotomal fibres in the pacu (Piaractus mesopotamicus)
Source: BMC Genomics. 2015 Mar 14;16(1):182. doi: 10.1186/s12864-015-1423-6 (PMC4372171; doi:10.1186/s12864-015-1423-6)
Supplement: Additional file 2: — KEEG Automatic Annotation Sever results. Hierarchical information of the sequences from annotated transcriptome mapped to the KEGG pathways maps using the automatic annotation tool KAAS [54]. [file 12864_2015_1423_MOESM2_ESM.zip › hier/q01004.keg]

+C	Lipid biosynthesis protein
#<h2><a href="/kegg/kegg2.html"><img src="/Fig/bget/kegg3.gif" align="middle" border=0></a>&nbsp; Lipid Biosynthesis Proteins</h2>
#<!---
#ENTRY       ko01004
#DEFINITION  Lipid biosynthesis proteins Pacu_blasted
#--->
!
A<b>Fatty acid synthase</b>
B  Animal type
C    comp143722_c0_seq12; <a href="/dbget-bin/www_bget?ko:K00665">K00665</a>  FASN; fatty acid synthase, animal type [EC:2.3.1.85]
C    comp143722_c0_seq14; <a href="/dbget-bin/www_bget?ko:K00665">K00665</a>  FASN; fatty acid synthase, animal type [EC:2.3.1.85]
C    comp143722_c0_seq16; <a href="/dbget-bin/www_bget?ko:K00665">K00665</a>  FASN; fatty acid synthase, animal type [EC:2.3.1.85]
C    comp143722_c0_seq19; <a href="/dbget-bin/www_bget?ko:K00665">K00665</a>  FASN; fatty acid synthase, animal type [EC:2.3.1.85]
C    comp143722_c0_seq21; <a href="/dbget-bin/www_bget?ko:K00665">K00665</a>  FASN; fatty acid synthase, animal type [EC:2.3.1.85]
C    comp143722_c0_seq31; <a href="/dbget-bin/www_bget?ko:K00665">K00665</a>  FASN; fatty acid synthase, animal type [EC:2.3.1.85]
C    comp143722_c0_seq46; <a href="/dbget-bin/www_bget?ko:K00665">K00665</a>  FASN; fatty acid synthase, animal type [EC:2.3.1.85]
C    comp143722_c0_seq57; <a href="/dbget-bin/www_bget?ko:K00665">K00665</a>  FASN; fatty acid synthase, animal type [EC:2.3.1.85]
B  Yeast type
B  Bacteria type
B  Component type
C    comp140818_c0_seq1|malonyl-; <a href="/dbget-bin/www_bget?ko:K00645">K00645</a>  fabD; [acyl-carrier-protein] S-malonyltransferase [EC:2.3.1.39]
C    comp139405_c0_seq2|3-oxoacyl-; <a href="/dbget-bin/www_bget?ko:K09458">K09458</a>  fabF; 3-oxoacyl-[acyl-carrier-protein] synthase II [EC:2.3.1.179]
C    comp139405_c0_seq3|3-oxoacyl-; <a href="/dbget-bin/www_bget?ko:K09458">K09458</a>  fabF; 3-oxoacyl-[acyl-carrier-protein] synthase II [EC:2.3.1.179]
C    comp138339_c0_seq15|estradiol; <a href="/dbget-bin/www_bget?ko:K10251">K10251</a>  HSD17B12, KAR, IFA38; 17beta-estradiol 17-dehydrogenase / very-long-chain 3-oxoacyl-CoA reductase [EC:1.1.1.62 1.1.1.330]
C    comp138339_c0_seq34|estradiol; <a href="/dbget-bin/www_bget?ko:K10251">K10251</a>  HSD17B12, KAR, IFA38; 17beta-estradiol 17-dehydrogenase / very-long-chain 3-oxoacyl-CoA reductase [EC:1.1.1.62 1.1.1.330]
C    comp138339_c0_seq38|estradiol; <a href="/dbget-bin/www_bget?ko:K10251">K10251</a>  HSD17B12, KAR, IFA38; 17beta-estradiol 17-dehydrogenase / very-long-chain 3-oxoacyl-CoA reductase [EC:1.1.1.62 1.1.1.330]
C    comp138339_c0_seq39|estradiol; <a href="/dbget-bin/www_bget?ko:K10251">K10251</a>  HSD17B12, KAR, IFA38; 17beta-estradiol 17-dehydrogenase / very-long-chain 3-oxoacyl-CoA reductase [EC:1.1.1.62 1.1.1.330]
C    comp131581_c0_seq1|protein; <a href="/dbget-bin/www_bget?ko:K10703">K10703</a>  PHS1, PAS2; very-long-chain (3R)-3-hydroxyacyl-[acyl-carrier protein] dehydratase [EC:4.2.1.134]
C    comp145017_c0_seq1|3-hydroxyacyl-; <a href="/dbget-bin/www_bget?ko:K10703">K10703</a>  PHS1, PAS2; very-long-chain (3R)-3-hydroxyacyl-[acyl-carrier protein] dehydratase [EC:4.2.1.134]
C    comp145017_c0_seq3; <a href="/dbget-bin/www_bget?ko:K10703">K10703</a>  PHS1, PAS2; very-long-chain (3R)-3-hydroxyacyl-[acyl-carrier protein] dehydratase [EC:4.2.1.134]
C    comp145017_c0_seq4; <a href="/dbget-bin/www_bget?ko:K10703">K10703</a>  PHS1, PAS2; very-long-chain (3R)-3-hydroxyacyl-[acyl-carrier protein] dehydratase [EC:4.2.1.134]
C    comp145017_c0_seq5; <a href="/dbget-bin/www_bget?ko:K10703">K10703</a>  PHS1, PAS2; very-long-chain (3R)-3-hydroxyacyl-[acyl-carrier protein] dehydratase [EC:4.2.1.134]
C    comp145017_c0_seq11|3-hydroxyacyl-; <a href="/dbget-bin/www_bget?ko:K10703">K10703</a>  PHS1, PAS2; very-long-chain (3R)-3-hydroxyacyl-[acyl-carrier protein] dehydratase [EC:4.2.1.134]
C    comp145017_c0_seq18; <a href="/dbget-bin/www_bget?ko:K10703">K10703</a>  PHS1, PAS2; very-long-chain (3R)-3-hydroxyacyl-[acyl-carrier protein] dehydratase [EC:4.2.1.134]
C    comp145017_c0_seq20|3-hydroxyacyl-; <a href="/dbget-bin/www_bget?ko:K10703">K10703</a>  PHS1, PAS2; very-long-chain (3R)-3-hydroxyacyl-[acyl-carrier protein] dehydratase [EC:4.2.1.134]
C    comp145017_c0_seq21|3-hydroxyacyl-; <a href="/dbget-bin/www_bget?ko:K10703">K10703</a>  PHS1, PAS2; very-long-chain (3R)-3-hydroxyacyl-[acyl-carrier protein] dehydratase [EC:4.2.1.134]
C    comp129006_c0_seq1|peroxisomal; <a href="/dbget-bin/www_bget?ko:K07753">K07753</a>  PECR; peroxisomal trans-2-enoyl-CoA reductase [EC:1.3.1.38]
C    comp129006_c0_seq5|peroxisomal; <a href="/dbget-bin/www_bget?ko:K07753">K07753</a>  PECR; peroxisomal trans-2-enoyl-CoA reductase [EC:1.3.1.38]
C    comp129006_c0_seq6|peroxisomal; <a href="/dbget-bin/www_bget?ko:K07753">K07753</a>  PECR; peroxisomal trans-2-enoyl-CoA reductase [EC:1.3.1.38]
C    comp129006_c0_seq7|peroxisomal; <a href="/dbget-bin/www_bget?ko:K07753">K07753</a>  PECR; peroxisomal trans-2-enoyl-CoA reductase [EC:1.3.1.38]
C    comp129006_c0_seq9|peroxisomal; <a href="/dbget-bin/www_bget?ko:K07753">K07753</a>  PECR; peroxisomal trans-2-enoyl-CoA reductase [EC:1.3.1.38]
C    comp138297_c0_seq10|trans-; <a href="/dbget-bin/www_bget?ko:K10258">K10258</a>  TER, TSC13, CER10; very-long-chain enoyl-CoA reductase [EC:1.3.1.93]
C    comp134783_c1_seq1|s-acyl; <a href="/dbget-bin/www_bget?ko:K01071">K01071</a>  E3.1.2.14; oleoyl-[acyl-carrier-protein] hydrolase [EC:3.1.2.14]
C    comp134783_c1_seq8|s-acyl; <a href="/dbget-bin/www_bget?ko:K01071">K01071</a>  E3.1.2.14; oleoyl-[acyl-carrier-protein] hydrolase [EC:3.1.2.14]
C    comp134783_c1_seq11|s-acyl; <a href="/dbget-bin/www_bget?ko:K01071">K01071</a>  E3.1.2.14; oleoyl-[acyl-carrier-protein] hydrolase [EC:3.1.2.14]
C    comp137416_c0_seq3|lysosomal; <a href="/dbget-bin/www_bget?ko:K01074">K01074</a>  PPT; palmitoyl-protein thioesterase [EC:3.1.2.22]
C    comp137416_c0_seq11|lysosomal; <a href="/dbget-bin/www_bget?ko:K01074">K01074</a>  PPT; palmitoyl-protein thioesterase [EC:3.1.2.22]
C    comp139306_c0_seq2|lysosomal; <a href="/dbget-bin/www_bget?ko:K01074">K01074</a>  PPT; palmitoyl-protein thioesterase [EC:3.1.2.22]
C    comp139306_c0_seq3|lysosomal; <a href="/dbget-bin/www_bget?ko:K01074">K01074</a>  PPT; palmitoyl-protein thioesterase [EC:3.1.2.22]
C    comp143236_c8_seq1|palmitoyl-protein; <a href="/dbget-bin/www_bget?ko:K01074">K01074</a>  PPT; palmitoyl-protein thioesterase [EC:3.1.2.22]
C    comp143236_c8_seq7|palmitoyl-protein; <a href="/dbget-bin/www_bget?ko:K01074">K01074</a>  PPT; palmitoyl-protein thioesterase [EC:3.1.2.22]
C    comp143236_c8_seq23|palmitoyl-protein; <a href="/dbget-bin/www_bget?ko:K01074">K01074</a>  PPT; palmitoyl-protein thioesterase [EC:3.1.2.22]
C    comp129468_c0_seq2|brain; <a href="/dbget-bin/www_bget?ko:K01068">K01068</a>  E3.1.2.2; palmitoyl-CoA hydrolase [EC:3.1.2.2]
C    comp129468_c0_seq4|acyl-; <a href="/dbget-bin/www_bget?ko:K01068">K01068</a>  E3.1.2.2; palmitoyl-CoA hydrolase [EC:3.1.2.2]
C    comp129468_c0_seq6|brain; <a href="/dbget-bin/www_bget?ko:K01068">K01068</a>  E3.1.2.2; palmitoyl-CoA hydrolase [EC:3.1.2.2]
C    comp129468_c0_seq11|acyl-; <a href="/dbget-bin/www_bget?ko:K01068">K01068</a>  E3.1.2.2; palmitoyl-CoA hydrolase [EC:3.1.2.2]
C    comp129468_c0_seq13|brain; <a href="/dbget-bin/www_bget?ko:K01068">K01068</a>  E3.1.2.2; palmitoyl-CoA hydrolase [EC:3.1.2.2]
C    comp129468_c0_seq17|brain; <a href="/dbget-bin/www_bget?ko:K01068">K01068</a>  E3.1.2.2; palmitoyl-CoA hydrolase [EC:3.1.2.2]
C    comp129468_c0_seq18|acyl-; <a href="/dbget-bin/www_bget?ko:K01068">K01068</a>  E3.1.2.2; palmitoyl-CoA hydrolase [EC:3.1.2.2]
C    comp142778_c3_seq5|acyl-; <a href="/dbget-bin/www_bget?ko:K01068">K01068</a>  E3.1.2.2; palmitoyl-CoA hydrolase [EC:3.1.2.2]
C    comp142778_c3_seq25|acyl-coenzyme; <a href="/dbget-bin/www_bget?ko:K01068">K01068</a>  E3.1.2.2; palmitoyl-CoA hydrolase [EC:3.1.2.2]
C    comp137916_c2_seq15|acyl-coenzyme; <a href="/dbget-bin/www_bget?ko:K12417">K12417</a>  ACOT11; acyl-CoA thioesteraes 11 [EC:3.1.2.-]
C    comp137916_c2_seq27|acyl-coenzyme; <a href="/dbget-bin/www_bget?ko:K12417">K12417</a>  ACOT11; acyl-CoA thioesteraes 11 [EC:3.1.2.-]
C    comp137916_c2_seq35|acyl-coenzyme; <a href="/dbget-bin/www_bget?ko:K12417">K12417</a>  ACOT11; acyl-CoA thioesteraes 11 [EC:3.1.2.-]
C    comp137916_c2_seq40|acyl-coenzyme; <a href="/dbget-bin/www_bget?ko:K12417">K12417</a>  ACOT11; acyl-CoA thioesteraes 11 [EC:3.1.2.-]
C    comp137916_c2_seq42|acyl-coenzyme; <a href="/dbget-bin/www_bget?ko:K12417">K12417</a>  ACOT11; acyl-CoA thioesteraes 11 [EC:3.1.2.-]
C    comp137916_c2_seq48|acyl-coenzyme; <a href="/dbget-bin/www_bget?ko:K12417">K12417</a>  ACOT11; acyl-CoA thioesteraes 11 [EC:3.1.2.-]
#
A<b>Desaturase</b>
B  First
C    comp95866_c0_seq1|stearoyl-; <a href="/dbget-bin/www_bget?ko:K00507">K00507</a>  SCD, desC; stearoyl-CoA desaturase (delta-9 desaturase) [EC:1.14.19.1]
C    comp136925_c0_seq1|stearoyl-; <a href="/dbget-bin/www_bget?ko:K00507">K00507</a>  SCD, desC; stearoyl-CoA desaturase (delta-9 desaturase) [EC:1.14.19.1]
C    comp136925_c0_seq2|stearoyl-; <a href="/dbget-bin/www_bget?ko:K00507">K00507</a>  SCD, desC; stearoyl-CoA desaturase (delta-9 desaturase) [EC:1.14.19.1]
C    comp136925_c0_seq3|stearoyl-; <a href="/dbget-bin/www_bget?ko:K00507">K00507</a>  SCD, desC; stearoyl-CoA desaturase (delta-9 desaturase) [EC:1.14.19.1]
C    comp136925_c0_seq5|stearoyl-; <a href="/dbget-bin/www_bget?ko:K00507">K00507</a>  SCD, desC; stearoyl-CoA desaturase (delta-9 desaturase) [EC:1.14.19.1]
C    comp136925_c0_seq6|stearoyl-; <a href="/dbget-bin/www_bget?ko:K00507">K00507</a>  SCD, desC; stearoyl-CoA desaturase (delta-9 desaturase) [EC:1.14.19.1]
C    comp136925_c0_seq7|stearoyl-; <a href="/dbget-bin/www_bget?ko:K00507">K00507</a>  SCD, desC; stearoyl-CoA desaturase (delta-9 desaturase) [EC:1.14.19.1]
C    comp140714_c0_seq5|stearoyl-; <a href="/dbget-bin/www_bget?ko:K00507">K00507</a>  SCD, desC; stearoyl-CoA desaturase (delta-9 desaturase) [EC:1.14.19.1]
C    comp140714_c0_seq6|stearoyl-; <a href="/dbget-bin/www_bget?ko:K00507">K00507</a>  SCD, desC; stearoyl-CoA desaturase (delta-9 desaturase) [EC:1.14.19.1]
B  Omega
B  Front-end
C    comp132267_c0_seq2|fatty; <a href="/dbget-bin/www_bget?ko:K10226">K10226</a>  FADS2; fatty acid desaturase 2 (delta-6 desaturase) [EC:1.14.19.-]
B  Sphingolipid
C    comp129977_c0_seq1|sphingolipid; <a href="/dbget-bin/www_bget?ko:K04712">K04712</a>  DEGS; sphingolipid delta-4 desaturase [EC:1.14.-.-]
B  Other
#
A<b>Elongase</b>
B  LCFA
B  PUFA
C    comp138767_c0_seq21|elongation; <a href="/dbget-bin/www_bget?ko:K10247">K10247</a>  ELOVL1; elongation of very long chain fatty acids protein 1 [EC:2.3.1.199]
C    comp138767_c0_seq22|elongation; <a href="/dbget-bin/www_bget?ko:K10247">K10247</a>  ELOVL1; elongation of very long chain fatty acids protein 1 [EC:2.3.1.199]
C    comp138767_c0_seq23|elongation; <a href="/dbget-bin/www_bget?ko:K10247">K10247</a>  ELOVL1; elongation of very long chain fatty acids protein 1 [EC:2.3.1.199]
C    comp135633_c0_seq2|elongation; <a href="/dbget-bin/www_bget?ko:K10205">K10205</a>  ELOVL2; elongation of very long chain fatty acids protein 2 [EC:2.3.1.199]
C    comp135633_c0_seq3|elongation; <a href="/dbget-bin/www_bget?ko:K10205">K10205</a>  ELOVL2; elongation of very long chain fatty acids protein 2 [EC:2.3.1.199]
C    comp89837_c0_seq1|elongation; <a href="/dbget-bin/www_bget?ko:K10249">K10249</a>  ELOVL4; elongation of very long chain fatty acids protein 4 [EC:2.3.1.199]
C    comp114180_c0_seq2|polyunsaturated; <a href="/dbget-bin/www_bget?ko:K10244">K10244</a>  ELOVL5; elongation of very long chain fatty acids protein 5 [EC:2.3.1.199]
C    comp126891_c0_seq1|elongation; <a href="/dbget-bin/www_bget?ko:K10203">K10203</a>  ELOVL6; elongation of very long chain fatty acids protein 6 [EC:2.3.1.199]
C    comp126891_c0_seq3|elongation; <a href="/dbget-bin/www_bget?ko:K10203">K10203</a>  ELOVL6; elongation of very long chain fatty acids protein 6 [EC:2.3.1.199]
B  Unclassified
#
A<b>Polyketide synthase</b>
B  Modular PKS
B  Component type
#
A<b>Acyl-CoA synthetase</b>
B  Short/medium chain acyl-CoA synthetase
C    comp134099_c1_seq6|acetyl-coenzyme; <a href="/dbget-bin/www_bget?ko:K01895">K01895</a>  ACSS, acs; acetyl-CoA synthetase [EC:6.2.1.1]
C    comp134099_c1_seq7|acetyl-coenzyme; <a href="/dbget-bin/www_bget?ko:K01895">K01895</a>  ACSS, acs; acetyl-CoA synthetase [EC:6.2.1.1]
C    comp134099_c1_seq8|acetyl-coenzyme; <a href="/dbget-bin/www_bget?ko:K01895">K01895</a>  ACSS, acs; acetyl-CoA synthetase [EC:6.2.1.1]
C    comp141840_c3_seq1|acetyl-coenzyme; <a href="/dbget-bin/www_bget?ko:K01895">K01895</a>  ACSS, acs; acetyl-CoA synthetase [EC:6.2.1.1]
C    comp141840_c3_seq8|acyl-; <a href="/dbget-bin/www_bget?ko:K01895">K01895</a>  ACSS, acs; acetyl-CoA synthetase [EC:6.2.1.1]
C    comp131471_c0_seq1|acyl-; <a href="/dbget-bin/www_bget?ko:K01908">K01908</a>  E6.2.1.17, prpE; propionyl-CoA synthetase [EC:6.2.1.17]
C    comp131471_c0_seq3|acyl-; <a href="/dbget-bin/www_bget?ko:K01908">K01908</a>  E6.2.1.17, prpE; propionyl-CoA synthetase [EC:6.2.1.17]
C    comp131471_c0_seq5|acyl-; <a href="/dbget-bin/www_bget?ko:K01908">K01908</a>  E6.2.1.17, prpE; propionyl-CoA synthetase [EC:6.2.1.17]
C    comp131471_c0_seq6|acyl-; <a href="/dbget-bin/www_bget?ko:K01908">K01908</a>  E6.2.1.17, prpE; propionyl-CoA synthetase [EC:6.2.1.17]
C    comp131780_c0_seq1|acetoacetyl-; <a href="/dbget-bin/www_bget?ko:K01907">K01907</a>  AACS, acsA; acetoacetyl-CoA synthetase [EC:6.2.1.16]
C    comp142373_c0_seq15|acyl-coenzyme; <a href="/dbget-bin/www_bget?ko:K01896">K01896</a>  ACSM; medium-chain acyl-CoA synthetase [EC:6.2.1.2]
C    comp142373_c0_seq23|acyl-coenzyme; <a href="/dbget-bin/www_bget?ko:K01896">K01896</a>  ACSM; medium-chain acyl-CoA synthetase [EC:6.2.1.2]
C    comp142373_c0_seq24|acyl-coenzyme; <a href="/dbget-bin/www_bget?ko:K01896">K01896</a>  ACSM; medium-chain acyl-CoA synthetase [EC:6.2.1.2]
C    comp142373_c0_seq28|acyl-coenzyme; <a href="/dbget-bin/www_bget?ko:K01896">K01896</a>  ACSM; medium-chain acyl-CoA synthetase [EC:6.2.1.2]
B  Long/very long chain acyl-CoA synthetase
C    comp133842_c0_seq2|long-chain-fatty-acid--; <a href="/dbget-bin/www_bget?ko:K01897">K01897</a>  ACSL, fadD; long-chain acyl-CoA synthetase [EC:6.2.1.3]
C    comp140839_c2_seq1|acyl-; <a href="/dbget-bin/www_bget?ko:K01897">K01897</a>  ACSL, fadD; long-chain acyl-CoA synthetase [EC:6.2.1.3]
C    comp140839_c2_seq6|acyl-; <a href="/dbget-bin/www_bget?ko:K01897">K01897</a>  ACSL, fadD; long-chain acyl-CoA synthetase [EC:6.2.1.3]
C    comp140839_c2_seq13|acyl-; <a href="/dbget-bin/www_bget?ko:K01897">K01897</a>  ACSL, fadD; long-chain acyl-CoA synthetase [EC:6.2.1.3]
C    comp140839_c2_seq16|acyl-; <a href="/dbget-bin/www_bget?ko:K01897">K01897</a>  ACSL, fadD; long-chain acyl-CoA synthetase [EC:6.2.1.3]
C    comp143681_c0_seq5|long-chain-fatty-acid--; <a href="/dbget-bin/www_bget?ko:K01897">K01897</a>  ACSL, fadD; long-chain acyl-CoA synthetase [EC:6.2.1.3]
C    comp143681_c0_seq6|long-chain-fatty-acid--; <a href="/dbget-bin/www_bget?ko:K01897">K01897</a>  ACSL, fadD; long-chain acyl-CoA synthetase [EC:6.2.1.3]
C    comp143681_c0_seq20|long-chain-fatty-acid--; <a href="/dbget-bin/www_bget?ko:K01897">K01897</a>  ACSL, fadD; long-chain acyl-CoA synthetase [EC:6.2.1.3]
C    comp143681_c0_seq26|long-chain-fatty-acid--; <a href="/dbget-bin/www_bget?ko:K01897">K01897</a>  ACSL, fadD; long-chain acyl-CoA synthetase [EC:6.2.1.3]
C    comp144495_c1_seq2|long-chain-fatty-acid--; <a href="/dbget-bin/www_bget?ko:K01897">K01897</a>  ACSL, fadD; long-chain acyl-CoA synthetase [EC:6.2.1.3]
C    comp144495_c1_seq9|long-chain-fatty-acid--; <a href="/dbget-bin/www_bget?ko:K01897">K01897</a>  ACSL, fadD; long-chain acyl-CoA synthetase [EC:6.2.1.3]
C    comp144495_c1_seq12|long-chain-fatty-acid--; <a href="/dbget-bin/www_bget?ko:K01897">K01897</a>  ACSL, fadD; long-chain acyl-CoA synthetase [EC:6.2.1.3]
C    comp144495_c1_seq18|long-chain-fatty-acid--; <a href="/dbget-bin/www_bget?ko:K01897">K01897</a>  ACSL, fadD; long-chain acyl-CoA synthetase [EC:6.2.1.3]
C    comp144495_c1_seq21|long-chain-fatty-acid--; <a href="/dbget-bin/www_bget?ko:K01897">K01897</a>  ACSL, fadD; long-chain acyl-CoA synthetase [EC:6.2.1.3]
C    comp144495_c1_seq29|long-chain-fatty-acid--; <a href="/dbget-bin/www_bget?ko:K01897">K01897</a>  ACSL, fadD; long-chain acyl-CoA synthetase [EC:6.2.1.3]
C    comp144495_c1_seq43|long-chain-fatty-acid--; <a href="/dbget-bin/www_bget?ko:K01897">K01897</a>  ACSL, fadD; long-chain acyl-CoA synthetase [EC:6.2.1.3]
C    comp144495_c1_seq50|long-chain-fatty-acid--; <a href="/dbget-bin/www_bget?ko:K01897">K01897</a>  ACSL, fadD; long-chain acyl-CoA synthetase [EC:6.2.1.3]
C    comp144495_c1_seq51|long-chain-fatty-acid--; <a href="/dbget-bin/www_bget?ko:K01897">K01897</a>  ACSL, fadD; long-chain acyl-CoA synthetase [EC:6.2.1.3]
C    comp144495_c1_seq59|long-chain-fatty-acid--; <a href="/dbget-bin/www_bget?ko:K01897">K01897</a>  ACSL, fadD; long-chain acyl-CoA synthetase [EC:6.2.1.3]
C    comp144495_c1_seq66|long-chain-fatty-acid--; <a href="/dbget-bin/www_bget?ko:K01897">K01897</a>  ACSL, fadD; long-chain acyl-CoA synthetase [EC:6.2.1.3]
C    comp144495_c1_seq75|long-chain-fatty-acid--; <a href="/dbget-bin/www_bget?ko:K01897">K01897</a>  ACSL, fadD; long-chain acyl-CoA synthetase [EC:6.2.1.3]
C    comp145159_c0_seq2|long-chain-fatty-acid--; <a href="/dbget-bin/www_bget?ko:K15013">K15013</a>  ACSBG; long-chain-fatty-acid--CoA ligase ACSBG [EC:6.2.1.3]
C    comp145159_c0_seq7|long-chain-fatty-acid--; <a href="/dbget-bin/www_bget?ko:K15013">K15013</a>  ACSBG; long-chain-fatty-acid--CoA ligase ACSBG [EC:6.2.1.3]
C    comp145159_c0_seq10|long-chain-fatty-acid--; <a href="/dbget-bin/www_bget?ko:K15013">K15013</a>  ACSBG; long-chain-fatty-acid--CoA ligase ACSBG [EC:6.2.1.3]
C    comp145159_c0_seq14|long-chain-fatty-acid--; <a href="/dbget-bin/www_bget?ko:K15013">K15013</a>  ACSBG; long-chain-fatty-acid--CoA ligase ACSBG [EC:6.2.1.3]
C    comp145159_c0_seq19|long-chain-fatty-acid--; <a href="/dbget-bin/www_bget?ko:K15013">K15013</a>  ACSBG; long-chain-fatty-acid--CoA ligase ACSBG [EC:6.2.1.3]
C    comp145159_c0_seq20|long-chain-fatty-acid--; <a href="/dbget-bin/www_bget?ko:K15013">K15013</a>  ACSBG; long-chain-fatty-acid--CoA ligase ACSBG [EC:6.2.1.3]
C    comp145159_c0_seq22|long-chain-fatty-acid--; <a href="/dbget-bin/www_bget?ko:K15013">K15013</a>  ACSBG; long-chain-fatty-acid--CoA ligase ACSBG [EC:6.2.1.3]
C    comp145159_c0_seq23|long-chain-fatty-acid--; <a href="/dbget-bin/www_bget?ko:K15013">K15013</a>  ACSBG; long-chain-fatty-acid--CoA ligase ACSBG [EC:6.2.1.3]
C    comp145159_c0_seq27|long-chain-fatty-acid--; <a href="/dbget-bin/www_bget?ko:K15013">K15013</a>  ACSBG; long-chain-fatty-acid--CoA ligase ACSBG [EC:6.2.1.3]
C    comp145159_c0_seq29|long-chain-fatty-acid--; <a href="/dbget-bin/www_bget?ko:K15013">K15013</a>  ACSBG; long-chain-fatty-acid--CoA ligase ACSBG [EC:6.2.1.3]
C    comp145159_c0_seq30|long-chain-fatty-acid--; <a href="/dbget-bin/www_bget?ko:K15013">K15013</a>  ACSBG; long-chain-fatty-acid--CoA ligase ACSBG [EC:6.2.1.3]
C    comp145159_c0_seq34|long-chain-fatty-acid--; <a href="/dbget-bin/www_bget?ko:K15013">K15013</a>  ACSBG; long-chain-fatty-acid--CoA ligase ACSBG [EC:6.2.1.3]
C    comp145159_c0_seq37|long-chain-fatty-acid--; <a href="/dbget-bin/www_bget?ko:K15013">K15013</a>  ACSBG; long-chain-fatty-acid--CoA ligase ACSBG [EC:6.2.1.3]
C    comp145159_c0_seq43|long-chain-fatty-acid--; <a href="/dbget-bin/www_bget?ko:K15013">K15013</a>  ACSBG; long-chain-fatty-acid--CoA ligase ACSBG [EC:6.2.1.3]
C    comp145159_c0_seq53|long-chain-fatty-acid--; <a href="/dbget-bin/www_bget?ko:K15013">K15013</a>  ACSBG; long-chain-fatty-acid--CoA ligase ACSBG [EC:6.2.1.3]
C    comp145159_c0_seq54|long-chain-fatty-acid--; <a href="/dbget-bin/www_bget?ko:K15013">K15013</a>  ACSBG; long-chain-fatty-acid--CoA ligase ACSBG [EC:6.2.1.3]
C    comp145159_c0_seq57|long-chain-fatty-acid--; <a href="/dbget-bin/www_bget?ko:K15013">K15013</a>  ACSBG; long-chain-fatty-acid--CoA ligase ACSBG [EC:6.2.1.3]
C    comp145159_c0_seq58|long-chain-fatty-acid--; <a href="/dbget-bin/www_bget?ko:K15013">K15013</a>  ACSBG; long-chain-fatty-acid--CoA ligase ACSBG [EC:6.2.1.3]
C    comp145159_c0_seq59|long-chain-fatty-acid--; <a href="/dbget-bin/www_bget?ko:K15013">K15013</a>  ACSBG; long-chain-fatty-acid--CoA ligase ACSBG [EC:6.2.1.3]
C    comp145159_c0_seq60|long-chain-fatty-acid--; <a href="/dbget-bin/www_bget?ko:K15013">K15013</a>  ACSBG; long-chain-fatty-acid--CoA ligase ACSBG [EC:6.2.1.3]
C    comp145159_c0_seq66|long-chain-fatty-acid--; <a href="/dbget-bin/www_bget?ko:K15013">K15013</a>  ACSBG; long-chain-fatty-acid--CoA ligase ACSBG [EC:6.2.1.3]
C    comp145159_c0_seq67|long-chain-fatty-acid--; <a href="/dbget-bin/www_bget?ko:K15013">K15013</a>  ACSBG; long-chain-fatty-acid--CoA ligase ACSBG [EC:6.2.1.3]
C    comp141637_c0_seq3|long-chain; <a href="/dbget-bin/www_bget?ko:K08745">K08745</a>  SLC27A1_4, FATP1, FATP4; solute carrier family 27 (fatty acid transporter), member 1/4 [EC:6.2.1.-]
C    comp141637_c0_seq5|long-chain; <a href="/dbget-bin/www_bget?ko:K08745">K08745</a>  SLC27A1_4, FATP1, FATP4; solute carrier family 27 (fatty acid transporter), member 1/4 [EC:6.2.1.-]
C    comp141637_c0_seq13|long-chain; <a href="/dbget-bin/www_bget?ko:K08745">K08745</a>  SLC27A1_4, FATP1, FATP4; solute carrier family 27 (fatty acid transporter), member 1/4 [EC:6.2.1.-]
C    comp141637_c0_seq14|long-chain; <a href="/dbget-bin/www_bget?ko:K08745">K08745</a>  SLC27A1_4, FATP1, FATP4; solute carrier family 27 (fatty acid transporter), member 1/4 [EC:6.2.1.-]
C    comp141637_c0_seq31|long-chain; <a href="/dbget-bin/www_bget?ko:K08745">K08745</a>  SLC27A1_4, FATP1, FATP4; solute carrier family 27 (fatty acid transporter), member 1/4 [EC:6.2.1.-]
C    comp141637_c0_seq39|long-chain; <a href="/dbget-bin/www_bget?ko:K08745">K08745</a>  SLC27A1_4, FATP1, FATP4; solute carrier family 27 (fatty acid transporter), member 1/4 [EC:6.2.1.-]
C    comp140076_c7_seq1|long-chain; <a href="/dbget-bin/www_bget?ko:K08745">K08745</a>  SLC27A1_4, FATP1, FATP4; solute carrier family 27 (fatty acid transporter), member 1/4 [EC:6.2.1.-]
C    comp59706_c0_seq2|very; <a href="/dbget-bin/www_bget?ko:K08746">K08746</a>  SLC27A2, FACVL1, FATP2; solute carrier family 27 (fatty acid transporter), member 2 [EC:6.2.1.- 6.2.1.3]
B  Unknown
C    comp144692_c0_seq3|acyl-; <a href="/dbget-bin/www_bget?ko:K00142">K00142</a>  AASDH; acyl-CoA synthetase [EC:6.2.1.-]
C    comp144692_c0_seq6|phosphoacetylglucosamine; <a href="/dbget-bin/www_bget?ko:K00142">K00142</a>  AASDH; acyl-CoA synthetase [EC:6.2.1.-]
C    comp144692_c0_seq12|acyl-; <a href="/dbget-bin/www_bget?ko:K00142">K00142</a>  AASDH; acyl-CoA synthetase [EC:6.2.1.-]
C    comp144692_c0_seq16|acyl-; <a href="/dbget-bin/www_bget?ko:K00142">K00142</a>  AASDH; acyl-CoA synthetase [EC:6.2.1.-]
C    comp144692_c0_seq17|phosphoacetylglucosamine; <a href="/dbget-bin/www_bget?ko:K00142">K00142</a>  AASDH; acyl-CoA synthetase [EC:6.2.1.-]
C    comp144692_c0_seq22; <a href="/dbget-bin/www_bget?ko:K00142">K00142</a>  AASDH; acyl-CoA synthetase [EC:6.2.1.-]
C    comp144692_c0_seq23|phosphoacetylglucosamine; <a href="/dbget-bin/www_bget?ko:K00142">K00142</a>  AASDH; acyl-CoA synthetase [EC:6.2.1.-]
C    comp144692_c0_seq24|acyl-; <a href="/dbget-bin/www_bget?ko:K00142">K00142</a>  AASDH; acyl-CoA synthetase [EC:6.2.1.-]
C    comp144692_c0_seq25|acyl-; <a href="/dbget-bin/www_bget?ko:K00142">K00142</a>  AASDH; acyl-CoA synthetase [EC:6.2.1.-]
C    comp144692_c0_seq30|phosphoacetylglucosamine; <a href="/dbget-bin/www_bget?ko:K00142">K00142</a>  AASDH; acyl-CoA synthetase [EC:6.2.1.-]
C    comp144692_c0_seq33|phosphoacetylglucosamine; <a href="/dbget-bin/www_bget?ko:K00142">K00142</a>  AASDH; acyl-CoA synthetase [EC:6.2.1.-]
C    comp144692_c0_seq42|phosphoacetylglucosamine; <a href="/dbget-bin/www_bget?ko:K00142">K00142</a>  AASDH; acyl-CoA synthetase [EC:6.2.1.-]
C    comp144692_c0_seq44|phosphoacetylglucosamine; <a href="/dbget-bin/www_bget?ko:K00142">K00142</a>  AASDH; acyl-CoA synthetase [EC:6.2.1.-]
C    comp144692_c0_seq47; <a href="/dbget-bin/www_bget?ko:K00142">K00142</a>  AASDH; acyl-CoA synthetase [EC:6.2.1.-]
C    comp144692_c0_seq59|acyl-; <a href="/dbget-bin/www_bget?ko:K00142">K00142</a>  AASDH; acyl-CoA synthetase [EC:6.2.1.-]
C    comp144692_c0_seq61|phosphoacetylglucosamine; <a href="/dbget-bin/www_bget?ko:K00142">K00142</a>  AASDH; acyl-CoA synthetase [EC:6.2.1.-]
C    comp144692_c0_seq82|acyl-; <a href="/dbget-bin/www_bget?ko:K00142">K00142</a>  AASDH; acyl-CoA synthetase [EC:6.2.1.-]
C    comp141259_c0_seq1|acyl-; <a href="/dbget-bin/www_bget?ko:K00666">K00666</a>  K00666; fatty-acyl-CoA synthase [EC:6.2.1.-]
C    comp141259_c0_seq7|acyl-; <a href="/dbget-bin/www_bget?ko:K00666">K00666</a>  K00666; fatty-acyl-CoA synthase [EC:6.2.1.-]
C    comp141259_c0_seq11|acyl-; <a href="/dbget-bin/www_bget?ko:K00666">K00666</a>  K00666; fatty-acyl-CoA synthase [EC:6.2.1.-]
C    comp141259_c0_seq14|acyl-; <a href="/dbget-bin/www_bget?ko:K00666">K00666</a>  K00666; fatty-acyl-CoA synthase [EC:6.2.1.-]
C    comp141259_c0_seq15|acyl-; <a href="/dbget-bin/www_bget?ko:K00666">K00666</a>  K00666; fatty-acyl-CoA synthase [EC:6.2.1.-]
C    comp141259_c0_seq22|acyl-; <a href="/dbget-bin/www_bget?ko:K00666">K00666</a>  K00666; fatty-acyl-CoA synthase [EC:6.2.1.-]
C    comp141259_c0_seq23|acyl-; <a href="/dbget-bin/www_bget?ko:K00666">K00666</a>  K00666; fatty-acyl-CoA synthase [EC:6.2.1.-]
#
A<b>Phospholipid acyltransferase</b>
B  GPAT
C    comp111351_c1_seq1|glycerol-3-phosphate; <a href="/dbget-bin/www_bget?ko:K00629">K00629</a>  GPAT1_2; glycerol-3-phosphate O-acyltransferase 1/2 [EC:2.3.1.15]
C    comp145194_c1_seq1|glycerol-3-phosphate; <a href="/dbget-bin/www_bget?ko:K00629">K00629</a>  GPAT1_2; glycerol-3-phosphate O-acyltransferase 1/2 [EC:2.3.1.15]
C    comp145194_c1_seq3|glycerol-3-phosphate; <a href="/dbget-bin/www_bget?ko:K00629">K00629</a>  GPAT1_2; glycerol-3-phosphate O-acyltransferase 1/2 [EC:2.3.1.15]
C    comp145194_c1_seq6|glycerol-3-phosphate; <a href="/dbget-bin/www_bget?ko:K00629">K00629</a>  GPAT1_2; glycerol-3-phosphate O-acyltransferase 1/2 [EC:2.3.1.15]
C    comp145194_c1_seq15|glycerol-3-phosphate; <a href="/dbget-bin/www_bget?ko:K00629">K00629</a>  GPAT1_2; glycerol-3-phosphate O-acyltransferase 1/2 [EC:2.3.1.15]
C    comp145194_c1_seq35|glycerol-3-phosphate; <a href="/dbget-bin/www_bget?ko:K00629">K00629</a>  GPAT1_2; glycerol-3-phosphate O-acyltransferase 1/2 [EC:2.3.1.15]
C    comp145194_c1_seq50|glycerol-3-phosphate; <a href="/dbget-bin/www_bget?ko:K00629">K00629</a>  GPAT1_2; glycerol-3-phosphate O-acyltransferase 1/2 [EC:2.3.1.15]
C    comp145194_c1_seq52|glycerol-3-phosphate; <a href="/dbget-bin/www_bget?ko:K00629">K00629</a>  GPAT1_2; glycerol-3-phosphate O-acyltransferase 1/2 [EC:2.3.1.15]
C    comp145194_c1_seq55|glycerol-3-phosphate; <a href="/dbget-bin/www_bget?ko:K00629">K00629</a>  GPAT1_2; glycerol-3-phosphate O-acyltransferase 1/2 [EC:2.3.1.15]
C    comp139432_c0_seq1|glycerol-3-phosphate; <a href="/dbget-bin/www_bget?ko:K13506">K13506</a>  GPAT3_4, AGPAT9, AGPAT6; glycerol-3-phosphate O-acyltransferase 3/4 [EC:2.3.1.15]
C    comp139432_c0_seq2|glycerol-3-phosphate; <a href="/dbget-bin/www_bget?ko:K13506">K13506</a>  GPAT3_4, AGPAT9, AGPAT6; glycerol-3-phosphate O-acyltransferase 3/4 [EC:2.3.1.15]
C    comp139432_c0_seq3|glycerol-3-phosphate; <a href="/dbget-bin/www_bget?ko:K13506">K13506</a>  GPAT3_4, AGPAT9, AGPAT6; glycerol-3-phosphate O-acyltransferase 3/4 [EC:2.3.1.15]
C    comp139432_c0_seq10|glycerol-3-phosphate; <a href="/dbget-bin/www_bget?ko:K13506">K13506</a>  GPAT3_4, AGPAT9, AGPAT6; glycerol-3-phosphate O-acyltransferase 3/4 [EC:2.3.1.15]
C    comp139432_c0_seq16|glycerol-3-phosphate; <a href="/dbget-bin/www_bget?ko:K13506">K13506</a>  GPAT3_4, AGPAT9, AGPAT6; glycerol-3-phosphate O-acyltransferase 3/4 [EC:2.3.1.15]
C    comp139432_c0_seq18|glycerol-3-phosphate; <a href="/dbget-bin/www_bget?ko:K13506">K13506</a>  GPAT3_4, AGPAT9, AGPAT6; glycerol-3-phosphate O-acyltransferase 3/4 [EC:2.3.1.15]
C    comp141597_c1_seq6|glycerol-3-phosphate; <a href="/dbget-bin/www_bget?ko:K13506">K13506</a>  GPAT3_4, AGPAT9, AGPAT6; glycerol-3-phosphate O-acyltransferase 3/4 [EC:2.3.1.15]
C    comp141697_c0_seq1|glycerol-3-phosphate; <a href="/dbget-bin/www_bget?ko:K13506">K13506</a>  GPAT3_4, AGPAT9, AGPAT6; glycerol-3-phosphate O-acyltransferase 3/4 [EC:2.3.1.15]
B  LPAAT/LPLAT
C    comp128808_c0_seq2|1-acyl-sn-glycerol-3-phosphate; <a href="/dbget-bin/www_bget?ko:K13509">K13509</a>  LPAAT, AGPAT1, AGPAT2; lysophosphatidate acyltransferase [EC:2.3.1.51]
C    comp144956_c6_seq5|1-acylglycerol-3-phosphate; <a href="/dbget-bin/www_bget?ko:K13699">K13699</a>  ABHD5, CGI-58; abhydrolase domain-containing protein 5 [EC:2.3.1.51]
C    comp144956_c6_seq13|1-acylglycerol-3-phosphate; <a href="/dbget-bin/www_bget?ko:K13699">K13699</a>  ABHD5, CGI-58; abhydrolase domain-containing protein 5 [EC:2.3.1.51]
C    comp133892_c0_seq1|lysocardiolipin; <a href="/dbget-bin/www_bget?ko:K13513">K13513</a>  LCLAT1, AGPAT8; lysocardiolipin and lysophospholipid acyltransferase [EC:2.3.1.- 2.3.1.51]
C    comp141196_c2_seq12|tafazzin; <a href="/dbget-bin/www_bget?ko:K13511">K13511</a>  TAZ; monolysocardiolipin acyltransferase [EC:2.3.1.-]
C    comp141196_c2_seq27|tafazzin; <a href="/dbget-bin/www_bget?ko:K13511">K13511</a>  TAZ; monolysocardiolipin acyltransferase [EC:2.3.1.-]
C    comp141196_c2_seq51|tafazzin; <a href="/dbget-bin/www_bget?ko:K13511">K13511</a>  TAZ; monolysocardiolipin acyltransferase [EC:2.3.1.-]
C    comp141196_c2_seq61|tafazzin; <a href="/dbget-bin/www_bget?ko:K13511">K13511</a>  TAZ; monolysocardiolipin acyltransferase [EC:2.3.1.-]
C    comp134716_c0_seq1|lysophospholipid; <a href="/dbget-bin/www_bget?ko:K13517">K13517</a>  MBOAT1_2; lysophospholipid acyltransferase 1/2 [EC:2.3.1.51 2.3.1.-]
C    comp134716_c0_seq3|lysophospholipid; <a href="/dbget-bin/www_bget?ko:K13517">K13517</a>  MBOAT1_2; lysophospholipid acyltransferase 1/2 [EC:2.3.1.51 2.3.1.-]
C    comp137474_c1_seq7|membrane; <a href="/dbget-bin/www_bget?ko:K13517">K13517</a>  MBOAT1_2; lysophospholipid acyltransferase 1/2 [EC:2.3.1.51 2.3.1.-]
C    comp140857_c0_seq2|1-acyl-sn-glycerol-3-phosphate; <a href="/dbget-bin/www_bget?ko:K13523">K13523</a>  AGPAT3_4; lysophosphatidic acid acyltransferase / lysophosphatidylinositol acyltransferase [EC:2.3.1.51 2.3.1.-]
C    comp142728_c5_seq33|1-acyl-sn-glycerol-3-phosphate; <a href="/dbget-bin/www_bget?ko:K13523">K13523</a>  AGPAT3_4; lysophosphatidic acid acyltransferase / lysophosphatidylinositol acyltransferase [EC:2.3.1.51 2.3.1.-]
C    comp142728_c5_seq37|1-acyl-sn-glycerol-3-phosphate; <a href="/dbget-bin/www_bget?ko:K13523">K13523</a>  AGPAT3_4; lysophosphatidic acid acyltransferase / lysophosphatidylinositol acyltransferase [EC:2.3.1.51 2.3.1.-]
C    comp137345_c0_seq9|lysophosphatidylcholine; <a href="/dbget-bin/www_bget?ko:K13510">K13510</a>  LPCAT1_2; lysophosphatidylcholine acyltransferase / lyso-PAF acetyltransferase [EC:2.3.1.23 2.3.1.67]
C    comp137345_c0_seq10|lysophosphatidylcholine; <a href="/dbget-bin/www_bget?ko:K13510">K13510</a>  LPCAT1_2; lysophosphatidylcholine acyltransferase / lyso-PAF acetyltransferase [EC:2.3.1.23 2.3.1.67]
C    comp141765_c1_seq2|lysophosphatidylcholine; <a href="/dbget-bin/www_bget?ko:K13510">K13510</a>  LPCAT1_2; lysophosphatidylcholine acyltransferase / lyso-PAF acetyltransferase [EC:2.3.1.23 2.3.1.67]
C    comp130265_c0_seq2|lysophospholipid; <a href="/dbget-bin/www_bget?ko:K13512">K13512</a>  LPCAT4, AGPAT7; lysophospholipid acyltransferase [EC:2.3.1.23 2.3.1.-]
C    comp99206_c0_seq1|acyl-; <a href="/dbget-bin/www_bget?ko:K13514">K13514</a>  LPGAT1; lysophosphatidylglycerol acyltransferase 1 [EC:2.3.1.-]
C    comp142858_c2_seq7|lysophospholipid; <a href="/dbget-bin/www_bget?ko:K13515">K13515</a>  LPCAT3, MBOAT5; lysophospholipid acyltransferase 5 [EC:2.3.1.23 2.3.1.-]
C    comp142858_c2_seq13|lysophospholipid; <a href="/dbget-bin/www_bget?ko:K13515">K13515</a>  LPCAT3, MBOAT5; lysophospholipid acyltransferase 5 [EC:2.3.1.23 2.3.1.-]
C    comp137131_c0_seq6|lysophospholipid; <a href="/dbget-bin/www_bget?ko:K13516">K13516</a>  MBOAT7; lysophospholipid acyltransferase 7 [EC:2.3.1.-]
C    comp137131_c0_seq8|lysophospholipid; <a href="/dbget-bin/www_bget?ko:K13516">K13516</a>  MBOAT7; lysophospholipid acyltransferase 7 [EC:2.3.1.-]
C    comp137131_c0_seq10|lysophospholipid; <a href="/dbget-bin/www_bget?ko:K13516">K13516</a>  MBOAT7; lysophospholipid acyltransferase 7 [EC:2.3.1.-]
#
A<b>Others</b>
B  Multifunctional type
B  Component type
!
#<hr>
#<b>[ <a href="/kegg/compound/">COMPOUND</a> | <a href="/kegg/brite.html">BRITE</a> | <a href="/kegg/kegg2.html">KEGG2</a> | <a href="/kegg/">KEGG</a> ]</b><br>
#Last updated: January 11, 2013
#<br>Desaturase/elongase family classification based on <a href="http://www.ncbi.nlm.nih.gov/pubmed/17921532">Hashimoto et al. (2008)</a>
