# Supplementary material for: Characterization of the transcriptome of fast and slow muscle myotomal fibres in the pacu (Piaractus mesopotamicus)
Source: BMC Genomics. 2015 Mar 14;16(1):182. doi: 10.1186/s12864-015-1423-6 (PMC4372171; doi:10.1186/s12864-015-1423-6)
Supplement: Additional file 2: — KEEG Automatic Annotation Sever results. Hierarchical information of the sequences from annotated transcriptome mapped to the KEGG pathways maps using the automatic annotation tool KAAS [54]. [file 12864_2015_1423_MOESM2_ESM.zip › hier/q01006.keg]

+C
#<h2><a href="/kegg/kegg2.html"><img src="/Fig/bget/kegg3.gif" align="middle" border=0></a> &nbsp; Prenyltransferases</h2>
#<!---
#ENTRY       ko01006
#DEFINITION  Prenyltransferases Pacu_blasted
#--->
!
A<b>Terpene biosynthesis</b>
B  Prenyl diphosphate synthase
C    comp135923_c0_seq1|farnesyl; <a href="/dbget-bin/www_bget?ko:K00787">K00787</a>  FDPS; farnesyl diphosphate synthase [EC:2.5.1.1 2.5.1.10]
C    comp135923_c0_seq3|farnesyl; <a href="/dbget-bin/www_bget?ko:K00787">K00787</a>  FDPS; farnesyl diphosphate synthase [EC:2.5.1.1 2.5.1.10]
C    comp138156_c2_seq2|geranylgeranyl; <a href="/dbget-bin/www_bget?ko:K00804">K00804</a>  GGPS1; geranylgeranyl diphosphate synthase, type III [EC:2.5.1.1 2.5.1.10 2.5.1.29]
C    comp138156_c2_seq4|geranylgeranyl; <a href="/dbget-bin/www_bget?ko:K00804">K00804</a>  GGPS1; geranylgeranyl diphosphate synthase, type III [EC:2.5.1.1 2.5.1.10 2.5.1.29]
C    comp139337_c0_seq4|decaprenyl-diphosphate; <a href="/dbget-bin/www_bget?ko:K12504">K12504</a>  PDSS1; decaprenyl-diphosphate synthase subunit 1 [EC:2.5.1.91]
C    comp139337_c0_seq10|decaprenyl-diphosphate; <a href="/dbget-bin/www_bget?ko:K12504">K12504</a>  PDSS1; decaprenyl-diphosphate synthase subunit 1 [EC:2.5.1.91]
C    comp141948_c0_seq3|prenyl; <a href="/dbget-bin/www_bget?ko:K12505">K12505</a>  PDSS2; decaprenyl-diphosphate synthase subunit 2 [EC:2.5.1.91]
C    comp129256_c0_seq3|dehydrodolichyl; <a href="/dbget-bin/www_bget?ko:K11778">K11778</a>  DHDDS, RER2, SRT1; ditrans,polycis-polyprenyl diphosphate synthase [EC:2.5.1.87]
B  Squalene/phytoene synthase
C    comp134650_c0_seq1|farnesyl-diphosphate; <a href="/dbget-bin/www_bget?ko:K00801">K00801</a>  FDFT1; farnesyl-diphosphate farnesyltransferase [EC:2.5.1.21]
#
A<b>Compound prenylation</b>
B  tRNA dimethylallyltransferase
C    comp139996_c0_seq16|trna; <a href="/dbget-bin/www_bget?ko:K00791">K00791</a>  miaA, TRIT1; tRNA dimethylallyltransferase [EC:2.5.1.75]
C    comp139996_c0_seq24|trna; <a href="/dbget-bin/www_bget?ko:K00791">K00791</a>  miaA, TRIT1; tRNA dimethylallyltransferase [EC:2.5.1.75]
C    comp139996_c0_seq42|trna; <a href="/dbget-bin/www_bget?ko:K00791">K00791</a>  miaA, TRIT1; tRNA dimethylallyltransferase [EC:2.5.1.75]
C    comp139996_c0_seq62|trna; <a href="/dbget-bin/www_bget?ko:K00791">K00791</a>  miaA, TRIT1; tRNA dimethylallyltransferase [EC:2.5.1.75]
B  Adenosine phosphate isopentenyltransferase
B  DHNA octaprenyltransferase
B  HGA prenyltransferase
B  4HB prenyltransferase
C    comp143799_c3_seq3|4-hydroxybenzoate; <a href="/dbget-bin/www_bget?ko:K06125">K06125</a>  COQ2; 4-hydroxybenzoate hexaprenyltransferase [EC:2.5.1.-]
C    comp143799_c3_seq4|4-hydroxybenzoate; <a href="/dbget-bin/www_bget?ko:K06125">K06125</a>  COQ2; 4-hydroxybenzoate hexaprenyltransferase [EC:2.5.1.-]
C    comp143799_c3_seq6|4-hydroxybenzoate; <a href="/dbget-bin/www_bget?ko:K06125">K06125</a>  COQ2; 4-hydroxybenzoate hexaprenyltransferase [EC:2.5.1.-]
C    comp143799_c3_seq8|4-hydroxybenzoate; <a href="/dbget-bin/www_bget?ko:K06125">K06125</a>  COQ2; 4-hydroxybenzoate hexaprenyltransferase [EC:2.5.1.-]
C    comp143799_c3_seq11|4-hydroxybenzoate; <a href="/dbget-bin/www_bget?ko:K06125">K06125</a>  COQ2; 4-hydroxybenzoate hexaprenyltransferase [EC:2.5.1.-]
C    comp143799_c3_seq13|4-hydroxybenzoate; <a href="/dbget-bin/www_bget?ko:K06125">K06125</a>  COQ2; 4-hydroxybenzoate hexaprenyltransferase [EC:2.5.1.-]
B  ABBA prenyltransferase
B  Indole prenyltransferase
B  Protoheme farnesyltransferase
C    comp139704_c0_seq1|protoheme; <a href="/dbget-bin/www_bget?ko:K02257">K02257</a>  COX10; protoheme IX farnesyltransferase [EC:2.5.1.-]
B  Chlorophyllide prenyltransferase
B  DPPR synthase
#
A<b>Protein prenylation</b>
B  Farnesyltransferase/geranylgeranyltransferase 1
C    comp136474_c0_seq1|caax; <a href="/dbget-bin/www_bget?ko:K05955">K05955</a>  FNTA; protein farnesyltransferase/geranylgeranyltransferase type-1 subunit alpha [EC:2.5.1.58 2.5.1.59]
C    comp139628_c4_seq9|protein; <a href="/dbget-bin/www_bget?ko:K05954">K05954</a>  FNTB; protein farnesyltransferase subunit beta [EC:2.5.1.58]
C    comp141225_c0_seq12|geranylgeranyl; <a href="/dbget-bin/www_bget?ko:K11713">K11713</a>  PGTB1; geranylgeranyl transferase type-1 subunit beta [EC:2.5.1.59]
B  Rab geranylgeranyltransferase
C    comp129055_c0_seq1|geranylgeranyl; <a href="/dbget-bin/www_bget?ko:K14050">K14050</a>  RABGGTA; geranylgeranyl transferase type-2 subunit alpha [EC:2.5.1.60]
C    comp129055_c0_seq2|geranylgeranyl; <a href="/dbget-bin/www_bget?ko:K14050">K14050</a>  RABGGTA; geranylgeranyl transferase type-2 subunit alpha [EC:2.5.1.60]
C    comp129055_c0_seq3|geranylgeranyl; <a href="/dbget-bin/www_bget?ko:K14050">K14050</a>  RABGGTA; geranylgeranyl transferase type-2 subunit alpha [EC:2.5.1.60]
C    comp129055_c0_seq5|geranylgeranyl; <a href="/dbget-bin/www_bget?ko:K14050">K14050</a>  RABGGTA; geranylgeranyl transferase type-2 subunit alpha [EC:2.5.1.60]
C    comp139302_c0_seq8|geranylgeranyl; <a href="/dbget-bin/www_bget?ko:K05956">K05956</a>  RABGGTB; geranylgeranyl transferase type-2 subunit beta [EC:2.5.1.60]
C    comp139302_c0_seq12|geranylgeranyl; <a href="/dbget-bin/www_bget?ko:K05956">K05956</a>  RABGGTB; geranylgeranyl transferase type-2 subunit beta [EC:2.5.1.60]
C    comp138245_c0_seq2|protein; <a href="/dbget-bin/www_bget?ko:K14137">K14137</a>  PTAR1; protein prenyltransferase alpha subunit repeat containing protein 1
!
#<hr>
#<b>[ <a href="/kegg/compound/">COMPOUND</a> | <a href="/kegg/brite.html">BRITE</a> | <a href="/kegg/kegg2.html">KEGG2</a> | <a href="/kegg/">KEGG</a> ]</b><br>
#Last updated: October 25, 2010
