# Supplementary material for: Characterization of the transcriptome of fast and slow muscle myotomal fibres in the pacu (Piaractus mesopotamicus)
Source: BMC Genomics. 2015 Mar 14;16(1):182. doi: 10.1186/s12864-015-1423-6 (PMC4372171; doi:10.1186/s12864-015-1423-6)
Supplement: Additional file 2: — KEEG Automatic Annotation Sever results. Hierarchical information of the sequences from annotated transcriptome mapped to the KEGG pathways maps using the automatic annotation tool KAAS [54]. [file 12864_2015_1423_MOESM2_ESM.zip › hier/q01007.keg]

+C	Enzyme
#<h2><a href="/kegg/kegg2.html"><img src="/Fig/bget/kegg3.gif" align="middle" border=0></a>&nbsp; Amino acid related enzymes</h2>
#<!---
#ENTRY       ko01007
#DEFINITION  Amino acid related enzymes Pacu_blasted
#--->
!
A<b>Aminoacyl-tRNA synthetase</b>
B  Class I (A)
C    comp140971_c0_seq13|probable; <a href="/dbget-bin/www_bget?ko:K01885">K01885</a>  EARS, gltX; glutamyl-tRNA synthetase [EC:6.1.1.17]
C    comp140971_c0_seq14|probable; <a href="/dbget-bin/www_bget?ko:K01885">K01885</a>  EARS, gltX; glutamyl-tRNA synthetase [EC:6.1.1.17]
C    comp142271_c0_seq1|glutaminyl-trna; <a href="/dbget-bin/www_bget?ko:K01886">K01886</a>  QARS, glnS; glutaminyl-tRNA synthetase [EC:6.1.1.18]
C    comp142271_c0_seq3|glutaminyl-trna; <a href="/dbget-bin/www_bget?ko:K01886">K01886</a>  QARS, glnS; glutaminyl-tRNA synthetase [EC:6.1.1.18]
C    comp142271_c0_seq6|glutaminyl-trna; <a href="/dbget-bin/www_bget?ko:K01886">K01886</a>  QARS, glnS; glutaminyl-tRNA synthetase [EC:6.1.1.18]
C    comp142271_c0_seq7|glutaminyl-trna; <a href="/dbget-bin/www_bget?ko:K01886">K01886</a>  QARS, glnS; glutaminyl-tRNA synthetase [EC:6.1.1.18]
C    comp130649_c0_seq3|tryptophan--trna; <a href="/dbget-bin/www_bget?ko:K01867">K01867</a>  WARS, trpS; tryptophanyl-tRNA synthetase [EC:6.1.1.2]
C    comp130649_c0_seq4|tryptophan--trna; <a href="/dbget-bin/www_bget?ko:K01867">K01867</a>  WARS, trpS; tryptophanyl-tRNA synthetase [EC:6.1.1.2]
C    comp141724_c3_seq63|tryptophanyl-trna; <a href="/dbget-bin/www_bget?ko:K01867">K01867</a>  WARS, trpS; tryptophanyl-tRNA synthetase [EC:6.1.1.2]
C    comp141724_c3_seq83|tryptophanyl-trna; <a href="/dbget-bin/www_bget?ko:K01867">K01867</a>  WARS, trpS; tryptophanyl-tRNA synthetase [EC:6.1.1.2]
C    comp141724_c3_seq85|tryptophanyl-trna; <a href="/dbget-bin/www_bget?ko:K01867">K01867</a>  WARS, trpS; tryptophanyl-tRNA synthetase [EC:6.1.1.2]
C    comp141724_c3_seq100|tryptophanyl-trna; <a href="/dbget-bin/www_bget?ko:K01867">K01867</a>  WARS, trpS; tryptophanyl-tRNA synthetase [EC:6.1.1.2]
C    comp141724_c3_seq116|tryptophanyl-trna; <a href="/dbget-bin/www_bget?ko:K01867">K01867</a>  WARS, trpS; tryptophanyl-tRNA synthetase [EC:6.1.1.2]
B  Class I (G)
C    comp131040_c0_seq2|tyrosyl-trna; <a href="/dbget-bin/www_bget?ko:K01866">K01866</a>  YARS, tyrS; tyrosyl-tRNA synthetase [EC:6.1.1.1]
C    comp141627_c0_seq4|tyrosine--trna; <a href="/dbget-bin/www_bget?ko:K01866">K01866</a>  YARS, tyrS; tyrosyl-tRNA synthetase [EC:6.1.1.1]
C    comp141627_c0_seq10|tyrosine--trna; <a href="/dbget-bin/www_bget?ko:K01866">K01866</a>  YARS, tyrS; tyrosyl-tRNA synthetase [EC:6.1.1.1]
C    comp140618_c0_seq1|cysteinyl-trna; <a href="/dbget-bin/www_bget?ko:K01883">K01883</a>  CARS, cysS; cysteinyl-tRNA synthetase [EC:6.1.1.16]
C    comp140618_c0_seq10|cysteinyl-trna; <a href="/dbget-bin/www_bget?ko:K01883">K01883</a>  CARS, cysS; cysteinyl-tRNA synthetase [EC:6.1.1.16]
C    comp140618_c0_seq13|cysteinyl-trna; <a href="/dbget-bin/www_bget?ko:K01883">K01883</a>  CARS, cysS; cysteinyl-tRNA synthetase [EC:6.1.1.16]
C    comp142222_c4_seq1|probable; <a href="/dbget-bin/www_bget?ko:K01883">K01883</a>  CARS, cysS; cysteinyl-tRNA synthetase [EC:6.1.1.16]
C    comp138432_c0_seq3|arginyl-trna; <a href="/dbget-bin/www_bget?ko:K01887">K01887</a>  RARS, argS; arginyl-tRNA synthetase [EC:6.1.1.19]
C    comp138432_c0_seq7|arginyl-trna; <a href="/dbget-bin/www_bget?ko:K01887">K01887</a>  RARS, argS; arginyl-tRNA synthetase [EC:6.1.1.19]
C    comp143900_c3_seq3; <a href="/dbget-bin/www_bget?ko:K01887">K01887</a>  RARS, argS; arginyl-tRNA synthetase [EC:6.1.1.19]
C    comp143900_c3_seq4; <a href="/dbget-bin/www_bget?ko:K01887">K01887</a>  RARS, argS; arginyl-tRNA synthetase [EC:6.1.1.19]
C    comp143900_c3_seq6; <a href="/dbget-bin/www_bget?ko:K01887">K01887</a>  RARS, argS; arginyl-tRNA synthetase [EC:6.1.1.19]
C    comp143900_c3_seq8; <a href="/dbget-bin/www_bget?ko:K01887">K01887</a>  RARS, argS; arginyl-tRNA synthetase [EC:6.1.1.19]
C    comp143900_c3_seq30; <a href="/dbget-bin/www_bget?ko:K01887">K01887</a>  RARS, argS; arginyl-tRNA synthetase [EC:6.1.1.19]
C    comp143900_c3_seq34; <a href="/dbget-bin/www_bget?ko:K01887">K01887</a>  RARS, argS; arginyl-tRNA synthetase [EC:6.1.1.19]
C    comp143900_c3_seq56; <a href="/dbget-bin/www_bget?ko:K01887">K01887</a>  RARS, argS; arginyl-tRNA synthetase [EC:6.1.1.19]
C    comp143900_c3_seq60; <a href="/dbget-bin/www_bget?ko:K01887">K01887</a>  RARS, argS; arginyl-tRNA synthetase [EC:6.1.1.19]
C    comp143900_c3_seq65; <a href="/dbget-bin/www_bget?ko:K01887">K01887</a>  RARS, argS; arginyl-tRNA synthetase [EC:6.1.1.19]
C    comp143900_c3_seq68; <a href="/dbget-bin/www_bget?ko:K01887">K01887</a>  RARS, argS; arginyl-tRNA synthetase [EC:6.1.1.19]
C    comp143900_c3_seq91; <a href="/dbget-bin/www_bget?ko:K01887">K01887</a>  RARS, argS; arginyl-tRNA synthetase [EC:6.1.1.19]
B  Class I (U)
C    comp127970_c0_seq1|methionyl-trna; <a href="/dbget-bin/www_bget?ko:K01874">K01874</a>  MARS, metG; methionyl-tRNA synthetase [EC:6.1.1.10]
C    comp140184_c0_seq1|methionyl-trna; <a href="/dbget-bin/www_bget?ko:K01874">K01874</a>  MARS, metG; methionyl-tRNA synthetase [EC:6.1.1.10]
C    comp140184_c0_seq6|methionyl-trna; <a href="/dbget-bin/www_bget?ko:K01874">K01874</a>  MARS, metG; methionyl-tRNA synthetase [EC:6.1.1.10]
C    comp140184_c0_seq8|methionyl-trna; <a href="/dbget-bin/www_bget?ko:K01874">K01874</a>  MARS, metG; methionyl-tRNA synthetase [EC:6.1.1.10]
C    comp140184_c0_seq10|methionyl-trna; <a href="/dbget-bin/www_bget?ko:K01874">K01874</a>  MARS, metG; methionyl-tRNA synthetase [EC:6.1.1.10]
C    comp140184_c0_seq11|methionyl-trna; <a href="/dbget-bin/www_bget?ko:K01874">K01874</a>  MARS, metG; methionyl-tRNA synthetase [EC:6.1.1.10]
C    comp140184_c0_seq12|methionyl-trna; <a href="/dbget-bin/www_bget?ko:K01874">K01874</a>  MARS, metG; methionyl-tRNA synthetase [EC:6.1.1.10]
C    comp143453_c0_seq4|isoleucyl-trna; <a href="/dbget-bin/www_bget?ko:K01870">K01870</a>  IARS, ileS; isoleucyl-tRNA synthetase [EC:6.1.1.5]
C    comp143453_c0_seq8|isoleucyl-trna; <a href="/dbget-bin/www_bget?ko:K01870">K01870</a>  IARS, ileS; isoleucyl-tRNA synthetase [EC:6.1.1.5]
C    comp145095_c1_seq5|isoleucyl-trna; <a href="/dbget-bin/www_bget?ko:K01870">K01870</a>  IARS, ileS; isoleucyl-tRNA synthetase [EC:6.1.1.5]
C    comp145095_c1_seq9|isoleucine--trna; <a href="/dbget-bin/www_bget?ko:K01870">K01870</a>  IARS, ileS; isoleucyl-tRNA synthetase [EC:6.1.1.5]
C    comp145095_c1_seq12|isoleucine--trna; <a href="/dbget-bin/www_bget?ko:K01870">K01870</a>  IARS, ileS; isoleucyl-tRNA synthetase [EC:6.1.1.5]
C    comp145095_c1_seq16|isoleucyl-trna; <a href="/dbget-bin/www_bget?ko:K01870">K01870</a>  IARS, ileS; isoleucyl-tRNA synthetase [EC:6.1.1.5]
C    comp145095_c1_seq25|isoleucyl-trna; <a href="/dbget-bin/www_bget?ko:K01870">K01870</a>  IARS, ileS; isoleucyl-tRNA synthetase [EC:6.1.1.5]
C    comp145095_c1_seq27|isoleucine--trna; <a href="/dbget-bin/www_bget?ko:K01870">K01870</a>  IARS, ileS; isoleucyl-tRNA synthetase [EC:6.1.1.5]
C    comp145095_c1_seq30|isoleucine--trna; <a href="/dbget-bin/www_bget?ko:K01870">K01870</a>  IARS, ileS; isoleucyl-tRNA synthetase [EC:6.1.1.5]
C    comp145095_c1_seq40|isoleucyl-trna; <a href="/dbget-bin/www_bget?ko:K01870">K01870</a>  IARS, ileS; isoleucyl-tRNA synthetase [EC:6.1.1.5]
C    comp145095_c1_seq52|isoleucyl-trna; <a href="/dbget-bin/www_bget?ko:K01870">K01870</a>  IARS, ileS; isoleucyl-tRNA synthetase [EC:6.1.1.5]
C    comp145095_c1_seq56|isoleucyl-trna; <a href="/dbget-bin/www_bget?ko:K01870">K01870</a>  IARS, ileS; isoleucyl-tRNA synthetase [EC:6.1.1.5]
C    comp145095_c1_seq60|isoleucyl-trna; <a href="/dbget-bin/www_bget?ko:K01870">K01870</a>  IARS, ileS; isoleucyl-tRNA synthetase [EC:6.1.1.5]
C    comp145095_c1_seq62|isoleucine--trna; <a href="/dbget-bin/www_bget?ko:K01870">K01870</a>  IARS, ileS; isoleucyl-tRNA synthetase [EC:6.1.1.5]
C    comp145095_c1_seq74|isoleucyl-trna; <a href="/dbget-bin/www_bget?ko:K01870">K01870</a>  IARS, ileS; isoleucyl-tRNA synthetase [EC:6.1.1.5]
C    comp145095_c1_seq75|isoleucyl-trna; <a href="/dbget-bin/www_bget?ko:K01870">K01870</a>  IARS, ileS; isoleucyl-tRNA synthetase [EC:6.1.1.5]
C    comp145095_c1_seq79|isoleucyl-trna; <a href="/dbget-bin/www_bget?ko:K01870">K01870</a>  IARS, ileS; isoleucyl-tRNA synthetase [EC:6.1.1.5]
C    comp145095_c1_seq87|isoleucyl-trna; <a href="/dbget-bin/www_bget?ko:K01870">K01870</a>  IARS, ileS; isoleucyl-tRNA synthetase [EC:6.1.1.5]
C    comp145095_c1_seq90|isoleucine--trna; <a href="/dbget-bin/www_bget?ko:K01870">K01870</a>  IARS, ileS; isoleucyl-tRNA synthetase [EC:6.1.1.5]
C    comp145095_c1_seq95|isoleucyl-trna; <a href="/dbget-bin/www_bget?ko:K01870">K01870</a>  IARS, ileS; isoleucyl-tRNA synthetase [EC:6.1.1.5]
C    comp145095_c1_seq100|isoleucyl-trna; <a href="/dbget-bin/www_bget?ko:K01870">K01870</a>  IARS, ileS; isoleucyl-tRNA synthetase [EC:6.1.1.5]
C    comp145095_c1_seq103|isoleucine--trna; <a href="/dbget-bin/www_bget?ko:K01870">K01870</a>  IARS, ileS; isoleucyl-tRNA synthetase [EC:6.1.1.5]
C    comp145095_c1_seq104|isoleucyl-trna; <a href="/dbget-bin/www_bget?ko:K01870">K01870</a>  IARS, ileS; isoleucyl-tRNA synthetase [EC:6.1.1.5]
C    comp141365_c1_seq6|valyl-trna; <a href="/dbget-bin/www_bget?ko:K01873">K01873</a>  VARS, valS; valyl-tRNA synthetase [EC:6.1.1.9]
C    comp141365_c1_seq18|valyl-trna; <a href="/dbget-bin/www_bget?ko:K01873">K01873</a>  VARS, valS; valyl-tRNA synthetase [EC:6.1.1.9]
C    comp141365_c1_seq35|valyl-trna; <a href="/dbget-bin/www_bget?ko:K01873">K01873</a>  VARS, valS; valyl-tRNA synthetase [EC:6.1.1.9]
C    comp141365_c1_seq36|valyl-trna; <a href="/dbget-bin/www_bget?ko:K01873">K01873</a>  VARS, valS; valyl-tRNA synthetase [EC:6.1.1.9]
C    comp142639_c0_seq1|valyl-trna; <a href="/dbget-bin/www_bget?ko:K01873">K01873</a>  VARS, valS; valyl-tRNA synthetase [EC:6.1.1.9]
C    comp142639_c0_seq5|valyl-trna; <a href="/dbget-bin/www_bget?ko:K01873">K01873</a>  VARS, valS; valyl-tRNA synthetase [EC:6.1.1.9]
C    comp142639_c0_seq6|valyl-trna; <a href="/dbget-bin/www_bget?ko:K01873">K01873</a>  VARS, valS; valyl-tRNA synthetase [EC:6.1.1.9]
C    comp142639_c0_seq8|valyl-trna; <a href="/dbget-bin/www_bget?ko:K01873">K01873</a>  VARS, valS; valyl-tRNA synthetase [EC:6.1.1.9]
C    comp139021_c0_seq3|leucyl-trna; <a href="/dbget-bin/www_bget?ko:K01869">K01869</a>  LARS, leuS; leucyl-tRNA synthetase [EC:6.1.1.4]
C    comp142913_c2_seq4|probable; <a href="/dbget-bin/www_bget?ko:K01869">K01869</a>  LARS, leuS; leucyl-tRNA synthetase [EC:6.1.1.4]
B  Class II (A)
C    comp143085_c1_seq21|lysyl-trna; <a href="/dbget-bin/www_bget?ko:K04567">K04567</a>  KARS, lysS; lysyl-tRNA synthetase, class II [EC:6.1.1.6]
C    comp143085_c1_seq22|lysyl-trna; <a href="/dbget-bin/www_bget?ko:K04567">K04567</a>  KARS, lysS; lysyl-tRNA synthetase, class II [EC:6.1.1.6]
C    comp143085_c1_seq26|lysyl-trna; <a href="/dbget-bin/www_bget?ko:K04567">K04567</a>  KARS, lysS; lysyl-tRNA synthetase, class II [EC:6.1.1.6]
C    comp143085_c1_seq29|lysyl-trna; <a href="/dbget-bin/www_bget?ko:K04567">K04567</a>  KARS, lysS; lysyl-tRNA synthetase, class II [EC:6.1.1.6]
C    comp133804_c0_seq7|aspartyl-trna; <a href="/dbget-bin/www_bget?ko:K01876">K01876</a>  DARS, aspS; aspartyl-tRNA synthetase [EC:6.1.1.12]
C    comp144104_c0_seq3|aspartyl-trna; <a href="/dbget-bin/www_bget?ko:K01876">K01876</a>  DARS, aspS; aspartyl-tRNA synthetase [EC:6.1.1.12]
C    comp144104_c0_seq4|aspartyl-trna; <a href="/dbget-bin/www_bget?ko:K01876">K01876</a>  DARS, aspS; aspartyl-tRNA synthetase [EC:6.1.1.12]
C    comp135157_c0_seq1|asparaginyl-trna; <a href="/dbget-bin/www_bget?ko:K01893">K01893</a>  NARS, asnS; asparaginyl-tRNA synthetase [EC:6.1.1.22]
C    comp135157_c0_seq2|probable; <a href="/dbget-bin/www_bget?ko:K01893">K01893</a>  NARS, asnS; asparaginyl-tRNA synthetase [EC:6.1.1.22]
C    comp143139_c0_seq3|asparaginyl-trna; <a href="/dbget-bin/www_bget?ko:K01893">K01893</a>  NARS, asnS; asparaginyl-tRNA synthetase [EC:6.1.1.22]
C    comp142698_c0_seq2|histidyl-trna; <a href="/dbget-bin/www_bget?ko:K01892">K01892</a>  HARS, hisS; histidyl-tRNA synthetase [EC:6.1.1.21]
C    comp142698_c0_seq5|histidyl-trna; <a href="/dbget-bin/www_bget?ko:K01892">K01892</a>  HARS, hisS; histidyl-tRNA synthetase [EC:6.1.1.21]
C    comp142698_c0_seq6|histidyl-trna; <a href="/dbget-bin/www_bget?ko:K01892">K01892</a>  HARS, hisS; histidyl-tRNA synthetase [EC:6.1.1.21]
C    comp142698_c0_seq9|histidyl-trna; <a href="/dbget-bin/www_bget?ko:K01892">K01892</a>  HARS, hisS; histidyl-tRNA synthetase [EC:6.1.1.21]
C    comp142698_c0_seq12|histidyl-trna; <a href="/dbget-bin/www_bget?ko:K01892">K01892</a>  HARS, hisS; histidyl-tRNA synthetase [EC:6.1.1.21]
C    comp142698_c0_seq14|histidyl-trna; <a href="/dbget-bin/www_bget?ko:K01892">K01892</a>  HARS, hisS; histidyl-tRNA synthetase [EC:6.1.1.21]
B  Class II (G/C)
C    comp142551_c0_seq11|glycyl-trna; <a href="/dbget-bin/www_bget?ko:K01880">K01880</a>  GARS, glyS1; glycyl-tRNA synthetase [EC:6.1.1.14]
C    comp142551_c0_seq13|glycyl-trna; <a href="/dbget-bin/www_bget?ko:K01880">K01880</a>  GARS, glyS1; glycyl-tRNA synthetase [EC:6.1.1.14]
C    comp133513_c0_seq6|seryl-trna; <a href="/dbget-bin/www_bget?ko:K01875">K01875</a>  SARS, serS; seryl-tRNA synthetase [EC:6.1.1.11]
C    comp139775_c0_seq21|seryl-trna; <a href="/dbget-bin/www_bget?ko:K01875">K01875</a>  SARS, serS; seryl-tRNA synthetase [EC:6.1.1.11]
C    comp139775_c0_seq38|seryl-trna; <a href="/dbget-bin/www_bget?ko:K01875">K01875</a>  SARS, serS; seryl-tRNA synthetase [EC:6.1.1.11]
C    comp139025_c0_seq1|probable; <a href="/dbget-bin/www_bget?ko:K01881">K01881</a>  PARS, proS; prolyl-tRNA synthetase [EC:6.1.1.15]
C    comp143911_c1_seq12|bifunctional; <a href="/dbget-bin/www_bget?ko:K01881">K01881</a>  PARS, proS; prolyl-tRNA synthetase [EC:6.1.1.15]
C    comp143911_c1_seq20|bifunctional; <a href="/dbget-bin/www_bget?ko:K01881">K01881</a>  PARS, proS; prolyl-tRNA synthetase [EC:6.1.1.15]
C    comp139790_c0_seq5|threonyl-trna; <a href="/dbget-bin/www_bget?ko:K01868">K01868</a>  TARS, thrS; threonyl-tRNA synthetase [EC:6.1.1.3]
C    comp143531_c0_seq11|threonyl-trna; <a href="/dbget-bin/www_bget?ko:K01868">K01868</a>  TARS, thrS; threonyl-tRNA synthetase [EC:6.1.1.3]
C    comp143531_c0_seq14|threonyl-trna; <a href="/dbget-bin/www_bget?ko:K01868">K01868</a>  TARS, thrS; threonyl-tRNA synthetase [EC:6.1.1.3]
C    comp140376_c0_seq2|alanyl-trna; <a href="/dbget-bin/www_bget?ko:K01872">K01872</a>  AARS, alaS; alanyl-tRNA synthetase [EC:6.1.1.7]
C    comp140376_c0_seq4|alanyl-trna; <a href="/dbget-bin/www_bget?ko:K01872">K01872</a>  AARS, alaS; alanyl-tRNA synthetase [EC:6.1.1.7]
C    comp140376_c0_seq11|alanyl-trna; <a href="/dbget-bin/www_bget?ko:K01872">K01872</a>  AARS, alaS; alanyl-tRNA synthetase [EC:6.1.1.7]
C    comp140376_c0_seq14|alanyl-trna; <a href="/dbget-bin/www_bget?ko:K01872">K01872</a>  AARS, alaS; alanyl-tRNA synthetase [EC:6.1.1.7]
C    comp140376_c0_seq16|alanyl-trna; <a href="/dbget-bin/www_bget?ko:K01872">K01872</a>  AARS, alaS; alanyl-tRNA synthetase [EC:6.1.1.7]
C    comp140376_c0_seq18|alanyl-trna; <a href="/dbget-bin/www_bget?ko:K01872">K01872</a>  AARS, alaS; alanyl-tRNA synthetase [EC:6.1.1.7]
C    comp140376_c0_seq19|alanyl-trna; <a href="/dbget-bin/www_bget?ko:K01872">K01872</a>  AARS, alaS; alanyl-tRNA synthetase [EC:6.1.1.7]
C    comp144006_c1_seq1|alanyl-trna; <a href="/dbget-bin/www_bget?ko:K01872">K01872</a>  AARS, alaS; alanyl-tRNA synthetase [EC:6.1.1.7]
C    comp144006_c1_seq2|alanyl-trna; <a href="/dbget-bin/www_bget?ko:K01872">K01872</a>  AARS, alaS; alanyl-tRNA synthetase [EC:6.1.1.7]
C    comp144006_c1_seq3|alanyl-trna; <a href="/dbget-bin/www_bget?ko:K01872">K01872</a>  AARS, alaS; alanyl-tRNA synthetase [EC:6.1.1.7]
C    comp144006_c1_seq4|alanyl-trna; <a href="/dbget-bin/www_bget?ko:K01872">K01872</a>  AARS, alaS; alanyl-tRNA synthetase [EC:6.1.1.7]
C    comp144006_c1_seq5|alanyl-trna; <a href="/dbget-bin/www_bget?ko:K01872">K01872</a>  AARS, alaS; alanyl-tRNA synthetase [EC:6.1.1.7]
C    comp144006_c1_seq7|alanyl-trna; <a href="/dbget-bin/www_bget?ko:K01872">K01872</a>  AARS, alaS; alanyl-tRNA synthetase [EC:6.1.1.7]
C    comp144006_c1_seq8|alanyl-trna; <a href="/dbget-bin/www_bget?ko:K01872">K01872</a>  AARS, alaS; alanyl-tRNA synthetase [EC:6.1.1.7]
C    comp144006_c1_seq9|alanyl-trna; <a href="/dbget-bin/www_bget?ko:K01872">K01872</a>  AARS, alaS; alanyl-tRNA synthetase [EC:6.1.1.7]
C    comp144006_c1_seq12|alanyl-trna; <a href="/dbget-bin/www_bget?ko:K01872">K01872</a>  AARS, alaS; alanyl-tRNA synthetase [EC:6.1.1.7]
C    comp144006_c1_seq13|alanyl-trna; <a href="/dbget-bin/www_bget?ko:K01872">K01872</a>  AARS, alaS; alanyl-tRNA synthetase [EC:6.1.1.7]
C    comp144006_c1_seq14|alanyl-trna; <a href="/dbget-bin/www_bget?ko:K01872">K01872</a>  AARS, alaS; alanyl-tRNA synthetase [EC:6.1.1.7]
C    comp144006_c1_seq15|alanyl-trna; <a href="/dbget-bin/www_bget?ko:K01872">K01872</a>  AARS, alaS; alanyl-tRNA synthetase [EC:6.1.1.7]
C    comp144006_c1_seq16|alanyl-trna; <a href="/dbget-bin/www_bget?ko:K01872">K01872</a>  AARS, alaS; alanyl-tRNA synthetase [EC:6.1.1.7]
C    comp144006_c1_seq18|alanyl-trna; <a href="/dbget-bin/www_bget?ko:K01872">K01872</a>  AARS, alaS; alanyl-tRNA synthetase [EC:6.1.1.7]
C    comp144006_c1_seq20|alanyl-trna; <a href="/dbget-bin/www_bget?ko:K01872">K01872</a>  AARS, alaS; alanyl-tRNA synthetase [EC:6.1.1.7]
C    comp144006_c1_seq21|alanyl-trna; <a href="/dbget-bin/www_bget?ko:K01872">K01872</a>  AARS, alaS; alanyl-tRNA synthetase [EC:6.1.1.7]
C    comp144006_c1_seq23|alanyl-trna; <a href="/dbget-bin/www_bget?ko:K01872">K01872</a>  AARS, alaS; alanyl-tRNA synthetase [EC:6.1.1.7]
C    comp144006_c1_seq24|alanyl-trna; <a href="/dbget-bin/www_bget?ko:K01872">K01872</a>  AARS, alaS; alanyl-tRNA synthetase [EC:6.1.1.7]
C    comp144006_c1_seq27|alanyl-trna; <a href="/dbget-bin/www_bget?ko:K01872">K01872</a>  AARS, alaS; alanyl-tRNA synthetase [EC:6.1.1.7]
C    comp144006_c1_seq28|alanyl-trna; <a href="/dbget-bin/www_bget?ko:K01872">K01872</a>  AARS, alaS; alanyl-tRNA synthetase [EC:6.1.1.7]
C    comp144006_c1_seq30|alanyl-trna; <a href="/dbget-bin/www_bget?ko:K01872">K01872</a>  AARS, alaS; alanyl-tRNA synthetase [EC:6.1.1.7]
C    comp144006_c1_seq32|alanyl-trna; <a href="/dbget-bin/www_bget?ko:K01872">K01872</a>  AARS, alaS; alanyl-tRNA synthetase [EC:6.1.1.7]
C    comp144006_c1_seq35|alanyl-trna; <a href="/dbget-bin/www_bget?ko:K01872">K01872</a>  AARS, alaS; alanyl-tRNA synthetase [EC:6.1.1.7]
C    comp144006_c1_seq36|alanyl-trna; <a href="/dbget-bin/www_bget?ko:K01872">K01872</a>  AARS, alaS; alanyl-tRNA synthetase [EC:6.1.1.7]
C    comp144006_c1_seq37|alanyl-trna; <a href="/dbget-bin/www_bget?ko:K01872">K01872</a>  AARS, alaS; alanyl-tRNA synthetase [EC:6.1.1.7]
C    comp144006_c1_seq38|alanyl-trna; <a href="/dbget-bin/www_bget?ko:K01872">K01872</a>  AARS, alaS; alanyl-tRNA synthetase [EC:6.1.1.7]
C    comp144006_c1_seq41|alanyl-trna; <a href="/dbget-bin/www_bget?ko:K01872">K01872</a>  AARS, alaS; alanyl-tRNA synthetase [EC:6.1.1.7]
C    comp144006_c1_seq42|alanyl-trna; <a href="/dbget-bin/www_bget?ko:K01872">K01872</a>  AARS, alaS; alanyl-tRNA synthetase [EC:6.1.1.7]
C    comp144006_c1_seq43|alanyl-trna; <a href="/dbget-bin/www_bget?ko:K01872">K01872</a>  AARS, alaS; alanyl-tRNA synthetase [EC:6.1.1.7]
C    comp144006_c1_seq47|alanyl-trna; <a href="/dbget-bin/www_bget?ko:K01872">K01872</a>  AARS, alaS; alanyl-tRNA synthetase [EC:6.1.1.7]
C    comp144006_c1_seq49|alanyl-trna; <a href="/dbget-bin/www_bget?ko:K01872">K01872</a>  AARS, alaS; alanyl-tRNA synthetase [EC:6.1.1.7]
C    comp144006_c1_seq51|alanyl-trna; <a href="/dbget-bin/www_bget?ko:K01872">K01872</a>  AARS, alaS; alanyl-tRNA synthetase [EC:6.1.1.7]
C    comp144006_c1_seq52|alanyl-trna; <a href="/dbget-bin/www_bget?ko:K01872">K01872</a>  AARS, alaS; alanyl-tRNA synthetase [EC:6.1.1.7]
B  Class II (U)
C    comp138697_c0_seq3|zgc:173439; <a href="/dbget-bin/www_bget?ko:K01889">K01889</a>  FARSA, pheS; phenylalanyl-tRNA synthetase alpha chain [EC:6.1.1.20]
C    comp138697_c0_seq4|zgc:173439; <a href="/dbget-bin/www_bget?ko:K01889">K01889</a>  FARSA, pheS; phenylalanyl-tRNA synthetase alpha chain [EC:6.1.1.20]
C    comp141247_c1_seq2|phenylalanyl-trna; <a href="/dbget-bin/www_bget?ko:K01889">K01889</a>  FARSA, pheS; phenylalanyl-tRNA synthetase alpha chain [EC:6.1.1.20]
C    comp141247_c1_seq4|phenylalanyl-trna; <a href="/dbget-bin/www_bget?ko:K01889">K01889</a>  FARSA, pheS; phenylalanyl-tRNA synthetase alpha chain [EC:6.1.1.20]
C    comp143623_c0_seq5|phenylalanyl-trna; <a href="/dbget-bin/www_bget?ko:K01890">K01890</a>  FARSB, pheT; phenylalanyl-tRNA synthetase beta chain [EC:6.1.1.20]
C    comp143623_c0_seq13|phenylalanyl-trna; <a href="/dbget-bin/www_bget?ko:K01890">K01890</a>  FARSB, pheT; phenylalanyl-tRNA synthetase beta chain [EC:6.1.1.20]
B  Other
#
A<b>Aminotransferase (transaminase)</b>
B  Class I
C    comp145201_c1_seq5|aspartate; <a href="/dbget-bin/www_bget?ko:K14454">K14454</a>  GOT1; aspartate aminotransferase, cytoplasmic [EC:2.6.1.1]
C    comp145201_c1_seq17|aspartate; <a href="/dbget-bin/www_bget?ko:K14454">K14454</a>  GOT1; aspartate aminotransferase, cytoplasmic [EC:2.6.1.1]
C    comp145599_c1_seq1|aspartate; <a href="/dbget-bin/www_bget?ko:K14455">K14455</a>  GOT2; aspartate aminotransferase, mitochondrial [EC:2.6.1.1]
C    comp133568_c0_seq1|alanine; <a href="/dbget-bin/www_bget?ko:K00814">K00814</a>  GPT, ALT; alanine transaminase [EC:2.6.1.2]
C    comp132746_c0_seq5|alanine; <a href="/dbget-bin/www_bget?ko:K00814">K00814</a>  GPT, ALT; alanine transaminase [EC:2.6.1.2]
C    comp132746_c0_seq6|alanine; <a href="/dbget-bin/www_bget?ko:K00814">K00814</a>  GPT, ALT; alanine transaminase [EC:2.6.1.2]
C    comp89912_c0_seq2|tyrosine; <a href="/dbget-bin/www_bget?ko:K00815">K00815</a>  TAT; tyrosine aminotransferase [EC:2.6.1.5]
C    comp136360_c0_seq1|cysteine; <a href="/dbget-bin/www_bget?ko:K00816">K00816</a>  CCBL; kynurenine---oxoglutarate transaminase / cysteine-S-conjugate beta-lyase / glutamine---phenylpyruvate transaminase [EC:2.6.1.7 4.4.1.13 2.6.1.64]
C    comp136360_c0_seq6|cysteine; <a href="/dbget-bin/www_bget?ko:K00816">K00816</a>  CCBL; kynurenine---oxoglutarate transaminase / cysteine-S-conjugate beta-lyase / glutamine---phenylpyruvate transaminase [EC:2.6.1.7 4.4.1.13 2.6.1.64]
C    comp145348_c3_seq11|kynurenine--oxoglutarate; <a href="/dbget-bin/www_bget?ko:K00816">K00816</a>  CCBL; kynurenine---oxoglutarate transaminase / cysteine-S-conjugate beta-lyase / glutamine---phenylpyruvate transaminase [EC:2.6.1.7 4.4.1.13 2.6.1.64]
C    comp145348_c3_seq20|kynurenine--oxoglutarate; <a href="/dbget-bin/www_bget?ko:K00816">K00816</a>  CCBL; kynurenine---oxoglutarate transaminase / cysteine-S-conjugate beta-lyase / glutamine---phenylpyruvate transaminase [EC:2.6.1.7 4.4.1.13 2.6.1.64]
C    comp145348_c3_seq23|kynurenine--oxoglutarate; <a href="/dbget-bin/www_bget?ko:K00816">K00816</a>  CCBL; kynurenine---oxoglutarate transaminase / cysteine-S-conjugate beta-lyase / glutamine---phenylpyruvate transaminase [EC:2.6.1.7 4.4.1.13 2.6.1.64]
B  Class II
C    comp127481_c0_seq1|2-amino-3-ketobutyrate; <a href="/dbget-bin/www_bget?ko:K00639">K00639</a>  kbl, GCAT; glycine C-acetyltransferase [EC:2.3.1.29]
C    comp140324_c2_seq7|5-aminolevulinate; <a href="/dbget-bin/www_bget?ko:K00643">K00643</a>  E2.3.1.37, ALAS; 5-aminolevulinate synthase [EC:2.3.1.37]
C    comp145305_c1_seq5|5-aminolevulinate; <a href="/dbget-bin/www_bget?ko:K00643">K00643</a>  E2.3.1.37, ALAS; 5-aminolevulinate synthase [EC:2.3.1.37]
C    comp145305_c1_seq10|5-aminolevulinate; <a href="/dbget-bin/www_bget?ko:K00643">K00643</a>  E2.3.1.37, ALAS; 5-aminolevulinate synthase [EC:2.3.1.37]
C    comp145305_c1_seq17|5-aminolevulinate; <a href="/dbget-bin/www_bget?ko:K00643">K00643</a>  E2.3.1.37, ALAS; 5-aminolevulinate synthase [EC:2.3.1.37]
C    comp145305_c1_seq28|5-aminolevulinate; <a href="/dbget-bin/www_bget?ko:K00643">K00643</a>  E2.3.1.37, ALAS; 5-aminolevulinate synthase [EC:2.3.1.37]
C    comp132436_c1_seq1|serine; <a href="/dbget-bin/www_bget?ko:K00654">K00654</a>  E2.3.1.50; serine palmitoyltransferase [EC:2.3.1.50]
C    comp132436_c1_seq4|serine; <a href="/dbget-bin/www_bget?ko:K00654">K00654</a>  E2.3.1.50; serine palmitoyltransferase [EC:2.3.1.50]
C    comp138746_c11_seq4|serine; <a href="/dbget-bin/www_bget?ko:K00654">K00654</a>  E2.3.1.50; serine palmitoyltransferase [EC:2.3.1.50]
C    comp138746_c11_seq9|serine; <a href="/dbget-bin/www_bget?ko:K00654">K00654</a>  E2.3.1.50; serine palmitoyltransferase [EC:2.3.1.50]
B  Class III
C    comp134824_c0_seq3|alanine--glyoxylate; <a href="/dbget-bin/www_bget?ko:K00827">K00827</a>  AGXT2; alanine-glyoxylate transaminase / (R)-3-amino-2-methylpropionate-pyruvate transaminase [EC:2.6.1.44 2.6.1.40]
C    comp142025_c1_seq2|alanine-glyoxylate; <a href="/dbget-bin/www_bget?ko:K14286">K14286</a>  AGXT2L; alanine-glyoxylate aminotransferase 2-like [EC:2.6.1.-]
C    comp142025_c1_seq9|alanine-glyoxylate; <a href="/dbget-bin/www_bget?ko:K14286">K14286</a>  AGXT2L; alanine-glyoxylate aminotransferase 2-like [EC:2.6.1.-]
C    comp144355_c0_seq3|ornithine; <a href="/dbget-bin/www_bget?ko:K00819">K00819</a>  E2.6.1.13, rocD; ornithine--oxo-acid transaminase [EC:2.6.1.13]
C    comp144355_c0_seq10|ornithine; <a href="/dbget-bin/www_bget?ko:K00819">K00819</a>  E2.6.1.13, rocD; ornithine--oxo-acid transaminase [EC:2.6.1.13]
C    comp141998_c3_seq3|4-aminobutyrate; <a href="/dbget-bin/www_bget?ko:K13524">K13524</a>  ABAT; 4-aminobutyrate aminotransferase / (S)-3-amino-2-methylpropionate transaminase [EC:2.6.1.19 2.6.1.22]
B  Class IV
C    comp139086_c1_seq2|branched; <a href="/dbget-bin/www_bget?ko:K00826">K00826</a>  E2.6.1.42, ilvE; branched-chain amino acid aminotransferase [EC:2.6.1.42]
C    comp139086_c1_seq3|branched; <a href="/dbget-bin/www_bget?ko:K00826">K00826</a>  E2.6.1.42, ilvE; branched-chain amino acid aminotransferase [EC:2.6.1.42]
C    comp139086_c1_seq4|branched; <a href="/dbget-bin/www_bget?ko:K00826">K00826</a>  E2.6.1.42, ilvE; branched-chain amino acid aminotransferase [EC:2.6.1.42]
C    comp139086_c1_seq5|branched; <a href="/dbget-bin/www_bget?ko:K00826">K00826</a>  E2.6.1.42, ilvE; branched-chain amino acid aminotransferase [EC:2.6.1.42]
C    comp139086_c1_seq6|branched; <a href="/dbget-bin/www_bget?ko:K00826">K00826</a>  E2.6.1.42, ilvE; branched-chain amino acid aminotransferase [EC:2.6.1.42]
C    comp139086_c1_seq7|branched; <a href="/dbget-bin/www_bget?ko:K00826">K00826</a>  E2.6.1.42, ilvE; branched-chain amino acid aminotransferase [EC:2.6.1.42]
C    comp140073_c0_seq4|branched-chain-amino-acid; <a href="/dbget-bin/www_bget?ko:K00826">K00826</a>  E2.6.1.42, ilvE; branched-chain amino acid aminotransferase [EC:2.6.1.42]
C    comp140073_c0_seq15|branched-chain-amino-acid; <a href="/dbget-bin/www_bget?ko:K00826">K00826</a>  E2.6.1.42, ilvE; branched-chain amino acid aminotransferase [EC:2.6.1.42]
C    comp140073_c0_seq16|branched-chain-amino-acid; <a href="/dbget-bin/www_bget?ko:K00826">K00826</a>  E2.6.1.42, ilvE; branched-chain amino acid aminotransferase [EC:2.6.1.42]
B  Class V
C    comp132294_c0_seq1|phosphoserine; <a href="/dbget-bin/www_bget?ko:K00831">K00831</a>  serC, PSAT1; phosphoserine aminotransferase [EC:2.6.1.52]
C    comp132294_c0_seq6|phosphoserine; <a href="/dbget-bin/www_bget?ko:K00831">K00831</a>  serC, PSAT1; phosphoserine aminotransferase [EC:2.6.1.52]
C    comp132294_c0_seq8|phosphoserine; <a href="/dbget-bin/www_bget?ko:K00831">K00831</a>  serC, PSAT1; phosphoserine aminotransferase [EC:2.6.1.52]
B  Others
!
#<hr>
#<b>[ <a href="/kegg/brite.html">BRITE</a> | <a href="/kegg/kegg2.html">KEGG2</a> | <a href="/kegg/">KEGG</a> ]</b><br>
#Last updated: May 8, 2012
