# Supplementary material for: Characterization of the transcriptome of fast and slow muscle myotomal fibres in the pacu (Piaractus mesopotamicus)
Source: BMC Genomics. 2015 Mar 14;16(1):182. doi: 10.1186/s12864-015-1423-6 (PMC4372171; doi:10.1186/s12864-015-1423-6)
Supplement: Additional file 2: — KEEG Automatic Annotation Sever results. Hierarchical information of the sequences from annotated transcriptome mapped to the KEGG pathways maps using the automatic annotation tool KAAS [54]. [file 12864_2015_1423_MOESM2_ESM.zip › hier/q01020.keg]

+C	Receptor
#<h2><a href="/kegg/kegg2.html"><img src="/Fig/bget/kegg3.gif" align="middle" border=0></a>&nbsp; Enzyme-linked Receptors</h2>
#<!---
#ENTRY       ko01020
#DEFINITION  Enzyme-linked receptors Pacu_blasted
#--->
!
A<b>Receptor tyrosine kinases</b>
B  RTK class I (EGF receptor family)
C    comp144061_c3_seq2|epidermal; <a href="/dbget-bin/www_bget?ko:K04361">K04361</a>  EGFR, ERBB1; epidermal growth factor receptor [EC:2.7.10.1]
C    comp144061_c3_seq17|epidermal; <a href="/dbget-bin/www_bget?ko:K04361">K04361</a>  EGFR, ERBB1; epidermal growth factor receptor [EC:2.7.10.1]
C    comp144061_c3_seq18|epidermal; <a href="/dbget-bin/www_bget?ko:K04361">K04361</a>  EGFR, ERBB1; epidermal growth factor receptor [EC:2.7.10.1]
C    comp141251_c1_seq14|v-erb-b2; <a href="/dbget-bin/www_bget?ko:K05083">K05083</a>  ERBB2, HER2; receptor tyrosine-protein kinase erbB-2 [EC:2.7.10.1]
C    comp141251_c1_seq16|v-erb-b2; <a href="/dbget-bin/www_bget?ko:K05083">K05083</a>  ERBB2, HER2; receptor tyrosine-protein kinase erbB-2 [EC:2.7.10.1]
C    comp141251_c1_seq28|v-erb-b2; <a href="/dbget-bin/www_bget?ko:K05083">K05083</a>  ERBB2, HER2; receptor tyrosine-protein kinase erbB-2 [EC:2.7.10.1]
C    comp141251_c1_seq42|v-erb-b2; <a href="/dbget-bin/www_bget?ko:K05083">K05083</a>  ERBB2, HER2; receptor tyrosine-protein kinase erbB-2 [EC:2.7.10.1]
C    comp142356_c2_seq2|receptor; <a href="/dbget-bin/www_bget?ko:K05084">K05084</a>  ERBB3, HER3; receptor tyrosine-protein kinase erbB-3 [EC:2.7.10.1]
C    comp142356_c2_seq13|receptor; <a href="/dbget-bin/www_bget?ko:K05084">K05084</a>  ERBB3, HER3; receptor tyrosine-protein kinase erbB-3 [EC:2.7.10.1]
C    comp145298_c0_seq7|receptor; <a href="/dbget-bin/www_bget?ko:K05085">K05085</a>  ERBB4, HER4; receptor tyrosine-protein kinase erbB-4 [EC:2.7.10.1]
C    comp145298_c0_seq17|receptor; <a href="/dbget-bin/www_bget?ko:K05085">K05085</a>  ERBB4, HER4; receptor tyrosine-protein kinase erbB-4 [EC:2.7.10.1]
B  RTK class II (Insulin receptor family)
C    comp143548_c0_seq5|insulin; <a href="/dbget-bin/www_bget?ko:K04527">K04527</a>  INSR; insulin receptor [EC:2.7.10.1]
C    comp143548_c0_seq10|insulin; <a href="/dbget-bin/www_bget?ko:K04527">K04527</a>  INSR; insulin receptor [EC:2.7.10.1]
C    comp144885_c2_seq7|insulin-like; <a href="/dbget-bin/www_bget?ko:K05087">K05087</a>  IGF1R; insulin-like growth factor 1 receptor [EC:2.7.10.1]
C    comp471779_c0_seq1|proto-oncogene; <a href="/dbget-bin/www_bget?ko:K05088">K05088</a>  ROS1; proto-oncogene tyrosine-protein kinase ROS [EC:2.7.10.1]
B  RTK class III (PDGF receptor family)
C    comp139692_c1_seq2|platelet-derived; <a href="/dbget-bin/www_bget?ko:K05089">K05089</a>  PDGFRB; platelet-derived growth factor receptor beta [EC:2.7.10.1]
C    comp139692_c1_seq8|platelet-derived; <a href="/dbget-bin/www_bget?ko:K05089">K05089</a>  PDGFRB; platelet-derived growth factor receptor beta [EC:2.7.10.1]
C    comp142181_c2_seq13|macrophage; <a href="/dbget-bin/www_bget?ko:K05090">K05090</a>  CSF1R, FMS; macrophage colony-stimulating factor 1 receptor [EC:2.7.10.1]
C    comp113795_c0_seq1|kit; <a href="/dbget-bin/www_bget?ko:K05091">K05091</a>  KIT, SCFR; proto-oncogene tyrosine-protein kinase Kit [EC:2.7.10.1]
C    comp142145_c0_seq2|fl; <a href="/dbget-bin/www_bget?ko:K05092">K05092</a>  FLT3, FLK2; fms-related tyrosine kinase 3 [EC:2.7.10.1]
C    comp142145_c0_seq16|fl; <a href="/dbget-bin/www_bget?ko:K05092">K05092</a>  FLT3, FLK2; fms-related tyrosine kinase 3 [EC:2.7.10.1]
B  RTK class IV (FGF receptor family)
C    comp141763_c1_seq6|fgfr2; <a href="/dbget-bin/www_bget?ko:K04362">K04362</a>  FGFR1; fibroblast growth factor receptor 1 [EC:2.7.10.1]
C    comp141763_c1_seq11|fibroblast; <a href="/dbget-bin/www_bget?ko:K05093">K05093</a>  FGFR2; fibroblast growth factor receptor 2 [EC:2.7.10.1]
C    comp141763_c1_seq12|fibroblast; <a href="/dbget-bin/www_bget?ko:K05095">K05095</a>  FGFR4; fibroblast growth factor receptor 4 [EC:2.7.10.1]
B  RTK class V (VEGF receptor family)
C    comp140916_c12_seq2|vascular; <a href="/dbget-bin/www_bget?ko:K05096">K05096</a>  FLT1, VEGFR1; FMS-like tyrosine kinase 1 [EC:2.7.10.1]
C    comp140916_c12_seq11|vascular; <a href="/dbget-bin/www_bget?ko:K05096">K05096</a>  FLT1, VEGFR1; FMS-like tyrosine kinase 1 [EC:2.7.10.1]
C    comp140916_c12_seq17|vascular; <a href="/dbget-bin/www_bget?ko:K05096">K05096</a>  FLT1, VEGFR1; FMS-like tyrosine kinase 1 [EC:2.7.10.1]
C    comp140916_c12_seq19|vascular; <a href="/dbget-bin/www_bget?ko:K05096">K05096</a>  FLT1, VEGFR1; FMS-like tyrosine kinase 1 [EC:2.7.10.1]
C    comp145559_c0_seq4|vascular; <a href="/dbget-bin/www_bget?ko:K05096">K05096</a>  FLT1, VEGFR1; FMS-like tyrosine kinase 1 [EC:2.7.10.1]
C    comp145559_c0_seq12|vascular; <a href="/dbget-bin/www_bget?ko:K05096">K05096</a>  FLT1, VEGFR1; FMS-like tyrosine kinase 1 [EC:2.7.10.1]
C    comp145559_c0_seq27|vascular; <a href="/dbget-bin/www_bget?ko:K05096">K05096</a>  FLT1, VEGFR1; FMS-like tyrosine kinase 1 [EC:2.7.10.1]
C    comp142917_c3_seq15|vascular; <a href="/dbget-bin/www_bget?ko:K05097">K05097</a>  FLT4, VEGFR3; FMS-like tyrosine kinase 4 [EC:2.7.10.1]
C    comp142917_c3_seq23|vascular; <a href="/dbget-bin/www_bget?ko:K05097">K05097</a>  FLT4, VEGFR3; FMS-like tyrosine kinase 4 [EC:2.7.10.1]
C    comp142917_c3_seq55; <a href="/dbget-bin/www_bget?ko:K05097">K05097</a>  FLT4, VEGFR3; FMS-like tyrosine kinase 4 [EC:2.7.10.1]
C    comp137772_c0_seq6|vascular; <a href="/dbget-bin/www_bget?ko:K05098">K05098</a>  KDR, VEGFR2; kinase insert domain protein receptor [EC:2.7.10.1]
B  RTK class VI (HGF receptor family)
C    comp136801_c0_seq2|met; <a href="/dbget-bin/www_bget?ko:K05099">K05099</a>  MET, HGFR; proto-oncogene tyrosine-protein kinase Met [EC:2.7.10.1]
C    comp48429_c0_seq1|macrophage-stimulating; <a href="/dbget-bin/www_bget?ko:K05100">K05100</a>  MST1R, RON; macrophage-stimulating 1 receptor [EC:2.7.10.1]
C    comp129372_c0_seq1|macrophage-stimulating; <a href="/dbget-bin/www_bget?ko:K05100">K05100</a>  MST1R, RON; macrophage-stimulating 1 receptor [EC:2.7.10.1]
B  RTK class VII (TRK receptor family)
C    comp129853_c0_seq2|bdnf; <a href="/dbget-bin/www_bget?ko:K04360">K04360</a>  NTRK2, TRKB; neurotrophic tyrosine kinase receptor type 2 [EC:2.7.10.1]
C    comp129853_c0_seq3|bdnf; <a href="/dbget-bin/www_bget?ko:K04360">K04360</a>  NTRK2, TRKB; neurotrophic tyrosine kinase receptor type 2 [EC:2.7.10.1]
C    comp145166_c1_seq17|bdnf; <a href="/dbget-bin/www_bget?ko:K04360">K04360</a>  NTRK2, TRKB; neurotrophic tyrosine kinase receptor type 2 [EC:2.7.10.1]
C    comp145166_c1_seq33|bdnf; <a href="/dbget-bin/www_bget?ko:K04360">K04360</a>  NTRK2, TRKB; neurotrophic tyrosine kinase receptor type 2 [EC:2.7.10.1]
B  RTK class VIII (EPH receptor family)
C    comp145619_c1_seq2|ephrin; <a href="/dbget-bin/www_bget?ko:K05103">K05103</a>  EPHA2, ECK; Eph receptor A2 [EC:2.7.10.1]
C    comp129593_c0_seq3|ephrin; <a href="/dbget-bin/www_bget?ko:K05104">K05104</a>  EPHA3, HEK, TYRO4; Eph receptor A3 [EC:2.7.10.1]
C    comp129593_c0_seq2|ephrin; <a href="/dbget-bin/www_bget?ko:K05105">K05105</a>  EPHA4, SEK, TYRO1; Eph receptor A4 [EC:2.7.10.1]
C    comp129593_c0_seq5|ephrin; <a href="/dbget-bin/www_bget?ko:K05105">K05105</a>  EPHA4, SEK, TYRO1; Eph receptor A4 [EC:2.7.10.1]
C    comp124339_c0_seq2|ephrin; <a href="/dbget-bin/www_bget?ko:K05106">K05106</a>  EPHA5, EHK1, TYRO4; Eph receptor A5 [EC:2.7.10.1]
C    comp141703_c0_seq2|ephrin; <a href="/dbget-bin/www_bget?ko:K05112">K05112</a>  EPHB3, HEK2, ETK2; Eph receptor B3 [EC:2.7.10.1]
C    comp141703_c0_seq5|ephrin; <a href="/dbget-bin/www_bget?ko:K05112">K05112</a>  EPHB3, HEK2, ETK2; Eph receptor B3 [EC:2.7.10.1]
C    comp141703_c0_seq8|ephrin; <a href="/dbget-bin/www_bget?ko:K05112">K05112</a>  EPHB3, HEK2, ETK2; Eph receptor B3 [EC:2.7.10.1]
C    comp141703_c0_seq15|ephrin; <a href="/dbget-bin/www_bget?ko:K05112">K05112</a>  EPHB3, HEK2, ETK2; Eph receptor B3 [EC:2.7.10.1]
C    comp141703_c0_seq16|ephrin; <a href="/dbget-bin/www_bget?ko:K05112">K05112</a>  EPHB3, HEK2, ETK2; Eph receptor B3 [EC:2.7.10.1]
C    comp141703_c0_seq22|ephrin; <a href="/dbget-bin/www_bget?ko:K05112">K05112</a>  EPHB3, HEK2, ETK2; Eph receptor B3 [EC:2.7.10.1]
B  RTK class IX (AXL receptor family)
C    comp138144_c0_seq7|axl; <a href="/dbget-bin/www_bget?ko:K05115">K05115</a>  AXL, UFO; AXL receptor tyrosine kinase [EC:2.7.10.1]
C    comp138144_c0_seq13|axl; <a href="/dbget-bin/www_bget?ko:K05115">K05115</a>  AXL, UFO; AXL receptor tyrosine kinase [EC:2.7.10.1]
C    comp135145_c0_seq8|tyrosine-protein; <a href="/dbget-bin/www_bget?ko:K05116">K05116</a>  TYRO3, RSE; TYRO3 protein tyrosine kinase 3 [EC:2.7.10.1]
C    comp137888_c1_seq11|tyrosine-protein; <a href="/dbget-bin/www_bget?ko:K05117">K05117</a>  MERTK, MER; c-mer proto-oncogene tyrosine kinase [EC:2.7.10.1]
B  RTK class X (LTK receptor family)
C    comp73834_c0_seq1|alk; <a href="/dbget-bin/www_bget?ko:K05119">K05119</a>  ALK; anaplastic lymphoma kinase [EC:2.7.10.1]
C    comp607418_c0_seq1|achain; <a href="/dbget-bin/www_bget?ko:K05119">K05119</a>  ALK; anaplastic lymphoma kinase [EC:2.7.10.1]
B  RTK class XI (TIE receptor family)
C    comp142175_c2_seq1|tyrosine-protein; <a href="/dbget-bin/www_bget?ko:K05120">K05120</a>  TIE1; tyrosine kinase receptor 1 [EC:2.7.10.1]
C    comp142175_c2_seq74|tyrosine-protein; <a href="/dbget-bin/www_bget?ko:K05120">K05120</a>  TIE1; tyrosine kinase receptor 1 [EC:2.7.10.1]
C    comp141446_c0_seq1|angiopoietin-1; <a href="/dbget-bin/www_bget?ko:K05121">K05121</a>  TEK, TIE2; endothelial-specific receptor tyrosine kinase [EC:2.7.10.1]
C    comp141446_c0_seq5|angiopoietin-1; <a href="/dbget-bin/www_bget?ko:K05121">K05121</a>  TEK, TIE2; endothelial-specific receptor tyrosine kinase [EC:2.7.10.1]
B  RTK class XII (ROR receptor family)
C    comp134189_c0_seq1|tyrosine-protein; <a href="/dbget-bin/www_bget?ko:K05122">K05122</a>  ROR1, NTRKR1; receptor tyrosine kinase-like orphan receptor 1 [EC:2.7.10.1]
C    comp129439_c0_seq1|tyrosine-protein; <a href="/dbget-bin/www_bget?ko:K05123">K05123</a>  ROR2, NTRKR2; receptor tyrosine kinase-like orphan receptor 2 [EC:2.7.10.1]
B  RTK class XIII (DDR receptor family)
C    comp142967_c1_seq1|discoidin; <a href="/dbget-bin/www_bget?ko:K05124">K05124</a>  DDR1, NEP; discoidin domain receptor family member 1 [EC:2.7.10.1]
C    comp136056_c1_seq3|discoidin; <a href="/dbget-bin/www_bget?ko:K05125">K05125</a>  DDR2, TKT; discoidin domain receptor family member 2 [EC:2.7.10.1]
C    comp136056_c1_seq4|discoidin; <a href="/dbget-bin/www_bget?ko:K05125">K05125</a>  DDR2, TKT; discoidin domain receptor family member 2 [EC:2.7.10.1]
C    comp139515_c0_seq12|discoidin; <a href="/dbget-bin/www_bget?ko:K05125">K05125</a>  DDR2, TKT; discoidin domain receptor family member 2 [EC:2.7.10.1]
B  RTK class XIV (RET receptor family)
C    comp100391_c0_seq1|proto-oncogene; <a href="/dbget-bin/www_bget?ko:K05126">K05126</a>  RET; proto-oncogene tyrosine-protein kinase Ret [EC:2.7.10.1]
B  RTK class XV (KLG receptor family)
C    comp135201_c0_seq5|inactive; <a href="/dbget-bin/www_bget?ko:K05127">K05127</a>  PTK7, CCK4; PTK7 protein tyrosine kinase 7 [EC:2.7.10.1]
C    comp136425_c0_seq3|ptk7; <a href="/dbget-bin/www_bget?ko:K05127">K05127</a>  PTK7, CCK4; PTK7 protein tyrosine kinase 7 [EC:2.7.10.1]
B  RTK class XVI (RYK receptor family)
C    comp137447_c0_seq1|tyrosine-protein; <a href="/dbget-bin/www_bget?ko:K05128">K05128</a>  RYK; RYK receptor-like tyrosine kinase [EC:2.7.10.1]
C    comp137447_c0_seq2|tyrosine-protein; <a href="/dbget-bin/www_bget?ko:K05128">K05128</a>  RYK; RYK receptor-like tyrosine kinase [EC:2.7.10.1]
C    comp137447_c0_seq6|tyrosine-protein; <a href="/dbget-bin/www_bget?ko:K05128">K05128</a>  RYK; RYK receptor-like tyrosine kinase [EC:2.7.10.1]
C    comp137447_c0_seq7|tyrosine-protein; <a href="/dbget-bin/www_bget?ko:K05128">K05128</a>  RYK; RYK receptor-like tyrosine kinase [EC:2.7.10.1]
C    comp137447_c0_seq10|tyrosine-protein; <a href="/dbget-bin/www_bget?ko:K05128">K05128</a>  RYK; RYK receptor-like tyrosine kinase [EC:2.7.10.1]
C    comp137447_c0_seq11|ryk; <a href="/dbget-bin/www_bget?ko:K05128">K05128</a>  RYK; RYK receptor-like tyrosine kinase [EC:2.7.10.1]
C    comp137447_c0_seq12|tyrosine-protein; <a href="/dbget-bin/www_bget?ko:K05128">K05128</a>  RYK; RYK receptor-like tyrosine kinase [EC:2.7.10.1]
C    comp137447_c0_seq17|tyrosine-protein; <a href="/dbget-bin/www_bget?ko:K05128">K05128</a>  RYK; RYK receptor-like tyrosine kinase [EC:2.7.10.1]
B  RTK class XVII (MuSK receptor family)
C    comp137109_c1_seq1|skeletal; <a href="/dbget-bin/www_bget?ko:K05129">K05129</a>  MUSK; muscle, skeletal, receptor tyrosine kinase [EC:2.7.10.1]
C    comp145106_c1_seq7|skeletal; <a href="/dbget-bin/www_bget?ko:K05129">K05129</a>  MUSK; muscle, skeletal, receptor tyrosine kinase [EC:2.7.10.1]
C    comp145106_c1_seq10|skeletal; <a href="/dbget-bin/www_bget?ko:K05129">K05129</a>  MUSK; muscle, skeletal, receptor tyrosine kinase [EC:2.7.10.1]
C    comp145106_c1_seq23|skeletal; <a href="/dbget-bin/www_bget?ko:K05129">K05129</a>  MUSK; muscle, skeletal, receptor tyrosine kinase [EC:2.7.10.1]
C    comp145106_c1_seq27|skeletal; <a href="/dbget-bin/www_bget?ko:K05129">K05129</a>  MUSK; muscle, skeletal, receptor tyrosine kinase [EC:2.7.10.1]
C    comp145106_c1_seq28|skeletal; <a href="/dbget-bin/www_bget?ko:K05129">K05129</a>  MUSK; muscle, skeletal, receptor tyrosine kinase [EC:2.7.10.1]
C    comp145106_c1_seq30|skeletal; <a href="/dbget-bin/www_bget?ko:K05129">K05129</a>  MUSK; muscle, skeletal, receptor tyrosine kinase [EC:2.7.10.1]
C    comp145106_c1_seq35|skeletal; <a href="/dbget-bin/www_bget?ko:K05129">K05129</a>  MUSK; muscle, skeletal, receptor tyrosine kinase [EC:2.7.10.1]
C    comp145106_c1_seq37|skeletal; <a href="/dbget-bin/www_bget?ko:K05129">K05129</a>  MUSK; muscle, skeletal, receptor tyrosine kinase [EC:2.7.10.1]
C    comp145106_c1_seq39|skeletal; <a href="/dbget-bin/www_bget?ko:K05129">K05129</a>  MUSK; muscle, skeletal, receptor tyrosine kinase [EC:2.7.10.1]
C    comp145106_c1_seq41|skeletal; <a href="/dbget-bin/www_bget?ko:K05129">K05129</a>  MUSK; muscle, skeletal, receptor tyrosine kinase [EC:2.7.10.1]
C    comp145106_c1_seq47|skeletal; <a href="/dbget-bin/www_bget?ko:K05129">K05129</a>  MUSK; muscle, skeletal, receptor tyrosine kinase [EC:2.7.10.1]
#
A<b>Receptor serine/threonine kinases</b>
B  Type I TGF-beta receptor
C    comp139782_c9_seq1|transforming; <a href="/dbget-bin/www_bget?ko:K04674">K04674</a>  TGFBR1, ALK5; TGF-beta receptor type-1 [EC:2.7.11.30]
C    comp145060_c0_seq5|bone; <a href="/dbget-bin/www_bget?ko:K04673">K04673</a>  BMPR1A, ALK3; bone morphogenetic protein receptor type-1A [EC:2.7.11.30]
C    comp145060_c0_seq68|bone; <a href="/dbget-bin/www_bget?ko:K04673">K04673</a>  BMPR1A, ALK3; bone morphogenetic protein receptor type-1A [EC:2.7.11.30]
C    comp139495_c2_seq8|bone; <a href="/dbget-bin/www_bget?ko:K13578">K13578</a>  BMPR1B, ALK6; bone morphogenetic protein receptor type-1B [EC:2.7.11.30]
C    comp139495_c2_seq12|bone; <a href="/dbget-bin/www_bget?ko:K13578">K13578</a>  BMPR1B, ALK6; bone morphogenetic protein receptor type-1B [EC:2.7.11.30]
C    comp139495_c2_seq21|bone; <a href="/dbget-bin/www_bget?ko:K13578">K13578</a>  BMPR1B, ALK6; bone morphogenetic protein receptor type-1B [EC:2.7.11.30]
C    comp139495_c2_seq27|bone; <a href="/dbget-bin/www_bget?ko:K13578">K13578</a>  BMPR1B, ALK6; bone morphogenetic protein receptor type-1B [EC:2.7.11.30]
C    comp143068_c1_seq2|activin; <a href="/dbget-bin/www_bget?ko:K04675">K04675</a>  ACVR1, ALK2; activin receptor type-1 [EC:2.7.11.30]
C    comp143068_c1_seq6|activin; <a href="/dbget-bin/www_bget?ko:K04675">K04675</a>  ACVR1, ALK2; activin receptor type-1 [EC:2.7.11.30]
C    comp143068_c1_seq9|activin; <a href="/dbget-bin/www_bget?ko:K04675">K04675</a>  ACVR1, ALK2; activin receptor type-1 [EC:2.7.11.30]
C    comp143068_c1_seq17|activin; <a href="/dbget-bin/www_bget?ko:K04675">K04675</a>  ACVR1, ALK2; activin receptor type-1 [EC:2.7.11.30]
C    comp143068_c1_seq21|activin; <a href="/dbget-bin/www_bget?ko:K04675">K04675</a>  ACVR1, ALK2; activin receptor type-1 [EC:2.7.11.30]
C    comp142214_c0_seq1|serine; <a href="/dbget-bin/www_bget?ko:K13567">K13567</a>  ACVR1B, ALK4; activin receptor type-1B [EC:2.7.11.30]
C    comp142214_c0_seq2|serine; <a href="/dbget-bin/www_bget?ko:K13567">K13567</a>  ACVR1B, ALK4; activin receptor type-1B [EC:2.7.11.30]
C    comp142214_c0_seq3|serine; <a href="/dbget-bin/www_bget?ko:K13567">K13567</a>  ACVR1B, ALK4; activin receptor type-1B [EC:2.7.11.30]
C    comp142214_c0_seq5|serine; <a href="/dbget-bin/www_bget?ko:K13567">K13567</a>  ACVR1B, ALK4; activin receptor type-1B [EC:2.7.11.30]
C    comp142214_c0_seq12|serine; <a href="/dbget-bin/www_bget?ko:K13567">K13567</a>  ACVR1B, ALK4; activin receptor type-1B [EC:2.7.11.30]
C    comp142214_c0_seq13|serine; <a href="/dbget-bin/www_bget?ko:K13567">K13567</a>  ACVR1B, ALK4; activin receptor type-1B [EC:2.7.11.30]
C    comp142214_c0_seq14|serine; <a href="/dbget-bin/www_bget?ko:K13567">K13567</a>  ACVR1B, ALK4; activin receptor type-1B [EC:2.7.11.30]
C    comp142214_c0_seq19|serine; <a href="/dbget-bin/www_bget?ko:K13567">K13567</a>  ACVR1B, ALK4; activin receptor type-1B [EC:2.7.11.30]
C    comp142214_c0_seq21|serine; <a href="/dbget-bin/www_bget?ko:K13567">K13567</a>  ACVR1B, ALK4; activin receptor type-1B [EC:2.7.11.30]
C    comp142214_c0_seq24|serine; <a href="/dbget-bin/www_bget?ko:K13567">K13567</a>  ACVR1B, ALK4; activin receptor type-1B [EC:2.7.11.30]
C    comp142214_c0_seq25|serine; <a href="/dbget-bin/www_bget?ko:K13567">K13567</a>  ACVR1B, ALK4; activin receptor type-1B [EC:2.7.11.30]
C    comp142214_c0_seq28|serine; <a href="/dbget-bin/www_bget?ko:K13567">K13567</a>  ACVR1B, ALK4; activin receptor type-1B [EC:2.7.11.30]
C    comp142214_c0_seq31|serine; <a href="/dbget-bin/www_bget?ko:K13567">K13567</a>  ACVR1B, ALK4; activin receptor type-1B [EC:2.7.11.30]
C    comp142214_c0_seq34|serine; <a href="/dbget-bin/www_bget?ko:K13567">K13567</a>  ACVR1B, ALK4; activin receptor type-1B [EC:2.7.11.30]
C    comp142214_c0_seq38|serine; <a href="/dbget-bin/www_bget?ko:K13567">K13567</a>  ACVR1B, ALK4; activin receptor type-1B [EC:2.7.11.30]
C    comp142214_c0_seq39|serine; <a href="/dbget-bin/www_bget?ko:K13567">K13567</a>  ACVR1B, ALK4; activin receptor type-1B [EC:2.7.11.30]
C    comp142214_c0_seq40|serine; <a href="/dbget-bin/www_bget?ko:K13567">K13567</a>  ACVR1B, ALK4; activin receptor type-1B [EC:2.7.11.30]
C    comp142214_c0_seq45|serine; <a href="/dbget-bin/www_bget?ko:K13567">K13567</a>  ACVR1B, ALK4; activin receptor type-1B [EC:2.7.11.30]
C    comp142214_c0_seq49|serine; <a href="/dbget-bin/www_bget?ko:K13567">K13567</a>  ACVR1B, ALK4; activin receptor type-1B [EC:2.7.11.30]
C    comp142214_c0_seq51|serine; <a href="/dbget-bin/www_bget?ko:K13567">K13567</a>  ACVR1B, ALK4; activin receptor type-1B [EC:2.7.11.30]
C    comp142214_c0_seq52|serine; <a href="/dbget-bin/www_bget?ko:K13567">K13567</a>  ACVR1B, ALK4; activin receptor type-1B [EC:2.7.11.30]
C    comp142214_c0_seq56|serine; <a href="/dbget-bin/www_bget?ko:K13567">K13567</a>  ACVR1B, ALK4; activin receptor type-1B [EC:2.7.11.30]
C    comp142214_c0_seq61|serine; <a href="/dbget-bin/www_bget?ko:K13567">K13567</a>  ACVR1B, ALK4; activin receptor type-1B [EC:2.7.11.30]
C    comp142214_c0_seq64|serine; <a href="/dbget-bin/www_bget?ko:K13567">K13567</a>  ACVR1B, ALK4; activin receptor type-1B [EC:2.7.11.30]
C    comp142214_c0_seq65|serine; <a href="/dbget-bin/www_bget?ko:K13567">K13567</a>  ACVR1B, ALK4; activin receptor type-1B [EC:2.7.11.30]
C    comp142214_c0_seq69|serine; <a href="/dbget-bin/www_bget?ko:K13567">K13567</a>  ACVR1B, ALK4; activin receptor type-1B [EC:2.7.11.30]
C    comp142214_c0_seq71|serine; <a href="/dbget-bin/www_bget?ko:K13567">K13567</a>  ACVR1B, ALK4; activin receptor type-1B [EC:2.7.11.30]
C    comp142214_c0_seq77|serine; <a href="/dbget-bin/www_bget?ko:K13567">K13567</a>  ACVR1B, ALK4; activin receptor type-1B [EC:2.7.11.30]
C    comp142214_c0_seq81|serine; <a href="/dbget-bin/www_bget?ko:K13567">K13567</a>  ACVR1B, ALK4; activin receptor type-1B [EC:2.7.11.30]
C    comp142214_c0_seq83|serine; <a href="/dbget-bin/www_bget?ko:K13567">K13567</a>  ACVR1B, ALK4; activin receptor type-1B [EC:2.7.11.30]
C    comp142214_c0_seq84|serine; <a href="/dbget-bin/www_bget?ko:K13567">K13567</a>  ACVR1B, ALK4; activin receptor type-1B [EC:2.7.11.30]
C    comp142214_c0_seq89|serine; <a href="/dbget-bin/www_bget?ko:K13567">K13567</a>  ACVR1B, ALK4; activin receptor type-1B [EC:2.7.11.30]
B  Type II TGF-beta receptor
C    comp121416_c0_seq1|activin; <a href="/dbget-bin/www_bget?ko:K04670">K04670</a>  ACVR2A; activin receptor type-2A [EC:2.7.11.30]
C    comp128498_c0_seq2|activin; <a href="/dbget-bin/www_bget?ko:K13596">K13596</a>  ACVR2B; activin receptor type-2B [EC:2.7.11.30]
C    comp127628_c0_seq1|tgf-beta; <a href="/dbget-bin/www_bget?ko:K04388">K04388</a>  TGFBR2; TGF-beta receptor type-2 [EC:2.7.11.30]
C    comp127628_c0_seq2|tgf-beta; <a href="/dbget-bin/www_bget?ko:K04388">K04388</a>  TGFBR2; TGF-beta receptor type-2 [EC:2.7.11.30]
C    comp139181_c1_seq2|tgf-beta; <a href="/dbget-bin/www_bget?ko:K04388">K04388</a>  TGFBR2; TGF-beta receptor type-2 [EC:2.7.11.30]
C    comp139181_c1_seq12|tgf-beta; <a href="/dbget-bin/www_bget?ko:K04388">K04388</a>  TGFBR2; TGF-beta receptor type-2 [EC:2.7.11.30]
C    comp139181_c1_seq16|tgf-beta; <a href="/dbget-bin/www_bget?ko:K04388">K04388</a>  TGFBR2; TGF-beta receptor type-2 [EC:2.7.11.30]
C    comp139181_c1_seq17|tgf-beta; <a href="/dbget-bin/www_bget?ko:K04388">K04388</a>  TGFBR2; TGF-beta receptor type-2 [EC:2.7.11.30]
C    comp139181_c1_seq21|tgf-beta; <a href="/dbget-bin/www_bget?ko:K04388">K04388</a>  TGFBR2; TGF-beta receptor type-2 [EC:2.7.11.30]
C    comp139181_c1_seq30|tgf-beta; <a href="/dbget-bin/www_bget?ko:K04388">K04388</a>  TGFBR2; TGF-beta receptor type-2 [EC:2.7.11.30]
C    comp139181_c1_seq41|tgf-beta; <a href="/dbget-bin/www_bget?ko:K04388">K04388</a>  TGFBR2; TGF-beta receptor type-2 [EC:2.7.11.30]
C    comp139181_c1_seq42|tgf-beta; <a href="/dbget-bin/www_bget?ko:K04388">K04388</a>  TGFBR2; TGF-beta receptor type-2 [EC:2.7.11.30]
C    comp138576_c5_seq3|bone; <a href="/dbget-bin/www_bget?ko:K04671">K04671</a>  BMPR2; bone morphogenetic protein receptor type-2 [EC:2.7.11.30]
C    comp140385_c1_seq12|bone; <a href="/dbget-bin/www_bget?ko:K04671">K04671</a>  BMPR2; bone morphogenetic protein receptor type-2 [EC:2.7.11.30]
C    comp140385_c1_seq14|bone; <a href="/dbget-bin/www_bget?ko:K04671">K04671</a>  BMPR2; bone morphogenetic protein receptor type-2 [EC:2.7.11.30]
!
#<hr>
#<b>[ <a href="/kegg/brite.html">BRITE</a> | <a href="/kegg/kegg2.html">KEGG2</a> | <a href="/kegg/">KEGG</a> ]</b><br>
#Last updated: February 28, 2013
