# Supplementary material for: Characterization of the transcriptome of fast and slow muscle myotomal fibres in the pacu (Piaractus mesopotamicus)
Source: BMC Genomics. 2015 Mar 14;16(1):182. doi: 10.1186/s12864-015-1423-6 (PMC4372171; doi:10.1186/s12864-015-1423-6)
Supplement: Additional file 2: — KEEG Automatic Annotation Sever results. Hierarchical information of the sequences from annotated transcriptome mapped to the KEGG pathways maps using the automatic annotation tool KAAS [54]. [file 12864_2015_1423_MOESM2_ESM.zip › hier/q02001.keg]

+B
#<h2><a href="/kegg/kegg2.html"><img src="/Fig/bget/kegg3.gif" align="middle" border=0></a> &nbsp; Solute Carrier Family</h2>
#<!---
#ENTRY       ko02001
#NAME        Solute carrier family
#DEFINITION  Transporters Pacu_blasted
#--->
!
ASLC1: High-affinity glutamate and neutral amino acid transporter
B  comp137186_c0_seq1|solute; <a href="/dbget-bin/www_bget?ko:K05614">K05614</a>  SLC1A3, EAAT1; solute carrier family 1 (glial high affinity glutamate transporter), member 3
B  comp137186_c0_seq16|solute; <a href="/dbget-bin/www_bget?ko:K05614">K05614</a>  SLC1A3, EAAT1; solute carrier family 1 (glial high affinity glutamate transporter), member 3
B  comp141628_c6_seq24|neutral; <a href="/dbget-bin/www_bget?ko:K05615">K05615</a>  SLC1A4, SATT; solute carrier family 1 (glutamate/neutral amino acid transporter), member 4
B  comp141628_c6_seq10|solute; <a href="/dbget-bin/www_bget?ko:K05616">K05616</a>  SLC1A5; solute carrier family 1 (neutral amino acid transporter), member 5
B  comp141628_c6_seq11|neutral; <a href="/dbget-bin/www_bget?ko:K05616">K05616</a>  SLC1A5; solute carrier family 1 (neutral amino acid transporter), member 5
B  comp141628_c6_seq14|neutral; <a href="/dbget-bin/www_bget?ko:K05616">K05616</a>  SLC1A5; solute carrier family 1 (neutral amino acid transporter), member 5
B  comp141628_c6_seq18|solute; <a href="/dbget-bin/www_bget?ko:K05616">K05616</a>  SLC1A5; solute carrier family 1 (neutral amino acid transporter), member 5
B  comp137186_c0_seq12|excitatory; <a href="/dbget-bin/www_bget?ko:K05617">K05617</a>  SLC1A6, EAAT4; solute carrier family 1 (high affinity aspartate/glutamate transporter), member 6
B  comp137186_c0_seq13|excitatory; <a href="/dbget-bin/www_bget?ko:K05617">K05617</a>  SLC1A6, EAAT4; solute carrier family 1 (high affinity aspartate/glutamate transporter), member 6
#
ASLC2: Facilitative GLUT transporter
B  comp142471_c0_seq11|solute; <a href="/dbget-bin/www_bget?ko:K07299">K07299</a>  SLC2A1, GLUT1; MFS transporter, SP family, solute carrier family 2 (facilitated glucose transporter), member 1
B  comp142471_c0_seq12|solute; <a href="/dbget-bin/www_bget?ko:K07299">K07299</a>  SLC2A1, GLUT1; MFS transporter, SP family, solute carrier family 2 (facilitated glucose transporter), member 1
B  comp137454_c0_seq3|solute; <a href="/dbget-bin/www_bget?ko:K08142">K08142</a>  SLC2A3, GLUT3; MFS transporter, SP family, solute carrier family 2 (facilitated glucose transporter), member 3
B  comp144793_c0_seq8|solute; <a href="/dbget-bin/www_bget?ko:K07191">K07191</a>  SLC2A4, GLUT4; MFS transporter, SP family, solute carrier family 2 (facilitated glucose transporter), member 4
B  comp105203_c0_seq1|solute; <a href="/dbget-bin/www_bget?ko:K08144">K08144</a>  SLC2A6, GLUT6; MFS transporter, SP family, solute carrier family 2 (facilitated glucose transporter), member 6
B  comp132132_c0_seq1|solute; <a href="/dbget-bin/www_bget?ko:K08147">K08147</a>  SLC2A10, GLUT10; MFS transporter, SP family, solute carrier family 2 (facilitated glucose transporter), member 10
B  comp132132_c0_seq3|solute; <a href="/dbget-bin/www_bget?ko:K08147">K08147</a>  SLC2A10, GLUT10; MFS transporter, SP family, solute carrier family 2 (facilitated glucose transporter), member 10
B  comp141454_c0_seq15|solute; <a href="/dbget-bin/www_bget?ko:K08148">K08148</a>  SLC2A11, GLUT11; MFS transporter, SP family, solute carrier family 2 (facilitated glucose transporter), member 11
B  comp137731_c0_seq2|solute; <a href="/dbget-bin/www_bget?ko:K08149">K08149</a>  SLC2A12, GLUT12; MFS transporter, SP family, solute carrier family 2 (facilitated glucose transporter), member 12
B  comp137731_c0_seq5|solute; <a href="/dbget-bin/www_bget?ko:K08149">K08149</a>  SLC2A12, GLUT12; MFS transporter, SP family, solute carrier family 2 (facilitated glucose transporter), member 12
B  comp143952_c1_seq40|proton; <a href="/dbget-bin/www_bget?ko:K08150">K08150</a>  SLC2A13, ITR; MFS transporter, SP family, solute carrier family 2 (myo-inositol transporter), member 13
B  comp143952_c1_seq62|proton; <a href="/dbget-bin/www_bget?ko:K08150">K08150</a>  SLC2A13, ITR; MFS transporter, SP family, solute carrier family 2 (myo-inositol transporter), member 13
B  comp143952_c1_seq128|proton; <a href="/dbget-bin/www_bget?ko:K08150">K08150</a>  SLC2A13, ITR; MFS transporter, SP family, solute carrier family 2 (myo-inositol transporter), member 13
B  comp143952_c1_seq129|proton; <a href="/dbget-bin/www_bget?ko:K08150">K08150</a>  SLC2A13, ITR; MFS transporter, SP family, solute carrier family 2 (myo-inositol transporter), member 13
#
ASLC3: Heavy subunits of the heteromeric amino acid transporters
B  comp143111_c2_seq30|neutral; <a href="/dbget-bin/www_bget?ko:K14210">K14210</a>  SLC3A1, RBAT; solute carrier family 3 (neutral and basic amino acid transporter), member 1
B  comp143111_c2_seq32|neutral; <a href="/dbget-bin/www_bget?ko:K14210">K14210</a>  SLC3A1, RBAT; solute carrier family 3 (neutral and basic amino acid transporter), member 1
B  comp143111_c2_seq46|neutral; <a href="/dbget-bin/www_bget?ko:K14210">K14210</a>  SLC3A1, RBAT; solute carrier family 3 (neutral and basic amino acid transporter), member 1
B  comp143111_c2_seq47|neutral; <a href="/dbget-bin/www_bget?ko:K14210">K14210</a>  SLC3A1, RBAT; solute carrier family 3 (neutral and basic amino acid transporter), member 1
B  comp143111_c2_seq48|neutral; <a href="/dbget-bin/www_bget?ko:K14210">K14210</a>  SLC3A1, RBAT; solute carrier family 3 (neutral and basic amino acid transporter), member 1
B  comp142208_c1_seq65|4f2; <a href="/dbget-bin/www_bget?ko:K06519">K06519</a>  SLC3A2, MDU1; solute carrier family 3, member 2
B  comp142208_c1_seq82|4f2; <a href="/dbget-bin/www_bget?ko:K06519">K06519</a>  SLC3A2, MDU1; solute carrier family 3, member 2
B  comp143380_c4_seq2|4f2; <a href="/dbget-bin/www_bget?ko:K06519">K06519</a>  SLC3A2, MDU1; solute carrier family 3, member 2
B  comp143380_c4_seq25|4f2; <a href="/dbget-bin/www_bget?ko:K06519">K06519</a>  SLC3A2, MDU1; solute carrier family 3, member 2
B  comp143380_c4_seq29|4f2; <a href="/dbget-bin/www_bget?ko:K06519">K06519</a>  SLC3A2, MDU1; solute carrier family 3, member 2
#
ASLC4: Bicarbonate transporter
B  comp139812_c0_seq1|slc4a2; <a href="/dbget-bin/www_bget?ko:K13856">K13856</a>  SLC4A3, AE3; solute carrier family 4 (anion exchanger), member 3
B  comp139812_c0_seq5|slc4a2; <a href="/dbget-bin/www_bget?ko:K13856">K13856</a>  SLC4A3, AE3; solute carrier family 4 (anion exchanger), member 3
B  comp138797_c6_seq4|sodium; <a href="/dbget-bin/www_bget?ko:K13858">K13858</a>  SLC4A7; solute carrier family 4 (sodium bicarbonate cotransporter), member 7
B  comp138797_c6_seq7|sodium; <a href="/dbget-bin/www_bget?ko:K13858">K13858</a>  SLC4A7; solute carrier family 4 (sodium bicarbonate cotransporter), member 7
B  comp142973_c1_seq1|sodium; <a href="/dbget-bin/www_bget?ko:K13858">K13858</a>  SLC4A7; solute carrier family 4 (sodium bicarbonate cotransporter), member 7
B  comp142973_c1_seq2|sodium; <a href="/dbget-bin/www_bget?ko:K13858">K13858</a>  SLC4A7; solute carrier family 4 (sodium bicarbonate cotransporter), member 7
B  comp142973_c1_seq4|sodium; <a href="/dbget-bin/www_bget?ko:K13858">K13858</a>  SLC4A7; solute carrier family 4 (sodium bicarbonate cotransporter), member 7
B  comp142973_c1_seq5|sodium; <a href="/dbget-bin/www_bget?ko:K13858">K13858</a>  SLC4A7; solute carrier family 4 (sodium bicarbonate cotransporter), member 7
B  comp142973_c1_seq11|sodium; <a href="/dbget-bin/www_bget?ko:K13858">K13858</a>  SLC4A7; solute carrier family 4 (sodium bicarbonate cotransporter), member 7
B  comp142973_c1_seq13|sodium; <a href="/dbget-bin/www_bget?ko:K13858">K13858</a>  SLC4A7; solute carrier family 4 (sodium bicarbonate cotransporter), member 7
B  comp142973_c1_seq23|sodium; <a href="/dbget-bin/www_bget?ko:K13858">K13858</a>  SLC4A7; solute carrier family 4 (sodium bicarbonate cotransporter), member 7
B  comp142973_c1_seq24|sodium; <a href="/dbget-bin/www_bget?ko:K13858">K13858</a>  SLC4A7; solute carrier family 4 (sodium bicarbonate cotransporter), member 7
B  comp142973_c1_seq27|sodium; <a href="/dbget-bin/www_bget?ko:K13858">K13858</a>  SLC4A7; solute carrier family 4 (sodium bicarbonate cotransporter), member 7
B  comp142973_c1_seq33|sodium; <a href="/dbget-bin/www_bget?ko:K13858">K13858</a>  SLC4A7; solute carrier family 4 (sodium bicarbonate cotransporter), member 7
B  comp142973_c1_seq36|sodium; <a href="/dbget-bin/www_bget?ko:K13858">K13858</a>  SLC4A7; solute carrier family 4 (sodium bicarbonate cotransporter), member 7
B  comp142973_c1_seq37|sodium; <a href="/dbget-bin/www_bget?ko:K13858">K13858</a>  SLC4A7; solute carrier family 4 (sodium bicarbonate cotransporter), member 7
B  comp142973_c1_seq40|sodium; <a href="/dbget-bin/www_bget?ko:K13858">K13858</a>  SLC4A7; solute carrier family 4 (sodium bicarbonate cotransporter), member 7
B  comp142973_c1_seq43|sodium; <a href="/dbget-bin/www_bget?ko:K13858">K13858</a>  SLC4A7; solute carrier family 4 (sodium bicarbonate cotransporter), member 7
B  comp134557_c0_seq3|sodium; <a href="/dbget-bin/www_bget?ko:K13862">K13862</a>  SLC4A11, BTR1; solute carrier family 4 (sodium borate transporter), member 11
B  comp134557_c0_seq4|sodium; <a href="/dbget-bin/www_bget?ko:K13862">K13862</a>  SLC4A11, BTR1; solute carrier family 4 (sodium borate transporter), member 11
#
ASLC5: Sodium glucose cotransporter
B  comp145215_c2_seq2|sodium; <a href="/dbget-bin/www_bget?ko:K14383">K14383</a>  SLC5A3, SMIT; solute carrier family 5 (sodium/myo-inositol cotransporter), member 3
B  comp136271_c0_seq1|solute; <a href="/dbget-bin/www_bget?ko:K14386">K14386</a>  SLC5A6, SMVT; solute carrier family 5 (sodium-dependent multivitamin transporter), member 6
B  comp136271_c0_seq2|sodium-dependent; <a href="/dbget-bin/www_bget?ko:K14386">K14386</a>  SLC5A6, SMVT; solute carrier family 5 (sodium-dependent multivitamin transporter), member 6
B  comp142136_c1_seq10|tetratricopeptide; <a href="/dbget-bin/www_bget?ko:K14390">K14390</a>  SLC5A10, SGLT5; solute carrier family 5 (sodium/glucose cotransporter), member 10
B  comp142136_c1_seq16|sodium; <a href="/dbget-bin/www_bget?ko:K14390">K14390</a>  SLC5A10, SGLT5; solute carrier family 5 (sodium/glucose cotransporter), member 10
#
ASLC6: Sodium- and chloride-dependent neurotransmitter transporter
B  comp101408_c0_seq1|sodium-dependent; <a href="/dbget-bin/www_bget?ko:K05037">K05037</a>  SLC6A4; solute carrier family 6 (neurotransmitter transporter, serotonin) member 4
B  comp66404_c0_seq1|sodium-; <a href="/dbget-bin/www_bget?ko:K05038">K05038</a>  SLC6A5S; solute carrier family 6 (neurotransmitter transporter, amino acid) member 5/7/9/14
B  comp137991_c0_seq3|sodium-dependent; <a href="/dbget-bin/www_bget?ko:K05038">K05038</a>  SLC6A5S; solute carrier family 6 (neurotransmitter transporter, amino acid) member 5/7/9/14
B  comp127326_c0_seq2|solute; <a href="/dbget-bin/www_bget?ko:K05039">K05039</a>  SLC6A6S; solute carrier family 6 (neurotransmitter transporter, GABA) member 6/8/11/12/13
B  comp133624_c0_seq1|sodium-; <a href="/dbget-bin/www_bget?ko:K05039">K05039</a>  SLC6A6S; solute carrier family 6 (neurotransmitter transporter, GABA) member 6/8/11/12/13
B  comp133624_c0_seq2|sodium-; <a href="/dbget-bin/www_bget?ko:K05039">K05039</a>  SLC6A6S; solute carrier family 6 (neurotransmitter transporter, GABA) member 6/8/11/12/13
B  comp133624_c0_seq4|sodium-; <a href="/dbget-bin/www_bget?ko:K05039">K05039</a>  SLC6A6S; solute carrier family 6 (neurotransmitter transporter, GABA) member 6/8/11/12/13
B  comp133624_c0_seq7|sodium-; <a href="/dbget-bin/www_bget?ko:K05039">K05039</a>  SLC6A6S; solute carrier family 6 (neurotransmitter transporter, GABA) member 6/8/11/12/13
B  comp137264_c0_seq18|sodium-; <a href="/dbget-bin/www_bget?ko:K05039">K05039</a>  SLC6A6S; solute carrier family 6 (neurotransmitter transporter, GABA) member 6/8/11/12/13
B  comp138902_c6_seq3|sodium-; <a href="/dbget-bin/www_bget?ko:K05039">K05039</a>  SLC6A6S; solute carrier family 6 (neurotransmitter transporter, GABA) member 6/8/11/12/13
B  comp138902_c6_seq4|sodium-; <a href="/dbget-bin/www_bget?ko:K05039">K05039</a>  SLC6A6S; solute carrier family 6 (neurotransmitter transporter, GABA) member 6/8/11/12/13
B  comp138902_c6_seq6|sodium-; <a href="/dbget-bin/www_bget?ko:K05039">K05039</a>  SLC6A6S; solute carrier family 6 (neurotransmitter transporter, GABA) member 6/8/11/12/13
B  comp138902_c6_seq8|sodium-; <a href="/dbget-bin/www_bget?ko:K05039">K05039</a>  SLC6A6S; solute carrier family 6 (neurotransmitter transporter, GABA) member 6/8/11/12/13
B  comp138902_c6_seq10|sodium-; <a href="/dbget-bin/www_bget?ko:K05039">K05039</a>  SLC6A6S; solute carrier family 6 (neurotransmitter transporter, GABA) member 6/8/11/12/13
B  comp138902_c6_seq11|sodium-; <a href="/dbget-bin/www_bget?ko:K05039">K05039</a>  SLC6A6S; solute carrier family 6 (neurotransmitter transporter, GABA) member 6/8/11/12/13
B  comp138902_c6_seq13|sodium-; <a href="/dbget-bin/www_bget?ko:K05039">K05039</a>  SLC6A6S; solute carrier family 6 (neurotransmitter transporter, GABA) member 6/8/11/12/13
B  comp138902_c6_seq15|sodium-; <a href="/dbget-bin/www_bget?ko:K05039">K05039</a>  SLC6A6S; solute carrier family 6 (neurotransmitter transporter, GABA) member 6/8/11/12/13
B  comp138902_c6_seq17|sodium-; <a href="/dbget-bin/www_bget?ko:K05039">K05039</a>  SLC6A6S; solute carrier family 6 (neurotransmitter transporter, GABA) member 6/8/11/12/13
B  comp138902_c6_seq18|sodium-; <a href="/dbget-bin/www_bget?ko:K05039">K05039</a>  SLC6A6S; solute carrier family 6 (neurotransmitter transporter, GABA) member 6/8/11/12/13
B  comp138902_c6_seq19|sodium-; <a href="/dbget-bin/www_bget?ko:K05039">K05039</a>  SLC6A6S; solute carrier family 6 (neurotransmitter transporter, GABA) member 6/8/11/12/13
B  comp138902_c6_seq24|sodium-; <a href="/dbget-bin/www_bget?ko:K05039">K05039</a>  SLC6A6S; solute carrier family 6 (neurotransmitter transporter, GABA) member 6/8/11/12/13
B  comp138902_c6_seq26|sodium-; <a href="/dbget-bin/www_bget?ko:K05039">K05039</a>  SLC6A6S; solute carrier family 6 (neurotransmitter transporter, GABA) member 6/8/11/12/13
B  comp138902_c6_seq32|sodium-; <a href="/dbget-bin/www_bget?ko:K05039">K05039</a>  SLC6A6S; solute carrier family 6 (neurotransmitter transporter, GABA) member 6/8/11/12/13
B  comp138902_c6_seq34|sodium-; <a href="/dbget-bin/www_bget?ko:K05039">K05039</a>  SLC6A6S; solute carrier family 6 (neurotransmitter transporter, GABA) member 6/8/11/12/13
B  comp138902_c6_seq36|sodium-; <a href="/dbget-bin/www_bget?ko:K05039">K05039</a>  SLC6A6S; solute carrier family 6 (neurotransmitter transporter, GABA) member 6/8/11/12/13
B  comp138902_c6_seq42|sodium-; <a href="/dbget-bin/www_bget?ko:K05039">K05039</a>  SLC6A6S; solute carrier family 6 (neurotransmitter transporter, GABA) member 6/8/11/12/13
B  comp138902_c6_seq43|sodium-; <a href="/dbget-bin/www_bget?ko:K05039">K05039</a>  SLC6A6S; solute carrier family 6 (neurotransmitter transporter, GABA) member 6/8/11/12/13
B  comp138902_c6_seq44|sodium-; <a href="/dbget-bin/www_bget?ko:K05039">K05039</a>  SLC6A6S; solute carrier family 6 (neurotransmitter transporter, GABA) member 6/8/11/12/13
B  comp138902_c6_seq49|sodium-; <a href="/dbget-bin/www_bget?ko:K05039">K05039</a>  SLC6A6S; solute carrier family 6 (neurotransmitter transporter, GABA) member 6/8/11/12/13
B  comp140592_c1_seq34|solute; <a href="/dbget-bin/www_bget?ko:K05039">K05039</a>  SLC6A6S; solute carrier family 6 (neurotransmitter transporter, GABA) member 6/8/11/12/13
B  comp144651_c1_seq21|sodium-; <a href="/dbget-bin/www_bget?ko:K05039">K05039</a>  SLC6A6S; solute carrier family 6 (neurotransmitter transporter, GABA) member 6/8/11/12/13
B  comp144651_c1_seq40|sodium-; <a href="/dbget-bin/www_bget?ko:K05039">K05039</a>  SLC6A6S; solute carrier family 6 (neurotransmitter transporter, GABA) member 6/8/11/12/13
B  comp144651_c1_seq44|sodium-; <a href="/dbget-bin/www_bget?ko:K05039">K05039</a>  SLC6A6S; solute carrier family 6 (neurotransmitter transporter, GABA) member 6/8/11/12/13
B  comp144651_c1_seq69|sodium-; <a href="/dbget-bin/www_bget?ko:K05039">K05039</a>  SLC6A6S; solute carrier family 6 (neurotransmitter transporter, GABA) member 6/8/11/12/13
B  comp144651_c1_seq78|sodium-; <a href="/dbget-bin/www_bget?ko:K05039">K05039</a>  SLC6A6S; solute carrier family 6 (neurotransmitter transporter, GABA) member 6/8/11/12/13
B  comp49989_c0_seq1|sodium-dependent; <a href="/dbget-bin/www_bget?ko:K05048">K05048</a>  SLC6A15S; solute carrier family 6 (neurotransmitter transporter, amino acid/orphan) member 15/16/17/18/20
B  comp140656_c1_seq16|sodium-dependent; <a href="/dbget-bin/www_bget?ko:K05048">K05048</a>  SLC6A15S; solute carrier family 6 (neurotransmitter transporter, amino acid/orphan) member 15/16/17/18/20
#
ASLC7: Cationic amino acid transporter/glycoprotein-associated
B  comp145037_c0_seq1|high; <a href="/dbget-bin/www_bget?ko:K13863">K13863</a>  SLC7A1, ATRC1; solute carrier family 7 (cationic amino acid transporter), member 1
B  comp145037_c0_seq4|high; <a href="/dbget-bin/www_bget?ko:K13863">K13863</a>  SLC7A1, ATRC1; solute carrier family 7 (cationic amino acid transporter), member 1
B  comp145037_c0_seq17|high; <a href="/dbget-bin/www_bget?ko:K13863">K13863</a>  SLC7A1, ATRC1; solute carrier family 7 (cationic amino acid transporter), member 1
B  comp145037_c0_seq22|high; <a href="/dbget-bin/www_bget?ko:K13863">K13863</a>  SLC7A1, ATRC1; solute carrier family 7 (cationic amino acid transporter), member 1
B  comp145037_c0_seq27|high; <a href="/dbget-bin/www_bget?ko:K13863">K13863</a>  SLC7A1, ATRC1; solute carrier family 7 (cationic amino acid transporter), member 1
B  comp145037_c0_seq30|high; <a href="/dbget-bin/www_bget?ko:K13863">K13863</a>  SLC7A1, ATRC1; solute carrier family 7 (cationic amino acid transporter), member 1
B  comp142783_c1_seq7|high; <a href="/dbget-bin/www_bget?ko:K13865">K13865</a>  SLC7A3, ATRC3; solute carrier family 7 (cationic amino acid transporter), member 3
B  comp142783_c1_seq11|high; <a href="/dbget-bin/www_bget?ko:K13865">K13865</a>  SLC7A3, ATRC3; solute carrier family 7 (cationic amino acid transporter), member 3
B  comp142783_c1_seq19|high; <a href="/dbget-bin/www_bget?ko:K13865">K13865</a>  SLC7A3, ATRC3; solute carrier family 7 (cationic amino acid transporter), member 3
B  comp142783_c1_seq23|high; <a href="/dbget-bin/www_bget?ko:K13865">K13865</a>  SLC7A3, ATRC3; solute carrier family 7 (cationic amino acid transporter), member 3
B  comp142783_c1_seq45|high; <a href="/dbget-bin/www_bget?ko:K13865">K13865</a>  SLC7A3, ATRC3; solute carrier family 7 (cationic amino acid transporter), member 3
B  comp142783_c1_seq47|high; <a href="/dbget-bin/www_bget?ko:K13865">K13865</a>  SLC7A3, ATRC3; solute carrier family 7 (cationic amino acid transporter), member 3
B  comp133924_c0_seq1|large; <a href="/dbget-bin/www_bget?ko:K13780">K13780</a>  SLC7A5, LAT1; solute carrier family 7 (L-type amino acid transporter), member 5
B  comp141389_c0_seq2|y+l; <a href="/dbget-bin/www_bget?ko:K13872">K13872</a>  SLC7A6; solute carrier family 7 (L-type amino acid transporter), member 6
B  comp141389_c0_seq9|y+l; <a href="/dbget-bin/www_bget?ko:K13872">K13872</a>  SLC7A6; solute carrier family 7 (L-type amino acid transporter), member 6
B  comp141389_c0_seq10|y+l; <a href="/dbget-bin/www_bget?ko:K13872">K13872</a>  SLC7A6; solute carrier family 7 (L-type amino acid transporter), member 6
B  comp141389_c0_seq13|y+l; <a href="/dbget-bin/www_bget?ko:K13872">K13872</a>  SLC7A6; solute carrier family 7 (L-type amino acid transporter), member 6
B  comp141389_c0_seq14|y+l; <a href="/dbget-bin/www_bget?ko:K13872">K13872</a>  SLC7A6; solute carrier family 7 (L-type amino acid transporter), member 6
B  comp141389_c0_seq19|y+l; <a href="/dbget-bin/www_bget?ko:K13872">K13872</a>  SLC7A6; solute carrier family 7 (L-type amino acid transporter), member 6
B  comp141389_c0_seq23|y+l; <a href="/dbget-bin/www_bget?ko:K13872">K13872</a>  SLC7A6; solute carrier family 7 (L-type amino acid transporter), member 6
B  comp141389_c0_seq26|y+l; <a href="/dbget-bin/www_bget?ko:K13872">K13872</a>  SLC7A6; solute carrier family 7 (L-type amino acid transporter), member 6
B  comp141389_c0_seq29|y+l; <a href="/dbget-bin/www_bget?ko:K13872">K13872</a>  SLC7A6; solute carrier family 7 (L-type amino acid transporter), member 6
B  comp141389_c0_seq31|y+l; <a href="/dbget-bin/www_bget?ko:K13872">K13872</a>  SLC7A6; solute carrier family 7 (L-type amino acid transporter), member 6
B  comp141389_c0_seq32|y+l; <a href="/dbget-bin/www_bget?ko:K13872">K13872</a>  SLC7A6; solute carrier family 7 (L-type amino acid transporter), member 6
B  comp141389_c0_seq38|y+l; <a href="/dbget-bin/www_bget?ko:K13872">K13872</a>  SLC7A6; solute carrier family 7 (L-type amino acid transporter), member 6
B  comp141389_c0_seq39|y+l; <a href="/dbget-bin/www_bget?ko:K13872">K13872</a>  SLC7A6; solute carrier family 7 (L-type amino acid transporter), member 6
B  comp141389_c0_seq44|y+l; <a href="/dbget-bin/www_bget?ko:K13872">K13872</a>  SLC7A6; solute carrier family 7 (L-type amino acid transporter), member 6
B  comp141389_c0_seq46|y+l; <a href="/dbget-bin/www_bget?ko:K13872">K13872</a>  SLC7A6; solute carrier family 7 (L-type amino acid transporter), member 6
B  comp141389_c0_seq50|y+l; <a href="/dbget-bin/www_bget?ko:K13872">K13872</a>  SLC7A6; solute carrier family 7 (L-type amino acid transporter), member 6
B  comp141389_c0_seq55|y+l; <a href="/dbget-bin/www_bget?ko:K13872">K13872</a>  SLC7A6; solute carrier family 7 (L-type amino acid transporter), member 6
B  comp141389_c0_seq57|y+l; <a href="/dbget-bin/www_bget?ko:K13872">K13872</a>  SLC7A6; solute carrier family 7 (L-type amino acid transporter), member 6
B  comp142675_c1_seq1|large; <a href="/dbget-bin/www_bget?ko:K13781">K13781</a>  SLC7A8, LAT2; solute carrier family 7 (L-type amino acid transporter), member 8
B  comp138301_c2_seq8|asc-type; <a href="/dbget-bin/www_bget?ko:K13782">K13782</a>  SLC7A10, ASC1; solute carrier family 7 (L-type amino acid transporter), member 10
B  comp138301_c2_seq12|asc-type; <a href="/dbget-bin/www_bget?ko:K13782">K13782</a>  SLC7A10, ASC1; solute carrier family 7 (L-type amino acid transporter), member 10
B  comp138301_c2_seq35|asc-type; <a href="/dbget-bin/www_bget?ko:K13782">K13782</a>  SLC7A10, ASC1; solute carrier family 7 (L-type amino acid transporter), member 10
B  comp138301_c2_seq39|asc-type; <a href="/dbget-bin/www_bget?ko:K13782">K13782</a>  SLC7A10, ASC1; solute carrier family 7 (L-type amino acid transporter), member 10
B  comp144670_c0_seq32|cystine; <a href="/dbget-bin/www_bget?ko:K13869">K13869</a>  SLC7A11; solute carrier family 7 (L-type amino acid transporter), member 11
B  comp144670_c0_seq42|cystine; <a href="/dbget-bin/www_bget?ko:K13869">K13869</a>  SLC7A11; solute carrier family 7 (L-type amino acid transporter), member 11
B  comp398076_c0_seq1|probable; <a href="/dbget-bin/www_bget?ko:K13871">K13871</a>  SLC7A14; solute carrier family 7 (cationic amino acid transporter), member 14
#
ASLC8: Na+/Ca2+ exchanger
B  comp134978_c0_seq1|sodium; <a href="/dbget-bin/www_bget?ko:K05849">K05849</a>  SLC8A, NCX; solute carrier family 8 (sodium/calcium exchanger)
B  comp134978_c2_seq1|sodium; <a href="/dbget-bin/www_bget?ko:K05849">K05849</a>  SLC8A, NCX; solute carrier family 8 (sodium/calcium exchanger)
B  comp134978_c2_seq3|sodium; <a href="/dbget-bin/www_bget?ko:K05849">K05849</a>  SLC8A, NCX; solute carrier family 8 (sodium/calcium exchanger)
B  comp134978_c2_seq5|sodium; <a href="/dbget-bin/www_bget?ko:K05849">K05849</a>  SLC8A, NCX; solute carrier family 8 (sodium/calcium exchanger)
B  comp134978_c2_seq6|sodium; <a href="/dbget-bin/www_bget?ko:K05849">K05849</a>  SLC8A, NCX; solute carrier family 8 (sodium/calcium exchanger)
#
ASLC9: Na+/H+ exchanger
B  comp139612_c0_seq3|sodium; <a href="/dbget-bin/www_bget?ko:K05742">K05742</a>  SLC9A1, NHE1; solute carrier family 9 (sodium/hydrogen exchanger), member 1
B  comp139612_c0_seq5|sodium; <a href="/dbget-bin/www_bget?ko:K05742">K05742</a>  SLC9A1, NHE1; solute carrier family 9 (sodium/hydrogen exchanger), member 1
B  comp139612_c0_seq7|sodium; <a href="/dbget-bin/www_bget?ko:K05742">K05742</a>  SLC9A1, NHE1; solute carrier family 9 (sodium/hydrogen exchanger), member 1
B  comp139612_c0_seq9|sodium; <a href="/dbget-bin/www_bget?ko:K05742">K05742</a>  SLC9A1, NHE1; solute carrier family 9 (sodium/hydrogen exchanger), member 1
B  comp139612_c0_seq13|sodium; <a href="/dbget-bin/www_bget?ko:K05742">K05742</a>  SLC9A1, NHE1; solute carrier family 9 (sodium/hydrogen exchanger), member 1
B  comp139612_c0_seq15|sodium; <a href="/dbget-bin/www_bget?ko:K05742">K05742</a>  SLC9A1, NHE1; solute carrier family 9 (sodium/hydrogen exchanger), member 1
B  comp186842_c0_seq1|sodium; <a href="/dbget-bin/www_bget?ko:K14723">K14723</a>  SLC9A5, NHE5; solute carrier family 9 (sodium/hydrogen exchanger), member 5
B  comp145549_c0_seq13|solute; <a href="/dbget-bin/www_bget?ko:K12041">K12041</a>  SLC9A6_7, NHE6_7; solute carrier family 9 (sodium/hydrogen exchanger), member 6/7
B  comp145549_c0_seq39|solute; <a href="/dbget-bin/www_bget?ko:K12041">K12041</a>  SLC9A6_7, NHE6_7; solute carrier family 9 (sodium/hydrogen exchanger), member 6/7
B  comp131186_c0_seq1|sodium; <a href="/dbget-bin/www_bget?ko:K14724">K14724</a>  SLC9A8, NHE8; solute carrier family 9 (sodium/hydrogen exchanger), member 8
B  comp131186_c0_seq4|sodium; <a href="/dbget-bin/www_bget?ko:K14724">K14724</a>  SLC9A8, NHE8; solute carrier family 9 (sodium/hydrogen exchanger), member 8
#
ASLC10: Sodium bile salt cotransporter
B  comp440479_c0_seq1|ileal; <a href="/dbget-bin/www_bget?ko:K14342">K14342</a>  SLC10A2, ASBT; solute carrier family 10 (sodium/bile acid cotransporter), member 2
B  comp132484_c0_seq1|solute; <a href="/dbget-bin/www_bget?ko:K14343">K14343</a>  SLC10A3_5; solute carrier family 10 (sodium/bile acid cotransporter), member 3/5
B  comp130716_c0_seq1|sodium; <a href="/dbget-bin/www_bget?ko:K14344">K14344</a>  SLC10A4; solute carrier family 10 (sodium/bile acid cotransporter), member 4
B  comp143551_c2_seq11|solute; <a href="/dbget-bin/www_bget?ko:K14346">K14346</a>  SLC10A6, SOAT; solute carrier family 10 (sodium/bile acid cotransporter), member 6
B  comp140393_c9_seq5|solute; <a href="/dbget-bin/www_bget?ko:K14347">K14347</a>  SLC10A7, P7; solute carrier family 10 (sodium/bile acid cotransporter), member 7
B  comp140393_c9_seq6|sodium; <a href="/dbget-bin/www_bget?ko:K14347">K14347</a>  SLC10A7, P7; solute carrier family 10 (sodium/bile acid cotransporter), member 7
B  comp140393_c9_seq10|sodium; <a href="/dbget-bin/www_bget?ko:K14347">K14347</a>  SLC10A7, P7; solute carrier family 10 (sodium/bile acid cotransporter), member 7
B  comp140393_c9_seq16|sodium; <a href="/dbget-bin/www_bget?ko:K14347">K14347</a>  SLC10A7, P7; solute carrier family 10 (sodium/bile acid cotransporter), member 7
B  comp140393_c9_seq25|sodium; <a href="/dbget-bin/www_bget?ko:K14347">K14347</a>  SLC10A7, P7; solute carrier family 10 (sodium/bile acid cotransporter), member 7
B  comp140393_c9_seq32|sodium; <a href="/dbget-bin/www_bget?ko:K14347">K14347</a>  SLC10A7, P7; solute carrier family 10 (sodium/bile acid cotransporter), member 7
B  comp140393_c9_seq35|sodium; <a href="/dbget-bin/www_bget?ko:K14347">K14347</a>  SLC10A7, P7; solute carrier family 10 (sodium/bile acid cotransporter), member 7
B  comp140393_c9_seq44|sodium; <a href="/dbget-bin/www_bget?ko:K14347">K14347</a>  SLC10A7, P7; solute carrier family 10 (sodium/bile acid cotransporter), member 7
B  comp140393_c9_seq47|sodium; <a href="/dbget-bin/www_bget?ko:K14347">K14347</a>  SLC10A7, P7; solute carrier family 10 (sodium/bile acid cotransporter), member 7
B  comp140393_c9_seq56|solute; <a href="/dbget-bin/www_bget?ko:K14347">K14347</a>  SLC10A7, P7; solute carrier family 10 (sodium/bile acid cotransporter), member 7
B  comp140393_c9_seq59|sodium; <a href="/dbget-bin/www_bget?ko:K14347">K14347</a>  SLC10A7, P7; solute carrier family 10 (sodium/bile acid cotransporter), member 7
B  comp140393_c9_seq70|sodium; <a href="/dbget-bin/www_bget?ko:K14347">K14347</a>  SLC10A7, P7; solute carrier family 10 (sodium/bile acid cotransporter), member 7
#
ASLC11: Proton-coupled metal ion transporter
B  comp142747_c1_seq2|natural; <a href="/dbget-bin/www_bget?ko:K12347">K12347</a>  SLC11A, NRAMP; natural resistance-associated macrophage protein
B  comp142747_c1_seq5|natural; <a href="/dbget-bin/www_bget?ko:K12347">K12347</a>  SLC11A, NRAMP; natural resistance-associated macrophage protein
#
ASLC12: Electroneutral cation-coupled Cl cotransporter
B  comp135823_c0_seq14|solute; <a href="/dbget-bin/www_bget?ko:K10951">K10951</a>  SLC12A2, NKCC1; solute carrier family 12 (sodium/potassium/chloride transporter), member 2
B  comp138970_c0_seq1|solute; <a href="/dbget-bin/www_bget?ko:K14427">K14427</a>  SLC12A4_5_6, KCC; solute carrier family 12 (potassium/chloride transporter), member 4/5/6
B  comp138970_c0_seq5|solute; <a href="/dbget-bin/www_bget?ko:K14427">K14427</a>  SLC12A4_5_6, KCC; solute carrier family 12 (potassium/chloride transporter), member 4/5/6
B  comp138934_c1_seq15|solute; <a href="/dbget-bin/www_bget?ko:K13627">K13627</a>  SLC12A7, KCC4; solute carrier family 12 (potassium/chloride transporter), member 7
B  comp141400_c0_seq2|solute; <a href="/dbget-bin/www_bget?ko:K14428">K14428</a>  SLC12A8, CCC9; solute carrier family 12 (potassium/chloride transporters), member 8
B  comp141400_c0_seq3|solute; <a href="/dbget-bin/www_bget?ko:K14428">K14428</a>  SLC12A8, CCC9; solute carrier family 12 (potassium/chloride transporters), member 8
B  comp141400_c0_seq4|solute; <a href="/dbget-bin/www_bget?ko:K14428">K14428</a>  SLC12A8, CCC9; solute carrier family 12 (potassium/chloride transporters), member 8
B  comp141400_c0_seq5|solute; <a href="/dbget-bin/www_bget?ko:K14428">K14428</a>  SLC12A8, CCC9; solute carrier family 12 (potassium/chloride transporters), member 8
B  comp141400_c0_seq9|solute; <a href="/dbget-bin/www_bget?ko:K14428">K14428</a>  SLC12A8, CCC9; solute carrier family 12 (potassium/chloride transporters), member 8
B  comp141400_c0_seq14|solute; <a href="/dbget-bin/www_bget?ko:K14428">K14428</a>  SLC12A8, CCC9; solute carrier family 12 (potassium/chloride transporters), member 8
B  comp139487_c1_seq5|solute; <a href="/dbget-bin/www_bget?ko:K14429">K14429</a>  SLC12A9, CCC6; solute carrier family 12 (potassium/chloride transporters), member 9
B  comp139487_c1_seq7|solute; <a href="/dbget-bin/www_bget?ko:K14429">K14429</a>  SLC12A9, CCC6; solute carrier family 12 (potassium/chloride transporters), member 9
B  comp139487_c1_seq9|solute; <a href="/dbget-bin/www_bget?ko:K14429">K14429</a>  SLC12A9, CCC6; solute carrier family 12 (potassium/chloride transporters), member 9
#
ASLC13: Human Na+-sulfate/carboxylate cotransporter
B  comp140374_c5_seq10|solute; <a href="/dbget-bin/www_bget?ko:K14444">K14444</a>  SLC13A1_4; solute carrier family 13 (sodium/sulfate cotransporter), member 1/4
B  comp421296_c0_seq1|solute; <a href="/dbget-bin/www_bget?ko:K14445">K14445</a>  SLC13A2_3_5; solute carrier family 13 (sodium-dependent dicarboxylate transporter), member 2/3/5
#
ASLC14: Urea transporter
B  comp137675_c0_seq2|urea; <a href="/dbget-bin/www_bget?ko:K08716">K08716</a>  SLC14A; solute carrier family 14 (urea transporter)
B  comp137675_c0_seq4|urea; <a href="/dbget-bin/www_bget?ko:K08716">K08716</a>  SLC14A; solute carrier family 14 (urea transporter)
B  comp137675_c0_seq5|urea; <a href="/dbget-bin/www_bget?ko:K08716">K08716</a>  SLC14A; solute carrier family 14 (urea transporter)
B  comp137675_c0_seq9|urea; <a href="/dbget-bin/www_bget?ko:K08716">K08716</a>  SLC14A; solute carrier family 14 (urea transporter)
#
ASLC15: Proton oligopeptide cotransporter
B  comp138455_c0_seq4|slc15a1; <a href="/dbget-bin/www_bget?ko:K14206">K14206</a>  SLC15A1, PEPT1; solute carrier family 15 (oligopeptide transporter), member 1
B  comp176958_c0_seq1|solute; <a href="/dbget-bin/www_bget?ko:K14637">K14637</a>  SLC15A2, PEPT2; solute carrier family 15 (oligopeptide transporter), member 2
B  comp140152_c0_seq3|solute; <a href="/dbget-bin/www_bget?ko:K14638">K14638</a>  SLC15A3_4, PHT; solute carrier family 15 (peptide/histidine transporter), member 3/4
#
ASLC16: Monocarboxylate transporter
B  comp136887_c0_seq1|monocarboxylate; <a href="/dbget-bin/www_bget?ko:K08179">K08179</a>  SLC16A1; MFS transporter, MCP family, solute carrier family 16 (monocarboxylic acid transporters), member 1
B  comp136887_c0_seq4|monocarboxylate; <a href="/dbget-bin/www_bget?ko:K08179">K08179</a>  SLC16A1; MFS transporter, MCP family, solute carrier family 16 (monocarboxylic acid transporters), member 1
B  comp136887_c0_seq6|monocarboxylate; <a href="/dbget-bin/www_bget?ko:K08179">K08179</a>  SLC16A1; MFS transporter, MCP family, solute carrier family 16 (monocarboxylic acid transporters), member 1
B  comp136887_c0_seq8|monocarboxylate; <a href="/dbget-bin/www_bget?ko:K08179">K08179</a>  SLC16A1; MFS transporter, MCP family, solute carrier family 16 (monocarboxylic acid transporters), member 1
B  comp136887_c0_seq25|monocarboxylate; <a href="/dbget-bin/www_bget?ko:K08179">K08179</a>  SLC16A1; MFS transporter, MCP family, solute carrier family 16 (monocarboxylic acid transporters), member 1
B  comp126904_c0_seq3|monocarboxylate; <a href="/dbget-bin/www_bget?ko:K08231">K08231</a>  SLC16A2; MFS transporter, MCP family, solute carrier family 16 (monocarboxylic acid transporters), member 2
B  comp133728_c0_seq1|monocarboxylate; <a href="/dbget-bin/www_bget?ko:K08180">K08180</a>  SLC16A3; MFS transporter, MCP family, solute carrier family 16 (monocarboxylic acid transporters), member 3
B  comp133728_c0_seq4|monocarboxylate; <a href="/dbget-bin/www_bget?ko:K08180">K08180</a>  SLC16A3; MFS transporter, MCP family, solute carrier family 16 (monocarboxylic acid transporters), member 3
B  comp141706_c0_seq7|monocarboxylate; <a href="/dbget-bin/www_bget?ko:K08180">K08180</a>  SLC16A3; MFS transporter, MCP family, solute carrier family 16 (monocarboxylic acid transporters), member 3
B  comp142273_c1_seq10|monocarboxylate; <a href="/dbget-bin/www_bget?ko:K08181">K08181</a>  SLC16A4; MFS transporter, MCP family, solute carrier family 16 (monocarboxylic acid transporters), member 4
B  comp142273_c1_seq12|monocarboxylate; <a href="/dbget-bin/www_bget?ko:K08181">K08181</a>  SLC16A4; MFS transporter, MCP family, solute carrier family 16 (monocarboxylic acid transporters), member 4
B  comp142273_c1_seq17|monocarboxylate; <a href="/dbget-bin/www_bget?ko:K08181">K08181</a>  SLC16A4; MFS transporter, MCP family, solute carrier family 16 (monocarboxylic acid transporters), member 4
B  comp141969_c1_seq3|monocarboxylate; <a href="/dbget-bin/www_bget?ko:K08182">K08182</a>  SLC16A5; MFS transporter, MCP family, solute carrier family 16 (monocarboxylic acid transporters), member 5
B  comp141969_c1_seq6|monocarboxylate; <a href="/dbget-bin/www_bget?ko:K08182">K08182</a>  SLC16A5; MFS transporter, MCP family, solute carrier family 16 (monocarboxylic acid transporters), member 5
B  comp141969_c1_seq7|monocarboxylate; <a href="/dbget-bin/www_bget?ko:K08182">K08182</a>  SLC16A5; MFS transporter, MCP family, solute carrier family 16 (monocarboxylic acid transporters), member 5
B  comp141969_c1_seq11|monocarboxylate; <a href="/dbget-bin/www_bget?ko:K08182">K08182</a>  SLC16A5; MFS transporter, MCP family, solute carrier family 16 (monocarboxylic acid transporters), member 5
B  comp141969_c1_seq18|monocarboxylate; <a href="/dbget-bin/www_bget?ko:K08182">K08182</a>  SLC16A5; MFS transporter, MCP family, solute carrier family 16 (monocarboxylic acid transporters), member 5
B  comp141969_c1_seq22|monocarboxylate; <a href="/dbget-bin/www_bget?ko:K08182">K08182</a>  SLC16A5; MFS transporter, MCP family, solute carrier family 16 (monocarboxylic acid transporters), member 5
B  comp141969_c1_seq24|monocarboxylate; <a href="/dbget-bin/www_bget?ko:K08182">K08182</a>  SLC16A5; MFS transporter, MCP family, solute carrier family 16 (monocarboxylic acid transporters), member 5
B  comp141969_c1_seq28|monocarboxylate; <a href="/dbget-bin/www_bget?ko:K08182">K08182</a>  SLC16A5; MFS transporter, MCP family, solute carrier family 16 (monocarboxylic acid transporters), member 5
B  comp141969_c1_seq36|monocarboxylate; <a href="/dbget-bin/www_bget?ko:K08182">K08182</a>  SLC16A5; MFS transporter, MCP family, solute carrier family 16 (monocarboxylic acid transporters), member 5
B  comp141969_c1_seq42|monocarboxylate; <a href="/dbget-bin/www_bget?ko:K08182">K08182</a>  SLC16A5; MFS transporter, MCP family, solute carrier family 16 (monocarboxylic acid transporters), member 5
B  comp141969_c1_seq49|monocarboxylate; <a href="/dbget-bin/www_bget?ko:K08182">K08182</a>  SLC16A5; MFS transporter, MCP family, solute carrier family 16 (monocarboxylic acid transporters), member 5
B  comp141969_c1_seq54|monocarboxylate; <a href="/dbget-bin/www_bget?ko:K08182">K08182</a>  SLC16A5; MFS transporter, MCP family, solute carrier family 16 (monocarboxylic acid transporters), member 5
B  comp141969_c1_seq60|monocarboxylate; <a href="/dbget-bin/www_bget?ko:K08182">K08182</a>  SLC16A5; MFS transporter, MCP family, solute carrier family 16 (monocarboxylic acid transporters), member 5
B  comp141969_c1_seq64|monocarboxylate; <a href="/dbget-bin/www_bget?ko:K08182">K08182</a>  SLC16A5; MFS transporter, MCP family, solute carrier family 16 (monocarboxylic acid transporters), member 5
B  comp143970_c2_seq4|monocarboxylate; <a href="/dbget-bin/www_bget?ko:K08182">K08182</a>  SLC16A5; MFS transporter, MCP family, solute carrier family 16 (monocarboxylic acid transporters), member 5
B  comp143970_c2_seq11|monocarboxylate; <a href="/dbget-bin/www_bget?ko:K08182">K08182</a>  SLC16A5; MFS transporter, MCP family, solute carrier family 16 (monocarboxylic acid transporters), member 5
B  comp143970_c2_seq12|monocarboxylate; <a href="/dbget-bin/www_bget?ko:K08182">K08182</a>  SLC16A5; MFS transporter, MCP family, solute carrier family 16 (monocarboxylic acid transporters), member 5
B  comp143970_c2_seq15|atp-binding; <a href="/dbget-bin/www_bget?ko:K08182">K08182</a>  SLC16A5; MFS transporter, MCP family, solute carrier family 16 (monocarboxylic acid transporters), member 5
B  comp143970_c2_seq19|monocarboxylate; <a href="/dbget-bin/www_bget?ko:K08182">K08182</a>  SLC16A5; MFS transporter, MCP family, solute carrier family 16 (monocarboxylic acid transporters), member 5
B  comp143970_c2_seq20|monocarboxylate; <a href="/dbget-bin/www_bget?ko:K08182">K08182</a>  SLC16A5; MFS transporter, MCP family, solute carrier family 16 (monocarboxylic acid transporters), member 5
B  comp143970_c2_seq21|monocarboxylate; <a href="/dbget-bin/www_bget?ko:K08182">K08182</a>  SLC16A5; MFS transporter, MCP family, solute carrier family 16 (monocarboxylic acid transporters), member 5
B  comp143970_c2_seq23|monocarboxylate; <a href="/dbget-bin/www_bget?ko:K08182">K08182</a>  SLC16A5; MFS transporter, MCP family, solute carrier family 16 (monocarboxylic acid transporters), member 5
B  comp143970_c2_seq37|monocarboxylate; <a href="/dbget-bin/www_bget?ko:K08182">K08182</a>  SLC16A5; MFS transporter, MCP family, solute carrier family 16 (monocarboxylic acid transporters), member 5
B  comp143970_c2_seq40|atp-binding; <a href="/dbget-bin/www_bget?ko:K08182">K08182</a>  SLC16A5; MFS transporter, MCP family, solute carrier family 16 (monocarboxylic acid transporters), member 5
B  comp143970_c2_seq44|monocarboxylate; <a href="/dbget-bin/www_bget?ko:K08182">K08182</a>  SLC16A5; MFS transporter, MCP family, solute carrier family 16 (monocarboxylic acid transporters), member 5
B  comp143970_c2_seq57|monocarboxylate; <a href="/dbget-bin/www_bget?ko:K08182">K08182</a>  SLC16A5; MFS transporter, MCP family, solute carrier family 16 (monocarboxylic acid transporters), member 5
B  comp143970_c2_seq58|monocarboxylate; <a href="/dbget-bin/www_bget?ko:K08182">K08182</a>  SLC16A5; MFS transporter, MCP family, solute carrier family 16 (monocarboxylic acid transporters), member 5
B  comp143970_c2_seq61|monocarboxylate; <a href="/dbget-bin/www_bget?ko:K08182">K08182</a>  SLC16A5; MFS transporter, MCP family, solute carrier family 16 (monocarboxylic acid transporters), member 5
B  comp145161_c1_seq3|helicase; <a href="/dbget-bin/www_bget?ko:K08183">K08183</a>  SLC16A6; MFS transporter, MCP family, solute carrier family 16 (monocarboxylic acid transporters), member 6
B  comp145161_c1_seq10; <a href="/dbget-bin/www_bget?ko:K08183">K08183</a>  SLC16A6; MFS transporter, MCP family, solute carrier family 16 (monocarboxylic acid transporters), member 6
B  comp145161_c1_seq11|helicase; <a href="/dbget-bin/www_bget?ko:K08183">K08183</a>  SLC16A6; MFS transporter, MCP family, solute carrier family 16 (monocarboxylic acid transporters), member 6
B  comp145161_c1_seq14|helicase; <a href="/dbget-bin/www_bget?ko:K08183">K08183</a>  SLC16A6; MFS transporter, MCP family, solute carrier family 16 (monocarboxylic acid transporters), member 6
B  comp145161_c1_seq19|monocarboxylate; <a href="/dbget-bin/www_bget?ko:K08183">K08183</a>  SLC16A6; MFS transporter, MCP family, solute carrier family 16 (monocarboxylic acid transporters), member 6
B  comp145161_c1_seq20; <a href="/dbget-bin/www_bget?ko:K08183">K08183</a>  SLC16A6; MFS transporter, MCP family, solute carrier family 16 (monocarboxylic acid transporters), member 6
B  comp145161_c1_seq22; <a href="/dbget-bin/www_bget?ko:K08183">K08183</a>  SLC16A6; MFS transporter, MCP family, solute carrier family 16 (monocarboxylic acid transporters), member 6
B  comp145161_c1_seq23; <a href="/dbget-bin/www_bget?ko:K08183">K08183</a>  SLC16A6; MFS transporter, MCP family, solute carrier family 16 (monocarboxylic acid transporters), member 6
B  comp145161_c1_seq26|helicase; <a href="/dbget-bin/www_bget?ko:K08183">K08183</a>  SLC16A6; MFS transporter, MCP family, solute carrier family 16 (monocarboxylic acid transporters), member 6
B  comp145161_c1_seq29|helicase; <a href="/dbget-bin/www_bget?ko:K08183">K08183</a>  SLC16A6; MFS transporter, MCP family, solute carrier family 16 (monocarboxylic acid transporters), member 6
B  comp145161_c1_seq30|helicase; <a href="/dbget-bin/www_bget?ko:K08183">K08183</a>  SLC16A6; MFS transporter, MCP family, solute carrier family 16 (monocarboxylic acid transporters), member 6
B  comp144796_c3_seq7|monocarboxylate; <a href="/dbget-bin/www_bget?ko:K08184">K08184</a>  SLC16A7; MFS transporter, MCP family, solute carrier family 16 (monocarboxylic acid transporters), member 7
B  comp144796_c3_seq9|monocarboxylate; <a href="/dbget-bin/www_bget?ko:K08184">K08184</a>  SLC16A7; MFS transporter, MCP family, solute carrier family 16 (monocarboxylic acid transporters), member 7
B  comp144796_c3_seq13|monocarboxylate; <a href="/dbget-bin/www_bget?ko:K08184">K08184</a>  SLC16A7; MFS transporter, MCP family, solute carrier family 16 (monocarboxylic acid transporters), member 7
B  comp144796_c3_seq18|monocarboxylate; <a href="/dbget-bin/www_bget?ko:K08184">K08184</a>  SLC16A7; MFS transporter, MCP family, solute carrier family 16 (monocarboxylic acid transporters), member 7
B  comp143823_c0_seq1|monocarboxylate; <a href="/dbget-bin/www_bget?ko:K08186">K08186</a>  SLC16A9; MFS transporter, MCP family, solute carrier family 16 (monocarboxylic acid transporters), member 9
B  comp143823_c0_seq4|monocarboxylate; <a href="/dbget-bin/www_bget?ko:K08186">K08186</a>  SLC16A9; MFS transporter, MCP family, solute carrier family 16 (monocarboxylic acid transporters), member 9
B  comp143823_c0_seq6|monocarboxylate; <a href="/dbget-bin/www_bget?ko:K08186">K08186</a>  SLC16A9; MFS transporter, MCP family, solute carrier family 16 (monocarboxylic acid transporters), member 9
B  comp143823_c0_seq7|monocarboxylate; <a href="/dbget-bin/www_bget?ko:K08186">K08186</a>  SLC16A9; MFS transporter, MCP family, solute carrier family 16 (monocarboxylic acid transporters), member 9
B  comp143823_c0_seq8|monocarboxylate; <a href="/dbget-bin/www_bget?ko:K08186">K08186</a>  SLC16A9; MFS transporter, MCP family, solute carrier family 16 (monocarboxylic acid transporters), member 9
B  comp143823_c0_seq9|monocarboxylate; <a href="/dbget-bin/www_bget?ko:K08186">K08186</a>  SLC16A9; MFS transporter, MCP family, solute carrier family 16 (monocarboxylic acid transporters), member 9
B  comp96592_c0_seq1|monocarboxylate; <a href="/dbget-bin/www_bget?ko:K08187">K08187</a>  SLC16A10; MFS transporter, MCP family, solute carrier family 16 (monocarboxylic acid transporters), member 10
B  comp56584_c0_seq1|monocarboxylate; <a href="/dbget-bin/www_bget?ko:K11810">K11810</a>  SLC16A12; MFS transporter, MCP family, solute carrier family 16 (monocarboxylic acid transporters), member 12
#
ASLC17: Vesicular glutamate transporter
B  comp139303_c1_seq4|solute; <a href="/dbget-bin/www_bget?ko:K12301">K12301</a>  SLC17A5; MFS transporter, ACS family, solute carrier family 17 (sodium-dependent inorganic phosphate cotransporter), member 5
B  comp139303_c1_seq7|solute; <a href="/dbget-bin/www_bget?ko:K12301">K12301</a>  SLC17A5; MFS transporter, ACS family, solute carrier family 17 (sodium-dependent inorganic phosphate cotransporter), member 5
B  comp43425_c0_seq1|vesicular; <a href="/dbget-bin/www_bget?ko:K12302">K12302</a>  SLC17A6_7_8; MFS transporter, ACS family, solute carrier family 17 (sodium-dependent inorganic phosphate cotransporter), member 6/7/8
B  comp139690_c0_seq8|solute; <a href="/dbget-bin/www_bget?ko:K12303">K12303</a>  SLC17A9; MFS transporter, ACS family, solute carrier family 17 (sodium-dependent inorganic phosphate cotransporter), member 9
B  comp139690_c0_seq9|solute; <a href="/dbget-bin/www_bget?ko:K12303">K12303</a>  SLC17A9; MFS transporter, ACS family, solute carrier family 17 (sodium-dependent inorganic phosphate cotransporter), member 9
#
ASLC18: Vesicular amine transporter
B  comp976153_c0_seq1|synaptic; <a href="/dbget-bin/www_bget?ko:K08155">K08155</a>  SLC18A1_2, VMAT; MFS transporter, DHA1 family, solute carrier family 18 (vesicular amine transporter), member 1/2
B  comp1550837_c0_seq1|chromaffin; <a href="/dbget-bin/www_bget?ko:K08155">K08155</a>  SLC18A1_2, VMAT; MFS transporter, DHA1 family, solute carrier family 18 (vesicular amine transporter), member 1/2
#
ASLC19: Folate/thiamine transporter
B  comp123348_c0_seq2|folate; <a href="/dbget-bin/www_bget?ko:K14609">K14609</a>  SLC19A1, RFC1; solute carrier family 19 (folate transporter), member 1
B  comp138092_c0_seq1|thiamine; <a href="/dbget-bin/www_bget?ko:K14610">K14610</a>  SLC19A2_3, THTR; solute carrier family 19 (thiamine transporter), member 2/3
#
ASLC20: Type III Na+-phosphate cotransporter
B  comp138963_c2_seq1|sodium-dependent; <a href="/dbget-bin/www_bget?ko:K14640">K14640</a>  SLC20A, PIT; solute carrier family 20 (sodium-dependent phosphate transporter)
B  comp144338_c4_seq1; <a href="/dbget-bin/www_bget?ko:K14640">K14640</a>  SLC20A, PIT; solute carrier family 20 (sodium-dependent phosphate transporter)
B  comp144338_c4_seq5|sodium-dependent; <a href="/dbget-bin/www_bget?ko:K14640">K14640</a>  SLC20A, PIT; solute carrier family 20 (sodium-dependent phosphate transporter)
B  comp144338_c4_seq6|sodium-dependent; <a href="/dbget-bin/www_bget?ko:K14640">K14640</a>  SLC20A, PIT; solute carrier family 20 (sodium-dependent phosphate transporter)
B  comp144338_c4_seq7|sodium-dependent; <a href="/dbget-bin/www_bget?ko:K14640">K14640</a>  SLC20A, PIT; solute carrier family 20 (sodium-dependent phosphate transporter)
B  comp144338_c4_seq11|sodium-dependent; <a href="/dbget-bin/www_bget?ko:K14640">K14640</a>  SLC20A, PIT; solute carrier family 20 (sodium-dependent phosphate transporter)
B  comp144338_c4_seq13|sodium-dependent; <a href="/dbget-bin/www_bget?ko:K14640">K14640</a>  SLC20A, PIT; solute carrier family 20 (sodium-dependent phosphate transporter)
B  comp144338_c4_seq14|sodium-dependent; <a href="/dbget-bin/www_bget?ko:K14640">K14640</a>  SLC20A, PIT; solute carrier family 20 (sodium-dependent phosphate transporter)
B  comp144338_c4_seq15|sodium-dependent; <a href="/dbget-bin/www_bget?ko:K14640">K14640</a>  SLC20A, PIT; solute carrier family 20 (sodium-dependent phosphate transporter)
B  comp144338_c4_seq19; <a href="/dbget-bin/www_bget?ko:K14640">K14640</a>  SLC20A, PIT; solute carrier family 20 (sodium-dependent phosphate transporter)
B  comp144338_c4_seq21; <a href="/dbget-bin/www_bget?ko:K14640">K14640</a>  SLC20A, PIT; solute carrier family 20 (sodium-dependent phosphate transporter)
B  comp144338_c4_seq24|sodium-dependent; <a href="/dbget-bin/www_bget?ko:K14640">K14640</a>  SLC20A, PIT; solute carrier family 20 (sodium-dependent phosphate transporter)
B  comp144338_c4_seq25|sodium-dependent; <a href="/dbget-bin/www_bget?ko:K14640">K14640</a>  SLC20A, PIT; solute carrier family 20 (sodium-dependent phosphate transporter)
B  comp144338_c4_seq27|sodium-dependent; <a href="/dbget-bin/www_bget?ko:K14640">K14640</a>  SLC20A, PIT; solute carrier family 20 (sodium-dependent phosphate transporter)
B  comp144338_c4_seq30|sodium-dependent; <a href="/dbget-bin/www_bget?ko:K14640">K14640</a>  SLC20A, PIT; solute carrier family 20 (sodium-dependent phosphate transporter)
B  comp144338_c4_seq33|sodium-dependent; <a href="/dbget-bin/www_bget?ko:K14640">K14640</a>  SLC20A, PIT; solute carrier family 20 (sodium-dependent phosphate transporter)
B  comp144338_c4_seq34; <a href="/dbget-bin/www_bget?ko:K14640">K14640</a>  SLC20A, PIT; solute carrier family 20 (sodium-dependent phosphate transporter)
B  comp144338_c4_seq37|sodium-dependent; <a href="/dbget-bin/www_bget?ko:K14640">K14640</a>  SLC20A, PIT; solute carrier family 20 (sodium-dependent phosphate transporter)
B  comp144338_c4_seq40|sodium-dependent; <a href="/dbget-bin/www_bget?ko:K14640">K14640</a>  SLC20A, PIT; solute carrier family 20 (sodium-dependent phosphate transporter)
B  comp144338_c4_seq42|sodium-dependent; <a href="/dbget-bin/www_bget?ko:K14640">K14640</a>  SLC20A, PIT; solute carrier family 20 (sodium-dependent phosphate transporter)
B  comp144338_c4_seq43|sodium-dependent; <a href="/dbget-bin/www_bget?ko:K14640">K14640</a>  SLC20A, PIT; solute carrier family 20 (sodium-dependent phosphate transporter)
B  comp144338_c4_seq44; <a href="/dbget-bin/www_bget?ko:K14640">K14640</a>  SLC20A, PIT; solute carrier family 20 (sodium-dependent phosphate transporter)
B  comp144338_c4_seq45|sodium-dependent; <a href="/dbget-bin/www_bget?ko:K14640">K14640</a>  SLC20A, PIT; solute carrier family 20 (sodium-dependent phosphate transporter)
B  comp144338_c4_seq46|sodium-dependent; <a href="/dbget-bin/www_bget?ko:K14640">K14640</a>  SLC20A, PIT; solute carrier family 20 (sodium-dependent phosphate transporter)
B  comp144338_c4_seq48|sodium-dependent; <a href="/dbget-bin/www_bget?ko:K14640">K14640</a>  SLC20A, PIT; solute carrier family 20 (sodium-dependent phosphate transporter)
B  comp144338_c4_seq49; <a href="/dbget-bin/www_bget?ko:K14640">K14640</a>  SLC20A, PIT; solute carrier family 20 (sodium-dependent phosphate transporter)
B  comp144338_c4_seq50|sodium-dependent; <a href="/dbget-bin/www_bget?ko:K14640">K14640</a>  SLC20A, PIT; solute carrier family 20 (sodium-dependent phosphate transporter)
B  comp144338_c4_seq51|sodium-dependent; <a href="/dbget-bin/www_bget?ko:K14640">K14640</a>  SLC20A, PIT; solute carrier family 20 (sodium-dependent phosphate transporter)
B  comp144338_c4_seq52|sodium-dependent; <a href="/dbget-bin/www_bget?ko:K14640">K14640</a>  SLC20A, PIT; solute carrier family 20 (sodium-dependent phosphate transporter)
B  comp144338_c4_seq54|sodium-dependent; <a href="/dbget-bin/www_bget?ko:K14640">K14640</a>  SLC20A, PIT; solute carrier family 20 (sodium-dependent phosphate transporter)
B  comp144338_c4_seq55; <a href="/dbget-bin/www_bget?ko:K14640">K14640</a>  SLC20A, PIT; solute carrier family 20 (sodium-dependent phosphate transporter)
B  comp144338_c4_seq57; <a href="/dbget-bin/www_bget?ko:K14640">K14640</a>  SLC20A, PIT; solute carrier family 20 (sodium-dependent phosphate transporter)
B  comp144338_c4_seq58|sodium-dependent; <a href="/dbget-bin/www_bget?ko:K14640">K14640</a>  SLC20A, PIT; solute carrier family 20 (sodium-dependent phosphate transporter)
B  comp144338_c4_seq60; <a href="/dbget-bin/www_bget?ko:K14640">K14640</a>  SLC20A, PIT; solute carrier family 20 (sodium-dependent phosphate transporter)
B  comp144338_c4_seq61|sodium-dependent; <a href="/dbget-bin/www_bget?ko:K14640">K14640</a>  SLC20A, PIT; solute carrier family 20 (sodium-dependent phosphate transporter)
B  comp144338_c4_seq62|sodium-dependent; <a href="/dbget-bin/www_bget?ko:K14640">K14640</a>  SLC20A, PIT; solute carrier family 20 (sodium-dependent phosphate transporter)
B  comp144338_c4_seq64|sodium-dependent; <a href="/dbget-bin/www_bget?ko:K14640">K14640</a>  SLC20A, PIT; solute carrier family 20 (sodium-dependent phosphate transporter)
B  comp144338_c4_seq67; <a href="/dbget-bin/www_bget?ko:K14640">K14640</a>  SLC20A, PIT; solute carrier family 20 (sodium-dependent phosphate transporter)
B  comp144338_c4_seq68|sodium-dependent; <a href="/dbget-bin/www_bget?ko:K14640">K14640</a>  SLC20A, PIT; solute carrier family 20 (sodium-dependent phosphate transporter)
B  comp144338_c4_seq71; <a href="/dbget-bin/www_bget?ko:K14640">K14640</a>  SLC20A, PIT; solute carrier family 20 (sodium-dependent phosphate transporter)
B  comp144338_c4_seq75; <a href="/dbget-bin/www_bget?ko:K14640">K14640</a>  SLC20A, PIT; solute carrier family 20 (sodium-dependent phosphate transporter)
B  comp144338_c4_seq76; <a href="/dbget-bin/www_bget?ko:K14640">K14640</a>  SLC20A, PIT; solute carrier family 20 (sodium-dependent phosphate transporter)
B  comp144338_c4_seq77; <a href="/dbget-bin/www_bget?ko:K14640">K14640</a>  SLC20A, PIT; solute carrier family 20 (sodium-dependent phosphate transporter)
B  comp144338_c4_seq78; <a href="/dbget-bin/www_bget?ko:K14640">K14640</a>  SLC20A, PIT; solute carrier family 20 (sodium-dependent phosphate transporter)
B  comp144338_c4_seq80; <a href="/dbget-bin/www_bget?ko:K14640">K14640</a>  SLC20A, PIT; solute carrier family 20 (sodium-dependent phosphate transporter)
B  comp144338_c4_seq84|sodium-dependent; <a href="/dbget-bin/www_bget?ko:K14640">K14640</a>  SLC20A, PIT; solute carrier family 20 (sodium-dependent phosphate transporter)
B  comp144338_c4_seq85|sodium-dependent; <a href="/dbget-bin/www_bget?ko:K14640">K14640</a>  SLC20A, PIT; solute carrier family 20 (sodium-dependent phosphate transporter)
B  comp144338_c4_seq90|sodium-dependent; <a href="/dbget-bin/www_bget?ko:K14640">K14640</a>  SLC20A, PIT; solute carrier family 20 (sodium-dependent phosphate transporter)
B  comp144338_c4_seq92|sodium-dependent; <a href="/dbget-bin/www_bget?ko:K14640">K14640</a>  SLC20A, PIT; solute carrier family 20 (sodium-dependent phosphate transporter)
B  comp144338_c4_seq93|sodium-dependent; <a href="/dbget-bin/www_bget?ko:K14640">K14640</a>  SLC20A, PIT; solute carrier family 20 (sodium-dependent phosphate transporter)
B  comp144338_c4_seq95|sodium-dependent; <a href="/dbget-bin/www_bget?ko:K14640">K14640</a>  SLC20A, PIT; solute carrier family 20 (sodium-dependent phosphate transporter)
B  comp144338_c4_seq96|sodium-dependent; <a href="/dbget-bin/www_bget?ko:K14640">K14640</a>  SLC20A, PIT; solute carrier family 20 (sodium-dependent phosphate transporter)
B  comp144338_c4_seq97; <a href="/dbget-bin/www_bget?ko:K14640">K14640</a>  SLC20A, PIT; solute carrier family 20 (sodium-dependent phosphate transporter)
B  comp144338_c4_seq98|sodium-dependent; <a href="/dbget-bin/www_bget?ko:K14640">K14640</a>  SLC20A, PIT; solute carrier family 20 (sodium-dependent phosphate transporter)
B  comp144338_c4_seq100; <a href="/dbget-bin/www_bget?ko:K14640">K14640</a>  SLC20A, PIT; solute carrier family 20 (sodium-dependent phosphate transporter)
B  comp144338_c4_seq102|sodium-dependent; <a href="/dbget-bin/www_bget?ko:K14640">K14640</a>  SLC20A, PIT; solute carrier family 20 (sodium-dependent phosphate transporter)
B  comp144338_c4_seq103|sodium-dependent; <a href="/dbget-bin/www_bget?ko:K14640">K14640</a>  SLC20A, PIT; solute carrier family 20 (sodium-dependent phosphate transporter)
B  comp144338_c4_seq104|sodium-dependent; <a href="/dbget-bin/www_bget?ko:K14640">K14640</a>  SLC20A, PIT; solute carrier family 20 (sodium-dependent phosphate transporter)
B  comp144338_c4_seq105|sodium-dependent; <a href="/dbget-bin/www_bget?ko:K14640">K14640</a>  SLC20A, PIT; solute carrier family 20 (sodium-dependent phosphate transporter)
B  comp144338_c4_seq107; <a href="/dbget-bin/www_bget?ko:K14640">K14640</a>  SLC20A, PIT; solute carrier family 20 (sodium-dependent phosphate transporter)
B  comp144338_c4_seq108|sodium-dependent; <a href="/dbget-bin/www_bget?ko:K14640">K14640</a>  SLC20A, PIT; solute carrier family 20 (sodium-dependent phosphate transporter)
B  comp144338_c4_seq110|sodium-dependent; <a href="/dbget-bin/www_bget?ko:K14640">K14640</a>  SLC20A, PIT; solute carrier family 20 (sodium-dependent phosphate transporter)
B  comp144338_c4_seq112|sodium-dependent; <a href="/dbget-bin/www_bget?ko:K14640">K14640</a>  SLC20A, PIT; solute carrier family 20 (sodium-dependent phosphate transporter)
B  comp144338_c4_seq113|sodium-dependent; <a href="/dbget-bin/www_bget?ko:K14640">K14640</a>  SLC20A, PIT; solute carrier family 20 (sodium-dependent phosphate transporter)
B  comp144338_c4_seq114|sodium-dependent; <a href="/dbget-bin/www_bget?ko:K14640">K14640</a>  SLC20A, PIT; solute carrier family 20 (sodium-dependent phosphate transporter)
B  comp144338_c4_seq115|sodium-dependent; <a href="/dbget-bin/www_bget?ko:K14640">K14640</a>  SLC20A, PIT; solute carrier family 20 (sodium-dependent phosphate transporter)
B  comp144338_c4_seq117|sodium-dependent; <a href="/dbget-bin/www_bget?ko:K14640">K14640</a>  SLC20A, PIT; solute carrier family 20 (sodium-dependent phosphate transporter)
B  comp144338_c4_seq118|sodium-dependent; <a href="/dbget-bin/www_bget?ko:K14640">K14640</a>  SLC20A, PIT; solute carrier family 20 (sodium-dependent phosphate transporter)
B  comp144338_c4_seq121|sodium-dependent; <a href="/dbget-bin/www_bget?ko:K14640">K14640</a>  SLC20A, PIT; solute carrier family 20 (sodium-dependent phosphate transporter)
B  comp144338_c4_seq125; <a href="/dbget-bin/www_bget?ko:K14640">K14640</a>  SLC20A, PIT; solute carrier family 20 (sodium-dependent phosphate transporter)
B  comp144338_c4_seq128|sodium-dependent; <a href="/dbget-bin/www_bget?ko:K14640">K14640</a>  SLC20A, PIT; solute carrier family 20 (sodium-dependent phosphate transporter)
B  comp144338_c4_seq129|sodium-dependent; <a href="/dbget-bin/www_bget?ko:K14640">K14640</a>  SLC20A, PIT; solute carrier family 20 (sodium-dependent phosphate transporter)
B  comp144338_c4_seq130; <a href="/dbget-bin/www_bget?ko:K14640">K14640</a>  SLC20A, PIT; solute carrier family 20 (sodium-dependent phosphate transporter)
B  comp144338_c4_seq131|sodium-dependent; <a href="/dbget-bin/www_bget?ko:K14640">K14640</a>  SLC20A, PIT; solute carrier family 20 (sodium-dependent phosphate transporter)
#
ASLC21/ASLCO: Organic anion transporter
B  comp133642_c0_seq1|solute; <a href="/dbget-bin/www_bget?ko:K08747">K08747</a>  SLCO1C; solute carrier organic anion transporter family, member 1C
B  comp133642_c0_seq2|solute; <a href="/dbget-bin/www_bget?ko:K08747">K08747</a>  SLCO1C; solute carrier organic anion transporter family, member 1C
B  comp144745_c2_seq29|solute; <a href="/dbget-bin/www_bget?ko:K14345">K14345</a>  SLCO2A; solute carrier organic anion transporter family, member 2A
B  comp144745_c2_seq30|solute; <a href="/dbget-bin/www_bget?ko:K14345">K14345</a>  SLCO2A; solute carrier organic anion transporter family, member 2A
B  comp142353_c0_seq5|solute; <a href="/dbget-bin/www_bget?ko:K14352">K14352</a>  SLCO2B; solute carrier organic anion transporter family, member 2B
B  comp142353_c0_seq15|solute; <a href="/dbget-bin/www_bget?ko:K14352">K14352</a>  SLCO2B; solute carrier organic anion transporter family, member 2B
B  comp139602_c3_seq7|solute; <a href="/dbget-bin/www_bget?ko:K14353">K14353</a>  SLCO3A; solute carrier organic anion transporter family, member 3A
B  comp137249_c1_seq14|solute; <a href="/dbget-bin/www_bget?ko:K14356">K14356</a>  SLCO5A; solute carrier organic anion transporter family, member 5A
#
ASLC22: Organic cation/anion/zwitterion transporter
B  comp143794_c0_seq23|solute; <a href="/dbget-bin/www_bget?ko:K08202">K08202</a>  SLC22A4_5, OCTN; MFS transporter, OCT family, solute carrier family 22 (organic cation transporter), member 4/5
B  comp143794_c0_seq33|solute; <a href="/dbget-bin/www_bget?ko:K08202">K08202</a>  SLC22A4_5, OCTN; MFS transporter, OCT family, solute carrier family 22 (organic cation transporter), member 4/5
B  comp142533_c3_seq11|solute; <a href="/dbget-bin/www_bget?ko:K08211">K08211</a>  SLC22A15; MFS transporter, OCT family, solute carrier family 22 (organic cation transporter), member 15
B  comp88989_c0_seq1|solute; <a href="/dbget-bin/www_bget?ko:K08212">K08212</a>  SLC22A16; MFS transporter, OCT family, solute carrier family 22 (organic cation transporter), member 16
B  comp139548_c2_seq2|solute; <a href="/dbget-bin/www_bget?ko:K08212">K08212</a>  SLC22A16; MFS transporter, OCT family, solute carrier family 22 (organic cation transporter), member 16
B  comp139548_c2_seq4|solute; <a href="/dbget-bin/www_bget?ko:K08212">K08212</a>  SLC22A16; MFS transporter, OCT family, solute carrier family 22 (organic cation transporter), member 16
B  comp139548_c2_seq6|solute; <a href="/dbget-bin/www_bget?ko:K08212">K08212</a>  SLC22A16; MFS transporter, OCT family, solute carrier family 22 (organic cation transporter), member 16
B  comp139548_c2_seq7|solute; <a href="/dbget-bin/www_bget?ko:K08212">K08212</a>  SLC22A16; MFS transporter, OCT family, solute carrier family 22 (organic cation transporter), member 16
B  comp139548_c2_seq10|solute; <a href="/dbget-bin/www_bget?ko:K08212">K08212</a>  SLC22A16; MFS transporter, OCT family, solute carrier family 22 (organic cation transporter), member 16
B  comp139548_c2_seq11|solute; <a href="/dbget-bin/www_bget?ko:K08212">K08212</a>  SLC22A16; MFS transporter, OCT family, solute carrier family 22 (organic cation transporter), member 16
B  comp139548_c2_seq12|solute; <a href="/dbget-bin/www_bget?ko:K08212">K08212</a>  SLC22A16; MFS transporter, OCT family, solute carrier family 22 (organic cation transporter), member 16
B  comp139548_c2_seq13|solute; <a href="/dbget-bin/www_bget?ko:K08212">K08212</a>  SLC22A16; MFS transporter, OCT family, solute carrier family 22 (organic cation transporter), member 16
B  comp139548_c2_seq14|solute; <a href="/dbget-bin/www_bget?ko:K08212">K08212</a>  SLC22A16; MFS transporter, OCT family, solute carrier family 22 (organic cation transporter), member 16
B  comp139548_c2_seq17|solute; <a href="/dbget-bin/www_bget?ko:K08212">K08212</a>  SLC22A16; MFS transporter, OCT family, solute carrier family 22 (organic cation transporter), member 16
B  comp139034_c4_seq30|solute; <a href="/dbget-bin/www_bget?ko:K08214">K08214</a>  SLC22A18; MFS transporter, OCT family, solute carrier family 22 (organic cation transporter), member 18
B  comp1339393_c0_seq1|solute; <a href="/dbget-bin/www_bget?ko:K08216">K08216</a>  SLC22A20; MFS transporter, OCT family, solute carrier family 22 (organic anion transporter), member 20
B  comp143884_c1_seq4|solute; <a href="/dbget-bin/www_bget?ko:K08215">K08215</a>  SLC22A23; MFS transporter, OCT family, solute carrier family 22 (organic anion transporter), member 23
#
ASLC23: Na+-dependent ascorbic acid transporter
B  comp121005_c0_seq1|solute; <a href="/dbget-bin/www_bget?ko:K14611">K14611</a>  SLC23A1_2, SVCT1_2; solute carrier family 23 (nucleobase transporter), member 1/2
#
ASLC24: Na+/(Ca2+-K+) exchanger
B  comp546309_c0_seq1|sodium; <a href="/dbget-bin/www_bget?ko:K13749">K13749</a>  SLC24A1, NCKX1; solute carrier family 24 (sodium/potassium/calcium exchanger), member 1
B  comp181339_c0_seq1|sodium; <a href="/dbget-bin/www_bget?ko:K13751">K13751</a>  SLC24A3, NCKX3; solute carrier family 24 (sodium/potassium/calcium exchanger), member 3
B  comp127344_c0_seq1|sodium; <a href="/dbget-bin/www_bget?ko:K13752">K13752</a>  SLC24A4, NCKX4; solute carrier family 24 (sodium/potassium/calcium exchanger), member 4
B  comp138283_c4_seq1|sodium; <a href="/dbget-bin/www_bget?ko:K13752">K13752</a>  SLC24A4, NCKX4; solute carrier family 24 (sodium/potassium/calcium exchanger), member 4
B  comp140443_c0_seq17|sodium; <a href="/dbget-bin/www_bget?ko:K13754">K13754</a>  SLC24A6, NCKX6; solute carrier family 24 (sodium/potassium/calcium exchanger), member 6
B  comp140443_c0_seq19|sodium; <a href="/dbget-bin/www_bget?ko:K13754">K13754</a>  SLC24A6, NCKX6; solute carrier family 24 (sodium/potassium/calcium exchanger), member 6
B  comp140443_c0_seq22|sodium; <a href="/dbget-bin/www_bget?ko:K13754">K13754</a>  SLC24A6, NCKX6; solute carrier family 24 (sodium/potassium/calcium exchanger), member 6
B  comp140443_c0_seq33|sodium; <a href="/dbget-bin/www_bget?ko:K13754">K13754</a>  SLC24A6, NCKX6; solute carrier family 24 (sodium/potassium/calcium exchanger), member 6
#
ASLC25: Mitochondrial carrier
B  comp141016_c0_seq3|tricarboxylate; <a href="/dbget-bin/www_bget?ko:K15100">K15100</a>  SLC25A1, CTP; solute carrier family 25 (mitochondrial citrate transporter), member 1
B  comp142662_c7_seq4|tricarboxylate; <a href="/dbget-bin/www_bget?ko:K15100">K15100</a>  SLC25A1, CTP; solute carrier family 25 (mitochondrial citrate transporter), member 1
B  comp142662_c7_seq6|tricarboxylate; <a href="/dbget-bin/www_bget?ko:K15100">K15100</a>  SLC25A1, CTP; solute carrier family 25 (mitochondrial citrate transporter), member 1
B  comp142662_c7_seq7|tricarboxylate; <a href="/dbget-bin/www_bget?ko:K15100">K15100</a>  SLC25A1, CTP; solute carrier family 25 (mitochondrial citrate transporter), member 1
B  comp138499_c1_seq1|mitochondrial; <a href="/dbget-bin/www_bget?ko:K15101">K15101</a>  SLC25A2_15, ORNT; solute carrier family 25 (mitochondrial ornithine transporter) member 2/15
B  comp138499_c1_seq3|mitochondrial; <a href="/dbget-bin/www_bget?ko:K15101">K15101</a>  SLC25A2_15, ORNT; solute carrier family 25 (mitochondrial ornithine transporter) member 2/15
B  comp138499_c1_seq4|mitochondrial; <a href="/dbget-bin/www_bget?ko:K15101">K15101</a>  SLC25A2_15, ORNT; solute carrier family 25 (mitochondrial ornithine transporter) member 2/15
B  comp141893_c0_seq6|phosphate; <a href="/dbget-bin/www_bget?ko:K15102">K15102</a>  SLC25A3, PHC, PIC; solute carrier family 25 (mitochondrial phosphate transporter), member 3
B  comp145611_c2_seq2|phosphate; <a href="/dbget-bin/www_bget?ko:K15102">K15102</a>  SLC25A3, PHC, PIC; solute carrier family 25 (mitochondrial phosphate transporter), member 3
B  comp142763_c0_seq1|adp; <a href="/dbget-bin/www_bget?ko:K05863">K05863</a>  SLC25A4S, ANT; solute carrier family 25 (mitochondrial adenine nucleotide translocator), member 4/5/6/31
B  comp142763_c0_seq4|adp; <a href="/dbget-bin/www_bget?ko:K05863">K05863</a>  SLC25A4S, ANT; solute carrier family 25 (mitochondrial adenine nucleotide translocator), member 4/5/6/31
B  comp142877_c2_seq37|mitochondrial; <a href="/dbget-bin/www_bget?ko:K15103">K15103</a>  UCP2_3, SLC25A8_9; solute carrier family 25 (mitochondrial uncoupling protein), member 8/9
B  comp142877_c2_seq39|mitochondrial; <a href="/dbget-bin/www_bget?ko:K15103">K15103</a>  UCP2_3, SLC25A8_9; solute carrier family 25 (mitochondrial uncoupling protein), member 8/9
B  comp119112_c0_seq1|solute; <a href="/dbget-bin/www_bget?ko:K13577">K13577</a>  SLC25A10, DIC; solute carrier family 25 (mitochondrial dicarboxylate transporter), member 10
B  comp137465_c0_seq2|mitochondrial; <a href="/dbget-bin/www_bget?ko:K13577">K13577</a>  SLC25A10, DIC; solute carrier family 25 (mitochondrial dicarboxylate transporter), member 10
B  comp137465_c0_seq13|mitochondrial; <a href="/dbget-bin/www_bget?ko:K13577">K13577</a>  SLC25A10, DIC; solute carrier family 25 (mitochondrial dicarboxylate transporter), member 10
B  comp144461_c1_seq4|solute; <a href="/dbget-bin/www_bget?ko:K15104">K15104</a>  SLC25A11, OGC; solute carrier family 25 (mitochondrial oxoglutarate transporter), member 11
B  comp144461_c1_seq5|solute; <a href="/dbget-bin/www_bget?ko:K15104">K15104</a>  SLC25A11, OGC; solute carrier family 25 (mitochondrial oxoglutarate transporter), member 11
B  comp145032_c0_seq8|calcium-binding; <a href="/dbget-bin/www_bget?ko:K15105">K15105</a>  SLC25A12_13, AGC; solute carrier family 25 (mitochondrial aspartate/glutamate transporter), member 12/13
B  comp145032_c0_seq64|solute; <a href="/dbget-bin/www_bget?ko:K15105">K15105</a>  SLC25A12_13, AGC; solute carrier family 25 (mitochondrial aspartate/glutamate transporter), member 12/13
B  comp145032_c0_seq70|calcium-binding; <a href="/dbget-bin/www_bget?ko:K15105">K15105</a>  SLC25A12_13, AGC; solute carrier family 25 (mitochondrial aspartate/glutamate transporter), member 12/13
B  comp145032_c0_seq87|calcium-binding; <a href="/dbget-bin/www_bget?ko:K15105">K15105</a>  SLC25A12_13, AGC; solute carrier family 25 (mitochondrial aspartate/glutamate transporter), member 12/13
B  comp145032_c0_seq88|calcium-binding; <a href="/dbget-bin/www_bget?ko:K15105">K15105</a>  SLC25A12_13, AGC; solute carrier family 25 (mitochondrial aspartate/glutamate transporter), member 12/13
B  comp135036_c1_seq6|brain; <a href="/dbget-bin/www_bget?ko:K15106">K15106</a>  SLC25A14_30; solute carrier family 25 (mitochondrial carrier), member 14/30
B  comp138552_c0_seq2|solute; <a href="/dbget-bin/www_bget?ko:K15084">K15084</a>  SLC25A16, GDA, LEU5; solute carrier family 25 (mitochondrial carrier protein), member 16
B  comp141892_c0_seq1|solute; <a href="/dbget-bin/www_bget?ko:K13354">K13354</a>  SLC25A17, PMP34; solute carrier family 25 (peroxisomal adenine nucleotide transporter), member 17
B  comp137647_c7_seq1|mitochondrial; <a href="/dbget-bin/www_bget?ko:K15107">K15107</a>  SLC25A18_22, GC; solute carrier family 25 (mitochondrial glutamate transporter), member 18/22
B  comp141786_c0_seq4|mitochondrial; <a href="/dbget-bin/www_bget?ko:K15107">K15107</a>  SLC25A18_22, GC; solute carrier family 25 (mitochondrial glutamate transporter), member 18/22
B  comp141786_c0_seq6|mitochondrial; <a href="/dbget-bin/www_bget?ko:K15107">K15107</a>  SLC25A18_22, GC; solute carrier family 25 (mitochondrial glutamate transporter), member 18/22
B  comp141786_c0_seq11|mitochondrial; <a href="/dbget-bin/www_bget?ko:K15107">K15107</a>  SLC25A18_22, GC; solute carrier family 25 (mitochondrial glutamate transporter), member 18/22
B  comp141786_c0_seq13|mitochondrial; <a href="/dbget-bin/www_bget?ko:K15107">K15107</a>  SLC25A18_22, GC; solute carrier family 25 (mitochondrial glutamate transporter), member 18/22
B  comp141786_c0_seq18|mitochondrial; <a href="/dbget-bin/www_bget?ko:K15107">K15107</a>  SLC25A18_22, GC; solute carrier family 25 (mitochondrial glutamate transporter), member 18/22
B  comp141786_c0_seq22|mitochondrial; <a href="/dbget-bin/www_bget?ko:K15107">K15107</a>  SLC25A18_22, GC; solute carrier family 25 (mitochondrial glutamate transporter), member 18/22
B  comp141786_c0_seq38|mitochondrial; <a href="/dbget-bin/www_bget?ko:K15107">K15107</a>  SLC25A18_22, GC; solute carrier family 25 (mitochondrial glutamate transporter), member 18/22
B  comp145136_c1_seq7|solute; <a href="/dbget-bin/www_bget?ko:K15107">K15107</a>  SLC25A18_22, GC; solute carrier family 25 (mitochondrial glutamate transporter), member 18/22
B  comp145136_c1_seq20|solute; <a href="/dbget-bin/www_bget?ko:K15107">K15107</a>  SLC25A18_22, GC; solute carrier family 25 (mitochondrial glutamate transporter), member 18/22
B  comp144128_c0_seq3|mitochondrial; <a href="/dbget-bin/www_bget?ko:K15108">K15108</a>  SLC25A19, DNC, TPC1; solute carrier family 25 (mitochondrial thiamine pyrophosphate transporter), member 19
B  comp112805_c0_seq2|mitochondrial; <a href="/dbget-bin/www_bget?ko:K15109">K15109</a>  SLC25A20_29, CACT, CACL, CRC1; solute carrier family 25 (mitochondrial carnitine/acylcarnitine transporter), member 20/29
B  comp140493_c5_seq1|mitochondrial; <a href="/dbget-bin/www_bget?ko:K15109">K15109</a>  SLC25A20_29, CACT, CACL, CRC1; solute carrier family 25 (mitochondrial carnitine/acylcarnitine transporter), member 20/29
B  comp140493_c5_seq4|mitochondrial; <a href="/dbget-bin/www_bget?ko:K15109">K15109</a>  SLC25A20_29, CACT, CACL, CRC1; solute carrier family 25 (mitochondrial carnitine/acylcarnitine transporter), member 20/29
B  comp140493_c5_seq11|mitochondrial; <a href="/dbget-bin/www_bget?ko:K15109">K15109</a>  SLC25A20_29, CACT, CACL, CRC1; solute carrier family 25 (mitochondrial carnitine/acylcarnitine transporter), member 20/29
B  comp140493_c5_seq14|mitochondrial; <a href="/dbget-bin/www_bget?ko:K15109">K15109</a>  SLC25A20_29, CACT, CACL, CRC1; solute carrier family 25 (mitochondrial carnitine/acylcarnitine transporter), member 20/29
B  comp140493_c5_seq16|mitochondrial; <a href="/dbget-bin/www_bget?ko:K15109">K15109</a>  SLC25A20_29, CACT, CACL, CRC1; solute carrier family 25 (mitochondrial carnitine/acylcarnitine transporter), member 20/29
B  comp140493_c5_seq20|mitochondrial; <a href="/dbget-bin/www_bget?ko:K15109">K15109</a>  SLC25A20_29, CACT, CACL, CRC1; solute carrier family 25 (mitochondrial carnitine/acylcarnitine transporter), member 20/29
B  comp132645_c0_seq1|mitochondrial; <a href="/dbget-bin/www_bget?ko:K15110">K15110</a>  SLC25A21, ODC; solute carrier family 25 (mitochondrial 2-oxodicarboxylate transporter), member 21
B  comp132645_c0_seq6|mitochondrial; <a href="/dbget-bin/www_bget?ko:K15110">K15110</a>  SLC25A21, ODC; solute carrier family 25 (mitochondrial 2-oxodicarboxylate transporter), member 21
B  comp132589_c0_seq2|calcium-binding; <a href="/dbget-bin/www_bget?ko:K14684">K14684</a>  SLC25A23S; solute carrier family 25 (mitochondrial phosphate transporter), member 23/24/25/41
B  comp144246_c1_seq7|calcium-binding; <a href="/dbget-bin/www_bget?ko:K14684">K14684</a>  SLC25A23S; solute carrier family 25 (mitochondrial phosphate transporter), member 23/24/25/41
B  comp144246_c1_seq28|calcium-binding; <a href="/dbget-bin/www_bget?ko:K14684">K14684</a>  SLC25A23S; solute carrier family 25 (mitochondrial phosphate transporter), member 23/24/25/41
B  comp144246_c1_seq30|calcium-binding; <a href="/dbget-bin/www_bget?ko:K14684">K14684</a>  SLC25A23S; solute carrier family 25 (mitochondrial phosphate transporter), member 23/24/25/41
B  comp144246_c1_seq37|calcium-binding; <a href="/dbget-bin/www_bget?ko:K14684">K14684</a>  SLC25A23S; solute carrier family 25 (mitochondrial phosphate transporter), member 23/24/25/41
B  comp144246_c1_seq40|calcium-binding; <a href="/dbget-bin/www_bget?ko:K14684">K14684</a>  SLC25A23S; solute carrier family 25 (mitochondrial phosphate transporter), member 23/24/25/41
B  comp144892_c2_seq12|calcium-binding; <a href="/dbget-bin/www_bget?ko:K14684">K14684</a>  SLC25A23S; solute carrier family 25 (mitochondrial phosphate transporter), member 23/24/25/41
B  comp144892_c2_seq24|calcium-binding; <a href="/dbget-bin/www_bget?ko:K14684">K14684</a>  SLC25A23S; solute carrier family 25 (mitochondrial phosphate transporter), member 23/24/25/41
B  comp144892_c2_seq42|calcium-binding; <a href="/dbget-bin/www_bget?ko:K14684">K14684</a>  SLC25A23S; solute carrier family 25 (mitochondrial phosphate transporter), member 23/24/25/41
B  comp144892_c2_seq68|calcium-binding; <a href="/dbget-bin/www_bget?ko:K14684">K14684</a>  SLC25A23S; solute carrier family 25 (mitochondrial phosphate transporter), member 23/24/25/41
B  comp144892_c2_seq69|calcium-binding; <a href="/dbget-bin/www_bget?ko:K14684">K14684</a>  SLC25A23S; solute carrier family 25 (mitochondrial phosphate transporter), member 23/24/25/41
B  comp144892_c2_seq83|calcium-binding; <a href="/dbget-bin/www_bget?ko:K14684">K14684</a>  SLC25A23S; solute carrier family 25 (mitochondrial phosphate transporter), member 23/24/25/41
B  comp131682_c0_seq1|s-adenosylmethionine; <a href="/dbget-bin/www_bget?ko:K15111">K15111</a>  SLC25A26; solute carrier family 25 (mitochondrial S-adenosylmethionine transporter), member 26
B  comp131682_c0_seq3|s-adenosylmethionine; <a href="/dbget-bin/www_bget?ko:K15111">K15111</a>  SLC25A26; solute carrier family 25 (mitochondrial S-adenosylmethionine transporter), member 26
B  comp131682_c0_seq4|s-adenosylmethionine; <a href="/dbget-bin/www_bget?ko:K15111">K15111</a>  SLC25A26; solute carrier family 25 (mitochondrial S-adenosylmethionine transporter), member 26
B  comp131682_c0_seq6|s-adenosylmethionine; <a href="/dbget-bin/www_bget?ko:K15111">K15111</a>  SLC25A26; solute carrier family 25 (mitochondrial S-adenosylmethionine transporter), member 26
B  comp139220_c1_seq1|mitochondrial; <a href="/dbget-bin/www_bget?ko:K15112">K15112</a>  SLC25A27, UCP4; solute carrier family 25 (mitochondrial uncoupling protein), member 27
B  comp139220_c1_seq2|mitochondrial; <a href="/dbget-bin/www_bget?ko:K15112">K15112</a>  SLC25A27, UCP4; solute carrier family 25 (mitochondrial uncoupling protein), member 27
B  comp139220_c1_seq3|mitochondrial; <a href="/dbget-bin/www_bget?ko:K15112">K15112</a>  SLC25A27, UCP4; solute carrier family 25 (mitochondrial uncoupling protein), member 27
B  comp139220_c1_seq4|mitochondrial; <a href="/dbget-bin/www_bget?ko:K15112">K15112</a>  SLC25A27, UCP4; solute carrier family 25 (mitochondrial uncoupling protein), member 27
B  comp139220_c1_seq5|mitochondrial; <a href="/dbget-bin/www_bget?ko:K15112">K15112</a>  SLC25A27, UCP4; solute carrier family 25 (mitochondrial uncoupling protein), member 27
B  comp139220_c1_seq7|mitochondrial; <a href="/dbget-bin/www_bget?ko:K15112">K15112</a>  SLC25A27, UCP4; solute carrier family 25 (mitochondrial uncoupling protein), member 27
B  comp139220_c1_seq8|mitochondrial; <a href="/dbget-bin/www_bget?ko:K15112">K15112</a>  SLC25A27, UCP4; solute carrier family 25 (mitochondrial uncoupling protein), member 27
B  comp139220_c1_seq11|mitochondrial; <a href="/dbget-bin/www_bget?ko:K15112">K15112</a>  SLC25A27, UCP4; solute carrier family 25 (mitochondrial uncoupling protein), member 27
B  comp139220_c1_seq13|mitochondrial; <a href="/dbget-bin/www_bget?ko:K15112">K15112</a>  SLC25A27, UCP4; solute carrier family 25 (mitochondrial uncoupling protein), member 27
B  comp139220_c1_seq14|mitochondrial; <a href="/dbget-bin/www_bget?ko:K15112">K15112</a>  SLC25A27, UCP4; solute carrier family 25 (mitochondrial uncoupling protein), member 27
B  comp139220_c1_seq15|mitochondrial; <a href="/dbget-bin/www_bget?ko:K15112">K15112</a>  SLC25A27, UCP4; solute carrier family 25 (mitochondrial uncoupling protein), member 27
B  comp139220_c1_seq18|mitochondrial; <a href="/dbget-bin/www_bget?ko:K15112">K15112</a>  SLC25A27, UCP4; solute carrier family 25 (mitochondrial uncoupling protein), member 27
B  comp139220_c1_seq19|mitochondrial; <a href="/dbget-bin/www_bget?ko:K15112">K15112</a>  SLC25A27, UCP4; solute carrier family 25 (mitochondrial uncoupling protein), member 27
B  comp60714_c0_seq1|mitoferrin-1; <a href="/dbget-bin/www_bget?ko:K15113">K15113</a>  SLC25A28_37, MFRN; solute carrier family 25 (mitochondrial iron transporter), member 28/37
B  comp144842_c0_seq4|mitoferrin-2; <a href="/dbget-bin/www_bget?ko:K15113">K15113</a>  SLC25A28_37, MFRN; solute carrier family 25 (mitochondrial iron transporter), member 28/37
B  comp134082_c0_seq3|mitochondrial; <a href="/dbget-bin/www_bget?ko:K15115">K15115</a>  SLC25A32, MFT; solute carrier family 25 (mitochondrial folate transporter), member 32
B  comp145035_c0_seq6|mitochondrial; <a href="/dbget-bin/www_bget?ko:K15115">K15115</a>  SLC25A32, MFT; solute carrier family 25 (mitochondrial folate transporter), member 32
B  comp141209_c6_seq9|solute; <a href="/dbget-bin/www_bget?ko:K15116">K15116</a>  SLC25A33_36, RIM2; solute carrier family 25, member 33/36
B  comp143401_c2_seq29|solute; <a href="/dbget-bin/www_bget?ko:K15116">K15116</a>  SLC25A33_36, RIM2; solute carrier family 25, member 33/36
B  comp143401_c2_seq49|solute; <a href="/dbget-bin/www_bget?ko:K15116">K15116</a>  SLC25A33_36, RIM2; solute carrier family 25, member 33/36
B  comp136795_c0_seq1|solute; <a href="/dbget-bin/www_bget?ko:K15117">K15117</a>  SLC25A34_35, OAC1; solute carrier family 25, member 34/35
B  comp136795_c0_seq2|solute; <a href="/dbget-bin/www_bget?ko:K15117">K15117</a>  SLC25A34_35, OAC1; solute carrier family 25, member 34/35
B  comp136795_c0_seq4|solute; <a href="/dbget-bin/www_bget?ko:K15117">K15117</a>  SLC25A34_35, OAC1; solute carrier family 25, member 34/35
B  comp131971_c1_seq1|solute; <a href="/dbget-bin/www_bget?ko:K15118">K15118</a>  SLC25A38; solute carrier family 25, member 38
B  comp131971_c1_seq2|solute; <a href="/dbget-bin/www_bget?ko:K15118">K15118</a>  SLC25A38; solute carrier family 25, member 38
B  comp131971_c1_seq3|solute; <a href="/dbget-bin/www_bget?ko:K15118">K15118</a>  SLC25A38; solute carrier family 25, member 38
B  comp131971_c1_seq4|solute; <a href="/dbget-bin/www_bget?ko:K15118">K15118</a>  SLC25A38; solute carrier family 25, member 38
B  comp136491_c0_seq12|solute; <a href="/dbget-bin/www_bget?ko:K15118">K15118</a>  SLC25A38; solute carrier family 25, member 38
B  comp136491_c0_seq21|solute; <a href="/dbget-bin/www_bget?ko:K15118">K15118</a>  SLC25A38; solute carrier family 25, member 38
B  comp136491_c0_seq26|solute; <a href="/dbget-bin/www_bget?ko:K15118">K15118</a>  SLC25A38; solute carrier family 25, member 38
B  comp137355_c0_seq2|solute; <a href="/dbget-bin/www_bget?ko:K15119">K15119</a>  SLC25A39_40; solute carrier family 25, member 39/40
B  comp137355_c0_seq3|solute; <a href="/dbget-bin/www_bget?ko:K15119">K15119</a>  SLC25A39_40; solute carrier family 25, member 39/40
B  comp140027_c0_seq2|solute; <a href="/dbget-bin/www_bget?ko:K15085">K15085</a>  SLC25A42; solute carrier family 25, member 42
B  comp140027_c0_seq5|solute; <a href="/dbget-bin/www_bget?ko:K15085">K15085</a>  SLC25A42; solute carrier family 25, member 42
B  comp135312_c0_seq1|solute; <a href="/dbget-bin/www_bget?ko:K15120">K15120</a>  SLC25A43; solute carrier family 25, member 43
B  comp142124_c0_seq55|solute; <a href="/dbget-bin/www_bget?ko:K15121">K15121</a>  SLC25A44; solute carrier family 25, member 44
B  comp143032_c0_seq4|solute; <a href="/dbget-bin/www_bget?ko:K15123">K15123</a>  SLC25A45_47; solute carrier family 25, member 45/47
B  comp143032_c0_seq5|solute; <a href="/dbget-bin/www_bget?ko:K15123">K15123</a>  SLC25A45_47; solute carrier family 25, member 45/47
B  comp143032_c0_seq9|solute; <a href="/dbget-bin/www_bget?ko:K15123">K15123</a>  SLC25A45_47; solute carrier family 25, member 45/47
B  comp143032_c0_seq10|solute; <a href="/dbget-bin/www_bget?ko:K15123">K15123</a>  SLC25A45_47; solute carrier family 25, member 45/47
B  comp143032_c0_seq11|solute; <a href="/dbget-bin/www_bget?ko:K15123">K15123</a>  SLC25A45_47; solute carrier family 25, member 45/47
B  comp143032_c0_seq14|solute; <a href="/dbget-bin/www_bget?ko:K15123">K15123</a>  SLC25A45_47; solute carrier family 25, member 45/47
B  comp143032_c0_seq20|solute; <a href="/dbget-bin/www_bget?ko:K15123">K15123</a>  SLC25A45_47; solute carrier family 25, member 45/47
B  comp143260_c1_seq5|solute; <a href="/dbget-bin/www_bget?ko:K03454">K03454</a>  SLC25A46; solute carrier family 25, member 46
B  comp143260_c1_seq25|solute; <a href="/dbget-bin/www_bget?ko:K03454">K03454</a>  SLC25A46; solute carrier family 25, member 46
B  comp143260_c1_seq32|solute; <a href="/dbget-bin/www_bget?ko:K03454">K03454</a>  SLC25A46; solute carrier family 25, member 46
B  comp773992_c0_seq1|solute; <a href="/dbget-bin/www_bget?ko:K15124">K15124</a>  SLC25A48; solute carrier family 25, member 48
#
ASLC26: Multifunctional anion exchanger
B  comp131981_c0_seq1|sulfate; <a href="/dbget-bin/www_bget?ko:K14701">K14701</a>  SLC26A2, DTD; solute carrier family 26 (sulfate anion transporter), member 2
B  comp142928_c1_seq10|prestin; <a href="/dbget-bin/www_bget?ko:K14703">K14703</a>  SLC26A5, PRES; solute carrier family 26, member 5
B  comp141135_c1_seq17|solute; <a href="/dbget-bin/www_bget?ko:K14707">K14707</a>  SLC26A10; solute carrier family 26, member 10
B  comp141135_c1_seq23|solute; <a href="/dbget-bin/www_bget?ko:K14707">K14707</a>  SLC26A10; solute carrier family 26, member 10
B  comp132241_c0_seq1|sodium-independent; <a href="/dbget-bin/www_bget?ko:K14708">K14708</a>  SLC26A11; solute carrier family 26 (sodium-independent sulfate anion transporter), member 11
B  comp132241_c0_seq2|sodium-independent; <a href="/dbget-bin/www_bget?ko:K14708">K14708</a>  SLC26A11; solute carrier family 26 (sodium-independent sulfate anion transporter), member 11
#
ASLC27: Fatty acid transporter
B  comp141637_c0_seq3|long-chain; <a href="/dbget-bin/www_bget?ko:K08745">K08745</a>  SLC27A1_4, FATP1, FATP4; solute carrier family 27 (fatty acid transporter), member 1/4 [EC:6.2.1.-]
B  comp141637_c0_seq5|long-chain; <a href="/dbget-bin/www_bget?ko:K08745">K08745</a>  SLC27A1_4, FATP1, FATP4; solute carrier family 27 (fatty acid transporter), member 1/4 [EC:6.2.1.-]
B  comp141637_c0_seq13|long-chain; <a href="/dbget-bin/www_bget?ko:K08745">K08745</a>  SLC27A1_4, FATP1, FATP4; solute carrier family 27 (fatty acid transporter), member 1/4 [EC:6.2.1.-]
B  comp141637_c0_seq14|long-chain; <a href="/dbget-bin/www_bget?ko:K08745">K08745</a>  SLC27A1_4, FATP1, FATP4; solute carrier family 27 (fatty acid transporter), member 1/4 [EC:6.2.1.-]
B  comp141637_c0_seq31|long-chain; <a href="/dbget-bin/www_bget?ko:K08745">K08745</a>  SLC27A1_4, FATP1, FATP4; solute carrier family 27 (fatty acid transporter), member 1/4 [EC:6.2.1.-]
B  comp141637_c0_seq39|long-chain; <a href="/dbget-bin/www_bget?ko:K08745">K08745</a>  SLC27A1_4, FATP1, FATP4; solute carrier family 27 (fatty acid transporter), member 1/4 [EC:6.2.1.-]
B  comp140076_c7_seq1|long-chain; <a href="/dbget-bin/www_bget?ko:K08745">K08745</a>  SLC27A1_4, FATP1, FATP4; solute carrier family 27 (fatty acid transporter), member 1/4 [EC:6.2.1.-]
B  comp59706_c0_seq2|very; <a href="/dbget-bin/www_bget?ko:K08746">K08746</a>  SLC27A2, FACVL1, FATP2; solute carrier family 27 (fatty acid transporter), member 2 [EC:6.2.1.- 6.2.1.3]
B  comp119103_c0_seq1|long-chain; <a href="/dbget-bin/www_bget?ko:K08749">K08749</a>  SLC27A6, FATP6; solute carrier family 27 (fatty acid transporter), member 6
#
ASLC28: Na+-coupled nucleoside transporter
B  comp81302_c0_seq2|sodium; <a href="/dbget-bin/www_bget?ko:K11536">K11536</a>  SLC28A; pyrimidine nucleoside transport protein
B  comp865144_c0_seq1|sodium; <a href="/dbget-bin/www_bget?ko:K11536">K11536</a>  SLC28A; pyrimidine nucleoside transport protein
#
ASLC29: Facilitative nucleoside transporter
B  comp131362_c0_seq6|solute; <a href="/dbget-bin/www_bget?ko:K15014">K15014</a>  SLC29A1_2_3, ENT1_2_3; solute carrier family 29 (equilibrative nucleoside transporter), member 1/2/3
B  comp130063_c1_seq1|equilibrative; <a href="/dbget-bin/www_bget?ko:K15014">K15014</a>  SLC29A1_2_3, ENT1_2_3; solute carrier family 29 (equilibrative nucleoside transporter), member 1/2/3
B  comp140929_c5_seq3|equilibrative; <a href="/dbget-bin/www_bget?ko:K15014">K15014</a>  SLC29A1_2_3, ENT1_2_3; solute carrier family 29 (equilibrative nucleoside transporter), member 1/2/3
B  comp140929_c5_seq8|equilibrative; <a href="/dbget-bin/www_bget?ko:K15014">K15014</a>  SLC29A1_2_3, ENT1_2_3; solute carrier family 29 (equilibrative nucleoside transporter), member 1/2/3
B  comp140929_c5_seq9|equilibrative; <a href="/dbget-bin/www_bget?ko:K15014">K15014</a>  SLC29A1_2_3, ENT1_2_3; solute carrier family 29 (equilibrative nucleoside transporter), member 1/2/3
B  comp140929_c5_seq10|equilibrative; <a href="/dbget-bin/www_bget?ko:K15014">K15014</a>  SLC29A1_2_3, ENT1_2_3; solute carrier family 29 (equilibrative nucleoside transporter), member 1/2/3
B  comp140929_c5_seq11|equilibrative; <a href="/dbget-bin/www_bget?ko:K15014">K15014</a>  SLC29A1_2_3, ENT1_2_3; solute carrier family 29 (equilibrative nucleoside transporter), member 1/2/3
B  comp140929_c5_seq13|equilibrative; <a href="/dbget-bin/www_bget?ko:K15014">K15014</a>  SLC29A1_2_3, ENT1_2_3; solute carrier family 29 (equilibrative nucleoside transporter), member 1/2/3
B  comp144167_c0_seq6|equilibrative; <a href="/dbget-bin/www_bget?ko:K15014">K15014</a>  SLC29A1_2_3, ENT1_2_3; solute carrier family 29 (equilibrative nucleoside transporter), member 1/2/3
B  comp144167_c0_seq12|equilibrative; <a href="/dbget-bin/www_bget?ko:K15014">K15014</a>  SLC29A1_2_3, ENT1_2_3; solute carrier family 29 (equilibrative nucleoside transporter), member 1/2/3
B  comp144167_c0_seq13|equilibrative; <a href="/dbget-bin/www_bget?ko:K15014">K15014</a>  SLC29A1_2_3, ENT1_2_3; solute carrier family 29 (equilibrative nucleoside transporter), member 1/2/3
B  comp595693_c0_seq1|equilibrative; <a href="/dbget-bin/www_bget?ko:K03323">K03323</a>  SLC29A4, ENT4; solute carrier family 29 (equilibrative nucleoside transporter), member 4
#
ASLC30: Zinc efflux transporter
B  comp127582_c0_seq1|solute; <a href="/dbget-bin/www_bget?ko:K14688">K14688</a>  SLC30A1, ZNT1; solute carrier family 30 (zinc transporter), member 1
B  comp127582_c0_seq2|solute; <a href="/dbget-bin/www_bget?ko:K14688">K14688</a>  SLC30A1, ZNT1; solute carrier family 30 (zinc transporter), member 1
B  comp162257_c0_seq1|zinc; <a href="/dbget-bin/www_bget?ko:K14688">K14688</a>  SLC30A1, ZNT1; solute carrier family 30 (zinc transporter), member 1
B  comp139786_c1_seq36|zinc; <a href="/dbget-bin/www_bget?ko:K14691">K14691</a>  SLC30A4, ZNT4; solute carrier family 30 (zinc transporter), member 4
B  comp134575_c1_seq3|zinc; <a href="/dbget-bin/www_bget?ko:K14692">K14692</a>  SLC30A5_7, ZNT5_7, MTP, MSC2; solute carrier family 30 (zinc transporter), member 5/7
B  comp134575_c1_seq5|zinc; <a href="/dbget-bin/www_bget?ko:K14692">K14692</a>  SLC30A5_7, ZNT5_7, MTP, MSC2; solute carrier family 30 (zinc transporter), member 5/7
B  comp135930_c0_seq1|solute; <a href="/dbget-bin/www_bget?ko:K14692">K14692</a>  SLC30A5_7, ZNT5_7, MTP, MSC2; solute carrier family 30 (zinc transporter), member 5/7
B  comp135930_c0_seq2|solute; <a href="/dbget-bin/www_bget?ko:K14692">K14692</a>  SLC30A5_7, ZNT5_7, MTP, MSC2; solute carrier family 30 (zinc transporter), member 5/7
B  comp135930_c0_seq4|solute; <a href="/dbget-bin/www_bget?ko:K14692">K14692</a>  SLC30A5_7, ZNT5_7, MTP, MSC2; solute carrier family 30 (zinc transporter), member 5/7
B  comp135930_c0_seq6|solute; <a href="/dbget-bin/www_bget?ko:K14692">K14692</a>  SLC30A5_7, ZNT5_7, MTP, MSC2; solute carrier family 30 (zinc transporter), member 5/7
B  comp135930_c0_seq9|solute; <a href="/dbget-bin/www_bget?ko:K14692">K14692</a>  SLC30A5_7, ZNT5_7, MTP, MSC2; solute carrier family 30 (zinc transporter), member 5/7
B  comp135930_c0_seq15|solute; <a href="/dbget-bin/www_bget?ko:K14692">K14692</a>  SLC30A5_7, ZNT5_7, MTP, MSC2; solute carrier family 30 (zinc transporter), member 5/7
B  comp135930_c0_seq20|solute; <a href="/dbget-bin/www_bget?ko:K14692">K14692</a>  SLC30A5_7, ZNT5_7, MTP, MSC2; solute carrier family 30 (zinc transporter), member 5/7
B  comp135930_c0_seq23|solute; <a href="/dbget-bin/www_bget?ko:K14692">K14692</a>  SLC30A5_7, ZNT5_7, MTP, MSC2; solute carrier family 30 (zinc transporter), member 5/7
B  comp135930_c0_seq24|solute; <a href="/dbget-bin/www_bget?ko:K14692">K14692</a>  SLC30A5_7, ZNT5_7, MTP, MSC2; solute carrier family 30 (zinc transporter), member 5/7
B  comp135930_c0_seq25|solute; <a href="/dbget-bin/www_bget?ko:K14692">K14692</a>  SLC30A5_7, ZNT5_7, MTP, MSC2; solute carrier family 30 (zinc transporter), member 5/7
B  comp135930_c0_seq29|solute; <a href="/dbget-bin/www_bget?ko:K14692">K14692</a>  SLC30A5_7, ZNT5_7, MTP, MSC2; solute carrier family 30 (zinc transporter), member 5/7
B  comp135930_c0_seq33|solute; <a href="/dbget-bin/www_bget?ko:K14692">K14692</a>  SLC30A5_7, ZNT5_7, MTP, MSC2; solute carrier family 30 (zinc transporter), member 5/7
B  comp135930_c0_seq34|solute; <a href="/dbget-bin/www_bget?ko:K14692">K14692</a>  SLC30A5_7, ZNT5_7, MTP, MSC2; solute carrier family 30 (zinc transporter), member 5/7
B  comp135930_c0_seq40|solute; <a href="/dbget-bin/www_bget?ko:K14692">K14692</a>  SLC30A5_7, ZNT5_7, MTP, MSC2; solute carrier family 30 (zinc transporter), member 5/7
B  comp135930_c0_seq43|solute; <a href="/dbget-bin/www_bget?ko:K14692">K14692</a>  SLC30A5_7, ZNT5_7, MTP, MSC2; solute carrier family 30 (zinc transporter), member 5/7
B  comp138146_c1_seq6|zinc; <a href="/dbget-bin/www_bget?ko:K14693">K14693</a>  SLC30A6, ZNT6; solute carrier family 30 (zinc transporter), member 6
B  comp138146_c1_seq8|zinc; <a href="/dbget-bin/www_bget?ko:K14693">K14693</a>  SLC30A6, ZNT6; solute carrier family 30 (zinc transporter), member 6
B  comp97565_c0_seq1|zinc; <a href="/dbget-bin/www_bget?ko:K14695">K14695</a>  SLC30A8, ZNT8; solute carrier family 30 (zinc transporter), member 8
B  comp674272_c0_seq1|solute; <a href="/dbget-bin/www_bget?ko:K14695">K14695</a>  SLC30A8, ZNT8; solute carrier family 30 (zinc transporter), member 8
B  comp140469_c0_seq1|zinc; <a href="/dbget-bin/www_bget?ko:K14696">K14696</a>  SLC30A9, ZNT9; solute carrier family 30 (zinc transporter), member 9
B  comp140469_c0_seq4|zinc; <a href="/dbget-bin/www_bget?ko:K14696">K14696</a>  SLC30A9, ZNT9; solute carrier family 30 (zinc transporter), member 9
B  comp140469_c0_seq5|zinc; <a href="/dbget-bin/www_bget?ko:K14696">K14696</a>  SLC30A9, ZNT9; solute carrier family 30 (zinc transporter), member 9
B  comp140469_c0_seq9|zinc; <a href="/dbget-bin/www_bget?ko:K14696">K14696</a>  SLC30A9, ZNT9; solute carrier family 30 (zinc transporter), member 9
B  comp352723_c0_seq1|zinc; <a href="/dbget-bin/www_bget?ko:K14697">K14697</a>  SLC30A10, ZNT10; solute carrier family 30 (zinc transporter), member 10
#
ASLC31: Copper transporter
B  comp127130_c0_seq5|solute; <a href="/dbget-bin/www_bget?ko:K14686">K14686</a>  SLC31A1, CTR1; solute carrier family 31 (copper transporter), member 1
B  comp135273_c0_seq2|probable; <a href="/dbget-bin/www_bget?ko:K14687">K14687</a>  SLC31A2, CTR2; solute carrier family 31 (copper transporter), member 2
B  comp135273_c0_seq4|probable; <a href="/dbget-bin/www_bget?ko:K14687">K14687</a>  SLC31A2, CTR2; solute carrier family 31 (copper transporter), member 2
#
ASLC32: Vesicular inhibitory amino acid transporter
B  comp59049_c0_seq1|vesicular; <a href="/dbget-bin/www_bget?ko:K15015">K15015</a>  SLC32A, VGAT; solute carrier family 32 (vesicular inhibitory amino acid transporter)
B  comp421826_c0_seq1|vesicular; <a href="/dbget-bin/www_bget?ko:K15015">K15015</a>  SLC32A, VGAT; solute carrier family 32 (vesicular inhibitory amino acid transporter)
#
ASLC33: Acetyl-CoA transporter
B  comp138448_c0_seq1|acetyl-coenzyme; <a href="/dbget-bin/www_bget?ko:K03372">K03372</a>  ACATN, SLC33A1; MFS transporter, PAT family, solute carrier family 33 (acetyl-CoA transportor), member 1 [EC:2.3.1.-]
B  comp138448_c0_seq2|acetyl-coenzyme; <a href="/dbget-bin/www_bget?ko:K03372">K03372</a>  ACATN, SLC33A1; MFS transporter, PAT family, solute carrier family 33 (acetyl-CoA transportor), member 1 [EC:2.3.1.-]
#
ASLC34: Type II Na+-phosphate cotransporter
#
ASLC35: Nucleoside-sugar transporter
B  comp119214_c0_seq1|udp-galactose; <a href="/dbget-bin/www_bget?ko:K15272">K15272</a>  SLC35A1_2_3; solute carrier family 35 (UDP-sugar transporter), member A1/2/3
B  comp119214_c0_seq2|udp-galactose; <a href="/dbget-bin/www_bget?ko:K15272">K15272</a>  SLC35A1_2_3; solute carrier family 35 (UDP-sugar transporter), member A1/2/3
B  comp128681_c0_seq1|udp-galactose; <a href="/dbget-bin/www_bget?ko:K15272">K15272</a>  SLC35A1_2_3; solute carrier family 35 (UDP-sugar transporter), member A1/2/3
B  comp128681_c0_seq4|udp-galactose; <a href="/dbget-bin/www_bget?ko:K15272">K15272</a>  SLC35A1_2_3; solute carrier family 35 (UDP-sugar transporter), member A1/2/3
B  comp128681_c0_seq5|udp-galactose; <a href="/dbget-bin/www_bget?ko:K15272">K15272</a>  SLC35A1_2_3; solute carrier family 35 (UDP-sugar transporter), member A1/2/3
B  comp136146_c0_seq1|udp-n-acetylglucosamine; <a href="/dbget-bin/www_bget?ko:K15272">K15272</a>  SLC35A1_2_3; solute carrier family 35 (UDP-sugar transporter), member A1/2/3
B  comp136146_c0_seq2|udp-n-acetylglucosamine; <a href="/dbget-bin/www_bget?ko:K15272">K15272</a>  SLC35A1_2_3; solute carrier family 35 (UDP-sugar transporter), member A1/2/3
B  comp142241_c0_seq2|cmp-sialic; <a href="/dbget-bin/www_bget?ko:K15272">K15272</a>  SLC35A1_2_3; solute carrier family 35 (UDP-sugar transporter), member A1/2/3
B  comp131043_c1_seq2|probable; <a href="/dbget-bin/www_bget?ko:K15273">K15273</a>  SLC35A4; solute carrier family 35 (probable UDP-sugar transporter), member A4
B  comp127366_c0_seq4|probable; <a href="/dbget-bin/www_bget?ko:K15274">K15274</a>  SLC35A5; solute carrier family 35 (probable UDP-sugar transporter), member A5
B  comp127366_c0_seq9|probable; <a href="/dbget-bin/www_bget?ko:K15274">K15274</a>  SLC35A5; solute carrier family 35 (probable UDP-sugar transporter), member A5
B  comp127212_c0_seq1|solute; <a href="/dbget-bin/www_bget?ko:K15275">K15275</a>  SLC35B1; solute carrier family 35 (UDP-galactose transporter), member B1
B  comp127212_c0_seq2|solute; <a href="/dbget-bin/www_bget?ko:K15275">K15275</a>  SLC35B1; solute carrier family 35 (UDP-galactose transporter), member B1
B  comp39249_c0_seq1|adenosine; <a href="/dbget-bin/www_bget?ko:K15276">K15276</a>  SLC35B2, PAPST1; solute carrier family 35 (adenosine 3'-phospho 5'-phosphosulfate transporter), member B2
B  comp138062_c0_seq18|adenosine; <a href="/dbget-bin/www_bget?ko:K15277">K15277</a>  SLC35B3, PAPST2; solute carrier family 35 (adenosine 3'-phospho 5'-phosphosulfate transporter), member B3
B  comp140114_c2_seq5|udp-xylose; <a href="/dbget-bin/www_bget?ko:K15278">K15278</a>  SLC35B4, YEA4; solute carrier family 35 (UDP-xylose/UDP-N-acetylglucosamine transporter), member B4
B  comp142625_c1_seq4|gdp-fucose; <a href="/dbget-bin/www_bget?ko:K15279">K15279</a>  SLC35C1, FUCT1; solute carrier family 35 (GDP-fucose transporter), member C1
B  comp142625_c1_seq5|gdp-fucose; <a href="/dbget-bin/www_bget?ko:K15279">K15279</a>  SLC35C1, FUCT1; solute carrier family 35 (GDP-fucose transporter), member C1
B  comp142232_c2_seq1|solute; <a href="/dbget-bin/www_bget?ko:K15280">K15280</a>  SLC35C2; solute carrier family 35, member C2
B  comp142232_c2_seq15|solute; <a href="/dbget-bin/www_bget?ko:K15280">K15280</a>  SLC35C2; solute carrier family 35, member C2
B  comp140122_c0_seq3|solute; <a href="/dbget-bin/www_bget?ko:K15281">K15281</a>  SLC35D; solute carrier family 35
B  comp140688_c2_seq19|udp-n-acetylglucosamine; <a href="/dbget-bin/www_bget?ko:K15281">K15281</a>  SLC35D; solute carrier family 35
B  comp962971_c0_seq1|solute; <a href="/dbget-bin/www_bget?ko:K15281">K15281</a>  SLC35D; solute carrier family 35
B  comp128810_c0_seq3|solute; <a href="/dbget-bin/www_bget?ko:K15283">K15283</a>  SLC35E1; solute carrier family 35, member E1
B  comp143188_c5_seq1|solute; <a href="/dbget-bin/www_bget?ko:K15284">K15284</a>  SLC35E2; solute carrier family 35, member E2
B  comp143188_c5_seq2|solute; <a href="/dbget-bin/www_bget?ko:K15284">K15284</a>  SLC35E2; solute carrier family 35, member E2
B  comp143188_c5_seq5|solute; <a href="/dbget-bin/www_bget?ko:K15284">K15284</a>  SLC35E2; solute carrier family 35, member E2
B  comp143188_c5_seq11|solute; <a href="/dbget-bin/www_bget?ko:K15284">K15284</a>  SLC35E2; solute carrier family 35, member E2
B  comp143188_c5_seq13|solute; <a href="/dbget-bin/www_bget?ko:K15284">K15284</a>  SLC35E2; solute carrier family 35, member E2
B  comp143188_c5_seq14|solute; <a href="/dbget-bin/www_bget?ko:K15284">K15284</a>  SLC35E2; solute carrier family 35, member E2
B  comp111669_c0_seq1|solute; <a href="/dbget-bin/www_bget?ko:K15285">K15285</a>  SLC35E3; solute carrier family 35, member E3
B  comp137850_c0_seq5|solute; <a href="/dbget-bin/www_bget?ko:K15286">K15286</a>  SLC35E4; solute carrier family 35, member E4
B  comp139618_c2_seq3|solute; <a href="/dbget-bin/www_bget?ko:K15287">K15287</a>  SLC35F1_2; solute carrier family 35, member F1/2
B  comp139618_c2_seq5|solute; <a href="/dbget-bin/www_bget?ko:K15287">K15287</a>  SLC35F1_2; solute carrier family 35, member F1/2
B  comp145189_c3_seq4|solute; <a href="/dbget-bin/www_bget?ko:K15287">K15287</a>  SLC35F1_2; solute carrier family 35, member F1/2
B  comp144543_c3_seq1|solute; <a href="/dbget-bin/www_bget?ko:K15288">K15288</a>  SLC35F3_4; solute carrier family 35, member F3/4
B  comp144543_c3_seq2|solute; <a href="/dbget-bin/www_bget?ko:K15288">K15288</a>  SLC35F3_4; solute carrier family 35, member F3/4
B  comp290409_c0_seq1|solute; <a href="/dbget-bin/www_bget?ko:K15288">K15288</a>  SLC35F3_4; solute carrier family 35, member F3/4
B  comp140566_c0_seq7|solute; <a href="/dbget-bin/www_bget?ko:K15289">K15289</a>  SLC35F5; solute carrier family 35, member F5
B  comp140566_c0_seq32|solute; <a href="/dbget-bin/www_bget?ko:K15289">K15289</a>  SLC35F5; solute carrier family 35, member F5
B  comp140566_c0_seq40|solute; <a href="/dbget-bin/www_bget?ko:K15289">K15289</a>  SLC35F5; solute carrier family 35, member F5
#
ASLC36: Proton-coupled amino acid transporter
B  comp128859_c0_seq1|proton-coupled; <a href="/dbget-bin/www_bget?ko:K14209">K14209</a>  SLC36A, PAT; solute carrier family 36 (proton-coupled amino acid transporter)
B  comp128859_c0_seq2|solute; <a href="/dbget-bin/www_bget?ko:K14209">K14209</a>  SLC36A, PAT; solute carrier family 36 (proton-coupled amino acid transporter)
#
ASLC37: Sugar-phosphate/phosphate exchanger
B  comp133820_c0_seq1|sugar; <a href="/dbget-bin/www_bget?ko:K13783">K13783</a>  SLC37A1_2; MFS transporter, OPA family, solute carrier family 37 (glycerol-3-phosphate transporter), member 1/2
B  comp139291_c0_seq1|glycerol-3-phosphate; <a href="/dbget-bin/www_bget?ko:K13783">K13783</a>  SLC37A1_2; MFS transporter, OPA family, solute carrier family 37 (glycerol-3-phosphate transporter), member 1/2
B  comp139291_c0_seq9|glycerol-3-phosphate; <a href="/dbget-bin/www_bget?ko:K13783">K13783</a>  SLC37A1_2; MFS transporter, OPA family, solute carrier family 37 (glycerol-3-phosphate transporter), member 1/2
B  comp134693_c0_seq1|sugar; <a href="/dbget-bin/www_bget?ko:K03447">K03447</a>  SLC37A3; MFS transporter, OPA family, solute carrier family 37 (glycerol-3-phosphate transporter), member 3
B  comp134693_c0_seq3|sugar; <a href="/dbget-bin/www_bget?ko:K03447">K03447</a>  SLC37A3; MFS transporter, OPA family, solute carrier family 37 (glycerol-3-phosphate transporter), member 3
B  comp134693_c0_seq4|sugar; <a href="/dbget-bin/www_bget?ko:K03447">K03447</a>  SLC37A3; MFS transporter, OPA family, solute carrier family 37 (glycerol-3-phosphate transporter), member 3
B  comp134693_c0_seq5|sugar; <a href="/dbget-bin/www_bget?ko:K03447">K03447</a>  SLC37A3; MFS transporter, OPA family, solute carrier family 37 (glycerol-3-phosphate transporter), member 3
B  comp134693_c0_seq6|sugar; <a href="/dbget-bin/www_bget?ko:K03447">K03447</a>  SLC37A3; MFS transporter, OPA family, solute carrier family 37 (glycerol-3-phosphate transporter), member 3
B  comp134693_c0_seq7|sugar; <a href="/dbget-bin/www_bget?ko:K03447">K03447</a>  SLC37A3; MFS transporter, OPA family, solute carrier family 37 (glycerol-3-phosphate transporter), member 3
B  comp131104_c1_seq11|solute; <a href="/dbget-bin/www_bget?ko:K08171">K08171</a>  SLC37A4; MFS transporter, OPA family, solute carrier family 37 (glycerol-6-phosphate transporter), member 4
B  comp135856_c0_seq3|glucose-6-phosphate; <a href="/dbget-bin/www_bget?ko:K08171">K08171</a>  SLC37A4; MFS transporter, OPA family, solute carrier family 37 (glycerol-6-phosphate transporter), member 4
B  comp135856_c0_seq4|glucose-6-phosphate; <a href="/dbget-bin/www_bget?ko:K08171">K08171</a>  SLC37A4; MFS transporter, OPA family, solute carrier family 37 (glycerol-6-phosphate transporter), member 4
#
ASLC38: System A and System N sodium-coupled neutral amino acid transporter
B  comp144870_c0_seq63|sodium-coupled; <a href="/dbget-bin/www_bget?ko:K13576">K13576</a>  SLC38A3, SNAT3; solute carrier family 38 (sodium-coupled neutral amino acid transporter), member 3
B  comp144870_c0_seq83|sodium-coupled; <a href="/dbget-bin/www_bget?ko:K13576">K13576</a>  SLC38A3, SNAT3; solute carrier family 38 (sodium-coupled neutral amino acid transporter), member 3
B  comp144870_c0_seq107|sodium-coupled; <a href="/dbget-bin/www_bget?ko:K13576">K13576</a>  SLC38A3, SNAT3; solute carrier family 38 (sodium-coupled neutral amino acid transporter), member 3
B  comp143589_c5_seq11|sodium-coupled; <a href="/dbget-bin/www_bget?ko:K14991">K14991</a>  SLC38A4, SNAT4; solute carrier family 38 (sodium-coupled neutral amino acid transporter), member 4
B  comp144870_c0_seq81|sodium-coupled; <a href="/dbget-bin/www_bget?ko:K14992">K14992</a>  SLC38A5, SNAT5; solute carrier family 38 (sodium-coupled neutral amino acid transporter), member 5
B  comp139864_c3_seq2|sodium-coupled; <a href="/dbget-bin/www_bget?ko:K14994">K14994</a>  SLC38A7_8; solute carrier family 38 (sodium-coupled neutral amino acid transporter), member 7/8
B  comp134454_c1_seq6|sodium-coupled; <a href="/dbget-bin/www_bget?ko:K14995">K14995</a>  SLC38A9; solute carrier family 38 (sodium-coupled neutral amino acid transporter), member 9
B  comp134454_c1_seq10|sodium-coupled; <a href="/dbget-bin/www_bget?ko:K14995">K14995</a>  SLC38A9; solute carrier family 38 (sodium-coupled neutral amino acid transporter), member 9
B  comp133816_c0_seq4|sodium-coupled; <a href="/dbget-bin/www_bget?ko:K14996">K14996</a>  SLC38A10; solute carrier family 38 (sodium-coupled neutral amino acid transporter), member 10
B  comp133816_c0_seq7|sodium-coupled; <a href="/dbget-bin/www_bget?ko:K14996">K14996</a>  SLC38A10; solute carrier family 38 (sodium-coupled neutral amino acid transporter), member 10
B  comp133816_c0_seq8|sodium-coupled; <a href="/dbget-bin/www_bget?ko:K14996">K14996</a>  SLC38A10; solute carrier family 38 (sodium-coupled neutral amino acid transporter), member 10
B  comp133816_c0_seq13|sodium-coupled; <a href="/dbget-bin/www_bget?ko:K14996">K14996</a>  SLC38A10; solute carrier family 38 (sodium-coupled neutral amino acid transporter), member 10
B  comp41365_c0_seq1|sodium-coupled; <a href="/dbget-bin/www_bget?ko:K14997">K14997</a>  SLC38A11; solute carrier family 38 (sodium-coupled neutral amino acid transporter), member 11
#
ASLC39: Metal ion transporter
B  comp138313_c1_seq1|solute; <a href="/dbget-bin/www_bget?ko:K14709">K14709</a>  SLC39A1_2_3, ZIP1_2_3; solute carrier family 39 (zinc transporter), member 1/2/3
B  comp138313_c1_seq11|solute; <a href="/dbget-bin/www_bget?ko:K14709">K14709</a>  SLC39A1_2_3, ZIP1_2_3; solute carrier family 39 (zinc transporter), member 1/2/3
B  comp138313_c1_seq17|solute; <a href="/dbget-bin/www_bget?ko:K14709">K14709</a>  SLC39A1_2_3, ZIP1_2_3; solute carrier family 39 (zinc transporter), member 1/2/3
B  comp138313_c1_seq19|solute; <a href="/dbget-bin/www_bget?ko:K14709">K14709</a>  SLC39A1_2_3, ZIP1_2_3; solute carrier family 39 (zinc transporter), member 1/2/3
B  comp144611_c5_seq3|zinc; <a href="/dbget-bin/www_bget?ko:K14709">K14709</a>  SLC39A1_2_3, ZIP1_2_3; solute carrier family 39 (zinc transporter), member 1/2/3
B  comp144611_c5_seq4|zinc; <a href="/dbget-bin/www_bget?ko:K14709">K14709</a>  SLC39A1_2_3, ZIP1_2_3; solute carrier family 39 (zinc transporter), member 1/2/3
B  comp144611_c5_seq5|zinc; <a href="/dbget-bin/www_bget?ko:K14709">K14709</a>  SLC39A1_2_3, ZIP1_2_3; solute carrier family 39 (zinc transporter), member 1/2/3
B  comp138350_c0_seq6|zinc; <a href="/dbget-bin/www_bget?ko:K14712">K14712</a>  SLC39A6, LIV1, ZIP6; solute carrier family 39 (zinc transporter), member 6
B  comp138350_c0_seq16|zinc; <a href="/dbget-bin/www_bget?ko:K14712">K14712</a>  SLC39A6, LIV1, ZIP6; solute carrier family 39 (zinc transporter), member 6
B  comp143899_c0_seq1|zinc; <a href="/dbget-bin/www_bget?ko:K14713">K14713</a>  SLC39A7, KE4, ZIP7; solute carrier family 39 (zinc transporter), member 7
B  comp143899_c0_seq6|zinc; <a href="/dbget-bin/www_bget?ko:K14713">K14713</a>  SLC39A7, KE4, ZIP7; solute carrier family 39 (zinc transporter), member 7
B  comp143899_c0_seq9|zinc; <a href="/dbget-bin/www_bget?ko:K14713">K14713</a>  SLC39A7, KE4, ZIP7; solute carrier family 39 (zinc transporter), member 7
B  comp143899_c0_seq14|zinc; <a href="/dbget-bin/www_bget?ko:K14713">K14713</a>  SLC39A7, KE4, ZIP7; solute carrier family 39 (zinc transporter), member 7
B  comp143899_c0_seq19|zinc; <a href="/dbget-bin/www_bget?ko:K14713">K14713</a>  SLC39A7, KE4, ZIP7; solute carrier family 39 (zinc transporter), member 7
B  comp143899_c0_seq21|zinc; <a href="/dbget-bin/www_bget?ko:K14713">K14713</a>  SLC39A7, KE4, ZIP7; solute carrier family 39 (zinc transporter), member 7
B  comp132378_c0_seq1|solute; <a href="/dbget-bin/www_bget?ko:K14715">K14715</a>  SLC39A9, ZIP9; solute carrier family 39 (zinc transporter), member 9
B  comp131690_c0_seq1|solute; <a href="/dbget-bin/www_bget?ko:K14716">K14716</a>  SLC39A10, ZIP10; solute carrier family 39 (zinc transporter), member 10
B  comp139857_c0_seq27|zinc; <a href="/dbget-bin/www_bget?ko:K14717">K14717</a>  SLC39A11, ZIP11; solute carrier family 39 (zinc transporter), member 11
B  comp108982_c1_seq1|zinc; <a href="/dbget-bin/www_bget?ko:K14718">K14718</a>  SLC39A12, ZIP12; solute carrier family 39 (zinc transporter), member 12
B  comp143422_c1_seq15|zinc; <a href="/dbget-bin/www_bget?ko:K14719">K14719</a>  SLC39A13, ZIP13; solute carrier family 39 (zinc transporter), member 13
B  comp143422_c1_seq16|zinc; <a href="/dbget-bin/www_bget?ko:K14719">K14719</a>  SLC39A13, ZIP13; solute carrier family 39 (zinc transporter), member 13
B  comp143422_c1_seq18|zinc; <a href="/dbget-bin/www_bget?ko:K14719">K14719</a>  SLC39A13, ZIP13; solute carrier family 39 (zinc transporter), member 13
B  comp143422_c1_seq25|zinc; <a href="/dbget-bin/www_bget?ko:K14719">K14719</a>  SLC39A13, ZIP13; solute carrier family 39 (zinc transporter), member 13
B  comp141472_c0_seq1|zinc; <a href="/dbget-bin/www_bget?ko:K14720">K14720</a>  SLC39A14, ZIP14; solute carrier family 39 (zinc transporter), member 14
#
ASLC40: Basolateral iron transporter
B  comp144272_c3_seq1|solute; <a href="/dbget-bin/www_bget?ko:K14685">K14685</a>  SLC40A1, FPN1; solute carrier family 40 (iron-regulated transporter), member 1
B  comp144272_c3_seq7; <a href="/dbget-bin/www_bget?ko:K14685">K14685</a>  SLC40A1, FPN1; solute carrier family 40 (iron-regulated transporter), member 1
B  comp144272_c3_seq24|solute; <a href="/dbget-bin/www_bget?ko:K14685">K14685</a>  SLC40A1, FPN1; solute carrier family 40 (iron-regulated transporter), member 1
B  comp144272_c3_seq28; <a href="/dbget-bin/www_bget?ko:K14685">K14685</a>  SLC40A1, FPN1; solute carrier family 40 (iron-regulated transporter), member 1
B  comp144272_c3_seq33; <a href="/dbget-bin/www_bget?ko:K14685">K14685</a>  SLC40A1, FPN1; solute carrier family 40 (iron-regulated transporter), member 1
B  comp144272_c3_seq34|solute; <a href="/dbget-bin/www_bget?ko:K14685">K14685</a>  SLC40A1, FPN1; solute carrier family 40 (iron-regulated transporter), member 1
B  comp144272_c3_seq36; <a href="/dbget-bin/www_bget?ko:K14685">K14685</a>  SLC40A1, FPN1; solute carrier family 40 (iron-regulated transporter), member 1
#
ASLC41: MgtE-like magnesium transporter
B  comp140990_c0_seq1|solute; <a href="/dbget-bin/www_bget?ko:K15122">K15122</a>  SLC41A; solute carrier family 41
B  comp140990_c0_seq2|solute; <a href="/dbget-bin/www_bget?ko:K15122">K15122</a>  SLC41A; solute carrier family 41
B  comp140990_c0_seq3|solute; <a href="/dbget-bin/www_bget?ko:K15122">K15122</a>  SLC41A; solute carrier family 41
B  comp142914_c0_seq3|solute; <a href="/dbget-bin/www_bget?ko:K15122">K15122</a>  SLC41A; solute carrier family 41
B  comp142914_c0_seq15|solute; <a href="/dbget-bin/www_bget?ko:K15122">K15122</a>  SLC41A; solute carrier family 41
B  comp145068_c2_seq1|solute; <a href="/dbget-bin/www_bget?ko:K15122">K15122</a>  SLC41A; solute carrier family 41
B  comp145068_c2_seq2|solute; <a href="/dbget-bin/www_bget?ko:K15122">K15122</a>  SLC41A; solute carrier family 41
B  comp145068_c2_seq6|solute; <a href="/dbget-bin/www_bget?ko:K15122">K15122</a>  SLC41A; solute carrier family 41
B  comp145068_c2_seq8|solute; <a href="/dbget-bin/www_bget?ko:K15122">K15122</a>  SLC41A; solute carrier family 41
#
ASLC42: Rh ammonium transporter
B  comp142517_c0_seq15|rhesus; <a href="/dbget-bin/www_bget?ko:K06580">K06580</a>  SLC42A, RHAG, RHBG, RHCG; ammonium transporter Rh
#
ASLC43: Na+-independent, system-L-like amino acid transporter
B  comp131305_c0_seq1|large; <a href="/dbget-bin/www_bget?ko:K08228">K08228</a>  SLC43A1; MFS transporter, LAT3 family, solute carrier family 43, member 1
B  comp140771_c0_seq5|large; <a href="/dbget-bin/www_bget?ko:K08229">K08229</a>  SLC43A2; MFS transporter, LAT3 family, solute carrier family 43, member 2
B  comp142998_c0_seq2|solute; <a href="/dbget-bin/www_bget?ko:K08230">K08230</a>  SLC43A3; MFS transporter, LAT3 family, solute carrier family 43, member 3
B  comp142998_c0_seq22|solute; <a href="/dbget-bin/www_bget?ko:K08230">K08230</a>  SLC43A3; MFS transporter, LAT3 family, solute carrier family 43, member 3
#
ASLC44: Choline-like transporter
B  comp142315_c1_seq6|solute; <a href="/dbget-bin/www_bget?ko:K06515">K06515</a>  SLC44A1, CDW92; solute carrier family 44 (choline transporter-like protein), member 1
B  comp142315_c1_seq9|solute; <a href="/dbget-bin/www_bget?ko:K06515">K06515</a>  SLC44A1, CDW92; solute carrier family 44 (choline transporter-like protein), member 1
B  comp142315_c1_seq11|solute; <a href="/dbget-bin/www_bget?ko:K06515">K06515</a>  SLC44A1, CDW92; solute carrier family 44 (choline transporter-like protein), member 1
B  comp144113_c7_seq2|choline; <a href="/dbget-bin/www_bget?ko:K15377">K15377</a>  SLC44A2_4_5; solute carrier family 44 (choline transporter-like protein), member 2/4/5
B  comp144113_c7_seq4|choline; <a href="/dbget-bin/www_bget?ko:K15377">K15377</a>  SLC44A2_4_5; solute carrier family 44 (choline transporter-like protein), member 2/4/5
B  comp144113_c7_seq14|choline; <a href="/dbget-bin/www_bget?ko:K15377">K15377</a>  SLC44A2_4_5; solute carrier family 44 (choline transporter-like protein), member 2/4/5
B  comp144113_c7_seq15|choline; <a href="/dbget-bin/www_bget?ko:K15377">K15377</a>  SLC44A2_4_5; solute carrier family 44 (choline transporter-like protein), member 2/4/5
B  comp144113_c7_seq18|choline; <a href="/dbget-bin/www_bget?ko:K15377">K15377</a>  SLC44A2_4_5; solute carrier family 44 (choline transporter-like protein), member 2/4/5
B  comp144113_c7_seq20|choline; <a href="/dbget-bin/www_bget?ko:K15377">K15377</a>  SLC44A2_4_5; solute carrier family 44 (choline transporter-like protein), member 2/4/5
B  comp144812_c0_seq3|choline; <a href="/dbget-bin/www_bget?ko:K15377">K15377</a>  SLC44A2_4_5; solute carrier family 44 (choline transporter-like protein), member 2/4/5
B  comp144812_c0_seq13|choline; <a href="/dbget-bin/www_bget?ko:K15377">K15377</a>  SLC44A2_4_5; solute carrier family 44 (choline transporter-like protein), member 2/4/5
#
ASLC45: Putative sugar transporter
B  comp127835_c3_seq1|solute; <a href="/dbget-bin/www_bget?ko:K15378">K15378</a>  SLC45A1_2_4; solute carrier family 45, member 1/2/4
B  comp133146_c0_seq1|solute; <a href="/dbget-bin/www_bget?ko:K15378">K15378</a>  SLC45A1_2_4; solute carrier family 45, member 1/2/4
B  comp141340_c3_seq3|solute; <a href="/dbget-bin/www_bget?ko:K15379">K15379</a>  SLC45A3; solute carrier family 45, member 3
#
ASLC46: Folate transporter family
B  comp124535_c0_seq1|proton-coupled; <a href="/dbget-bin/www_bget?ko:K14613">K14613</a>  SLC46A1_3; MFS transporter, PCFT/HCP family, solute carrier family 46 (folate transporter), member 1/3
B  comp133424_c0_seq1|solute; <a href="/dbget-bin/www_bget?ko:K14613">K14613</a>  SLC46A1_3; MFS transporter, PCFT/HCP family, solute carrier family 46 (folate transporter), member 1/3
B  comp133424_c0_seq2|solute; <a href="/dbget-bin/www_bget?ko:K14613">K14613</a>  SLC46A1_3; MFS transporter, PCFT/HCP family, solute carrier family 46 (folate transporter), member 1/3
B  comp143427_c11_seq19|thymic; <a href="/dbget-bin/www_bget?ko:K14614">K14614</a>  SLC46A2; MFS transporter, PCFT/HCP family, solute carrier family 46 (thymic stromal cotransporter), member 2
#
ASLC47: Multidrug and Toxin Extrusion (MATE) family
B  comp129073_c0_seq3|multidrug; <a href="/dbget-bin/www_bget?ko:K03327">K03327</a>  TC.MATE, SLC47A, norM, mdtK, dinF; multidrug resistance protein, MATE family
#
ASLC48: Heme transporter family
B  comp139143_c1_seq1|heme; <a href="/dbget-bin/www_bget?ko:K15380">K15380</a>  SLC48A1, HRG1; solute carrier family 48 (heme transporter), member 1
B  comp139143_c1_seq2|heme; <a href="/dbget-bin/www_bget?ko:K15380">K15380</a>  SLC48A1, HRG1; solute carrier family 48 (heme transporter), member 1
B  comp140634_c1_seq5|heme; <a href="/dbget-bin/www_bget?ko:K15380">K15380</a>  SLC48A1, HRG1; solute carrier family 48 (heme transporter), member 1
#
ASLC49: Transporters of the major facilitator superfamily
B  comp139528_c1_seq1|feline; <a href="/dbget-bin/www_bget?ko:K08220">K08220</a>  FLVCR, SLC49A1_2; MFS transporter, FLVCR family, feline leukemia virus subgroup C receptor-related protein
B  comp139528_c1_seq4|feline; <a href="/dbget-bin/www_bget?ko:K08220">K08220</a>  FLVCR, SLC49A1_2; MFS transporter, FLVCR family, feline leukemia virus subgroup C receptor-related protein
B  comp139528_c1_seq7|feline; <a href="/dbget-bin/www_bget?ko:K08220">K08220</a>  FLVCR, SLC49A1_2; MFS transporter, FLVCR family, feline leukemia virus subgroup C receptor-related protein
B  comp136542_c0_seq3|disrupted; <a href="/dbget-bin/www_bget?ko:K15381">K15381</a>  DIRC2, SLC49A3; MFS transporter, FLVCR family, disrupted in renal carcinoma protein 2
B  comp136542_c0_seq5|disrupted; <a href="/dbget-bin/www_bget?ko:K15381">K15381</a>  DIRC2, SLC49A3; MFS transporter, FLVCR family, disrupted in renal carcinoma protein 2
B  comp137035_c0_seq4|major; <a href="/dbget-bin/www_bget?ko:K12306">K12306</a>  MSFD7, SLC49A4; MFS transporter, FLVCR family, MFS-domain-containing protein 7
B  comp137035_c0_seq5|major; <a href="/dbget-bin/www_bget?ko:K12306">K12306</a>  MSFD7, SLC49A4; MFS transporter, FLVCR family, MFS-domain-containing protein 7
#
ASLC50: Sugar efflux transporter
B  comp133993_c0_seq2|sugar; <a href="/dbget-bin/www_bget?ko:K15382">K15382</a>  SLC50A, SWEET; solute carrier family 50 (sugar transporter)
#
ASLC51: Transporters of steroid-derived molecules
B  comp142563_c6_seq9|organic; <a href="/dbget-bin/www_bget?ko:K14360">K14360</a>  OSTALPHA, OSTA, SLC51A1; organic solute transporter subunit alpha
!
#<hr>
#<b>[ <a href="/kegg/brite.html">BRITE</a> | <a href="/kegg/kegg2.html">KEGG2</a> | <a href="/kegg/">KEGG</a> ]</b><br>
#Last updated: November 24, 2011
