# Supplementary material for: Characterization of the transcriptome of fast and slow muscle myotomal fibres in the pacu (Piaractus mesopotamicus)
Source: BMC Genomics. 2015 Mar 14;16(1):182. doi: 10.1186/s12864-015-1423-6 (PMC4372171; doi:10.1186/s12864-015-1423-6)
Supplement: Additional file 2: — KEEG Automatic Annotation Sever results. Hierarchical information of the sequences from annotated transcriptome mapped to the KEGG pathways maps using the automatic annotation tool KAAS [54]. [file 12864_2015_1423_MOESM2_ESM.zip › hier/q02022.keg]

+C	Two-component system
#<h2><a href="/kegg/kegg2.html"><img src="/Fig/bget/kegg3.gif" align="middle" border=0></a>&nbsp; Two-Component System</h2>
#<!---
#ENTRY       ko02022
#NAME        TCS
#DEFINITION  Two-component system Pacu_blasted
#--->
!
A<b>OmpR family</b>
B  PhoR-PhoB (phosphate)
B  SenX3-RegX3 (phosphate)
B  PhoQ-PhoP
B  EnvZ-OmpR (osmolarity)
B  RstB-RstA
B  CpxA-CpxR
B  CssS-CssR
B  CreC-CreB
B  BaeS-BaeR
B  BasS-BasR
B  CusS-CusR
B  QseC-QseB
B  KdpD-KdpE
B  TorS-TorR
B  ArcB-ArcA (no operon)
B  TctE-TctD
B  ResE-ResD
B  VicK-VicR
B  MprB-MprA
B  MtrB-MtrA
B  PrrB-PrrA
B  TrcS-TrcR
B  NrsS-NrsR
B  ManS-ManR
B  NblS-NblR
B  SasA-RpaAB
B  SaeS-SaeR
B  BceS-BceR
B  YxdK-YxdJ
B  ChvG-ChvI
B  CiaH-CiaR
B  Unclassified
#
A<b>NarL family</b>
B  NarX-NarL
B  NarQ-NarP
B  UhpB-UhpA
B  RcsC-RcsD-RcsB
B  BarA-UvrY (no operon)
B  ComP-ComA
B  EvgS-EvgA
B  DegS-DegU
B  DesK-DesR
B  VraS-VraR
B  LiaS-LiaR
B  DevS-DevR
B  NreB-NreC
B  YdfH-YdfI
B  SalK-SalR
B  Unclassified
#
A<b>Spo family</b>
B  KinABCDE-Spo0FA
#
A<b>CitB family</b>
B  CitA-CitB
B  CitS-CitT
B  DcuS-DcuR
B  DctS-DctR
B  MalK-MalR
B  Unclassified
#
A<b>LytT family</b>
B  LysS-LysR
B  AlgZ-AlgR
B  NatK-NatR
B  Unclassified
#
A<b>AgrA family</b>
B  AgrC-AgrA
B  ComD-ComE
#
A<b>NtrC family</b>
B  GlnL-GlnG
B  NtrY-NtrX
B  HydH-HydG
B  AtoS-AtoC
B  PilS-PilR
B  GlrK-GlrR
B  PgtB-PgtA
B  DctB-DctD
B  KinB-AlgB
B  Unclassified
#
A<b>CheA family</b>
B  CheA-CheYBV
B  ChpA-ChpB/PilGH
B  PixL-PixGH
B  WspE-WspRF
B  Cph1-Rcp1
#
A<b>Cell cycle family</b>
B  PleC-PleD
B  CckA-CtrA/CpdR
#
A<b>Lux family</b>
B  LuxQN/CqsS-LuxU-LuxO
#
A<b>LuxR family</b>
B  DctS-DctR
B  TtrS-TtrR
B  FixL-FixJ
B  SsrA-SsrB
#
A<b>Other families</b>
B  FlrB-FlrC
B  SLN1-YPD1-SSK1/SKN7
B  RpfC-RpfG
B  GlnK-GlnL
B  YesM-YesN
B  CikA
B  RegB-RegA
B  Unclassified
!
#<hr>
#<b>[ <a href="/kegg/brite.html">BRITE</a> | <a href="/kegg/kegg2.html">KEGG2</a> | <a href="/kegg/">KEGG</a> ]</b><br>
#Last updated: March 16, 2012
