# Supplementary material for: Characterization of the transcriptome of fast and slow muscle myotomal fibres in the pacu (Piaractus mesopotamicus)
Source: BMC Genomics. 2015 Mar 14;16(1):182. doi: 10.1186/s12864-015-1423-6 (PMC4372171; doi:10.1186/s12864-015-1423-6)
Supplement: Additional file 2: — KEEG Automatic Annotation Sever results. Hierarchical information of the sequences from annotated transcriptome mapped to the KEGG pathways maps using the automatic annotation tool KAAS [54]. [file 12864_2015_1423_MOESM2_ESM.zip › hier/q03000.keg]

+D	Transcription factors
#<h2><a href="/kegg/kegg2.html"><img src="/Fig/bget/kegg3.gif" align="middle" border=0></a>&nbsp; Transcription Factors</h2>
#<!---
#ENTRY       ko03000
#NAME        Transcription
#DEFINITION  Transcription factors Pacu_blasted
#--->
!
A<b>Eukaryotic Type</b>
B
B  <b>Basic leucine zipper (bZIP)</b>
C    AP-1(-like) components, Jun
D      comp134786_c1_seq1|x-box; <a href="/dbget-bin/www_bget?ko:K09027">K09027</a>  XBP1; X box-binding protein 1
D      comp134786_c1_seq3|x-box; <a href="/dbget-bin/www_bget?ko:K09027">K09027</a>  XBP1; X box-binding protein 1
D      comp134786_c1_seq4|x-box; <a href="/dbget-bin/www_bget?ko:K09027">K09027</a>  XBP1; X box-binding protein 1
D      comp134786_c1_seq5|x-box; <a href="/dbget-bin/www_bget?ko:K09027">K09027</a>  XBP1; X box-binding protein 1
D      comp134786_c1_seq6|x-box-binding; <a href="/dbget-bin/www_bget?ko:K09027">K09027</a>  XBP1; X box-binding protein 1
D      comp134786_c1_seq10|x-box; <a href="/dbget-bin/www_bget?ko:K09027">K09027</a>  XBP1; X box-binding protein 1
D      comp134786_c1_seq11|x-box; <a href="/dbget-bin/www_bget?ko:K09027">K09027</a>  XBP1; X box-binding protein 1
D      comp134786_c1_seq12|x-box; <a href="/dbget-bin/www_bget?ko:K09027">K09027</a>  XBP1; X box-binding protein 1
D      comp134786_c1_seq14|x-box; <a href="/dbget-bin/www_bget?ko:K09027">K09027</a>  XBP1; X box-binding protein 1
D      comp134786_c1_seq15|x-box; <a href="/dbget-bin/www_bget?ko:K09027">K09027</a>  XBP1; X box-binding protein 1
D      comp134786_c1_seq16|x-box; <a href="/dbget-bin/www_bget?ko:K09027">K09027</a>  XBP1; X box-binding protein 1
D      comp134786_c1_seq19|x-box; <a href="/dbget-bin/www_bget?ko:K09027">K09027</a>  XBP1; X box-binding protein 1
D      comp144297_c1_seq1|c-jun; <a href="/dbget-bin/www_bget?ko:K04448">K04448</a>  JUN; transcription factor AP-1
D      comp132386_c0_seq2|transcription; <a href="/dbget-bin/www_bget?ko:K09028">K09028</a>  JUNB; transcription factor jun-B
D      comp138349_c0_seq1|transcription; <a href="/dbget-bin/www_bget?ko:K04449">K04449</a>  JUND; transcription factor jun-D
C    AP-1(-like) components, Fos
D      comp142830_c3_seq6|c-fos; <a href="/dbget-bin/www_bget?ko:K04379">K04379</a>  FOS; proto-oncogene protein c-fos
D      comp142830_c3_seq9|c-fos; <a href="/dbget-bin/www_bget?ko:K04379">K04379</a>  FOS; proto-oncogene protein c-fos
D      comp133165_c0_seq2|protein; <a href="/dbget-bin/www_bget?ko:K09029">K09029</a>  FOSB; protein FosB
D      comp133165_c0_seq3|protein; <a href="/dbget-bin/www_bget?ko:K09029">K09029</a>  FOSB; protein FosB
D      comp133165_c0_seq7|protein; <a href="/dbget-bin/www_bget?ko:K09029">K09029</a>  FOSB; protein FosB
D      comp133165_c0_seq8|protein; <a href="/dbget-bin/www_bget?ko:K09029">K09029</a>  FOSB; protein FosB
D      comp133165_c0_seq9|protein; <a href="/dbget-bin/www_bget?ko:K09029">K09029</a>  FOSB; protein FosB
D      comp133165_c0_seq11|protein; <a href="/dbget-bin/www_bget?ko:K09029">K09029</a>  FOSB; protein FosB
D      comp127933_c0_seq1|fos-related; <a href="/dbget-bin/www_bget?ko:K04502">K04502</a>  FOSL1; fos-like antigen 1
D      comp144175_c2_seq5|fos-related; <a href="/dbget-bin/www_bget?ko:K09030">K09030</a>  FOSL2; fos-like antigen 2
D      comp144175_c2_seq6|fos-related; <a href="/dbget-bin/www_bget?ko:K09030">K09030</a>  FOSL2; fos-like antigen 2
D      comp144175_c2_seq7|fos-related; <a href="/dbget-bin/www_bget?ko:K09030">K09030</a>  FOSL2; fos-like antigen 2
D      comp138203_c0_seq1|activating; <a href="/dbget-bin/www_bget?ko:K09032">K09032</a>  ATF3, LRF1; activating transcription factor 3
D      comp138203_c0_seq3|cyclic; <a href="/dbget-bin/www_bget?ko:K09032">K09032</a>  ATF3, LRF1; activating transcription factor 3
D      comp138203_c0_seq4|cyclic; <a href="/dbget-bin/www_bget?ko:K09032">K09032</a>  ATF3, LRF1; activating transcription factor 3
D      comp138203_c0_seq6|activating; <a href="/dbget-bin/www_bget?ko:K09032">K09032</a>  ATF3, LRF1; activating transcription factor 3
D      comp127015_c0_seq1|jun; <a href="/dbget-bin/www_bget?ko:K09033">K09033</a>  JDP2; jun dimerization protein 2
D      comp144912_c1_seq2|jun; <a href="/dbget-bin/www_bget?ko:K09033">K09033</a>  JDP2; jun dimerization protein 2
D      comp56370_c0_seq1|basic; <a href="/dbget-bin/www_bget?ko:K09034">K09034</a>  BATF; ATF-like basic leucine zipper transcriptional factor
D      comp93505_c0_seq1|basic; <a href="/dbget-bin/www_bget?ko:K09034">K09034</a>  BATF; ATF-like basic leucine zipper transcriptional factor
C    AP-1(-like) components, Maf
D      comp140881_c0_seq2|transcription; <a href="/dbget-bin/www_bget?ko:K09035">K09035</a>  CMAF, MAF; transcription factor Maf
D      comp145173_c1_seq2|histone-lysine; <a href="/dbget-bin/www_bget?ko:K09036">K09036</a>  MAFB; transcription factor MAFB
D      comp134440_c0_seq1|transcription; <a href="/dbget-bin/www_bget?ko:K09037">K09037</a>  MAFF_G_K; transcription factor MAFF/G/K
D      comp134440_c0_seq2|transcription; <a href="/dbget-bin/www_bget?ko:K09037">K09037</a>  MAFF_G_K; transcription factor MAFF/G/K
C    AP-1(-like) components, NF-E2
D      comp142744_c0_seq1|transcription; <a href="/dbget-bin/www_bget?ko:K09039">K09039</a>  NFE2; nuclear factor erythroid 2
D      comp132831_c0_seq1|nuclear; <a href="/dbget-bin/www_bget?ko:K09040">K09040</a>  NFE2L1_3; nuclear factor erythroid 2-related factor 1/3
D      comp132831_c0_seq3|nuclear; <a href="/dbget-bin/www_bget?ko:K09040">K09040</a>  NFE2L1_3; nuclear factor erythroid 2-related factor 1/3
D      comp137614_c0_seq13|nuclear; <a href="/dbget-bin/www_bget?ko:K05638">K05638</a>  NFE2L2, NRF2; nuclear factor erythroid 2-related factor 2
D      comp137614_c0_seq18|nuclear; <a href="/dbget-bin/www_bget?ko:K05638">K05638</a>  NFE2L2, NRF2; nuclear factor erythroid 2-related factor 2
D      comp134452_c0_seq1|transcription; <a href="/dbget-bin/www_bget?ko:K09042">K09042</a>  BACH; transcription regulator BACH
D      comp134452_c0_seq2|transcription; <a href="/dbget-bin/www_bget?ko:K09042">K09042</a>  BACH; transcription regulator BACH
D      comp137031_c0_seq1|transcription; <a href="/dbget-bin/www_bget?ko:K09042">K09042</a>  BACH; transcription regulator BACH
D      comp137031_c0_seq3|transcription; <a href="/dbget-bin/www_bget?ko:K09042">K09042</a>  BACH; transcription regulator BACH
D      comp140112_c0_seq1|transcription; <a href="/dbget-bin/www_bget?ko:K09042">K09042</a>  BACH; transcription regulator BACH
D      comp140112_c0_seq4|transcription; <a href="/dbget-bin/www_bget?ko:K09042">K09042</a>  BACH; transcription regulator BACH
C    AP-1(-like) components, Fungal regulators
C    AP-1(-like) components, CRE-BP/ATF
D      comp143135_c1_seq1|cyclic; <a href="/dbget-bin/www_bget?ko:K04450">K04450</a>  ATF2, CREBP1; cyclic AMP-dependent transcription factor ATF-2
D      comp143135_c1_seq38|cyclic; <a href="/dbget-bin/www_bget?ko:K04450">K04450</a>  ATF2, CREBP1; cyclic AMP-dependent transcription factor ATF-2
D      comp143135_c1_seq43|cyclic; <a href="/dbget-bin/www_bget?ko:K04450">K04450</a>  ATF2, CREBP1; cyclic AMP-dependent transcription factor ATF-2
D      comp143135_c1_seq51|cyclic; <a href="/dbget-bin/www_bget?ko:K04450">K04450</a>  ATF2, CREBP1; cyclic AMP-dependent transcription factor ATF-2
D      comp138203_c0_seq1|activating; <a href="/dbget-bin/www_bget?ko:K09032">K09032</a>  ATF3, LRF1; activating transcription factor 3
D      comp138203_c0_seq3|cyclic; <a href="/dbget-bin/www_bget?ko:K09032">K09032</a>  ATF3, LRF1; activating transcription factor 3
D      comp138203_c0_seq4|cyclic; <a href="/dbget-bin/www_bget?ko:K09032">K09032</a>  ATF3, LRF1; activating transcription factor 3
D      comp138203_c0_seq6|activating; <a href="/dbget-bin/www_bget?ko:K09032">K09032</a>  ATF3, LRF1; activating transcription factor 3
D      comp145578_c0_seq1|cyclic; <a href="/dbget-bin/www_bget?ko:K04374">K04374</a>  ATF4, CREB2; cyclic AMP-dependent transcription factor ATF-4
D      comp137958_c0_seq1|cyclic; <a href="/dbget-bin/www_bget?ko:K09044">K09044</a>  ATF5; activating transcription factor 5
D      comp137958_c0_seq2|cyclic; <a href="/dbget-bin/www_bget?ko:K09044">K09044</a>  ATF5; activating transcription factor 5
D      comp137958_c0_seq5|cyclic; <a href="/dbget-bin/www_bget?ko:K09044">K09044</a>  ATF5; activating transcription factor 5
D      comp137958_c0_seq9|cyclic; <a href="/dbget-bin/www_bget?ko:K09044">K09044</a>  ATF5; activating transcription factor 5
D      comp137958_c0_seq12|cyclic; <a href="/dbget-bin/www_bget?ko:K09044">K09044</a>  ATF5; activating transcription factor 5
D      comp137958_c0_seq13|cyclic; <a href="/dbget-bin/www_bget?ko:K09044">K09044</a>  ATF5; activating transcription factor 5
D      comp143143_c0_seq1|cyclic; <a href="/dbget-bin/www_bget?ko:K09044">K09044</a>  ATF5; activating transcription factor 5
D      comp144075_c5_seq7|cyclic; <a href="/dbget-bin/www_bget?ko:K09045">K09045</a>  ATF7, ATFA; activating transcription factor 7
D      comp139912_c2_seq2|cyclic; <a href="/dbget-bin/www_bget?ko:K09047">K09047</a>  CREB5, CREBPA; cyclic AMP-responsive element-binding protein 5
D      comp139912_c2_seq3|cyclic; <a href="/dbget-bin/www_bget?ko:K09047">K09047</a>  CREB5, CREBPA; cyclic AMP-responsive element-binding protein 5
C    CREB
D      comp137877_c1_seq3|camp; <a href="/dbget-bin/www_bget?ko:K05870">K05870</a>  CREB1; cyclic AMP-responsive element-binding protein 1
D      comp137877_c1_seq5|camp; <a href="/dbget-bin/www_bget?ko:K05870">K05870</a>  CREB1; cyclic AMP-responsive element-binding protein 1
D      comp137877_c1_seq6|camp; <a href="/dbget-bin/www_bget?ko:K05870">K05870</a>  CREB1; cyclic AMP-responsive element-binding protein 1
D      comp137877_c1_seq10|camp; <a href="/dbget-bin/www_bget?ko:K05870">K05870</a>  CREB1; cyclic AMP-responsive element-binding protein 1
D      comp138480_c3_seq2|cyclic; <a href="/dbget-bin/www_bget?ko:K09048">K09048</a>  CREB3; cyclic AMP-responsive element-binding protein 3
D      comp138480_c3_seq4|cyclic; <a href="/dbget-bin/www_bget?ko:K09048">K09048</a>  CREB3; cyclic AMP-responsive element-binding protein 3
D      comp140195_c0_seq2|camp; <a href="/dbget-bin/www_bget?ko:K09048">K09048</a>  CREB3; cyclic AMP-responsive element-binding protein 3
D      comp140195_c0_seq6|camp; <a href="/dbget-bin/www_bget?ko:K09048">K09048</a>  CREB3; cyclic AMP-responsive element-binding protein 3
D      comp140195_c0_seq12|camp; <a href="/dbget-bin/www_bget?ko:K09048">K09048</a>  CREB3; cyclic AMP-responsive element-binding protein 3
D      comp140195_c0_seq16|camp; <a href="/dbget-bin/www_bget?ko:K09048">K09048</a>  CREB3; cyclic AMP-responsive element-binding protein 3
D      comp140195_c0_seq18|camp; <a href="/dbget-bin/www_bget?ko:K09048">K09048</a>  CREB3; cyclic AMP-responsive element-binding protein 3
D      comp140195_c0_seq20|camp; <a href="/dbget-bin/www_bget?ko:K09048">K09048</a>  CREB3; cyclic AMP-responsive element-binding protein 3
D      comp140195_c0_seq22|camp; <a href="/dbget-bin/www_bget?ko:K09048">K09048</a>  CREB3; cyclic AMP-responsive element-binding protein 3
D      comp140195_c0_seq25|camp; <a href="/dbget-bin/www_bget?ko:K09048">K09048</a>  CREB3; cyclic AMP-responsive element-binding protein 3
D      comp140195_c0_seq27|camp; <a href="/dbget-bin/www_bget?ko:K09048">K09048</a>  CREB3; cyclic AMP-responsive element-binding protein 3
D      comp140195_c0_seq30|camp; <a href="/dbget-bin/www_bget?ko:K09048">K09048</a>  CREB3; cyclic AMP-responsive element-binding protein 3
D      comp141188_c0_seq5|cyclic; <a href="/dbget-bin/www_bget?ko:K09048">K09048</a>  CREB3; cyclic AMP-responsive element-binding protein 3
D      comp141188_c0_seq6|cyclic; <a href="/dbget-bin/www_bget?ko:K09048">K09048</a>  CREB3; cyclic AMP-responsive element-binding protein 3
D      comp141188_c0_seq9|cyclic; <a href="/dbget-bin/www_bget?ko:K09048">K09048</a>  CREB3; cyclic AMP-responsive element-binding protein 3
D      comp141188_c0_seq10|cyclic; <a href="/dbget-bin/www_bget?ko:K09048">K09048</a>  CREB3; cyclic AMP-responsive element-binding protein 3
D      comp143932_c0_seq2|cyclic; <a href="/dbget-bin/www_bget?ko:K09048">K09048</a>  CREB3; cyclic AMP-responsive element-binding protein 3
D      comp143932_c0_seq3|cyclic; <a href="/dbget-bin/www_bget?ko:K09048">K09048</a>  CREB3; cyclic AMP-responsive element-binding protein 3
D      comp143932_c0_seq5|cyclic; <a href="/dbget-bin/www_bget?ko:K09048">K09048</a>  CREB3; cyclic AMP-responsive element-binding protein 3
D      comp143932_c0_seq6|cyclic; <a href="/dbget-bin/www_bget?ko:K09048">K09048</a>  CREB3; cyclic AMP-responsive element-binding protein 3
D      comp143932_c0_seq10|cyclic; <a href="/dbget-bin/www_bget?ko:K09048">K09048</a>  CREB3; cyclic AMP-responsive element-binding protein 3
D      comp143932_c0_seq12|cyclic; <a href="/dbget-bin/www_bget?ko:K09048">K09048</a>  CREB3; cyclic AMP-responsive element-binding protein 3
D      comp143932_c0_seq14|cyclic; <a href="/dbget-bin/www_bget?ko:K09048">K09048</a>  CREB3; cyclic AMP-responsive element-binding protein 3
D      comp143932_c0_seq15|cyclic; <a href="/dbget-bin/www_bget?ko:K09048">K09048</a>  CREB3; cyclic AMP-responsive element-binding protein 3
D      comp143932_c0_seq17|cyclic; <a href="/dbget-bin/www_bget?ko:K09048">K09048</a>  CREB3; cyclic AMP-responsive element-binding protein 3
D      comp143932_c0_seq19|cyclic; <a href="/dbget-bin/www_bget?ko:K09048">K09048</a>  CREB3; cyclic AMP-responsive element-binding protein 3
D      comp143932_c0_seq22|cyclic; <a href="/dbget-bin/www_bget?ko:K09048">K09048</a>  CREB3; cyclic AMP-responsive element-binding protein 3
D      comp143932_c0_seq23|cyclic; <a href="/dbget-bin/www_bget?ko:K09048">K09048</a>  CREB3; cyclic AMP-responsive element-binding protein 3
D      comp143932_c0_seq26|cyclic; <a href="/dbget-bin/www_bget?ko:K09048">K09048</a>  CREB3; cyclic AMP-responsive element-binding protein 3
D      comp143932_c0_seq28|cyclic; <a href="/dbget-bin/www_bget?ko:K09048">K09048</a>  CREB3; cyclic AMP-responsive element-binding protein 3
D      comp143932_c0_seq29|cyclic; <a href="/dbget-bin/www_bget?ko:K09048">K09048</a>  CREB3; cyclic AMP-responsive element-binding protein 3
D      comp143932_c0_seq32|cyclic; <a href="/dbget-bin/www_bget?ko:K09048">K09048</a>  CREB3; cyclic AMP-responsive element-binding protein 3
D      comp143932_c0_seq34|cyclic; <a href="/dbget-bin/www_bget?ko:K09048">K09048</a>  CREB3; cyclic AMP-responsive element-binding protein 3
D      comp143932_c0_seq37|cyclic; <a href="/dbget-bin/www_bget?ko:K09048">K09048</a>  CREB3; cyclic AMP-responsive element-binding protein 3
D      comp143932_c0_seq41|cyclic; <a href="/dbget-bin/www_bget?ko:K09048">K09048</a>  CREB3; cyclic AMP-responsive element-binding protein 3
D      comp143932_c0_seq42|cyclic; <a href="/dbget-bin/www_bget?ko:K09048">K09048</a>  CREB3; cyclic AMP-responsive element-binding protein 3
D      comp143932_c0_seq43|cyclic; <a href="/dbget-bin/www_bget?ko:K09048">K09048</a>  CREB3; cyclic AMP-responsive element-binding protein 3
D      comp143932_c0_seq49|cyclic; <a href="/dbget-bin/www_bget?ko:K09048">K09048</a>  CREB3; cyclic AMP-responsive element-binding protein 3
D      comp143932_c0_seq56|cyclic; <a href="/dbget-bin/www_bget?ko:K09048">K09048</a>  CREB3; cyclic AMP-responsive element-binding protein 3
D      comp143932_c0_seq58|cyclic; <a href="/dbget-bin/www_bget?ko:K09048">K09048</a>  CREB3; cyclic AMP-responsive element-binding protein 3
D      comp143932_c0_seq59|cyclic; <a href="/dbget-bin/www_bget?ko:K09048">K09048</a>  CREB3; cyclic AMP-responsive element-binding protein 3
D      comp143932_c0_seq61|cyclic; <a href="/dbget-bin/www_bget?ko:K09048">K09048</a>  CREB3; cyclic AMP-responsive element-binding protein 3
D      comp143932_c0_seq62|cyclic; <a href="/dbget-bin/www_bget?ko:K09048">K09048</a>  CREB3; cyclic AMP-responsive element-binding protein 3
D      comp143932_c0_seq63|cyclic; <a href="/dbget-bin/www_bget?ko:K09048">K09048</a>  CREB3; cyclic AMP-responsive element-binding protein 3
D      comp143932_c0_seq66|cyclic; <a href="/dbget-bin/www_bget?ko:K09048">K09048</a>  CREB3; cyclic AMP-responsive element-binding protein 3
D      comp143932_c0_seq72|cyclic; <a href="/dbget-bin/www_bget?ko:K09048">K09048</a>  CREB3; cyclic AMP-responsive element-binding protein 3
D      comp143932_c0_seq73|cyclic; <a href="/dbget-bin/www_bget?ko:K09048">K09048</a>  CREB3; cyclic AMP-responsive element-binding protein 3
D      comp143932_c0_seq74|cyclic; <a href="/dbget-bin/www_bget?ko:K09048">K09048</a>  CREB3; cyclic AMP-responsive element-binding protein 3
D      comp400623_c0_seq1|cyclic; <a href="/dbget-bin/www_bget?ko:K09048">K09048</a>  CREB3; cyclic AMP-responsive element-binding protein 3
D      comp137934_c1_seq2|cyclic; <a href="/dbget-bin/www_bget?ko:K09049">K09049</a>  ATF6B, CREBL1; cyclic AMP-dependent transcription factor ATF-6 beta
D      comp133130_c1_seq3|camp-responsive; <a href="/dbget-bin/www_bget?ko:K09052">K09052</a>  CREM; cAMP response element modulator
D      comp143934_c1_seq33|camp-responsive; <a href="/dbget-bin/www_bget?ko:K09052">K09052</a>  CREM; cAMP response element modulator
D      comp143934_c1_seq37|camp-responsive; <a href="/dbget-bin/www_bget?ko:K09052">K09052</a>  CREM; cAMP response element modulator
D      comp141656_c7_seq1|cyclic; <a href="/dbget-bin/www_bget?ko:K09053">K09053</a>  ATF1; activating transcription factor 1
D      comp141656_c7_seq6|cyclic; <a href="/dbget-bin/www_bget?ko:K09053">K09053</a>  ATF1; activating transcription factor 1
D      comp141656_c7_seq8|cyclic; <a href="/dbget-bin/www_bget?ko:K09053">K09053</a>  ATF1; activating transcription factor 1
D      comp139229_c0_seq3|cyclic; <a href="/dbget-bin/www_bget?ko:K09054">K09054</a>  ATF6A; cyclic AMP-dependent transcription factor ATF-6 alpha
C    C/EBP-like factors
D      comp141899_c2_seq1|transcription; <a href="/dbget-bin/www_bget?ko:K09055">K09055</a>  CEBPA; CCAAT/enhancer binding protein (C/EBP), alpha
D      comp142428_c0_seq5|ccaat; <a href="/dbget-bin/www_bget?ko:K09055">K09055</a>  CEBPA; CCAAT/enhancer binding protein (C/EBP), alpha
D      comp142428_c0_seq6|ccaat; <a href="/dbget-bin/www_bget?ko:K10048">K10048</a>  CEBPB; CCAAT/enhancer binding protein (C/EBP), beta
D      comp138783_c0_seq2|ccaat; <a href="/dbget-bin/www_bget?ko:K10049">K10049</a>  CEBPG; CCAAT/enhancer binding protein (C/EBP), gamma
D      comp144970_c6_seq1|ccaat; <a href="/dbget-bin/www_bget?ko:K10050">K10050</a>  CEBPD; CCAAT/enhancer binding protein (C/EBP), delta
D      comp144182_c3_seq1|dna-damage-inducible; <a href="/dbget-bin/www_bget?ko:K04452">K04452</a>  DDIT3, GADD153; DNA damage-inducible transcript 3
D      comp144182_c3_seq4|dna-damage-inducible; <a href="/dbget-bin/www_bget?ko:K04452">K04452</a>  DDIT3, GADD153; DNA damage-inducible transcript 3
D      comp144182_c3_seq6|dna-damage-inducible; <a href="/dbget-bin/www_bget?ko:K04452">K04452</a>  DDIT3, GADD153; DNA damage-inducible transcript 3
C    bZIP/PAR
D      comp141267_c5_seq1|hepatic; <a href="/dbget-bin/www_bget?ko:K09056">K09056</a>  DBP; albumin D box-binding protein
D      comp141267_c5_seq2|hepatic; <a href="/dbget-bin/www_bget?ko:K09056">K09056</a>  DBP; albumin D box-binding protein
D      comp141267_c5_seq4|hepatic; <a href="/dbget-bin/www_bget?ko:K09056">K09056</a>  DBP; albumin D box-binding protein
D      comp141267_c5_seq5|hepatic; <a href="/dbget-bin/www_bget?ko:K09056">K09056</a>  DBP; albumin D box-binding protein
D      comp141267_c5_seq10|hepatic; <a href="/dbget-bin/www_bget?ko:K09056">K09056</a>  DBP; albumin D box-binding protein
D      comp119561_c0_seq3|hepatic; <a href="/dbget-bin/www_bget?ko:K09057">K09057</a>  HLF; hepatic leukemia factor
D      comp128592_c0_seq1|hepatic; <a href="/dbget-bin/www_bget?ko:K09057">K09057</a>  HLF; hepatic leukemia factor
D      comp142802_c1_seq6|transcription; <a href="/dbget-bin/www_bget?ko:K09058">K09058</a>  TEF; thyrotrophic embryonic factor
D      comp142802_c1_seq20|thyrotrophic; <a href="/dbget-bin/www_bget?ko:K09058">K09058</a>  TEF; thyrotrophic embryonic factor
D      comp142802_c1_seq34|transcription; <a href="/dbget-bin/www_bget?ko:K09058">K09058</a>  TEF; thyrotrophic embryonic factor
D      comp142802_c1_seq47|thyrotrophic; <a href="/dbget-bin/www_bget?ko:K09058">K09058</a>  TEF; thyrotrophic embryonic factor
D      comp50518_c0_seq1|nuclear; <a href="/dbget-bin/www_bget?ko:K09059">K09059</a>  NFIL3, E4BP4; nuclear factor, interleukin 3 regulated
C    Plant G-box-binding factors
C    AREB/ABF
C    ZIP only
D      comp137088_c1_seq2|gc-rich; <a href="/dbget-bin/www_bget?ko:K09061">K09061</a>  GCF, C2orf3; GC-rich sequence DNA-binding factor
D      comp137088_c1_seq3|gc-rich; <a href="/dbget-bin/www_bget?ko:K09061">K09061</a>  GCF, C2orf3; GC-rich sequence DNA-binding factor
C    Other bZIP factors
B
B  <b>Basic helix-loop-helix (bHLH)</b>
C    Ubiquitous (class A) factors
D      comp137026_c0_seq11|transcription; <a href="/dbget-bin/www_bget?ko:K09063">K09063</a>  TCF3, E2A; transcription factor E2-alpha
D      comp137026_c0_seq18|transcription; <a href="/dbget-bin/www_bget?ko:K09063">K09063</a>  TCF3, E2A; transcription factor E2-alpha
D      comp136399_c0_seq1|transcription; <a href="/dbget-bin/www_bget?ko:K15603">K15603</a>  TCF4_12; transcription factor 4/12
D      comp136399_c0_seq3|transcription; <a href="/dbget-bin/www_bget?ko:K15603">K15603</a>  TCF4_12; transcription factor 4/12
D      comp136399_c0_seq4|transcription; <a href="/dbget-bin/www_bget?ko:K15603">K15603</a>  TCF4_12; transcription factor 4/12
D      comp142535_c3_seq5|transcription; <a href="/dbget-bin/www_bget?ko:K15603">K15603</a>  TCF4_12; transcription factor 4/12
D      comp142535_c3_seq11|transcription; <a href="/dbget-bin/www_bget?ko:K15603">K15603</a>  TCF4_12; transcription factor 4/12
D      comp142535_c3_seq17|transcription; <a href="/dbget-bin/www_bget?ko:K15603">K15603</a>  TCF4_12; transcription factor 4/12
C    Myogenic transcription factors
D      comp144727_c1_seq1|myoblast; <a href="/dbget-bin/www_bget?ko:K09064">K09064</a>  MYOD, MYF; myogenic factor
D      comp144727_c1_seq2|myoblast; <a href="/dbget-bin/www_bget?ko:K09064">K09064</a>  MYOD, MYF; myogenic factor
D      comp144727_c1_seq4|myoblast; <a href="/dbget-bin/www_bget?ko:K09064">K09064</a>  MYOD, MYF; myogenic factor
C    Achaete-Scute
D      comp19936_c0_seq1|achaete-scute; <a href="/dbget-bin/www_bget?ko:K09067">K09067</a>  ASCL; achaete-scute complex protein
C    Tal/Twist/Atonal/Hen, Lymphoid factors
D      comp125705_c0_seq2|cerebellar; <a href="/dbget-bin/www_bget?ko:K09068">K09068</a>  TAL; T-cell acute lymphocytic leukemia protein
D      comp125705_c0_seq4|cerebellar; <a href="/dbget-bin/www_bget?ko:K09068">K09068</a>  TAL; T-cell acute lymphocytic leukemia protein
D      comp125705_c0_seq5|cerebellar; <a href="/dbget-bin/www_bget?ko:K09068">K09068</a>  TAL; T-cell acute lymphocytic leukemia protein
D      comp233111_c0_seq1|t-cell; <a href="/dbget-bin/www_bget?ko:K09068">K09068</a>  TAL; T-cell acute lymphocytic leukemia protein
D      comp142083_c2_seq2|protein; <a href="/dbget-bin/www_bget?ko:K15604">K15604</a>  LYL1; protein lyl-1
D      comp142083_c2_seq7|protein; <a href="/dbget-bin/www_bget?ko:K15604">K15604</a>  LYL1; protein lyl-1
C    Tal/Twist/Atonal/Hen, Mesodermal Twist-like factors
D      comp129846_c0_seq1|twist-related; <a href="/dbget-bin/www_bget?ko:K09069">K09069</a>  TWIST; twist
D      comp129846_c0_seq2|tpa_inf:; <a href="/dbget-bin/www_bget?ko:K09069">K09069</a>  TWIST; twist
D      comp129846_c0_seq3|twist-related; <a href="/dbget-bin/www_bget?ko:K09069">K09069</a>  TWIST; twist
D      comp129846_c0_seq4|twist-related; <a href="/dbget-bin/www_bget?ko:K09069">K09069</a>  TWIST; twist
D      comp133452_c0_seq1|transcription; <a href="/dbget-bin/www_bget?ko:K09070">K09070</a>  TCF15, PARAXIS; transcription factor 15
D      comp136350_c4_seq1|heart; <a href="/dbget-bin/www_bget?ko:K09071">K09071</a>  HAND; heart-and neural crest derivatives-expressed protein
C    Tal/Twist/Atonal/Hen, HEN
C    Tal/Twist/Atonal/Hen, Mesp
C    Tal/Twist/Atonal/Hen, Atonal
D      comp138850_c0_seq4|tectonin; <a href="/dbget-bin/www_bget?ko:K08033">K08033</a>  NEUROD1; neurogenic differentiation factor 1
D      comp138850_c0_seq8|tectonin; <a href="/dbget-bin/www_bget?ko:K08033">K08033</a>  NEUROD1; neurogenic differentiation factor 1
D      comp138850_c0_seq11|tectonin; <a href="/dbget-bin/www_bget?ko:K08033">K08033</a>  NEUROD1; neurogenic differentiation factor 1
D      comp138850_c0_seq14|tectonin; <a href="/dbget-bin/www_bget?ko:K08033">K08033</a>  NEUROD1; neurogenic differentiation factor 1
D      comp138850_c0_seq15|tectonin; <a href="/dbget-bin/www_bget?ko:K08033">K08033</a>  NEUROD1; neurogenic differentiation factor 1
D      comp138850_c0_seq17|tectonin; <a href="/dbget-bin/www_bget?ko:K08033">K08033</a>  NEUROD1; neurogenic differentiation factor 1
D      comp785568_c0_seq1|atonal; <a href="/dbget-bin/www_bget?ko:K09083">K09083</a>  ATOH1_7; atonal protein 1/7
D      comp145097_c1_seq12|protein; <a href="/dbget-bin/www_bget?ko:K09084">K09084</a>  ATOH8; atonal protein 8
D      comp145097_c1_seq13|protein; <a href="/dbget-bin/www_bget?ko:K09084">K09084</a>  ATOH8; atonal protein 8
D      comp145097_c1_seq47|protein; <a href="/dbget-bin/www_bget?ko:K09084">K09084</a>  ATOH8; atonal protein 8
D      comp138850_c0_seq1|class; <a href="/dbget-bin/www_bget?ko:K08040">K08040</a>  BHLHB8, MIST1; class B basic helix-loop-helix protein 8
D      comp138850_c0_seq5|class; <a href="/dbget-bin/www_bget?ko:K08040">K08040</a>  BHLHB8, MIST1; class B basic helix-loop-helix protein 8
D      comp138850_c0_seq7|class; <a href="/dbget-bin/www_bget?ko:K08040">K08040</a>  BHLHB8, MIST1; class B basic helix-loop-helix protein 8
D      comp138850_c0_seq9|class; <a href="/dbget-bin/www_bget?ko:K08040">K08040</a>  BHLHB8, MIST1; class B basic helix-loop-helix protein 8
D      comp138850_c0_seq16|class; <a href="/dbget-bin/www_bget?ko:K08040">K08040</a>  BHLHB8, MIST1; class B basic helix-loop-helix protein 8
D      comp138850_c0_seq18|class; <a href="/dbget-bin/www_bget?ko:K08040">K08040</a>  BHLHB8, MIST1; class B basic helix-loop-helix protein 8
C    Tal/Twist/Atonal/Hen, Pancreatic factors
C    Hairy, Hairy/E(SPL)
D      comp135937_c0_seq2|transcription; <a href="/dbget-bin/www_bget?ko:K06054">K06054</a>  HES1; hairy and enhancer of split 1
D      comp135937_c0_seq4|transcription; <a href="/dbget-bin/www_bget?ko:K06054">K06054</a>  HES1; hairy and enhancer of split 1
D      comp66987_c0_seq1|transcription; <a href="/dbget-bin/www_bget?ko:K06055">K06055</a>  HES5; hairy and enhancer of split 5
D      comp142935_c0_seq2|transcription; <a href="/dbget-bin/www_bget?ko:K06055">K06055</a>  HES5; hairy and enhancer of split 5
D      comp142935_c0_seq6|transcription; <a href="/dbget-bin/www_bget?ko:K06055">K06055</a>  HES5; hairy and enhancer of split 5
D      comp142935_c0_seq13|transcription; <a href="/dbget-bin/www_bget?ko:K06055">K06055</a>  HES5; hairy and enhancer of split 5
D      comp142935_c0_seq18|transcription; <a href="/dbget-bin/www_bget?ko:K06055">K06055</a>  HES5; hairy and enhancer of split 5
D      comp142935_c0_seq19|transcription; <a href="/dbget-bin/www_bget?ko:K06055">K06055</a>  HES5; hairy and enhancer of split 5
D      comp338651_c0_seq1|transcription; <a href="/dbget-bin/www_bget?ko:K06055">K06055</a>  HES5; hairy and enhancer of split 5
D      comp88466_c0_seq1|hairy; <a href="/dbget-bin/www_bget?ko:K09091">K09091</a>  HEY; hairy and enhancer of split related with YRPW motif
D      comp136879_c0_seq1|hairy; <a href="/dbget-bin/www_bget?ko:K09091">K09091</a>  HEY; hairy and enhancer of split related with YRPW motif
D      comp136879_c0_seq3|hairy; <a href="/dbget-bin/www_bget?ko:K09091">K09091</a>  HEY; hairy and enhancer of split related with YRPW motif
D      comp140049_c0_seq1|hairy; <a href="/dbget-bin/www_bget?ko:K09091">K09091</a>  HEY; hairy and enhancer of split related with YRPW motif
D      comp140049_c0_seq2|hairy; <a href="/dbget-bin/www_bget?ko:K09091">K09091</a>  HEY; hairy and enhancer of split related with YRPW motif
D      comp144497_c0_seq4|class; <a href="/dbget-bin/www_bget?ko:K03729">K03729</a>  BHLHB2, DEC1; class B basic helix-loop-helix protein 2
D      comp144497_c0_seq7|class; <a href="/dbget-bin/www_bget?ko:K03729">K03729</a>  BHLHB2, DEC1; class B basic helix-loop-helix protein 2
D      comp137384_c2_seq1|class; <a href="/dbget-bin/www_bget?ko:K03730">K03730</a>  BHLHB3, DEC2; class B basic helix-loop-helix protein 3
D      comp137384_c2_seq9|class; <a href="/dbget-bin/www_bget?ko:K03730">K03730</a>  BHLHB3, DEC2; class B basic helix-loop-helix protein 3
C    Hairy, Fungal regulators
C    Factors with PAS domain
D      comp133330_c0_seq3|aryl; <a href="/dbget-bin/www_bget?ko:K09093">K09093</a>  AHR; aryl hydrocarbon receptor
D      comp142191_c0_seq10|aryl; <a href="/dbget-bin/www_bget?ko:K09093">K09093</a>  AHR; aryl hydrocarbon receptor
D      comp142191_c0_seq17|aryl; <a href="/dbget-bin/www_bget?ko:K09093">K09093</a>  AHR; aryl hydrocarbon receptor
D      comp142191_c0_seq22|aryl; <a href="/dbget-bin/www_bget?ko:K09093">K09093</a>  AHR; aryl hydrocarbon receptor
D      comp142191_c0_seq25|aryl; <a href="/dbget-bin/www_bget?ko:K09093">K09093</a>  AHR; aryl hydrocarbon receptor
D      comp135283_c1_seq12|aryl; <a href="/dbget-bin/www_bget?ko:K09094">K09094</a>  AHRR, AHH; aryl hydrocarbon receptor repressor
D      comp135283_c1_seq13|aryl; <a href="/dbget-bin/www_bget?ko:K09094">K09094</a>  AHRR, AHH; aryl hydrocarbon receptor repressor
D      comp144889_c10_seq19|hypoxia-inducible; <a href="/dbget-bin/www_bget?ko:K08268">K08268</a>  HIF1A; hypoxia-inducible factor 1 alpha
D      comp144889_c10_seq20|hypoxia-inducible; <a href="/dbget-bin/www_bget?ko:K08268">K08268</a>  HIF1A; hypoxia-inducible factor 1 alpha
D      comp144889_c10_seq21|hypoxia-inducible; <a href="/dbget-bin/www_bget?ko:K08268">K08268</a>  HIF1A; hypoxia-inducible factor 1 alpha
D      comp144889_c10_seq30|hypoxia-inducible; <a href="/dbget-bin/www_bget?ko:K08268">K08268</a>  HIF1A; hypoxia-inducible factor 1 alpha
D      comp144889_c10_seq31|hypoxia-inducible; <a href="/dbget-bin/www_bget?ko:K08268">K08268</a>  HIF1A; hypoxia-inducible factor 1 alpha
D      comp144889_c10_seq48|hypoxia-inducible; <a href="/dbget-bin/www_bget?ko:K08268">K08268</a>  HIF1A; hypoxia-inducible factor 1 alpha
D      comp144889_c10_seq54|hypoxia-inducible; <a href="/dbget-bin/www_bget?ko:K08268">K08268</a>  HIF1A; hypoxia-inducible factor 1 alpha
D      comp144889_c10_seq55|hypoxia-inducible; <a href="/dbget-bin/www_bget?ko:K08268">K08268</a>  HIF1A; hypoxia-inducible factor 1 alpha
D      comp136732_c0_seq2|endothelial; <a href="/dbget-bin/www_bget?ko:K09095">K09095</a>  HIF2A, EPAS1; hypoxia-inducible factor 2 alpha
D      comp136732_c0_seq4|endothelial; <a href="/dbget-bin/www_bget?ko:K09095">K09095</a>  HIF2A, EPAS1; hypoxia-inducible factor 2 alpha
D      comp136732_c0_seq6|endothelial; <a href="/dbget-bin/www_bget?ko:K09095">K09095</a>  HIF2A, EPAS1; hypoxia-inducible factor 2 alpha
D      comp136732_c0_seq16|endothelial; <a href="/dbget-bin/www_bget?ko:K09095">K09095</a>  HIF2A, EPAS1; hypoxia-inducible factor 2 alpha
D      comp136732_c0_seq17|endothelial; <a href="/dbget-bin/www_bget?ko:K09095">K09095</a>  HIF2A, EPAS1; hypoxia-inducible factor 2 alpha
D      comp136732_c0_seq18|endothelial; <a href="/dbget-bin/www_bget?ko:K09095">K09095</a>  HIF2A, EPAS1; hypoxia-inducible factor 2 alpha
D      comp140786_c1_seq10|aryl; <a href="/dbget-bin/www_bget?ko:K09097">K09097</a>  ARNT; aryl hydrocarbon receptor nuclear translocator
D      comp140786_c1_seq12|aryl; <a href="/dbget-bin/www_bget?ko:K09097">K09097</a>  ARNT; aryl hydrocarbon receptor nuclear translocator
D      comp140786_c1_seq14|aryl; <a href="/dbget-bin/www_bget?ko:K09097">K09097</a>  ARNT; aryl hydrocarbon receptor nuclear translocator
D      comp140786_c1_seq17|aryl; <a href="/dbget-bin/www_bget?ko:K09097">K09097</a>  ARNT; aryl hydrocarbon receptor nuclear translocator
D      comp140786_c1_seq19|aryl; <a href="/dbget-bin/www_bget?ko:K09097">K09097</a>  ARNT; aryl hydrocarbon receptor nuclear translocator
D      comp140786_c1_seq20|aryl; <a href="/dbget-bin/www_bget?ko:K09097">K09097</a>  ARNT; aryl hydrocarbon receptor nuclear translocator
D      comp140786_c1_seq41|aryl; <a href="/dbget-bin/www_bget?ko:K09097">K09097</a>  ARNT; aryl hydrocarbon receptor nuclear translocator
D      comp140786_c1_seq42|aryl; <a href="/dbget-bin/www_bget?ko:K09097">K09097</a>  ARNT; aryl hydrocarbon receptor nuclear translocator
D      comp143672_c3_seq5|aryl; <a href="/dbget-bin/www_bget?ko:K15589">K15589</a>  ARNT2; aryl hydrocarbon receptor nuclear translocator 2
D      comp143672_c3_seq20|aryl; <a href="/dbget-bin/www_bget?ko:K15589">K15589</a>  ARNT2; aryl hydrocarbon receptor nuclear translocator 2
D      comp143672_c3_seq24|aryl; <a href="/dbget-bin/www_bget?ko:K15589">K15589</a>  ARNT2; aryl hydrocarbon receptor nuclear translocator 2
D      comp143672_c3_seq28|aryl; <a href="/dbget-bin/www_bget?ko:K15589">K15589</a>  ARNT2; aryl hydrocarbon receptor nuclear translocator 2
D      comp143672_c3_seq32|aryl; <a href="/dbget-bin/www_bget?ko:K15589">K15589</a>  ARNT2; aryl hydrocarbon receptor nuclear translocator 2
D      comp143672_c3_seq41|aryl; <a href="/dbget-bin/www_bget?ko:K15589">K15589</a>  ARNT2; aryl hydrocarbon receptor nuclear translocator 2
D      comp133440_c1_seq3|neuronal; <a href="/dbget-bin/www_bget?ko:K09098">K09098</a>  NPAS1_3; neuronal PAS domain-containing protein 1/3
D      comp144175_c4_seq5|swi; <a href="/dbget-bin/www_bget?ko:K09026">K09026</a>  NPAS2; neuronal PAS domain-containing protein 2
D      comp144175_c4_seq16|clock; <a href="/dbget-bin/www_bget?ko:K09026">K09026</a>  NPAS2; neuronal PAS domain-containing protein 2
D      comp144175_c4_seq18|clock; <a href="/dbget-bin/www_bget?ko:K09026">K09026</a>  NPAS2; neuronal PAS domain-containing protein 2
D      comp144175_c4_seq20|clock; <a href="/dbget-bin/www_bget?ko:K09026">K09026</a>  NPAS2; neuronal PAS domain-containing protein 2
D      comp144175_c4_seq23|swi; <a href="/dbget-bin/www_bget?ko:K09026">K09026</a>  NPAS2; neuronal PAS domain-containing protein 2
D      comp144175_c4_seq24|circadian; <a href="/dbget-bin/www_bget?ko:K09026">K09026</a>  NPAS2; neuronal PAS domain-containing protein 2
D      comp144175_c4_seq25|clock; <a href="/dbget-bin/www_bget?ko:K09026">K09026</a>  NPAS2; neuronal PAS domain-containing protein 2
D      comp136909_c0_seq2|circadian; <a href="/dbget-bin/www_bget?ko:K02223">K02223</a>  CLOCK, KAT13D; circadian locomoter output cycles kaput protein [EC:2.3.1.48]
D      comp136909_c0_seq3|circadian; <a href="/dbget-bin/www_bget?ko:K02223">K02223</a>  CLOCK, KAT13D; circadian locomoter output cycles kaput protein [EC:2.3.1.48]
D      comp136909_c0_seq6|circadian; <a href="/dbget-bin/www_bget?ko:K02223">K02223</a>  CLOCK, KAT13D; circadian locomoter output cycles kaput protein [EC:2.3.1.48]
D      comp136909_c0_seq7|circadian; <a href="/dbget-bin/www_bget?ko:K02223">K02223</a>  CLOCK, KAT13D; circadian locomoter output cycles kaput protein [EC:2.3.1.48]
D      comp136909_c0_seq9|circadian; <a href="/dbget-bin/www_bget?ko:K02223">K02223</a>  CLOCK, KAT13D; circadian locomoter output cycles kaput protein [EC:2.3.1.48]
D      comp136909_c0_seq10|circadian; <a href="/dbget-bin/www_bget?ko:K02223">K02223</a>  CLOCK, KAT13D; circadian locomoter output cycles kaput protein [EC:2.3.1.48]
D      comp136909_c0_seq11|circadian; <a href="/dbget-bin/www_bget?ko:K02223">K02223</a>  CLOCK, KAT13D; circadian locomoter output cycles kaput protein [EC:2.3.1.48]
D      comp136909_c0_seq12|circadian; <a href="/dbget-bin/www_bget?ko:K02223">K02223</a>  CLOCK, KAT13D; circadian locomoter output cycles kaput protein [EC:2.3.1.48]
D      comp136909_c0_seq15|circadian; <a href="/dbget-bin/www_bget?ko:K02223">K02223</a>  CLOCK, KAT13D; circadian locomoter output cycles kaput protein [EC:2.3.1.48]
D      comp136909_c0_seq16|circadian; <a href="/dbget-bin/www_bget?ko:K02223">K02223</a>  CLOCK, KAT13D; circadian locomoter output cycles kaput protein [EC:2.3.1.48]
D      comp136909_c0_seq17|circadian; <a href="/dbget-bin/www_bget?ko:K02223">K02223</a>  CLOCK, KAT13D; circadian locomoter output cycles kaput protein [EC:2.3.1.48]
D      comp136909_c0_seq19|circadian; <a href="/dbget-bin/www_bget?ko:K02223">K02223</a>  CLOCK, KAT13D; circadian locomoter output cycles kaput protein [EC:2.3.1.48]
D      comp144175_c4_seq6|clock; <a href="/dbget-bin/www_bget?ko:K02223">K02223</a>  CLOCK, KAT13D; circadian locomoter output cycles kaput protein [EC:2.3.1.48]
D      comp144175_c4_seq15|clock; <a href="/dbget-bin/www_bget?ko:K02223">K02223</a>  CLOCK, KAT13D; circadian locomoter output cycles kaput protein [EC:2.3.1.48]
D      comp144175_c4_seq26|clock; <a href="/dbget-bin/www_bget?ko:K02223">K02223</a>  CLOCK, KAT13D; circadian locomoter output cycles kaput protein [EC:2.3.1.48]
D      comp139805_c0_seq17|aryl; <a href="/dbget-bin/www_bget?ko:K02296">K02296</a>  ARNTL, BMAL1, CYC; aryl hydrocarbon receptor nuclear translocator-like protein 1
D      comp139805_c0_seq21|aryl; <a href="/dbget-bin/www_bget?ko:K02296">K02296</a>  ARNTL, BMAL1, CYC; aryl hydrocarbon receptor nuclear translocator-like protein 1
D      comp139805_c0_seq22|aryl; <a href="/dbget-bin/www_bget?ko:K02296">K02296</a>  ARNTL, BMAL1, CYC; aryl hydrocarbon receptor nuclear translocator-like protein 1
D      comp139805_c0_seq31|aryl; <a href="/dbget-bin/www_bget?ko:K02296">K02296</a>  ARNTL, BMAL1, CYC; aryl hydrocarbon receptor nuclear translocator-like protein 1
D      comp139805_c0_seq33|aryl; <a href="/dbget-bin/www_bget?ko:K02296">K02296</a>  ARNTL, BMAL1, CYC; aryl hydrocarbon receptor nuclear translocator-like protein 1
D      comp139805_c0_seq34|aryl; <a href="/dbget-bin/www_bget?ko:K02296">K02296</a>  ARNTL, BMAL1, CYC; aryl hydrocarbon receptor nuclear translocator-like protein 1
D      comp139805_c0_seq35|aryl; <a href="/dbget-bin/www_bget?ko:K02296">K02296</a>  ARNTL, BMAL1, CYC; aryl hydrocarbon receptor nuclear translocator-like protein 1
D      comp139805_c0_seq36|aryl; <a href="/dbget-bin/www_bget?ko:K02296">K02296</a>  ARNTL, BMAL1, CYC; aryl hydrocarbon receptor nuclear translocator-like protein 1
D      comp139805_c0_seq55|aryl; <a href="/dbget-bin/www_bget?ko:K02296">K02296</a>  ARNTL, BMAL1, CYC; aryl hydrocarbon receptor nuclear translocator-like protein 1
D      comp139805_c0_seq57|aryl; <a href="/dbget-bin/www_bget?ko:K02296">K02296</a>  ARNTL, BMAL1, CYC; aryl hydrocarbon receptor nuclear translocator-like protein 1
D      comp139805_c0_seq68|aryl; <a href="/dbget-bin/www_bget?ko:K02296">K02296</a>  ARNTL, BMAL1, CYC; aryl hydrocarbon receptor nuclear translocator-like protein 1
D      comp135727_c0_seq2|aryl; <a href="/dbget-bin/www_bget?ko:K09099">K09099</a>  ARNTL2, BMAL2; aryl hydrocarbon receptor nuclear translocator-like protein 2
D      comp135727_c0_seq11|aryl; <a href="/dbget-bin/www_bget?ko:K09099">K09099</a>  ARNTL2, BMAL2; aryl hydrocarbon receptor nuclear translocator-like protein 2
D      comp135727_c0_seq15|aryl; <a href="/dbget-bin/www_bget?ko:K09099">K09099</a>  ARNTL2, BMAL2; aryl hydrocarbon receptor nuclear translocator-like protein 2
D      comp135727_c0_seq17|aryl; <a href="/dbget-bin/www_bget?ko:K09099">K09099</a>  ARNTL2, BMAL2; aryl hydrocarbon receptor nuclear translocator-like protein 2
D      comp135727_c0_seq27|aryl; <a href="/dbget-bin/www_bget?ko:K09099">K09099</a>  ARNTL2, BMAL2; aryl hydrocarbon receptor nuclear translocator-like protein 2
D      comp97437_c0_seq1|single-minded; <a href="/dbget-bin/www_bget?ko:K09100">K09100</a>  SIM; single-minded
D      comp117704_c0_seq1|single-minded; <a href="/dbget-bin/www_bget?ko:K09100">K09100</a>  SIM; single-minded
C    INO
C    HLH domain only
D      comp89575_c0_seq1|dna-binding; <a href="/dbget-bin/www_bget?ko:K04680">K04680</a>  ID; DNA-binding protein inhibitor ID
D      comp130943_c0_seq2|dna-binding; <a href="/dbget-bin/www_bget?ko:K04680">K04680</a>  ID; DNA-binding protein inhibitor ID
D      comp130943_c0_seq3|dna-binding; <a href="/dbget-bin/www_bget?ko:K04680">K04680</a>  ID; DNA-binding protein inhibitor ID
D      comp136296_c1_seq3|dna-binding; <a href="/dbget-bin/www_bget?ko:K04680">K04680</a>  ID; DNA-binding protein inhibitor ID
D      comp141779_c5_seq1|dna-binding; <a href="/dbget-bin/www_bget?ko:K04680">K04680</a>  ID; DNA-binding protein inhibitor ID
D      comp141779_c5_seq2|dna-binding; <a href="/dbget-bin/www_bget?ko:K04680">K04680</a>  ID; DNA-binding protein inhibitor ID
D      comp141779_c5_seq4|dna-binding; <a href="/dbget-bin/www_bget?ko:K04680">K04680</a>  ID; DNA-binding protein inhibitor ID
D      comp130491_c0_seq1|early; <a href="/dbget-bin/www_bget?ko:K09103">K09103</a>  EBF, COE; early B-cell factor
D      comp130491_c0_seq2|early; <a href="/dbget-bin/www_bget?ko:K09103">K09103</a>  EBF, COE; early B-cell factor
D      comp133207_c0_seq2|transcription; <a href="/dbget-bin/www_bget?ko:K09103">K09103</a>  EBF, COE; early B-cell factor
D      comp133207_c0_seq4|early; <a href="/dbget-bin/www_bget?ko:K09103">K09103</a>  EBF, COE; early B-cell factor
D      comp133207_c0_seq7|transcription; <a href="/dbget-bin/www_bget?ko:K09103">K09103</a>  EBF, COE; early B-cell factor
D      comp133207_c0_seq8|transcription; <a href="/dbget-bin/www_bget?ko:K09103">K09103</a>  EBF, COE; early B-cell factor
C    Other bHLH factors
B
B  <b>Basic helix-loop-helix/leucine zipper (bHLH-ZIP)</b>
C    Ubiquitous bHLH-ZIP factors
D      comp139428_c1_seq3|transcription; <a href="/dbget-bin/www_bget?ko:K09105">K09105</a>  TFE3; transcription factor E3
D      comp139428_c1_seq7|transcription; <a href="/dbget-bin/www_bget?ko:K09105">K09105</a>  TFE3; transcription factor E3
D      comp140529_c0_seq3|transcription; <a href="/dbget-bin/www_bget?ko:K15590">K15590</a>  TFEB; transcription factor EB
D      comp140529_c0_seq4|transcription; <a href="/dbget-bin/www_bget?ko:K15590">K15590</a>  TFEB; transcription factor EB
D      comp140529_c0_seq5|transcription; <a href="/dbget-bin/www_bget?ko:K15590">K15590</a>  TFEB; transcription factor EB
D      comp140529_c0_seq7|transcription; <a href="/dbget-bin/www_bget?ko:K15590">K15590</a>  TFEB; transcription factor EB
D      comp140529_c0_seq9|transcription; <a href="/dbget-bin/www_bget?ko:K15590">K15590</a>  TFEB; transcription factor EB
D      comp140529_c0_seq13|transcription; <a href="/dbget-bin/www_bget?ko:K15590">K15590</a>  TFEB; transcription factor EB
D      comp140529_c0_seq17|transcription; <a href="/dbget-bin/www_bget?ko:K15590">K15590</a>  TFEB; transcription factor EB
D      comp101207_c0_seq1|transcription; <a href="/dbget-bin/www_bget?ko:K15591">K15591</a>  TFEC; transcription factor EC
D      comp101207_c0_seq2|transcription; <a href="/dbget-bin/www_bget?ko:K15591">K15591</a>  TFEC; transcription factor EC
D      comp139428_c1_seq1|microphthalmia-associated; <a href="/dbget-bin/www_bget?ko:K09455">K09455</a>  MITF; microphthalmia-associated transcription factor
D      comp139428_c1_seq9|microphthalmia-associated; <a href="/dbget-bin/www_bget?ko:K09455">K09455</a>  MITF; microphthalmia-associated transcription factor
D      comp138732_c0_seq15|upstream; <a href="/dbget-bin/www_bget?ko:K09106">K09106</a>  USF; upstream stimulatory factor
D      comp138732_c0_seq16|upstream; <a href="/dbget-bin/www_bget?ko:K09106">K09106</a>  USF; upstream stimulatory factor
D      comp138732_c0_seq29|upstream; <a href="/dbget-bin/www_bget?ko:K09106">K09106</a>  USF; upstream stimulatory factor
D      comp138732_c0_seq42|upstream; <a href="/dbget-bin/www_bget?ko:K09106">K09106</a>  USF; upstream stimulatory factor
D      comp144340_c4_seq3|upstream; <a href="/dbget-bin/www_bget?ko:K09106">K09106</a>  USF; upstream stimulatory factor
D      comp144340_c4_seq4|upstream; <a href="/dbget-bin/www_bget?ko:K09106">K09106</a>  USF; upstream stimulatory factor
D      comp144340_c4_seq7|upstream; <a href="/dbget-bin/www_bget?ko:K09106">K09106</a>  USF; upstream stimulatory factor
D      comp144340_c4_seq10|upstream; <a href="/dbget-bin/www_bget?ko:K09106">K09106</a>  USF; upstream stimulatory factor
D      comp144340_c4_seq11|upstream; <a href="/dbget-bin/www_bget?ko:K09106">K09106</a>  USF; upstream stimulatory factor
D      comp144340_c4_seq14|upstream; <a href="/dbget-bin/www_bget?ko:K09106">K09106</a>  USF; upstream stimulatory factor
D      comp139137_c0_seq2|sterol; <a href="/dbget-bin/www_bget?ko:K09107">K09107</a>  SREBP2, SREBF2; sterol regulatory element-binding transcription factor 2
D      comp139137_c0_seq5|sterol; <a href="/dbget-bin/www_bget?ko:K09107">K09107</a>  SREBP2, SREBF2; sterol regulatory element-binding transcription factor 2
D      comp122379_c0_seq4|transcription; <a href="/dbget-bin/www_bget?ko:K09108">K09108</a>  TFAP4; transcription factor AP-4
D      comp122379_c0_seq5|transcription; <a href="/dbget-bin/www_bget?ko:K09108">K09108</a>  TFAP4; transcription factor AP-4
C    Cell cycle controlling factors, Myc
D      comp142087_c0_seq2|transcription; <a href="/dbget-bin/www_bget?ko:K04377">K04377</a>  MYC; Myc proto-oncogene protein
D      comp142087_c0_seq3|cellular; <a href="/dbget-bin/www_bget?ko:K04377">K04377</a>  MYC; Myc proto-oncogene protein
D      comp142087_c0_seq6|cellular; <a href="/dbget-bin/www_bget?ko:K04377">K04377</a>  MYC; Myc proto-oncogene protein
D      comp142087_c0_seq7|cellular; <a href="/dbget-bin/www_bget?ko:K04377">K04377</a>  MYC; Myc proto-oncogene protein
D      comp142087_c0_seq8|cellular; <a href="/dbget-bin/www_bget?ko:K04377">K04377</a>  MYC; Myc proto-oncogene protein
D      comp142087_c0_seq15|cellular; <a href="/dbget-bin/www_bget?ko:K04377">K04377</a>  MYC; Myc proto-oncogene protein
D      comp142087_c0_seq17|myc; <a href="/dbget-bin/www_bget?ko:K04377">K04377</a>  MYC; Myc proto-oncogene protein
D      comp142087_c0_seq19|cellular; <a href="/dbget-bin/www_bget?ko:K04377">K04377</a>  MYC; Myc proto-oncogene protein
D      comp142087_c0_seq20|cellular; <a href="/dbget-bin/www_bget?ko:K04377">K04377</a>  MYC; Myc proto-oncogene protein
D      comp142087_c0_seq21|cellular; <a href="/dbget-bin/www_bget?ko:K04377">K04377</a>  MYC; Myc proto-oncogene protein
D      comp142087_c0_seq14|n-myc; <a href="/dbget-bin/www_bget?ko:K09109">K09109</a>  NMYC, MYCN; N-myc proto-oncogene protein
D      comp93871_c0_seq1|protein; <a href="/dbget-bin/www_bget?ko:K09110">K09110</a>  LMYC, MYCL; L-myc proto-oncogene protein
C    Cell cycle controlling factors, Mad/Max
D      comp136988_c1_seq3|protein; <a href="/dbget-bin/www_bget?ko:K04453">K04453</a>  MAX; Max protein
D      comp136988_c1_seq4|max; <a href="/dbget-bin/www_bget?ko:K04453">K04453</a>  MAX; Max protein
D      comp136988_c1_seq7|max; <a href="/dbget-bin/www_bget?ko:K04453">K04453</a>  MAX; Max protein
D      comp136988_c1_seq9|myc; <a href="/dbget-bin/www_bget?ko:K04453">K04453</a>  MAX; Max protein
D      comp136988_c1_seq11|max; <a href="/dbget-bin/www_bget?ko:K04453">K04453</a>  MAX; Max protein
D      comp136988_c1_seq13|max; <a href="/dbget-bin/www_bget?ko:K04453">K04453</a>  MAX; Max protein
D      comp136988_c1_seq14|myc; <a href="/dbget-bin/www_bget?ko:K04453">K04453</a>  MAX; Max protein
D      comp136988_c1_seq19|myc; <a href="/dbget-bin/www_bget?ko:K04453">K04453</a>  MAX; Max protein
D      comp136988_c1_seq22|max; <a href="/dbget-bin/www_bget?ko:K04453">K04453</a>  MAX; Max protein
D      comp136988_c1_seq28|protein; <a href="/dbget-bin/www_bget?ko:K04453">K04453</a>  MAX; Max protein
D      comp136988_c1_seq32|protein; <a href="/dbget-bin/www_bget?ko:K04453">K04453</a>  MAX; Max protein
D      comp134110_c0_seq4|max-like; <a href="/dbget-bin/www_bget?ko:K09113">K09113</a>  MLX; MAX-like protein X
D      comp134110_c0_seq9|max-like; <a href="/dbget-bin/www_bget?ko:K09113">K09113</a>  MLX; MAX-like protein X
D      comp139332_c2_seq4|carbohydrate-responsive; <a href="/dbget-bin/www_bget?ko:K09113">K09113</a>  MLX; MAX-like protein X
D      comp139332_c2_seq8|carbohydrate-responsive; <a href="/dbget-bin/www_bget?ko:K09113">K09113</a>  MLX; MAX-like protein X
D      comp139332_c2_seq9|carbohydrate-responsive; <a href="/dbget-bin/www_bget?ko:K09113">K09113</a>  MLX; MAX-like protein X
D      comp139332_c2_seq15|carbohydrate-responsive; <a href="/dbget-bin/www_bget?ko:K09113">K09113</a>  MLX; MAX-like protein X
D      comp139332_c2_seq22|carbohydrate-responsive; <a href="/dbget-bin/www_bget?ko:K09113">K09113</a>  MLX; MAX-like protein X
D      comp139332_c2_seq23|carbohydrate-responsive; <a href="/dbget-bin/www_bget?ko:K09113">K09113</a>  MLX; MAX-like protein X
D      comp144350_c2_seq18|mlx-interacting; <a href="/dbget-bin/www_bget?ko:K09113">K09113</a>  MLX; MAX-like protein X
D      comp144350_c2_seq22|mlx-interacting; <a href="/dbget-bin/www_bget?ko:K09113">K09113</a>  MLX; MAX-like protein X
D      comp144350_c2_seq37|mlx-interacting; <a href="/dbget-bin/www_bget?ko:K09113">K09113</a>  MLX; MAX-like protein X
D      comp144350_c2_seq40|mlx-interacting; <a href="/dbget-bin/www_bget?ko:K09113">K09113</a>  MLX; MAX-like protein X
D      comp144350_c2_seq61|mlx-interacting; <a href="/dbget-bin/www_bget?ko:K09113">K09113</a>  MLX; MAX-like protein X
D      comp144350_c2_seq62|mlx-interacting; <a href="/dbget-bin/www_bget?ko:K09113">K09113</a>  MLX; MAX-like protein X
D      comp144350_c2_seq63|mlx-interacting; <a href="/dbget-bin/www_bget?ko:K09113">K09113</a>  MLX; MAX-like protein X
D      comp144350_c2_seq69|mlx-interacting; <a href="/dbget-bin/www_bget?ko:K09113">K09113</a>  MLX; MAX-like protein X
D      comp144350_c2_seq72|mlx-interacting; <a href="/dbget-bin/www_bget?ko:K09113">K09113</a>  MLX; MAX-like protein X
D      comp144350_c2_seq91|mlx-interacting; <a href="/dbget-bin/www_bget?ko:K09113">K09113</a>  MLX; MAX-like protein X
D      comp144350_c2_seq94|mlx-interacting; <a href="/dbget-bin/www_bget?ko:K09113">K09113</a>  MLX; MAX-like protein X
D      comp99197_c0_seq1|max; <a href="/dbget-bin/www_bget?ko:K09114">K09114</a>  MXD, MAD; MAX dimerization protein
D      comp141565_c1_seq1|max; <a href="/dbget-bin/www_bget?ko:K09114">K09114</a>  MXD, MAD; MAX dimerization protein
D      comp145162_c0_seq3|g; <a href="/dbget-bin/www_bget?ko:K09114">K09114</a>  MXD, MAD; MAX dimerization protein
D      comp145162_c0_seq5; <a href="/dbget-bin/www_bget?ko:K09114">K09114</a>  MXD, MAD; MAX dimerization protein
D      comp145162_c0_seq10|g; <a href="/dbget-bin/www_bget?ko:K09114">K09114</a>  MXD, MAD; MAX dimerization protein
D      comp145162_c0_seq21|max-interacting; <a href="/dbget-bin/www_bget?ko:K09114">K09114</a>  MXD, MAD; MAX dimerization protein
D      comp145162_c0_seq22|g; <a href="/dbget-bin/www_bget?ko:K09114">K09114</a>  MXD, MAD; MAX dimerization protein
D      comp145162_c0_seq24|g; <a href="/dbget-bin/www_bget?ko:K09114">K09114</a>  MXD, MAD; MAX dimerization protein
D      comp145162_c0_seq26|g; <a href="/dbget-bin/www_bget?ko:K09114">K09114</a>  MXD, MAD; MAX dimerization protein
D      comp145162_c0_seq30; <a href="/dbget-bin/www_bget?ko:K09114">K09114</a>  MXD, MAD; MAX dimerization protein
D      comp145162_c0_seq31; <a href="/dbget-bin/www_bget?ko:K09114">K09114</a>  MXD, MAD; MAX dimerization protein
D      comp144687_c5_seq7|max; <a href="/dbget-bin/www_bget?ko:K09114">K09114</a>  MXD, MAD; MAX dimerization protein
D      comp144687_c5_seq10|max; <a href="/dbget-bin/www_bget?ko:K09114">K09114</a>  MXD, MAD; MAX dimerization protein
D      comp137855_c0_seq5|max-binding; <a href="/dbget-bin/www_bget?ko:K09115">K09115</a>  MNT, ROX; MAX-binding protein
D      comp137855_c0_seq7|max-binding; <a href="/dbget-bin/www_bget?ko:K09115">K09115</a>  MNT, ROX; MAX-binding protein
D      comp137064_c0_seq1|max-binding; <a href="/dbget-bin/www_bget?ko:K09115">K09115</a>  MNT, ROX; MAX-binding protein
D      comp137064_c0_seq3|max-binding; <a href="/dbget-bin/www_bget?ko:K09115">K09115</a>  MNT, ROX; MAX-binding protein
D      comp137064_c0_seq4|max-binding; <a href="/dbget-bin/www_bget?ko:K09115">K09115</a>  MNT, ROX; MAX-binding protein
B
B  <b>Other basic domains</b>
C    NF-1
D      comp140946_c1_seq1|nuclear; <a href="/dbget-bin/www_bget?ko:K09168">K09168</a>  NFIA; nuclear factor I/A
D      comp140946_c1_seq9|nuclear; <a href="/dbget-bin/www_bget?ko:K09168">K09168</a>  NFIA; nuclear factor I/A
D      comp140946_c1_seq14|nuclear; <a href="/dbget-bin/www_bget?ko:K09168">K09168</a>  NFIA; nuclear factor I/A
D      comp140946_c1_seq37|nuclear; <a href="/dbget-bin/www_bget?ko:K09168">K09168</a>  NFIA; nuclear factor I/A
D      comp140946_c1_seq41|nuclear; <a href="/dbget-bin/www_bget?ko:K09168">K09168</a>  NFIA; nuclear factor I/A
D      comp140946_c1_seq49|nuclear; <a href="/dbget-bin/www_bget?ko:K09168">K09168</a>  NFIA; nuclear factor I/A
D      comp143815_c2_seq1|nuclear; <a href="/dbget-bin/www_bget?ko:K09169">K09169</a>  NFIB; nuclear factor I/B
D      comp132674_c0_seq6|nuclear; <a href="/dbget-bin/www_bget?ko:K09170">K09170</a>  NFIC; nuclear factor I/C
D      comp132674_c0_seq9|nuclear; <a href="/dbget-bin/www_bget?ko:K09170">K09170</a>  NFIC; nuclear factor I/C
D      comp145352_c2_seq2|nuclear; <a href="/dbget-bin/www_bget?ko:K09171">K09171</a>  NFIX; nuclear factor I/X
D      comp145352_c2_seq3|nuclear; <a href="/dbget-bin/www_bget?ko:K09171">K09171</a>  NFIX; nuclear factor I/X
D      comp145352_c2_seq10|nuclear; <a href="/dbget-bin/www_bget?ko:K09171">K09171</a>  NFIX; nuclear factor I/X
D      comp145352_c2_seq14|nuclear; <a href="/dbget-bin/www_bget?ko:K09171">K09171</a>  NFIX; nuclear factor I/X
D      comp145352_c2_seq16|nuclear; <a href="/dbget-bin/www_bget?ko:K09171">K09171</a>  NFIX; nuclear factor I/X
D      comp145352_c2_seq21|nuclear; <a href="/dbget-bin/www_bget?ko:K09171">K09171</a>  NFIX; nuclear factor I/X
D      comp145352_c2_seq33|nuclear; <a href="/dbget-bin/www_bget?ko:K09171">K09171</a>  NFIX; nuclear factor I/X
D      comp145352_c2_seq35|nuclear; <a href="/dbget-bin/www_bget?ko:K09171">K09171</a>  NFIX; nuclear factor I/X
D      comp145352_c2_seq36|nuclear; <a href="/dbget-bin/www_bget?ko:K09171">K09171</a>  NFIX; nuclear factor I/X
D      comp145352_c2_seq37|nuclear; <a href="/dbget-bin/www_bget?ko:K09171">K09171</a>  NFIX; nuclear factor I/X
D      comp145352_c2_seq42|nuclear; <a href="/dbget-bin/www_bget?ko:K09171">K09171</a>  NFIX; nuclear factor I/X
D      comp145352_c2_seq43|nuclear; <a href="/dbget-bin/www_bget?ko:K09171">K09171</a>  NFIX; nuclear factor I/X
D      comp145352_c2_seq47|nuclear; <a href="/dbget-bin/www_bget?ko:K09171">K09171</a>  NFIX; nuclear factor I/X
D      comp145352_c2_seq50|nuclear; <a href="/dbget-bin/www_bget?ko:K09171">K09171</a>  NFIX; nuclear factor I/X
D      comp145352_c2_seq51|nuclear; <a href="/dbget-bin/www_bget?ko:K09171">K09171</a>  NFIX; nuclear factor I/X
D      comp145352_c2_seq55|nuclear; <a href="/dbget-bin/www_bget?ko:K09171">K09171</a>  NFIX; nuclear factor I/X
D      comp145352_c2_seq63|nuclear; <a href="/dbget-bin/www_bget?ko:K09171">K09171</a>  NFIX; nuclear factor I/X
C    RF-X
D      comp140828_c0_seq2|mhc; <a href="/dbget-bin/www_bget?ko:K09173">K09173</a>  RFX1_2_3; regulatory factor X 1/2/3
D      comp140828_c0_seq4|mhc; <a href="/dbget-bin/www_bget?ko:K09173">K09173</a>  RFX1_2_3; regulatory factor X 1/2/3
D      comp140828_c0_seq8|mhc; <a href="/dbget-bin/www_bget?ko:K09173">K09173</a>  RFX1_2_3; regulatory factor X 1/2/3
D      comp140828_c0_seq11|mhc; <a href="/dbget-bin/www_bget?ko:K09173">K09173</a>  RFX1_2_3; regulatory factor X 1/2/3
D      comp140828_c0_seq17|mhc; <a href="/dbget-bin/www_bget?ko:K09173">K09173</a>  RFX1_2_3; regulatory factor X 1/2/3
D      comp143295_c0_seq1|dna-binding; <a href="/dbget-bin/www_bget?ko:K09173">K09173</a>  RFX1_2_3; regulatory factor X 1/2/3
D      comp143295_c0_seq5|dna-binding; <a href="/dbget-bin/www_bget?ko:K09173">K09173</a>  RFX1_2_3; regulatory factor X 1/2/3
D      comp143295_c0_seq12|dna-binding; <a href="/dbget-bin/www_bget?ko:K09173">K09173</a>  RFX1_2_3; regulatory factor X 1/2/3
D      comp143295_c0_seq13|dna-binding; <a href="/dbget-bin/www_bget?ko:K09173">K09173</a>  RFX1_2_3; regulatory factor X 1/2/3
D      comp143295_c0_seq16|dna-binding; <a href="/dbget-bin/www_bget?ko:K09173">K09173</a>  RFX1_2_3; regulatory factor X 1/2/3
D      comp143295_c0_seq19|dna-binding; <a href="/dbget-bin/www_bget?ko:K09173">K09173</a>  RFX1_2_3; regulatory factor X 1/2/3
D      comp143295_c0_seq43|dna-binding; <a href="/dbget-bin/www_bget?ko:K09173">K09173</a>  RFX1_2_3; regulatory factor X 1/2/3
D      comp133835_c0_seq1|transcription; <a href="/dbget-bin/www_bget?ko:K09174">K09174</a>  RFX4; regulatory factor X 4
D      comp133835_c0_seq4|transcription; <a href="/dbget-bin/www_bget?ko:K09174">K09174</a>  RFX4; regulatory factor X 4
D      comp133835_c0_seq5|transcription; <a href="/dbget-bin/www_bget?ko:K09174">K09174</a>  RFX4; regulatory factor X 4
D      comp135490_c0_seq1|dna-binding; <a href="/dbget-bin/www_bget?ko:K08061">K08061</a>  RFX5; regulatory factor X 5
D      comp135490_c0_seq2|dna-binding; <a href="/dbget-bin/www_bget?ko:K08061">K08061</a>  RFX5; regulatory factor X 5
C    AP-2 (bHSH)
D      comp96261_c0_seq1|transcription; <a href="/dbget-bin/www_bget?ko:K09176">K09176</a>  TFAP2A_B; transcription factor AP-2 alpha/beta
D      comp141684_c1_seq1|transcription; <a href="/dbget-bin/www_bget?ko:K09178">K09178</a>  TFAP2D; transcription factor AP-2 delta
D      comp141684_c1_seq2|transcription; <a href="/dbget-bin/www_bget?ko:K09178">K09178</a>  TFAP2D; transcription factor AP-2 delta
B
B  <b>Zinc finger</b>
C    Cys4 thyroid hormone-like
D      comp139209_c3_seq8|thyroid; <a href="/dbget-bin/www_bget?ko:K05547">K05547</a>  NR1A1, THRA; thyroid hormone receptor alpha
D      comp139209_c3_seq1|thyroid; <a href="/dbget-bin/www_bget?ko:K08362">K08362</a>  NR1A2, THRB; thyroid hormone receptor beta
D      comp139209_c3_seq7|thyroid; <a href="/dbget-bin/www_bget?ko:K08362">K08362</a>  NR1A2, THRB; thyroid hormone receptor beta
D      comp139209_c3_seq10|thyroid; <a href="/dbget-bin/www_bget?ko:K08362">K08362</a>  NR1A2, THRB; thyroid hormone receptor beta
D      comp139209_c3_seq24|thyroid; <a href="/dbget-bin/www_bget?ko:K08362">K08362</a>  NR1A2, THRB; thyroid hormone receptor beta
D      comp139209_c3_seq28|thyroid; <a href="/dbget-bin/www_bget?ko:K08362">K08362</a>  NR1A2, THRB; thyroid hormone receptor beta
D      comp139209_c3_seq30|thyroid; <a href="/dbget-bin/www_bget?ko:K08362">K08362</a>  NR1A2, THRB; thyroid hormone receptor beta
D      comp139209_c3_seq35|thyroid; <a href="/dbget-bin/www_bget?ko:K08362">K08362</a>  NR1A2, THRB; thyroid hormone receptor beta
D      comp139209_c3_seq39|thyroid; <a href="/dbget-bin/www_bget?ko:K08362">K08362</a>  NR1A2, THRB; thyroid hormone receptor beta
D      comp139209_c3_seq41|thyroid; <a href="/dbget-bin/www_bget?ko:K08362">K08362</a>  NR1A2, THRB; thyroid hormone receptor beta
D      comp140867_c10_seq4|retinoic; <a href="/dbget-bin/www_bget?ko:K08527">K08527</a>  NR1B1, RARA; retinoic acid receptor alpha
D      comp140867_c10_seq5|retinoic; <a href="/dbget-bin/www_bget?ko:K08527">K08527</a>  NR1B1, RARA; retinoic acid receptor alpha
D      comp140867_c10_seq8|retinoic; <a href="/dbget-bin/www_bget?ko:K08527">K08527</a>  NR1B1, RARA; retinoic acid receptor alpha
D      comp140867_c10_seq10|retinoic; <a href="/dbget-bin/www_bget?ko:K08527">K08527</a>  NR1B1, RARA; retinoic acid receptor alpha
D      comp140867_c10_seq11|retinoic; <a href="/dbget-bin/www_bget?ko:K08527">K08527</a>  NR1B1, RARA; retinoic acid receptor alpha
D      comp140867_c10_seq15|retinoic; <a href="/dbget-bin/www_bget?ko:K08527">K08527</a>  NR1B1, RARA; retinoic acid receptor alpha
D      comp140868_c1_seq19|retinoic; <a href="/dbget-bin/www_bget?ko:K08529">K08529</a>  NR1B3, RARG; retinoic acid receptor gamma
D      comp140868_c1_seq21|retinoic; <a href="/dbget-bin/www_bget?ko:K08529">K08529</a>  NR1B3, RARG; retinoic acid receptor gamma
D      comp140868_c1_seq24|retinoic; <a href="/dbget-bin/www_bget?ko:K08529">K08529</a>  NR1B3, RARG; retinoic acid receptor gamma
D      comp140868_c1_seq33|retinoic; <a href="/dbget-bin/www_bget?ko:K08529">K08529</a>  NR1B3, RARG; retinoic acid receptor gamma
D      comp138715_c4_seq21|peroxisome; <a href="/dbget-bin/www_bget?ko:K07294">K07294</a>  NR1C1, PPARA; peroxisome proliferator-activated receptor alpha
D      comp138715_c4_seq24|peroxisome; <a href="/dbget-bin/www_bget?ko:K07294">K07294</a>  NR1C1, PPARA; peroxisome proliferator-activated receptor alpha
D      comp138715_c4_seq86|peroxisome; <a href="/dbget-bin/www_bget?ko:K07294">K07294</a>  NR1C1, PPARA; peroxisome proliferator-activated receptor alpha
D      comp130049_c0_seq1|peroxisome; <a href="/dbget-bin/www_bget?ko:K04504">K04504</a>  NR1C2, PPARD; peroxisome proliferator-activated receptor delta
D      comp138046_c1_seq5|peroxisome; <a href="/dbget-bin/www_bget?ko:K04504">K04504</a>  NR1C2, PPARD; peroxisome proliferator-activated receptor delta
D      comp138046_c1_seq13|peroxisome; <a href="/dbget-bin/www_bget?ko:K04504">K04504</a>  NR1C2, PPARD; peroxisome proliferator-activated receptor delta
D      comp145155_c2_seq6|peroxisome; <a href="/dbget-bin/www_bget?ko:K08530">K08530</a>  NR1C3, PPARG; peroxisome proliferator-activated receptor gamma
D      comp141705_c0_seq4|nuclear; <a href="/dbget-bin/www_bget?ko:K03728">K03728</a>  NR1D1; nuclear receptor subfamily 1 group D member 1
D      comp145126_c1_seq1|nuclear; <a href="/dbget-bin/www_bget?ko:K03728">K03728</a>  NR1D1; nuclear receptor subfamily 1 group D member 1
D      comp145126_c5_seq6|nuclear; <a href="/dbget-bin/www_bget?ko:K03728">K03728</a>  NR1D1; nuclear receptor subfamily 1 group D member 1
D      comp145126_c5_seq7|nuclear; <a href="/dbget-bin/www_bget?ko:K03728">K03728</a>  NR1D1; nuclear receptor subfamily 1 group D member 1
D      comp121710_c0_seq1|nuclear; <a href="/dbget-bin/www_bget?ko:K08531">K08531</a>  NR1D2; nuclear receptor subfamily 1 group D member 2
D      comp144810_c1_seq4|nuclear; <a href="/dbget-bin/www_bget?ko:K08531">K08531</a>  NR1D2; nuclear receptor subfamily 1 group D member 2
D      comp144810_c1_seq7|nuclear; <a href="/dbget-bin/www_bget?ko:K08531">K08531</a>  NR1D2; nuclear receptor subfamily 1 group D member 2
D      comp144810_c1_seq12|nuclear; <a href="/dbget-bin/www_bget?ko:K08531">K08531</a>  NR1D2; nuclear receptor subfamily 1 group D member 2
D      comp144810_c1_seq14|nuclear; <a href="/dbget-bin/www_bget?ko:K08531">K08531</a>  NR1D2; nuclear receptor subfamily 1 group D member 2
D      comp144810_c1_seq28|nuclear; <a href="/dbget-bin/www_bget?ko:K08531">K08531</a>  NR1D2; nuclear receptor subfamily 1 group D member 2
D      comp144810_c1_seq29|nuclear; <a href="/dbget-bin/www_bget?ko:K08531">K08531</a>  NR1D2; nuclear receptor subfamily 1 group D member 2
D      comp138516_c3_seq4|rar-related; <a href="/dbget-bin/www_bget?ko:K08532">K08532</a>  NR1F1, RORA; RAR-related orphan receptor alpha
D      comp138516_c3_seq9|nuclear; <a href="/dbget-bin/www_bget?ko:K08532">K08532</a>  NR1F1, RORA; RAR-related orphan receptor alpha
D      comp138516_c3_seq11|rar-related; <a href="/dbget-bin/www_bget?ko:K08532">K08532</a>  NR1F1, RORA; RAR-related orphan receptor alpha
D      comp138516_c3_seq12|rar-related; <a href="/dbget-bin/www_bget?ko:K08532">K08532</a>  NR1F1, RORA; RAR-related orphan receptor alpha
D      comp135441_c0_seq3|nuclear; <a href="/dbget-bin/www_bget?ko:K08534">K08534</a>  NR1F3, RORC; RAR-related orphan receptor gamma
D      comp135441_c0_seq4|nuclear; <a href="/dbget-bin/www_bget?ko:K08534">K08534</a>  NR1F3, RORC; RAR-related orphan receptor gamma
D      comp135441_c0_seq6|nuclear; <a href="/dbget-bin/www_bget?ko:K08534">K08534</a>  NR1F3, RORC; RAR-related orphan receptor gamma
D      comp135441_c0_seq10|nuclear; <a href="/dbget-bin/www_bget?ko:K08534">K08534</a>  NR1F3, RORC; RAR-related orphan receptor gamma
D      comp131954_c0_seq1|oxysterols; <a href="/dbget-bin/www_bget?ko:K08536">K08536</a>  NR1H3, LXRA; liver X receptor alpha
D      comp131954_c0_seq4|oxysterols; <a href="/dbget-bin/www_bget?ko:K08536">K08536</a>  NR1H3, LXRA; liver X receptor alpha
D      comp131954_c0_seq7|oxysterols; <a href="/dbget-bin/www_bget?ko:K08536">K08536</a>  NR1H3, LXRA; liver X receptor alpha
D      comp131954_c0_seq8|oxysterols; <a href="/dbget-bin/www_bget?ko:K08536">K08536</a>  NR1H3, LXRA; liver X receptor alpha
D      comp143982_c6_seq7|nuclear; <a href="/dbget-bin/www_bget?ko:K08537">K08537</a>  NR1H4, FXR; farnesoid X receptor
D      comp140450_c1_seq5|vitamin; <a href="/dbget-bin/www_bget?ko:K08539">K08539</a>  NR1I1, VDR; vitamin D3 receptor
D      comp140450_c1_seq17|vitamin; <a href="/dbget-bin/www_bget?ko:K08539">K08539</a>  NR1I1, VDR; vitamin D3 receptor
D      comp140450_c1_seq27|vitamin; <a href="/dbget-bin/www_bget?ko:K08539">K08539</a>  NR1I1, VDR; vitamin D3 receptor
D      comp140450_c1_seq50|vitamin; <a href="/dbget-bin/www_bget?ko:K08539">K08539</a>  NR1I1, VDR; vitamin D3 receptor
D      comp135293_c0_seq2|nuclear; <a href="/dbget-bin/www_bget?ko:K08540">K08540</a>  NR1I2, PXR; pregnane X receptor
C    Cys4 hepatocyte nuclear factor 4-like
D      comp614272_c0_seq1|hepatocyte; <a href="/dbget-bin/www_bget?ko:K08037">K08037</a>  NR2A2, HNF4G; hepatocyte nuclear factor 4-gamma
D      comp144035_c3_seq5|retinoic; <a href="/dbget-bin/www_bget?ko:K08524">K08524</a>  NR2B1, RXRA; retinoid X receptor alpha
D      comp144035_c3_seq6|retinoic; <a href="/dbget-bin/www_bget?ko:K08524">K08524</a>  NR2B1, RXRA; retinoid X receptor alpha
D      comp143745_c1_seq1|nuclear; <a href="/dbget-bin/www_bget?ko:K08543">K08543</a>  NR2C1, TR2; testicular receptor 2
D      comp143745_c1_seq4|nuclear; <a href="/dbget-bin/www_bget?ko:K08543">K08543</a>  NR2C1, TR2; testicular receptor 2
D      comp143745_c1_seq5|nuclear; <a href="/dbget-bin/www_bget?ko:K08543">K08543</a>  NR2C1, TR2; testicular receptor 2
D      comp143745_c1_seq7|nuclear; <a href="/dbget-bin/www_bget?ko:K08543">K08543</a>  NR2C1, TR2; testicular receptor 2
D      comp143745_c1_seq25|nuclear; <a href="/dbget-bin/www_bget?ko:K08543">K08543</a>  NR2C1, TR2; testicular receptor 2
D      comp143745_c1_seq43|nuclear; <a href="/dbget-bin/www_bget?ko:K08543">K08543</a>  NR2C1, TR2; testicular receptor 2
D      comp143745_c1_seq46|nuclear; <a href="/dbget-bin/www_bget?ko:K08543">K08543</a>  NR2C1, TR2; testicular receptor 2
D      comp143745_c1_seq47|nuclear; <a href="/dbget-bin/www_bget?ko:K08543">K08543</a>  NR2C1, TR2; testicular receptor 2
D      comp143745_c1_seq57|nuclear; <a href="/dbget-bin/www_bget?ko:K08543">K08543</a>  NR2C1, TR2; testicular receptor 2
D      comp143745_c1_seq66|nuclear; <a href="/dbget-bin/www_bget?ko:K08543">K08543</a>  NR2C1, TR2; testicular receptor 2
D      comp143745_c1_seq70|nuclear; <a href="/dbget-bin/www_bget?ko:K08543">K08543</a>  NR2C1, TR2; testicular receptor 2
D      comp143745_c1_seq73|nuclear; <a href="/dbget-bin/www_bget?ko:K08543">K08543</a>  NR2C1, TR2; testicular receptor 2
D      comp143745_c1_seq80|nuclear; <a href="/dbget-bin/www_bget?ko:K08543">K08543</a>  NR2C1, TR2; testicular receptor 2
D      comp143745_c1_seq90|nuclear; <a href="/dbget-bin/www_bget?ko:K08543">K08543</a>  NR2C1, TR2; testicular receptor 2
D      comp143745_c1_seq93|nuclear; <a href="/dbget-bin/www_bget?ko:K08543">K08543</a>  NR2C1, TR2; testicular receptor 2
D      comp140868_c1_seq7|nuclear; <a href="/dbget-bin/www_bget?ko:K08544">K08544</a>  NR2C2, TR4; testicular receptor 4
D      comp140868_c1_seq13|nuclear; <a href="/dbget-bin/www_bget?ko:K08544">K08544</a>  NR2C2, TR4; testicular receptor 4
D      comp140868_c1_seq28|nuclear; <a href="/dbget-bin/www_bget?ko:K08544">K08544</a>  NR2C2, TR4; testicular receptor 4
D      comp142518_c4_seq1|coup; <a href="/dbget-bin/www_bget?ko:K08548">K08548</a>  NR2F2, TFCOUP2; COUP transcription factor 2
D      comp142518_c4_seq2|coup; <a href="/dbget-bin/www_bget?ko:K08548">K08548</a>  NR2F2, TFCOUP2; COUP transcription factor 2
D      comp142518_c4_seq3|coup; <a href="/dbget-bin/www_bget?ko:K08548">K08548</a>  NR2F2, TFCOUP2; COUP transcription factor 2
D      comp139572_c0_seq2|nuclear; <a href="/dbget-bin/www_bget?ko:K08702">K08702</a>  NR2F5, SVP46; nuclear receptor subfamily 2 group F member 5
D      comp139572_c0_seq6|nuclear; <a href="/dbget-bin/www_bget?ko:K08702">K08702</a>  NR2F5, SVP46; nuclear receptor subfamily 2 group F member 5
D      comp144059_c1_seq3|nuclear; <a href="/dbget-bin/www_bget?ko:K08549">K08549</a>  NR2F6, EAR2; nuclear receptor subfamily 2 group F member 6
C    Cys4 estrogen-like
D      comp143006_c0_seq3|estrogen; <a href="/dbget-bin/www_bget?ko:K08550">K08550</a>  NR3A1, ESR1; estrogen receptor alpha
D      comp143006_c0_seq5|estrogen; <a href="/dbget-bin/www_bget?ko:K08550">K08550</a>  NR3A1, ESR1; estrogen receptor alpha
D      comp143006_c0_seq10|estrogen; <a href="/dbget-bin/www_bget?ko:K08550">K08550</a>  NR3A1, ESR1; estrogen receptor alpha
D      comp143006_c0_seq22|estrogen; <a href="/dbget-bin/www_bget?ko:K08550">K08550</a>  NR3A1, ESR1; estrogen receptor alpha
D      comp143006_c0_seq23|estrogen; <a href="/dbget-bin/www_bget?ko:K08550">K08550</a>  NR3A1, ESR1; estrogen receptor alpha
D      comp143006_c0_seq31|estrogen; <a href="/dbget-bin/www_bget?ko:K08550">K08550</a>  NR3A1, ESR1; estrogen receptor alpha
D      comp131644_c0_seq1|estrogen; <a href="/dbget-bin/www_bget?ko:K08551">K08551</a>  NR3A2, ESR2; estrogen receptor beta
D      comp136133_c0_seq5|steroid; <a href="/dbget-bin/www_bget?ko:K08553">K08553</a>  NR3B2, ESRRB; estrogen-related receptor beta
D      comp136133_c0_seq7|steroid; <a href="/dbget-bin/www_bget?ko:K08553">K08553</a>  NR3B2, ESRRB; estrogen-related receptor beta
D      comp136133_c0_seq10|steroid; <a href="/dbget-bin/www_bget?ko:K08553">K08553</a>  NR3B2, ESRRB; estrogen-related receptor beta
D      comp136133_c0_seq12|steroid; <a href="/dbget-bin/www_bget?ko:K08553">K08553</a>  NR3B2, ESRRB; estrogen-related receptor beta
D      comp136133_c0_seq16|steroid; <a href="/dbget-bin/www_bget?ko:K08553">K08553</a>  NR3B2, ESRRB; estrogen-related receptor beta
D      comp136133_c0_seq17|steroid; <a href="/dbget-bin/www_bget?ko:K08553">K08553</a>  NR3B2, ESRRB; estrogen-related receptor beta
D      comp136133_c0_seq19|steroid; <a href="/dbget-bin/www_bget?ko:K08553">K08553</a>  NR3B2, ESRRB; estrogen-related receptor beta
D      comp136133_c0_seq20|steroid; <a href="/dbget-bin/www_bget?ko:K08553">K08553</a>  NR3B2, ESRRB; estrogen-related receptor beta
D      comp136133_c0_seq21|steroid; <a href="/dbget-bin/www_bget?ko:K08553">K08553</a>  NR3B2, ESRRB; estrogen-related receptor beta
D      comp136133_c0_seq23|steroid; <a href="/dbget-bin/www_bget?ko:K08553">K08553</a>  NR3B2, ESRRB; estrogen-related receptor beta
D      comp113940_c0_seq1|estrogen-related; <a href="/dbget-bin/www_bget?ko:K08554">K08554</a>  NR3B3, ESRRG; estrogen-related receptor gamma
D      comp142094_c3_seq2|glucocorticoid; <a href="/dbget-bin/www_bget?ko:K05771">K05771</a>  NR3C1, GR; glucocorticoid receptor
D      comp142094_c3_seq3|glucocorticoid; <a href="/dbget-bin/www_bget?ko:K05771">K05771</a>  NR3C1, GR; glucocorticoid receptor
D      comp142094_c3_seq5|glucocorticoid; <a href="/dbget-bin/www_bget?ko:K05771">K05771</a>  NR3C1, GR; glucocorticoid receptor
D      comp142094_c3_seq11|glucocorticoid; <a href="/dbget-bin/www_bget?ko:K05771">K05771</a>  NR3C1, GR; glucocorticoid receptor
D      comp142094_c3_seq13|glucocorticoid; <a href="/dbget-bin/www_bget?ko:K05771">K05771</a>  NR3C1, GR; glucocorticoid receptor
D      comp142094_c3_seq16|glucocorticoid; <a href="/dbget-bin/www_bget?ko:K05771">K05771</a>  NR3C1, GR; glucocorticoid receptor
D      comp142094_c3_seq20|glucocorticoid; <a href="/dbget-bin/www_bget?ko:K05771">K05771</a>  NR3C1, GR; glucocorticoid receptor
D      comp142094_c3_seq21|glucocorticoid; <a href="/dbget-bin/www_bget?ko:K05771">K05771</a>  NR3C1, GR; glucocorticoid receptor
D      comp135698_c1_seq2|mineralocorticoid; <a href="/dbget-bin/www_bget?ko:K08555">K08555</a>  NR3C2, MR; mineralocorticoid receptor
D      comp113027_c0_seq1|androgen; <a href="/dbget-bin/www_bget?ko:K08557">K08557</a>  NR3C4, AR; androgen receptor
C    Cys4 nerve growth factor IB-like
D      comp143727_c1_seq2|nuclear; <a href="/dbget-bin/www_bget?ko:K04465">K04465</a>  NR4A1, HMR; nuclear receptor subfamily 4 group A member 1
D      comp143727_c1_seq8|nuclear; <a href="/dbget-bin/www_bget?ko:K04465">K04465</a>  NR4A1, HMR; nuclear receptor subfamily 4 group A member 1
D      comp143727_c1_seq18|nuclear; <a href="/dbget-bin/www_bget?ko:K04465">K04465</a>  NR4A1, HMR; nuclear receptor subfamily 4 group A member 1
D      comp143727_c1_seq25|nuclear; <a href="/dbget-bin/www_bget?ko:K04465">K04465</a>  NR4A1, HMR; nuclear receptor subfamily 4 group A member 1
D      comp143727_c1_seq41|nuclear; <a href="/dbget-bin/www_bget?ko:K04465">K04465</a>  NR4A1, HMR; nuclear receptor subfamily 4 group A member 1
D      comp144530_c0_seq17|nuclear; <a href="/dbget-bin/www_bget?ko:K04465">K04465</a>  NR4A1, HMR; nuclear receptor subfamily 4 group A member 1
D      comp144530_c0_seq24|nuclear; <a href="/dbget-bin/www_bget?ko:K04465">K04465</a>  NR4A1, HMR; nuclear receptor subfamily 4 group A member 1
D      comp142056_c1_seq2|nuclear; <a href="/dbget-bin/www_bget?ko:K08558">K08558</a>  NR4A2, NURR1; nuclear receptor subfamily 4 group A member 2
D      comp142056_c1_seq5|nuclear; <a href="/dbget-bin/www_bget?ko:K08558">K08558</a>  NR4A2, NURR1; nuclear receptor subfamily 4 group A member 2
D      comp142056_c1_seq8|nuclear; <a href="/dbget-bin/www_bget?ko:K08558">K08558</a>  NR4A2, NURR1; nuclear receptor subfamily 4 group A member 2
D      comp142056_c1_seq19|nuclear; <a href="/dbget-bin/www_bget?ko:K08558">K08558</a>  NR4A2, NURR1; nuclear receptor subfamily 4 group A member 2
D      comp142595_c4_seq4|nuclear; <a href="/dbget-bin/www_bget?ko:K08559">K08559</a>  NR4A3, NOR1; nuclear receptor subfamily 4 group A member 3
D      comp142595_c4_seq5|nuclear; <a href="/dbget-bin/www_bget?ko:K08559">K08559</a>  NR4A3, NOR1; nuclear receptor subfamily 4 group A member 3
D      comp142595_c4_seq17|nuclear; <a href="/dbget-bin/www_bget?ko:K08559">K08559</a>  NR4A3, NOR1; nuclear receptor subfamily 4 group A member 3
D      comp142595_c4_seq24|nuclear; <a href="/dbget-bin/www_bget?ko:K08559">K08559</a>  NR4A3, NOR1; nuclear receptor subfamily 4 group A member 3
C    Cys4 Fushi tarazu-F1-like
D      comp132546_c0_seq1|nuclear; <a href="/dbget-bin/www_bget?ko:K08027">K08027</a>  NR5A2, FTF; nuclear receptor subfamily 5 group A member 2
C    Cys4 germ cell nuclear factor
C    Cys4 Knirps/DAX 1-like
C    Cys4 GATA-factors
D      comp134228_c0_seq3|gata-binding; <a href="/dbget-bin/www_bget?ko:K09182">K09182</a>  GATA1_2_3; GATA-binding protein 1/2/3
D      comp134228_c0_seq5|gata-binding; <a href="/dbget-bin/www_bget?ko:K09182">K09182</a>  GATA1_2_3; GATA-binding protein 1/2/3
D      comp134228_c0_seq6|gata-binding; <a href="/dbget-bin/www_bget?ko:K09182">K09182</a>  GATA1_2_3; GATA-binding protein 1/2/3
D      comp134228_c0_seq7|gata-binding; <a href="/dbget-bin/www_bget?ko:K09182">K09182</a>  GATA1_2_3; GATA-binding protein 1/2/3
D      comp142538_c1_seq2|gata-binding; <a href="/dbget-bin/www_bget?ko:K09182">K09182</a>  GATA1_2_3; GATA-binding protein 1/2/3
D      comp142538_c1_seq4|gata-binding; <a href="/dbget-bin/www_bget?ko:K09182">K09182</a>  GATA1_2_3; GATA-binding protein 1/2/3
D      comp142538_c1_seq7|gata-binding; <a href="/dbget-bin/www_bget?ko:K09182">K09182</a>  GATA1_2_3; GATA-binding protein 1/2/3
D      comp142538_c1_seq26|gata-binding; <a href="/dbget-bin/www_bget?ko:K09182">K09182</a>  GATA1_2_3; GATA-binding protein 1/2/3
D      comp142588_c4_seq1|transcription; <a href="/dbget-bin/www_bget?ko:K09182">K09182</a>  GATA1_2_3; GATA-binding protein 1/2/3
D      comp142588_c4_seq4|transcription; <a href="/dbget-bin/www_bget?ko:K09182">K09182</a>  GATA1_2_3; GATA-binding protein 1/2/3
D      comp90184_c0_seq1|transcription; <a href="/dbget-bin/www_bget?ko:K09183">K09183</a>  GATA4_5_6; GATA-binding protein 4/5/6
C    Cys4 Trithorax
D      comp128583_c0_seq1|histone-lysine; <a href="/dbget-bin/www_bget?ko:K09186">K09186</a>  MLL1; histone-lysine N-methyltransferase MLL1 [EC:2.1.1.43]
D      comp142592_c0_seq5|histone-lysine; <a href="/dbget-bin/www_bget?ko:K09187">K09187</a>  MLL2, ALR; histone-lysine N-methyltransferase MLL2 [EC:2.1.1.43]
D      comp142592_c0_seq6|histone-lysine; <a href="/dbget-bin/www_bget?ko:K09187">K09187</a>  MLL2, ALR; histone-lysine N-methyltransferase MLL2 [EC:2.1.1.43]
D      comp142592_c0_seq1; <a href="/dbget-bin/www_bget?ko:K09188">K09188</a>  MLL3; histone-lysine N-methyltransferase MLL3 [EC:2.1.1.43]
D      comp139613_c0_seq13|histone-lysine; <a href="/dbget-bin/www_bget?ko:K14959">K14959</a>  MLL4; histone-lysine N-methyltransferase MLL4 [EC:2.1.1.43]
D      comp139613_c0_seq14|histone-lysine; <a href="/dbget-bin/www_bget?ko:K14959">K14959</a>  MLL4; histone-lysine N-methyltransferase MLL4 [EC:2.1.1.43]
D      comp139613_c0_seq18; <a href="/dbget-bin/www_bget?ko:K14959">K14959</a>  MLL4; histone-lysine N-methyltransferase MLL4 [EC:2.1.1.43]
D      comp139613_c0_seq19|histone-lysine; <a href="/dbget-bin/www_bget?ko:K14959">K14959</a>  MLL4; histone-lysine N-methyltransferase MLL4 [EC:2.1.1.43]
D      comp139613_c0_seq21; <a href="/dbget-bin/www_bget?ko:K14959">K14959</a>  MLL4; histone-lysine N-methyltransferase MLL4 [EC:2.1.1.43]
D      comp139613_c0_seq25|histone-lysine; <a href="/dbget-bin/www_bget?ko:K14959">K14959</a>  MLL4; histone-lysine N-methyltransferase MLL4 [EC:2.1.1.43]
D      comp139613_c0_seq30; <a href="/dbget-bin/www_bget?ko:K14959">K14959</a>  MLL4; histone-lysine N-methyltransferase MLL4 [EC:2.1.1.43]
D      comp139613_c0_seq34; <a href="/dbget-bin/www_bget?ko:K14959">K14959</a>  MLL4; histone-lysine N-methyltransferase MLL4 [EC:2.1.1.43]
D      comp144797_c2_seq28|histone-lysine; <a href="/dbget-bin/www_bget?ko:K09189">K09189</a>  MLL5; histone-lysine N-methyltransferase MLL5 [EC:2.1.1.43]
D      comp144797_c2_seq48|histone-lysine; <a href="/dbget-bin/www_bget?ko:K09189">K09189</a>  MLL5; histone-lysine N-methyltransferase MLL5 [EC:2.1.1.43]
C    Other Cys4 zinc finger factors
D      comp132935_c0_seq3|replication; <a href="/dbget-bin/www_bget?ko:K07466">K07466</a>  RFA1, RPA1, rpa; replication factor A1
D      comp132935_c0_seq5|replication; <a href="/dbget-bin/www_bget?ko:K07466">K07466</a>  RFA1, RPA1, rpa; replication factor A1
D      comp133532_c1_seq2|transcriptional; <a href="/dbget-bin/www_bget?ko:K10779">K10779</a>  ATRX; transcriptional regulator ATRX [EC:3.6.4.12]
D      comp139972_c1_seq2|cxxc; <a href="/dbget-bin/www_bget?ko:K14960">K14960</a>  CXXC1, SPP1, CPS40; COMPASS component SPP1
D      comp139972_c1_seq11|cxxc; <a href="/dbget-bin/www_bget?ko:K14960">K14960</a>  CXXC1, SPP1, CPS40; COMPASS component SPP1
D      comp139972_c1_seq12|cxxc; <a href="/dbget-bin/www_bget?ko:K14960">K14960</a>  CXXC1, SPP1, CPS40; COMPASS component SPP1
D      comp139972_c1_seq14|cxxc; <a href="/dbget-bin/www_bget?ko:K14960">K14960</a>  CXXC1, SPP1, CPS40; COMPASS component SPP1
D      comp142609_c0_seq6|cxxc; <a href="/dbget-bin/www_bget?ko:K14960">K14960</a>  CXXC1, SPP1, CPS40; COMPASS component SPP1
D      comp142609_c0_seq7|cxxc; <a href="/dbget-bin/www_bget?ko:K14960">K14960</a>  CXXC1, SPP1, CPS40; COMPASS component SPP1
D      comp142609_c0_seq10|cxxc; <a href="/dbget-bin/www_bget?ko:K14960">K14960</a>  CXXC1, SPP1, CPS40; COMPASS component SPP1
D      comp142609_c0_seq11|cxxc; <a href="/dbget-bin/www_bget?ko:K14960">K14960</a>  CXXC1, SPP1, CPS40; COMPASS component SPP1
D      comp142609_c0_seq12|cxxc; <a href="/dbget-bin/www_bget?ko:K14960">K14960</a>  CXXC1, SPP1, CPS40; COMPASS component SPP1
D      comp142609_c0_seq19|cxxc; <a href="/dbget-bin/www_bget?ko:K14960">K14960</a>  CXXC1, SPP1, CPS40; COMPASS component SPP1
D      comp142609_c0_seq20|cxxc; <a href="/dbget-bin/www_bget?ko:K14960">K14960</a>  CXXC1, SPP1, CPS40; COMPASS component SPP1
D      comp142609_c0_seq21|cxxc; <a href="/dbget-bin/www_bget?ko:K14960">K14960</a>  CXXC1, SPP1, CPS40; COMPASS component SPP1
D      comp142609_c0_seq27|cxxc; <a href="/dbget-bin/www_bget?ko:K14960">K14960</a>  CXXC1, SPP1, CPS40; COMPASS component SPP1
D      comp142609_c0_seq29|cxxc; <a href="/dbget-bin/www_bget?ko:K14960">K14960</a>  CXXC1, SPP1, CPS40; COMPASS component SPP1
D      comp142609_c0_seq30|cxxc; <a href="/dbget-bin/www_bget?ko:K14960">K14960</a>  CXXC1, SPP1, CPS40; COMPASS component SPP1
D      comp142609_c0_seq34|cxxc; <a href="/dbget-bin/www_bget?ko:K14960">K14960</a>  CXXC1, SPP1, CPS40; COMPASS component SPP1
D      comp142609_c0_seq35|cxxc; <a href="/dbget-bin/www_bget?ko:K14960">K14960</a>  CXXC1, SPP1, CPS40; COMPASS component SPP1
D      comp142609_c0_seq36|cxxc; <a href="/dbget-bin/www_bget?ko:K14960">K14960</a>  CXXC1, SPP1, CPS40; COMPASS component SPP1
D      comp142609_c0_seq39|cxxc; <a href="/dbget-bin/www_bget?ko:K14960">K14960</a>  CXXC1, SPP1, CPS40; COMPASS component SPP1
D      comp142609_c0_seq44|cxxc; <a href="/dbget-bin/www_bget?ko:K14960">K14960</a>  CXXC1, SPP1, CPS40; COMPASS component SPP1
D      comp142609_c0_seq48|cxxc; <a href="/dbget-bin/www_bget?ko:K14960">K14960</a>  CXXC1, SPP1, CPS40; COMPASS component SPP1
D      comp142609_c0_seq50|cxxc; <a href="/dbget-bin/www_bget?ko:K14960">K14960</a>  CXXC1, SPP1, CPS40; COMPASS component SPP1
D      comp142609_c0_seq57|cxxc; <a href="/dbget-bin/www_bget?ko:K14960">K14960</a>  CXXC1, SPP1, CPS40; COMPASS component SPP1
D      comp142609_c0_seq64|cxxc; <a href="/dbget-bin/www_bget?ko:K14960">K14960</a>  CXXC1, SPP1, CPS40; COMPASS component SPP1
D      comp142609_c0_seq66|cxxc; <a href="/dbget-bin/www_bget?ko:K14960">K14960</a>  CXXC1, SPP1, CPS40; COMPASS component SPP1
D      comp142609_c0_seq67|cxxc; <a href="/dbget-bin/www_bget?ko:K14960">K14960</a>  CXXC1, SPP1, CPS40; COMPASS component SPP1
D      comp142609_c0_seq69|cxxc; <a href="/dbget-bin/www_bget?ko:K14960">K14960</a>  CXXC1, SPP1, CPS40; COMPASS component SPP1
C    Cys2His2 ubiquitous factors
D      comp141315_c1_seq2|transcription; <a href="/dbget-bin/www_bget?ko:K09191">K09191</a>  GTF3A; general transcription factor IIIA
D      comp141315_c1_seq6|transcription; <a href="/dbget-bin/www_bget?ko:K09191">K09191</a>  GTF3A; general transcription factor IIIA
D      comp141315_c1_seq13|transcription; <a href="/dbget-bin/www_bget?ko:K09191">K09191</a>  GTF3A; general transcription factor IIIA
D      comp141315_c1_seq14|transcription; <a href="/dbget-bin/www_bget?ko:K09191">K09191</a>  GTF3A; general transcription factor IIIA
D      comp143771_c2_seq1|transcription; <a href="/dbget-bin/www_bget?ko:K04684">K04684</a>  SP1; transcription factor Sp1
D      comp143771_c2_seq2|sp1; <a href="/dbget-bin/www_bget?ko:K04684">K04684</a>  SP1; transcription factor Sp1
D      comp143771_c2_seq3|transcription; <a href="/dbget-bin/www_bget?ko:K04684">K04684</a>  SP1; transcription factor Sp1
D      comp141433_c0_seq2|transcription; <a href="/dbget-bin/www_bget?ko:K09192">K09192</a>  SP2; transcription factor Sp2
D      comp141433_c0_seq7|transcription; <a href="/dbget-bin/www_bget?ko:K09192">K09192</a>  SP2; transcription factor Sp2
D      comp141433_c0_seq11|transcription; <a href="/dbget-bin/www_bget?ko:K09192">K09192</a>  SP2; transcription factor Sp2
D      comp138960_c1_seq16|transcription; <a href="/dbget-bin/www_bget?ko:K09193">K09193</a>  SP3; transcription factor Sp3
D      comp138960_c1_seq21|transcription; <a href="/dbget-bin/www_bget?ko:K09193">K09193</a>  SP3; transcription factor Sp3
D      comp138960_c1_seq32|transcription; <a href="/dbget-bin/www_bget?ko:K09193">K09193</a>  SP3; transcription factor Sp3
D      comp119315_c0_seq1|transcription; <a href="/dbget-bin/www_bget?ko:K09194">K09194</a>  SP4; transcription factor Sp4
D      comp537117_c0_seq1|transcription; <a href="/dbget-bin/www_bget?ko:K09195">K09195</a>  SP5; transcription factor Sp5
D      comp139427_c1_seq1|yy1; <a href="/dbget-bin/www_bget?ko:K09201">K09201</a>  YY; transcription factor YY
C    Cys2His2 developmental/cell cycle regulators, Egr/Krox
D      comp140064_c0_seq3|early; <a href="/dbget-bin/www_bget?ko:K09203">K09203</a>  EGR1; early growth response protein 1
D      comp140064_c0_seq1|early; <a href="/dbget-bin/www_bget?ko:K12496">K12496</a>  EGR2; early growth response protein 2
D      comp140064_c0_seq5|e3; <a href="/dbget-bin/www_bget?ko:K12496">K12496</a>  EGR2; early growth response protein 2
D      comp140064_c0_seq6|e3; <a href="/dbget-bin/www_bget?ko:K12496">K12496</a>  EGR2; early growth response protein 2
D      comp138715_c0_seq1|early; <a href="/dbget-bin/www_bget?ko:K12497">K12497</a>  EGR3; early growth response protein 3
D      comp138715_c0_seq7|early; <a href="/dbget-bin/www_bget?ko:K12497">K12497</a>  EGR3; early growth response protein 3
D      comp138715_c0_seq12|early; <a href="/dbget-bin/www_bget?ko:K12497">K12497</a>  EGR3; early growth response protein 3
D      comp138715_c0_seq14|early; <a href="/dbget-bin/www_bget?ko:K12497">K12497</a>  EGR3; early growth response protein 3
D      comp138715_c0_seq17|early; <a href="/dbget-bin/www_bget?ko:K12497">K12497</a>  EGR3; early growth response protein 3
D      comp138715_c0_seq19|early; <a href="/dbget-bin/www_bget?ko:K12497">K12497</a>  EGR3; early growth response protein 3
D      comp138715_c0_seq21|early; <a href="/dbget-bin/www_bget?ko:K12497">K12497</a>  EGR3; early growth response protein 3
D      comp138715_c0_seq22|early; <a href="/dbget-bin/www_bget?ko:K12497">K12497</a>  EGR3; early growth response protein 3
D      comp138715_c0_seq24|early; <a href="/dbget-bin/www_bget?ko:K12497">K12497</a>  EGR3; early growth response protein 3
D      comp138715_c0_seq27|early; <a href="/dbget-bin/www_bget?ko:K12497">K12497</a>  EGR3; early growth response protein 3
D      comp138715_c0_seq28|early; <a href="/dbget-bin/www_bget?ko:K12497">K12497</a>  EGR3; early growth response protein 3
C    Cys2His2 developmental/cell cycle regulators, Krueppel-like
D      comp137568_c5_seq2|kruppel-like; <a href="/dbget-bin/www_bget?ko:K09204">K09204</a>  KLF1_2_4; krueppel-like factor 1/2/4
D      comp137568_c5_seq3|kruppel-like; <a href="/dbget-bin/www_bget?ko:K09204">K09204</a>  KLF1_2_4; krueppel-like factor 1/2/4
D      comp137568_c5_seq4|kruppel-like; <a href="/dbget-bin/www_bget?ko:K09204">K09204</a>  KLF1_2_4; krueppel-like factor 1/2/4
D      comp137568_c5_seq5|kruppel-like; <a href="/dbget-bin/www_bget?ko:K09204">K09204</a>  KLF1_2_4; krueppel-like factor 1/2/4
D      comp137568_c5_seq6|kruppel-like; <a href="/dbget-bin/www_bget?ko:K09204">K09204</a>  KLF1_2_4; krueppel-like factor 1/2/4
D      comp137568_c5_seq7|kruppel-like; <a href="/dbget-bin/www_bget?ko:K09204">K09204</a>  KLF1_2_4; krueppel-like factor 1/2/4
D      comp137568_c5_seq8|kruppel-like; <a href="/dbget-bin/www_bget?ko:K09204">K09204</a>  KLF1_2_4; krueppel-like factor 1/2/4
D      comp140062_c1_seq2|krueppel-like; <a href="/dbget-bin/www_bget?ko:K09204">K09204</a>  KLF1_2_4; krueppel-like factor 1/2/4
D      comp140062_c1_seq6|krueppel-like; <a href="/dbget-bin/www_bget?ko:K09204">K09204</a>  KLF1_2_4; krueppel-like factor 1/2/4
D      comp140062_c1_seq8|krueppel-like; <a href="/dbget-bin/www_bget?ko:K09204">K09204</a>  KLF1_2_4; krueppel-like factor 1/2/4
D      comp143693_c2_seq5|kruppel-like; <a href="/dbget-bin/www_bget?ko:K09204">K09204</a>  KLF1_2_4; krueppel-like factor 1/2/4
D      comp141168_c0_seq1|krueppel-like; <a href="/dbget-bin/www_bget?ko:K15605">K15605</a>  KLF3; krueppel-like factor 3
D      comp141168_c0_seq2|krueppel-like; <a href="/dbget-bin/www_bget?ko:K15605">K15605</a>  KLF3; krueppel-like factor 3
D      comp141168_c0_seq3|krueppel-like; <a href="/dbget-bin/www_bget?ko:K15605">K15605</a>  KLF3; krueppel-like factor 3
D      comp141168_c0_seq4|krueppel-like; <a href="/dbget-bin/www_bget?ko:K15605">K15605</a>  KLF3; krueppel-like factor 3
D      comp131454_c0_seq2|krueppel-like; <a href="/dbget-bin/www_bget?ko:K09206">K09206</a>  KLF5; krueppel-like factor 5
D      comp131454_c0_seq3|krueppel-like; <a href="/dbget-bin/www_bget?ko:K09206">K09206</a>  KLF5; krueppel-like factor 5
D      comp131454_c0_seq7|krueppel-like; <a href="/dbget-bin/www_bget?ko:K09206">K09206</a>  KLF5; krueppel-like factor 5
D      comp131454_c0_seq8|krueppel-like; <a href="/dbget-bin/www_bget?ko:K09206">K09206</a>  KLF5; krueppel-like factor 5
D      comp131454_c0_seq11|krueppel-like; <a href="/dbget-bin/www_bget?ko:K09206">K09206</a>  KLF5; krueppel-like factor 5
D      comp124365_c0_seq1|krueppel-like; <a href="/dbget-bin/www_bget?ko:K09207">K09207</a>  KLF6_7; krueppel-like factor 6/7
D      comp137183_c0_seq6|krueppel-like; <a href="/dbget-bin/www_bget?ko:K09207">K09207</a>  KLF6_7; krueppel-like factor 6/7
D      comp45830_c0_seq2|krueppel-like; <a href="/dbget-bin/www_bget?ko:K09205">K09205</a>  KLF8_12; krueppel-like factor 8/12
D      comp138182_c2_seq2|krueppel-like; <a href="/dbget-bin/www_bget?ko:K09205">K09205</a>  KLF8_12; krueppel-like factor 8/12
D      comp138182_c2_seq5|krueppel-like; <a href="/dbget-bin/www_bget?ko:K09205">K09205</a>  KLF8_12; krueppel-like factor 8/12
D      comp138182_c2_seq6|krueppel-like; <a href="/dbget-bin/www_bget?ko:K09205">K09205</a>  KLF8_12; krueppel-like factor 8/12
D      comp138182_c2_seq7|krueppel-like; <a href="/dbget-bin/www_bget?ko:K09205">K09205</a>  KLF8_12; krueppel-like factor 8/12
D      comp138182_c2_seq8|krueppel-like; <a href="/dbget-bin/www_bget?ko:K09205">K09205</a>  KLF8_12; krueppel-like factor 8/12
D      comp142974_c2_seq3|krueppel-like; <a href="/dbget-bin/www_bget?ko:K09205">K09205</a>  KLF8_12; krueppel-like factor 8/12
D      comp142974_c2_seq4|krueppel-like; <a href="/dbget-bin/www_bget?ko:K09205">K09205</a>  KLF8_12; krueppel-like factor 8/12
D      comp142974_c2_seq6|krueppel-like; <a href="/dbget-bin/www_bget?ko:K09205">K09205</a>  KLF8_12; krueppel-like factor 8/12
D      comp142974_c2_seq7|krueppel-like; <a href="/dbget-bin/www_bget?ko:K09205">K09205</a>  KLF8_12; krueppel-like factor 8/12
D      comp142974_c2_seq8|krueppel-like; <a href="/dbget-bin/www_bget?ko:K09205">K09205</a>  KLF8_12; krueppel-like factor 8/12
D      comp142974_c2_seq9|krueppel-like; <a href="/dbget-bin/www_bget?ko:K09205">K09205</a>  KLF8_12; krueppel-like factor 8/12
D      comp142974_c2_seq12|krueppel-like; <a href="/dbget-bin/www_bget?ko:K09205">K09205</a>  KLF8_12; krueppel-like factor 8/12
D      comp144113_c7_seq6|kruppel-like; <a href="/dbget-bin/www_bget?ko:K09208">K09208</a>  KLF9S, BTEB; krueppel-like factor 9/13/14/16
D      comp138121_c1_seq2|kruppel-like; <a href="/dbget-bin/www_bget?ko:K09209">K09209</a>  KLF10_11, TIEG; krueppel-like factor 10/11
D      comp138121_c1_seq10|krueppel-like; <a href="/dbget-bin/www_bget?ko:K09209">K09209</a>  KLF10_11, TIEG; krueppel-like factor 10/11
D      comp138121_c1_seq16|krueppel-like; <a href="/dbget-bin/www_bget?ko:K09209">K09209</a>  KLF10_11, TIEG; krueppel-like factor 10/11
D      comp138121_c1_seq18|kruppel-like; <a href="/dbget-bin/www_bget?ko:K09209">K09209</a>  KLF10_11, TIEG; krueppel-like factor 10/11
D      comp143775_c0_seq1|kruppel-like; <a href="/dbget-bin/www_bget?ko:K09209">K09209</a>  KLF10_11, TIEG; krueppel-like factor 10/11
D      comp143775_c0_seq2|kruppel-like; <a href="/dbget-bin/www_bget?ko:K09209">K09209</a>  KLF10_11, TIEG; krueppel-like factor 10/11
D      comp143775_c0_seq7|kruppel-like; <a href="/dbget-bin/www_bget?ko:K09209">K09209</a>  KLF10_11, TIEG; krueppel-like factor 10/11
D      comp143775_c0_seq8|kruppel-like; <a href="/dbget-bin/www_bget?ko:K09209">K09209</a>  KLF10_11, TIEG; krueppel-like factor 10/11
D      comp143775_c0_seq10|kruppel-like; <a href="/dbget-bin/www_bget?ko:K09209">K09209</a>  KLF10_11, TIEG; krueppel-like factor 10/11
D      comp143775_c0_seq15|kruppel-like; <a href="/dbget-bin/www_bget?ko:K09209">K09209</a>  KLF10_11, TIEG; krueppel-like factor 10/11
D      comp117549_c0_seq1|krueppel-like; <a href="/dbget-bin/www_bget?ko:K09210">K09210</a>  KLF15; krueppel-like factor 15
D      comp144983_c4_seq4|krueppel-like; <a href="/dbget-bin/www_bget?ko:K09210">K09210</a>  KLF15; krueppel-like factor 15
D      comp144983_c4_seq6|krueppel-like; <a href="/dbget-bin/www_bget?ko:K09210">K09210</a>  KLF15; krueppel-like factor 15
D      comp124701_c0_seq1|krueppel-like; <a href="/dbget-bin/www_bget?ko:K09211">K09211</a>  KLF17; krueppel-like factor 17
D      comp126641_c0_seq1|protein; <a href="/dbget-bin/www_bget?ko:K09215">K09215</a>  OSR, ODD; odd-skipped
D      comp126641_c0_seq2|protein; <a href="/dbget-bin/www_bget?ko:K09215">K09215</a>  OSR, ODD; odd-skipped
D      comp126641_c0_seq3|protein; <a href="/dbget-bin/www_bget?ko:K09215">K09215</a>  OSR, ODD; odd-skipped
D      comp126641_c0_seq4|protein; <a href="/dbget-bin/www_bget?ko:K09215">K09215</a>  OSR, ODD; odd-skipped
D      comp139643_c0_seq1|protein; <a href="/dbget-bin/www_bget?ko:K09215">K09215</a>  OSR, ODD; odd-skipped
D      comp139643_c0_seq4|protein; <a href="/dbget-bin/www_bget?ko:K09215">K09215</a>  OSR, ODD; odd-skipped
D      comp118828_c0_seq1|transcription; <a href="/dbget-bin/www_bget?ko:K09216">K09216</a>  OVOL; ovo
D      comp118828_c0_seq2|ovo-like; <a href="/dbget-bin/www_bget?ko:K09216">K09216</a>  OVOL; ovo
D      comp96186_c0_seq2|zinc; <a href="/dbget-bin/www_bget?ko:K05706">K05706</a>  SNAI2, SLUG; snail 2
D      comp127102_c0_seq2|zinc; <a href="/dbget-bin/www_bget?ko:K09217">K09217</a>  SNAI3; snail 3
D      comp141388_c0_seq3|mds1; <a href="/dbget-bin/www_bget?ko:K04462">K04462</a>  EVI1; ecotropic virus integration site 1 protein
D      comp141388_c0_seq6|mds1; <a href="/dbget-bin/www_bget?ko:K04462">K04462</a>  EVI1; ecotropic virus integration site 1 protein
D      comp141388_c0_seq9|mds1; <a href="/dbget-bin/www_bget?ko:K04462">K04462</a>  EVI1; ecotropic virus integration site 1 protein
D      comp141388_c0_seq18|mds1; <a href="/dbget-bin/www_bget?ko:K04462">K04462</a>  EVI1; ecotropic virus integration site 1 protein
D      comp141388_c0_seq19|mds1; <a href="/dbget-bin/www_bget?ko:K04462">K04462</a>  EVI1; ecotropic virus integration site 1 protein
D      comp141388_c0_seq23|mds1; <a href="/dbget-bin/www_bget?ko:K04462">K04462</a>  EVI1; ecotropic virus integration site 1 protein
D      comp129944_c0_seq4|dna-binding; <a href="/dbget-bin/www_bget?ko:K09220">K09220</a>  IKZF, ZNFN1A; IKAROS family zinc finger protein
D      comp129944_c0_seq6|dna-binding; <a href="/dbget-bin/www_bget?ko:K09220">K09220</a>  IKZF, ZNFN1A; IKAROS family zinc finger protein
D      comp129944_c0_seq7|dna-binding; <a href="/dbget-bin/www_bget?ko:K09220">K09220</a>  IKZF, ZNFN1A; IKAROS family zinc finger protein
D      comp129944_c0_seq8|dna-binding; <a href="/dbget-bin/www_bget?ko:K09220">K09220</a>  IKZF, ZNFN1A; IKAROS family zinc finger protein
D      comp138093_c0_seq1|zinc; <a href="/dbget-bin/www_bget?ko:K09220">K09220</a>  IKZF, ZNFN1A; IKAROS family zinc finger protein
D      comp138093_c0_seq2|zinc; <a href="/dbget-bin/www_bget?ko:K09220">K09220</a>  IKZF, ZNFN1A; IKAROS family zinc finger protein
D      comp138093_c0_seq6|zinc; <a href="/dbget-bin/www_bget?ko:K09220">K09220</a>  IKZF, ZNFN1A; IKAROS family zinc finger protein
D      comp140854_c1_seq9|zinc; <a href="/dbget-bin/www_bget?ko:K09220">K09220</a>  IKZF, ZNFN1A; IKAROS family zinc finger protein
D      comp140854_c1_seq12|zinc; <a href="/dbget-bin/www_bget?ko:K09220">K09220</a>  IKZF, ZNFN1A; IKAROS family zinc finger protein
D      comp140854_c1_seq51|zinc; <a href="/dbget-bin/www_bget?ko:K09220">K09220</a>  IKZF, ZNFN1A; IKAROS family zinc finger protein
D      comp140854_c1_seq61|zinc; <a href="/dbget-bin/www_bget?ko:K09220">K09220</a>  IKZF, ZNFN1A; IKAROS family zinc finger protein
D      comp122245_c0_seq1|re1-silencing; <a href="/dbget-bin/www_bget?ko:K09222">K09222</a>  REST; RE1-silencing transcription factor
D      comp133927_c0_seq4|zinc; <a href="/dbget-bin/www_bget?ko:K09223">K09223</a>  GFI1; growth factor independent 1
D      comp145355_c1_seq7|zinc; <a href="/dbget-bin/www_bget?ko:K09223">K09223</a>  GFI1; growth factor independent 1
D      comp145355_c1_seq9|zinc; <a href="/dbget-bin/www_bget?ko:K09223">K09223</a>  GFI1; growth factor independent 1
D      comp135665_c5_seq1|zinc; <a href="/dbget-bin/www_bget?ko:K09224">K09224</a>  ZIC1_3; zinc finger protein ZIC 1/3
D      comp135665_c5_seq15|zinc; <a href="/dbget-bin/www_bget?ko:K09224">K09224</a>  ZIC1_3; zinc finger protein ZIC 1/3
D      comp135665_c5_seq5|zinc; <a href="/dbget-bin/www_bget?ko:K09225">K09225</a>  ZIC4; zinc finger protein ZIC 4
D      comp135665_c5_seq9|zinc; <a href="/dbget-bin/www_bget?ko:K09225">K09225</a>  ZIC4; zinc finger protein ZIC 4
D      comp135665_c5_seq13|zinc; <a href="/dbget-bin/www_bget?ko:K09225">K09225</a>  ZIC4; zinc finger protein ZIC 4
D      comp135665_c5_seq19|zinc; <a href="/dbget-bin/www_bget?ko:K09225">K09225</a>  ZIC4; zinc finger protein ZIC 4
D      comp106952_c0_seq1|zinc; <a href="/dbget-bin/www_bget?ko:K09228">K09228</a>  KRAB; KRAB domain-containing zinc finger protein
D      comp143144_c1_seq1|zinc; <a href="/dbget-bin/www_bget?ko:K09228">K09228</a>  KRAB; KRAB domain-containing zinc finger protein
D      comp143144_c1_seq2|zinc; <a href="/dbget-bin/www_bget?ko:K09228">K09228</a>  KRAB; KRAB domain-containing zinc finger protein
D      comp137107_c0_seq29|zinc; <a href="/dbget-bin/www_bget?ko:K10489">K10489</a>  ZBTB2; zinc finger and BTB domain-containing protein 2
D      comp130681_c0_seq1|zinc; <a href="/dbget-bin/www_bget?ko:K10492">K10492</a>  ZBTB5; zinc finger and BTB domain-containing protein 5
D      comp130681_c0_seq2|zinc; <a href="/dbget-bin/www_bget?ko:K10492">K10492</a>  ZBTB5; zinc finger and BTB domain-containing protein 5
D      comp122691_c0_seq1|zinc; <a href="/dbget-bin/www_bget?ko:K10494">K10494</a>  ZBTB7; zinc finger and BTB domain-containing protein 7
C    Cys2His2 developmental/cell cycle regulators, GLI-like
D      comp138759_c0_seq2|zinc; <a href="/dbget-bin/www_bget?ko:K16797">K16797</a>  GLI1; zinc finger protein GLI1
D      comp138759_c0_seq1|zinc; <a href="/dbget-bin/www_bget?ko:K16798">K16798</a>  GLI2; zinc finger protein GLI2
D      comp138759_c0_seq4|zinc; <a href="/dbget-bin/www_bget?ko:K16798">K16798</a>  GLI2; zinc finger protein GLI2
D      comp123881_c0_seq2|transcriptional; <a href="/dbget-bin/www_bget?ko:K06230">K06230</a>  GLI3; zinc finger protein GLI3
D      comp138759_c0_seq7|transcriptional; <a href="/dbget-bin/www_bget?ko:K06230">K06230</a>  GLI3; zinc finger protein GLI3
D      comp138759_c0_seq8|transcriptional; <a href="/dbget-bin/www_bget?ko:K06230">K06230</a>  GLI3; zinc finger protein GLI3
D      comp98294_c0_seq1|zinc; <a href="/dbget-bin/www_bget?ko:K09232">K09232</a>  GLIS1_3; zinc finger protein GLIS1/3
D      comp142107_c0_seq1|zinc; <a href="/dbget-bin/www_bget?ko:K09232">K09232</a>  GLIS1_3; zinc finger protein GLIS1/3
D      comp142107_c0_seq2|zinc; <a href="/dbget-bin/www_bget?ko:K09232">K09232</a>  GLIS1_3; zinc finger protein GLIS1/3
D      comp142107_c0_seq3|zinc; <a href="/dbget-bin/www_bget?ko:K09232">K09232</a>  GLIS1_3; zinc finger protein GLIS1/3
D      comp142107_c0_seq4|zinc; <a href="/dbget-bin/www_bget?ko:K09232">K09232</a>  GLIS1_3; zinc finger protein GLIS1/3
D      comp142107_c0_seq5|zinc; <a href="/dbget-bin/www_bget?ko:K09232">K09232</a>  GLIS1_3; zinc finger protein GLIS1/3
D      comp142107_c0_seq6|zinc; <a href="/dbget-bin/www_bget?ko:K09232">K09232</a>  GLIS1_3; zinc finger protein GLIS1/3
D      comp142107_c0_seq7|zinc; <a href="/dbget-bin/www_bget?ko:K09232">K09232</a>  GLIS1_3; zinc finger protein GLIS1/3
D      comp142107_c0_seq8|zinc; <a href="/dbget-bin/www_bget?ko:K09232">K09232</a>  GLIS1_3; zinc finger protein GLIS1/3
D      comp135263_c0_seq1|zinc; <a href="/dbget-bin/www_bget?ko:K09233">K09233</a>  GLIS2; zinc finger protein GLIS2
D      comp517100_c0_seq1|wilms; <a href="/dbget-bin/www_bget?ko:K09234">K09234</a>  WT1; Wilms tumor protein 1
C    Cys2His2 developmental/cell cycle regulators, Others
D      comp122185_c0_seq1|teashirt; <a href="/dbget-bin/www_bget?ko:K09236">K09236</a>  TSHZ; teashirt
D      comp122185_c0_seq2|teashirt; <a href="/dbget-bin/www_bget?ko:K09236">K09236</a>  TSHZ; teashirt
D      comp122185_c0_seq3|teashirt; <a href="/dbget-bin/www_bget?ko:K09236">K09236</a>  TSHZ; teashirt
D      comp140767_c10_seq2|teashirt; <a href="/dbget-bin/www_bget?ko:K09236">K09236</a>  TSHZ; teashirt
D      comp140767_c10_seq3|teashirt; <a href="/dbget-bin/www_bget?ko:K09236">K09236</a>  TSHZ; teashirt
D      comp140767_c10_seq4|teashirt; <a href="/dbget-bin/www_bget?ko:K09236">K09236</a>  TSHZ; teashirt
D      comp142287_c1_seq6|teashirt; <a href="/dbget-bin/www_bget?ko:K09236">K09236</a>  TSHZ; teashirt
D      comp142287_c1_seq8|teashirt; <a href="/dbget-bin/www_bget?ko:K09236">K09236</a>  TSHZ; teashirt
D      comp142287_c1_seq10|teashirt; <a href="/dbget-bin/www_bget?ko:K09236">K09236</a>  TSHZ; teashirt
C    Cys2His2 metabolic regulators in fungi
C    Cys2His2 large factors with NF-6B-like binding properties
D      comp136180_c1_seq1|transcription; <a href="/dbget-bin/www_bget?ko:K09239">K09239</a>  HIVEP; human immunodeficiency virus type I enhancer-binding protein
D      comp136180_c1_seq10|transcription; <a href="/dbget-bin/www_bget?ko:K09239">K09239</a>  HIVEP; human immunodeficiency virus type I enhancer-binding protein
D      comp136774_c0_seq6|transcription; <a href="/dbget-bin/www_bget?ko:K09239">K09239</a>  HIVEP; human immunodeficiency virus type I enhancer-binding protein
D      comp139304_c1_seq1; <a href="/dbget-bin/www_bget?ko:K09239">K09239</a>  HIVEP; human immunodeficiency virus type I enhancer-binding protein
D      comp139304_c1_seq2; <a href="/dbget-bin/www_bget?ko:K09239">K09239</a>  HIVEP; human immunodeficiency virus type I enhancer-binding protein
D      comp139304_c1_seq3; <a href="/dbget-bin/www_bget?ko:K09239">K09239</a>  HIVEP; human immunodeficiency virus type I enhancer-binding protein
D      comp139304_c1_seq4; <a href="/dbget-bin/www_bget?ko:K09239">K09239</a>  HIVEP; human immunodeficiency virus type I enhancer-binding protein
D      comp139304_c1_seq7; <a href="/dbget-bin/www_bget?ko:K09239">K09239</a>  HIVEP; human immunodeficiency virus type I enhancer-binding protein
D      comp139304_c1_seq8; <a href="/dbget-bin/www_bget?ko:K09239">K09239</a>  HIVEP; human immunodeficiency virus type I enhancer-binding protein
D      comp139304_c1_seq9; <a href="/dbget-bin/www_bget?ko:K09239">K09239</a>  HIVEP; human immunodeficiency virus type I enhancer-binding protein
D      comp139304_c1_seq10; <a href="/dbget-bin/www_bget?ko:K09239">K09239</a>  HIVEP; human immunodeficiency virus type I enhancer-binding protein
D      comp139304_c1_seq13; <a href="/dbget-bin/www_bget?ko:K09239">K09239</a>  HIVEP; human immunodeficiency virus type I enhancer-binding protein
D      comp139304_c1_seq15; <a href="/dbget-bin/www_bget?ko:K09239">K09239</a>  HIVEP; human immunodeficiency virus type I enhancer-binding protein
D      comp139304_c1_seq18; <a href="/dbget-bin/www_bget?ko:K09239">K09239</a>  HIVEP; human immunodeficiency virus type I enhancer-binding protein
D      comp139304_c1_seq20; <a href="/dbget-bin/www_bget?ko:K09239">K09239</a>  HIVEP; human immunodeficiency virus type I enhancer-binding protein
D      comp139304_c1_seq21; <a href="/dbget-bin/www_bget?ko:K09239">K09239</a>  HIVEP; human immunodeficiency virus type I enhancer-binding protein
D      comp139304_c1_seq22; <a href="/dbget-bin/www_bget?ko:K09239">K09239</a>  HIVEP; human immunodeficiency virus type I enhancer-binding protein
D      comp139304_c1_seq23; <a href="/dbget-bin/www_bget?ko:K09239">K09239</a>  HIVEP; human immunodeficiency virus type I enhancer-binding protein
D      comp139304_c1_seq24; <a href="/dbget-bin/www_bget?ko:K09239">K09239</a>  HIVEP; human immunodeficiency virus type I enhancer-binding protein
D      comp139304_c1_seq25; <a href="/dbget-bin/www_bget?ko:K09239">K09239</a>  HIVEP; human immunodeficiency virus type I enhancer-binding protein
D      comp139304_c1_seq26; <a href="/dbget-bin/www_bget?ko:K09239">K09239</a>  HIVEP; human immunodeficiency virus type I enhancer-binding protein
D      comp139304_c1_seq27; <a href="/dbget-bin/www_bget?ko:K09239">K09239</a>  HIVEP; human immunodeficiency virus type I enhancer-binding protein
D      comp139304_c1_seq28; <a href="/dbget-bin/www_bget?ko:K09239">K09239</a>  HIVEP; human immunodeficiency virus type I enhancer-binding protein
D      comp139304_c1_seq30; <a href="/dbget-bin/www_bget?ko:K09239">K09239</a>  HIVEP; human immunodeficiency virus type I enhancer-binding protein
D      comp139304_c1_seq31; <a href="/dbget-bin/www_bget?ko:K09239">K09239</a>  HIVEP; human immunodeficiency virus type I enhancer-binding protein
D      comp139304_c1_seq32; <a href="/dbget-bin/www_bget?ko:K09239">K09239</a>  HIVEP; human immunodeficiency virus type I enhancer-binding protein
D      comp139304_c1_seq33; <a href="/dbget-bin/www_bget?ko:K09239">K09239</a>  HIVEP; human immunodeficiency virus type I enhancer-binding protein
D      comp139304_c1_seq34; <a href="/dbget-bin/www_bget?ko:K09239">K09239</a>  HIVEP; human immunodeficiency virus type I enhancer-binding protein
D      comp139304_c1_seq39; <a href="/dbget-bin/www_bget?ko:K09239">K09239</a>  HIVEP; human immunodeficiency virus type I enhancer-binding protein
D      comp139304_c1_seq40; <a href="/dbget-bin/www_bget?ko:K09239">K09239</a>  HIVEP; human immunodeficiency virus type I enhancer-binding protein
D      comp139304_c1_seq41; <a href="/dbget-bin/www_bget?ko:K09239">K09239</a>  HIVEP; human immunodeficiency virus type I enhancer-binding protein
D      comp139304_c1_seq42; <a href="/dbget-bin/www_bget?ko:K09239">K09239</a>  HIVEP; human immunodeficiency virus type I enhancer-binding protein
D      comp139304_c1_seq43; <a href="/dbget-bin/www_bget?ko:K09239">K09239</a>  HIVEP; human immunodeficiency virus type I enhancer-binding protein
D      comp139477_c0_seq4; <a href="/dbget-bin/www_bget?ko:K09239">K09239</a>  HIVEP; human immunodeficiency virus type I enhancer-binding protein
D      comp139477_c0_seq5|zinc; <a href="/dbget-bin/www_bget?ko:K09239">K09239</a>  HIVEP; human immunodeficiency virus type I enhancer-binding protein
D      comp139477_c0_seq6; <a href="/dbget-bin/www_bget?ko:K09239">K09239</a>  HIVEP; human immunodeficiency virus type I enhancer-binding protein
D      comp139477_c0_seq7|zinc; <a href="/dbget-bin/www_bget?ko:K09239">K09239</a>  HIVEP; human immunodeficiency virus type I enhancer-binding protein
D      comp139477_c0_seq8; <a href="/dbget-bin/www_bget?ko:K09239">K09239</a>  HIVEP; human immunodeficiency virus type I enhancer-binding protein
D      comp139477_c0_seq10; <a href="/dbget-bin/www_bget?ko:K09239">K09239</a>  HIVEP; human immunodeficiency virus type I enhancer-binding protein
D      comp139477_c0_seq11|zinc; <a href="/dbget-bin/www_bget?ko:K09239">K09239</a>  HIVEP; human immunodeficiency virus type I enhancer-binding protein
D      comp139477_c0_seq12|zinc; <a href="/dbget-bin/www_bget?ko:K09239">K09239</a>  HIVEP; human immunodeficiency virus type I enhancer-binding protein
D      comp139477_c0_seq14; <a href="/dbget-bin/www_bget?ko:K09239">K09239</a>  HIVEP; human immunodeficiency virus type I enhancer-binding protein
D      comp139477_c0_seq15; <a href="/dbget-bin/www_bget?ko:K09239">K09239</a>  HIVEP; human immunodeficiency virus type I enhancer-binding protein
D      comp139477_c0_seq16; <a href="/dbget-bin/www_bget?ko:K09239">K09239</a>  HIVEP; human immunodeficiency virus type I enhancer-binding protein
D      comp139477_c0_seq17; <a href="/dbget-bin/www_bget?ko:K09239">K09239</a>  HIVEP; human immunodeficiency virus type I enhancer-binding protein
D      comp139477_c0_seq20|zinc; <a href="/dbget-bin/www_bget?ko:K09239">K09239</a>  HIVEP; human immunodeficiency virus type I enhancer-binding protein
D      comp139477_c0_seq21; <a href="/dbget-bin/www_bget?ko:K09239">K09239</a>  HIVEP; human immunodeficiency virus type I enhancer-binding protein
D      comp139477_c0_seq22|zinc; <a href="/dbget-bin/www_bget?ko:K09239">K09239</a>  HIVEP; human immunodeficiency virus type I enhancer-binding protein
D      comp139477_c0_seq23|zinc; <a href="/dbget-bin/www_bget?ko:K09239">K09239</a>  HIVEP; human immunodeficiency virus type I enhancer-binding protein
D      comp139477_c0_seq24|zinc; <a href="/dbget-bin/www_bget?ko:K09239">K09239</a>  HIVEP; human immunodeficiency virus type I enhancer-binding protein
D      comp139477_c0_seq26; <a href="/dbget-bin/www_bget?ko:K09239">K09239</a>  HIVEP; human immunodeficiency virus type I enhancer-binding protein
D      comp139477_c0_seq27|zinc; <a href="/dbget-bin/www_bget?ko:K09239">K09239</a>  HIVEP; human immunodeficiency virus type I enhancer-binding protein
D      comp139477_c0_seq28; <a href="/dbget-bin/www_bget?ko:K09239">K09239</a>  HIVEP; human immunodeficiency virus type I enhancer-binding protein
D      comp139477_c0_seq29; <a href="/dbget-bin/www_bget?ko:K09239">K09239</a>  HIVEP; human immunodeficiency virus type I enhancer-binding protein
D      comp139477_c0_seq30|zinc; <a href="/dbget-bin/www_bget?ko:K09239">K09239</a>  HIVEP; human immunodeficiency virus type I enhancer-binding protein
C    Cys6 metabolic regulators in fungi
C    Cys4HisCys3 PHD fingers
D      comp141191_c2_seq4|phd; <a href="/dbget-bin/www_bget?ko:K11467">K11467</a>  PHF1, PCL1; polycomb-like protein 1
D      comp141191_c2_seq11|phd; <a href="/dbget-bin/www_bget?ko:K11467">K11467</a>  PHF1, PCL1; polycomb-like protein 1
D      comp141191_c2_seq17|phd; <a href="/dbget-bin/www_bget?ko:K11467">K11467</a>  PHF1, PCL1; polycomb-like protein 1
D      comp117415_c0_seq1|metal-response; <a href="/dbget-bin/www_bget?ko:K11485">K11485</a>  MTF2, PCL2; polycomb-like protein 2
D      comp138713_c0_seq23|phd; <a href="/dbget-bin/www_bget?ko:K11486">K11486</a>  PHF19, PCL3; polycomb-like protein 3
D      comp138713_c0_seq28|phd; <a href="/dbget-bin/www_bget?ko:K11486">K11486</a>  PHF19, PCL3; polycomb-like protein 3
D      comp143677_c0_seq18|transcriptional; <a href="/dbget-bin/www_bget?ko:K12236">K12236</a>  NFX1; transcriptional repressor NF-X1 [EC:6.3.2.-]
D      comp143677_c0_seq19|transcriptional; <a href="/dbget-bin/www_bget?ko:K12236">K12236</a>  NFX1; transcriptional repressor NF-X1 [EC:6.3.2.-]
D      comp143677_c0_seq26|transcriptional; <a href="/dbget-bin/www_bget?ko:K12236">K12236</a>  NFX1; transcriptional repressor NF-X1 [EC:6.3.2.-]
D      comp143677_c0_seq52|transcriptional; <a href="/dbget-bin/www_bget?ko:K12236">K12236</a>  NFX1; transcriptional repressor NF-X1 [EC:6.3.2.-]
C    Zinc fingers of alternating composition
D      comp144278_c0_seq1|cellular; <a href="/dbget-bin/www_bget?ko:K09250">K09250</a>  CNBP; cellular nucleic acid-binding protein
D      comp144278_c0_seq7|cellular; <a href="/dbget-bin/www_bget?ko:K09250">K09250</a>  CNBP; cellular nucleic acid-binding protein
D      comp144278_c0_seq8|cellular; <a href="/dbget-bin/www_bget?ko:K09250">K09250</a>  CNBP; cellular nucleic acid-binding protein
D      comp144278_c0_seq9|cellular; <a href="/dbget-bin/www_bget?ko:K09250">K09250</a>  CNBP; cellular nucleic acid-binding protein
D      comp144278_c0_seq17|cellular; <a href="/dbget-bin/www_bget?ko:K09250">K09250</a>  CNBP; cellular nucleic acid-binding protein
D      comp144278_c0_seq21|cellular; <a href="/dbget-bin/www_bget?ko:K09250">K09250</a>  CNBP; cellular nucleic acid-binding protein
B
B  <b>Helix-turn-helix</b>
C    Homeo domain only, AbdB
D      comp119282_c1_seq2|homeobox; <a href="/dbget-bin/www_bget?ko:K09294">K09294</a>  HOX_9; homeobox protein HoxA/B/C/D9
D      comp129227_c0_seq1|homeobox; <a href="/dbget-bin/www_bget?ko:K09294">K09294</a>  HOX_9; homeobox protein HoxA/B/C/D9
D      comp136135_c1_seq1|homeobox; <a href="/dbget-bin/www_bget?ko:K09294">K09294</a>  HOX_9; homeobox protein HoxA/B/C/D9
D      comp133279_c0_seq2|homeobox; <a href="/dbget-bin/www_bget?ko:K09295">K09295</a>  HOX_10; homeobox protein HoxA/C/D10
D      comp133998_c0_seq1|homeobox; <a href="/dbget-bin/www_bget?ko:K09295">K09295</a>  HOX_10; homeobox protein HoxA/C/D10
D      comp137771_c2_seq1|homeobox; <a href="/dbget-bin/www_bget?ko:K09295">K09295</a>  HOX_10; homeobox protein HoxA/C/D10
D      comp142362_c2_seq18|homeobox; <a href="/dbget-bin/www_bget?ko:K09295">K09295</a>  HOX_10; homeobox protein HoxA/C/D10
D      comp142362_c2_seq27|homeobox; <a href="/dbget-bin/www_bget?ko:K09295">K09295</a>  HOX_10; homeobox protein HoxA/C/D10
D      comp142362_c2_seq32|homeobox; <a href="/dbget-bin/www_bget?ko:K09295">K09295</a>  HOX_10; homeobox protein HoxA/C/D10
D      comp142362_c2_seq36|homeobox; <a href="/dbget-bin/www_bget?ko:K09295">K09295</a>  HOX_10; homeobox protein HoxA/C/D10
D      comp113693_c1_seq1|homeobox; <a href="/dbget-bin/www_bget?ko:K09296">K09296</a>  HOX_11; homeobox protein HoxA/C/D11
D      comp131458_c1_seq1|homeobox; <a href="/dbget-bin/www_bget?ko:K09296">K09296</a>  HOX_11; homeobox protein HoxA/C/D11
D      comp131458_c1_seq2|homeobox; <a href="/dbget-bin/www_bget?ko:K09296">K09296</a>  HOX_11; homeobox protein HoxA/C/D11
D      comp139997_c1_seq1|homeobox; <a href="/dbget-bin/www_bget?ko:K09297">K09297</a>  HOX_12; homeobox protein HoxC/D12
D      comp142362_c2_seq11|homeobox; <a href="/dbget-bin/www_bget?ko:K09297">K09297</a>  HOX_12; homeobox protein HoxC/D12
D      comp142362_c2_seq35|homeobox; <a href="/dbget-bin/www_bget?ko:K09297">K09297</a>  HOX_12; homeobox protein HoxC/D12
D      comp98991_c0_seq2|homeobox; <a href="/dbget-bin/www_bget?ko:K09298">K09298</a>  HOX_13; homeobox protein HoxA/C/D13
D      comp132564_c0_seq1|homeobox; <a href="/dbget-bin/www_bget?ko:K09298">K09298</a>  HOX_13; homeobox protein HoxA/C/D13
D      comp132564_c0_seq3|homeobox; <a href="/dbget-bin/www_bget?ko:K09298">K09298</a>  HOX_13; homeobox protein HoxA/C/D13
D      comp138960_c0_seq1|homeobox; <a href="/dbget-bin/www_bget?ko:K09298">K09298</a>  HOX_13; homeobox protein HoxA/C/D13
D      comp138275_c4_seq3|zinc; <a href="/dbget-bin/www_bget?ko:K09299">K09299</a>  ZEB1_2; zinc finger homeobox protein 1/2
D      comp138275_c4_seq4|zinc; <a href="/dbget-bin/www_bget?ko:K09299">K09299</a>  ZEB1_2; zinc finger homeobox protein 1/2
D      comp138275_c4_seq5|zinc; <a href="/dbget-bin/www_bget?ko:K09299">K09299</a>  ZEB1_2; zinc finger homeobox protein 1/2
D      comp138275_c4_seq7|zinc; <a href="/dbget-bin/www_bget?ko:K09299">K09299</a>  ZEB1_2; zinc finger homeobox protein 1/2
D      comp141466_c2_seq2|zinc; <a href="/dbget-bin/www_bget?ko:K09299">K09299</a>  ZEB1_2; zinc finger homeobox protein 1/2
D      comp141466_c2_seq13|zinc; <a href="/dbget-bin/www_bget?ko:K09299">K09299</a>  ZEB1_2; zinc finger homeobox protein 1/2
D      comp141466_c2_seq14|zinc; <a href="/dbget-bin/www_bget?ko:K09299">K09299</a>  ZEB1_2; zinc finger homeobox protein 1/2
D      comp141466_c2_seq15|zinc; <a href="/dbget-bin/www_bget?ko:K09299">K09299</a>  ZEB1_2; zinc finger homeobox protein 1/2
D      comp141466_c2_seq22|zinc; <a href="/dbget-bin/www_bget?ko:K09299">K09299</a>  ZEB1_2; zinc finger homeobox protein 1/2
D      comp141466_c2_seq42|zinc; <a href="/dbget-bin/www_bget?ko:K09299">K09299</a>  ZEB1_2; zinc finger homeobox protein 1/2
D      comp141466_c2_seq47|zinc; <a href="/dbget-bin/www_bget?ko:K09299">K09299</a>  ZEB1_2; zinc finger homeobox protein 1/2
D      comp141466_c2_seq49|zinc; <a href="/dbget-bin/www_bget?ko:K09299">K09299</a>  ZEB1_2; zinc finger homeobox protein 1/2
D      comp141466_c2_seq53|zinc; <a href="/dbget-bin/www_bget?ko:K09299">K09299</a>  ZEB1_2; zinc finger homeobox protein 1/2
D      comp141466_c2_seq56|zinc; <a href="/dbget-bin/www_bget?ko:K09299">K09299</a>  ZEB1_2; zinc finger homeobox protein 1/2
D      comp141466_c2_seq57|zinc; <a href="/dbget-bin/www_bget?ko:K09299">K09299</a>  ZEB1_2; zinc finger homeobox protein 1/2
C    Homeo domain only, Antp
D      comp140680_c2_seq11|homeodomain; <a href="/dbget-bin/www_bget?ko:K09301">K09301</a>  HOX_1; homeobox protein HoxA/B/D1
D      comp143311_c0_seq10|homeobox; <a href="/dbget-bin/www_bget?ko:K09302">K09302</a>  HOX_2; homeobox protein HoxA/B2
D      comp143311_c0_seq18|homeo; <a href="/dbget-bin/www_bget?ko:K09302">K09302</a>  HOX_2; homeobox protein HoxA/B2
D      comp143311_c0_seq33|homeobox; <a href="/dbget-bin/www_bget?ko:K09302">K09302</a>  HOX_2; homeobox protein HoxA/B2
D      comp88693_c0_seq1|homeobox; <a href="/dbget-bin/www_bget?ko:K09303">K09303</a>  HOX_3; homeobox protein HoxA/B/D3
D      comp88693_c0_seq2|homeobox; <a href="/dbget-bin/www_bget?ko:K09303">K09303</a>  HOX_3; homeobox protein HoxA/B/D3
D      comp98893_c0_seq1|homeodomain; <a href="/dbget-bin/www_bget?ko:K09303">K09303</a>  HOX_3; homeobox protein HoxA/B/D3
D      comp143311_c0_seq3|homeobox; <a href="/dbget-bin/www_bget?ko:K09303">K09303</a>  HOX_3; homeobox protein HoxA/B/D3
D      comp143311_c0_seq7|homeobox; <a href="/dbget-bin/www_bget?ko:K09303">K09303</a>  HOX_3; homeobox protein HoxA/B/D3
D      comp143311_c0_seq9|homeobox; <a href="/dbget-bin/www_bget?ko:K09303">K09303</a>  HOX_3; homeobox protein HoxA/B/D3
D      comp143311_c0_seq17|homeobox; <a href="/dbget-bin/www_bget?ko:K09303">K09303</a>  HOX_3; homeobox protein HoxA/B/D3
D      comp143311_c0_seq26|homeobox; <a href="/dbget-bin/www_bget?ko:K09303">K09303</a>  HOX_3; homeobox protein HoxA/B/D3
D      comp143311_c0_seq27|homeobox; <a href="/dbget-bin/www_bget?ko:K09303">K09303</a>  HOX_3; homeobox protein HoxA/B/D3
D      comp143311_c0_seq31|homeobox; <a href="/dbget-bin/www_bget?ko:K09303">K09303</a>  HOX_3; homeobox protein HoxA/B/D3
D      comp143311_c0_seq37|homeobox; <a href="/dbget-bin/www_bget?ko:K09303">K09303</a>  HOX_3; homeobox protein HoxA/B/D3
D      comp143311_c0_seq38|homeobox; <a href="/dbget-bin/www_bget?ko:K09303">K09303</a>  HOX_3; homeobox protein HoxA/B/D3
D      comp143311_c0_seq39|homeobox; <a href="/dbget-bin/www_bget?ko:K09303">K09303</a>  HOX_3; homeobox protein HoxA/B/D3
D      comp143311_c0_seq45|homeobox; <a href="/dbget-bin/www_bget?ko:K09303">K09303</a>  HOX_3; homeobox protein HoxA/B/D3
D      comp136804_c0_seq2|homeobox; <a href="/dbget-bin/www_bget?ko:K09304">K09304</a>  HOX_4; homeobox protein HoxA/B/C/D4
D      comp143311_c0_seq44|homeo; <a href="/dbget-bin/www_bget?ko:K09304">K09304</a>  HOX_4; homeobox protein HoxA/B/C/D4
D      comp142538_c2_seq1|homeobox; <a href="/dbget-bin/www_bget?ko:K09304">K09304</a>  HOX_4; homeobox protein HoxA/B/C/D4
D      comp143789_c5_seq2|homeobox; <a href="/dbget-bin/www_bget?ko:K09305">K09305</a>  HOX_5; homeobox protein HoxA/B/C5
D      comp143789_c5_seq3|homeobox; <a href="/dbget-bin/www_bget?ko:K09305">K09305</a>  HOX_5; homeobox protein HoxA/B/C5
D      comp144337_c1_seq4|homeobox; <a href="/dbget-bin/www_bget?ko:K09305">K09305</a>  HOX_5; homeobox protein HoxA/B/C5
D      comp428022_c0_seq1|homeobox; <a href="/dbget-bin/www_bget?ko:K09305">K09305</a>  HOX_5; homeobox protein HoxA/B/C5
D      comp97002_c0_seq1|homeobox; <a href="/dbget-bin/www_bget?ko:K09306">K09306</a>  HOX_6; homeobox protein HoxA/B/C6
D      comp97002_c0_seq3|homeobox; <a href="/dbget-bin/www_bget?ko:K09306">K09306</a>  HOX_6; homeobox protein HoxA/B/C6
D      comp134149_c0_seq2|homeobox; <a href="/dbget-bin/www_bget?ko:K09306">K09306</a>  HOX_6; homeobox protein HoxA/B/C6
D      comp137507_c7_seq1|homeobox; <a href="/dbget-bin/www_bget?ko:K09306">K09306</a>  HOX_6; homeobox protein HoxA/B/C6
D      comp122280_c0_seq2|homeobox; <a href="/dbget-bin/www_bget?ko:K09307">K09307</a>  HOX_7; homeobox protein HoxA/B7
D      comp112062_c0_seq1|homeodomain; <a href="/dbget-bin/www_bget?ko:K09308">K09308</a>  HOX_8; homeobox protein HoxB/C/D8
D      comp145127_c2_seq2|homeobox; <a href="/dbget-bin/www_bget?ko:K09308">K09308</a>  HOX_8; homeobox protein HoxB/C/D8
D      comp145127_c2_seq6|homeobox; <a href="/dbget-bin/www_bget?ko:K09308">K09308</a>  HOX_8; homeobox protein HoxB/C/D8
D      comp145127_c2_seq15|homeobox; <a href="/dbget-bin/www_bget?ko:K09308">K09308</a>  HOX_8; homeobox protein HoxB/C/D8
D      comp145127_c2_seq16|homeobox; <a href="/dbget-bin/www_bget?ko:K09308">K09308</a>  HOX_8; homeobox protein HoxB/C/D8
D      comp145127_c2_seq30|homeobox; <a href="/dbget-bin/www_bget?ko:K09308">K09308</a>  HOX_8; homeobox protein HoxB/C/D8
D      comp145127_c2_seq41|homeobox; <a href="/dbget-bin/www_bget?ko:K09308">K09308</a>  HOX_8; homeobox protein HoxB/C/D8
D      comp145127_c2_seq44|homeobox; <a href="/dbget-bin/www_bget?ko:K09308">K09308</a>  HOX_8; homeobox protein HoxB/C/D8
D      comp145127_c2_seq50|homeobox; <a href="/dbget-bin/www_bget?ko:K09308">K09308</a>  HOX_8; homeobox protein HoxB/C/D8
D      comp342747_c0_seq1|posterior; <a href="/dbget-bin/www_bget?ko:K09309">K09309</a>  NKX1; homeobox protein Nkx-1
D      comp675367_c0_seq1|pancreas; <a href="/dbget-bin/www_bget?ko:K07594">K07594</a>  IPF1, PDX1; insulin promoter factor 1
C    Homeo domain only, Cad
C    Homeo domain only, Cut
D      comp143223_c4_seq6|cut-like; <a href="/dbget-bin/www_bget?ko:K09313">K09313</a>  CUTL; homeobox protein cut-like
D      comp182025_c0_seq1|cut-like; <a href="/dbget-bin/www_bget?ko:K09313">K09313</a>  CUTL; homeobox protein cut-like
C    Homeo domain only, Dll
D      comp92049_c0_seq1|distal-less; <a href="/dbget-bin/www_bget?ko:K09315">K09315</a>  DLX2_3_5; homeobox protein DLX2/3/5
D      comp298600_c0_seq1|homeobox; <a href="/dbget-bin/www_bget?ko:K09315">K09315</a>  DLX2_3_5; homeobox protein DLX2/3/5
D      comp476024_c0_seq1|homeobox; <a href="/dbget-bin/www_bget?ko:K09315">K09315</a>  DLX2_3_5; homeobox protein DLX2/3/5
C    Homeo domain only, Ems
D      comp316040_c0_seq1|homeobox; <a href="/dbget-bin/www_bget?ko:K09317">K09317</a>  EMX; homeobox protein EMX
D      comp510054_c0_seq1|ventral; <a href="/dbget-bin/www_bget?ko:K09318">K09318</a>  VAX; homeobox protein ventral anterior
D      comp591598_c0_seq1|ventral; <a href="/dbget-bin/www_bget?ko:K09318">K09318</a>  VAX; homeobox protein ventral anterior
C    Homeo domain only, En
D      comp137507_c7_seq2|homeobox; <a href="/dbget-bin/www_bget?ko:K09319">K09319</a>  EN; homeobox protein engrailed
D      comp137507_c7_seq3|homeobox; <a href="/dbget-bin/www_bget?ko:K09319">K09319</a>  EN; homeobox protein engrailed
C    Homeo domain only, Eve
D      comp127875_c0_seq1|homeobox; <a href="/dbget-bin/www_bget?ko:K09320">K09320</a>  EVX; homeobox even-skipped homolog protein
D      comp127875_c0_seq2|homeobox; <a href="/dbget-bin/www_bget?ko:K09320">K09320</a>  EVX; homeobox even-skipped homolog protein
D      comp117032_c0_seq1|homeobox; <a href="/dbget-bin/www_bget?ko:K09321">K09321</a>  GBX; homeobox protein GBX
D      comp124834_c0_seq1|homeobox; <a href="/dbget-bin/www_bget?ko:K09321">K09321</a>  GBX; homeobox protein GBX
D      comp140531_c0_seq3|homeobox; <a href="/dbget-bin/www_bget?ko:K09322">K09322</a>  MEOX, MOX; homeobox protein MOX
D      comp140531_c0_seq11|homeobox; <a href="/dbget-bin/www_bget?ko:K09322">K09322</a>  MEOX, MOX; homeobox protein MOX
D      comp140531_c0_seq20|homeobox; <a href="/dbget-bin/www_bget?ko:K09322">K09322</a>  MEOX, MOX; homeobox protein MOX
D      comp140531_c0_seq32|homeobox; <a href="/dbget-bin/www_bget?ko:K09322">K09322</a>  MEOX, MOX; homeobox protein MOX
D      comp140531_c0_seq35|homeobox; <a href="/dbget-bin/www_bget?ko:K09322">K09322</a>  MEOX, MOX; homeobox protein MOX
D      comp140531_c0_seq44|homeobox; <a href="/dbget-bin/www_bget?ko:K09322">K09322</a>  MEOX, MOX; homeobox protein MOX
D      comp142763_c3_seq2|mesenchyme; <a href="/dbget-bin/www_bget?ko:K09322">K09322</a>  MEOX, MOX; homeobox protein MOX
D      comp142763_c3_seq5|neuralized-like; <a href="/dbget-bin/www_bget?ko:K09322">K09322</a>  MEOX, MOX; homeobox protein MOX
D      comp142763_c3_seq7|neuralized-like; <a href="/dbget-bin/www_bget?ko:K09322">K09322</a>  MEOX, MOX; homeobox protein MOX
D      comp142763_c3_seq23|homeobox; <a href="/dbget-bin/www_bget?ko:K09322">K09322</a>  MEOX, MOX; homeobox protein MOX
D      comp142763_c3_seq32|neuralized-like; <a href="/dbget-bin/www_bget?ko:K09322">K09322</a>  MEOX, MOX; homeobox protein MOX
C    Homeo domain only, Prd
D      comp137437_c0_seq1|homeobox; <a href="/dbget-bin/www_bget?ko:K09452">K09452</a>  ARX; homeobox protein aristaless-related
D      comp143743_c2_seq12|aristaless; <a href="/dbget-bin/www_bget?ko:K09452">K09452</a>  ARX; homeobox protein aristaless-related
D      comp143743_c2_seq14|aristaless; <a href="/dbget-bin/www_bget?ko:K09452">K09452</a>  ARX; homeobox protein aristaless-related
D      comp61201_c0_seq1|homeobox; <a href="/dbget-bin/www_bget?ko:K09323">K09323</a>  ALX3; homeobox protein aristaless-like 3
D      comp91155_c0_seq1|homeobox; <a href="/dbget-bin/www_bget?ko:K09451">K09451</a>  ALX4; homeobox protein aristaless-like 4
D      comp264930_c0_seq1|homeobox; <a href="/dbget-bin/www_bget?ko:K09324">K09324</a>  GSC; homeobox protein goosecoid
D      comp871933_c0_seq1|homeobox; <a href="/dbget-bin/www_bget?ko:K09325">K09325</a>  GSCL; homeobox protein goosecoid-like
D      comp136750_c0_seq3|homeobox; <a href="/dbget-bin/www_bget?ko:K09326">K09326</a>  OTX; homeobox protein OTX
D      comp136750_c0_seq5|homeobox; <a href="/dbget-bin/www_bget?ko:K09326">K09326</a>  OTX; homeobox protein OTX
D      comp112669_c0_seq1|homeobox; <a href="/dbget-bin/www_bget?ko:K09327">K09327</a>  PROP1; homeobox protein prophet of Pit-1
D      comp112669_c0_seq2|homeobox; <a href="/dbget-bin/www_bget?ko:K09327">K09327</a>  PROP1; homeobox protein prophet of Pit-1
D      comp441551_c0_seq1|homeobox; <a href="/dbget-bin/www_bget?ko:K09328">K09328</a>  UNC4; homeobox protein Unc-4
D      comp779114_c0_seq1|homeobox; <a href="/dbget-bin/www_bget?ko:K09328">K09328</a>  UNC4; homeobox protein Unc-4
D      comp144108_c4_seq1|paired; <a href="/dbget-bin/www_bget?ko:K09329">K09329</a>  PRRX, PMX; paired mesoderm homeobox protein
D      comp144108_c4_seq2|paired; <a href="/dbget-bin/www_bget?ko:K09329">K09329</a>  PRRX, PMX; paired mesoderm homeobox protein
D      comp144108_c4_seq3|paired; <a href="/dbget-bin/www_bget?ko:K09329">K09329</a>  PRRX, PMX; paired mesoderm homeobox protein
D      comp144108_c4_seq7|paired; <a href="/dbget-bin/www_bget?ko:K09329">K09329</a>  PRRX, PMX; paired mesoderm homeobox protein
D      comp144108_c4_seq8|paired; <a href="/dbget-bin/www_bget?ko:K09329">K09329</a>  PRRX, PMX; paired mesoderm homeobox protein
D      comp53234_c0_seq2|paired; <a href="/dbget-bin/www_bget?ko:K09330">K09330</a>  PHOX2, PMX2; paired mesoderm homeobox protein 2
D      comp141636_c4_seq12|short; <a href="/dbget-bin/www_bget?ko:K09331">K09331</a>  SHOX; short stature homeobox protein
D      comp141636_c4_seq18|short; <a href="/dbget-bin/www_bget?ko:K09331">K09331</a>  SHOX; short stature homeobox protein
D      comp141636_c4_seq21|short; <a href="/dbget-bin/www_bget?ko:K09331">K09331</a>  SHOX; short stature homeobox protein
D      comp141636_c4_seq23|short; <a href="/dbget-bin/www_bget?ko:K09331">K09331</a>  SHOX; short stature homeobox protein
D      comp117717_c0_seq1|retinal; <a href="/dbget-bin/www_bget?ko:K09332">K09332</a>  RAX, RX; retina and anterior neural fold homeobox protein
D      comp117717_c0_seq2|retinal; <a href="/dbget-bin/www_bget?ko:K09332">K09332</a>  RAX, RX; retina and anterior neural fold homeobox protein
D      comp981764_c0_seq1|visual; <a href="/dbget-bin/www_bget?ko:K09336">K09336</a>  VSX2, CHX10; visual system homeobox protein 2
D      comp405624_c0_seq1|homeobox; <a href="/dbget-bin/www_bget?ko:K09337">K09337</a>  CRX; cone-rod homeobox protein
C    Homeo domain only, HD-ZIP
C    Homeo domain only, H2.0
D      comp125541_c0_seq1|-like; <a href="/dbget-bin/www_bget?ko:K09339">K09339</a>  HLX1; homeobox protein HLX1
C    Homeo domain only, HNF1
C    Homeo domain only, Msh
D      comp58294_c0_seq1|homeobox; <a href="/dbget-bin/www_bget?ko:K09341">K09341</a>  MSX; homeobox protein MSX
D      comp114455_c0_seq2|homeobox; <a href="/dbget-bin/www_bget?ko:K09341">K09341</a>  MSX; homeobox protein MSX
C    Homeo domain only, NK-2
D      comp42519_c0_seq1|homeobox; <a href="/dbget-bin/www_bget?ko:K08029">K08029</a>  NKX2-2; homeobox protein Nkx-2.2
D      comp40816_c0_seq1|homeobox; <a href="/dbget-bin/www_bget?ko:K09995">K09995</a>  NKX3-2, BAPX1; homeobox protein Nkx-3.2
D      comp139620_c2_seq3|homeobox; <a href="/dbget-bin/www_bget?ko:K09349">K09349</a>  NKX5, HMX; homeobox protein Nkx-5
D      comp102646_c0_seq1|homeobox; <a href="/dbget-bin/www_bget?ko:K08030">K08030</a>  NKX6-1; homeobox protein Nkx-6.1
D      comp118535_c0_seq1|transcription; <a href="/dbget-bin/www_bget?ko:K09353">K09353</a>  LBX; homeobox protein LBX
C    Homeo domain only, XANF
C    Homeo domain only, PBC
D      comp139621_c2_seq6|pre-b-cell; <a href="/dbget-bin/www_bget?ko:K09355">K09355</a>  PBX1; pre-B-cell leukemia transcription factor 1
D      comp139621_c2_seq8|pre-b-cell; <a href="/dbget-bin/www_bget?ko:K09355">K09355</a>  PBX1; pre-B-cell leukemia transcription factor 1
D      comp139621_c2_seq26|pre-b-cell; <a href="/dbget-bin/www_bget?ko:K09355">K09355</a>  PBX1; pre-B-cell leukemia transcription factor 1
D      comp139621_c2_seq32|pre-b-cell; <a href="/dbget-bin/www_bget?ko:K09355">K09355</a>  PBX1; pre-B-cell leukemia transcription factor 1
D      comp139621_c2_seq37|pre-b-cell; <a href="/dbget-bin/www_bget?ko:K09355">K09355</a>  PBX1; pre-B-cell leukemia transcription factor 1
D      comp139621_c2_seq42|pre-b-cell; <a href="/dbget-bin/www_bget?ko:K09355">K09355</a>  PBX1; pre-B-cell leukemia transcription factor 1
C    Homeo domain only, MEIS
D      comp144057_c0_seq2|homeobox; <a href="/dbget-bin/www_bget?ko:K16670">K16670</a>  MEIS2; homeobox protein Meis2
D      comp144057_c0_seq15|homeobox; <a href="/dbget-bin/www_bget?ko:K16670">K16670</a>  MEIS2; homeobox protein Meis2
D      comp127354_c0_seq1|homeobox; <a href="/dbget-bin/www_bget?ko:K16671">K16671</a>  MEIS3; homeobox protein Meis3
C    Homeo domain only, not assigned
D      comp139071_c1_seq2|paired-like; <a href="/dbget-bin/www_bget?ko:K04686">K04686</a>  PITX2; paired-like homeodomain transcription factor 2
D      comp143317_c0_seq1|pituitary; <a href="/dbget-bin/www_bget?ko:K09357">K09357</a>  PITX3; paired-like homeodomain transcription factor 3
D      comp143317_c0_seq11|pituitary; <a href="/dbget-bin/www_bget?ko:K09357">K09357</a>  PITX3; paired-like homeodomain transcription factor 3
D      comp143317_c0_seq14|pituitary; <a href="/dbget-bin/www_bget?ko:K09357">K09357</a>  PITX3; paired-like homeodomain transcription factor 3
D      comp143317_c0_seq15|pituitary; <a href="/dbget-bin/www_bget?ko:K09357">K09357</a>  PITX3; paired-like homeodomain transcription factor 3
D      comp143317_c0_seq19|pituitary; <a href="/dbget-bin/www_bget?ko:K09357">K09357</a>  PITX3; paired-like homeodomain transcription factor 3
D      comp143317_c0_seq20|pituitary; <a href="/dbget-bin/www_bget?ko:K09357">K09357</a>  PITX3; paired-like homeodomain transcription factor 3
D      comp121675_c0_seq2|hematopoietically-expressed; <a href="/dbget-bin/www_bget?ko:K08024">K08024</a>  HHEX, HEX, PRH; homeobox protein HEX
D      comp335590_c0_seq1|barh-like; <a href="/dbget-bin/www_bget?ko:K09360">K09360</a>  BARHL; BarH-like
D      comp133275_c1_seq2|homeobox; <a href="/dbget-bin/www_bget?ko:K09361">K09361</a>  BARX; BarH-like homeobox
C    POU domain factors
D      comp109887_c0_seq1|pou; <a href="/dbget-bin/www_bget?ko:K09364">K09364</a>  POU2F, OTF; POU domain transcription factor, class 2
D      comp109887_c0_seq2|pou; <a href="/dbget-bin/www_bget?ko:K09364">K09364</a>  POU2F, OTF; POU domain transcription factor, class 2
D      comp136302_c1_seq1|pou; <a href="/dbget-bin/www_bget?ko:K09364">K09364</a>  POU2F, OTF; POU domain transcription factor, class 2
D      comp136302_c1_seq5|pou; <a href="/dbget-bin/www_bget?ko:K09364">K09364</a>  POU2F, OTF; POU domain transcription factor, class 2
D      comp136302_c1_seq6|pou; <a href="/dbget-bin/www_bget?ko:K09364">K09364</a>  POU2F, OTF; POU domain transcription factor, class 2
D      comp136302_c1_seq8|pou; <a href="/dbget-bin/www_bget?ko:K09364">K09364</a>  POU2F, OTF; POU domain transcription factor, class 2
D      comp136302_c1_seq10|pou; <a href="/dbget-bin/www_bget?ko:K09364">K09364</a>  POU2F, OTF; POU domain transcription factor, class 2
D      comp136302_c1_seq11|pou; <a href="/dbget-bin/www_bget?ko:K09364">K09364</a>  POU2F, OTF; POU domain transcription factor, class 2
D      comp140940_c4_seq1|pou; <a href="/dbget-bin/www_bget?ko:K09365">K09365</a>  POU3F, OTF; POU domain transcription factor, class 3
D      comp140940_c4_seq2|pou; <a href="/dbget-bin/www_bget?ko:K09365">K09365</a>  POU3F, OTF; POU domain transcription factor, class 3
D      comp136411_c0_seq1|pou; <a href="/dbget-bin/www_bget?ko:K09368">K09368</a>  POU6F; POU domain transcription factor, class 6
D      comp136411_c0_seq4|pou; <a href="/dbget-bin/www_bget?ko:K09368">K09368</a>  POU6F; POU domain transcription factor, class 6
D      comp136411_c0_seq5|pou; <a href="/dbget-bin/www_bget?ko:K09368">K09368</a>  POU6F; POU domain transcription factor, class 6
D      comp136411_c0_seq6|pou; <a href="/dbget-bin/www_bget?ko:K09368">K09368</a>  POU6F; POU domain transcription factor, class 6
D      comp136411_c0_seq8|pou; <a href="/dbget-bin/www_bget?ko:K09368">K09368</a>  POU6F; POU domain transcription factor, class 6
D      comp136411_c0_seq11|pou; <a href="/dbget-bin/www_bget?ko:K09368">K09368</a>  POU6F; POU domain transcription factor, class 6
D      comp136411_c0_seq14|pou; <a href="/dbget-bin/www_bget?ko:K09368">K09368</a>  POU6F; POU domain transcription factor, class 6
D      comp136411_c0_seq16|pou; <a href="/dbget-bin/www_bget?ko:K09368">K09368</a>  POU6F; POU domain transcription factor, class 6
D      comp136411_c0_seq18|pou; <a href="/dbget-bin/www_bget?ko:K09368">K09368</a>  POU6F; POU domain transcription factor, class 6
D      comp58493_c0_seq1|pou; <a href="/dbget-bin/www_bget?ko:K09369">K09369</a>  POU7F; POU domain transcription factor, class 7
C    Homeo domain with LIM region
D      comp388776_c0_seq1|insulin; <a href="/dbget-bin/www_bget?ko:K09370">K09370</a>  ISL; insulin gene enhancer protein ISL
D      comp671911_c0_seq1|lim; <a href="/dbget-bin/www_bget?ko:K09371">K09371</a>  LMX1; LIM homeobox transcription factor 1
D      comp934097_c0_seq1|lim; <a href="/dbget-bin/www_bget?ko:K09373">K09373</a>  LHX2_9; LIM homeobox protein 2/9
D      comp140867_c7_seq1|lim; <a href="/dbget-bin/www_bget?ko:K09375">K09375</a>  LHX6_8; LIM homeobox protein 6/8
D      comp140867_c7_seq3|lim; <a href="/dbget-bin/www_bget?ko:K09375">K09375</a>  LHX6_8; LIM homeobox protein 6/8
D      comp140867_c7_seq4|lim; <a href="/dbget-bin/www_bget?ko:K09375">K09375</a>  LHX6_8; LIM homeobox protein 6/8
C    Homeo domain with LIM region, LIM-only transcription (co-)factors
D      comp136343_c4_seq7|cysteine; <a href="/dbget-bin/www_bget?ko:K09377">K09377</a>  CSRP; cysteine and glycine-rich protein
D      comp139494_c1_seq6|cysteine; <a href="/dbget-bin/www_bget?ko:K09377">K09377</a>  CSRP; cysteine and glycine-rich protein
D      comp139494_c1_seq9|cysteine; <a href="/dbget-bin/www_bget?ko:K09377">K09377</a>  CSRP; cysteine and glycine-rich protein
D      comp144919_c1_seq3|cysteine; <a href="/dbget-bin/www_bget?ko:K09377">K09377</a>  CSRP; cysteine and glycine-rich protein
D      comp144919_c1_seq10|cysteine; <a href="/dbget-bin/www_bget?ko:K09377">K09377</a>  CSRP; cysteine and glycine-rich protein
D      comp144919_c1_seq16|cysteine; <a href="/dbget-bin/www_bget?ko:K09377">K09377</a>  CSRP; cysteine and glycine-rich protein
C    Homeo domain plus zinc finger motifs
D      comp141076_c0_seq1|zinc; <a href="/dbget-bin/www_bget?ko:K09378">K09378</a>  ATBF1; AT-binding transcription factor 1
D      comp54052_c0_seq1|zinc; <a href="/dbget-bin/www_bget?ko:K09380">K09380</a>  ZFHX4; zinc finger homeobox protein 4
C    Paired box plus homeo domain
D      comp140724_c1_seq1|paired; <a href="/dbget-bin/www_bget?ko:K09381">K09381</a>  PAX3_7; paired box protein 3/7
D      comp140724_c1_seq5|paired; <a href="/dbget-bin/www_bget?ko:K09381">K09381</a>  PAX3_7; paired box protein 3/7
D      comp140724_c1_seq6|paired; <a href="/dbget-bin/www_bget?ko:K09381">K09381</a>  PAX3_7; paired box protein 3/7
D      comp140724_c1_seq7|paired; <a href="/dbget-bin/www_bget?ko:K09381">K09381</a>  PAX3_7; paired box protein 3/7
D      comp140724_c1_seq8|paired; <a href="/dbget-bin/www_bget?ko:K09381">K09381</a>  PAX3_7; paired box protein 3/7
D      comp140724_c1_seq12|paired; <a href="/dbget-bin/www_bget?ko:K09381">K09381</a>  PAX3_7; paired box protein 3/7
C    Paired box domain only
D      comp201412_c0_seq1|paired; <a href="/dbget-bin/www_bget?ko:K09382">K09382</a>  PAX1_9; paired box protein 1/9
D      comp132307_c0_seq1|paired; <a href="/dbget-bin/www_bget?ko:K09383">K09383</a>  PAX5; paired box protein 5
C    Fork head/winged helix developmental regulators
D      comp135792_c0_seq6|winged; <a href="/dbget-bin/www_bget?ko:K09396">K09396</a>  FOXC; forkhead box protein C
D      comp127497_c0_seq1|forkhead; <a href="/dbget-bin/www_bget?ko:K09407">K09407</a>  FOXN; forkhead box protein N
D      comp127497_c0_seq3|forkhead; <a href="/dbget-bin/www_bget?ko:K09407">K09407</a>  FOXN; forkhead box protein N
D      comp136935_c0_seq1|forkhead; <a href="/dbget-bin/www_bget?ko:K09407">K09407</a>  FOXN; forkhead box protein N
D      comp136935_c0_seq2|forkhead; <a href="/dbget-bin/www_bget?ko:K09407">K09407</a>  FOXN; forkhead box protein N
D      comp143676_c0_seq3|forkhead; <a href="/dbget-bin/www_bget?ko:K09407">K09407</a>  FOXN; forkhead box protein N
D      comp143676_c0_seq5|forkhead; <a href="/dbget-bin/www_bget?ko:K09407">K09407</a>  FOXN; forkhead box protein N
D      comp144642_c2_seq4|forkhead; <a href="/dbget-bin/www_bget?ko:K09407">K09407</a>  FOXN; forkhead box protein N
D      comp144642_c2_seq5|forkhead; <a href="/dbget-bin/www_bget?ko:K09407">K09407</a>  FOXN; forkhead box protein N
D      comp144642_c2_seq6|forkhead; <a href="/dbget-bin/www_bget?ko:K09407">K09407</a>  FOXN; forkhead box protein N
C    Fork head/winged helix tissue-specific regulators
C    Fork head/winged helix cell cycle-controlling factors, E2F
D      comp94088_c0_seq2|transcription; <a href="/dbget-bin/www_bget?ko:K06620">K06620</a>  E2F1_3; E2F transcription factor 1/3
D      comp133322_c0_seq3|transcription; <a href="/dbget-bin/www_bget?ko:K04682">K04682</a>  E2F4_5; E2F transcription factor 4/5
D      comp133322_c0_seq9|transcription; <a href="/dbget-bin/www_bget?ko:K04682">K04682</a>  E2F4_5; E2F transcription factor 4/5
D      comp143900_c3_seq1|transcription; <a href="/dbget-bin/www_bget?ko:K04682">K04682</a>  E2F4_5; E2F transcription factor 4/5
D      comp143900_c3_seq32|transcription; <a href="/dbget-bin/www_bget?ko:K04682">K04682</a>  E2F4_5; E2F transcription factor 4/5
D      comp137577_c0_seq6|transcription; <a href="/dbget-bin/www_bget?ko:K09390">K09390</a>  E2F6; E2F transcription factor 6
D      comp129825_c0_seq2|transcription; <a href="/dbget-bin/www_bget?ko:K09391">K09391</a>  E2F7_8; E2F transcription factor 7/8
C    Fork head/winged helix cell cycle-controlling factors, DP
D      comp144501_c1_seq2|transcription; <a href="/dbget-bin/www_bget?ko:K04683">K04683</a>  TFDP1; transcription factor Dp-1
D      comp144501_c1_seq4|transcription; <a href="/dbget-bin/www_bget?ko:K04683">K04683</a>  TFDP1; transcription factor Dp-1
D      comp144501_c1_seq7|transcription; <a href="/dbget-bin/www_bget?ko:K04683">K04683</a>  TFDP1; transcription factor Dp-1
D      comp139063_c1_seq4|transcription; <a href="/dbget-bin/www_bget?ko:K09392">K09392</a>  TFDP2; transcription factor Dp-2
D      comp139063_c1_seq6|transcription; <a href="/dbget-bin/www_bget?ko:K09392">K09392</a>  TFDP2; transcription factor Dp-2
C    Fork head/winged helix other regulators
D      comp135792_c0_seq5|forkhead; <a href="/dbget-bin/www_bget?ko:K09397">K09397</a>  FOXD; forkhead box protein D
D      comp135792_c0_seq7|forkhead; <a href="/dbget-bin/www_bget?ko:K09397">K09397</a>  FOXD; forkhead box protein D
D      comp135792_c0_seq9|forkhead; <a href="/dbget-bin/www_bget?ko:K09397">K09397</a>  FOXD; forkhead box protein D
D      comp127497_c0_seq2|forkhead; <a href="/dbget-bin/www_bget?ko:K09399">K09399</a>  FOXF; forkhead box protein F
D      comp165_c1_seq1|forkhead; <a href="/dbget-bin/www_bget?ko:K09400">K09400</a>  FOXH; forkhead box protein H
D      comp321471_c0_seq1|forkhead; <a href="/dbget-bin/www_bget?ko:K09401">K09401</a>  FOXI; forkhead box protein I
D      comp134270_c0_seq1|forkhead; <a href="/dbget-bin/www_bget?ko:K09403">K09403</a>  FOXJ2_3; forkhead box protein J2/3
D      comp134270_c0_seq2|forkhead; <a href="/dbget-bin/www_bget?ko:K09403">K09403</a>  FOXJ2_3; forkhead box protein J2/3
D      comp134270_c0_seq3|forkhead; <a href="/dbget-bin/www_bget?ko:K09403">K09403</a>  FOXJ2_3; forkhead box protein J2/3
D      comp134270_c0_seq5|forkhead; <a href="/dbget-bin/www_bget?ko:K09403">K09403</a>  FOXJ2_3; forkhead box protein J2/3
D      comp134270_c0_seq8|forkhead; <a href="/dbget-bin/www_bget?ko:K09403">K09403</a>  FOXJ2_3; forkhead box protein J2/3
D      comp134270_c0_seq10|forkhead; <a href="/dbget-bin/www_bget?ko:K09403">K09403</a>  FOXJ2_3; forkhead box protein J2/3
D      comp134270_c0_seq11|forkhead; <a href="/dbget-bin/www_bget?ko:K09403">K09403</a>  FOXJ2_3; forkhead box protein J2/3
D      comp134270_c0_seq13|forkhead; <a href="/dbget-bin/www_bget?ko:K09403">K09403</a>  FOXJ2_3; forkhead box protein J2/3
D      comp134270_c0_seq15|forkhead; <a href="/dbget-bin/www_bget?ko:K09403">K09403</a>  FOXJ2_3; forkhead box protein J2/3
D      comp134270_c0_seq16|forkhead; <a href="/dbget-bin/www_bget?ko:K09403">K09403</a>  FOXJ2_3; forkhead box protein J2/3
D      comp134270_c0_seq17|forkhead; <a href="/dbget-bin/www_bget?ko:K09403">K09403</a>  FOXJ2_3; forkhead box protein J2/3
D      comp134270_c0_seq19|forkhead; <a href="/dbget-bin/www_bget?ko:K09403">K09403</a>  FOXJ2_3; forkhead box protein J2/3
D      comp143095_c5_seq1|forkhead; <a href="/dbget-bin/www_bget?ko:K09404">K09404</a>  FOXK; forkhead box protein K
D      comp143095_c5_seq12|forkhead; <a href="/dbget-bin/www_bget?ko:K09404">K09404</a>  FOXK; forkhead box protein K
D      comp143095_c5_seq22|forkhead; <a href="/dbget-bin/www_bget?ko:K09404">K09404</a>  FOXK; forkhead box protein K
D      comp143095_c5_seq27|forkhead; <a href="/dbget-bin/www_bget?ko:K09404">K09404</a>  FOXK; forkhead box protein K
D      comp143095_c5_seq28|forkhead; <a href="/dbget-bin/www_bget?ko:K09404">K09404</a>  FOXK; forkhead box protein K
D      comp143095_c5_seq34|forkhead; <a href="/dbget-bin/www_bget?ko:K09404">K09404</a>  FOXK; forkhead box protein K
D      comp143095_c5_seq37|forkhead; <a href="/dbget-bin/www_bget?ko:K09404">K09404</a>  FOXK; forkhead box protein K
D      comp143095_c5_seq38|forkhead; <a href="/dbget-bin/www_bget?ko:K09404">K09404</a>  FOXK; forkhead box protein K
D      comp143095_c5_seq43|forkhead; <a href="/dbget-bin/www_bget?ko:K09404">K09404</a>  FOXK; forkhead box protein K
D      comp143095_c5_seq46|forkhead; <a href="/dbget-bin/www_bget?ko:K09404">K09404</a>  FOXK; forkhead box protein K
D      comp143095_c5_seq51|forkhead; <a href="/dbget-bin/www_bget?ko:K09404">K09404</a>  FOXK; forkhead box protein K
D      comp143095_c5_seq52|forkhead; <a href="/dbget-bin/www_bget?ko:K09404">K09404</a>  FOXK; forkhead box protein K
D      comp422360_c0_seq1|forkhead; <a href="/dbget-bin/www_bget?ko:K09406">K09406</a>  FOXM; forkhead box protein M
D      comp103304_c1_seq1|forkhead; <a href="/dbget-bin/www_bget?ko:K07201">K07201</a>  FOXO1; forkhead box protein O1
D      comp136866_c2_seq2|forkhead; <a href="/dbget-bin/www_bget?ko:K07201">K07201</a>  FOXO1; forkhead box protein O1
D      comp95310_c0_seq1|forkhead; <a href="/dbget-bin/www_bget?ko:K09408">K09408</a>  FOXO3; forkhead box protein O3
D      comp136745_c1_seq1|forkhead; <a href="/dbget-bin/www_bget?ko:K09408">K09408</a>  FOXO3; forkhead box protein O3
D      comp136745_c1_seq2|forkhead; <a href="/dbget-bin/www_bget?ko:K09408">K09408</a>  FOXO3; forkhead box protein O3
D      comp136745_c1_seq4|forkhead; <a href="/dbget-bin/www_bget?ko:K09408">K09408</a>  FOXO3; forkhead box protein O3
D      comp136745_c1_seq5|forkhead; <a href="/dbget-bin/www_bget?ko:K09408">K09408</a>  FOXO3; forkhead box protein O3
D      comp136745_c1_seq12|forkhead; <a href="/dbget-bin/www_bget?ko:K09408">K09408</a>  FOXO3; forkhead box protein O3
D      comp136745_c1_seq16|forkhead; <a href="/dbget-bin/www_bget?ko:K09408">K09408</a>  FOXO3; forkhead box protein O3
D      comp136866_c2_seq1|forkhead; <a href="/dbget-bin/www_bget?ko:K12358">K12358</a>  FOXO4; forkhead box protein O4
D      comp136866_c2_seq3|forkhead; <a href="/dbget-bin/www_bget?ko:K12358">K12358</a>  FOXO4; forkhead box protein O4
D      comp136866_c2_seq4|forkhead; <a href="/dbget-bin/www_bget?ko:K12358">K12358</a>  FOXO4; forkhead box protein O4
D      comp136866_c2_seq5|forkhead; <a href="/dbget-bin/www_bget?ko:K12358">K12358</a>  FOXO4; forkhead box protein O4
D      comp136866_c2_seq6|forkhead; <a href="/dbget-bin/www_bget?ko:K12358">K12358</a>  FOXO4; forkhead box protein O4
D      comp136866_c2_seq7|forkhead; <a href="/dbget-bin/www_bget?ko:K12358">K12358</a>  FOXO4; forkhead box protein O4
D      comp136866_c2_seq9|forkhead; <a href="/dbget-bin/www_bget?ko:K12358">K12358</a>  FOXO4; forkhead box protein O4
D      comp136866_c2_seq13|forkhead; <a href="/dbget-bin/www_bget?ko:K12358">K12358</a>  FOXO4; forkhead box protein O4
D      comp142995_c2_seq9|forkhead; <a href="/dbget-bin/www_bget?ko:K09409">K09409</a>  FOXP; forkhead box protein P
D      comp142995_c2_seq12|forkhead; <a href="/dbget-bin/www_bget?ko:K09409">K09409</a>  FOXP; forkhead box protein P
D      comp142995_c2_seq13|forkhead; <a href="/dbget-bin/www_bget?ko:K09409">K09409</a>  FOXP; forkhead box protein P
D      comp142995_c2_seq14|forkhead; <a href="/dbget-bin/www_bget?ko:K09409">K09409</a>  FOXP; forkhead box protein P
D      comp142995_c2_seq16|forkhead; <a href="/dbget-bin/www_bget?ko:K09409">K09409</a>  FOXP; forkhead box protein P
D      comp142995_c2_seq18|forkhead; <a href="/dbget-bin/www_bget?ko:K09409">K09409</a>  FOXP; forkhead box protein P
D      comp145423_c0_seq1|forkhead; <a href="/dbget-bin/www_bget?ko:K09409">K09409</a>  FOXP; forkhead box protein P
D      comp145423_c0_seq2|forkhead; <a href="/dbget-bin/www_bget?ko:K09409">K09409</a>  FOXP; forkhead box protein P
C    Heat shock factors
D      comp136627_c0_seq15|heat; <a href="/dbget-bin/www_bget?ko:K09414">K09414</a>  HSF1; heat shock transcription factor 1
D      comp143267_c4_seq29|heat; <a href="/dbget-bin/www_bget?ko:K09415">K09415</a>  HSF2; heat shock transcription factor 2
D      comp143267_c4_seq30|heat; <a href="/dbget-bin/www_bget?ko:K09415">K09415</a>  HSF2; heat shock transcription factor 2
D      comp143267_c4_seq32|heat; <a href="/dbget-bin/www_bget?ko:K09415">K09415</a>  HSF2; heat shock transcription factor 2
D      comp143267_c4_seq35|heat; <a href="/dbget-bin/www_bget?ko:K09415">K09415</a>  HSF2; heat shock transcription factor 2
D      comp136627_c0_seq3|heat; <a href="/dbget-bin/www_bget?ko:K09417">K09417</a>  HSF4; heat shock transcription factor 4
D      comp136627_c0_seq9|heat; <a href="/dbget-bin/www_bget?ko:K09417">K09417</a>  HSF4; heat shock transcription factor 4
D      comp136627_c0_seq18|heat; <a href="/dbget-bin/www_bget?ko:K09417">K09417</a>  HSF4; heat shock transcription factor 4
D      comp136627_c0_seq20|heat; <a href="/dbget-bin/www_bget?ko:K09417">K09417</a>  HSF4; heat shock transcription factor 4
D      comp136627_c0_seq25|heat; <a href="/dbget-bin/www_bget?ko:K09417">K09417</a>  HSF4; heat shock transcription factor 4
D      comp136627_c0_seq28|heat; <a href="/dbget-bin/www_bget?ko:K09417">K09417</a>  HSF4; heat shock transcription factor 4
D      comp136627_c0_seq30|heat; <a href="/dbget-bin/www_bget?ko:K09417">K09417</a>  HSF4; heat shock transcription factor 4
C    Tryptophan clusters Myb, Myb-factors
D      comp144608_c2_seq2|transcriptional; <a href="/dbget-bin/www_bget?ko:K09420">K09420</a>  MYB; myb proto-oncogene protein
D      comp144608_c2_seq4|transcriptional; <a href="/dbget-bin/www_bget?ko:K09420">K09420</a>  MYB; myb proto-oncogene protein
D      comp122419_c0_seq1|myb-related; <a href="/dbget-bin/www_bget?ko:K09421">K09421</a>  MYBL; myb-related protein
D      comp122419_c0_seq2|myb-related; <a href="/dbget-bin/www_bget?ko:K09421">K09421</a>  MYBL; myb-related protein
D      comp134727_c0_seq1|v-myb; <a href="/dbget-bin/www_bget?ko:K09421">K09421</a>  MYBL; myb-related protein
C    Tryptophan clusters Myb, Myb-like factors
D      comp122872_c0_seq1|snrna-activating; <a href="/dbget-bin/www_bget?ko:K09453">K09453</a>  SNAPC4; snRNA-activating protein complex subunit 4
C    Tryptophan clusters Ets-type
D      comp143246_c1_seq11|ets-related; <a href="/dbget-bin/www_bget?ko:K09428">K09428</a>  ELF1_2_4; E74-like factor 1/2/4
D      comp143246_c1_seq31|ets-related; <a href="/dbget-bin/www_bget?ko:K09428">K09428</a>  ELF1_2_4; E74-like factor 1/2/4
D      comp143246_c1_seq36|ets-related; <a href="/dbget-bin/www_bget?ko:K09428">K09428</a>  ELF1_2_4; E74-like factor 1/2/4
D      comp142432_c0_seq1|ets-related; <a href="/dbget-bin/www_bget?ko:K09428">K09428</a>  ELF1_2_4; E74-like factor 1/2/4
D      comp142432_c0_seq2|ets-related; <a href="/dbget-bin/www_bget?ko:K09428">K09428</a>  ELF1_2_4; E74-like factor 1/2/4
D      comp142432_c0_seq4|ets-related; <a href="/dbget-bin/www_bget?ko:K09428">K09428</a>  ELF1_2_4; E74-like factor 1/2/4
D      comp142432_c0_seq7|ets-related; <a href="/dbget-bin/www_bget?ko:K09428">K09428</a>  ELF1_2_4; E74-like factor 1/2/4
D      comp142432_c0_seq8|ets-related; <a href="/dbget-bin/www_bget?ko:K09428">K09428</a>  ELF1_2_4; E74-like factor 1/2/4
D      comp142432_c0_seq11|ets-related; <a href="/dbget-bin/www_bget?ko:K09428">K09428</a>  ELF1_2_4; E74-like factor 1/2/4
D      comp142432_c0_seq12|ets-related; <a href="/dbget-bin/www_bget?ko:K09428">K09428</a>  ELF1_2_4; E74-like factor 1/2/4
D      comp142432_c0_seq13|ets-related; <a href="/dbget-bin/www_bget?ko:K09428">K09428</a>  ELF1_2_4; E74-like factor 1/2/4
D      comp142432_c0_seq15|ets-related; <a href="/dbget-bin/www_bget?ko:K09428">K09428</a>  ELF1_2_4; E74-like factor 1/2/4
D      comp142432_c0_seq18|ets-related; <a href="/dbget-bin/www_bget?ko:K09428">K09428</a>  ELF1_2_4; E74-like factor 1/2/4
D      comp142432_c0_seq20|ets-related; <a href="/dbget-bin/www_bget?ko:K09428">K09428</a>  ELF1_2_4; E74-like factor 1/2/4
D      comp142432_c0_seq22|ets-related; <a href="/dbget-bin/www_bget?ko:K09428">K09428</a>  ELF1_2_4; E74-like factor 1/2/4
D      comp145335_c2_seq3|ets-related; <a href="/dbget-bin/www_bget?ko:K09428">K09428</a>  ELF1_2_4; E74-like factor 1/2/4
D      comp145335_c2_seq4|ets-related; <a href="/dbget-bin/www_bget?ko:K09428">K09428</a>  ELF1_2_4; E74-like factor 1/2/4
D      comp145335_c2_seq5|ets-related; <a href="/dbget-bin/www_bget?ko:K09428">K09428</a>  ELF1_2_4; E74-like factor 1/2/4
D      comp145335_c2_seq7|ets-related; <a href="/dbget-bin/www_bget?ko:K09428">K09428</a>  ELF1_2_4; E74-like factor 1/2/4
D      comp145335_c2_seq12|ets-related; <a href="/dbget-bin/www_bget?ko:K09428">K09428</a>  ELF1_2_4; E74-like factor 1/2/4
D      comp145335_c2_seq13|ets-related; <a href="/dbget-bin/www_bget?ko:K09428">K09428</a>  ELF1_2_4; E74-like factor 1/2/4
D      comp145335_c2_seq14|ets-related; <a href="/dbget-bin/www_bget?ko:K09428">K09428</a>  ELF1_2_4; E74-like factor 1/2/4
D      comp145335_c2_seq19|ets-related; <a href="/dbget-bin/www_bget?ko:K09428">K09428</a>  ELF1_2_4; E74-like factor 1/2/4
D      comp145335_c2_seq20|ets-related; <a href="/dbget-bin/www_bget?ko:K09428">K09428</a>  ELF1_2_4; E74-like factor 1/2/4
D      comp1200853_c0_seq1|ets-related; <a href="/dbget-bin/www_bget?ko:K09429">K09429</a>  ELF3_5; E74-like factor 3/5
D      comp141496_c5_seq4|ets; <a href="/dbget-bin/www_bget?ko:K09430">K09430</a>  ELK3; ETS domain-containing protein Elk-3 (SRF accessory protein 2)
D      comp124928_c1_seq1|ets; <a href="/dbget-bin/www_bget?ko:K04376">K04376</a>  ELK4, SAP1; ETS domain-containing protein Elk-4
D      comp135931_c0_seq4|ets; <a href="/dbget-bin/www_bget?ko:K09431">K09431</a>  ETV1; ets translocation variant 1
D      comp135931_c0_seq6|ets; <a href="/dbget-bin/www_bget?ko:K09431">K09431</a>  ETV1; ets translocation variant 1
D      comp135931_c0_seq10|ets; <a href="/dbget-bin/www_bget?ko:K09431">K09431</a>  ETV1; ets translocation variant 1
D      comp132312_c0_seq2|ets; <a href="/dbget-bin/www_bget?ko:K15592">K15592</a>  ETV4; ets translocation variant 4
D      comp133881_c0_seq1|ets; <a href="/dbget-bin/www_bget?ko:K15593">K15593</a>  ETV5; ets translocation variant 5
D      comp137002_c0_seq1|ets; <a href="/dbget-bin/www_bget?ko:K15593">K15593</a>  ETV5; ets translocation variant 5
D      comp137002_c0_seq2|ets; <a href="/dbget-bin/www_bget?ko:K15593">K15593</a>  ETV5; ets translocation variant 5
D      comp131387_c0_seq1|transcription; <a href="/dbget-bin/www_bget?ko:K03211">K03211</a>  ETV6_7, yan; ETS translocation variant 6/7
D      comp131387_c0_seq2|transcription; <a href="/dbget-bin/www_bget?ko:K03211">K03211</a>  ETV6_7, yan; ETS translocation variant 6/7
D      comp131387_c0_seq5|transcription; <a href="/dbget-bin/www_bget?ko:K03211">K03211</a>  ETV6_7, yan; ETS translocation variant 6/7
D      comp133388_c0_seq4|transcription; <a href="/dbget-bin/www_bget?ko:K03211">K03211</a>  ETV6_7, yan; ETS translocation variant 6/7
D      comp130088_c0_seq1|ets2; <a href="/dbget-bin/www_bget?ko:K09434">K09434</a>  ERF; ETS domain-containing transcription factor ERF
D      comp130088_c0_seq2|ets2; <a href="/dbget-bin/www_bget?ko:K09434">K09434</a>  ERF; ETS domain-containing transcription factor ERF
D      comp138336_c0_seq7|v-ets; <a href="/dbget-bin/www_bget?ko:K02678">K02678</a>  ETS, pnt; c-ets proto-oncogene protein
D      comp138336_c0_seq23|protein; <a href="/dbget-bin/www_bget?ko:K02678">K02678</a>  ETS, pnt; c-ets proto-oncogene protein
D      comp138336_c0_seq32|transforming; <a href="/dbget-bin/www_bget?ko:K02678">K02678</a>  ETS, pnt; c-ets proto-oncogene protein
D      comp144482_c2_seq2|transcriptional; <a href="/dbget-bin/www_bget?ko:K09435">K09435</a>  ERG; transcriptional regulator ERG
D      comp144482_c2_seq6|transcriptional; <a href="/dbget-bin/www_bget?ko:K09435">K09435</a>  ERG; transcriptional regulator ERG
D      comp144482_c2_seq7|transcriptional; <a href="/dbget-bin/www_bget?ko:K09435">K09435</a>  ERG; transcriptional regulator ERG
D      comp144482_c2_seq9|transcriptional; <a href="/dbget-bin/www_bget?ko:K09435">K09435</a>  ERG; transcriptional regulator ERG
D      comp144482_c2_seq10|transcriptional; <a href="/dbget-bin/www_bget?ko:K09435">K09435</a>  ERG; transcriptional regulator ERG
D      comp144482_c2_seq12|transcriptional; <a href="/dbget-bin/www_bget?ko:K09435">K09435</a>  ERG; transcriptional regulator ERG
D      comp144482_c2_seq13|transcriptional; <a href="/dbget-bin/www_bget?ko:K09435">K09435</a>  ERG; transcriptional regulator ERG
D      comp144482_c2_seq24|transcriptional; <a href="/dbget-bin/www_bget?ko:K09435">K09435</a>  ERG; transcriptional regulator ERG
D      comp144482_c2_seq25|transcriptional; <a href="/dbget-bin/www_bget?ko:K09435">K09435</a>  ERG; transcriptional regulator ERG
D      comp144482_c2_seq34|transcriptional; <a href="/dbget-bin/www_bget?ko:K09435">K09435</a>  ERG; transcriptional regulator ERG
D      comp144482_c2_seq43|transcriptional; <a href="/dbget-bin/www_bget?ko:K09435">K09435</a>  ERG; transcriptional regulator ERG
D      comp144482_c2_seq45|transcriptional; <a href="/dbget-bin/www_bget?ko:K09435">K09435</a>  ERG; transcriptional regulator ERG
D      comp144482_c2_seq59|transcriptional; <a href="/dbget-bin/www_bget?ko:K09435">K09435</a>  ERG; transcriptional regulator ERG
D      comp144482_c2_seq60|transcriptional; <a href="/dbget-bin/www_bget?ko:K09435">K09435</a>  ERG; transcriptional regulator ERG
D      comp144482_c2_seq63|transcriptional; <a href="/dbget-bin/www_bget?ko:K09435">K09435</a>  ERG; transcriptional regulator ERG
D      comp137609_c0_seq1|transcription; <a href="/dbget-bin/www_bget?ko:K09438">K09438</a>  SPI1; transcription factor PU.1
D      comp137609_c0_seq5|transcription; <a href="/dbget-bin/www_bget?ko:K09438">K09438</a>  SPI1; transcription factor PU.1
D      comp137609_c0_seq6|transcription; <a href="/dbget-bin/www_bget?ko:K09438">K09438</a>  SPI1; transcription factor PU.1
D      comp137609_c0_seq12|transcription; <a href="/dbget-bin/www_bget?ko:K09439">K09439</a>  SPIB; transcription factor Spi-B
D      comp1202559_c0_seq1|transcription; <a href="/dbget-bin/www_bget?ko:K09440">K09440</a>  SPIC; transcription factor Spi-C
D      comp140520_c4_seq4|ga-binding; <a href="/dbget-bin/www_bget?ko:K09441">K09441</a>  GABPA; GA-binding protein transcription factor, alpha
D      comp140520_c4_seq24|ga-binding; <a href="/dbget-bin/www_bget?ko:K09441">K09441</a>  GABPA; GA-binding protein transcription factor, alpha
C    Tryptophan clusters interferon-regulating factors
D      comp139714_c0_seq3|interferon; <a href="/dbget-bin/www_bget?ko:K09444">K09444</a>  IRF1; interferon regulatory factor 1
D      comp139714_c0_seq11|interferon; <a href="/dbget-bin/www_bget?ko:K09444">K09444</a>  IRF1; interferon regulatory factor 1
D      comp139714_c0_seq20|interferon; <a href="/dbget-bin/www_bget?ko:K09444">K09444</a>  IRF1; interferon regulatory factor 1
D      comp139714_c0_seq22|interferon; <a href="/dbget-bin/www_bget?ko:K09444">K09444</a>  IRF1; interferon regulatory factor 1
D      comp139714_c0_seq30|interferon; <a href="/dbget-bin/www_bget?ko:K09444">K09444</a>  IRF1; interferon regulatory factor 1
D      comp139714_c0_seq34|interferon; <a href="/dbget-bin/www_bget?ko:K09444">K09444</a>  IRF1; interferon regulatory factor 1
D      comp139714_c0_seq36|interferon; <a href="/dbget-bin/www_bget?ko:K09444">K09444</a>  IRF1; interferon regulatory factor 1
D      comp139714_c0_seq44|interferon; <a href="/dbget-bin/www_bget?ko:K09444">K09444</a>  IRF1; interferon regulatory factor 1
D      comp142850_c1_seq3|interferon; <a href="/dbget-bin/www_bget?ko:K10153">K10153</a>  IRF2; interferon regulatory factor 2
D      comp142850_c1_seq48|interferon; <a href="/dbget-bin/www_bget?ko:K10153">K10153</a>  IRF2; interferon regulatory factor 2
D      comp142850_c1_seq49|interferon; <a href="/dbget-bin/www_bget?ko:K10153">K10153</a>  IRF2; interferon regulatory factor 2
D      comp142850_c1_seq88|interferon; <a href="/dbget-bin/www_bget?ko:K10153">K10153</a>  IRF2; interferon regulatory factor 2
D      comp143561_c1_seq16|interferon; <a href="/dbget-bin/www_bget?ko:K05411">K05411</a>  IRF3; interferon regulatory factor 3
D      comp133965_c0_seq1|interferon; <a href="/dbget-bin/www_bget?ko:K09445">K09445</a>  IRF4; interferon regulatory factor 4
D      comp133965_c0_seq10|interferon; <a href="/dbget-bin/www_bget?ko:K09445">K09445</a>  IRF4; interferon regulatory factor 4
D      comp140799_c3_seq6|interferon; <a href="/dbget-bin/www_bget?ko:K09445">K09445</a>  IRF4; interferon regulatory factor 4
D      comp140799_c3_seq13|interferon; <a href="/dbget-bin/www_bget?ko:K09445">K09445</a>  IRF4; interferon regulatory factor 4
D      comp140530_c3_seq1|interferon; <a href="/dbget-bin/www_bget?ko:K09446">K09446</a>  IRF5; interferon regulatory factor 5
D      comp140530_c3_seq2|interferon; <a href="/dbget-bin/www_bget?ko:K09446">K09446</a>  IRF5; interferon regulatory factor 5
D      comp140530_c3_seq3|interferon; <a href="/dbget-bin/www_bget?ko:K09446">K09446</a>  IRF5; interferon regulatory factor 5
D      comp140530_c3_seq4|interferon; <a href="/dbget-bin/www_bget?ko:K09446">K09446</a>  IRF5; interferon regulatory factor 5
D      comp140530_c3_seq5|interferon; <a href="/dbget-bin/www_bget?ko:K09446">K09446</a>  IRF5; interferon regulatory factor 5
D      comp140530_c3_seq7|interferon; <a href="/dbget-bin/www_bget?ko:K09446">K09446</a>  IRF5; interferon regulatory factor 5
D      comp140530_c3_seq8|interferon; <a href="/dbget-bin/www_bget?ko:K09446">K09446</a>  IRF5; interferon regulatory factor 5
D      comp140530_c3_seq12|interferon; <a href="/dbget-bin/www_bget?ko:K09446">K09446</a>  IRF5; interferon regulatory factor 5
D      comp140530_c3_seq13|interferon; <a href="/dbget-bin/www_bget?ko:K09446">K09446</a>  IRF5; interferon regulatory factor 5
D      comp140530_c3_seq14|interferon; <a href="/dbget-bin/www_bget?ko:K09446">K09446</a>  IRF5; interferon regulatory factor 5
D      comp140530_c3_seq15|interferon; <a href="/dbget-bin/www_bget?ko:K09446">K09446</a>  IRF5; interferon regulatory factor 5
D      comp58507_c0_seq1|interferon; <a href="/dbget-bin/www_bget?ko:K10154">K10154</a>  IRF6; interferon regulatory factor 6
D      comp125488_c1_seq5|interferon; <a href="/dbget-bin/www_bget?ko:K09447">K09447</a>  IRF7; interferon regulatory factor 7
D      comp125488_c1_seq6|interferon; <a href="/dbget-bin/www_bget?ko:K09447">K09447</a>  IRF7; interferon regulatory factor 7
D      comp125488_c1_seq7|interferon; <a href="/dbget-bin/www_bget?ko:K09447">K09447</a>  IRF7; interferon regulatory factor 7
D      comp125488_c1_seq8|interferon; <a href="/dbget-bin/www_bget?ko:K09447">K09447</a>  IRF7; interferon regulatory factor 7
D      comp125488_c1_seq10|interferon; <a href="/dbget-bin/www_bget?ko:K09447">K09447</a>  IRF7; interferon regulatory factor 7
D      comp140799_c3_seq24|interferon; <a href="/dbget-bin/www_bget?ko:K10155">K10155</a>  IRF8; interferon regulatory factor 8
D      comp140799_c3_seq38|interferon; <a href="/dbget-bin/www_bget?ko:K10155">K10155</a>  IRF8; interferon regulatory factor 8
D      comp135090_c0_seq3|interferon; <a href="/dbget-bin/www_bget?ko:K04693">K04693</a>  IRF9, ISGF3G, P48; interferon regulatory factor 9
C    TEA domain
D      comp144323_c1_seq5|transcriptional; <a href="/dbget-bin/www_bget?ko:K09448">K09448</a>  TEAD; transcriptional enhancer factor
D      comp144323_c1_seq16|transcriptional; <a href="/dbget-bin/www_bget?ko:K09448">K09448</a>  TEAD; transcriptional enhancer factor
D      comp144323_c1_seq20|transcriptional; <a href="/dbget-bin/www_bget?ko:K09448">K09448</a>  TEAD; transcriptional enhancer factor
D      comp144323_c1_seq26|transcriptional; <a href="/dbget-bin/www_bget?ko:K09448">K09448</a>  TEAD; transcriptional enhancer factor
D      comp144323_c1_seq27|transcriptional; <a href="/dbget-bin/www_bget?ko:K09448">K09448</a>  TEAD; transcriptional enhancer factor
D      comp144323_c1_seq28|transcriptional; <a href="/dbget-bin/www_bget?ko:K09448">K09448</a>  TEAD; transcriptional enhancer factor
B
B  <b>beta-Scaffold factors with minor groove contacts</b>
C    RHR (Rel homology region) Rel/Ankyrin
D      comp144465_c0_seq1|nuclear; <a href="/dbget-bin/www_bget?ko:K04469">K04469</a>  NFKB2; nuclear factor of kappa light polypeptide gene enhancer in B-cells 2
D      comp144465_c0_seq3|nuclear; <a href="/dbget-bin/www_bget?ko:K04469">K04469</a>  NFKB2; nuclear factor of kappa light polypeptide gene enhancer in B-cells 2
D      comp144465_c0_seq7|nuclear; <a href="/dbget-bin/www_bget?ko:K04469">K04469</a>  NFKB2; nuclear factor of kappa light polypeptide gene enhancer in B-cells 2
D      comp144465_c0_seq9|nuclear; <a href="/dbget-bin/www_bget?ko:K04469">K04469</a>  NFKB2; nuclear factor of kappa light polypeptide gene enhancer in B-cells 2
D      comp144465_c0_seq10|nuclear; <a href="/dbget-bin/www_bget?ko:K04469">K04469</a>  NFKB2; nuclear factor of kappa light polypeptide gene enhancer in B-cells 2
D      comp144465_c0_seq11; <a href="/dbget-bin/www_bget?ko:K04469">K04469</a>  NFKB2; nuclear factor of kappa light polypeptide gene enhancer in B-cells 2
D      comp144465_c0_seq13|nuclear; <a href="/dbget-bin/www_bget?ko:K04469">K04469</a>  NFKB2; nuclear factor of kappa light polypeptide gene enhancer in B-cells 2
D      comp144465_c0_seq15; <a href="/dbget-bin/www_bget?ko:K04469">K04469</a>  NFKB2; nuclear factor of kappa light polypeptide gene enhancer in B-cells 2
D      comp144465_c0_seq16; <a href="/dbget-bin/www_bget?ko:K04469">K04469</a>  NFKB2; nuclear factor of kappa light polypeptide gene enhancer in B-cells 2
D      comp144465_c0_seq17|triple; <a href="/dbget-bin/www_bget?ko:K04469">K04469</a>  NFKB2; nuclear factor of kappa light polypeptide gene enhancer in B-cells 2
D      comp144465_c0_seq21|triple; <a href="/dbget-bin/www_bget?ko:K04469">K04469</a>  NFKB2; nuclear factor of kappa light polypeptide gene enhancer in B-cells 2
D      comp144465_c0_seq26|nuclear; <a href="/dbget-bin/www_bget?ko:K04469">K04469</a>  NFKB2; nuclear factor of kappa light polypeptide gene enhancer in B-cells 2
D      comp144465_c0_seq28|nuclear; <a href="/dbget-bin/www_bget?ko:K04469">K04469</a>  NFKB2; nuclear factor of kappa light polypeptide gene enhancer in B-cells 2
D      comp144465_c0_seq29|nuclear; <a href="/dbget-bin/www_bget?ko:K04469">K04469</a>  NFKB2; nuclear factor of kappa light polypeptide gene enhancer in B-cells 2
D      comp144465_c0_seq30|nuclear; <a href="/dbget-bin/www_bget?ko:K04469">K04469</a>  NFKB2; nuclear factor of kappa light polypeptide gene enhancer in B-cells 2
D      comp144465_c0_seq35|triple; <a href="/dbget-bin/www_bget?ko:K04469">K04469</a>  NFKB2; nuclear factor of kappa light polypeptide gene enhancer in B-cells 2
D      comp144465_c0_seq41|nuclear; <a href="/dbget-bin/www_bget?ko:K04469">K04469</a>  NFKB2; nuclear factor of kappa light polypeptide gene enhancer in B-cells 2
D      comp144465_c0_seq45|nuclear; <a href="/dbget-bin/www_bget?ko:K04469">K04469</a>  NFKB2; nuclear factor of kappa light polypeptide gene enhancer in B-cells 2
D      comp144465_c0_seq48; <a href="/dbget-bin/www_bget?ko:K04469">K04469</a>  NFKB2; nuclear factor of kappa light polypeptide gene enhancer in B-cells 2
D      comp144465_c0_seq51|nuclear; <a href="/dbget-bin/www_bget?ko:K04469">K04469</a>  NFKB2; nuclear factor of kappa light polypeptide gene enhancer in B-cells 2
D      comp144465_c0_seq55|triple; <a href="/dbget-bin/www_bget?ko:K04469">K04469</a>  NFKB2; nuclear factor of kappa light polypeptide gene enhancer in B-cells 2
D      comp144465_c0_seq56|nuclear; <a href="/dbget-bin/www_bget?ko:K04469">K04469</a>  NFKB2; nuclear factor of kappa light polypeptide gene enhancer in B-cells 2
D      comp144465_c0_seq58|nuclear; <a href="/dbget-bin/www_bget?ko:K04469">K04469</a>  NFKB2; nuclear factor of kappa light polypeptide gene enhancer in B-cells 2
D      comp144465_c0_seq59|nuclear; <a href="/dbget-bin/www_bget?ko:K04469">K04469</a>  NFKB2; nuclear factor of kappa light polypeptide gene enhancer in B-cells 2
D      comp144465_c0_seq62; <a href="/dbget-bin/www_bget?ko:K04469">K04469</a>  NFKB2; nuclear factor of kappa light polypeptide gene enhancer in B-cells 2
D      comp144465_c0_seq63|nuclear; <a href="/dbget-bin/www_bget?ko:K04469">K04469</a>  NFKB2; nuclear factor of kappa light polypeptide gene enhancer in B-cells 2
D      comp144465_c0_seq65|nuclear; <a href="/dbget-bin/www_bget?ko:K04469">K04469</a>  NFKB2; nuclear factor of kappa light polypeptide gene enhancer in B-cells 2
D      comp144465_c0_seq70; <a href="/dbget-bin/www_bget?ko:K04469">K04469</a>  NFKB2; nuclear factor of kappa light polypeptide gene enhancer in B-cells 2
D      comp144465_c0_seq76|triple; <a href="/dbget-bin/www_bget?ko:K04469">K04469</a>  NFKB2; nuclear factor of kappa light polypeptide gene enhancer in B-cells 2
D      comp144465_c0_seq78|nuclear; <a href="/dbget-bin/www_bget?ko:K04469">K04469</a>  NFKB2; nuclear factor of kappa light polypeptide gene enhancer in B-cells 2
D      comp144465_c0_seq79|nuclear; <a href="/dbget-bin/www_bget?ko:K04469">K04469</a>  NFKB2; nuclear factor of kappa light polypeptide gene enhancer in B-cells 2
D      comp144465_c0_seq81|nuclear; <a href="/dbget-bin/www_bget?ko:K04469">K04469</a>  NFKB2; nuclear factor of kappa light polypeptide gene enhancer in B-cells 2
D      comp144465_c0_seq83; <a href="/dbget-bin/www_bget?ko:K04469">K04469</a>  NFKB2; nuclear factor of kappa light polypeptide gene enhancer in B-cells 2
D      comp144465_c0_seq84|nuclear; <a href="/dbget-bin/www_bget?ko:K04469">K04469</a>  NFKB2; nuclear factor of kappa light polypeptide gene enhancer in B-cells 2
D      comp144465_c0_seq86|nuclear; <a href="/dbget-bin/www_bget?ko:K04469">K04469</a>  NFKB2; nuclear factor of kappa light polypeptide gene enhancer in B-cells 2
D      comp144465_c0_seq87|nuclear; <a href="/dbget-bin/www_bget?ko:K04469">K04469</a>  NFKB2; nuclear factor of kappa light polypeptide gene enhancer in B-cells 2
D      comp144465_c0_seq88|nuclear; <a href="/dbget-bin/www_bget?ko:K04469">K04469</a>  NFKB2; nuclear factor of kappa light polypeptide gene enhancer in B-cells 2
D      comp144465_c0_seq89|nuclear; <a href="/dbget-bin/www_bget?ko:K04469">K04469</a>  NFKB2; nuclear factor of kappa light polypeptide gene enhancer in B-cells 2
D      comp144465_c0_seq90|triple; <a href="/dbget-bin/www_bget?ko:K04469">K04469</a>  NFKB2; nuclear factor of kappa light polypeptide gene enhancer in B-cells 2
D      comp144465_c0_seq91|nuclear; <a href="/dbget-bin/www_bget?ko:K04469">K04469</a>  NFKB2; nuclear factor of kappa light polypeptide gene enhancer in B-cells 2
D      comp144465_c0_seq94|triple; <a href="/dbget-bin/www_bget?ko:K04469">K04469</a>  NFKB2; nuclear factor of kappa light polypeptide gene enhancer in B-cells 2
D      comp144465_c0_seq95; <a href="/dbget-bin/www_bget?ko:K04469">K04469</a>  NFKB2; nuclear factor of kappa light polypeptide gene enhancer in B-cells 2
D      comp144465_c0_seq97|nuclear; <a href="/dbget-bin/www_bget?ko:K04469">K04469</a>  NFKB2; nuclear factor of kappa light polypeptide gene enhancer in B-cells 2
D      comp144465_c0_seq98|nuclear; <a href="/dbget-bin/www_bget?ko:K04469">K04469</a>  NFKB2; nuclear factor of kappa light polypeptide gene enhancer in B-cells 2
D      comp144465_c0_seq99; <a href="/dbget-bin/www_bget?ko:K04469">K04469</a>  NFKB2; nuclear factor of kappa light polypeptide gene enhancer in B-cells 2
D      comp144465_c0_seq102|triple; <a href="/dbget-bin/www_bget?ko:K04469">K04469</a>  NFKB2; nuclear factor of kappa light polypeptide gene enhancer in B-cells 2
D      comp144465_c0_seq103|nuclear; <a href="/dbget-bin/www_bget?ko:K04469">K04469</a>  NFKB2; nuclear factor of kappa light polypeptide gene enhancer in B-cells 2
D      comp144465_c0_seq107|triple; <a href="/dbget-bin/www_bget?ko:K04469">K04469</a>  NFKB2; nuclear factor of kappa light polypeptide gene enhancer in B-cells 2
D      comp144465_c0_seq110|triple; <a href="/dbget-bin/www_bget?ko:K04469">K04469</a>  NFKB2; nuclear factor of kappa light polypeptide gene enhancer in B-cells 2
D      comp144465_c0_seq112|nuclear; <a href="/dbget-bin/www_bget?ko:K04469">K04469</a>  NFKB2; nuclear factor of kappa light polypeptide gene enhancer in B-cells 2
D      comp144465_c0_seq115|nuclear; <a href="/dbget-bin/www_bget?ko:K04469">K04469</a>  NFKB2; nuclear factor of kappa light polypeptide gene enhancer in B-cells 2
D      comp144465_c0_seq117|nuclear; <a href="/dbget-bin/www_bget?ko:K04469">K04469</a>  NFKB2; nuclear factor of kappa light polypeptide gene enhancer in B-cells 2
D      comp144465_c0_seq118; <a href="/dbget-bin/www_bget?ko:K04469">K04469</a>  NFKB2; nuclear factor of kappa light polypeptide gene enhancer in B-cells 2
D      comp144465_c0_seq120|nuclear; <a href="/dbget-bin/www_bget?ko:K04469">K04469</a>  NFKB2; nuclear factor of kappa light polypeptide gene enhancer in B-cells 2
D      comp144465_c0_seq121|nuclear; <a href="/dbget-bin/www_bget?ko:K04469">K04469</a>  NFKB2; nuclear factor of kappa light polypeptide gene enhancer in B-cells 2
D      comp144465_c0_seq122|triple; <a href="/dbget-bin/www_bget?ko:K04469">K04469</a>  NFKB2; nuclear factor of kappa light polypeptide gene enhancer in B-cells 2
D      comp144465_c0_seq125; <a href="/dbget-bin/www_bget?ko:K04469">K04469</a>  NFKB2; nuclear factor of kappa light polypeptide gene enhancer in B-cells 2
D      comp144465_c0_seq126|triple; <a href="/dbget-bin/www_bget?ko:K04469">K04469</a>  NFKB2; nuclear factor of kappa light polypeptide gene enhancer in B-cells 2
D      comp144465_c0_seq130; <a href="/dbget-bin/www_bget?ko:K04469">K04469</a>  NFKB2; nuclear factor of kappa light polypeptide gene enhancer in B-cells 2
D      comp144465_c0_seq131|nuclear; <a href="/dbget-bin/www_bget?ko:K04469">K04469</a>  NFKB2; nuclear factor of kappa light polypeptide gene enhancer in B-cells 2
D      comp144465_c0_seq135|nuclear; <a href="/dbget-bin/www_bget?ko:K04469">K04469</a>  NFKB2; nuclear factor of kappa light polypeptide gene enhancer in B-cells 2
D      comp144465_c0_seq137|nuclear; <a href="/dbget-bin/www_bget?ko:K04469">K04469</a>  NFKB2; nuclear factor of kappa light polypeptide gene enhancer in B-cells 2
D      comp135016_c0_seq1|transcription; <a href="/dbget-bin/www_bget?ko:K04735">K04735</a>  RELA; transcription factor p65
D      comp143808_c1_seq9|transcription; <a href="/dbget-bin/www_bget?ko:K09253">K09253</a>  RELB; transcription factor RelB
D      comp143808_c1_seq10|transcription; <a href="/dbget-bin/www_bget?ko:K09253">K09253</a>  RELB; transcription factor RelB
D      comp143808_c1_seq15|transcription; <a href="/dbget-bin/www_bget?ko:K09253">K09253</a>  RELB; transcription factor RelB
D      comp143808_c1_seq20|transcription; <a href="/dbget-bin/www_bget?ko:K09253">K09253</a>  RELB; transcription factor RelB
D      comp143808_c1_seq23|transcription; <a href="/dbget-bin/www_bget?ko:K09253">K09253</a>  RELB; transcription factor RelB
D      comp143808_c1_seq29|transcription; <a href="/dbget-bin/www_bget?ko:K09253">K09253</a>  RELB; transcription factor RelB
D      comp143808_c1_seq31|transcription; <a href="/dbget-bin/www_bget?ko:K09253">K09253</a>  RELB; transcription factor RelB
D      comp143808_c1_seq35|transcription; <a href="/dbget-bin/www_bget?ko:K09253">K09253</a>  RELB; transcription factor RelB
D      comp143808_c1_seq37|transcription; <a href="/dbget-bin/www_bget?ko:K09253">K09253</a>  RELB; transcription factor RelB
D      comp143808_c1_seq40|transcription; <a href="/dbget-bin/www_bget?ko:K09253">K09253</a>  RELB; transcription factor RelB
D      comp143808_c1_seq42|transcription; <a href="/dbget-bin/www_bget?ko:K09253">K09253</a>  RELB; transcription factor RelB
D      comp143808_c1_seq45|transcription; <a href="/dbget-bin/www_bget?ko:K09253">K09253</a>  RELB; transcription factor RelB
D      comp143808_c1_seq50|transcription; <a href="/dbget-bin/www_bget?ko:K09253">K09253</a>  RELB; transcription factor RelB
D      comp143808_c1_seq51|transcription; <a href="/dbget-bin/www_bget?ko:K09253">K09253</a>  RELB; transcription factor RelB
D      comp140447_c2_seq4|proto-oncogene; <a href="/dbget-bin/www_bget?ko:K09254">K09254</a>  REL; c-Rel proto-oncogene protein
D      comp140447_c2_seq18|v-rel; <a href="/dbget-bin/www_bget?ko:K09254">K09254</a>  REL; c-Rel proto-oncogene protein
D      comp140447_c2_seq56|v-rel; <a href="/dbget-bin/www_bget?ko:K09254">K09254</a>  REL; c-Rel proto-oncogene protein
D      comp140447_c2_seq68|proto-oncogene; <a href="/dbget-bin/www_bget?ko:K09254">K09254</a>  REL; c-Rel proto-oncogene protein
C    RHR (Rel homology region) Ankyrin only
D      comp134122_c0_seq1|nf-kappa-b; <a href="/dbget-bin/www_bget?ko:K04734">K04734</a>  NFKBIA; NF-kappa-B inhibitor alpha
D      comp134122_c0_seq6|nf-kappa-b; <a href="/dbget-bin/www_bget?ko:K04734">K04734</a>  NFKBIA; NF-kappa-B inhibitor alpha
D      comp139652_c0_seq8|nf-kappa-b; <a href="/dbget-bin/www_bget?ko:K04734">K04734</a>  NFKBIA; NF-kappa-B inhibitor alpha
D      comp139652_c0_seq15|nf-kappa-b; <a href="/dbget-bin/www_bget?ko:K04734">K04734</a>  NFKBIA; NF-kappa-B inhibitor alpha
D      comp131565_c0_seq1|nf-kappa-b; <a href="/dbget-bin/www_bget?ko:K14214">K14214</a>  NFKBID; NF-kappa-B inhibitor delta
D      comp138653_c0_seq2|nf-kappa-b; <a href="/dbget-bin/www_bget?ko:K05872">K05872</a>  NFKBIE; NF-kappa-B inhibitor epsilon
D      comp129142_c0_seq4|nf-kappa-b; <a href="/dbget-bin/www_bget?ko:K14242">K14242</a>  NFKBIZ; NF-kappa-B inhibitor zeta
D      comp129142_c0_seq5|nf-kappa-b; <a href="/dbget-bin/www_bget?ko:K14242">K14242</a>  NFKBIZ; NF-kappa-B inhibitor zeta
D      comp129142_c0_seq8|nf-kappa-b; <a href="/dbget-bin/www_bget?ko:K14242">K14242</a>  NFKBIZ; NF-kappa-B inhibitor zeta
D      comp129142_c0_seq12|nf-kappa-b; <a href="/dbget-bin/www_bget?ko:K14242">K14242</a>  NFKBIZ; NF-kappa-B inhibitor zeta
D      comp138068_c0_seq5|nuclear; <a href="/dbget-bin/www_bget?ko:K09256">K09256</a>  NFKBIL1; NF-kappa-B inhibitor-like protein 1
D      comp141945_c0_seq14|tonsoku-like; <a href="/dbget-bin/www_bget?ko:K09257">K09257</a>  NFKBIL2; NF-kappa-B inhibitor-like protein 2
D      comp141945_c0_seq22|tonsoku-like; <a href="/dbget-bin/www_bget?ko:K09257">K09257</a>  NFKBIL2; NF-kappa-B inhibitor-like protein 2
D      comp141945_c0_seq34|tonsoku-like; <a href="/dbget-bin/www_bget?ko:K09257">K09257</a>  NFKBIL2; NF-kappa-B inhibitor-like protein 2
D      comp141945_c0_seq36|tonsoku-like; <a href="/dbget-bin/www_bget?ko:K09257">K09257</a>  NFKBIL2; NF-kappa-B inhibitor-like protein 2
D      comp141945_c0_seq48|tonsoku-like; <a href="/dbget-bin/www_bget?ko:K09257">K09257</a>  NFKBIL2; NF-kappa-B inhibitor-like protein 2
D      comp138263_c0_seq1|b-cell; <a href="/dbget-bin/www_bget?ko:K09258">K09258</a>  BCL3; B-cell CLL/lymphoma protein 3
D      comp138263_c0_seq5|b-cell; <a href="/dbget-bin/www_bget?ko:K09258">K09258</a>  BCL3; B-cell CLL/lymphoma protein 3
D      comp138263_c0_seq6|b-cell; <a href="/dbget-bin/www_bget?ko:K09258">K09258</a>  BCL3; B-cell CLL/lymphoma protein 3
D      comp121533_c0_seq2|ga-binding; <a href="/dbget-bin/www_bget?ko:K09454">K09454</a>  GABPB; GA-binding protein transcription factor, beta
C    RHR (Rel homology region) NF-AT
D      comp136634_c4_seq3|nuclear; <a href="/dbget-bin/www_bget?ko:K04446">K04446</a>  NFATC, NFAT; nuclear factor of activated T-cells, cytoplasmic
D      comp136634_c4_seq5|nuclear; <a href="/dbget-bin/www_bget?ko:K04446">K04446</a>  NFATC, NFAT; nuclear factor of activated T-cells, cytoplasmic
D      comp137975_c1_seq1|nuclear; <a href="/dbget-bin/www_bget?ko:K04446">K04446</a>  NFATC, NFAT; nuclear factor of activated T-cells, cytoplasmic
D      comp139386_c1_seq2|nuclear; <a href="/dbget-bin/www_bget?ko:K04446">K04446</a>  NFATC, NFAT; nuclear factor of activated T-cells, cytoplasmic
D      comp139386_c1_seq10|nuclear; <a href="/dbget-bin/www_bget?ko:K04446">K04446</a>  NFATC, NFAT; nuclear factor of activated T-cells, cytoplasmic
D      comp139386_c1_seq31|nuclear; <a href="/dbget-bin/www_bget?ko:K04446">K04446</a>  NFATC, NFAT; nuclear factor of activated T-cells, cytoplasmic
D      comp139386_c1_seq40|nuclear; <a href="/dbget-bin/www_bget?ko:K04446">K04446</a>  NFATC, NFAT; nuclear factor of activated T-cells, cytoplasmic
D      comp140342_c0_seq2|nuclear; <a href="/dbget-bin/www_bget?ko:K04446">K04446</a>  NFATC, NFAT; nuclear factor of activated T-cells, cytoplasmic
D      comp140342_c0_seq4|nuclear; <a href="/dbget-bin/www_bget?ko:K04446">K04446</a>  NFATC, NFAT; nuclear factor of activated T-cells, cytoplasmic
D      comp140342_c0_seq5|nuclear; <a href="/dbget-bin/www_bget?ko:K04446">K04446</a>  NFATC, NFAT; nuclear factor of activated T-cells, cytoplasmic
D      comp140342_c0_seq6|nuclear; <a href="/dbget-bin/www_bget?ko:K04446">K04446</a>  NFATC, NFAT; nuclear factor of activated T-cells, cytoplasmic
D      comp140342_c0_seq7|nuclear; <a href="/dbget-bin/www_bget?ko:K04446">K04446</a>  NFATC, NFAT; nuclear factor of activated T-cells, cytoplasmic
D      comp140342_c0_seq9|nuclear; <a href="/dbget-bin/www_bget?ko:K04446">K04446</a>  NFATC, NFAT; nuclear factor of activated T-cells, cytoplasmic
D      comp140342_c0_seq12|nuclear; <a href="/dbget-bin/www_bget?ko:K04446">K04446</a>  NFATC, NFAT; nuclear factor of activated T-cells, cytoplasmic
D      comp140342_c0_seq13|nuclear; <a href="/dbget-bin/www_bget?ko:K04446">K04446</a>  NFATC, NFAT; nuclear factor of activated T-cells, cytoplasmic
D      comp140342_c0_seq17|nuclear; <a href="/dbget-bin/www_bget?ko:K04446">K04446</a>  NFATC, NFAT; nuclear factor of activated T-cells, cytoplasmic
D      comp140342_c0_seq18|nuclear; <a href="/dbget-bin/www_bget?ko:K04446">K04446</a>  NFATC, NFAT; nuclear factor of activated T-cells, cytoplasmic
D      comp140342_c0_seq19|nuclear; <a href="/dbget-bin/www_bget?ko:K04446">K04446</a>  NFATC, NFAT; nuclear factor of activated T-cells, cytoplasmic
D      comp140342_c0_seq20|nuclear; <a href="/dbget-bin/www_bget?ko:K04446">K04446</a>  NFATC, NFAT; nuclear factor of activated T-cells, cytoplasmic
D      comp140342_c0_seq23|nuclear; <a href="/dbget-bin/www_bget?ko:K04446">K04446</a>  NFATC, NFAT; nuclear factor of activated T-cells, cytoplasmic
D      comp140342_c0_seq25|nuclear; <a href="/dbget-bin/www_bget?ko:K04446">K04446</a>  NFATC, NFAT; nuclear factor of activated T-cells, cytoplasmic
D      comp140342_c0_seq27|nuclear; <a href="/dbget-bin/www_bget?ko:K04446">K04446</a>  NFATC, NFAT; nuclear factor of activated T-cells, cytoplasmic
D      comp140342_c0_seq30|nuclear; <a href="/dbget-bin/www_bget?ko:K04446">K04446</a>  NFATC, NFAT; nuclear factor of activated T-cells, cytoplasmic
D      comp140342_c0_seq35|nuclear; <a href="/dbget-bin/www_bget?ko:K04446">K04446</a>  NFATC, NFAT; nuclear factor of activated T-cells, cytoplasmic
D      comp140342_c0_seq36|nuclear; <a href="/dbget-bin/www_bget?ko:K04446">K04446</a>  NFATC, NFAT; nuclear factor of activated T-cells, cytoplasmic
D      comp140342_c0_seq39|nuclear; <a href="/dbget-bin/www_bget?ko:K04446">K04446</a>  NFATC, NFAT; nuclear factor of activated T-cells, cytoplasmic
D      comp140342_c0_seq40|nuclear; <a href="/dbget-bin/www_bget?ko:K04446">K04446</a>  NFATC, NFAT; nuclear factor of activated T-cells, cytoplasmic
D      comp142597_c1_seq1|nuclear; <a href="/dbget-bin/www_bget?ko:K04446">K04446</a>  NFATC, NFAT; nuclear factor of activated T-cells, cytoplasmic
D      comp142597_c1_seq3|nuclear; <a href="/dbget-bin/www_bget?ko:K04446">K04446</a>  NFATC, NFAT; nuclear factor of activated T-cells, cytoplasmic
D      comp142597_c1_seq4|nuclear; <a href="/dbget-bin/www_bget?ko:K04446">K04446</a>  NFATC, NFAT; nuclear factor of activated T-cells, cytoplasmic
D      comp142597_c1_seq8|nuclear; <a href="/dbget-bin/www_bget?ko:K04446">K04446</a>  NFATC, NFAT; nuclear factor of activated T-cells, cytoplasmic
D      comp142597_c1_seq9|nuclear; <a href="/dbget-bin/www_bget?ko:K04446">K04446</a>  NFATC, NFAT; nuclear factor of activated T-cells, cytoplasmic
D      comp142597_c1_seq11|nuclear; <a href="/dbget-bin/www_bget?ko:K04446">K04446</a>  NFATC, NFAT; nuclear factor of activated T-cells, cytoplasmic
D      comp142597_c1_seq14|nuclear; <a href="/dbget-bin/www_bget?ko:K04446">K04446</a>  NFATC, NFAT; nuclear factor of activated T-cells, cytoplasmic
D      comp142597_c1_seq16|nuclear; <a href="/dbget-bin/www_bget?ko:K04446">K04446</a>  NFATC, NFAT; nuclear factor of activated T-cells, cytoplasmic
D      comp142597_c1_seq17|nuclear; <a href="/dbget-bin/www_bget?ko:K04446">K04446</a>  NFATC, NFAT; nuclear factor of activated T-cells, cytoplasmic
D      comp142597_c1_seq19|nuclear; <a href="/dbget-bin/www_bget?ko:K04446">K04446</a>  NFATC, NFAT; nuclear factor of activated T-cells, cytoplasmic
D      comp142597_c1_seq20|nuclear; <a href="/dbget-bin/www_bget?ko:K04446">K04446</a>  NFATC, NFAT; nuclear factor of activated T-cells, cytoplasmic
D      comp142597_c1_seq21|nuclear; <a href="/dbget-bin/www_bget?ko:K04446">K04446</a>  NFATC, NFAT; nuclear factor of activated T-cells, cytoplasmic
D      comp142597_c1_seq22|nuclear; <a href="/dbget-bin/www_bget?ko:K04446">K04446</a>  NFATC, NFAT; nuclear factor of activated T-cells, cytoplasmic
D      comp142597_c1_seq24|nuclear; <a href="/dbget-bin/www_bget?ko:K04446">K04446</a>  NFATC, NFAT; nuclear factor of activated T-cells, cytoplasmic
D      comp142597_c1_seq26|nuclear; <a href="/dbget-bin/www_bget?ko:K04446">K04446</a>  NFATC, NFAT; nuclear factor of activated T-cells, cytoplasmic
D      comp142597_c1_seq27|nuclear; <a href="/dbget-bin/www_bget?ko:K04446">K04446</a>  NFATC, NFAT; nuclear factor of activated T-cells, cytoplasmic
D      comp142597_c1_seq28|nuclear; <a href="/dbget-bin/www_bget?ko:K04446">K04446</a>  NFATC, NFAT; nuclear factor of activated T-cells, cytoplasmic
D      comp142597_c1_seq29|nuclear; <a href="/dbget-bin/www_bget?ko:K04446">K04446</a>  NFATC, NFAT; nuclear factor of activated T-cells, cytoplasmic
D      comp142597_c1_seq30|nuclear; <a href="/dbget-bin/www_bget?ko:K04446">K04446</a>  NFATC, NFAT; nuclear factor of activated T-cells, cytoplasmic
D      comp142597_c1_seq31|nuclear; <a href="/dbget-bin/www_bget?ko:K04446">K04446</a>  NFATC, NFAT; nuclear factor of activated T-cells, cytoplasmic
D      comp142597_c1_seq32|nuclear; <a href="/dbget-bin/www_bget?ko:K04446">K04446</a>  NFATC, NFAT; nuclear factor of activated T-cells, cytoplasmic
D      comp142597_c1_seq34|nuclear; <a href="/dbget-bin/www_bget?ko:K04446">K04446</a>  NFATC, NFAT; nuclear factor of activated T-cells, cytoplasmic
D      comp142597_c1_seq35|nuclear; <a href="/dbget-bin/www_bget?ko:K04446">K04446</a>  NFATC, NFAT; nuclear factor of activated T-cells, cytoplasmic
D      comp142597_c1_seq36|nuclear; <a href="/dbget-bin/www_bget?ko:K04446">K04446</a>  NFATC, NFAT; nuclear factor of activated T-cells, cytoplasmic
D      comp142597_c1_seq40|nuclear; <a href="/dbget-bin/www_bget?ko:K04446">K04446</a>  NFATC, NFAT; nuclear factor of activated T-cells, cytoplasmic
D      comp142597_c1_seq41|nuclear; <a href="/dbget-bin/www_bget?ko:K04446">K04446</a>  NFATC, NFAT; nuclear factor of activated T-cells, cytoplasmic
D      comp142597_c1_seq42|nuclear; <a href="/dbget-bin/www_bget?ko:K04446">K04446</a>  NFATC, NFAT; nuclear factor of activated T-cells, cytoplasmic
D      comp142597_c1_seq45|nuclear; <a href="/dbget-bin/www_bget?ko:K04446">K04446</a>  NFATC, NFAT; nuclear factor of activated T-cells, cytoplasmic
D      comp142597_c1_seq46|nuclear; <a href="/dbget-bin/www_bget?ko:K04446">K04446</a>  NFATC, NFAT; nuclear factor of activated T-cells, cytoplasmic
D      comp142597_c1_seq47|nuclear; <a href="/dbget-bin/www_bget?ko:K04446">K04446</a>  NFATC, NFAT; nuclear factor of activated T-cells, cytoplasmic
D      comp142597_c1_seq48|nuclear; <a href="/dbget-bin/www_bget?ko:K04446">K04446</a>  NFATC, NFAT; nuclear factor of activated T-cells, cytoplasmic
D      comp142597_c1_seq49|nuclear; <a href="/dbget-bin/www_bget?ko:K04446">K04446</a>  NFATC, NFAT; nuclear factor of activated T-cells, cytoplasmic
D      comp142597_c1_seq50|nuclear; <a href="/dbget-bin/www_bget?ko:K04446">K04446</a>  NFATC, NFAT; nuclear factor of activated T-cells, cytoplasmic
D      comp142597_c1_seq51|nuclear; <a href="/dbget-bin/www_bget?ko:K04446">K04446</a>  NFATC, NFAT; nuclear factor of activated T-cells, cytoplasmic
D      comp142597_c1_seq53|nuclear; <a href="/dbget-bin/www_bget?ko:K04446">K04446</a>  NFATC, NFAT; nuclear factor of activated T-cells, cytoplasmic
D      comp142597_c1_seq54|nuclear; <a href="/dbget-bin/www_bget?ko:K04446">K04446</a>  NFATC, NFAT; nuclear factor of activated T-cells, cytoplasmic
D      comp142597_c1_seq55|nuclear; <a href="/dbget-bin/www_bget?ko:K04446">K04446</a>  NFATC, NFAT; nuclear factor of activated T-cells, cytoplasmic
D      comp142597_c1_seq56|nuclear; <a href="/dbget-bin/www_bget?ko:K04446">K04446</a>  NFATC, NFAT; nuclear factor of activated T-cells, cytoplasmic
D      comp142597_c1_seq57|nuclear; <a href="/dbget-bin/www_bget?ko:K04446">K04446</a>  NFATC, NFAT; nuclear factor of activated T-cells, cytoplasmic
D      comp142597_c1_seq58|nuclear; <a href="/dbget-bin/www_bget?ko:K04446">K04446</a>  NFATC, NFAT; nuclear factor of activated T-cells, cytoplasmic
D      comp142597_c1_seq59|nuclear; <a href="/dbget-bin/www_bget?ko:K04446">K04446</a>  NFATC, NFAT; nuclear factor of activated T-cells, cytoplasmic
D      comp142597_c1_seq60|nuclear; <a href="/dbget-bin/www_bget?ko:K04446">K04446</a>  NFATC, NFAT; nuclear factor of activated T-cells, cytoplasmic
D      comp142597_c1_seq62|nuclear; <a href="/dbget-bin/www_bget?ko:K04446">K04446</a>  NFATC, NFAT; nuclear factor of activated T-cells, cytoplasmic
D      comp142597_c1_seq63|nuclear; <a href="/dbget-bin/www_bget?ko:K04446">K04446</a>  NFATC, NFAT; nuclear factor of activated T-cells, cytoplasmic
D      comp142597_c1_seq64|nuclear; <a href="/dbget-bin/www_bget?ko:K04446">K04446</a>  NFATC, NFAT; nuclear factor of activated T-cells, cytoplasmic
D      comp142597_c1_seq65|nuclear; <a href="/dbget-bin/www_bget?ko:K04446">K04446</a>  NFATC, NFAT; nuclear factor of activated T-cells, cytoplasmic
D      comp142597_c1_seq66|nuclear; <a href="/dbget-bin/www_bget?ko:K04446">K04446</a>  NFATC, NFAT; nuclear factor of activated T-cells, cytoplasmic
D      comp143868_c1_seq8|nuclear; <a href="/dbget-bin/www_bget?ko:K04446">K04446</a>  NFATC, NFAT; nuclear factor of activated T-cells, cytoplasmic
D      comp142787_c4_seq4|nuclear; <a href="/dbget-bin/www_bget?ko:K04446">K04446</a>  NFATC, NFAT; nuclear factor of activated T-cells, cytoplasmic
D      comp142787_c4_seq5|nuclear; <a href="/dbget-bin/www_bget?ko:K04446">K04446</a>  NFATC, NFAT; nuclear factor of activated T-cells, cytoplasmic
D      comp142787_c4_seq8|nuclear; <a href="/dbget-bin/www_bget?ko:K04446">K04446</a>  NFATC, NFAT; nuclear factor of activated T-cells, cytoplasmic
C    STAT
D      comp139161_c0_seq1|signal; <a href="/dbget-bin/www_bget?ko:K11220">K11220</a>  STAT1; signal transducer and activator of transcription 1
D      comp139161_c0_seq6|signal; <a href="/dbget-bin/www_bget?ko:K11220">K11220</a>  STAT1; signal transducer and activator of transcription 1
D      comp139161_c0_seq8|signal; <a href="/dbget-bin/www_bget?ko:K11220">K11220</a>  STAT1; signal transducer and activator of transcription 1
D      comp139161_c0_seq11|signal; <a href="/dbget-bin/www_bget?ko:K11220">K11220</a>  STAT1; signal transducer and activator of transcription 1
D      comp139161_c0_seq13|signal; <a href="/dbget-bin/www_bget?ko:K11220">K11220</a>  STAT1; signal transducer and activator of transcription 1
D      comp139161_c0_seq17|signal; <a href="/dbget-bin/www_bget?ko:K11220">K11220</a>  STAT1; signal transducer and activator of transcription 1
D      comp139161_c0_seq18|signal; <a href="/dbget-bin/www_bget?ko:K11220">K11220</a>  STAT1; signal transducer and activator of transcription 1
D      comp139161_c0_seq19|signal; <a href="/dbget-bin/www_bget?ko:K11220">K11220</a>  STAT1; signal transducer and activator of transcription 1
D      comp139161_c0_seq22|signal; <a href="/dbget-bin/www_bget?ko:K11220">K11220</a>  STAT1; signal transducer and activator of transcription 1
D      comp139161_c0_seq23|signal; <a href="/dbget-bin/www_bget?ko:K11220">K11220</a>  STAT1; signal transducer and activator of transcription 1
D      comp139161_c0_seq27|signal; <a href="/dbget-bin/www_bget?ko:K11220">K11220</a>  STAT1; signal transducer and activator of transcription 1
D      comp139161_c0_seq29|signal; <a href="/dbget-bin/www_bget?ko:K11220">K11220</a>  STAT1; signal transducer and activator of transcription 1
D      comp139161_c0_seq32|signal; <a href="/dbget-bin/www_bget?ko:K11220">K11220</a>  STAT1; signal transducer and activator of transcription 1
D      comp139161_c0_seq34|signal; <a href="/dbget-bin/www_bget?ko:K11220">K11220</a>  STAT1; signal transducer and activator of transcription 1
D      comp139161_c0_seq38|signal; <a href="/dbget-bin/www_bget?ko:K11220">K11220</a>  STAT1; signal transducer and activator of transcription 1
D      comp139161_c0_seq43|signal; <a href="/dbget-bin/www_bget?ko:K11220">K11220</a>  STAT1; signal transducer and activator of transcription 1
D      comp139161_c0_seq49|signal; <a href="/dbget-bin/www_bget?ko:K11220">K11220</a>  STAT1; signal transducer and activator of transcription 1
D      comp139312_c0_seq3|signal; <a href="/dbget-bin/www_bget?ko:K11220">K11220</a>  STAT1; signal transducer and activator of transcription 1
D      comp139312_c0_seq7|signal; <a href="/dbget-bin/www_bget?ko:K11220">K11220</a>  STAT1; signal transducer and activator of transcription 1
D      comp139312_c0_seq12|signal; <a href="/dbget-bin/www_bget?ko:K11220">K11220</a>  STAT1; signal transducer and activator of transcription 1
D      comp140495_c0_seq1|signal; <a href="/dbget-bin/www_bget?ko:K11221">K11221</a>  STAT2; signal transducer and activator of transcription 2
D      comp140495_c0_seq5|signal; <a href="/dbget-bin/www_bget?ko:K11221">K11221</a>  STAT2; signal transducer and activator of transcription 2
D      comp139859_c1_seq4|signal; <a href="/dbget-bin/www_bget?ko:K04692">K04692</a>  STAT3; signal transducer and activator of transcription 3
D      comp139859_c1_seq7|signal; <a href="/dbget-bin/www_bget?ko:K04692">K04692</a>  STAT3; signal transducer and activator of transcription 3
D      comp139859_c1_seq9|signal; <a href="/dbget-bin/www_bget?ko:K04692">K04692</a>  STAT3; signal transducer and activator of transcription 3
D      comp139859_c1_seq11|signal; <a href="/dbget-bin/www_bget?ko:K04692">K04692</a>  STAT3; signal transducer and activator of transcription 3
D      comp139859_c1_seq20|signal; <a href="/dbget-bin/www_bget?ko:K04692">K04692</a>  STAT3; signal transducer and activator of transcription 3
D      comp139859_c1_seq22|signal; <a href="/dbget-bin/www_bget?ko:K04692">K04692</a>  STAT3; signal transducer and activator of transcription 3
D      comp139859_c1_seq23|signal; <a href="/dbget-bin/www_bget?ko:K04692">K04692</a>  STAT3; signal transducer and activator of transcription 3
D      comp139859_c1_seq24|signal; <a href="/dbget-bin/www_bget?ko:K04692">K04692</a>  STAT3; signal transducer and activator of transcription 3
D      comp139859_c1_seq26|signal; <a href="/dbget-bin/www_bget?ko:K04692">K04692</a>  STAT3; signal transducer and activator of transcription 3
D      comp139859_c1_seq31|signal; <a href="/dbget-bin/www_bget?ko:K04692">K04692</a>  STAT3; signal transducer and activator of transcription 3
D      comp139859_c1_seq33|signal; <a href="/dbget-bin/www_bget?ko:K04692">K04692</a>  STAT3; signal transducer and activator of transcription 3
D      comp137021_c0_seq6|signal; <a href="/dbget-bin/www_bget?ko:K11222">K11222</a>  STAT4; signal transducer and activator of transcription 4
D      comp137021_c0_seq15|signal; <a href="/dbget-bin/www_bget?ko:K11222">K11222</a>  STAT4; signal transducer and activator of transcription 4
D      comp137021_c0_seq19|signal; <a href="/dbget-bin/www_bget?ko:K11222">K11222</a>  STAT4; signal transducer and activator of transcription 4
D      comp137021_c0_seq23|signal; <a href="/dbget-bin/www_bget?ko:K11222">K11222</a>  STAT4; signal transducer and activator of transcription 4
D      comp137021_c0_seq26|signal; <a href="/dbget-bin/www_bget?ko:K11222">K11222</a>  STAT4; signal transducer and activator of transcription 4
D      comp137021_c0_seq32|signal; <a href="/dbget-bin/www_bget?ko:K11222">K11222</a>  STAT4; signal transducer and activator of transcription 4
D      comp139449_c0_seq17|signal; <a href="/dbget-bin/www_bget?ko:K11223">K11223</a>  STAT5A; signal transducer and activator of transcription 5A
D      comp139449_c0_seq3|signal; <a href="/dbget-bin/www_bget?ko:K11224">K11224</a>  STAT5B; signal transducer and activator of transcription 5B
D      comp139449_c0_seq8|signal; <a href="/dbget-bin/www_bget?ko:K11224">K11224</a>  STAT5B; signal transducer and activator of transcription 5B
D      comp139449_c0_seq13|signal; <a href="/dbget-bin/www_bget?ko:K11224">K11224</a>  STAT5B; signal transducer and activator of transcription 5B
D      comp140678_c2_seq1|signal; <a href="/dbget-bin/www_bget?ko:K11225">K11225</a>  STAT6; signal transducer and activator of transcription 6
D      comp140678_c2_seq7|signal; <a href="/dbget-bin/www_bget?ko:K11225">K11225</a>  STAT6; signal transducer and activator of transcription 6
D      comp140678_c2_seq10|signal; <a href="/dbget-bin/www_bget?ko:K11225">K11225</a>  STAT6; signal transducer and activator of transcription 6
D      comp140678_c2_seq12|signal; <a href="/dbget-bin/www_bget?ko:K11225">K11225</a>  STAT6; signal transducer and activator of transcription 6
C    p53
D      comp130664_c0_seq1|cellular; <a href="/dbget-bin/www_bget?ko:K04451">K04451</a>  TP53, P53; tumor protein p53
D      comp130664_c0_seq3|cellular; <a href="/dbget-bin/www_bget?ko:K04451">K04451</a>  TP53, P53; tumor protein p53
D      comp144874_c5_seq4|cellular; <a href="/dbget-bin/www_bget?ko:K04451">K04451</a>  TP53, P53; tumor protein p53
D      comp144874_c5_seq5|cellular; <a href="/dbget-bin/www_bget?ko:K04451">K04451</a>  TP53, P53; tumor protein p53
D      comp144874_c5_seq10|cellular; <a href="/dbget-bin/www_bget?ko:K04451">K04451</a>  TP53, P53; tumor protein p53
D      comp144874_c5_seq11|cellular; <a href="/dbget-bin/www_bget?ko:K04451">K04451</a>  TP53, P53; tumor protein p53
D      comp144874_c5_seq13|cellular; <a href="/dbget-bin/www_bget?ko:K04451">K04451</a>  TP53, P53; tumor protein p53
D      comp144874_c5_seq15|cellular; <a href="/dbget-bin/www_bget?ko:K04451">K04451</a>  TP53, P53; tumor protein p53
D      comp136919_c0_seq1|tumor; <a href="/dbget-bin/www_bget?ko:K10149">K10149</a>  TP63; tumor protein p63
D      comp136919_c0_seq4|tumor; <a href="/dbget-bin/www_bget?ko:K10149">K10149</a>  TP63; tumor protein p63
D      comp136919_c0_seq6|tumor; <a href="/dbget-bin/www_bget?ko:K10149">K10149</a>  TP63; tumor protein p63
D      comp136919_c0_seq11|tumor; <a href="/dbget-bin/www_bget?ko:K10149">K10149</a>  TP63; tumor protein p63
D      comp136919_c0_seq13|tumor; <a href="/dbget-bin/www_bget?ko:K10149">K10149</a>  TP63; tumor protein p63
D      comp136919_c0_seq14|tumor; <a href="/dbget-bin/www_bget?ko:K10149">K10149</a>  TP63; tumor protein p63
D      comp136919_c0_seq16|tumor; <a href="/dbget-bin/www_bget?ko:K10149">K10149</a>  TP63; tumor protein p63
D      comp136919_c0_seq17|tumor; <a href="/dbget-bin/www_bget?ko:K10149">K10149</a>  TP63; tumor protein p63
D      comp136919_c0_seq19|tumor; <a href="/dbget-bin/www_bget?ko:K10149">K10149</a>  TP63; tumor protein p63
D      comp136919_c0_seq20|tumor; <a href="/dbget-bin/www_bget?ko:K10149">K10149</a>  TP63; tumor protein p63
D      comp136919_c0_seq21|tumor; <a href="/dbget-bin/www_bget?ko:K10149">K10149</a>  TP63; tumor protein p63
D      comp136919_c0_seq22|tumor; <a href="/dbget-bin/www_bget?ko:K10149">K10149</a>  TP63; tumor protein p63
D      comp136919_c0_seq23|tumor; <a href="/dbget-bin/www_bget?ko:K10149">K10149</a>  TP63; tumor protein p63
D      comp136919_c0_seq24|tumor; <a href="/dbget-bin/www_bget?ko:K10149">K10149</a>  TP63; tumor protein p63
D      comp136919_c0_seq26|tumor; <a href="/dbget-bin/www_bget?ko:K10149">K10149</a>  TP63; tumor protein p63
D      comp136919_c0_seq27|tumor; <a href="/dbget-bin/www_bget?ko:K10149">K10149</a>  TP63; tumor protein p63
D      comp136919_c0_seq28|tumor; <a href="/dbget-bin/www_bget?ko:K10149">K10149</a>  TP63; tumor protein p63
D      comp136919_c0_seq29|tumor; <a href="/dbget-bin/www_bget?ko:K10149">K10149</a>  TP63; tumor protein p63
C    MADS-box regulators of differentiation, MEF-2
D      comp145489_c0_seq4|myocyte-specific; <a href="/dbget-bin/www_bget?ko:K09260">K09260</a>  MEF2A; MADS-box transcription enhancer factor 2A
D      comp145489_c0_seq10|myocyte-specific; <a href="/dbget-bin/www_bget?ko:K09260">K09260</a>  MEF2A; MADS-box transcription enhancer factor 2A
D      comp145489_c0_seq18|myocyte-specific; <a href="/dbget-bin/www_bget?ko:K09260">K09260</a>  MEF2A; MADS-box transcription enhancer factor 2A
D      comp141550_c0_seq14|myocyte-specific; <a href="/dbget-bin/www_bget?ko:K04454">K04454</a>  MEF2C; MADS-box transcription enhancer factor 2C
D      comp145491_c0_seq4|myocyte; <a href="/dbget-bin/www_bget?ko:K04454">K04454</a>  MEF2C; MADS-box transcription enhancer factor 2C
D      comp145491_c0_seq5|myocyte; <a href="/dbget-bin/www_bget?ko:K04454">K04454</a>  MEF2C; MADS-box transcription enhancer factor 2C
D      comp141550_c0_seq12|myocyte-specific; <a href="/dbget-bin/www_bget?ko:K09262">K09262</a>  MEF2D; MADS-box transcription enhancer factor 2D
D      comp141550_c0_seq19|myocyte-specific; <a href="/dbget-bin/www_bget?ko:K09262">K09262</a>  MEF2D; MADS-box transcription enhancer factor 2D
C    MADS-box regulators of differentiation, Homeotic genes
C    MADS-box regulators of differentiation, Yeast regulators
C    MADS-box responders to external signals
D      comp138157_c2_seq1|serum; <a href="/dbget-bin/www_bget?ko:K04378">K04378</a>  SRF; serum response factor
D      comp138157_c2_seq2|serum; <a href="/dbget-bin/www_bget?ko:K04378">K04378</a>  SRF; serum response factor
D      comp138157_c2_seq3|serum; <a href="/dbget-bin/www_bget?ko:K04378">K04378</a>  SRF; serum response factor
D      comp138157_c2_seq4|serum; <a href="/dbget-bin/www_bget?ko:K04378">K04378</a>  SRF; serum response factor
D      comp138157_c2_seq8|serum; <a href="/dbget-bin/www_bget?ko:K04378">K04378</a>  SRF; serum response factor
D      comp138157_c2_seq11|serum; <a href="/dbget-bin/www_bget?ko:K04378">K04378</a>  SRF; serum response factor
D      comp138157_c2_seq15|serum; <a href="/dbget-bin/www_bget?ko:K04378">K04378</a>  SRF; serum response factor
D      comp139457_c2_seq11|serum; <a href="/dbget-bin/www_bget?ko:K04378">K04378</a>  SRF; serum response factor
D      comp139457_c2_seq20|serum; <a href="/dbget-bin/www_bget?ko:K04378">K04378</a>  SRF; serum response factor
C    TATA-binding proteins
D      comp133224_c0_seq1|tata; <a href="/dbget-bin/www_bget?ko:K03120">K03120</a>  TBP, tbp; transcription initiation factor TFIID TATA-box-binding protein
D      comp133224_c0_seq6|tata; <a href="/dbget-bin/www_bget?ko:K03120">K03120</a>  TBP, tbp; transcription initiation factor TFIID TATA-box-binding protein
D      comp133224_c0_seq12|tata; <a href="/dbget-bin/www_bget?ko:K03120">K03120</a>  TBP, tbp; transcription initiation factor TFIID TATA-box-binding protein
D      comp133224_c0_seq15|tata; <a href="/dbget-bin/www_bget?ko:K03120">K03120</a>  TBP, tbp; transcription initiation factor TFIID TATA-box-binding protein
D      comp138870_c0_seq12|tata-box-binding; <a href="/dbget-bin/www_bget?ko:K03120">K03120</a>  TBP, tbp; transcription initiation factor TFIID TATA-box-binding protein
D      comp138870_c0_seq15|tata-box-binding; <a href="/dbget-bin/www_bget?ko:K03120">K03120</a>  TBP, tbp; transcription initiation factor TFIID TATA-box-binding protein
D      comp138870_c0_seq20|tata-box-binding; <a href="/dbget-bin/www_bget?ko:K03120">K03120</a>  TBP, tbp; transcription initiation factor TFIID TATA-box-binding protein
C    HMG SOX
D      comp110282_c0_seq1|sox; <a href="/dbget-bin/www_bget?ko:K09266">K09266</a>  SRY; sex-determining region Y protein (SOX group A)
D      comp133769_c0_seq2|sox; <a href="/dbget-bin/www_bget?ko:K09266">K09266</a>  SRY; sex-determining region Y protein (SOX group A)
D      comp133769_c0_seq3|sox; <a href="/dbget-bin/www_bget?ko:K09266">K09266</a>  SRY; sex-determining region Y protein (SOX group A)
D      comp1248035_c0_seq1|transcription; <a href="/dbget-bin/www_bget?ko:K09267">K09267</a>  SOX1S; transcription factor SOX1/3/14/21 (SOX group B)
D      comp141483_c1_seq8|transcription; <a href="/dbget-bin/www_bget?ko:K16796">K16796</a>  SOX2; transcription factor SOX2 (SOX group B)
D      comp141483_c1_seq11|transcription; <a href="/dbget-bin/www_bget?ko:K16796">K16796</a>  SOX2; transcription factor SOX2 (SOX group B)
D      comp121390_c0_seq2|sry-box; <a href="/dbget-bin/www_bget?ko:K09268">K09268</a>  SOX4_11_12; transcription factor SOX4/11/12 (SOX group C)
D      comp121399_c0_seq1|transcription; <a href="/dbget-bin/www_bget?ko:K09268">K09268</a>  SOX4_11_12; transcription factor SOX4/11/12 (SOX group C)
D      comp128620_c0_seq1|sry; <a href="/dbget-bin/www_bget?ko:K09268">K09268</a>  SOX4_11_12; transcription factor SOX4/11/12 (SOX group C)
D      comp128620_c0_seq2|sry; <a href="/dbget-bin/www_bget?ko:K09268">K09268</a>  SOX4_11_12; transcription factor SOX4/11/12 (SOX group C)
D      comp141194_c7_seq3|transcription; <a href="/dbget-bin/www_bget?ko:K09268">K09268</a>  SOX4_11_12; transcription factor SOX4/11/12 (SOX group C)
D      comp140019_c0_seq1|hmg-box; <a href="/dbget-bin/www_bget?ko:K09268">K09268</a>  SOX4_11_12; transcription factor SOX4/11/12 (SOX group C)
D      comp144831_c0_seq4|transcription; <a href="/dbget-bin/www_bget?ko:K09269">K09269</a>  SOX5_6_13; transcription factor SOX5/6/13 (SOX group D)
D      comp144831_c0_seq6|transcription; <a href="/dbget-bin/www_bget?ko:K09269">K09269</a>  SOX5_6_13; transcription factor SOX5/6/13 (SOX group D)
D      comp144831_c0_seq14|transcription; <a href="/dbget-bin/www_bget?ko:K09269">K09269</a>  SOX5_6_13; transcription factor SOX5/6/13 (SOX group D)
D      comp144831_c0_seq18|transcription; <a href="/dbget-bin/www_bget?ko:K09269">K09269</a>  SOX5_6_13; transcription factor SOX5/6/13 (SOX group D)
D      comp144831_c0_seq22|transcription; <a href="/dbget-bin/www_bget?ko:K09269">K09269</a>  SOX5_6_13; transcription factor SOX5/6/13 (SOX group D)
D      comp144831_c0_seq23|transcription; <a href="/dbget-bin/www_bget?ko:K09269">K09269</a>  SOX5_6_13; transcription factor SOX5/6/13 (SOX group D)
D      comp144831_c0_seq24|transcription; <a href="/dbget-bin/www_bget?ko:K09269">K09269</a>  SOX5_6_13; transcription factor SOX5/6/13 (SOX group D)
D      comp144831_c0_seq25|transcription; <a href="/dbget-bin/www_bget?ko:K09269">K09269</a>  SOX5_6_13; transcription factor SOX5/6/13 (SOX group D)
D      comp144831_c0_seq29|transcription; <a href="/dbget-bin/www_bget?ko:K09269">K09269</a>  SOX5_6_13; transcription factor SOX5/6/13 (SOX group D)
D      comp144831_c0_seq32|transcription; <a href="/dbget-bin/www_bget?ko:K09269">K09269</a>  SOX5_6_13; transcription factor SOX5/6/13 (SOX group D)
D      comp144831_c0_seq34|transcription; <a href="/dbget-bin/www_bget?ko:K09269">K09269</a>  SOX5_6_13; transcription factor SOX5/6/13 (SOX group D)
D      comp144831_c0_seq35|transcription; <a href="/dbget-bin/www_bget?ko:K09269">K09269</a>  SOX5_6_13; transcription factor SOX5/6/13 (SOX group D)
D      comp144831_c0_seq39|transcription; <a href="/dbget-bin/www_bget?ko:K09269">K09269</a>  SOX5_6_13; transcription factor SOX5/6/13 (SOX group D)
D      comp144831_c0_seq45|transcription; <a href="/dbget-bin/www_bget?ko:K09269">K09269</a>  SOX5_6_13; transcription factor SOX5/6/13 (SOX group D)
D      comp144831_c0_seq53|transcription; <a href="/dbget-bin/www_bget?ko:K09269">K09269</a>  SOX5_6_13; transcription factor SOX5/6/13 (SOX group D)
D      comp141194_c7_seq5|transcription; <a href="/dbget-bin/www_bget?ko:K09270">K09270</a>  SOX7S; transcription factor SOX7/8/9/10/18 (SOX group E/F)
D      comp140274_c2_seq14|sox9; <a href="/dbget-bin/www_bget?ko:K09270">K09270</a>  SOX7S; transcription factor SOX7/8/9/10/18 (SOX group E/F)
D      comp140274_c2_seq24|sox9; <a href="/dbget-bin/www_bget?ko:K09270">K09270</a>  SOX7S; transcription factor SOX7/8/9/10/18 (SOX group E/F)
D      comp140274_c2_seq26|transcription; <a href="/dbget-bin/www_bget?ko:K09270">K09270</a>  SOX7S; transcription factor SOX7/8/9/10/18 (SOX group E/F)
D      comp140274_c2_seq40|transcription; <a href="/dbget-bin/www_bget?ko:K09270">K09270</a>  SOX7S; transcription factor SOX7/8/9/10/18 (SOX group E/F)
D      comp140384_c5_seq2|transcription; <a href="/dbget-bin/www_bget?ko:K09270">K09270</a>  SOX7S; transcription factor SOX7/8/9/10/18 (SOX group E/F)
D      comp144386_c4_seq3|transcription; <a href="/dbget-bin/www_bget?ko:K09270">K09270</a>  SOX7S; transcription factor SOX7/8/9/10/18 (SOX group E/F)
D      comp144769_c1_seq1|transcription; <a href="/dbget-bin/www_bget?ko:K09270">K09270</a>  SOX7S; transcription factor SOX7/8/9/10/18 (SOX group E/F)
D      comp144769_c1_seq2|transcription; <a href="/dbget-bin/www_bget?ko:K09270">K09270</a>  SOX7S; transcription factor SOX7/8/9/10/18 (SOX group E/F)
D      comp144769_c1_seq3|transcription; <a href="/dbget-bin/www_bget?ko:K09270">K09270</a>  SOX7S; transcription factor SOX7/8/9/10/18 (SOX group E/F)
D      comp144769_c1_seq8|transcription; <a href="/dbget-bin/www_bget?ko:K09270">K09270</a>  SOX7S; transcription factor SOX7/8/9/10/18 (SOX group E/F)
D      comp144769_c1_seq9|transcription; <a href="/dbget-bin/www_bget?ko:K09270">K09270</a>  SOX7S; transcription factor SOX7/8/9/10/18 (SOX group E/F)
D      comp144769_c1_seq10|transcription; <a href="/dbget-bin/www_bget?ko:K09270">K09270</a>  SOX7S; transcription factor SOX7/8/9/10/18 (SOX group E/F)
D      comp144769_c1_seq12|transcription; <a href="/dbget-bin/www_bget?ko:K09270">K09270</a>  SOX7S; transcription factor SOX7/8/9/10/18 (SOX group E/F)
D      comp140274_c2_seq42|transcription; <a href="/dbget-bin/www_bget?ko:K04495">K04495</a>  SOX17; transcription factor SOX17 (SOX group F)
D      comp140274_c2_seq44|transcription; <a href="/dbget-bin/www_bget?ko:K04495">K04495</a>  SOX17; transcription factor SOX17 (SOX group F)
C    HMG TCF-1
D      comp139772_c0_seq17|lymphoid; <a href="/dbget-bin/www_bget?ko:K04492">K04492</a>  LEF1; lymphoid enhancer-binding factor 1
D      comp133035_c0_seq3|t; <a href="/dbget-bin/www_bget?ko:K02620">K02620</a>  TCF7; transcription factor 7
D      comp133035_c0_seq7|t; <a href="/dbget-bin/www_bget?ko:K02620">K02620</a>  TCF7; transcription factor 7
D      comp141972_c3_seq3|transcription; <a href="/dbget-bin/www_bget?ko:K04491">K04491</a>  TCF7L2; transcription factor 7-like 2
D      comp141972_c3_seq4|transcription; <a href="/dbget-bin/www_bget?ko:K04491">K04491</a>  TCF7L2; transcription factor 7-like 2
D      comp141972_c3_seq5|transcription; <a href="/dbget-bin/www_bget?ko:K04491">K04491</a>  TCF7L2; transcription factor 7-like 2
D      comp141972_c3_seq9|transcription; <a href="/dbget-bin/www_bget?ko:K04491">K04491</a>  TCF7L2; transcription factor 7-like 2
D      comp141972_c3_seq15|transcription; <a href="/dbget-bin/www_bget?ko:K04491">K04491</a>  TCF7L2; transcription factor 7-like 2
D      comp141972_c3_seq16|transcription; <a href="/dbget-bin/www_bget?ko:K04491">K04491</a>  TCF7L2; transcription factor 7-like 2
D      comp141972_c3_seq18|transcription; <a href="/dbget-bin/www_bget?ko:K04491">K04491</a>  TCF7L2; transcription factor 7-like 2
D      comp141972_c3_seq21|transcription; <a href="/dbget-bin/www_bget?ko:K04491">K04491</a>  TCF7L2; transcription factor 7-like 2
C    HMG2-related
D      comp132200_c0_seq9|fact; <a href="/dbget-bin/www_bget?ko:K09272">K09272</a>  SSRP1; structure-specific recognition protein 1
D      comp132200_c0_seq12|fact; <a href="/dbget-bin/www_bget?ko:K09272">K09272</a>  SSRP1; structure-specific recognition protein 1
C    UBF
D      comp139378_c4_seq1|nucleolar; <a href="/dbget-bin/www_bget?ko:K09273">K09273</a>  UBTF; upstream-binding transcription factor
D      comp139378_c4_seq3|nucleolar; <a href="/dbget-bin/www_bget?ko:K09273">K09273</a>  UBTF; upstream-binding transcription factor
D      comp139378_c4_seq8|nucleolar; <a href="/dbget-bin/www_bget?ko:K09273">K09273</a>  UBTF; upstream-binding transcription factor
D      comp139378_c4_seq9|nucleolar; <a href="/dbget-bin/www_bget?ko:K09273">K09273</a>  UBTF; upstream-binding transcription factor
D      comp139378_c4_seq10|nucleolar; <a href="/dbget-bin/www_bget?ko:K09273">K09273</a>  UBTF; upstream-binding transcription factor
D      comp139378_c4_seq11|nucleolar; <a href="/dbget-bin/www_bget?ko:K09273">K09273</a>  UBTF; upstream-binding transcription factor
D      comp139378_c4_seq17|nucleolar; <a href="/dbget-bin/www_bget?ko:K09273">K09273</a>  UBTF; upstream-binding transcription factor
D      comp139378_c4_seq18|nucleolar; <a href="/dbget-bin/www_bget?ko:K09273">K09273</a>  UBTF; upstream-binding transcription factor
D      comp139378_c4_seq25|nucleolar; <a href="/dbget-bin/www_bget?ko:K09273">K09273</a>  UBTF; upstream-binding transcription factor
D      comp139378_c4_seq26|nucleolar; <a href="/dbget-bin/www_bget?ko:K09273">K09273</a>  UBTF; upstream-binding transcription factor
D      comp142054_c0_seq5|upstream; <a href="/dbget-bin/www_bget?ko:K09273">K09273</a>  UBTF; upstream-binding transcription factor
D      comp142054_c0_seq12|upstream; <a href="/dbget-bin/www_bget?ko:K09273">K09273</a>  UBTF; upstream-binding transcription factor
D      comp142054_c0_seq14|upstream; <a href="/dbget-bin/www_bget?ko:K09273">K09273</a>  UBTF; upstream-binding transcription factor
D      comp142054_c0_seq17|upstream; <a href="/dbget-bin/www_bget?ko:K09273">K09273</a>  UBTF; upstream-binding transcription factor
D      comp142054_c0_seq22|upstream; <a href="/dbget-bin/www_bget?ko:K09273">K09273</a>  UBTF; upstream-binding transcription factor
D      comp142054_c0_seq26|upstream; <a href="/dbget-bin/www_bget?ko:K09273">K09273</a>  UBTF; upstream-binding transcription factor
D      comp142054_c0_seq28|upstream; <a href="/dbget-bin/www_bget?ko:K09273">K09273</a>  UBTF; upstream-binding transcription factor
D      comp142054_c0_seq30|upstream; <a href="/dbget-bin/www_bget?ko:K09273">K09273</a>  UBTF; upstream-binding transcription factor
D      comp142054_c0_seq32|upstream; <a href="/dbget-bin/www_bget?ko:K09273">K09273</a>  UBTF; upstream-binding transcription factor
D      comp142054_c0_seq33|upstream; <a href="/dbget-bin/www_bget?ko:K09273">K09273</a>  UBTF; upstream-binding transcription factor
D      comp142054_c0_seq35|upstream; <a href="/dbget-bin/www_bget?ko:K09273">K09273</a>  UBTF; upstream-binding transcription factor
D      comp142054_c0_seq37|upstream; <a href="/dbget-bin/www_bget?ko:K09273">K09273</a>  UBTF; upstream-binding transcription factor
D      comp142054_c0_seq39|upstream; <a href="/dbget-bin/www_bget?ko:K09273">K09273</a>  UBTF; upstream-binding transcription factor
D      comp142054_c0_seq40|upstream; <a href="/dbget-bin/www_bget?ko:K09273">K09273</a>  UBTF; upstream-binding transcription factor
D      comp142054_c0_seq43|upstream; <a href="/dbget-bin/www_bget?ko:K09273">K09273</a>  UBTF; upstream-binding transcription factor
D      comp142054_c0_seq46|upstream; <a href="/dbget-bin/www_bget?ko:K09273">K09273</a>  UBTF; upstream-binding transcription factor
D      comp142054_c0_seq47|upstream; <a href="/dbget-bin/www_bget?ko:K09273">K09273</a>  UBTF; upstream-binding transcription factor
D      comp142054_c0_seq50|upstream; <a href="/dbget-bin/www_bget?ko:K09273">K09273</a>  UBTF; upstream-binding transcription factor
D      comp142054_c0_seq61|upstream; <a href="/dbget-bin/www_bget?ko:K09273">K09273</a>  UBTF; upstream-binding transcription factor
C    Other HMG box factors
C    Heteromeric CCAAT factors
D      comp138882_c0_seq1|nuclear; <a href="/dbget-bin/www_bget?ko:K08064">K08064</a>  NFYA; nuclear transcription factor Y, alpha
D      comp138882_c0_seq2|nuclear; <a href="/dbget-bin/www_bget?ko:K08064">K08064</a>  NFYA; nuclear transcription factor Y, alpha
D      comp138882_c0_seq3|nuclear; <a href="/dbget-bin/www_bget?ko:K08064">K08064</a>  NFYA; nuclear transcription factor Y, alpha
D      comp138882_c0_seq7|nuclear; <a href="/dbget-bin/www_bget?ko:K08064">K08064</a>  NFYA; nuclear transcription factor Y, alpha
D      comp138882_c0_seq9|nuclear; <a href="/dbget-bin/www_bget?ko:K08064">K08064</a>  NFYA; nuclear transcription factor Y, alpha
D      comp138882_c0_seq10|nuclear; <a href="/dbget-bin/www_bget?ko:K08064">K08064</a>  NFYA; nuclear transcription factor Y, alpha
D      comp138882_c0_seq18|nuclear; <a href="/dbget-bin/www_bget?ko:K08064">K08064</a>  NFYA; nuclear transcription factor Y, alpha
D      comp138882_c0_seq19|nuclear; <a href="/dbget-bin/www_bget?ko:K08064">K08064</a>  NFYA; nuclear transcription factor Y, alpha
D      comp138882_c0_seq21|nuclear; <a href="/dbget-bin/www_bget?ko:K08064">K08064</a>  NFYA; nuclear transcription factor Y, alpha
D      comp138882_c0_seq25|nuclear; <a href="/dbget-bin/www_bget?ko:K08064">K08064</a>  NFYA; nuclear transcription factor Y, alpha
D      comp138882_c0_seq26|nuclear; <a href="/dbget-bin/www_bget?ko:K08064">K08064</a>  NFYA; nuclear transcription factor Y, alpha
D      comp132755_c1_seq2|nuclear; <a href="/dbget-bin/www_bget?ko:K08065">K08065</a>  NFYB; nuclear transcription Y subunit beta
D      comp132755_c1_seq4|nuclear; <a href="/dbget-bin/www_bget?ko:K08065">K08065</a>  NFYB; nuclear transcription Y subunit beta
D      comp132755_c1_seq8|nuclear; <a href="/dbget-bin/www_bget?ko:K08065">K08065</a>  NFYB; nuclear transcription Y subunit beta
D      comp142196_c3_seq1|nuclear; <a href="/dbget-bin/www_bget?ko:K08066">K08066</a>  NFYC; nuclear transcription factor Y, gamma
D      comp142196_c3_seq2|nuclear; <a href="/dbget-bin/www_bget?ko:K08066">K08066</a>  NFYC; nuclear transcription factor Y, gamma
D      comp142196_c3_seq7|nuclear; <a href="/dbget-bin/www_bget?ko:K08066">K08066</a>  NFYC; nuclear transcription factor Y, gamma
C    Grainyhead
D      comp137634_c2_seq1|upstream-binding; <a href="/dbget-bin/www_bget?ko:K09275">K09275</a>  TFCP2; transcription factor CP2 and related proteins
D      comp137634_c2_seq2|upstream-binding; <a href="/dbget-bin/www_bget?ko:K09275">K09275</a>  TFCP2; transcription factor CP2 and related proteins
D      comp137634_c2_seq16|upstream-binding; <a href="/dbget-bin/www_bget?ko:K09275">K09275</a>  TFCP2; transcription factor CP2 and related proteins
D      comp137634_c2_seq33|upstream-binding; <a href="/dbget-bin/www_bget?ko:K09275">K09275</a>  TFCP2; transcription factor CP2 and related proteins
D      comp137634_c2_seq34|upstream-binding; <a href="/dbget-bin/www_bget?ko:K09275">K09275</a>  TFCP2; transcription factor CP2 and related proteins
D      comp137634_c2_seq41|upstream-binding; <a href="/dbget-bin/www_bget?ko:K09275">K09275</a>  TFCP2; transcription factor CP2 and related proteins
D      comp144686_c2_seq1|alpha-globin; <a href="/dbget-bin/www_bget?ko:K09275">K09275</a>  TFCP2; transcription factor CP2 and related proteins
D      comp144686_c2_seq2|alpha-globin; <a href="/dbget-bin/www_bget?ko:K09275">K09275</a>  TFCP2; transcription factor CP2 and related proteins
D      comp144686_c2_seq8|alpha-globin; <a href="/dbget-bin/www_bget?ko:K09275">K09275</a>  TFCP2; transcription factor CP2 and related proteins
D      comp1790211_c0_seq1|grainyhead-like; <a href="/dbget-bin/www_bget?ko:K09275">K09275</a>  TFCP2; transcription factor CP2 and related proteins
C    Cold-shock domain factors, DbpA-like
C    Cold-shock domain factors, YB-1/DbpB-like
D      comp59955_c0_seq1|nuclease-sensitive; <a href="/dbget-bin/www_bget?ko:K09276">K09276</a>  YBX1, NSEP1; Y-box-binding protein 1
C    Cold-shock domain factors, FRG Y2-like
D      comp143513_c0_seq4|cold; <a href="/dbget-bin/www_bget?ko:K09277">K09277</a>  YBX2; Y-box-binding protein 2
D      comp143513_c0_seq11|cold; <a href="/dbget-bin/www_bget?ko:K09277">K09277</a>  YBX2; Y-box-binding protein 2
D      comp143513_c0_seq12|cold; <a href="/dbget-bin/www_bget?ko:K09277">K09277</a>  YBX2; Y-box-binding protein 2
D      comp143513_c0_seq20|cold; <a href="/dbget-bin/www_bget?ko:K09277">K09277</a>  YBX2; Y-box-binding protein 2
C    Runt
D      comp144327_c3_seq7|runt-related; <a href="/dbget-bin/www_bget?ko:K08367">K08367</a>  RUNX1, AML1; runt-related transcription factor 1
D      comp144327_c3_seq25|runt-related; <a href="/dbget-bin/www_bget?ko:K08367">K08367</a>  RUNX1, AML1; runt-related transcription factor 1
D      comp138486_c5_seq1|runt-related; <a href="/dbget-bin/www_bget?ko:K09278">K09278</a>  RUNX2, AML3; runt-related transcription factor 2
D      comp138486_c5_seq2|runt-related; <a href="/dbget-bin/www_bget?ko:K09278">K09278</a>  RUNX2, AML3; runt-related transcription factor 2
D      comp136977_c0_seq4|runt-related; <a href="/dbget-bin/www_bget?ko:K09279">K09279</a>  RUNX3, AML2; runt-related transcription factor 3
B
B  <b>Other transcription factors</b>
C    Copper-fist proteins fungal regulators
C    HMGI(Y)
D      comp120987_c0_seq2|high; <a href="/dbget-bin/www_bget?ko:K09283">K09283</a>  HMGA2; high mobility group AT-hook protein 2
C    Pocket domain Rb
D      comp141176_c3_seq1|retinoblastoma-associated; <a href="/dbget-bin/www_bget?ko:K06618">K06618</a>  RB1; retinoblastoma-associated protein
D      comp141176_c3_seq2|retinoblastoma-associated; <a href="/dbget-bin/www_bget?ko:K06618">K06618</a>  RB1; retinoblastoma-associated protein
D      comp141176_c3_seq3|retinoblastoma-associated; <a href="/dbget-bin/www_bget?ko:K06618">K06618</a>  RB1; retinoblastoma-associated protein
D      comp141031_c0_seq3|retinoblastoma-like; <a href="/dbget-bin/www_bget?ko:K16332">K16332</a>  RBL2; retinoblastoma-like protein 2
C    Pocket domain CBP
D      comp142488_c0_seq7|histone; <a href="/dbget-bin/www_bget?ko:K04498">K04498</a>  EP300, CREBBP, KAT3; E1A/CREB-binding protein [EC:2.3.1.48]
D      comp142488_c0_seq9|histone; <a href="/dbget-bin/www_bget?ko:K04498">K04498</a>  EP300, CREBBP, KAT3; E1A/CREB-binding protein [EC:2.3.1.48]
D      comp142488_c0_seq10; <a href="/dbget-bin/www_bget?ko:K04498">K04498</a>  EP300, CREBBP, KAT3; E1A/CREB-binding protein [EC:2.3.1.48]
D      comp142488_c0_seq23; <a href="/dbget-bin/www_bget?ko:K04498">K04498</a>  EP300, CREBBP, KAT3; E1A/CREB-binding protein [EC:2.3.1.48]
D      comp142488_c0_seq44|histone; <a href="/dbget-bin/www_bget?ko:K04498">K04498</a>  EP300, CREBBP, KAT3; E1A/CREB-binding protein [EC:2.3.1.48]
D      comp142488_c0_seq52; <a href="/dbget-bin/www_bget?ko:K04498">K04498</a>  EP300, CREBBP, KAT3; E1A/CREB-binding protein [EC:2.3.1.48]
D      comp142488_c0_seq53|histone; <a href="/dbget-bin/www_bget?ko:K04498">K04498</a>  EP300, CREBBP, KAT3; E1A/CREB-binding protein [EC:2.3.1.48]
D      comp142488_c0_seq77; <a href="/dbget-bin/www_bget?ko:K04498">K04498</a>  EP300, CREBBP, KAT3; E1A/CREB-binding protein [EC:2.3.1.48]
D      comp142488_c0_seq89|histone; <a href="/dbget-bin/www_bget?ko:K04498">K04498</a>  EP300, CREBBP, KAT3; E1A/CREB-binding protein [EC:2.3.1.48]
D      comp142488_c0_seq93|creb-binding; <a href="/dbget-bin/www_bget?ko:K04498">K04498</a>  EP300, CREBBP, KAT3; E1A/CREB-binding protein [EC:2.3.1.48]
C    AP2
C    EREBP
C    AP2/B3
C    T-box
D      comp137704_c1_seq4|eomesodermin-like; <a href="/dbget-bin/www_bget?ko:K10173">K10173</a>  EOMES, TBR2; eomesodermin protein
D      comp137704_c1_seq6|eomesodermin-like; <a href="/dbget-bin/www_bget?ko:K10173">K10173</a>  EOMES, TBR2; eomesodermin protein
D      comp141849_c3_seq4|t-box; <a href="/dbget-bin/www_bget?ko:K10175">K10175</a>  TBX1; T-box protein 1
D      comp141849_c3_seq7|t-box; <a href="/dbget-bin/www_bget?ko:K10175">K10175</a>  TBX1; T-box protein 1
D      comp139722_c9_seq1|t-box; <a href="/dbget-bin/www_bget?ko:K10176">K10176</a>  TBX2; T-box protein 2
D      comp140305_c0_seq18|t-box; <a href="/dbget-bin/www_bget?ko:K10177">K10177</a>  TBX3; T-box protein 3
D      comp143815_c1_seq2|t-box; <a href="/dbget-bin/www_bget?ko:K10182">K10182</a>  TBX15, TBX14; T-box protein 15
D      comp143815_c1_seq18|t-box; <a href="/dbget-bin/www_bget?ko:K10182">K10182</a>  TBX15, TBX14; T-box protein 15
D      comp139016_c0_seq1|t-box; <a href="/dbget-bin/www_bget?ko:K10183">K10183</a>  TBX18; T-box protein 18
D      comp1172813_c0_seq1|t-box; <a href="/dbget-bin/www_bget?ko:K10184">K10184</a>  TBX19; T-box protein 19
D      comp143815_c1_seq3|t-box; <a href="/dbget-bin/www_bget?ko:K10185">K10185</a>  TBX20; T-box protein 20
D      comp118474_c0_seq1|t-box; <a href="/dbget-bin/www_bget?ko:K10186">K10186</a>  TBX22; T-box protein 22
C    WRKY
C    TCP
C    Others
#
A<b>Prokaryotic Type</b>
B
B  <b>Helix-turn-helix</b>
C    AraC family
C    LysR family
C    DeoR family
C    LacI family
C    GntR family
C    TetR/AcrR family
C    Lrp/AsnC family
C    LuxR family
C    MarR family
C    MerR family
C    Fur family
C    IclR family
C    CRP/FNR family
C    Rrf2 family
C    Other families
B
B  <b>Other transcription factors</b>
C    BglG family
C    Others
!
#<hr>
#<b>[ <a href="/kegg/brite.html">BRITE</a> | <a href="/kegg/kegg2.html">KEGG2</a> | <a href="/kegg/">KEGG</a> ]</b><br>
#Last updated: February 7, 2013
#<br>Classification taken and modified from <a href="http://www.gene-regulation.com/pub/databases.html#transfac">TRANSFAC 7.0</a>
