# Supplementary material for: Characterization of the transcriptome of fast and slow muscle myotomal fibres in the pacu (Piaractus mesopotamicus)
Source: BMC Genomics. 2015 Mar 14;16(1):182. doi: 10.1186/s12864-015-1423-6 (PMC4372171; doi:10.1186/s12864-015-1423-6)
Supplement: Additional file 2: — KEEG Automatic Annotation Sever results. Hierarchical information of the sequences from annotated transcriptome mapped to the KEGG pathways maps using the automatic annotation tool KAAS [54]. [file 12864_2015_1423_MOESM2_ESM.zip › hier/q03011.keg]

+D	Ribosome
#<h2><a href="/kegg/kegg2.html"><img src="/Fig/bget/kegg3.gif" align="middle" border=0></a> &nbsp; Ribosome</h2>
#<!---
#ENTRY       ko03011
#NAME        Ribosome
#DEFINITION  Ribosome Pacu_blasted
#--->
!
A<b>Ribosomal Proteins</b>
B
B  <b>Eukaryotes</b>
C    Small subunit
D      comp144264_c0_seq1|40s; <a href="/dbget-bin/www_bget?ko:K02981">K02981</a>  RP-S2e, RPS2; small subunit ribosomal protein S2e
D      comp144264_c0_seq2|40s; <a href="/dbget-bin/www_bget?ko:K02981">K02981</a>  RP-S2e, RPS2; small subunit ribosomal protein S2e
D      comp140407_c0_seq2|ribosomal; <a href="/dbget-bin/www_bget?ko:K02985">K02985</a>  RP-S3e, RPS3; small subunit ribosomal protein S3e
D      comp145550_c0_seq1|40s; <a href="/dbget-bin/www_bget?ko:K02984">K02984</a>  RP-S3Ae, RPS3A; small subunit ribosomal protein S3Ae
D      comp81068_c0_seq1|40s; <a href="/dbget-bin/www_bget?ko:K02987">K02987</a>  RP-S4e, RPS4; small subunit ribosomal protein S4e
D      comp128410_c0_seq1|40s; <a href="/dbget-bin/www_bget?ko:K02987">K02987</a>  RP-S4e, RPS4; small subunit ribosomal protein S4e
D      comp130620_c0_seq1|40s; <a href="/dbget-bin/www_bget?ko:K02987">K02987</a>  RP-S4e, RPS4; small subunit ribosomal protein S4e
D      comp141846_c0_seq2|40s; <a href="/dbget-bin/www_bget?ko:K02989">K02989</a>  RP-S5e, RPS5; small subunit ribosomal protein S5e
D      comp141846_c0_seq4|40s; <a href="/dbget-bin/www_bget?ko:K02989">K02989</a>  RP-S5e, RPS5; small subunit ribosomal protein S5e
D      comp144667_c3_seq2|ribosomal; <a href="/dbget-bin/www_bget?ko:K02991">K02991</a>  RP-S6e, RPS6; small subunit ribosomal protein S6e
D      comp143398_c2_seq7|ribosomal; <a href="/dbget-bin/www_bget?ko:K02993">K02993</a>  RP-S7e, RPS7; small subunit ribosomal protein S7e
D      comp145427_c1_seq3|40s; <a href="/dbget-bin/www_bget?ko:K02995">K02995</a>  RP-S8e, RPS8; small subunit ribosomal protein S8e
D      comp145569_c2_seq2|ribosomal; <a href="/dbget-bin/www_bget?ko:K02997">K02997</a>  RP-S9e, RPS9; small subunit ribosomal protein S9e
D      comp145569_c2_seq3|ribosomal; <a href="/dbget-bin/www_bget?ko:K02997">K02997</a>  RP-S9e, RPS9; small subunit ribosomal protein S9e
D      comp145504_c1_seq1|40s; <a href="/dbget-bin/www_bget?ko:K02947">K02947</a>  RP-S10e, RPS10; small subunit ribosomal protein S10e
D      comp145504_c1_seq2|40s; <a href="/dbget-bin/www_bget?ko:K02947">K02947</a>  RP-S10e, RPS10; small subunit ribosomal protein S10e
D      comp260598_c0_seq1|40s; <a href="/dbget-bin/www_bget?ko:K02947">K02947</a>  RP-S10e, RPS10; small subunit ribosomal protein S10e
D      comp143733_c3_seq2|40s; <a href="/dbget-bin/www_bget?ko:K02949">K02949</a>  RP-S11e, RPS11; small subunit ribosomal protein S11e
D      comp143733_c3_seq6|40s; <a href="/dbget-bin/www_bget?ko:K02949">K02949</a>  RP-S11e, RPS11; small subunit ribosomal protein S11e
D      comp145286_c3_seq4|ribosomal; <a href="/dbget-bin/www_bget?ko:K02951">K02951</a>  RP-S12e, RPS12; small subunit ribosomal protein S12e
D      comp145286_c3_seq7|ribosomal; <a href="/dbget-bin/www_bget?ko:K02951">K02951</a>  RP-S12e, RPS12; small subunit ribosomal protein S12e
D      comp145002_c0_seq4|ribosomal; <a href="/dbget-bin/www_bget?ko:K02953">K02953</a>  RP-S13e, RPS13; small subunit ribosomal protein S13e
D      comp137328_c0_seq2|40s; <a href="/dbget-bin/www_bget?ko:K02955">K02955</a>  RP-S14e, RPS14; small subunit ribosomal protein S14e
D      comp145307_c0_seq1|40s; <a href="/dbget-bin/www_bget?ko:K02958">K02958</a>  RP-S15e, RPS15; small subunit ribosomal protein S15e
D      comp138878_c0_seq3|ribosomal; <a href="/dbget-bin/www_bget?ko:K02957">K02957</a>  RP-S15Ae, RPS15A; small subunit ribosomal protein S15Ae
D      comp144979_c1_seq2|40s; <a href="/dbget-bin/www_bget?ko:K02960">K02960</a>  RP-S16e, RPS16; small subunit ribosomal protein S16e
D      comp144979_c1_seq4|40s; <a href="/dbget-bin/www_bget?ko:K02960">K02960</a>  RP-S16e, RPS16; small subunit ribosomal protein S16e
D      comp142481_c0_seq5|40s; <a href="/dbget-bin/www_bget?ko:K02962">K02962</a>  RP-S17e, RPS17; small subunit ribosomal protein S17e
D      comp145402_c0_seq1|ribosomal; <a href="/dbget-bin/www_bget?ko:K02962">K02962</a>  RP-S17e, RPS17; small subunit ribosomal protein S17e
D      comp145402_c0_seq2|ribosomal; <a href="/dbget-bin/www_bget?ko:K02962">K02962</a>  RP-S17e, RPS17; small subunit ribosomal protein S17e
D      comp145402_c0_seq4|ribosomal; <a href="/dbget-bin/www_bget?ko:K02962">K02962</a>  RP-S17e, RPS17; small subunit ribosomal protein S17e
D      comp145402_c0_seq5|ribosomal; <a href="/dbget-bin/www_bget?ko:K02962">K02962</a>  RP-S17e, RPS17; small subunit ribosomal protein S17e
D      comp145402_c0_seq6|ribosomal; <a href="/dbget-bin/www_bget?ko:K02962">K02962</a>  RP-S17e, RPS17; small subunit ribosomal protein S17e
D      comp145402_c0_seq7|ribosomal; <a href="/dbget-bin/www_bget?ko:K02962">K02962</a>  RP-S17e, RPS17; small subunit ribosomal protein S17e
D      comp145402_c0_seq9|ribosomal; <a href="/dbget-bin/www_bget?ko:K02962">K02962</a>  RP-S17e, RPS17; small subunit ribosomal protein S17e
D      comp145402_c0_seq10|ribosomal; <a href="/dbget-bin/www_bget?ko:K02962">K02962</a>  RP-S17e, RPS17; small subunit ribosomal protein S17e
D      comp145402_c0_seq11|ribosomal; <a href="/dbget-bin/www_bget?ko:K02962">K02962</a>  RP-S17e, RPS17; small subunit ribosomal protein S17e
D      comp145402_c0_seq13|ribosomal; <a href="/dbget-bin/www_bget?ko:K02962">K02962</a>  RP-S17e, RPS17; small subunit ribosomal protein S17e
D      comp145000_c0_seq3|40s; <a href="/dbget-bin/www_bget?ko:K02964">K02964</a>  RP-S18e, RPS18; small subunit ribosomal protein S18e
D      comp145000_c0_seq4|40s; <a href="/dbget-bin/www_bget?ko:K02964">K02964</a>  RP-S18e, RPS18; small subunit ribosomal protein S18e
D      comp145000_c0_seq7|40s; <a href="/dbget-bin/www_bget?ko:K02964">K02964</a>  RP-S18e, RPS18; small subunit ribosomal protein S18e
D      comp145081_c0_seq3|40s; <a href="/dbget-bin/www_bget?ko:K02966">K02966</a>  RP-S19e, RPS19; small subunit ribosomal protein S19e
D      comp145081_c0_seq4|40s; <a href="/dbget-bin/www_bget?ko:K02966">K02966</a>  RP-S19e, RPS19; small subunit ribosomal protein S19e
D      comp133675_c0_seq1|40s; <a href="/dbget-bin/www_bget?ko:K02969">K02969</a>  RP-S20e, RPS20; small subunit ribosomal protein S20e
D      comp143245_c0_seq2|40s; <a href="/dbget-bin/www_bget?ko:K02971">K02971</a>  RP-S21e, RPS21; small subunit ribosomal protein S21e
D      comp143245_c0_seq4|40s; <a href="/dbget-bin/www_bget?ko:K02971">K02971</a>  RP-S21e, RPS21; small subunit ribosomal protein S21e
D      comp143245_c0_seq5|40s; <a href="/dbget-bin/www_bget?ko:K02971">K02971</a>  RP-S21e, RPS21; small subunit ribosomal protein S21e
D      comp354395_c0_seq1|40s; <a href="/dbget-bin/www_bget?ko:K02971">K02971</a>  RP-S21e, RPS21; small subunit ribosomal protein S21e
D      comp144008_c2_seq3|40s; <a href="/dbget-bin/www_bget?ko:K02973">K02973</a>  RP-S23e, RPS23; small subunit ribosomal protein S23e
D      comp144008_c2_seq4|40s; <a href="/dbget-bin/www_bget?ko:K02973">K02973</a>  RP-S23e, RPS23; small subunit ribosomal protein S23e
D      comp144008_c2_seq6|40s; <a href="/dbget-bin/www_bget?ko:K02973">K02973</a>  RP-S23e, RPS23; small subunit ribosomal protein S23e
D      comp143001_c1_seq8|40s; <a href="/dbget-bin/www_bget?ko:K02974">K02974</a>  RP-S24e, RPS24; small subunit ribosomal protein S24e
D      comp143001_c1_seq9|40s; <a href="/dbget-bin/www_bget?ko:K02974">K02974</a>  RP-S24e, RPS24; small subunit ribosomal protein S24e
D      comp52883_c0_seq1|40s; <a href="/dbget-bin/www_bget?ko:K02975">K02975</a>  RP-S25e, RPS25; small subunit ribosomal protein S25e
D      comp144171_c0_seq14|40s; <a href="/dbget-bin/www_bget?ko:K02975">K02975</a>  RP-S25e, RPS25; small subunit ribosomal protein S25e
D      comp144171_c0_seq21|40s; <a href="/dbget-bin/www_bget?ko:K02975">K02975</a>  RP-S25e, RPS25; small subunit ribosomal protein S25e
D      comp144171_c0_seq27|40s; <a href="/dbget-bin/www_bget?ko:K02975">K02975</a>  RP-S25e, RPS25; small subunit ribosomal protein S25e
D      comp142563_c4_seq1|ribosomal; <a href="/dbget-bin/www_bget?ko:K02976">K02976</a>  RP-S26e, RPS26; small subunit ribosomal protein S26e
D      comp142563_c4_seq3|ribosomal; <a href="/dbget-bin/www_bget?ko:K02976">K02976</a>  RP-S26e, RPS26; small subunit ribosomal protein S26e
D      comp142563_c4_seq4|ribosomal; <a href="/dbget-bin/www_bget?ko:K02976">K02976</a>  RP-S26e, RPS26; small subunit ribosomal protein S26e
D      comp142563_c4_seq7|ribosomal; <a href="/dbget-bin/www_bget?ko:K02976">K02976</a>  RP-S26e, RPS26; small subunit ribosomal protein S26e
D      comp144766_c1_seq3|ribosomal; <a href="/dbget-bin/www_bget?ko:K02976">K02976</a>  RP-S26e, RPS26; small subunit ribosomal protein S26e
D      comp144766_c1_seq4|ribosomal; <a href="/dbget-bin/www_bget?ko:K02976">K02976</a>  RP-S26e, RPS26; small subunit ribosomal protein S26e
D      comp144766_c1_seq5|ribosomal; <a href="/dbget-bin/www_bget?ko:K02976">K02976</a>  RP-S26e, RPS26; small subunit ribosomal protein S26e
D      comp144766_c1_seq6|ribosomal; <a href="/dbget-bin/www_bget?ko:K02976">K02976</a>  RP-S26e, RPS26; small subunit ribosomal protein S26e
D      comp144766_c1_seq9|ribosomal; <a href="/dbget-bin/www_bget?ko:K02976">K02976</a>  RP-S26e, RPS26; small subunit ribosomal protein S26e
D      comp144766_c1_seq10|ribosomal; <a href="/dbget-bin/www_bget?ko:K02976">K02976</a>  RP-S26e, RPS26; small subunit ribosomal protein S26e
D      comp144766_c1_seq11|ribosomal; <a href="/dbget-bin/www_bget?ko:K02976">K02976</a>  RP-S26e, RPS26; small subunit ribosomal protein S26e
D      comp144766_c1_seq12|ribosomal; <a href="/dbget-bin/www_bget?ko:K02976">K02976</a>  RP-S26e, RPS26; small subunit ribosomal protein S26e
D      comp134669_c0_seq1|40s; <a href="/dbget-bin/www_bget?ko:K02978">K02978</a>  RP-S27e, RPS27; small subunit ribosomal protein S27e
D      comp139333_c4_seq2|40s; <a href="/dbget-bin/www_bget?ko:K02978">K02978</a>  RP-S27e, RPS27; small subunit ribosomal protein S27e
D      comp145310_c1_seq2|40s; <a href="/dbget-bin/www_bget?ko:K02978">K02978</a>  RP-S27e, RPS27; small subunit ribosomal protein S27e
D      comp145310_c1_seq3|40s; <a href="/dbget-bin/www_bget?ko:K02978">K02978</a>  RP-S27e, RPS27; small subunit ribosomal protein S27e
D      comp145310_c1_seq4|40s; <a href="/dbget-bin/www_bget?ko:K02978">K02978</a>  RP-S27e, RPS27; small subunit ribosomal protein S27e
D      comp145310_c1_seq5|40s; <a href="/dbget-bin/www_bget?ko:K02978">K02978</a>  RP-S27e, RPS27; small subunit ribosomal protein S27e
D      comp145310_c1_seq6|40s; <a href="/dbget-bin/www_bget?ko:K02978">K02978</a>  RP-S27e, RPS27; small subunit ribosomal protein S27e
D      comp145310_c1_seq7|40s; <a href="/dbget-bin/www_bget?ko:K02978">K02978</a>  RP-S27e, RPS27; small subunit ribosomal protein S27e
D      comp110302_c0_seq1|y; <a href="/dbget-bin/www_bget?ko:K02977">K02977</a>  RP-S27Ae, RPS27A; small subunit ribosomal protein S27Ae
D      comp144060_c3_seq5|40s; <a href="/dbget-bin/www_bget?ko:K02979">K02979</a>  RP-S28e, RPS28; small subunit ribosomal protein S28e
D      comp144060_c3_seq11|40s; <a href="/dbget-bin/www_bget?ko:K02979">K02979</a>  RP-S28e, RPS28; small subunit ribosomal protein S28e
D      comp322679_c0_seq1|40s; <a href="/dbget-bin/www_bget?ko:K02979">K02979</a>  RP-S28e, RPS28; small subunit ribosomal protein S28e
D      comp145453_c1_seq2|ribosomal; <a href="/dbget-bin/www_bget?ko:K02980">K02980</a>  RP-S29e, RPS29; small subunit ribosomal protein S29e
D      comp194834_c0_seq1|40s; <a href="/dbget-bin/www_bget?ko:K02980">K02980</a>  RP-S29e, RPS29; small subunit ribosomal protein S29e
D      comp140978_c0_seq4|ubiquitin-like; <a href="/dbget-bin/www_bget?ko:K02983">K02983</a>  RP-S30e, RPS30; small subunit ribosomal protein S30e
D      comp140978_c0_seq6|ubiquitin-like; <a href="/dbget-bin/www_bget?ko:K02983">K02983</a>  RP-S30e, RPS30; small subunit ribosomal protein S30e
D      comp140978_c0_seq13|ubiquitin-like; <a href="/dbget-bin/www_bget?ko:K02983">K02983</a>  RP-S30e, RPS30; small subunit ribosomal protein S30e
D      comp140978_c0_seq47|ubiquitin-like; <a href="/dbget-bin/www_bget?ko:K02983">K02983</a>  RP-S30e, RPS30; small subunit ribosomal protein S30e
D      comp140978_c0_seq52|ubiquitin-like; <a href="/dbget-bin/www_bget?ko:K02983">K02983</a>  RP-S30e, RPS30; small subunit ribosomal protein S30e
D      comp140978_c0_seq59|ubiquitin-like; <a href="/dbget-bin/www_bget?ko:K02983">K02983</a>  RP-S30e, RPS30; small subunit ribosomal protein S30e
D      comp145426_c3_seq1|40s; <a href="/dbget-bin/www_bget?ko:K02983">K02983</a>  RP-S30e, RPS30; small subunit ribosomal protein S30e
D      comp132444_c0_seq1|40s; <a href="/dbget-bin/www_bget?ko:K02998">K02998</a>  RP-SAe, RPS0; small subunit ribosomal protein SAe
C    Large subunit
D      comp145247_c1_seq1|ribosomal; <a href="/dbget-bin/www_bget?ko:K02925">K02925</a>  RP-L3e, RPL3; large subunit ribosomal protein L3e
D      comp145247_c1_seq5|ribosomal; <a href="/dbget-bin/www_bget?ko:K02925">K02925</a>  RP-L3e, RPL3; large subunit ribosomal protein L3e
D      comp145619_c0_seq1|ribosomal; <a href="/dbget-bin/www_bget?ko:K02930">K02930</a>  RP-L4e, RPL4; large subunit ribosomal protein L4e
D      comp143411_c1_seq1|60s; <a href="/dbget-bin/www_bget?ko:K02932">K02932</a>  RP-L5e, RPL5; large subunit ribosomal protein L5e
D      comp143411_c1_seq4|60s; <a href="/dbget-bin/www_bget?ko:K02932">K02932</a>  RP-L5e, RPL5; large subunit ribosomal protein L5e
D      comp81145_c0_seq1|60s; <a href="/dbget-bin/www_bget?ko:K02934">K02934</a>  RP-L6e, RPL6; large subunit ribosomal protein L6e
D      comp145393_c0_seq2|ribosomal; <a href="/dbget-bin/www_bget?ko:K02934">K02934</a>  RP-L6e, RPL6; large subunit ribosomal protein L6e
D      comp139297_c1_seq1|60s; <a href="/dbget-bin/www_bget?ko:K02937">K02937</a>  RP-L7e, RPL7; large subunit ribosomal protein L7e
D      comp139297_c1_seq2|60s; <a href="/dbget-bin/www_bget?ko:K02937">K02937</a>  RP-L7e, RPL7; large subunit ribosomal protein L7e
D      comp145602_c1_seq1|60s; <a href="/dbget-bin/www_bget?ko:K02936">K02936</a>  RP-L7Ae, RPL7A; large subunit ribosomal protein L7Ae
D      comp145278_c1_seq5|ribosomal; <a href="/dbget-bin/www_bget?ko:K02938">K02938</a>  RP-L8e, RPL8; large subunit ribosomal protein L8e
D      comp145278_c1_seq7|60s; <a href="/dbget-bin/www_bget?ko:K02938">K02938</a>  RP-L8e, RPL8; large subunit ribosomal protein L8e
D      comp145510_c0_seq3|60s; <a href="/dbget-bin/www_bget?ko:K02940">K02940</a>  RP-L9e, RPL9; large subunit ribosomal protein L9e
D      comp144839_c0_seq1|ribosomal; <a href="/dbget-bin/www_bget?ko:K02866">K02866</a>  RP-L10e, RPL10; large subunit ribosomal protein L10e
D      comp144839_c0_seq4|ribosomal; <a href="/dbget-bin/www_bget?ko:K02866">K02866</a>  RP-L10e, RPL10; large subunit ribosomal protein L10e
D      comp144839_c0_seq5|ribosomal; <a href="/dbget-bin/www_bget?ko:K02866">K02866</a>  RP-L10e, RPL10; large subunit ribosomal protein L10e
D      comp144839_c0_seq6|ribosomal; <a href="/dbget-bin/www_bget?ko:K02866">K02866</a>  RP-L10e, RPL10; large subunit ribosomal protein L10e
D      comp138437_c0_seq1|60s; <a href="/dbget-bin/www_bget?ko:K02865">K02865</a>  RP-L10Ae, RPL10A; large subunit ribosomal protein L10Ae
D      comp145438_c3_seq1|60s; <a href="/dbget-bin/www_bget?ko:K02868">K02868</a>  RP-L11e, RPL11; large subunit ribosomal protein L11e
D      comp143335_c0_seq2|60s; <a href="/dbget-bin/www_bget?ko:K02870">K02870</a>  RP-L12e, RPL12; large subunit ribosomal protein L12e
D      comp141862_c0_seq1|rpl13; <a href="/dbget-bin/www_bget?ko:K02873">K02873</a>  RP-L13e, RPL13; large subunit ribosomal protein L13e
D      comp138495_c0_seq1|60s; <a href="/dbget-bin/www_bget?ko:K02872">K02872</a>  RP-L13Ae, RPL13A; large subunit ribosomal protein L13Ae
D      comp145209_c2_seq1|60s; <a href="/dbget-bin/www_bget?ko:K02875">K02875</a>  RP-L14e, RPL14; large subunit ribosomal protein L14e
D      comp145209_c2_seq2|60s; <a href="/dbget-bin/www_bget?ko:K02875">K02875</a>  RP-L14e, RPL14; large subunit ribosomal protein L14e
D      comp180028_c0_seq1|60s; <a href="/dbget-bin/www_bget?ko:K02875">K02875</a>  RP-L14e, RPL14; large subunit ribosomal protein L14e
D      comp145110_c1_seq11|ribosomal; <a href="/dbget-bin/www_bget?ko:K02877">K02877</a>  RP-L15e, RPL15; large subunit ribosomal protein L15e
D      comp145575_c0_seq1|60s; <a href="/dbget-bin/www_bget?ko:K02880">K02880</a>  RP-L17e, RPL17; large subunit ribosomal protein L17e
D      comp145575_c0_seq2|60s; <a href="/dbget-bin/www_bget?ko:K02880">K02880</a>  RP-L17e, RPL17; large subunit ribosomal protein L17e
D      comp145536_c2_seq1|60s; <a href="/dbget-bin/www_bget?ko:K02883">K02883</a>  RP-L18e, RPL18; large subunit ribosomal protein L18e
D      comp144333_c0_seq1|60s; <a href="/dbget-bin/www_bget?ko:K02882">K02882</a>  RP-L18Ae, RPL18A; large subunit ribosomal protein L18Ae
D      comp144333_c0_seq3|60s; <a href="/dbget-bin/www_bget?ko:K02882">K02882</a>  RP-L18Ae, RPL18A; large subunit ribosomal protein L18Ae
D      comp144333_c0_seq7|60s; <a href="/dbget-bin/www_bget?ko:K02882">K02882</a>  RP-L18Ae, RPL18A; large subunit ribosomal protein L18Ae
D      comp145235_c0_seq2|ribosomal; <a href="/dbget-bin/www_bget?ko:K02885">K02885</a>  RP-L19e, RPL19; large subunit ribosomal protein L19e
D      comp145235_c0_seq5|60s; <a href="/dbget-bin/www_bget?ko:K02885">K02885</a>  RP-L19e, RPL19; large subunit ribosomal protein L19e
D      comp145235_c0_seq7|60s; <a href="/dbget-bin/www_bget?ko:K02885">K02885</a>  RP-L19e, RPL19; large subunit ribosomal protein L19e
D      comp145542_c1_seq7|60s; <a href="/dbget-bin/www_bget?ko:K02889">K02889</a>  RP-L21e, RPL21; large subunit ribosomal protein L21e
D      comp145542_c1_seq8|60s; <a href="/dbget-bin/www_bget?ko:K02889">K02889</a>  RP-L21e, RPL21; large subunit ribosomal protein L21e
D      comp131213_c0_seq1|60s; <a href="/dbget-bin/www_bget?ko:K02891">K02891</a>  RP-L22e, RPL22; large subunit ribosomal protein L22e
D      comp140040_c4_seq1|60s; <a href="/dbget-bin/www_bget?ko:K02891">K02891</a>  RP-L22e, RPL22; large subunit ribosomal protein L22e
D      comp140040_c4_seq2|60s; <a href="/dbget-bin/www_bget?ko:K02891">K02891</a>  RP-L22e, RPL22; large subunit ribosomal protein L22e
D      comp140040_c4_seq6|60s; <a href="/dbget-bin/www_bget?ko:K02891">K02891</a>  RP-L22e, RPL22; large subunit ribosomal protein L22e
D      comp140040_c4_seq7|60s; <a href="/dbget-bin/www_bget?ko:K02891">K02891</a>  RP-L22e, RPL22; large subunit ribosomal protein L22e
D      comp140855_c0_seq1|60s; <a href="/dbget-bin/www_bget?ko:K02891">K02891</a>  RP-L22e, RPL22; large subunit ribosomal protein L22e
D      comp145411_c1_seq2|60s; <a href="/dbget-bin/www_bget?ko:K02894">K02894</a>  RP-L23e, RPL23; large subunit ribosomal protein L23e
D      comp145252_c1_seq1|60s; <a href="/dbget-bin/www_bget?ko:K02893">K02893</a>  RP-L23Ae, RPL23A; large subunit ribosomal protein L23Ae
D      comp145252_c1_seq2|60s; <a href="/dbget-bin/www_bget?ko:K02893">K02893</a>  RP-L23Ae, RPL23A; large subunit ribosomal protein L23Ae
D      comp145252_c1_seq6|60s; <a href="/dbget-bin/www_bget?ko:K02893">K02893</a>  RP-L23Ae, RPL23A; large subunit ribosomal protein L23Ae
D      comp145252_c1_seq7|60s; <a href="/dbget-bin/www_bget?ko:K02893">K02893</a>  RP-L23Ae, RPL23A; large subunit ribosomal protein L23Ae
D      comp143428_c1_seq2|60s; <a href="/dbget-bin/www_bget?ko:K02896">K02896</a>  RP-L24e, RPL24; large subunit ribosomal protein L24e
D      comp144303_c1_seq1|probable; <a href="/dbget-bin/www_bget?ko:K02896">K02896</a>  RP-L24e, RPL24; large subunit ribosomal protein L24e
D      comp144303_c1_seq4|probable; <a href="/dbget-bin/www_bget?ko:K02896">K02896</a>  RP-L24e, RPL24; large subunit ribosomal protein L24e
D      comp144303_c1_seq5|probable; <a href="/dbget-bin/www_bget?ko:K02896">K02896</a>  RP-L24e, RPL24; large subunit ribosomal protein L24e
D      comp144303_c1_seq9|probable; <a href="/dbget-bin/www_bget?ko:K02896">K02896</a>  RP-L24e, RPL24; large subunit ribosomal protein L24e
D      comp144303_c1_seq12|probable; <a href="/dbget-bin/www_bget?ko:K02896">K02896</a>  RP-L24e, RPL24; large subunit ribosomal protein L24e
D      comp144303_c1_seq18|probable; <a href="/dbget-bin/www_bget?ko:K02896">K02896</a>  RP-L24e, RPL24; large subunit ribosomal protein L24e
D      comp144303_c1_seq21|probable; <a href="/dbget-bin/www_bget?ko:K02896">K02896</a>  RP-L24e, RPL24; large subunit ribosomal protein L24e
D      comp144303_c1_seq25|probable; <a href="/dbget-bin/www_bget?ko:K02896">K02896</a>  RP-L24e, RPL24; large subunit ribosomal protein L24e
D      comp144303_c1_seq27|probable; <a href="/dbget-bin/www_bget?ko:K02896">K02896</a>  RP-L24e, RPL24; large subunit ribosomal protein L24e
D      comp144303_c1_seq37|probable; <a href="/dbget-bin/www_bget?ko:K02896">K02896</a>  RP-L24e, RPL24; large subunit ribosomal protein L24e
D      comp144303_c1_seq43|probable; <a href="/dbget-bin/www_bget?ko:K02896">K02896</a>  RP-L24e, RPL24; large subunit ribosomal protein L24e
D      comp125609_c0_seq1|ribosomal; <a href="/dbget-bin/www_bget?ko:K02898">K02898</a>  RP-L26e, RPL26; large subunit ribosomal protein L26e
D      comp144768_c4_seq3|ribosomal; <a href="/dbget-bin/www_bget?ko:K02901">K02901</a>  RP-L27e, RPL27; large subunit ribosomal protein L27e
D      comp144510_c0_seq1|60s; <a href="/dbget-bin/www_bget?ko:K02900">K02900</a>  RP-L27Ae, RPL27A; large subunit ribosomal protein L27Ae
D      comp144510_c0_seq2|60s; <a href="/dbget-bin/www_bget?ko:K02900">K02900</a>  RP-L27Ae, RPL27A; large subunit ribosomal protein L27Ae
D      comp145534_c2_seq1|60s; <a href="/dbget-bin/www_bget?ko:K02903">K02903</a>  RP-L28e, RPL28; large subunit ribosomal protein L28e
D      comp145344_c4_seq2|ribosomal; <a href="/dbget-bin/www_bget?ko:K02905">K02905</a>  RP-L29e, RPL29; large subunit ribosomal protein L29e
D      comp145344_c4_seq4|ribosomal; <a href="/dbget-bin/www_bget?ko:K02905">K02905</a>  RP-L29e, RPL29; large subunit ribosomal protein L29e
D      comp145351_c0_seq3|60s; <a href="/dbget-bin/www_bget?ko:K02908">K02908</a>  RP-L30e, RPL30; large subunit ribosomal protein L30e
D      comp145444_c2_seq6|60s; <a href="/dbget-bin/www_bget?ko:K02910">K02910</a>  RP-L31e, RPL31; large subunit ribosomal protein L31e
D      comp145444_c2_seq10|upf0760; <a href="/dbget-bin/www_bget?ko:K02910">K02910</a>  RP-L31e, RPL31; large subunit ribosomal protein L31e
D      comp145444_c2_seq12|upf0760; <a href="/dbget-bin/www_bget?ko:K02910">K02910</a>  RP-L31e, RPL31; large subunit ribosomal protein L31e
D      comp145502_c2_seq1|60s; <a href="/dbget-bin/www_bget?ko:K02912">K02912</a>  RP-L32e, RPL32; large subunit ribosomal protein L32e
D      comp144409_c1_seq1|ribosomal; <a href="/dbget-bin/www_bget?ko:K02915">K02915</a>  RP-L34e, RPL34; large subunit ribosomal protein L34e
D      comp144409_c1_seq2|ribosomal; <a href="/dbget-bin/www_bget?ko:K02915">K02915</a>  RP-L34e, RPL34; large subunit ribosomal protein L34e
D      comp143701_c1_seq5|60s; <a href="/dbget-bin/www_bget?ko:K02918">K02918</a>  RP-L35e, RPL35; large subunit ribosomal protein L35e
D      comp140475_c1_seq1|60s; <a href="/dbget-bin/www_bget?ko:K02917">K02917</a>  RP-L35Ae, RPL35A; large subunit ribosomal protein L35Ae
D      comp145251_c2_seq1|60s; <a href="/dbget-bin/www_bget?ko:K02922">K02922</a>  RP-L37e, RPL37; large subunit ribosomal protein L37e
D      comp145251_c2_seq4|60s; <a href="/dbget-bin/www_bget?ko:K02922">K02922</a>  RP-L37e, RPL37; large subunit ribosomal protein L37e
D      comp324810_c0_seq1|60s; <a href="/dbget-bin/www_bget?ko:K02922">K02922</a>  RP-L37e, RPL37; large subunit ribosomal protein L37e
D      comp462067_c0_seq1|60s; <a href="/dbget-bin/www_bget?ko:K02922">K02922</a>  RP-L37e, RPL37; large subunit ribosomal protein L37e
D      comp144293_c0_seq2|60s; <a href="/dbget-bin/www_bget?ko:K02921">K02921</a>  RP-L37Ae, RPL37A; large subunit ribosomal protein L37Ae
D      comp143214_c0_seq1|60s; <a href="/dbget-bin/www_bget?ko:K02923">K02923</a>  RP-L38e, RPL38; large subunit ribosomal protein L38e
D      comp145558_c1_seq1|60s; <a href="/dbget-bin/www_bget?ko:K02924">K02924</a>  RP-L39e, RPL39; large subunit ribosomal protein L39e
D      comp145501_c1_seq1|ubiquitin; <a href="/dbget-bin/www_bget?ko:K02927">K02927</a>  RP-L40e, RPL40; large subunit ribosomal protein L40e
D      comp145465_c1_seq1|60s; <a href="/dbget-bin/www_bget?ko:K02929">K02929</a>  RP-L44e, RPL44; large subunit ribosomal protein L44e
D      comp145100_c0_seq2|60s; <a href="/dbget-bin/www_bget?ko:K02941">K02941</a>  RP-LP0, RPLP0; large subunit ribosomal protein LP0
D      comp145034_c0_seq2|60s; <a href="/dbget-bin/www_bget?ko:K02942">K02942</a>  RP-LP1, RPLP1; large subunit ribosomal protein LP1
D      comp140159_c2_seq4|60s; <a href="/dbget-bin/www_bget?ko:K02943">K02943</a>  RP-LP2, RPLP2; large subunit ribosomal protein LP2
D      comp145082_c0_seq1|60s; <a href="/dbget-bin/www_bget?ko:K02943">K02943</a>  RP-LP2, RPLP2; large subunit ribosomal protein LP2
D      comp145082_c0_seq2|60s; <a href="/dbget-bin/www_bget?ko:K02943">K02943</a>  RP-LP2, RPLP2; large subunit ribosomal protein LP2
D      comp145082_c0_seq3|60s; <a href="/dbget-bin/www_bget?ko:K02943">K02943</a>  RP-LP2, RPLP2; large subunit ribosomal protein LP2
D      comp145082_c0_seq5|60s; <a href="/dbget-bin/www_bget?ko:K02943">K02943</a>  RP-LP2, RPLP2; large subunit ribosomal protein LP2
D      comp145082_c0_seq6|60s; <a href="/dbget-bin/www_bget?ko:K02943">K02943</a>  RP-LP2, RPLP2; large subunit ribosomal protein LP2
D      comp145082_c0_seq7|60s; <a href="/dbget-bin/www_bget?ko:K02943">K02943</a>  RP-LP2, RPLP2; large subunit ribosomal protein LP2
B
B  <b>Bacteria</b>
C    Small subunit
D      comp139335_c0_seq2|mitochondrial; <a href="/dbget-bin/www_bget?ko:K02967">K02967</a>  RP-S2, rpsB; small subunit ribosomal protein S2
D      comp139335_c0_seq19|mitochondrial; <a href="/dbget-bin/www_bget?ko:K02967">K02967</a>  RP-S2, rpsB; small subunit ribosomal protein S2
D      comp139335_c0_seq27|mitochondrial; <a href="/dbget-bin/www_bget?ko:K02967">K02967</a>  RP-S2, rpsB; small subunit ribosomal protein S2
D      comp139335_c0_seq32|mitochondrial; <a href="/dbget-bin/www_bget?ko:K02967">K02967</a>  RP-S2, rpsB; small subunit ribosomal protein S2
D      comp141358_c2_seq2|28s; <a href="/dbget-bin/www_bget?ko:K02988">K02988</a>  RP-S5, rpsE; small subunit ribosomal protein S5
D      comp141358_c2_seq12|28s; <a href="/dbget-bin/www_bget?ko:K02988">K02988</a>  RP-S5, rpsE; small subunit ribosomal protein S5
D      comp137507_c1_seq1|mitochondrial; <a href="/dbget-bin/www_bget?ko:K02990">K02990</a>  RP-S6, rpsF; small subunit ribosomal protein S6
D      comp136485_c0_seq3|28s; <a href="/dbget-bin/www_bget?ko:K02992">K02992</a>  RP-S7, rpsG; small subunit ribosomal protein S7
D      comp137112_c0_seq2|28s; <a href="/dbget-bin/www_bget?ko:K02996">K02996</a>  RP-S9, rpsI; small subunit ribosomal protein S9
D      comp137112_c0_seq5|28s; <a href="/dbget-bin/www_bget?ko:K02996">K02996</a>  RP-S9, rpsI; small subunit ribosomal protein S9
D      comp144313_c0_seq2|mitochondrial; <a href="/dbget-bin/www_bget?ko:K02946">K02946</a>  RP-S10, rpsJ; small subunit ribosomal protein S10
D      comp144313_c0_seq7|mitochondrial; <a href="/dbget-bin/www_bget?ko:K02946">K02946</a>  RP-S10, rpsJ; small subunit ribosomal protein S10
D      comp144313_c0_seq12|mitochondrial; <a href="/dbget-bin/www_bget?ko:K02946">K02946</a>  RP-S10, rpsJ; small subunit ribosomal protein S10
D      comp144313_c0_seq27|mitochondrial; <a href="/dbget-bin/www_bget?ko:K02946">K02946</a>  RP-S10, rpsJ; small subunit ribosomal protein S10
D      comp142419_c1_seq22|28s; <a href="/dbget-bin/www_bget?ko:K02948">K02948</a>  RP-S11, rpsK; small subunit ribosomal protein S11
D      comp142419_c1_seq27|28s; <a href="/dbget-bin/www_bget?ko:K02948">K02948</a>  RP-S11, rpsK; small subunit ribosomal protein S11
D      comp101788_c0_seq1|mitochondrial; <a href="/dbget-bin/www_bget?ko:K02950">K02950</a>  RP-S12, rpsL; small subunit ribosomal protein S12
D      comp101788_c0_seq2|mitochondrial; <a href="/dbget-bin/www_bget?ko:K02950">K02950</a>  RP-S12, rpsL; small subunit ribosomal protein S12
D      comp125803_c0_seq2|mitochondrial; <a href="/dbget-bin/www_bget?ko:K02954">K02954</a>  RP-S14, rpsN; small subunit ribosomal protein S14
D      comp125803_c0_seq4|mitochondrial; <a href="/dbget-bin/www_bget?ko:K02954">K02954</a>  RP-S14, rpsN; small subunit ribosomal protein S14
D      comp138503_c0_seq1|28s; <a href="/dbget-bin/www_bget?ko:K02956">K02956</a>  RP-S15, rpsO; small subunit ribosomal protein S15
D      comp138503_c0_seq3|28s; <a href="/dbget-bin/www_bget?ko:K02956">K02956</a>  RP-S15, rpsO; small subunit ribosomal protein S15
D      comp138503_c0_seq9|28s; <a href="/dbget-bin/www_bget?ko:K02956">K02956</a>  RP-S15, rpsO; small subunit ribosomal protein S15
D      comp138503_c0_seq13|28s; <a href="/dbget-bin/www_bget?ko:K02956">K02956</a>  RP-S15, rpsO; small subunit ribosomal protein S15
D      comp138503_c0_seq18|28s; <a href="/dbget-bin/www_bget?ko:K02956">K02956</a>  RP-S15, rpsO; small subunit ribosomal protein S15
D      comp138503_c0_seq24|28s; <a href="/dbget-bin/www_bget?ko:K02956">K02956</a>  RP-S15, rpsO; small subunit ribosomal protein S15
D      comp138537_c0_seq1|28s; <a href="/dbget-bin/www_bget?ko:K02959">K02959</a>  RP-S16, rpsP; small subunit ribosomal protein S16
D      comp138537_c0_seq2|28s; <a href="/dbget-bin/www_bget?ko:K02959">K02959</a>  RP-S16, rpsP; small subunit ribosomal protein S16
D      comp138537_c0_seq5|28s; <a href="/dbget-bin/www_bget?ko:K02959">K02959</a>  RP-S16, rpsP; small subunit ribosomal protein S16
D      comp138537_c0_seq6|28s; <a href="/dbget-bin/www_bget?ko:K02959">K02959</a>  RP-S16, rpsP; small subunit ribosomal protein S16
D      comp138537_c0_seq11|28s; <a href="/dbget-bin/www_bget?ko:K02959">K02959</a>  RP-S16, rpsP; small subunit ribosomal protein S16
D      comp139514_c0_seq2|protein; <a href="/dbget-bin/www_bget?ko:K02961">K02961</a>  RP-S17, rpsQ; small subunit ribosomal protein S17
D      comp139514_c0_seq3|mitochondrial; <a href="/dbget-bin/www_bget?ko:K02961">K02961</a>  RP-S17, rpsQ; small subunit ribosomal protein S17
D      comp139514_c0_seq8|mitochondrial; <a href="/dbget-bin/www_bget?ko:K02961">K02961</a>  RP-S17, rpsQ; small subunit ribosomal protein S17
D      comp139514_c0_seq14|mitochondrial; <a href="/dbget-bin/www_bget?ko:K02961">K02961</a>  RP-S17, rpsQ; small subunit ribosomal protein S17
D      comp139514_c0_seq15|protein; <a href="/dbget-bin/www_bget?ko:K02961">K02961</a>  RP-S17, rpsQ; small subunit ribosomal protein S17
D      comp139514_c0_seq16|mitochondrial; <a href="/dbget-bin/www_bget?ko:K02961">K02961</a>  RP-S17, rpsQ; small subunit ribosomal protein S17
D      comp139514_c0_seq19|mitochondrial; <a href="/dbget-bin/www_bget?ko:K02961">K02961</a>  RP-S17, rpsQ; small subunit ribosomal protein S17
D      comp139514_c0_seq21|protein; <a href="/dbget-bin/www_bget?ko:K02961">K02961</a>  RP-S17, rpsQ; small subunit ribosomal protein S17
D      comp139514_c0_seq22|mitochondrial; <a href="/dbget-bin/www_bget?ko:K02961">K02961</a>  RP-S17, rpsQ; small subunit ribosomal protein S17
D      comp139514_c0_seq23|mitochondrial; <a href="/dbget-bin/www_bget?ko:K02961">K02961</a>  RP-S17, rpsQ; small subunit ribosomal protein S17
D      comp139514_c0_seq24|mitochondrial; <a href="/dbget-bin/www_bget?ko:K02961">K02961</a>  RP-S17, rpsQ; small subunit ribosomal protein S17
D      comp139514_c0_seq28|mitochondrial; <a href="/dbget-bin/www_bget?ko:K02961">K02961</a>  RP-S17, rpsQ; small subunit ribosomal protein S17
D      comp140693_c0_seq4|28s; <a href="/dbget-bin/www_bget?ko:K02963">K02963</a>  RP-S18, rpsR; small subunit ribosomal protein S18
D      comp142414_c2_seq10|28s; <a href="/dbget-bin/www_bget?ko:K02963">K02963</a>  RP-S18, rpsR; small subunit ribosomal protein S18
D      comp142414_c2_seq16|28s; <a href="/dbget-bin/www_bget?ko:K02963">K02963</a>  RP-S18, rpsR; small subunit ribosomal protein S18
D      comp142414_c2_seq21|28s; <a href="/dbget-bin/www_bget?ko:K02963">K02963</a>  RP-S18, rpsR; small subunit ribosomal protein S18
D      comp135938_c0_seq2|mitochondrial; <a href="/dbget-bin/www_bget?ko:K02970">K02970</a>  RP-S21, rpsU; small subunit ribosomal protein S21
C    Large subunit
D      comp137886_c0_seq1|mitochondrial; <a href="/dbget-bin/www_bget?ko:K02863">K02863</a>  RP-L1, rplA; large subunit ribosomal protein L1
D      comp137886_c0_seq3|mitochondrial; <a href="/dbget-bin/www_bget?ko:K02863">K02863</a>  RP-L1, rplA; large subunit ribosomal protein L1
D      comp137886_c0_seq5|mitochondrial; <a href="/dbget-bin/www_bget?ko:K02863">K02863</a>  RP-L1, rplA; large subunit ribosomal protein L1
D      comp143232_c0_seq6|39s; <a href="/dbget-bin/www_bget?ko:K02886">K02886</a>  RP-L2, rplB; large subunit ribosomal protein L2
D      comp141483_c1_seq4|39s; <a href="/dbget-bin/www_bget?ko:K02906">K02906</a>  RP-L3, rplC; large subunit ribosomal protein L3
D      comp141483_c1_seq7|39s; <a href="/dbget-bin/www_bget?ko:K02906">K02906</a>  RP-L3, rplC; large subunit ribosomal protein L3
D      comp136197_c0_seq11|39s; <a href="/dbget-bin/www_bget?ko:K02926">K02926</a>  RP-L4, rplD; large subunit ribosomal protein L4
D      comp139289_c0_seq34|39s; <a href="/dbget-bin/www_bget?ko:K02935">K02935</a>  RP-L7, rplL; large subunit ribosomal protein L7/L12
D      comp139289_c0_seq51|39s; <a href="/dbget-bin/www_bget?ko:K02935">K02935</a>  RP-L7, rplL; large subunit ribosomal protein L7/L12
D      comp141633_c1_seq6|39s; <a href="/dbget-bin/www_bget?ko:K02939">K02939</a>  RP-L9, rplI; large subunit ribosomal protein L9
D      comp141282_c0_seq11|mitochondrial; <a href="/dbget-bin/www_bget?ko:K02864">K02864</a>  RP-L10, rplJ; large subunit ribosomal protein L10
D      comp141282_c0_seq17|39s; <a href="/dbget-bin/www_bget?ko:K02864">K02864</a>  RP-L10, rplJ; large subunit ribosomal protein L10
D      comp141282_c0_seq22|pyridoxine-5-phosphate; <a href="/dbget-bin/www_bget?ko:K02864">K02864</a>  RP-L10, rplJ; large subunit ribosomal protein L10
D      comp136817_c3_seq6|mitochondrial; <a href="/dbget-bin/www_bget?ko:K02867">K02867</a>  RP-L11, rplK; large subunit ribosomal protein L11
D      comp129338_c0_seq1|39s; <a href="/dbget-bin/www_bget?ko:K02871">K02871</a>  RP-L13, rplM; large subunit ribosomal protein L13
D      comp139023_c0_seq3|39s; <a href="/dbget-bin/www_bget?ko:K02874">K02874</a>  RP-L14, rplN; large subunit ribosomal protein L14
D      comp139023_c0_seq8|39s; <a href="/dbget-bin/www_bget?ko:K02874">K02874</a>  RP-L14, rplN; large subunit ribosomal protein L14
D      comp139023_c0_seq9|39s; <a href="/dbget-bin/www_bget?ko:K02874">K02874</a>  RP-L14, rplN; large subunit ribosomal protein L14
D      comp139023_c0_seq10|39s; <a href="/dbget-bin/www_bget?ko:K02874">K02874</a>  RP-L14, rplN; large subunit ribosomal protein L14
D      comp142553_c3_seq1|39s; <a href="/dbget-bin/www_bget?ko:K02876">K02876</a>  RP-L15, rplO; large subunit ribosomal protein L15
D      comp142553_c3_seq7|39s; <a href="/dbget-bin/www_bget?ko:K02876">K02876</a>  RP-L15, rplO; large subunit ribosomal protein L15
D      comp142553_c3_seq10|39s; <a href="/dbget-bin/www_bget?ko:K02876">K02876</a>  RP-L15, rplO; large subunit ribosomal protein L15
D      comp142553_c3_seq12|39s; <a href="/dbget-bin/www_bget?ko:K02876">K02876</a>  RP-L15, rplO; large subunit ribosomal protein L15
D      comp142553_c3_seq16|39s; <a href="/dbget-bin/www_bget?ko:K02876">K02876</a>  RP-L15, rplO; large subunit ribosomal protein L15
D      comp142553_c3_seq19|39s; <a href="/dbget-bin/www_bget?ko:K02876">K02876</a>  RP-L15, rplO; large subunit ribosomal protein L15
D      comp142553_c3_seq20|39s; <a href="/dbget-bin/www_bget?ko:K02876">K02876</a>  RP-L15, rplO; large subunit ribosomal protein L15
D      comp142553_c3_seq26|39s; <a href="/dbget-bin/www_bget?ko:K02876">K02876</a>  RP-L15, rplO; large subunit ribosomal protein L15
D      comp136932_c1_seq1|39s; <a href="/dbget-bin/www_bget?ko:K02878">K02878</a>  RP-L16, rplP; large subunit ribosomal protein L16
D      comp142790_c5_seq1|39s; <a href="/dbget-bin/www_bget?ko:K02879">K02879</a>  RP-L17, rplQ; large subunit ribosomal protein L17
D      comp135361_c0_seq1|39s; <a href="/dbget-bin/www_bget?ko:K02881">K02881</a>  RP-L18, rplR; large subunit ribosomal protein L18
D      comp137869_c0_seq2|39s; <a href="/dbget-bin/www_bget?ko:K02884">K02884</a>  RP-L19, rplS; large subunit ribosomal protein L19
D      comp137869_c0_seq6|39s; <a href="/dbget-bin/www_bget?ko:K02884">K02884</a>  RP-L19, rplS; large subunit ribosomal protein L19
D      comp145336_c0_seq1|mitochondrial; <a href="/dbget-bin/www_bget?ko:K02887">K02887</a>  RP-L20, rplT; large subunit ribosomal protein L20
D      comp145336_c0_seq5|mitochondrial; <a href="/dbget-bin/www_bget?ko:K02887">K02887</a>  RP-L20, rplT; large subunit ribosomal protein L20
D      comp124750_c0_seq1|39s; <a href="/dbget-bin/www_bget?ko:K02888">K02888</a>  RP-L21, rplU; large subunit ribosomal protein L21
D      comp144402_c3_seq4|39s; <a href="/dbget-bin/www_bget?ko:K02890">K02890</a>  RP-L22, rplV; large subunit ribosomal protein L22
D      comp144402_c3_seq5|39s; <a href="/dbget-bin/www_bget?ko:K02890">K02890</a>  RP-L22, rplV; large subunit ribosomal protein L22
D      comp144402_c3_seq6|39s; <a href="/dbget-bin/www_bget?ko:K02890">K02890</a>  RP-L22, rplV; large subunit ribosomal protein L22
D      comp144402_c3_seq8|39s; <a href="/dbget-bin/www_bget?ko:K02890">K02890</a>  RP-L22, rplV; large subunit ribosomal protein L22
D      comp144402_c3_seq9|39s; <a href="/dbget-bin/www_bget?ko:K02890">K02890</a>  RP-L22, rplV; large subunit ribosomal protein L22
D      comp144402_c3_seq12|39s; <a href="/dbget-bin/www_bget?ko:K02890">K02890</a>  RP-L22, rplV; large subunit ribosomal protein L22
D      comp144402_c3_seq16|39s; <a href="/dbget-bin/www_bget?ko:K02890">K02890</a>  RP-L22, rplV; large subunit ribosomal protein L22
D      comp144402_c3_seq17|39s; <a href="/dbget-bin/www_bget?ko:K02890">K02890</a>  RP-L22, rplV; large subunit ribosomal protein L22
D      comp144402_c3_seq18|39s; <a href="/dbget-bin/www_bget?ko:K02890">K02890</a>  RP-L22, rplV; large subunit ribosomal protein L22
D      comp144402_c3_seq19|39s; <a href="/dbget-bin/www_bget?ko:K02890">K02890</a>  RP-L22, rplV; large subunit ribosomal protein L22
D      comp144402_c3_seq20|39s; <a href="/dbget-bin/www_bget?ko:K02890">K02890</a>  RP-L22, rplV; large subunit ribosomal protein L22
D      comp144402_c3_seq23|39s; <a href="/dbget-bin/www_bget?ko:K02890">K02890</a>  RP-L22, rplV; large subunit ribosomal protein L22
D      comp144402_c3_seq25|39s; <a href="/dbget-bin/www_bget?ko:K02890">K02890</a>  RP-L22, rplV; large subunit ribosomal protein L22
D      comp144402_c3_seq27|39s; <a href="/dbget-bin/www_bget?ko:K02890">K02890</a>  RP-L22, rplV; large subunit ribosomal protein L22
D      comp144402_c3_seq29|39s; <a href="/dbget-bin/www_bget?ko:K02890">K02890</a>  RP-L22, rplV; large subunit ribosomal protein L22
D      comp144402_c3_seq30|39s; <a href="/dbget-bin/www_bget?ko:K02890">K02890</a>  RP-L22, rplV; large subunit ribosomal protein L22
D      comp144402_c3_seq31|39s; <a href="/dbget-bin/www_bget?ko:K02890">K02890</a>  RP-L22, rplV; large subunit ribosomal protein L22
D      comp144402_c3_seq33|39s; <a href="/dbget-bin/www_bget?ko:K02890">K02890</a>  RP-L22, rplV; large subunit ribosomal protein L22
D      comp144402_c3_seq34|39s; <a href="/dbget-bin/www_bget?ko:K02890">K02890</a>  RP-L22, rplV; large subunit ribosomal protein L22
D      comp144402_c3_seq37|39s; <a href="/dbget-bin/www_bget?ko:K02890">K02890</a>  RP-L22, rplV; large subunit ribosomal protein L22
D      comp144402_c3_seq38|39s; <a href="/dbget-bin/www_bget?ko:K02890">K02890</a>  RP-L22, rplV; large subunit ribosomal protein L22
D      comp144402_c3_seq39|39s; <a href="/dbget-bin/www_bget?ko:K02890">K02890</a>  RP-L22, rplV; large subunit ribosomal protein L22
D      comp144402_c3_seq40|39s; <a href="/dbget-bin/www_bget?ko:K02890">K02890</a>  RP-L22, rplV; large subunit ribosomal protein L22
D      comp144402_c3_seq41|39s; <a href="/dbget-bin/www_bget?ko:K02890">K02890</a>  RP-L22, rplV; large subunit ribosomal protein L22
D      comp144402_c3_seq43|39s; <a href="/dbget-bin/www_bget?ko:K02890">K02890</a>  RP-L22, rplV; large subunit ribosomal protein L22
D      comp144402_c3_seq44|39s; <a href="/dbget-bin/www_bget?ko:K02890">K02890</a>  RP-L22, rplV; large subunit ribosomal protein L22
D      comp144402_c3_seq45|39s; <a href="/dbget-bin/www_bget?ko:K02890">K02890</a>  RP-L22, rplV; large subunit ribosomal protein L22
D      comp144402_c3_seq46|39s; <a href="/dbget-bin/www_bget?ko:K02890">K02890</a>  RP-L22, rplV; large subunit ribosomal protein L22
D      comp144402_c3_seq49|39s; <a href="/dbget-bin/www_bget?ko:K02890">K02890</a>  RP-L22, rplV; large subunit ribosomal protein L22
D      comp144402_c3_seq50|39s; <a href="/dbget-bin/www_bget?ko:K02890">K02890</a>  RP-L22, rplV; large subunit ribosomal protein L22
D      comp144402_c3_seq57|39s; <a href="/dbget-bin/www_bget?ko:K02890">K02890</a>  RP-L22, rplV; large subunit ribosomal protein L22
D      comp144402_c3_seq60|39s; <a href="/dbget-bin/www_bget?ko:K02890">K02890</a>  RP-L22, rplV; large subunit ribosomal protein L22
D      comp144402_c3_seq61|39s; <a href="/dbget-bin/www_bget?ko:K02890">K02890</a>  RP-L22, rplV; large subunit ribosomal protein L22
D      comp144402_c3_seq64|39s; <a href="/dbget-bin/www_bget?ko:K02890">K02890</a>  RP-L22, rplV; large subunit ribosomal protein L22
D      comp144402_c3_seq66|39s; <a href="/dbget-bin/www_bget?ko:K02890">K02890</a>  RP-L22, rplV; large subunit ribosomal protein L22
D      comp144402_c3_seq69|39s; <a href="/dbget-bin/www_bget?ko:K02890">K02890</a>  RP-L22, rplV; large subunit ribosomal protein L22
D      comp144402_c3_seq70|39s; <a href="/dbget-bin/www_bget?ko:K02890">K02890</a>  RP-L22, rplV; large subunit ribosomal protein L22
D      comp144402_c3_seq71|39s; <a href="/dbget-bin/www_bget?ko:K02890">K02890</a>  RP-L22, rplV; large subunit ribosomal protein L22
D      comp144402_c3_seq74|39s; <a href="/dbget-bin/www_bget?ko:K02890">K02890</a>  RP-L22, rplV; large subunit ribosomal protein L22
D      comp144402_c3_seq75|39s; <a href="/dbget-bin/www_bget?ko:K02890">K02890</a>  RP-L22, rplV; large subunit ribosomal protein L22
D      comp144402_c3_seq76|39s; <a href="/dbget-bin/www_bget?ko:K02890">K02890</a>  RP-L22, rplV; large subunit ribosomal protein L22
D      comp144402_c3_seq77|39s; <a href="/dbget-bin/www_bget?ko:K02890">K02890</a>  RP-L22, rplV; large subunit ribosomal protein L22
D      comp144402_c3_seq79|39s; <a href="/dbget-bin/www_bget?ko:K02890">K02890</a>  RP-L22, rplV; large subunit ribosomal protein L22
D      comp144402_c3_seq81|39s; <a href="/dbget-bin/www_bget?ko:K02890">K02890</a>  RP-L22, rplV; large subunit ribosomal protein L22
D      comp144402_c3_seq82|39s; <a href="/dbget-bin/www_bget?ko:K02890">K02890</a>  RP-L22, rplV; large subunit ribosomal protein L22
D      comp144402_c3_seq83|39s; <a href="/dbget-bin/www_bget?ko:K02890">K02890</a>  RP-L22, rplV; large subunit ribosomal protein L22
D      comp144402_c3_seq86|39s; <a href="/dbget-bin/www_bget?ko:K02890">K02890</a>  RP-L22, rplV; large subunit ribosomal protein L22
D      comp144402_c3_seq87|39s; <a href="/dbget-bin/www_bget?ko:K02890">K02890</a>  RP-L22, rplV; large subunit ribosomal protein L22
D      comp144402_c3_seq89|39s; <a href="/dbget-bin/www_bget?ko:K02890">K02890</a>  RP-L22, rplV; large subunit ribosomal protein L22
D      comp144402_c3_seq94|39s; <a href="/dbget-bin/www_bget?ko:K02890">K02890</a>  RP-L22, rplV; large subunit ribosomal protein L22
D      comp144402_c3_seq98|39s; <a href="/dbget-bin/www_bget?ko:K02890">K02890</a>  RP-L22, rplV; large subunit ribosomal protein L22
D      comp144402_c3_seq100|39s; <a href="/dbget-bin/www_bget?ko:K02890">K02890</a>  RP-L22, rplV; large subunit ribosomal protein L22
D      comp144402_c3_seq101|39s; <a href="/dbget-bin/www_bget?ko:K02890">K02890</a>  RP-L22, rplV; large subunit ribosomal protein L22
D      comp144402_c3_seq103|39s; <a href="/dbget-bin/www_bget?ko:K02890">K02890</a>  RP-L22, rplV; large subunit ribosomal protein L22
D      comp144402_c3_seq104|39s; <a href="/dbget-bin/www_bget?ko:K02890">K02890</a>  RP-L22, rplV; large subunit ribosomal protein L22
D      comp136657_c0_seq5|mitochondrial; <a href="/dbget-bin/www_bget?ko:K02892">K02892</a>  RP-L23, rplW; large subunit ribosomal protein L23
D      comp133987_c0_seq1|mitochondrial; <a href="/dbget-bin/www_bget?ko:K02895">K02895</a>  RP-L24, rplX; large subunit ribosomal protein L24
D      comp133987_c0_seq5|mitochondrial; <a href="/dbget-bin/www_bget?ko:K02895">K02895</a>  RP-L24, rplX; large subunit ribosomal protein L24
D      comp133987_c0_seq9|mitochondrial; <a href="/dbget-bin/www_bget?ko:K02895">K02895</a>  RP-L24, rplX; large subunit ribosomal protein L24
D      comp133987_c0_seq10|mitochondrial; <a href="/dbget-bin/www_bget?ko:K02895">K02895</a>  RP-L24, rplX; large subunit ribosomal protein L24
D      comp138428_c1_seq15|mitochondrial; <a href="/dbget-bin/www_bget?ko:K02899">K02899</a>  RP-L27, rpmA; large subunit ribosomal protein L27
D      comp134636_c1_seq2|39s; <a href="/dbget-bin/www_bget?ko:K02902">K02902</a>  RP-L28, rpmB; large subunit ribosomal protein L28
D      comp134636_c1_seq3|39s; <a href="/dbget-bin/www_bget?ko:K02902">K02902</a>  RP-L28, rpmB; large subunit ribosomal protein L28
D      comp134636_c1_seq6|39s; <a href="/dbget-bin/www_bget?ko:K02902">K02902</a>  RP-L28, rpmB; large subunit ribosomal protein L28
D      comp122265_c0_seq1|39s; <a href="/dbget-bin/www_bget?ko:K02907">K02907</a>  RP-L30, rpmD; large subunit ribosomal protein L30
D      comp142815_c1_seq2|39s; <a href="/dbget-bin/www_bget?ko:K02911">K02911</a>  RP-L32, rpmF; large subunit ribosomal protein L32
D      comp143833_c1_seq15|mitochondrial; <a href="/dbget-bin/www_bget?ko:K02913">K02913</a>  RP-L33, rpmG; large subunit ribosomal protein L33
D      comp143275_c1_seq11|39s; <a href="/dbget-bin/www_bget?ko:K02914">K02914</a>  RP-L34, rpmH; large subunit ribosomal protein L34
D      comp143275_c1_seq57|39s; <a href="/dbget-bin/www_bget?ko:K02914">K02914</a>  RP-L34, rpmH; large subunit ribosomal protein L34
D      comp143275_c1_seq70|mitochondrial; <a href="/dbget-bin/www_bget?ko:K02914">K02914</a>  RP-L34, rpmH; large subunit ribosomal protein L34
D      comp143275_c1_seq80|mitochondrial; <a href="/dbget-bin/www_bget?ko:K02914">K02914</a>  RP-L34, rpmH; large subunit ribosomal protein L34
D      comp132661_c0_seq2|mitochondrial; <a href="/dbget-bin/www_bget?ko:K02916">K02916</a>  RP-L35, rpmI; large subunit ribosomal protein L35
D      comp132661_c0_seq5|mitochondrial; <a href="/dbget-bin/www_bget?ko:K02916">K02916</a>  RP-L35, rpmI; large subunit ribosomal protein L35
D      comp130762_c0_seq2|39s; <a href="/dbget-bin/www_bget?ko:K02919">K02919</a>  RP-L36, rpmJ; large subunit ribosomal protein L36
D      comp130762_c0_seq4|39s; <a href="/dbget-bin/www_bget?ko:K02919">K02919</a>  RP-L36, rpmJ; large subunit ribosomal protein L36
B
B  <b>Archaea</b>
C    Small subunit
D      comp139335_c0_seq2|mitochondrial; <a href="/dbget-bin/www_bget?ko:K02967">K02967</a>  RP-S2, rpsB; small subunit ribosomal protein S2
D      comp139335_c0_seq19|mitochondrial; <a href="/dbget-bin/www_bget?ko:K02967">K02967</a>  RP-S2, rpsB; small subunit ribosomal protein S2
D      comp139335_c0_seq27|mitochondrial; <a href="/dbget-bin/www_bget?ko:K02967">K02967</a>  RP-S2, rpsB; small subunit ribosomal protein S2
D      comp139335_c0_seq32|mitochondrial; <a href="/dbget-bin/www_bget?ko:K02967">K02967</a>  RP-S2, rpsB; small subunit ribosomal protein S2
D      comp141358_c2_seq2|28s; <a href="/dbget-bin/www_bget?ko:K02988">K02988</a>  RP-S5, rpsE; small subunit ribosomal protein S5
D      comp141358_c2_seq12|28s; <a href="/dbget-bin/www_bget?ko:K02988">K02988</a>  RP-S5, rpsE; small subunit ribosomal protein S5
D      comp136485_c0_seq3|28s; <a href="/dbget-bin/www_bget?ko:K02992">K02992</a>  RP-S7, rpsG; small subunit ribosomal protein S7
D      comp137112_c0_seq2|28s; <a href="/dbget-bin/www_bget?ko:K02996">K02996</a>  RP-S9, rpsI; small subunit ribosomal protein S9
D      comp137112_c0_seq5|28s; <a href="/dbget-bin/www_bget?ko:K02996">K02996</a>  RP-S9, rpsI; small subunit ribosomal protein S9
D      comp144313_c0_seq2|mitochondrial; <a href="/dbget-bin/www_bget?ko:K02946">K02946</a>  RP-S10, rpsJ; small subunit ribosomal protein S10
D      comp144313_c0_seq7|mitochondrial; <a href="/dbget-bin/www_bget?ko:K02946">K02946</a>  RP-S10, rpsJ; small subunit ribosomal protein S10
D      comp144313_c0_seq12|mitochondrial; <a href="/dbget-bin/www_bget?ko:K02946">K02946</a>  RP-S10, rpsJ; small subunit ribosomal protein S10
D      comp144313_c0_seq27|mitochondrial; <a href="/dbget-bin/www_bget?ko:K02946">K02946</a>  RP-S10, rpsJ; small subunit ribosomal protein S10
D      comp142419_c1_seq22|28s; <a href="/dbget-bin/www_bget?ko:K02948">K02948</a>  RP-S11, rpsK; small subunit ribosomal protein S11
D      comp142419_c1_seq27|28s; <a href="/dbget-bin/www_bget?ko:K02948">K02948</a>  RP-S11, rpsK; small subunit ribosomal protein S11
D      comp101788_c0_seq1|mitochondrial; <a href="/dbget-bin/www_bget?ko:K02950">K02950</a>  RP-S12, rpsL; small subunit ribosomal protein S12
D      comp101788_c0_seq2|mitochondrial; <a href="/dbget-bin/www_bget?ko:K02950">K02950</a>  RP-S12, rpsL; small subunit ribosomal protein S12
D      comp125803_c0_seq2|mitochondrial; <a href="/dbget-bin/www_bget?ko:K02954">K02954</a>  RP-S14, rpsN; small subunit ribosomal protein S14
D      comp125803_c0_seq4|mitochondrial; <a href="/dbget-bin/www_bget?ko:K02954">K02954</a>  RP-S14, rpsN; small subunit ribosomal protein S14
D      comp138503_c0_seq1|28s; <a href="/dbget-bin/www_bget?ko:K02956">K02956</a>  RP-S15, rpsO; small subunit ribosomal protein S15
D      comp138503_c0_seq3|28s; <a href="/dbget-bin/www_bget?ko:K02956">K02956</a>  RP-S15, rpsO; small subunit ribosomal protein S15
D      comp138503_c0_seq9|28s; <a href="/dbget-bin/www_bget?ko:K02956">K02956</a>  RP-S15, rpsO; small subunit ribosomal protein S15
D      comp138503_c0_seq13|28s; <a href="/dbget-bin/www_bget?ko:K02956">K02956</a>  RP-S15, rpsO; small subunit ribosomal protein S15
D      comp138503_c0_seq18|28s; <a href="/dbget-bin/www_bget?ko:K02956">K02956</a>  RP-S15, rpsO; small subunit ribosomal protein S15
D      comp138503_c0_seq24|28s; <a href="/dbget-bin/www_bget?ko:K02956">K02956</a>  RP-S15, rpsO; small subunit ribosomal protein S15
D      comp139514_c0_seq2|protein; <a href="/dbget-bin/www_bget?ko:K02961">K02961</a>  RP-S17, rpsQ; small subunit ribosomal protein S17
D      comp139514_c0_seq3|mitochondrial; <a href="/dbget-bin/www_bget?ko:K02961">K02961</a>  RP-S17, rpsQ; small subunit ribosomal protein S17
D      comp139514_c0_seq8|mitochondrial; <a href="/dbget-bin/www_bget?ko:K02961">K02961</a>  RP-S17, rpsQ; small subunit ribosomal protein S17
D      comp139514_c0_seq14|mitochondrial; <a href="/dbget-bin/www_bget?ko:K02961">K02961</a>  RP-S17, rpsQ; small subunit ribosomal protein S17
D      comp139514_c0_seq15|protein; <a href="/dbget-bin/www_bget?ko:K02961">K02961</a>  RP-S17, rpsQ; small subunit ribosomal protein S17
D      comp139514_c0_seq16|mitochondrial; <a href="/dbget-bin/www_bget?ko:K02961">K02961</a>  RP-S17, rpsQ; small subunit ribosomal protein S17
D      comp139514_c0_seq19|mitochondrial; <a href="/dbget-bin/www_bget?ko:K02961">K02961</a>  RP-S17, rpsQ; small subunit ribosomal protein S17
D      comp139514_c0_seq21|protein; <a href="/dbget-bin/www_bget?ko:K02961">K02961</a>  RP-S17, rpsQ; small subunit ribosomal protein S17
D      comp139514_c0_seq22|mitochondrial; <a href="/dbget-bin/www_bget?ko:K02961">K02961</a>  RP-S17, rpsQ; small subunit ribosomal protein S17
D      comp139514_c0_seq23|mitochondrial; <a href="/dbget-bin/www_bget?ko:K02961">K02961</a>  RP-S17, rpsQ; small subunit ribosomal protein S17
D      comp139514_c0_seq24|mitochondrial; <a href="/dbget-bin/www_bget?ko:K02961">K02961</a>  RP-S17, rpsQ; small subunit ribosomal protein S17
D      comp139514_c0_seq28|mitochondrial; <a href="/dbget-bin/www_bget?ko:K02961">K02961</a>  RP-S17, rpsQ; small subunit ribosomal protein S17
D      comp145550_c0_seq1|40s; <a href="/dbget-bin/www_bget?ko:K02984">K02984</a>  RP-S3Ae, RPS3A; small subunit ribosomal protein S3Ae
D      comp81068_c0_seq1|40s; <a href="/dbget-bin/www_bget?ko:K02987">K02987</a>  RP-S4e, RPS4; small subunit ribosomal protein S4e
D      comp128410_c0_seq1|40s; <a href="/dbget-bin/www_bget?ko:K02987">K02987</a>  RP-S4e, RPS4; small subunit ribosomal protein S4e
D      comp130620_c0_seq1|40s; <a href="/dbget-bin/www_bget?ko:K02987">K02987</a>  RP-S4e, RPS4; small subunit ribosomal protein S4e
D      comp144667_c3_seq2|ribosomal; <a href="/dbget-bin/www_bget?ko:K02991">K02991</a>  RP-S6e, RPS6; small subunit ribosomal protein S6e
D      comp145427_c1_seq3|40s; <a href="/dbget-bin/www_bget?ko:K02995">K02995</a>  RP-S8e, RPS8; small subunit ribosomal protein S8e
D      comp142481_c0_seq5|40s; <a href="/dbget-bin/www_bget?ko:K02962">K02962</a>  RP-S17e, RPS17; small subunit ribosomal protein S17e
D      comp145402_c0_seq1|ribosomal; <a href="/dbget-bin/www_bget?ko:K02962">K02962</a>  RP-S17e, RPS17; small subunit ribosomal protein S17e
D      comp145402_c0_seq2|ribosomal; <a href="/dbget-bin/www_bget?ko:K02962">K02962</a>  RP-S17e, RPS17; small subunit ribosomal protein S17e
D      comp145402_c0_seq4|ribosomal; <a href="/dbget-bin/www_bget?ko:K02962">K02962</a>  RP-S17e, RPS17; small subunit ribosomal protein S17e
D      comp145402_c0_seq5|ribosomal; <a href="/dbget-bin/www_bget?ko:K02962">K02962</a>  RP-S17e, RPS17; small subunit ribosomal protein S17e
D      comp145402_c0_seq6|ribosomal; <a href="/dbget-bin/www_bget?ko:K02962">K02962</a>  RP-S17e, RPS17; small subunit ribosomal protein S17e
D      comp145402_c0_seq7|ribosomal; <a href="/dbget-bin/www_bget?ko:K02962">K02962</a>  RP-S17e, RPS17; small subunit ribosomal protein S17e
D      comp145402_c0_seq9|ribosomal; <a href="/dbget-bin/www_bget?ko:K02962">K02962</a>  RP-S17e, RPS17; small subunit ribosomal protein S17e
D      comp145402_c0_seq10|ribosomal; <a href="/dbget-bin/www_bget?ko:K02962">K02962</a>  RP-S17e, RPS17; small subunit ribosomal protein S17e
D      comp145402_c0_seq11|ribosomal; <a href="/dbget-bin/www_bget?ko:K02962">K02962</a>  RP-S17e, RPS17; small subunit ribosomal protein S17e
D      comp145402_c0_seq13|ribosomal; <a href="/dbget-bin/www_bget?ko:K02962">K02962</a>  RP-S17e, RPS17; small subunit ribosomal protein S17e
D      comp145081_c0_seq3|40s; <a href="/dbget-bin/www_bget?ko:K02966">K02966</a>  RP-S19e, RPS19; small subunit ribosomal protein S19e
D      comp145081_c0_seq4|40s; <a href="/dbget-bin/www_bget?ko:K02966">K02966</a>  RP-S19e, RPS19; small subunit ribosomal protein S19e
D      comp143001_c1_seq8|40s; <a href="/dbget-bin/www_bget?ko:K02974">K02974</a>  RP-S24e, RPS24; small subunit ribosomal protein S24e
D      comp143001_c1_seq9|40s; <a href="/dbget-bin/www_bget?ko:K02974">K02974</a>  RP-S24e, RPS24; small subunit ribosomal protein S24e
D      comp52883_c0_seq1|40s; <a href="/dbget-bin/www_bget?ko:K02975">K02975</a>  RP-S25e, RPS25; small subunit ribosomal protein S25e
D      comp144171_c0_seq14|40s; <a href="/dbget-bin/www_bget?ko:K02975">K02975</a>  RP-S25e, RPS25; small subunit ribosomal protein S25e
D      comp144171_c0_seq21|40s; <a href="/dbget-bin/www_bget?ko:K02975">K02975</a>  RP-S25e, RPS25; small subunit ribosomal protein S25e
D      comp144171_c0_seq27|40s; <a href="/dbget-bin/www_bget?ko:K02975">K02975</a>  RP-S25e, RPS25; small subunit ribosomal protein S25e
D      comp142563_c4_seq1|ribosomal; <a href="/dbget-bin/www_bget?ko:K02976">K02976</a>  RP-S26e, RPS26; small subunit ribosomal protein S26e
D      comp142563_c4_seq3|ribosomal; <a href="/dbget-bin/www_bget?ko:K02976">K02976</a>  RP-S26e, RPS26; small subunit ribosomal protein S26e
D      comp142563_c4_seq4|ribosomal; <a href="/dbget-bin/www_bget?ko:K02976">K02976</a>  RP-S26e, RPS26; small subunit ribosomal protein S26e
D      comp142563_c4_seq7|ribosomal; <a href="/dbget-bin/www_bget?ko:K02976">K02976</a>  RP-S26e, RPS26; small subunit ribosomal protein S26e
D      comp144766_c1_seq3|ribosomal; <a href="/dbget-bin/www_bget?ko:K02976">K02976</a>  RP-S26e, RPS26; small subunit ribosomal protein S26e
D      comp144766_c1_seq4|ribosomal; <a href="/dbget-bin/www_bget?ko:K02976">K02976</a>  RP-S26e, RPS26; small subunit ribosomal protein S26e
D      comp144766_c1_seq5|ribosomal; <a href="/dbget-bin/www_bget?ko:K02976">K02976</a>  RP-S26e, RPS26; small subunit ribosomal protein S26e
D      comp144766_c1_seq6|ribosomal; <a href="/dbget-bin/www_bget?ko:K02976">K02976</a>  RP-S26e, RPS26; small subunit ribosomal protein S26e
D      comp144766_c1_seq9|ribosomal; <a href="/dbget-bin/www_bget?ko:K02976">K02976</a>  RP-S26e, RPS26; small subunit ribosomal protein S26e
D      comp144766_c1_seq10|ribosomal; <a href="/dbget-bin/www_bget?ko:K02976">K02976</a>  RP-S26e, RPS26; small subunit ribosomal protein S26e
D      comp144766_c1_seq11|ribosomal; <a href="/dbget-bin/www_bget?ko:K02976">K02976</a>  RP-S26e, RPS26; small subunit ribosomal protein S26e
D      comp144766_c1_seq12|ribosomal; <a href="/dbget-bin/www_bget?ko:K02976">K02976</a>  RP-S26e, RPS26; small subunit ribosomal protein S26e
D      comp134669_c0_seq1|40s; <a href="/dbget-bin/www_bget?ko:K02978">K02978</a>  RP-S27e, RPS27; small subunit ribosomal protein S27e
D      comp139333_c4_seq2|40s; <a href="/dbget-bin/www_bget?ko:K02978">K02978</a>  RP-S27e, RPS27; small subunit ribosomal protein S27e
D      comp145310_c1_seq2|40s; <a href="/dbget-bin/www_bget?ko:K02978">K02978</a>  RP-S27e, RPS27; small subunit ribosomal protein S27e
D      comp145310_c1_seq3|40s; <a href="/dbget-bin/www_bget?ko:K02978">K02978</a>  RP-S27e, RPS27; small subunit ribosomal protein S27e
D      comp145310_c1_seq4|40s; <a href="/dbget-bin/www_bget?ko:K02978">K02978</a>  RP-S27e, RPS27; small subunit ribosomal protein S27e
D      comp145310_c1_seq5|40s; <a href="/dbget-bin/www_bget?ko:K02978">K02978</a>  RP-S27e, RPS27; small subunit ribosomal protein S27e
D      comp145310_c1_seq6|40s; <a href="/dbget-bin/www_bget?ko:K02978">K02978</a>  RP-S27e, RPS27; small subunit ribosomal protein S27e
D      comp145310_c1_seq7|40s; <a href="/dbget-bin/www_bget?ko:K02978">K02978</a>  RP-S27e, RPS27; small subunit ribosomal protein S27e
D      comp110302_c0_seq1|y; <a href="/dbget-bin/www_bget?ko:K02977">K02977</a>  RP-S27Ae, RPS27A; small subunit ribosomal protein S27Ae
D      comp144060_c3_seq5|40s; <a href="/dbget-bin/www_bget?ko:K02979">K02979</a>  RP-S28e, RPS28; small subunit ribosomal protein S28e
D      comp144060_c3_seq11|40s; <a href="/dbget-bin/www_bget?ko:K02979">K02979</a>  RP-S28e, RPS28; small subunit ribosomal protein S28e
D      comp322679_c0_seq1|40s; <a href="/dbget-bin/www_bget?ko:K02979">K02979</a>  RP-S28e, RPS28; small subunit ribosomal protein S28e
D      comp140978_c0_seq4|ubiquitin-like; <a href="/dbget-bin/www_bget?ko:K02983">K02983</a>  RP-S30e, RPS30; small subunit ribosomal protein S30e
D      comp140978_c0_seq6|ubiquitin-like; <a href="/dbget-bin/www_bget?ko:K02983">K02983</a>  RP-S30e, RPS30; small subunit ribosomal protein S30e
D      comp140978_c0_seq13|ubiquitin-like; <a href="/dbget-bin/www_bget?ko:K02983">K02983</a>  RP-S30e, RPS30; small subunit ribosomal protein S30e
D      comp140978_c0_seq47|ubiquitin-like; <a href="/dbget-bin/www_bget?ko:K02983">K02983</a>  RP-S30e, RPS30; small subunit ribosomal protein S30e
D      comp140978_c0_seq52|ubiquitin-like; <a href="/dbget-bin/www_bget?ko:K02983">K02983</a>  RP-S30e, RPS30; small subunit ribosomal protein S30e
D      comp140978_c0_seq59|ubiquitin-like; <a href="/dbget-bin/www_bget?ko:K02983">K02983</a>  RP-S30e, RPS30; small subunit ribosomal protein S30e
D      comp145426_c3_seq1|40s; <a href="/dbget-bin/www_bget?ko:K02983">K02983</a>  RP-S30e, RPS30; small subunit ribosomal protein S30e
C    Large subunit
D      comp137886_c0_seq1|mitochondrial; <a href="/dbget-bin/www_bget?ko:K02863">K02863</a>  RP-L1, rplA; large subunit ribosomal protein L1
D      comp137886_c0_seq3|mitochondrial; <a href="/dbget-bin/www_bget?ko:K02863">K02863</a>  RP-L1, rplA; large subunit ribosomal protein L1
D      comp137886_c0_seq5|mitochondrial; <a href="/dbget-bin/www_bget?ko:K02863">K02863</a>  RP-L1, rplA; large subunit ribosomal protein L1
D      comp143232_c0_seq6|39s; <a href="/dbget-bin/www_bget?ko:K02886">K02886</a>  RP-L2, rplB; large subunit ribosomal protein L2
D      comp141483_c1_seq4|39s; <a href="/dbget-bin/www_bget?ko:K02906">K02906</a>  RP-L3, rplC; large subunit ribosomal protein L3
D      comp141483_c1_seq7|39s; <a href="/dbget-bin/www_bget?ko:K02906">K02906</a>  RP-L3, rplC; large subunit ribosomal protein L3
D      comp141282_c0_seq11|mitochondrial; <a href="/dbget-bin/www_bget?ko:K02864">K02864</a>  RP-L10, rplJ; large subunit ribosomal protein L10
D      comp141282_c0_seq17|39s; <a href="/dbget-bin/www_bget?ko:K02864">K02864</a>  RP-L10, rplJ; large subunit ribosomal protein L10
D      comp141282_c0_seq22|pyridoxine-5-phosphate; <a href="/dbget-bin/www_bget?ko:K02864">K02864</a>  RP-L10, rplJ; large subunit ribosomal protein L10
D      comp136817_c3_seq6|mitochondrial; <a href="/dbget-bin/www_bget?ko:K02867">K02867</a>  RP-L11, rplK; large subunit ribosomal protein L11
D      comp129338_c0_seq1|39s; <a href="/dbget-bin/www_bget?ko:K02871">K02871</a>  RP-L13, rplM; large subunit ribosomal protein L13
D      comp139023_c0_seq3|39s; <a href="/dbget-bin/www_bget?ko:K02874">K02874</a>  RP-L14, rplN; large subunit ribosomal protein L14
D      comp139023_c0_seq8|39s; <a href="/dbget-bin/www_bget?ko:K02874">K02874</a>  RP-L14, rplN; large subunit ribosomal protein L14
D      comp139023_c0_seq9|39s; <a href="/dbget-bin/www_bget?ko:K02874">K02874</a>  RP-L14, rplN; large subunit ribosomal protein L14
D      comp139023_c0_seq10|39s; <a href="/dbget-bin/www_bget?ko:K02874">K02874</a>  RP-L14, rplN; large subunit ribosomal protein L14
D      comp142553_c3_seq1|39s; <a href="/dbget-bin/www_bget?ko:K02876">K02876</a>  RP-L15, rplO; large subunit ribosomal protein L15
D      comp142553_c3_seq7|39s; <a href="/dbget-bin/www_bget?ko:K02876">K02876</a>  RP-L15, rplO; large subunit ribosomal protein L15
D      comp142553_c3_seq10|39s; <a href="/dbget-bin/www_bget?ko:K02876">K02876</a>  RP-L15, rplO; large subunit ribosomal protein L15
D      comp142553_c3_seq12|39s; <a href="/dbget-bin/www_bget?ko:K02876">K02876</a>  RP-L15, rplO; large subunit ribosomal protein L15
D      comp142553_c3_seq16|39s; <a href="/dbget-bin/www_bget?ko:K02876">K02876</a>  RP-L15, rplO; large subunit ribosomal protein L15
D      comp142553_c3_seq19|39s; <a href="/dbget-bin/www_bget?ko:K02876">K02876</a>  RP-L15, rplO; large subunit ribosomal protein L15
D      comp142553_c3_seq20|39s; <a href="/dbget-bin/www_bget?ko:K02876">K02876</a>  RP-L15, rplO; large subunit ribosomal protein L15
D      comp142553_c3_seq26|39s; <a href="/dbget-bin/www_bget?ko:K02876">K02876</a>  RP-L15, rplO; large subunit ribosomal protein L15
D      comp135361_c0_seq1|39s; <a href="/dbget-bin/www_bget?ko:K02881">K02881</a>  RP-L18, rplR; large subunit ribosomal protein L18
D      comp144402_c3_seq4|39s; <a href="/dbget-bin/www_bget?ko:K02890">K02890</a>  RP-L22, rplV; large subunit ribosomal protein L22
D      comp144402_c3_seq5|39s; <a href="/dbget-bin/www_bget?ko:K02890">K02890</a>  RP-L22, rplV; large subunit ribosomal protein L22
D      comp144402_c3_seq6|39s; <a href="/dbget-bin/www_bget?ko:K02890">K02890</a>  RP-L22, rplV; large subunit ribosomal protein L22
D      comp144402_c3_seq8|39s; <a href="/dbget-bin/www_bget?ko:K02890">K02890</a>  RP-L22, rplV; large subunit ribosomal protein L22
D      comp144402_c3_seq9|39s; <a href="/dbget-bin/www_bget?ko:K02890">K02890</a>  RP-L22, rplV; large subunit ribosomal protein L22
D      comp144402_c3_seq12|39s; <a href="/dbget-bin/www_bget?ko:K02890">K02890</a>  RP-L22, rplV; large subunit ribosomal protein L22
D      comp144402_c3_seq16|39s; <a href="/dbget-bin/www_bget?ko:K02890">K02890</a>  RP-L22, rplV; large subunit ribosomal protein L22
D      comp144402_c3_seq17|39s; <a href="/dbget-bin/www_bget?ko:K02890">K02890</a>  RP-L22, rplV; large subunit ribosomal protein L22
D      comp144402_c3_seq18|39s; <a href="/dbget-bin/www_bget?ko:K02890">K02890</a>  RP-L22, rplV; large subunit ribosomal protein L22
D      comp144402_c3_seq19|39s; <a href="/dbget-bin/www_bget?ko:K02890">K02890</a>  RP-L22, rplV; large subunit ribosomal protein L22
D      comp144402_c3_seq20|39s; <a href="/dbget-bin/www_bget?ko:K02890">K02890</a>  RP-L22, rplV; large subunit ribosomal protein L22
D      comp144402_c3_seq23|39s; <a href="/dbget-bin/www_bget?ko:K02890">K02890</a>  RP-L22, rplV; large subunit ribosomal protein L22
D      comp144402_c3_seq25|39s; <a href="/dbget-bin/www_bget?ko:K02890">K02890</a>  RP-L22, rplV; large subunit ribosomal protein L22
D      comp144402_c3_seq27|39s; <a href="/dbget-bin/www_bget?ko:K02890">K02890</a>  RP-L22, rplV; large subunit ribosomal protein L22
D      comp144402_c3_seq29|39s; <a href="/dbget-bin/www_bget?ko:K02890">K02890</a>  RP-L22, rplV; large subunit ribosomal protein L22
D      comp144402_c3_seq30|39s; <a href="/dbget-bin/www_bget?ko:K02890">K02890</a>  RP-L22, rplV; large subunit ribosomal protein L22
D      comp144402_c3_seq31|39s; <a href="/dbget-bin/www_bget?ko:K02890">K02890</a>  RP-L22, rplV; large subunit ribosomal protein L22
D      comp144402_c3_seq33|39s; <a href="/dbget-bin/www_bget?ko:K02890">K02890</a>  RP-L22, rplV; large subunit ribosomal protein L22
D      comp144402_c3_seq34|39s; <a href="/dbget-bin/www_bget?ko:K02890">K02890</a>  RP-L22, rplV; large subunit ribosomal protein L22
D      comp144402_c3_seq37|39s; <a href="/dbget-bin/www_bget?ko:K02890">K02890</a>  RP-L22, rplV; large subunit ribosomal protein L22
D      comp144402_c3_seq38|39s; <a href="/dbget-bin/www_bget?ko:K02890">K02890</a>  RP-L22, rplV; large subunit ribosomal protein L22
D      comp144402_c3_seq39|39s; <a href="/dbget-bin/www_bget?ko:K02890">K02890</a>  RP-L22, rplV; large subunit ribosomal protein L22
D      comp144402_c3_seq40|39s; <a href="/dbget-bin/www_bget?ko:K02890">K02890</a>  RP-L22, rplV; large subunit ribosomal protein L22
D      comp144402_c3_seq41|39s; <a href="/dbget-bin/www_bget?ko:K02890">K02890</a>  RP-L22, rplV; large subunit ribosomal protein L22
D      comp144402_c3_seq43|39s; <a href="/dbget-bin/www_bget?ko:K02890">K02890</a>  RP-L22, rplV; large subunit ribosomal protein L22
D      comp144402_c3_seq44|39s; <a href="/dbget-bin/www_bget?ko:K02890">K02890</a>  RP-L22, rplV; large subunit ribosomal protein L22
D      comp144402_c3_seq45|39s; <a href="/dbget-bin/www_bget?ko:K02890">K02890</a>  RP-L22, rplV; large subunit ribosomal protein L22
D      comp144402_c3_seq46|39s; <a href="/dbget-bin/www_bget?ko:K02890">K02890</a>  RP-L22, rplV; large subunit ribosomal protein L22
D      comp144402_c3_seq49|39s; <a href="/dbget-bin/www_bget?ko:K02890">K02890</a>  RP-L22, rplV; large subunit ribosomal protein L22
D      comp144402_c3_seq50|39s; <a href="/dbget-bin/www_bget?ko:K02890">K02890</a>  RP-L22, rplV; large subunit ribosomal protein L22
D      comp144402_c3_seq57|39s; <a href="/dbget-bin/www_bget?ko:K02890">K02890</a>  RP-L22, rplV; large subunit ribosomal protein L22
D      comp144402_c3_seq60|39s; <a href="/dbget-bin/www_bget?ko:K02890">K02890</a>  RP-L22, rplV; large subunit ribosomal protein L22
D      comp144402_c3_seq61|39s; <a href="/dbget-bin/www_bget?ko:K02890">K02890</a>  RP-L22, rplV; large subunit ribosomal protein L22
D      comp144402_c3_seq64|39s; <a href="/dbget-bin/www_bget?ko:K02890">K02890</a>  RP-L22, rplV; large subunit ribosomal protein L22
D      comp144402_c3_seq66|39s; <a href="/dbget-bin/www_bget?ko:K02890">K02890</a>  RP-L22, rplV; large subunit ribosomal protein L22
D      comp144402_c3_seq69|39s; <a href="/dbget-bin/www_bget?ko:K02890">K02890</a>  RP-L22, rplV; large subunit ribosomal protein L22
D      comp144402_c3_seq70|39s; <a href="/dbget-bin/www_bget?ko:K02890">K02890</a>  RP-L22, rplV; large subunit ribosomal protein L22
D      comp144402_c3_seq71|39s; <a href="/dbget-bin/www_bget?ko:K02890">K02890</a>  RP-L22, rplV; large subunit ribosomal protein L22
D      comp144402_c3_seq74|39s; <a href="/dbget-bin/www_bget?ko:K02890">K02890</a>  RP-L22, rplV; large subunit ribosomal protein L22
D      comp144402_c3_seq75|39s; <a href="/dbget-bin/www_bget?ko:K02890">K02890</a>  RP-L22, rplV; large subunit ribosomal protein L22
D      comp144402_c3_seq76|39s; <a href="/dbget-bin/www_bget?ko:K02890">K02890</a>  RP-L22, rplV; large subunit ribosomal protein L22
D      comp144402_c3_seq77|39s; <a href="/dbget-bin/www_bget?ko:K02890">K02890</a>  RP-L22, rplV; large subunit ribosomal protein L22
D      comp144402_c3_seq79|39s; <a href="/dbget-bin/www_bget?ko:K02890">K02890</a>  RP-L22, rplV; large subunit ribosomal protein L22
D      comp144402_c3_seq81|39s; <a href="/dbget-bin/www_bget?ko:K02890">K02890</a>  RP-L22, rplV; large subunit ribosomal protein L22
D      comp144402_c3_seq82|39s; <a href="/dbget-bin/www_bget?ko:K02890">K02890</a>  RP-L22, rplV; large subunit ribosomal protein L22
D      comp144402_c3_seq83|39s; <a href="/dbget-bin/www_bget?ko:K02890">K02890</a>  RP-L22, rplV; large subunit ribosomal protein L22
D      comp144402_c3_seq86|39s; <a href="/dbget-bin/www_bget?ko:K02890">K02890</a>  RP-L22, rplV; large subunit ribosomal protein L22
D      comp144402_c3_seq87|39s; <a href="/dbget-bin/www_bget?ko:K02890">K02890</a>  RP-L22, rplV; large subunit ribosomal protein L22
D      comp144402_c3_seq89|39s; <a href="/dbget-bin/www_bget?ko:K02890">K02890</a>  RP-L22, rplV; large subunit ribosomal protein L22
D      comp144402_c3_seq94|39s; <a href="/dbget-bin/www_bget?ko:K02890">K02890</a>  RP-L22, rplV; large subunit ribosomal protein L22
D      comp144402_c3_seq98|39s; <a href="/dbget-bin/www_bget?ko:K02890">K02890</a>  RP-L22, rplV; large subunit ribosomal protein L22
D      comp144402_c3_seq100|39s; <a href="/dbget-bin/www_bget?ko:K02890">K02890</a>  RP-L22, rplV; large subunit ribosomal protein L22
D      comp144402_c3_seq101|39s; <a href="/dbget-bin/www_bget?ko:K02890">K02890</a>  RP-L22, rplV; large subunit ribosomal protein L22
D      comp144402_c3_seq103|39s; <a href="/dbget-bin/www_bget?ko:K02890">K02890</a>  RP-L22, rplV; large subunit ribosomal protein L22
D      comp144402_c3_seq104|39s; <a href="/dbget-bin/www_bget?ko:K02890">K02890</a>  RP-L22, rplV; large subunit ribosomal protein L22
D      comp136657_c0_seq5|mitochondrial; <a href="/dbget-bin/www_bget?ko:K02892">K02892</a>  RP-L23, rplW; large subunit ribosomal protein L23
D      comp133987_c0_seq1|mitochondrial; <a href="/dbget-bin/www_bget?ko:K02895">K02895</a>  RP-L24, rplX; large subunit ribosomal protein L24
D      comp133987_c0_seq5|mitochondrial; <a href="/dbget-bin/www_bget?ko:K02895">K02895</a>  RP-L24, rplX; large subunit ribosomal protein L24
D      comp133987_c0_seq9|mitochondrial; <a href="/dbget-bin/www_bget?ko:K02895">K02895</a>  RP-L24, rplX; large subunit ribosomal protein L24
D      comp133987_c0_seq10|mitochondrial; <a href="/dbget-bin/www_bget?ko:K02895">K02895</a>  RP-L24, rplX; large subunit ribosomal protein L24
D      comp122265_c0_seq1|39s; <a href="/dbget-bin/www_bget?ko:K02907">K02907</a>  RP-L30, rpmD; large subunit ribosomal protein L30
D      comp145619_c0_seq1|ribosomal; <a href="/dbget-bin/www_bget?ko:K02930">K02930</a>  RP-L4e, RPL4; large subunit ribosomal protein L4e
D      comp145602_c1_seq1|60s; <a href="/dbget-bin/www_bget?ko:K02936">K02936</a>  RP-L7Ae, RPL7A; large subunit ribosomal protein L7Ae
D      comp144839_c0_seq1|ribosomal; <a href="/dbget-bin/www_bget?ko:K02866">K02866</a>  RP-L10e, RPL10; large subunit ribosomal protein L10e
D      comp144839_c0_seq4|ribosomal; <a href="/dbget-bin/www_bget?ko:K02866">K02866</a>  RP-L10e, RPL10; large subunit ribosomal protein L10e
D      comp144839_c0_seq5|ribosomal; <a href="/dbget-bin/www_bget?ko:K02866">K02866</a>  RP-L10e, RPL10; large subunit ribosomal protein L10e
D      comp144839_c0_seq6|ribosomal; <a href="/dbget-bin/www_bget?ko:K02866">K02866</a>  RP-L10e, RPL10; large subunit ribosomal protein L10e
D      comp141862_c0_seq1|rpl13; <a href="/dbget-bin/www_bget?ko:K02873">K02873</a>  RP-L13e, RPL13; large subunit ribosomal protein L13e
D      comp145209_c2_seq1|60s; <a href="/dbget-bin/www_bget?ko:K02875">K02875</a>  RP-L14e, RPL14; large subunit ribosomal protein L14e
D      comp145209_c2_seq2|60s; <a href="/dbget-bin/www_bget?ko:K02875">K02875</a>  RP-L14e, RPL14; large subunit ribosomal protein L14e
D      comp180028_c0_seq1|60s; <a href="/dbget-bin/www_bget?ko:K02875">K02875</a>  RP-L14e, RPL14; large subunit ribosomal protein L14e
D      comp145110_c1_seq11|ribosomal; <a href="/dbget-bin/www_bget?ko:K02877">K02877</a>  RP-L15e, RPL15; large subunit ribosomal protein L15e
D      comp145536_c2_seq1|60s; <a href="/dbget-bin/www_bget?ko:K02883">K02883</a>  RP-L18e, RPL18; large subunit ribosomal protein L18e
D      comp145235_c0_seq2|ribosomal; <a href="/dbget-bin/www_bget?ko:K02885">K02885</a>  RP-L19e, RPL19; large subunit ribosomal protein L19e
D      comp145235_c0_seq5|60s; <a href="/dbget-bin/www_bget?ko:K02885">K02885</a>  RP-L19e, RPL19; large subunit ribosomal protein L19e
D      comp145235_c0_seq7|60s; <a href="/dbget-bin/www_bget?ko:K02885">K02885</a>  RP-L19e, RPL19; large subunit ribosomal protein L19e
D      comp145542_c1_seq7|60s; <a href="/dbget-bin/www_bget?ko:K02889">K02889</a>  RP-L21e, RPL21; large subunit ribosomal protein L21e
D      comp145542_c1_seq8|60s; <a href="/dbget-bin/www_bget?ko:K02889">K02889</a>  RP-L21e, RPL21; large subunit ribosomal protein L21e
D      comp143428_c1_seq2|60s; <a href="/dbget-bin/www_bget?ko:K02896">K02896</a>  RP-L24e, RPL24; large subunit ribosomal protein L24e
D      comp144303_c1_seq1|probable; <a href="/dbget-bin/www_bget?ko:K02896">K02896</a>  RP-L24e, RPL24; large subunit ribosomal protein L24e
D      comp144303_c1_seq4|probable; <a href="/dbget-bin/www_bget?ko:K02896">K02896</a>  RP-L24e, RPL24; large subunit ribosomal protein L24e
D      comp144303_c1_seq5|probable; <a href="/dbget-bin/www_bget?ko:K02896">K02896</a>  RP-L24e, RPL24; large subunit ribosomal protein L24e
D      comp144303_c1_seq9|probable; <a href="/dbget-bin/www_bget?ko:K02896">K02896</a>  RP-L24e, RPL24; large subunit ribosomal protein L24e
D      comp144303_c1_seq12|probable; <a href="/dbget-bin/www_bget?ko:K02896">K02896</a>  RP-L24e, RPL24; large subunit ribosomal protein L24e
D      comp144303_c1_seq18|probable; <a href="/dbget-bin/www_bget?ko:K02896">K02896</a>  RP-L24e, RPL24; large subunit ribosomal protein L24e
D      comp144303_c1_seq21|probable; <a href="/dbget-bin/www_bget?ko:K02896">K02896</a>  RP-L24e, RPL24; large subunit ribosomal protein L24e
D      comp144303_c1_seq25|probable; <a href="/dbget-bin/www_bget?ko:K02896">K02896</a>  RP-L24e, RPL24; large subunit ribosomal protein L24e
D      comp144303_c1_seq27|probable; <a href="/dbget-bin/www_bget?ko:K02896">K02896</a>  RP-L24e, RPL24; large subunit ribosomal protein L24e
D      comp144303_c1_seq37|probable; <a href="/dbget-bin/www_bget?ko:K02896">K02896</a>  RP-L24e, RPL24; large subunit ribosomal protein L24e
D      comp144303_c1_seq43|probable; <a href="/dbget-bin/www_bget?ko:K02896">K02896</a>  RP-L24e, RPL24; large subunit ribosomal protein L24e
D      comp145351_c0_seq3|60s; <a href="/dbget-bin/www_bget?ko:K02908">K02908</a>  RP-L30e, RPL30; large subunit ribosomal protein L30e
D      comp145444_c2_seq6|60s; <a href="/dbget-bin/www_bget?ko:K02910">K02910</a>  RP-L31e, RPL31; large subunit ribosomal protein L31e
D      comp145444_c2_seq10|upf0760; <a href="/dbget-bin/www_bget?ko:K02910">K02910</a>  RP-L31e, RPL31; large subunit ribosomal protein L31e
D      comp145444_c2_seq12|upf0760; <a href="/dbget-bin/www_bget?ko:K02910">K02910</a>  RP-L31e, RPL31; large subunit ribosomal protein L31e
D      comp145502_c2_seq1|60s; <a href="/dbget-bin/www_bget?ko:K02912">K02912</a>  RP-L32e, RPL32; large subunit ribosomal protein L32e
D      comp144409_c1_seq1|ribosomal; <a href="/dbget-bin/www_bget?ko:K02915">K02915</a>  RP-L34e, RPL34; large subunit ribosomal protein L34e
D      comp144409_c1_seq2|ribosomal; <a href="/dbget-bin/www_bget?ko:K02915">K02915</a>  RP-L34e, RPL34; large subunit ribosomal protein L34e
D      comp140475_c1_seq1|60s; <a href="/dbget-bin/www_bget?ko:K02917">K02917</a>  RP-L35Ae, RPL35A; large subunit ribosomal protein L35Ae
D      comp145251_c2_seq1|60s; <a href="/dbget-bin/www_bget?ko:K02922">K02922</a>  RP-L37e, RPL37; large subunit ribosomal protein L37e
D      comp145251_c2_seq4|60s; <a href="/dbget-bin/www_bget?ko:K02922">K02922</a>  RP-L37e, RPL37; large subunit ribosomal protein L37e
D      comp324810_c0_seq1|60s; <a href="/dbget-bin/www_bget?ko:K02922">K02922</a>  RP-L37e, RPL37; large subunit ribosomal protein L37e
D      comp462067_c0_seq1|60s; <a href="/dbget-bin/www_bget?ko:K02922">K02922</a>  RP-L37e, RPL37; large subunit ribosomal protein L37e
D      comp144293_c0_seq2|60s; <a href="/dbget-bin/www_bget?ko:K02921">K02921</a>  RP-L37Ae, RPL37A; large subunit ribosomal protein L37Ae
D      comp145558_c1_seq1|60s; <a href="/dbget-bin/www_bget?ko:K02924">K02924</a>  RP-L39e, RPL39; large subunit ribosomal protein L39e
D      comp145501_c1_seq1|ubiquitin; <a href="/dbget-bin/www_bget?ko:K02927">K02927</a>  RP-L40e, RPL40; large subunit ribosomal protein L40e
D      comp145465_c1_seq1|60s; <a href="/dbget-bin/www_bget?ko:K02929">K02929</a>  RP-L44e, RPL44; large subunit ribosomal protein L44e
#
A<b>Ribosomal RNAs</b>
B
B  <b>Eukaryotes</b>
C    <a href="/dbget-bin/www_bget?ko:K01979">K01979</a>  SSUrRNA; small subunit ribosomal RNA
C    <a href="/dbget-bin/www_bget?ko:K01982">K01982</a>  LSUrRNA; large subunit ribosomal RNA
C    <a href="/dbget-bin/www_bget?ko:K01981">K01981</a>  LSU5S; large subunit ribosomal RNA, 5S
C    <a href="/dbget-bin/www_bget?ko:K01984">K01984</a>  LSU4.5S; large subunit ribosomal RNA, 4.5S
C    <a href="/dbget-bin/www_bget?ko:K01986">K01986</a>  LSU5.8S; large subunit ribosomal RNA, 5.8S
B
B  <b>Prokaryotes</b>
C    <a href="/dbget-bin/www_bget?ko:K01985">K01985</a>  5SrRNA, rrf; 5S ribosomal RNA
C    <a href="/dbget-bin/www_bget?ko:K01977">K01977</a>  16SrRNA, rrs; 16S ribosomal RNA
C    <a href="/dbget-bin/www_bget?ko:K01980">K01980</a>  23SrRNA, rrl; 23S ribosomal RNA
!
#<hr>
#<b>[ <a href="/kegg/brite.html">BRITE</a> | <a href="/kegg/kegg2.html">KEGG2</a> | <a href="/kegg/">KEGG</a> ]</b><br>
#Last updated: May 9, 2011
