# Supplementary material for: Characterization of the transcriptome of fast and slow muscle myotomal fibres in the pacu (Piaractus mesopotamicus)
Source: BMC Genomics. 2015 Mar 14;16(1):182. doi: 10.1186/s12864-015-1423-6 (PMC4372171; doi:10.1186/s12864-015-1423-6)
Supplement: Additional file 2: — KEEG Automatic Annotation Sever results. Hierarchical information of the sequences from annotated transcriptome mapped to the KEGG pathways maps using the automatic annotation tool KAAS [54]. [file 12864_2015_1423_MOESM2_ESM.zip › hier/q03012.keg]

+D	Translation factors
#<h2><a href="/kegg/kegg2.html"><img src="/Fig/bget/kegg3.gif" align="middle" border=0></a>&nbsp; Translation Factors</h2>
#<!---
#ENTRY       ko03012
#NAME        Translation
#DEFINITION  Translation factors Pacu_blasted
#--->
!
A<b>Eukaryotic Type</b>
B  Initiation factors
C    eIF-1
D      comp132540_c0_seq3|eukaryotic; <a href="/dbget-bin/www_bget?ko:K03236">K03236</a>  EIF1A; translation initiation factor 1A
D      comp132540_c0_seq5|eukaryotic; <a href="/dbget-bin/www_bget?ko:K03236">K03236</a>  EIF1A; translation initiation factor 1A
D      comp143861_c1_seq7|eukaryotic; <a href="/dbget-bin/www_bget?ko:K03236">K03236</a>  EIF1A; translation initiation factor 1A
D      comp145290_c1_seq3|eukaryotic; <a href="/dbget-bin/www_bget?ko:K03113">K03113</a>  EIF1, SUI1; translation initiation factor 1
C    eIF-2
D      comp145127_c2_seq8|eukaryotic; <a href="/dbget-bin/www_bget?ko:K03237">K03237</a>  EIF2S1; translation initiation factor 2 subunit 1
D      comp145127_c2_seq10|eukaryotic; <a href="/dbget-bin/www_bget?ko:K03237">K03237</a>  EIF2S1; translation initiation factor 2 subunit 1
D      comp145127_c2_seq13|eukaryotic; <a href="/dbget-bin/www_bget?ko:K03237">K03237</a>  EIF2S1; translation initiation factor 2 subunit 1
D      comp145127_c2_seq17|eukaryotic; <a href="/dbget-bin/www_bget?ko:K03237">K03237</a>  EIF2S1; translation initiation factor 2 subunit 1
D      comp145127_c2_seq18|eukaryotic; <a href="/dbget-bin/www_bget?ko:K03237">K03237</a>  EIF2S1; translation initiation factor 2 subunit 1
D      comp145127_c2_seq20|eukaryotic; <a href="/dbget-bin/www_bget?ko:K03237">K03237</a>  EIF2S1; translation initiation factor 2 subunit 1
D      comp145127_c2_seq21|eukaryotic; <a href="/dbget-bin/www_bget?ko:K03237">K03237</a>  EIF2S1; translation initiation factor 2 subunit 1
D      comp145127_c2_seq22|eukaryotic; <a href="/dbget-bin/www_bget?ko:K03237">K03237</a>  EIF2S1; translation initiation factor 2 subunit 1
D      comp145127_c2_seq28|eukaryotic; <a href="/dbget-bin/www_bget?ko:K03237">K03237</a>  EIF2S1; translation initiation factor 2 subunit 1
D      comp145127_c2_seq32|eukaryotic; <a href="/dbget-bin/www_bget?ko:K03237">K03237</a>  EIF2S1; translation initiation factor 2 subunit 1
D      comp145127_c2_seq33|eukaryotic; <a href="/dbget-bin/www_bget?ko:K03237">K03237</a>  EIF2S1; translation initiation factor 2 subunit 1
D      comp145127_c2_seq34|eukaryotic; <a href="/dbget-bin/www_bget?ko:K03237">K03237</a>  EIF2S1; translation initiation factor 2 subunit 1
D      comp145127_c2_seq36|eukaryotic; <a href="/dbget-bin/www_bget?ko:K03237">K03237</a>  EIF2S1; translation initiation factor 2 subunit 1
D      comp145127_c2_seq37|eukaryotic; <a href="/dbget-bin/www_bget?ko:K03237">K03237</a>  EIF2S1; translation initiation factor 2 subunit 1
D      comp145127_c2_seq42|eukaryotic; <a href="/dbget-bin/www_bget?ko:K03237">K03237</a>  EIF2S1; translation initiation factor 2 subunit 1
D      comp145127_c2_seq43|eukaryotic; <a href="/dbget-bin/www_bget?ko:K03237">K03237</a>  EIF2S1; translation initiation factor 2 subunit 1
D      comp145127_c2_seq46|eukaryotic; <a href="/dbget-bin/www_bget?ko:K03237">K03237</a>  EIF2S1; translation initiation factor 2 subunit 1
D      comp145127_c2_seq48|eukaryotic; <a href="/dbget-bin/www_bget?ko:K03237">K03237</a>  EIF2S1; translation initiation factor 2 subunit 1
D      comp145127_c2_seq49|eukaryotic; <a href="/dbget-bin/www_bget?ko:K03237">K03237</a>  EIF2S1; translation initiation factor 2 subunit 1
D      comp145127_c2_seq51|eukaryotic; <a href="/dbget-bin/www_bget?ko:K03237">K03237</a>  EIF2S1; translation initiation factor 2 subunit 1
D      comp145127_c2_seq52|eukaryotic; <a href="/dbget-bin/www_bget?ko:K03237">K03237</a>  EIF2S1; translation initiation factor 2 subunit 1
D      comp145127_c2_seq53|eukaryotic; <a href="/dbget-bin/www_bget?ko:K03237">K03237</a>  EIF2S1; translation initiation factor 2 subunit 1
D      comp145127_c2_seq54|eukaryotic; <a href="/dbget-bin/www_bget?ko:K03237">K03237</a>  EIF2S1; translation initiation factor 2 subunit 1
D      comp145127_c2_seq56|eukaryotic; <a href="/dbget-bin/www_bget?ko:K03237">K03237</a>  EIF2S1; translation initiation factor 2 subunit 1
D      comp144427_c0_seq4|eukaryotic; <a href="/dbget-bin/www_bget?ko:K03238">K03238</a>  EIF2S2; translation initiation factor 2 subunit 2
D      comp144427_c0_seq5|eukaryotic; <a href="/dbget-bin/www_bget?ko:K03238">K03238</a>  EIF2S2; translation initiation factor 2 subunit 2
D      comp144427_c0_seq6|eukaryotic; <a href="/dbget-bin/www_bget?ko:K03238">K03238</a>  EIF2S2; translation initiation factor 2 subunit 2
D      comp137402_c0_seq1|eukaryotic; <a href="/dbget-bin/www_bget?ko:K03242">K03242</a>  EIF2S3; translation initiation factor 2 subunit 3
D      comp137402_c0_seq6|eukaryotic; <a href="/dbget-bin/www_bget?ko:K03242">K03242</a>  EIF2S3; translation initiation factor 2 subunit 3
C    eIF-2A
D      comp141335_c3_seq3|eukaryotic; <a href="/dbget-bin/www_bget?ko:K15026">K15026</a>  EIF2A; translation initiation factor 2A
D      comp141335_c3_seq19|eukaryotic; <a href="/dbget-bin/www_bget?ko:K15026">K15026</a>  EIF2A; translation initiation factor 2A
D      comp141335_c3_seq23|eukaryotic; <a href="/dbget-bin/www_bget?ko:K15026">K15026</a>  EIF2A; translation initiation factor 2A
C    eIF-2B
D      comp144654_c3_seq35|translation; <a href="/dbget-bin/www_bget?ko:K03239">K03239</a>  EIF2B1; translation initiation factor eIF-2B subunit alpha
D      comp144654_c3_seq57|translation; <a href="/dbget-bin/www_bget?ko:K03239">K03239</a>  EIF2B1; translation initiation factor eIF-2B subunit alpha
D      comp136475_c1_seq1|translation; <a href="/dbget-bin/www_bget?ko:K03754">K03754</a>  EIF2B2; translation initiation factor eIF-2B subunit beta
D      comp136475_c1_seq18|translation; <a href="/dbget-bin/www_bget?ko:K03754">K03754</a>  EIF2B2; translation initiation factor eIF-2B subunit beta
D      comp131414_c0_seq1|translation; <a href="/dbget-bin/www_bget?ko:K03241">K03241</a>  EIF2B3; translation initiation factor eIF-2B subunit gamma
D      comp131414_c0_seq2|translation; <a href="/dbget-bin/www_bget?ko:K03241">K03241</a>  EIF2B3; translation initiation factor eIF-2B subunit gamma
D      comp131414_c0_seq4|translation; <a href="/dbget-bin/www_bget?ko:K03241">K03241</a>  EIF2B3; translation initiation factor eIF-2B subunit gamma
D      comp131414_c0_seq13|translation; <a href="/dbget-bin/www_bget?ko:K03241">K03241</a>  EIF2B3; translation initiation factor eIF-2B subunit gamma
D      comp141774_c0_seq7|translation; <a href="/dbget-bin/www_bget?ko:K03680">K03680</a>  EIF2B4; translation initiation factor eIF-2B subunit delta
D      comp141774_c0_seq9|translation; <a href="/dbget-bin/www_bget?ko:K03680">K03680</a>  EIF2B4; translation initiation factor eIF-2B subunit delta
D      comp141774_c0_seq10|translation; <a href="/dbget-bin/www_bget?ko:K03680">K03680</a>  EIF2B4; translation initiation factor eIF-2B subunit delta
D      comp141774_c0_seq11|translation; <a href="/dbget-bin/www_bget?ko:K03680">K03680</a>  EIF2B4; translation initiation factor eIF-2B subunit delta
D      comp141774_c0_seq15|translation; <a href="/dbget-bin/www_bget?ko:K03680">K03680</a>  EIF2B4; translation initiation factor eIF-2B subunit delta
D      comp141774_c0_seq18|translation; <a href="/dbget-bin/www_bget?ko:K03680">K03680</a>  EIF2B4; translation initiation factor eIF-2B subunit delta
D      comp141774_c0_seq21|translation; <a href="/dbget-bin/www_bget?ko:K03680">K03680</a>  EIF2B4; translation initiation factor eIF-2B subunit delta
D      comp141774_c0_seq24|translation; <a href="/dbget-bin/www_bget?ko:K03680">K03680</a>  EIF2B4; translation initiation factor eIF-2B subunit delta
D      comp143469_c1_seq6|translation; <a href="/dbget-bin/www_bget?ko:K03240">K03240</a>  EIF2B5; translation initiation factor eIF-2B subunit epsilon
D      comp143469_c1_seq19|translation; <a href="/dbget-bin/www_bget?ko:K03240">K03240</a>  EIF2B5; translation initiation factor eIF-2B subunit epsilon
D      comp143469_c1_seq21|translation; <a href="/dbget-bin/www_bget?ko:K03240">K03240</a>  EIF2B5; translation initiation factor eIF-2B subunit epsilon
D      comp143469_c1_seq25|translation; <a href="/dbget-bin/www_bget?ko:K03240">K03240</a>  EIF2B5; translation initiation factor eIF-2B subunit epsilon
C    eIF-2D
D      comp141414_c2_seq4|eukaryotic; <a href="/dbget-bin/www_bget?ko:K15027">K15027</a>  EIF2D; translation initiation factor 2D
D      comp141414_c2_seq8|eukaryotic; <a href="/dbget-bin/www_bget?ko:K15027">K15027</a>  EIF2D; translation initiation factor 2D
D      comp141414_c2_seq13|eukaryotic; <a href="/dbget-bin/www_bget?ko:K15027">K15027</a>  EIF2D; translation initiation factor 2D
D      comp141414_c2_seq16|eukaryotic; <a href="/dbget-bin/www_bget?ko:K15027">K15027</a>  EIF2D; translation initiation factor 2D
D      comp141414_c2_seq19|eukaryotic; <a href="/dbget-bin/www_bget?ko:K15027">K15027</a>  EIF2D; translation initiation factor 2D
D      comp141414_c2_seq20|eukaryotic; <a href="/dbget-bin/www_bget?ko:K15027">K15027</a>  EIF2D; translation initiation factor 2D
D      comp141414_c2_seq28|eukaryotic; <a href="/dbget-bin/www_bget?ko:K15027">K15027</a>  EIF2D; translation initiation factor 2D
D      comp141414_c2_seq37|eukaryotic; <a href="/dbget-bin/www_bget?ko:K15027">K15027</a>  EIF2D; translation initiation factor 2D
C    eIF-5
D      comp138408_c1_seq67|eukaryotic; <a href="/dbget-bin/www_bget?ko:K03262">K03262</a>  EIF5; translation initiation factor 5
D      comp93833_c0_seq1|eukaryotic; <a href="/dbget-bin/www_bget?ko:K03263">K03263</a>  EIF5A; translation initiation factor 5A
D      comp143366_c0_seq2|eukaryotic; <a href="/dbget-bin/www_bget?ko:K03263">K03263</a>  EIF5A; translation initiation factor 5A
D      comp143366_c0_seq6|eukaryotic; <a href="/dbget-bin/www_bget?ko:K03263">K03263</a>  EIF5A; translation initiation factor 5A
D      comp143366_c0_seq9|eukaryotic; <a href="/dbget-bin/www_bget?ko:K03263">K03263</a>  EIF5A; translation initiation factor 5A
D      comp143366_c0_seq10|eukaryotic; <a href="/dbget-bin/www_bget?ko:K03263">K03263</a>  EIF5A; translation initiation factor 5A
D      comp143366_c0_seq13|eukaryotic; <a href="/dbget-bin/www_bget?ko:K03263">K03263</a>  EIF5A; translation initiation factor 5A
D      comp143366_c0_seq19|eukaryotic; <a href="/dbget-bin/www_bget?ko:K03263">K03263</a>  EIF5A; translation initiation factor 5A
D      comp143366_c0_seq23|eukaryotic; <a href="/dbget-bin/www_bget?ko:K03263">K03263</a>  EIF5A; translation initiation factor 5A
D      comp143366_c0_seq25|eukaryotic; <a href="/dbget-bin/www_bget?ko:K03263">K03263</a>  EIF5A; translation initiation factor 5A
D      comp143366_c0_seq27|eukaryotic; <a href="/dbget-bin/www_bget?ko:K03263">K03263</a>  EIF5A; translation initiation factor 5A
D      comp143366_c0_seq29|eukaryotic; <a href="/dbget-bin/www_bget?ko:K03263">K03263</a>  EIF5A; translation initiation factor 5A
D      comp144750_c0_seq5|eukaryotic; <a href="/dbget-bin/www_bget?ko:K03263">K03263</a>  EIF5A; translation initiation factor 5A
D      comp144750_c0_seq13|eukaryotic; <a href="/dbget-bin/www_bget?ko:K03263">K03263</a>  EIF5A; translation initiation factor 5A
D      comp143947_c1_seq10|eukaryotic; <a href="/dbget-bin/www_bget?ko:K03243">K03243</a>  EIF5B; translation initiation factor 5B
D      comp143947_c1_seq21|eukaryotic; <a href="/dbget-bin/www_bget?ko:K03243">K03243</a>  EIF5B; translation initiation factor 5B
D      comp143947_c1_seq29|eukaryotic; <a href="/dbget-bin/www_bget?ko:K03243">K03243</a>  EIF5B; translation initiation factor 5B
C    eIF-6
D      comp138658_c0_seq3|eukaryotic; <a href="/dbget-bin/www_bget?ko:K03264">K03264</a>  EIF6; translation initiation factor 6
D      comp138658_c0_seq7|eukaryotic; <a href="/dbget-bin/www_bget?ko:K03264">K03264</a>  EIF6; translation initiation factor 6
D      comp138658_c0_seq10|eukaryotic; <a href="/dbget-bin/www_bget?ko:K03264">K03264</a>  EIF6; translation initiation factor 6
D      comp138658_c0_seq13|eukaryotic; <a href="/dbget-bin/www_bget?ko:K03264">K03264</a>  EIF6; translation initiation factor 6
C    eIF-3
D      comp141624_c0_seq3|eukaryotic; <a href="/dbget-bin/www_bget?ko:K03254">K03254</a>  EIF3A; translation initiation factor 3 subunit A
D      comp141624_c0_seq4|eukaryotic; <a href="/dbget-bin/www_bget?ko:K03254">K03254</a>  EIF3A; translation initiation factor 3 subunit A
D      comp141624_c0_seq8|eukaryotic; <a href="/dbget-bin/www_bget?ko:K03254">K03254</a>  EIF3A; translation initiation factor 3 subunit A
D      comp141624_c0_seq15|eukaryotic; <a href="/dbget-bin/www_bget?ko:K03254">K03254</a>  EIF3A; translation initiation factor 3 subunit A
D      comp144746_c0_seq1|eukaryotic; <a href="/dbget-bin/www_bget?ko:K03253">K03253</a>  EIF3B; translation initiation factor 3 subunit B
D      comp144746_c0_seq2|eukaryotic; <a href="/dbget-bin/www_bget?ko:K03253">K03253</a>  EIF3B; translation initiation factor 3 subunit B
D      comp144746_c0_seq30|eukaryotic; <a href="/dbget-bin/www_bget?ko:K03253">K03253</a>  EIF3B; translation initiation factor 3 subunit B
D      comp144746_c0_seq33|eukaryotic; <a href="/dbget-bin/www_bget?ko:K03253">K03253</a>  EIF3B; translation initiation factor 3 subunit B
D      comp144590_c0_seq4|eukaryotic; <a href="/dbget-bin/www_bget?ko:K03252">K03252</a>  EIF3C; translation initiation factor 3 subunit C
D      comp144878_c1_seq3|eukaryotic; <a href="/dbget-bin/www_bget?ko:K03251">K03251</a>  EIF3D; translation initiation factor 3 subunit D
D      comp144878_c1_seq8|eukaryotic; <a href="/dbget-bin/www_bget?ko:K03251">K03251</a>  EIF3D; translation initiation factor 3 subunit D
D      comp144878_c1_seq11|eukaryotic; <a href="/dbget-bin/www_bget?ko:K03251">K03251</a>  EIF3D; translation initiation factor 3 subunit D
D      comp144878_c1_seq12|eukaryotic; <a href="/dbget-bin/www_bget?ko:K03251">K03251</a>  EIF3D; translation initiation factor 3 subunit D
D      comp139240_c0_seq3|eukaryotic; <a href="/dbget-bin/www_bget?ko:K03250">K03250</a>  EIF3E, INT6; translation initiation factor 3 subunit E
D      comp139240_c0_seq11|eukaryotic; <a href="/dbget-bin/www_bget?ko:K03250">K03250</a>  EIF3E, INT6; translation initiation factor 3 subunit E
D      comp139240_c0_seq15|eukaryotic; <a href="/dbget-bin/www_bget?ko:K03250">K03250</a>  EIF3E, INT6; translation initiation factor 3 subunit E
D      comp144752_c0_seq1|eukaryotic; <a href="/dbget-bin/www_bget?ko:K03250">K03250</a>  EIF3E, INT6; translation initiation factor 3 subunit E
D      comp144752_c0_seq2|eukaryotic; <a href="/dbget-bin/www_bget?ko:K03250">K03250</a>  EIF3E, INT6; translation initiation factor 3 subunit E
D      comp141858_c3_seq3|eukaryotic; <a href="/dbget-bin/www_bget?ko:K03249">K03249</a>  EIF3F; translation initiation factor 3 subunit F
D      comp141858_c3_seq6|eukaryotic; <a href="/dbget-bin/www_bget?ko:K03249">K03249</a>  EIF3F; translation initiation factor 3 subunit F
D      comp141858_c3_seq10|eukaryotic; <a href="/dbget-bin/www_bget?ko:K03249">K03249</a>  EIF3F; translation initiation factor 3 subunit F
D      comp141858_c3_seq13|eukaryotic; <a href="/dbget-bin/www_bget?ko:K03249">K03249</a>  EIF3F; translation initiation factor 3 subunit F
D      comp141858_c3_seq14|eukaryotic; <a href="/dbget-bin/www_bget?ko:K03249">K03249</a>  EIF3F; translation initiation factor 3 subunit F
D      comp143818_c0_seq1|eukaryotic; <a href="/dbget-bin/www_bget?ko:K03248">K03248</a>  EIF3G; translation initiation factor 3 subunit G
D      comp143818_c0_seq4|eukaryotic; <a href="/dbget-bin/www_bget?ko:K03248">K03248</a>  EIF3G; translation initiation factor 3 subunit G
D      comp144676_c3_seq3|eukaryotic; <a href="/dbget-bin/www_bget?ko:K03247">K03247</a>  EIF3H; translation initiation factor 3 subunit H
D      comp144676_c3_seq5|eukaryotic; <a href="/dbget-bin/www_bget?ko:K03247">K03247</a>  EIF3H; translation initiation factor 3 subunit H
D      comp144414_c0_seq3|eukaryotic; <a href="/dbget-bin/www_bget?ko:K03246">K03246</a>  EIF3I; translation initiation factor 3 subunit I
D      comp137884_c0_seq2|eukaryotic; <a href="/dbget-bin/www_bget?ko:K03245">K03245</a>  EIF3J; translation initiation factor 3 subunit J
D      comp137884_c0_seq3|eukaryotic; <a href="/dbget-bin/www_bget?ko:K03245">K03245</a>  EIF3J; translation initiation factor 3 subunit J
D      comp137884_c0_seq5|eukaryotic; <a href="/dbget-bin/www_bget?ko:K03245">K03245</a>  EIF3J; translation initiation factor 3 subunit J
D      comp137884_c0_seq7|eukaryotic; <a href="/dbget-bin/www_bget?ko:K03245">K03245</a>  EIF3J; translation initiation factor 3 subunit J
D      comp137884_c0_seq9|eukaryotic; <a href="/dbget-bin/www_bget?ko:K03245">K03245</a>  EIF3J; translation initiation factor 3 subunit J
D      comp137884_c0_seq11|eukaryotic; <a href="/dbget-bin/www_bget?ko:K03245">K03245</a>  EIF3J; translation initiation factor 3 subunit J
D      comp137884_c0_seq12|eukaryotic; <a href="/dbget-bin/www_bget?ko:K03245">K03245</a>  EIF3J; translation initiation factor 3 subunit J
D      comp137884_c0_seq24|eukaryotic; <a href="/dbget-bin/www_bget?ko:K03245">K03245</a>  EIF3J; translation initiation factor 3 subunit J
D      comp137884_c0_seq25|eukaryotic; <a href="/dbget-bin/www_bget?ko:K03245">K03245</a>  EIF3J; translation initiation factor 3 subunit J
D      comp137884_c0_seq30|eukaryotic; <a href="/dbget-bin/www_bget?ko:K03245">K03245</a>  EIF3J; translation initiation factor 3 subunit J
D      comp137884_c0_seq32|eukaryotic; <a href="/dbget-bin/www_bget?ko:K03245">K03245</a>  EIF3J; translation initiation factor 3 subunit J
D      comp137884_c0_seq35|eukaryotic; <a href="/dbget-bin/www_bget?ko:K03245">K03245</a>  EIF3J; translation initiation factor 3 subunit J
D      comp137884_c0_seq40|eukaryotic; <a href="/dbget-bin/www_bget?ko:K03245">K03245</a>  EIF3J; translation initiation factor 3 subunit J
D      comp137884_c0_seq42|eukaryotic; <a href="/dbget-bin/www_bget?ko:K03245">K03245</a>  EIF3J; translation initiation factor 3 subunit J
D      comp137884_c0_seq44|eukaryotic; <a href="/dbget-bin/www_bget?ko:K03245">K03245</a>  EIF3J; translation initiation factor 3 subunit J
D      comp137884_c0_seq45|eukaryotic; <a href="/dbget-bin/www_bget?ko:K03245">K03245</a>  EIF3J; translation initiation factor 3 subunit J
D      comp137884_c0_seq48|eukaryotic; <a href="/dbget-bin/www_bget?ko:K03245">K03245</a>  EIF3J; translation initiation factor 3 subunit J
D      comp137884_c0_seq50|eukaryotic; <a href="/dbget-bin/www_bget?ko:K03245">K03245</a>  EIF3J; translation initiation factor 3 subunit J
D      comp137884_c0_seq53|eukaryotic; <a href="/dbget-bin/www_bget?ko:K03245">K03245</a>  EIF3J; translation initiation factor 3 subunit J
D      comp137884_c0_seq55|eukaryotic; <a href="/dbget-bin/www_bget?ko:K03245">K03245</a>  EIF3J; translation initiation factor 3 subunit J
D      comp137884_c0_seq60|eukaryotic; <a href="/dbget-bin/www_bget?ko:K03245">K03245</a>  EIF3J; translation initiation factor 3 subunit J
D      comp137884_c0_seq65|eukaryotic; <a href="/dbget-bin/www_bget?ko:K03245">K03245</a>  EIF3J; translation initiation factor 3 subunit J
D      comp137884_c0_seq66|eukaryotic; <a href="/dbget-bin/www_bget?ko:K03245">K03245</a>  EIF3J; translation initiation factor 3 subunit J
D      comp137884_c0_seq67|eukaryotic; <a href="/dbget-bin/www_bget?ko:K03245">K03245</a>  EIF3J; translation initiation factor 3 subunit J
D      comp137884_c0_seq68|eukaryotic; <a href="/dbget-bin/www_bget?ko:K03245">K03245</a>  EIF3J; translation initiation factor 3 subunit J
D      comp137884_c0_seq71|eukaryotic; <a href="/dbget-bin/www_bget?ko:K03245">K03245</a>  EIF3J; translation initiation factor 3 subunit J
D      comp137884_c0_seq74|eukaryotic; <a href="/dbget-bin/www_bget?ko:K03245">K03245</a>  EIF3J; translation initiation factor 3 subunit J
D      comp137884_c0_seq78|eukaryotic; <a href="/dbget-bin/www_bget?ko:K03245">K03245</a>  EIF3J; translation initiation factor 3 subunit J
D      comp137884_c0_seq79|eukaryotic; <a href="/dbget-bin/www_bget?ko:K03245">K03245</a>  EIF3J; translation initiation factor 3 subunit J
D      comp137884_c0_seq81|eukaryotic; <a href="/dbget-bin/www_bget?ko:K03245">K03245</a>  EIF3J; translation initiation factor 3 subunit J
D      comp144636_c0_seq2|eukaryotic; <a href="/dbget-bin/www_bget?ko:K03245">K03245</a>  EIF3J; translation initiation factor 3 subunit J
D      comp144636_c0_seq7|eukaryotic; <a href="/dbget-bin/www_bget?ko:K03245">K03245</a>  EIF3J; translation initiation factor 3 subunit J
D      comp144636_c0_seq8|eukaryotic; <a href="/dbget-bin/www_bget?ko:K03245">K03245</a>  EIF3J; translation initiation factor 3 subunit J
D      comp144636_c0_seq15|eukaryotic; <a href="/dbget-bin/www_bget?ko:K03245">K03245</a>  EIF3J; translation initiation factor 3 subunit J
D      comp144636_c0_seq23|eukaryotic; <a href="/dbget-bin/www_bget?ko:K03245">K03245</a>  EIF3J; translation initiation factor 3 subunit J
D      comp144636_c0_seq37|eukaryotic; <a href="/dbget-bin/www_bget?ko:K03245">K03245</a>  EIF3J; translation initiation factor 3 subunit J
D      comp144636_c0_seq38|eukaryotic; <a href="/dbget-bin/www_bget?ko:K03245">K03245</a>  EIF3J; translation initiation factor 3 subunit J
D      comp144636_c0_seq56|eukaryotic; <a href="/dbget-bin/www_bget?ko:K03245">K03245</a>  EIF3J; translation initiation factor 3 subunit J
D      comp144636_c0_seq59|eukaryotic; <a href="/dbget-bin/www_bget?ko:K03245">K03245</a>  EIF3J; translation initiation factor 3 subunit J
D      comp144636_c0_seq63|eukaryotic; <a href="/dbget-bin/www_bget?ko:K03245">K03245</a>  EIF3J; translation initiation factor 3 subunit J
D      comp144636_c0_seq64|eukaryotic; <a href="/dbget-bin/www_bget?ko:K03245">K03245</a>  EIF3J; translation initiation factor 3 subunit J
D      comp144636_c0_seq66|eukaryotic; <a href="/dbget-bin/www_bget?ko:K03245">K03245</a>  EIF3J; translation initiation factor 3 subunit J
D      comp144636_c0_seq69|eukaryotic; <a href="/dbget-bin/www_bget?ko:K03245">K03245</a>  EIF3J; translation initiation factor 3 subunit J
D      comp144636_c0_seq80|eukaryotic; <a href="/dbget-bin/www_bget?ko:K03245">K03245</a>  EIF3J; translation initiation factor 3 subunit J
D      comp144636_c0_seq81|eukaryotic; <a href="/dbget-bin/www_bget?ko:K03245">K03245</a>  EIF3J; translation initiation factor 3 subunit J
D      comp144636_c0_seq83|eukaryotic; <a href="/dbget-bin/www_bget?ko:K03245">K03245</a>  EIF3J; translation initiation factor 3 subunit J
D      comp144636_c0_seq84|eukaryotic; <a href="/dbget-bin/www_bget?ko:K03245">K03245</a>  EIF3J; translation initiation factor 3 subunit J
D      comp144636_c0_seq88|eukaryotic; <a href="/dbget-bin/www_bget?ko:K03245">K03245</a>  EIF3J; translation initiation factor 3 subunit J
D      comp144636_c0_seq90|eukaryotic; <a href="/dbget-bin/www_bget?ko:K03245">K03245</a>  EIF3J; translation initiation factor 3 subunit J
D      comp144636_c0_seq98|eukaryotic; <a href="/dbget-bin/www_bget?ko:K03245">K03245</a>  EIF3J; translation initiation factor 3 subunit J
D      comp144636_c0_seq101|eukaryotic; <a href="/dbget-bin/www_bget?ko:K03245">K03245</a>  EIF3J; translation initiation factor 3 subunit J
D      comp144636_c0_seq115|eukaryotic; <a href="/dbget-bin/www_bget?ko:K03245">K03245</a>  EIF3J; translation initiation factor 3 subunit J
D      comp144636_c0_seq120|eukaryotic; <a href="/dbget-bin/www_bget?ko:K03245">K03245</a>  EIF3J; translation initiation factor 3 subunit J
D      comp144636_c0_seq122|eukaryotic; <a href="/dbget-bin/www_bget?ko:K03245">K03245</a>  EIF3J; translation initiation factor 3 subunit J
D      comp144048_c0_seq3|eukaryotic; <a href="/dbget-bin/www_bget?ko:K15028">K15028</a>  EIF3K; translation initiation factor 3 subunit K
D      comp144048_c0_seq4|eukaryotic; <a href="/dbget-bin/www_bget?ko:K15028">K15028</a>  EIF3K; translation initiation factor 3 subunit K
D      comp144048_c0_seq5|eukaryotic; <a href="/dbget-bin/www_bget?ko:K15028">K15028</a>  EIF3K; translation initiation factor 3 subunit K
D      comp143367_c0_seq1|eukaryotic; <a href="/dbget-bin/www_bget?ko:K15029">K15029</a>  EIF3L; translation initiation factor 3 subunit L
D      comp143367_c0_seq2|eukaryotic; <a href="/dbget-bin/www_bget?ko:K15029">K15029</a>  EIF3L; translation initiation factor 3 subunit L
D      comp141693_c0_seq4|eukaryotic; <a href="/dbget-bin/www_bget?ko:K15030">K15030</a>  EIF3M; translation initiation factor 3 subunit M
C    eIF-4
D      comp138680_c0_seq51|eukaryotic; <a href="/dbget-bin/www_bget?ko:K03257">K03257</a>  EIF4A; translation initiation factor 4A
D      comp145498_c0_seq1|eukaryotic; <a href="/dbget-bin/www_bget?ko:K03257">K03257</a>  EIF4A; translation initiation factor 4A
D      comp141280_c0_seq4|eukaryotic; <a href="/dbget-bin/www_bget?ko:K13025">K13025</a>  EIF4A3, FAL1; ATP-dependent RNA helicase [EC:3.6.4.13]
D      comp141280_c0_seq15|eukaryotic; <a href="/dbget-bin/www_bget?ko:K13025">K13025</a>  EIF4A3, FAL1; ATP-dependent RNA helicase [EC:3.6.4.13]
D      comp144231_c2_seq1|eukaryotic; <a href="/dbget-bin/www_bget?ko:K03258">K03258</a>  EIF4B; translation initiation factor 4B
D      comp144231_c2_seq4|eukaryotic; <a href="/dbget-bin/www_bget?ko:K03258">K03258</a>  EIF4B; translation initiation factor 4B
D      comp144231_c2_seq5|eukaryotic; <a href="/dbget-bin/www_bget?ko:K03258">K03258</a>  EIF4B; translation initiation factor 4B
D      comp144231_c2_seq6|eukaryotic; <a href="/dbget-bin/www_bget?ko:K03258">K03258</a>  EIF4B; translation initiation factor 4B
D      comp144231_c2_seq8|eukaryotic; <a href="/dbget-bin/www_bget?ko:K03258">K03258</a>  EIF4B; translation initiation factor 4B
D      comp144231_c2_seq9|eukaryotic; <a href="/dbget-bin/www_bget?ko:K03258">K03258</a>  EIF4B; translation initiation factor 4B
D      comp144231_c2_seq10|eukaryotic; <a href="/dbget-bin/www_bget?ko:K03258">K03258</a>  EIF4B; translation initiation factor 4B
D      comp144231_c2_seq11|eukaryotic; <a href="/dbget-bin/www_bget?ko:K03258">K03258</a>  EIF4B; translation initiation factor 4B
D      comp144231_c2_seq12|eukaryotic; <a href="/dbget-bin/www_bget?ko:K03258">K03258</a>  EIF4B; translation initiation factor 4B
D      comp144231_c2_seq14|eukaryotic; <a href="/dbget-bin/www_bget?ko:K03258">K03258</a>  EIF4B; translation initiation factor 4B
D      comp144231_c2_seq15|eukaryotic; <a href="/dbget-bin/www_bget?ko:K03258">K03258</a>  EIF4B; translation initiation factor 4B
D      comp144231_c2_seq16|eukaryotic; <a href="/dbget-bin/www_bget?ko:K03258">K03258</a>  EIF4B; translation initiation factor 4B
D      comp144231_c2_seq17|eukaryotic; <a href="/dbget-bin/www_bget?ko:K03258">K03258</a>  EIF4B; translation initiation factor 4B
D      comp144231_c2_seq18|eukaryotic; <a href="/dbget-bin/www_bget?ko:K03258">K03258</a>  EIF4B; translation initiation factor 4B
D      comp144231_c2_seq19|eukaryotic; <a href="/dbget-bin/www_bget?ko:K03258">K03258</a>  EIF4B; translation initiation factor 4B
D      comp144231_c2_seq20|eukaryotic; <a href="/dbget-bin/www_bget?ko:K03258">K03258</a>  EIF4B; translation initiation factor 4B
D      comp144231_c2_seq21|eukaryotic; <a href="/dbget-bin/www_bget?ko:K03258">K03258</a>  EIF4B; translation initiation factor 4B
D      comp144231_c2_seq23|eukaryotic; <a href="/dbget-bin/www_bget?ko:K03258">K03258</a>  EIF4B; translation initiation factor 4B
D      comp144231_c2_seq26|eukaryotic; <a href="/dbget-bin/www_bget?ko:K03258">K03258</a>  EIF4B; translation initiation factor 4B
D      comp144231_c2_seq28|eukaryotic; <a href="/dbget-bin/www_bget?ko:K03258">K03258</a>  EIF4B; translation initiation factor 4B
D      comp144231_c2_seq29|eukaryotic; <a href="/dbget-bin/www_bget?ko:K03258">K03258</a>  EIF4B; translation initiation factor 4B
D      comp144231_c2_seq30|eukaryotic; <a href="/dbget-bin/www_bget?ko:K03258">K03258</a>  EIF4B; translation initiation factor 4B
D      comp144231_c2_seq31|eukaryotic; <a href="/dbget-bin/www_bget?ko:K03258">K03258</a>  EIF4B; translation initiation factor 4B
D      comp144231_c2_seq32|eukaryotic; <a href="/dbget-bin/www_bget?ko:K03258">K03258</a>  EIF4B; translation initiation factor 4B
D      comp144231_c2_seq33|eukaryotic; <a href="/dbget-bin/www_bget?ko:K03258">K03258</a>  EIF4B; translation initiation factor 4B
D      comp144231_c2_seq34|eukaryotic; <a href="/dbget-bin/www_bget?ko:K03258">K03258</a>  EIF4B; translation initiation factor 4B
D      comp144231_c2_seq35|eukaryotic; <a href="/dbget-bin/www_bget?ko:K03258">K03258</a>  EIF4B; translation initiation factor 4B
D      comp144231_c2_seq37|eukaryotic; <a href="/dbget-bin/www_bget?ko:K03258">K03258</a>  EIF4B; translation initiation factor 4B
D      comp144231_c2_seq38|eukaryotic; <a href="/dbget-bin/www_bget?ko:K03258">K03258</a>  EIF4B; translation initiation factor 4B
D      comp144231_c2_seq39|eukaryotic; <a href="/dbget-bin/www_bget?ko:K03258">K03258</a>  EIF4B; translation initiation factor 4B
D      comp144231_c2_seq40|eukaryotic; <a href="/dbget-bin/www_bget?ko:K03258">K03258</a>  EIF4B; translation initiation factor 4B
D      comp144231_c2_seq41|eukaryotic; <a href="/dbget-bin/www_bget?ko:K03258">K03258</a>  EIF4B; translation initiation factor 4B
D      comp144231_c2_seq42|eukaryotic; <a href="/dbget-bin/www_bget?ko:K03258">K03258</a>  EIF4B; translation initiation factor 4B
D      comp144231_c2_seq44|eukaryotic; <a href="/dbget-bin/www_bget?ko:K03258">K03258</a>  EIF4B; translation initiation factor 4B
D      comp144231_c2_seq46|eukaryotic; <a href="/dbget-bin/www_bget?ko:K03258">K03258</a>  EIF4B; translation initiation factor 4B
D      comp144231_c2_seq48|eukaryotic; <a href="/dbget-bin/www_bget?ko:K03258">K03258</a>  EIF4B; translation initiation factor 4B
D      comp144231_c2_seq49|eukaryotic; <a href="/dbget-bin/www_bget?ko:K03258">K03258</a>  EIF4B; translation initiation factor 4B
D      comp144231_c2_seq50|eukaryotic; <a href="/dbget-bin/www_bget?ko:K03258">K03258</a>  EIF4B; translation initiation factor 4B
D      comp144231_c2_seq51|eukaryotic; <a href="/dbget-bin/www_bget?ko:K03258">K03258</a>  EIF4B; translation initiation factor 4B
D      comp144231_c2_seq52|eukaryotic; <a href="/dbget-bin/www_bget?ko:K03258">K03258</a>  EIF4B; translation initiation factor 4B
D      comp144231_c2_seq53|eukaryotic; <a href="/dbget-bin/www_bget?ko:K03258">K03258</a>  EIF4B; translation initiation factor 4B
D      comp144231_c2_seq54|eukaryotic; <a href="/dbget-bin/www_bget?ko:K03258">K03258</a>  EIF4B; translation initiation factor 4B
D      comp144231_c2_seq55|eukaryotic; <a href="/dbget-bin/www_bget?ko:K03258">K03258</a>  EIF4B; translation initiation factor 4B
D      comp144231_c2_seq56|eukaryotic; <a href="/dbget-bin/www_bget?ko:K03258">K03258</a>  EIF4B; translation initiation factor 4B
D      comp144231_c2_seq57|eukaryotic; <a href="/dbget-bin/www_bget?ko:K03258">K03258</a>  EIF4B; translation initiation factor 4B
D      comp144231_c2_seq60|eukaryotic; <a href="/dbget-bin/www_bget?ko:K03258">K03258</a>  EIF4B; translation initiation factor 4B
D      comp144231_c2_seq61|eukaryotic; <a href="/dbget-bin/www_bget?ko:K03258">K03258</a>  EIF4B; translation initiation factor 4B
D      comp144231_c2_seq62|eukaryotic; <a href="/dbget-bin/www_bget?ko:K03258">K03258</a>  EIF4B; translation initiation factor 4B
D      comp144231_c2_seq63|eukaryotic; <a href="/dbget-bin/www_bget?ko:K03258">K03258</a>  EIF4B; translation initiation factor 4B
D      comp144231_c2_seq64|eukaryotic; <a href="/dbget-bin/www_bget?ko:K03258">K03258</a>  EIF4B; translation initiation factor 4B
D      comp144231_c2_seq65|eukaryotic; <a href="/dbget-bin/www_bget?ko:K03258">K03258</a>  EIF4B; translation initiation factor 4B
D      comp144231_c2_seq66|eukaryotic; <a href="/dbget-bin/www_bget?ko:K03258">K03258</a>  EIF4B; translation initiation factor 4B
D      comp144231_c2_seq67|eukaryotic; <a href="/dbget-bin/www_bget?ko:K03258">K03258</a>  EIF4B; translation initiation factor 4B
D      comp144231_c2_seq68|eukaryotic; <a href="/dbget-bin/www_bget?ko:K03258">K03258</a>  EIF4B; translation initiation factor 4B
D      comp144231_c2_seq69|eukaryotic; <a href="/dbget-bin/www_bget?ko:K03258">K03258</a>  EIF4B; translation initiation factor 4B
D      comp144231_c2_seq70|eukaryotic; <a href="/dbget-bin/www_bget?ko:K03258">K03258</a>  EIF4B; translation initiation factor 4B
D      comp144231_c2_seq71|eukaryotic; <a href="/dbget-bin/www_bget?ko:K03258">K03258</a>  EIF4B; translation initiation factor 4B
D      comp144231_c2_seq72|eukaryotic; <a href="/dbget-bin/www_bget?ko:K03258">K03258</a>  EIF4B; translation initiation factor 4B
D      comp145328_c0_seq1|eukaryotic; <a href="/dbget-bin/www_bget?ko:K03258">K03258</a>  EIF4B; translation initiation factor 4B
D      comp145328_c0_seq2|fructose-; <a href="/dbget-bin/www_bget?ko:K03258">K03258</a>  EIF4B; translation initiation factor 4B
D      comp145328_c0_seq3|eukaryotic; <a href="/dbget-bin/www_bget?ko:K03258">K03258</a>  EIF4B; translation initiation factor 4B
D      comp145328_c0_seq4|eukaryotic; <a href="/dbget-bin/www_bget?ko:K03258">K03258</a>  EIF4B; translation initiation factor 4B
D      comp145328_c0_seq5|fructose-; <a href="/dbget-bin/www_bget?ko:K03258">K03258</a>  EIF4B; translation initiation factor 4B
D      comp145328_c0_seq6|eukaryotic; <a href="/dbget-bin/www_bget?ko:K03258">K03258</a>  EIF4B; translation initiation factor 4B
D      comp145328_c0_seq7|fructose-; <a href="/dbget-bin/www_bget?ko:K03258">K03258</a>  EIF4B; translation initiation factor 4B
D      comp145328_c0_seq10|fructose-; <a href="/dbget-bin/www_bget?ko:K03258">K03258</a>  EIF4B; translation initiation factor 4B
D      comp145328_c0_seq11|eukaryotic; <a href="/dbget-bin/www_bget?ko:K03258">K03258</a>  EIF4B; translation initiation factor 4B
D      comp145328_c0_seq12|eukaryotic; <a href="/dbget-bin/www_bget?ko:K03258">K03258</a>  EIF4B; translation initiation factor 4B
D      comp145328_c0_seq14|fructose-; <a href="/dbget-bin/www_bget?ko:K03258">K03258</a>  EIF4B; translation initiation factor 4B
D      comp145328_c0_seq15|fructose-; <a href="/dbget-bin/www_bget?ko:K03258">K03258</a>  EIF4B; translation initiation factor 4B
D      comp136634_c0_seq4|eukaryotic; <a href="/dbget-bin/www_bget?ko:K03259">K03259</a>  EIF4E; translation initiation factor 4E
D      comp136634_c0_seq5|eukaryotic; <a href="/dbget-bin/www_bget?ko:K03259">K03259</a>  EIF4E; translation initiation factor 4E
D      comp136634_c0_seq6|eukaryotic; <a href="/dbget-bin/www_bget?ko:K03259">K03259</a>  EIF4E; translation initiation factor 4E
D      comp136634_c0_seq13|eukaryotic; <a href="/dbget-bin/www_bget?ko:K03259">K03259</a>  EIF4E; translation initiation factor 4E
D      comp136634_c0_seq16|eukaryotic; <a href="/dbget-bin/www_bget?ko:K03259">K03259</a>  EIF4E; translation initiation factor 4E
D      comp136634_c0_seq18|eukaryotic; <a href="/dbget-bin/www_bget?ko:K03259">K03259</a>  EIF4E; translation initiation factor 4E
D      comp138136_c1_seq6|eukaryotic; <a href="/dbget-bin/www_bget?ko:K03259">K03259</a>  EIF4E; translation initiation factor 4E
D      comp141245_c0_seq13|eukaryotic; <a href="/dbget-bin/www_bget?ko:K03259">K03259</a>  EIF4E; translation initiation factor 4E
D      comp141325_c0_seq2|eukaryotic; <a href="/dbget-bin/www_bget?ko:K03259">K03259</a>  EIF4E; translation initiation factor 4E
D      comp141325_c0_seq3|eukaryotic; <a href="/dbget-bin/www_bget?ko:K03259">K03259</a>  EIF4E; translation initiation factor 4E
D      comp141325_c0_seq4|eukaryotic; <a href="/dbget-bin/www_bget?ko:K03259">K03259</a>  EIF4E; translation initiation factor 4E
D      comp141325_c0_seq5|eukaryotic; <a href="/dbget-bin/www_bget?ko:K03259">K03259</a>  EIF4E; translation initiation factor 4E
D      comp141325_c0_seq6|eukaryotic; <a href="/dbget-bin/www_bget?ko:K03259">K03259</a>  EIF4E; translation initiation factor 4E
D      comp141325_c0_seq12|eukaryotic; <a href="/dbget-bin/www_bget?ko:K03259">K03259</a>  EIF4E; translation initiation factor 4E
D      comp141325_c0_seq15|eukaryotic; <a href="/dbget-bin/www_bget?ko:K03259">K03259</a>  EIF4E; translation initiation factor 4E
D      comp141325_c0_seq19|eukaryotic; <a href="/dbget-bin/www_bget?ko:K03259">K03259</a>  EIF4E; translation initiation factor 4E
D      comp136373_c0_seq1|eukaryotic; <a href="/dbget-bin/www_bget?ko:K03260">K03260</a>  EIF4G; translation initiation factor 4G
D      comp136373_c0_seq7|eukaryotic; <a href="/dbget-bin/www_bget?ko:K03260">K03260</a>  EIF4G; translation initiation factor 4G
D      comp143149_c0_seq2|eukaryotic; <a href="/dbget-bin/www_bget?ko:K03260">K03260</a>  EIF4G; translation initiation factor 4G
D      comp144502_c0_seq24|eukaryotic; <a href="/dbget-bin/www_bget?ko:K03260">K03260</a>  EIF4G; translation initiation factor 4G
D      comp144502_c0_seq48|eukaryotic; <a href="/dbget-bin/www_bget?ko:K03260">K03260</a>  EIF4G; translation initiation factor 4G
D      comp144502_c0_seq51|eukaryotic; <a href="/dbget-bin/www_bget?ko:K03260">K03260</a>  EIF4G; translation initiation factor 4G
D      comp144502_c0_seq57|eukaryotic; <a href="/dbget-bin/www_bget?ko:K03260">K03260</a>  EIF4G; translation initiation factor 4G
D      comp144502_c0_seq61|eukaryotic; <a href="/dbget-bin/www_bget?ko:K03260">K03260</a>  EIF4G; translation initiation factor 4G
D      comp144502_c0_seq69|eukaryotic; <a href="/dbget-bin/www_bget?ko:K03260">K03260</a>  EIF4G; translation initiation factor 4G
C    MTIFs
D      comp140873_c2_seq17|translation; <a href="/dbget-bin/www_bget?ko:K02519">K02519</a>  infB, MTIF2; translation initiation factor IF-2
D      comp140873_c2_seq36|translation; <a href="/dbget-bin/www_bget?ko:K02519">K02519</a>  infB, MTIF2; translation initiation factor IF-2
D      comp121934_c0_seq2|translation; <a href="/dbget-bin/www_bget?ko:K02520">K02520</a>  infC, MTIF3; translation initiation factor IF-3
C    Initiation associated factors
D      comp143702_c0_seq2|atp-binding; <a href="/dbget-bin/www_bget?ko:K06184">K06184</a>  ABCF1; ATP-binding cassette, subfamily F, member 1
D      comp143702_c0_seq14|atp-binding; <a href="/dbget-bin/www_bget?ko:K06184">K06184</a>  ABCF1; ATP-binding cassette, subfamily F, member 1
D      comp143702_c0_seq24|atp-binding; <a href="/dbget-bin/www_bget?ko:K06184">K06184</a>  ABCF1; ATP-binding cassette, subfamily F, member 1
D      comp143702_c0_seq43|atp-binding; <a href="/dbget-bin/www_bget?ko:K06184">K06184</a>  ABCF1; ATP-binding cassette, subfamily F, member 1
D      comp143702_c0_seq44|atp-binding; <a href="/dbget-bin/www_bget?ko:K06184">K06184</a>  ABCF1; ATP-binding cassette, subfamily F, member 1
D      comp143589_c1_seq24|atp-binding; <a href="/dbget-bin/www_bget?ko:K06158">K06158</a>  ABCF3; ATP-binding cassette, subfamily F, member 3
D      comp140013_c0_seq1|protein; <a href="/dbget-bin/www_bget?ko:K03255">K03255</a>  TIF31, CLU1; protein TIF31
D      comp140013_c0_seq6|protein; <a href="/dbget-bin/www_bget?ko:K03255">K03255</a>  TIF31, CLU1; protein TIF31
D      comp140013_c0_seq27|protein; <a href="/dbget-bin/www_bget?ko:K03255">K03255</a>  TIF31, CLU1; protein TIF31
D      comp140013_c0_seq30|protein; <a href="/dbget-bin/www_bget?ko:K03255">K03255</a>  TIF31, CLU1; protein TIF31
D      comp140013_c0_seq31|protein; <a href="/dbget-bin/www_bget?ko:K03255">K03255</a>  TIF31, CLU1; protein TIF31
D      comp140013_c0_seq38|protein; <a href="/dbget-bin/www_bget?ko:K03255">K03255</a>  TIF31, CLU1; protein TIF31
D      comp142864_c0_seq1|clustered; <a href="/dbget-bin/www_bget?ko:K03255">K03255</a>  TIF31, CLU1; protein TIF31
D      comp142864_c0_seq2|clustered; <a href="/dbget-bin/www_bget?ko:K03255">K03255</a>  TIF31, CLU1; protein TIF31
D      comp142864_c0_seq3|clustered; <a href="/dbget-bin/www_bget?ko:K03255">K03255</a>  TIF31, CLU1; protein TIF31
D      comp142864_c0_seq5|clustered; <a href="/dbget-bin/www_bget?ko:K03255">K03255</a>  TIF31, CLU1; protein TIF31
D      comp142864_c0_seq6|clustered; <a href="/dbget-bin/www_bget?ko:K03255">K03255</a>  TIF31, CLU1; protein TIF31
D      comp142864_c0_seq7|clustered; <a href="/dbget-bin/www_bget?ko:K03255">K03255</a>  TIF31, CLU1; protein TIF31
D      comp142864_c0_seq17|clustered; <a href="/dbget-bin/www_bget?ko:K03255">K03255</a>  TIF31, CLU1; protein TIF31
D      comp142864_c0_seq28|clustered; <a href="/dbget-bin/www_bget?ko:K03255">K03255</a>  TIF31, CLU1; protein TIF31
D      comp142864_c0_seq29|clustered; <a href="/dbget-bin/www_bget?ko:K03255">K03255</a>  TIF31, CLU1; protein TIF31
D      comp142864_c0_seq30|clustered; <a href="/dbget-bin/www_bget?ko:K03255">K03255</a>  TIF31, CLU1; protein TIF31
D      comp142864_c0_seq32|clustered; <a href="/dbget-bin/www_bget?ko:K03255">K03255</a>  TIF31, CLU1; protein TIF31
B  Elongation factors
C    <a href="/dbget-bin/www_bget?ko:K03231">K03231</a>  EEF1A; elongation factor 1-alpha
C    <a href="/dbget-bin/www_bget?ko:K03232">K03232</a>  EEF1B; elongation factor 1-beta
C    <a href="/dbget-bin/www_bget?ko:K03233">K03233</a>  EEF1G; elongation factor 1-gamma
C    <a href="/dbget-bin/www_bget?ko:K15410">K15410</a>  EEF1D; elongation factor 1-delta
C    <a href="/dbget-bin/www_bget?ko:K03234">K03234</a>  EEF2; elongation factor 2
C    <a href="/dbget-bin/www_bget?ko:K03235">K03235</a>  EF3, TEF3; elongation factor 3
C    <a href="/dbget-bin/www_bget?ko:K02357">K02357</a>  tsf, TSFM; elongation factor Ts
C    <a href="/dbget-bin/www_bget?ko:K02358">K02358</a>  tuf, TUFM; elongation factor Tu
C    <a href="/dbget-bin/www_bget?ko:K02355">K02355</a>  fusA, GFM, EFG; elongation factor G
C    Elongation associated factor
D      comp135614_c1_seq7|diphthine; <a href="/dbget-bin/www_bget?ko:K00586">K00586</a>  DPH5; diphthine synthase [EC:2.1.1.98]
D      comp135614_c1_seq10|diphthine; <a href="/dbget-bin/www_bget?ko:K00586">K00586</a>  DPH5; diphthine synthase [EC:2.1.1.98]
D      comp135614_c1_seq11|diphthine; <a href="/dbget-bin/www_bget?ko:K00586">K00586</a>  DPH5; diphthine synthase [EC:2.1.1.98]
B  Release factors
C    <a href="/dbget-bin/www_bget?ko:K03265">K03265</a>  ETF1, ERF1; peptide chain release factor subunit 1
C    <a href="/dbget-bin/www_bget?ko:K03267">K03267</a>  ERF3, GSPT; peptide chain release factor subunit 3
C    <a href="/dbget-bin/www_bget?ko:K15031">K15031</a>  MTERF; transcription termination factor, mitochondrial
C    <a href="/dbget-bin/www_bget?ko:K15032">K15032</a>  MTERFD; mTERF domain-containing protein, mitochondrial
C    <a href="/dbget-bin/www_bget?ko:K15033">K15033</a>  ICT1; peptidyl-tRNA hydrolase ICT1 [EC:3.1.1.29]
C    <a href="/dbget-bin/www_bget?ko:K02835">K02835</a>  prfA, MTRF1, MRF1; peptide chain release factor 1
C    <a href="/dbget-bin/www_bget?ko:K02838">K02838</a>  frr, MRRF, RRF; ribosome recycling factor
C    <a href="/dbget-bin/www_bget?ko:K01056">K01056</a>  PTH1, pth, spoVC; peptidyl-tRNA hydrolase, PTH1 family [EC:3.1.1.29]
C    <a href="/dbget-bin/www_bget?ko:K04794">K04794</a>  PTH2; peptidyl-tRNA hydrolase, PTH2 family [EC:3.1.1.29]
#
A<b>Prokaryotic Type</b>
B  Initiation factors
C    <a href="/dbget-bin/www_bget?ko:K02518">K02518</a>  infA; translation initiation factor IF-1
C    <a href="/dbget-bin/www_bget?ko:K02519">K02519</a>  infB, MTIF2; translation initiation factor IF-2
C    <a href="/dbget-bin/www_bget?ko:K02520">K02520</a>  infC, MTIF3; translation initiation factor IF-3
B  Elongation factors
C    <a href="/dbget-bin/www_bget?ko:K02357">K02357</a>  tsf, TSFM; elongation factor Ts
C    <a href="/dbget-bin/www_bget?ko:K02358">K02358</a>  tuf, TUFM; elongation factor Tu
C    <a href="/dbget-bin/www_bget?ko:K02355">K02355</a>  fusA, GFM, EFG; elongation factor G
C    <a href="/dbget-bin/www_bget?ko:K02356">K02356</a>  efp; elongation factor P
C    <a href="/dbget-bin/www_bget?ko:K03833">K03833</a>  selB; selenocysteine-specific elongation factor
B  Release factors
C    <a href="/dbget-bin/www_bget?ko:K02835">K02835</a>  prfA, MTRF1, MRF1; peptide chain release factor 1
C    <a href="/dbget-bin/www_bget?ko:K02836">K02836</a>  prfB; peptide chain release factor 2
C    <a href="/dbget-bin/www_bget?ko:K02837">K02837</a>  prfC; peptide chain release factor 3
C    <a href="/dbget-bin/www_bget?ko:K02838">K02838</a>  frr, MRRF, RRF; ribosome recycling factor
C    <a href="/dbget-bin/www_bget?ko:K02839">K02839</a>  prfH; peptide chain release factor
C    <a href="/dbget-bin/www_bget?ko:K09890">K09890</a>  arfA; alternative ribosome-rescue factor
C    <a href="/dbget-bin/www_bget?ko:K15034">K15034</a>  yaeJ; ribosome-associated protein
C    <a href="/dbget-bin/www_bget?ko:K02493">K02493</a>  hemK, prmC; release factor glutamine methyltransferase [EC:2.1.1.-]
C    <a href="/dbget-bin/www_bget?ko:K01056">K01056</a>  PTH1, pth, spoVC; peptidyl-tRNA hydrolase, PTH1 family [EC:3.1.1.29]
C    <a href="/dbget-bin/www_bget?ko:K04794">K04794</a>  PTH2; peptidyl-tRNA hydrolase, PTH2 family [EC:3.1.1.29]
!
#<hr>
#<b>[ <a href="/kegg/brite.html">BRITE</a> | <a href="/kegg/kegg2.html">KEGG2</a> | <a href="/kegg/">KEGG</a> ]</b><br>
#Last updated: March 16, 2012
