# Supplementary material for: Characterization of the transcriptome of fast and slow muscle myotomal fibres in the pacu (Piaractus mesopotamicus)
Source: BMC Genomics. 2015 Mar 14;16(1):182. doi: 10.1186/s12864-015-1423-6 (PMC4372171; doi:10.1186/s12864-015-1423-6)
Supplement: Additional file 2: — KEEG Automatic Annotation Sever results. Hierarchical information of the sequences from annotated transcriptome mapped to the KEGG pathways maps using the automatic annotation tool KAAS [54]. [file 12864_2015_1423_MOESM2_ESM.zip › hier/q03016.keg]

+D
#<h2><a href="/kegg/kegg2.html"><img src="/Fig/bget/kegg3.gif" align="middle" border=0></a>&nbsp; Transfer RNA Biogenesis</h2>
#<!---
#ENTRY       ko03016
#NAME        tRNA
#DEFINITION  Transfer RNA biogenesis Pacu_blasted
#--->
!
A<b>Eukaryotic Type</b>
B  5'processing factors
C    Ribonucrease P
D      comp134280_c0_seq2|ribonucleases; <a href="/dbget-bin/www_bget?ko:K01164">K01164</a>  POP1; ribonuclease P/MRP protein subunit POP1 [EC:3.1.26.5]
D      comp134280_c0_seq14|ribonucleases; <a href="/dbget-bin/www_bget?ko:K01164">K01164</a>  POP1; ribonuclease P/MRP protein subunit POP1 [EC:3.1.26.5]
D      comp134280_c0_seq20|ribonucleases; <a href="/dbget-bin/www_bget?ko:K01164">K01164</a>  POP1; ribonuclease P/MRP protein subunit POP1 [EC:3.1.26.5]
D      comp134280_c0_seq34|ribonucleases; <a href="/dbget-bin/www_bget?ko:K01164">K01164</a>  POP1; ribonuclease P/MRP protein subunit POP1 [EC:3.1.26.5]
D      comp133597_c0_seq1|ribonuclease; <a href="/dbget-bin/www_bget?ko:K03538">K03538</a>  POP4, RPP29; ribonuclease P protein subunit POP4 [EC:3.1.26.5]
D      comp133597_c0_seq3|ribonuclease; <a href="/dbget-bin/www_bget?ko:K03538">K03538</a>  POP4, RPP29; ribonuclease P protein subunit POP4 [EC:3.1.26.5]
D      comp133597_c0_seq4|ribonuclease; <a href="/dbget-bin/www_bget?ko:K03538">K03538</a>  POP4, RPP29; ribonuclease P protein subunit POP4 [EC:3.1.26.5]
D      comp131561_c0_seq1|ribonuclease; <a href="/dbget-bin/www_bget?ko:K03537">K03537</a>  POP5; ribonuclease P/MRP protein subunit POP5 [EC:3.1.26.5]
D      comp135039_c0_seq8|ribonuclease; <a href="/dbget-bin/www_bget?ko:K03539">K03539</a>  RPP1, RPP30; ribonuclease P/MRP protein subunit RPP1 [EC:3.1.26.5]
D      comp144314_c1_seq2|ribonuclease; <a href="/dbget-bin/www_bget?ko:K03540">K03540</a>  RPR2, RPP21; ribonuclease P protein subunit RPR2 [EC:3.1.26.5]
D      comp144314_c1_seq6|ribonuclease; <a href="/dbget-bin/www_bget?ko:K03540">K03540</a>  RPR2, RPP21; ribonuclease P protein subunit RPR2 [EC:3.1.26.5]
D      comp144314_c1_seq8|ribonuclease; <a href="/dbget-bin/www_bget?ko:K03540">K03540</a>  RPR2, RPP21; ribonuclease P protein subunit RPR2 [EC:3.1.26.5]
D      comp144314_c1_seq41|ribonuclease; <a href="/dbget-bin/www_bget?ko:K03540">K03540</a>  RPR2, RPP21; ribonuclease P protein subunit RPR2 [EC:3.1.26.5]
D      comp144314_c1_seq43|ribonuclease; <a href="/dbget-bin/www_bget?ko:K03540">K03540</a>  RPR2, RPP21; ribonuclease P protein subunit RPR2 [EC:3.1.26.5]
D      comp141410_c0_seq18|ribonuclease; <a href="/dbget-bin/www_bget?ko:K14529">K14529</a>  RPP14; ribonuclease P protein subunit RPP14 [EC:3.1.26.5]
D      comp141410_c0_seq19|ribonuclease; <a href="/dbget-bin/www_bget?ko:K14529">K14529</a>  RPP14; ribonuclease P protein subunit RPP14 [EC:3.1.26.5]
D      comp141410_c0_seq22|ribonuclease; <a href="/dbget-bin/www_bget?ko:K14529">K14529</a>  RPP14; ribonuclease P protein subunit RPP14 [EC:3.1.26.5]
D      comp141410_c0_seq25|ribonuclease; <a href="/dbget-bin/www_bget?ko:K14529">K14529</a>  RPP14; ribonuclease P protein subunit RPP14 [EC:3.1.26.5]
D      comp123980_c0_seq1|ribonuclease; <a href="/dbget-bin/www_bget?ko:K14527">K14527</a>  RPP20, POP7; ribonuclease P/MRP protein subunit RPP20 [EC:3.1.26.5]
D      comp136114_c1_seq1|ribonuclease; <a href="/dbget-bin/www_bget?ko:K14525">K14525</a>  RPP25; ribonucleases P/MRP protein subunit RPP25 [EC:3.1.26.5]
D      comp136114_c1_seq2|ribonuclease; <a href="/dbget-bin/www_bget?ko:K14525">K14525</a>  RPP25; ribonucleases P/MRP protein subunit RPP25 [EC:3.1.26.5]
D      comp136114_c1_seq5|ribonuclease; <a href="/dbget-bin/www_bget?ko:K14525">K14525</a>  RPP25; ribonucleases P/MRP protein subunit RPP25 [EC:3.1.26.5]
D      comp136114_c1_seq6|ribonuclease; <a href="/dbget-bin/www_bget?ko:K14525">K14525</a>  RPP25; ribonucleases P/MRP protein subunit RPP25 [EC:3.1.26.5]
D      comp136114_c1_seq7|ribonuclease; <a href="/dbget-bin/www_bget?ko:K14525">K14525</a>  RPP25; ribonucleases P/MRP protein subunit RPP25 [EC:3.1.26.5]
D      comp136114_c1_seq8|ribonuclease; <a href="/dbget-bin/www_bget?ko:K14525">K14525</a>  RPP25; ribonucleases P/MRP protein subunit RPP25 [EC:3.1.26.5]
D      comp136114_c1_seq9|ribonuclease; <a href="/dbget-bin/www_bget?ko:K14525">K14525</a>  RPP25; ribonucleases P/MRP protein subunit RPP25 [EC:3.1.26.5]
D      comp136114_c1_seq10|ribonuclease; <a href="/dbget-bin/www_bget?ko:K14525">K14525</a>  RPP25; ribonucleases P/MRP protein subunit RPP25 [EC:3.1.26.5]
D      comp140621_c3_seq3|alba-like; <a href="/dbget-bin/www_bget?ko:K14525">K14525</a>  RPP25; ribonucleases P/MRP protein subunit RPP25 [EC:3.1.26.5]
D      comp142630_c2_seq18|ribonuclease; <a href="/dbget-bin/www_bget?ko:K14523">K14523</a>  RPP38; ribonucleases P/MRP protein subunit RPP38 [EC:3.1.26.5]
D      comp142630_c2_seq19|ribonuclease; <a href="/dbget-bin/www_bget?ko:K14523">K14523</a>  RPP38; ribonucleases P/MRP protein subunit RPP38 [EC:3.1.26.5]
D      comp132768_c0_seq2|ribonuclease; <a href="/dbget-bin/www_bget?ko:K14530">K14530</a>  RPP40; ribonucleases P/MRP protein subunit RPP40 [EC:3.1.26.5]
B  3'processing and CCA adding factors
C    3'processing factor
D      comp135064_c0_seq1|zinc; <a href="/dbget-bin/www_bget?ko:K00784">K00784</a>  rnz; ribonuclease Z [EC:3.1.26.11]
D      comp135064_c0_seq2|zinc; <a href="/dbget-bin/www_bget?ko:K00784">K00784</a>  rnz; ribonuclease Z [EC:3.1.26.11]
D      comp143935_c1_seq3|zinc; <a href="/dbget-bin/www_bget?ko:K00784">K00784</a>  rnz; ribonuclease Z [EC:3.1.26.11]
D      comp143935_c1_seq4|zinc; <a href="/dbget-bin/www_bget?ko:K00784">K00784</a>  rnz; ribonuclease Z [EC:3.1.26.11]
D      comp143935_c1_seq5|zinc; <a href="/dbget-bin/www_bget?ko:K00784">K00784</a>  rnz; ribonuclease Z [EC:3.1.26.11]
D      comp143935_c1_seq8|zinc; <a href="/dbget-bin/www_bget?ko:K00784">K00784</a>  rnz; ribonuclease Z [EC:3.1.26.11]
D      comp138302_c0_seq5|ribonuclease; <a href="/dbget-bin/www_bget?ko:K01166">K01166</a>  E3.1.27.1; ribonuclease T2 [EC:3.1.27.1]
D      comp138302_c0_seq38|ribonuclease; <a href="/dbget-bin/www_bget?ko:K01166">K01166</a>  E3.1.27.1; ribonuclease T2 [EC:3.1.27.1]
C    CCA adding factor
D      comp134089_c1_seq1|trna; <a href="/dbget-bin/www_bget?ko:K00974">K00974</a>  cca; tRNA nucleotidyltransferase (CCA-adding enzyme) [EC:2.7.7.72 3.1.3.- 3.1.4.-]
D      comp134089_c1_seq2|trna; <a href="/dbget-bin/www_bget?ko:K00974">K00974</a>  cca; tRNA nucleotidyltransferase (CCA-adding enzyme) [EC:2.7.7.72 3.1.3.- 3.1.4.-]
D      comp134089_c1_seq3|trna; <a href="/dbget-bin/www_bget?ko:K00974">K00974</a>  cca; tRNA nucleotidyltransferase (CCA-adding enzyme) [EC:2.7.7.72 3.1.3.- 3.1.4.-]
D      comp134089_c1_seq4|trna; <a href="/dbget-bin/www_bget?ko:K00974">K00974</a>  cca; tRNA nucleotidyltransferase (CCA-adding enzyme) [EC:2.7.7.72 3.1.3.- 3.1.4.-]
B  tRNA spricing factors
C    tRNA splicing endonuclease
D      comp141399_c0_seq10|trna-splicing; <a href="/dbget-bin/www_bget?ko:K15322">K15322</a>  TSEN2; tRNA-splicing endonuclease subunit Sen2 [EC:3.1.27.9]
D      comp141399_c0_seq20|trna-splicing; <a href="/dbget-bin/www_bget?ko:K15322">K15322</a>  TSEN2; tRNA-splicing endonuclease subunit Sen2 [EC:3.1.27.9]
D      comp133428_c0_seq1|trna-splicing; <a href="/dbget-bin/www_bget?ko:K15323">K15323</a>  TSEN34; tRNA-splicing endonuclease subunit Sen34 [EC:3.1.27.9]
D      comp144089_c0_seq2|trna-splicing; <a href="/dbget-bin/www_bget?ko:K15324">K15324</a>  TSEN15; tRNA-splicing endonuclease subunit Sen15
D      comp144089_c0_seq4|trna-splicing; <a href="/dbget-bin/www_bget?ko:K15324">K15324</a>  TSEN15; tRNA-splicing endonuclease subunit Sen15
D      comp143247_c1_seq73|trna-splicing; <a href="/dbget-bin/www_bget?ko:K15326">K15326</a>  TSEN54; tRNA-splicing endonuclease subunit Sen54
D      comp143247_c1_seq118|trna-splicing; <a href="/dbget-bin/www_bget?ko:K15326">K15326</a>  TSEN54; tRNA-splicing endonuclease subunit Sen54
D      comp144247_c1_seq7|trna-splicing; <a href="/dbget-bin/www_bget?ko:K15326">K15326</a>  TSEN54; tRNA-splicing endonuclease subunit Sen54
D      comp144247_c1_seq8|trna-splicing; <a href="/dbget-bin/www_bget?ko:K15326">K15326</a>  TSEN54; tRNA-splicing endonuclease subunit Sen54
D      comp144247_c1_seq14|trna-splicing; <a href="/dbget-bin/www_bget?ko:K15326">K15326</a>  TSEN54; tRNA-splicing endonuclease subunit Sen54
D      comp144247_c1_seq16|trna-splicing; <a href="/dbget-bin/www_bget?ko:K15326">K15326</a>  TSEN54; tRNA-splicing endonuclease subunit Sen54
C    tRNA splicing ligase
D      comp124620_c0_seq3|trna-splicing; <a href="/dbget-bin/www_bget?ko:K14415">K14415</a>  RTCB, rtcB; tRNA-splicing ligase RtcB [EC:6.5.1.3]
D      comp124620_c0_seq5|trna-splicing; <a href="/dbget-bin/www_bget?ko:K14415">K14415</a>  RTCB, rtcB; tRNA-splicing ligase RtcB [EC:6.5.1.3]
D      comp139632_c0_seq1|atp-dependent; <a href="/dbget-bin/www_bget?ko:K13177">K13177</a>  DDX1; ATP-dependent RNA helicase DDX1 [EC:3.6.4.13]
D      comp139632_c0_seq2|atp-dependent; <a href="/dbget-bin/www_bget?ko:K13177">K13177</a>  DDX1; ATP-dependent RNA helicase DDX1 [EC:3.6.4.13]
D      comp137948_c4_seq1|ashwin; <a href="/dbget-bin/www_bget?ko:K15432">K15432</a>  ASW; ashwin
D      comp137948_c4_seq2|ashwin; <a href="/dbget-bin/www_bget?ko:K15432">K15432</a>  ASW; ashwin
D      comp137948_c4_seq3|four; <a href="/dbget-bin/www_bget?ko:K15432">K15432</a>  ASW; ashwin
D      comp137948_c4_seq4|four; <a href="/dbget-bin/www_bget?ko:K15432">K15432</a>  ASW; ashwin
D      comp135390_c0_seq2|upf0568; <a href="/dbget-bin/www_bget?ko:K15433">K15433</a>  CGI99, CLE7, RLLM1; RLL motif containing protein 1
D      comp141531_c2_seq9|protein; <a href="/dbget-bin/www_bget?ko:K15434">K15434</a>  FAM98B; protein FAM98B
D      comp141531_c2_seq70|protein; <a href="/dbget-bin/www_bget?ko:K15434">K15434</a>  FAM98B; protein FAM98B
C    Other tRNA splicing factors
D      comp135796_c0_seq3|trna; <a href="/dbget-bin/www_bget?ko:K10669">K10669</a>  TRPT1, TPT1; 2'-phosphotransferase [EC:2.7.1.160]
D      comp135796_c0_seq5|trna; <a href="/dbget-bin/www_bget?ko:K10669">K10669</a>  TRPT1, TPT1; 2'-phosphotransferase [EC:2.7.1.160]
B  tRNA transport factors
C    tRNA export factors
D      comp145345_c0_seq1|gtp-binding; <a href="/dbget-bin/www_bget?ko:K07936">K07936</a>  RAN; GTP-binding nuclear protein Ran
D      comp145345_c0_seq3|gtp-binding; <a href="/dbget-bin/www_bget?ko:K07936">K07936</a>  RAN; GTP-binding nuclear protein Ran
D      comp142016_c2_seq8|exportin-t; <a href="/dbget-bin/www_bget?ko:K14288">K14288</a>  XPOT; exportin-T
D      comp142016_c2_seq9|exportin-t; <a href="/dbget-bin/www_bget?ko:K14288">K14288</a>  XPOT; exportin-T
D      comp142016_c2_seq15|exportin-t; <a href="/dbget-bin/www_bget?ko:K14288">K14288</a>  XPOT; exportin-T
D      comp142016_c2_seq29|exportin-t; <a href="/dbget-bin/www_bget?ko:K14288">K14288</a>  XPOT; exportin-T
D      comp142016_c2_seq33|exportin-t; <a href="/dbget-bin/www_bget?ko:K14288">K14288</a>  XPOT; exportin-T
D      comp142016_c2_seq40|exportin-t; <a href="/dbget-bin/www_bget?ko:K14288">K14288</a>  XPOT; exportin-T
D      comp142016_c2_seq54|exportin-t; <a href="/dbget-bin/www_bget?ko:K14288">K14288</a>  XPOT; exportin-T
D      comp142016_c2_seq56|exportin-t; <a href="/dbget-bin/www_bget?ko:K14288">K14288</a>  XPOT; exportin-T
D      comp144252_c1_seq2|exportin-1; <a href="/dbget-bin/www_bget?ko:K14290">K14290</a>  XPO1, CRM1; exportin-1
D      comp144252_c1_seq6|exportin-1; <a href="/dbget-bin/www_bget?ko:K14290">K14290</a>  XPO1, CRM1; exportin-1
D      comp144252_c1_seq12|exportin-1; <a href="/dbget-bin/www_bget?ko:K14290">K14290</a>  XPO1, CRM1; exportin-1
D      comp144252_c1_seq18|exportin-1; <a href="/dbget-bin/www_bget?ko:K14290">K14290</a>  XPO1, CRM1; exportin-1
D      comp144252_c1_seq27|exportin-1; <a href="/dbget-bin/www_bget?ko:K14290">K14290</a>  XPO1, CRM1; exportin-1
D      comp140034_c0_seq4|exportin; <a href="/dbget-bin/www_bget?ko:K14289">K14289</a>  XPO5; exportin-5
D      comp140034_c0_seq14|exportin-5; <a href="/dbget-bin/www_bget?ko:K14289">K14289</a>  XPO5; exportin-5
D      comp140034_c0_seq32|exportin-5; <a href="/dbget-bin/www_bget?ko:K14289">K14289</a>  XPO5; exportin-5
D      comp140034_c0_seq47|exportin-5; <a href="/dbget-bin/www_bget?ko:K14289">K14289</a>  XPO5; exportin-5
D      comp140034_c0_seq48|exportin-5; <a href="/dbget-bin/www_bget?ko:K14289">K14289</a>  XPO5; exportin-5
D      comp140034_c0_seq50|exportin; <a href="/dbget-bin/www_bget?ko:K14289">K14289</a>  XPO5; exportin-5
D      comp144851_c3_seq5|eukaryotic; <a href="/dbget-bin/www_bget?ko:K03231">K03231</a>  EEF1A; elongation factor 1-alpha
D      comp144851_c3_seq7|eukaryotic; <a href="/dbget-bin/www_bget?ko:K03231">K03231</a>  EEF1A; elongation factor 1-alpha
D      comp144851_c3_seq8|eukaryotic; <a href="/dbget-bin/www_bget?ko:K03231">K03231</a>  EEF1A; elongation factor 1-alpha
D      comp144851_c3_seq10|eukaryotic; <a href="/dbget-bin/www_bget?ko:K03231">K03231</a>  EEF1A; elongation factor 1-alpha
D      comp144851_c3_seq11|eukaryotic; <a href="/dbget-bin/www_bget?ko:K03231">K03231</a>  EEF1A; elongation factor 1-alpha
D      comp144851_c3_seq12|eukaryotic; <a href="/dbget-bin/www_bget?ko:K03231">K03231</a>  EEF1A; elongation factor 1-alpha
D      comp139995_c0_seq11|scy1-like; <a href="/dbget-bin/www_bget?ko:K08876">K08876</a>  SCYL; SCY1-like
D      comp139995_c0_seq20|scy1-like; <a href="/dbget-bin/www_bget?ko:K08876">K08876</a>  SCYL; SCY1-like
C    tRNA import factors
D      comp142898_c1_seq1|transportin-3; <a href="/dbget-bin/www_bget?ko:K15436">K15436</a>  TRPO3, MTR10; transportin-3
D      comp142898_c1_seq2|transportin-3; <a href="/dbget-bin/www_bget?ko:K15436">K15436</a>  TRPO3, MTR10; transportin-3
D      comp142898_c1_seq3|transportin-3; <a href="/dbget-bin/www_bget?ko:K15436">K15436</a>  TRPO3, MTR10; transportin-3
D      comp142898_c1_seq4|transportin-3; <a href="/dbget-bin/www_bget?ko:K15436">K15436</a>  TRPO3, MTR10; transportin-3
D      comp142898_c1_seq5|transportin-3; <a href="/dbget-bin/www_bget?ko:K15436">K15436</a>  TRPO3, MTR10; transportin-3
D      comp142898_c1_seq6|transportin-3; <a href="/dbget-bin/www_bget?ko:K15436">K15436</a>  TRPO3, MTR10; transportin-3
D      comp142898_c1_seq7|transportin-3; <a href="/dbget-bin/www_bget?ko:K15436">K15436</a>  TRPO3, MTR10; transportin-3
D      comp142898_c1_seq10|transportin-3; <a href="/dbget-bin/www_bget?ko:K15436">K15436</a>  TRPO3, MTR10; transportin-3
D      comp142898_c1_seq11|transportin-3; <a href="/dbget-bin/www_bget?ko:K15436">K15436</a>  TRPO3, MTR10; transportin-3
D      comp142898_c1_seq15|transportin-3; <a href="/dbget-bin/www_bget?ko:K15436">K15436</a>  TRPO3, MTR10; transportin-3
D      comp142898_c1_seq18|transportin-3; <a href="/dbget-bin/www_bget?ko:K15436">K15436</a>  TRPO3, MTR10; transportin-3
D      comp142898_c1_seq21|transportin-3; <a href="/dbget-bin/www_bget?ko:K15436">K15436</a>  TRPO3, MTR10; transportin-3
D      comp142898_c1_seq22|transportin-3; <a href="/dbget-bin/www_bget?ko:K15436">K15436</a>  TRPO3, MTR10; transportin-3
D      comp142898_c1_seq23|transportin-3; <a href="/dbget-bin/www_bget?ko:K15436">K15436</a>  TRPO3, MTR10; transportin-3
D      comp142898_c1_seq25|transportin-3; <a href="/dbget-bin/www_bget?ko:K15436">K15436</a>  TRPO3, MTR10; transportin-3
D      comp142898_c1_seq26|transportin-3; <a href="/dbget-bin/www_bget?ko:K15436">K15436</a>  TRPO3, MTR10; transportin-3
D      comp142898_c1_seq27|transportin-3; <a href="/dbget-bin/www_bget?ko:K15436">K15436</a>  TRPO3, MTR10; transportin-3
D      comp142898_c1_seq28|transportin-3; <a href="/dbget-bin/www_bget?ko:K15436">K15436</a>  TRPO3, MTR10; transportin-3
D      comp142898_c1_seq30|transportin-3; <a href="/dbget-bin/www_bget?ko:K15436">K15436</a>  TRPO3, MTR10; transportin-3
D      comp142898_c1_seq31|transportin-3; <a href="/dbget-bin/www_bget?ko:K15436">K15436</a>  TRPO3, MTR10; transportin-3
D      comp142898_c1_seq33|transportin-3; <a href="/dbget-bin/www_bget?ko:K15436">K15436</a>  TRPO3, MTR10; transportin-3
D      comp142898_c1_seq34|transportin-3; <a href="/dbget-bin/www_bget?ko:K15436">K15436</a>  TRPO3, MTR10; transportin-3
D      comp142898_c1_seq35|transportin-3; <a href="/dbget-bin/www_bget?ko:K15436">K15436</a>  TRPO3, MTR10; transportin-3
D      comp142898_c1_seq36|transportin-3; <a href="/dbget-bin/www_bget?ko:K15436">K15436</a>  TRPO3, MTR10; transportin-3
B  Aminoacyl-tRNA synthetases (AARSs)
C    Multi-aminoacyl-tRNA synthetase complex (MSC)
D      comp142773_c0_seq7|bifunctional; <a href="/dbget-bin/www_bget?ko:K14163">K14163</a>  EPRS; bifunctional glutamyl/prolyl-tRNA synthetase [EC:6.1.1.17 6.1.1.15]
D      comp142773_c0_seq10|bifunctional; <a href="/dbget-bin/www_bget?ko:K14163">K14163</a>  EPRS; bifunctional glutamyl/prolyl-tRNA synthetase [EC:6.1.1.17 6.1.1.15]
D      comp140971_c0_seq13|probable; <a href="/dbget-bin/www_bget?ko:K01885">K01885</a>  EARS, gltX; glutamyl-tRNA synthetase [EC:6.1.1.17]
D      comp140971_c0_seq14|probable; <a href="/dbget-bin/www_bget?ko:K01885">K01885</a>  EARS, gltX; glutamyl-tRNA synthetase [EC:6.1.1.17]
D      comp139025_c0_seq1|probable; <a href="/dbget-bin/www_bget?ko:K01881">K01881</a>  PARS, proS; prolyl-tRNA synthetase [EC:6.1.1.15]
D      comp143911_c1_seq12|bifunctional; <a href="/dbget-bin/www_bget?ko:K01881">K01881</a>  PARS, proS; prolyl-tRNA synthetase [EC:6.1.1.15]
D      comp143911_c1_seq20|bifunctional; <a href="/dbget-bin/www_bget?ko:K01881">K01881</a>  PARS, proS; prolyl-tRNA synthetase [EC:6.1.1.15]
D      comp143453_c0_seq4|isoleucyl-trna; <a href="/dbget-bin/www_bget?ko:K01870">K01870</a>  IARS, ileS; isoleucyl-tRNA synthetase [EC:6.1.1.5]
D      comp143453_c0_seq8|isoleucyl-trna; <a href="/dbget-bin/www_bget?ko:K01870">K01870</a>  IARS, ileS; isoleucyl-tRNA synthetase [EC:6.1.1.5]
D      comp145095_c1_seq5|isoleucyl-trna; <a href="/dbget-bin/www_bget?ko:K01870">K01870</a>  IARS, ileS; isoleucyl-tRNA synthetase [EC:6.1.1.5]
D      comp145095_c1_seq9|isoleucine--trna; <a href="/dbget-bin/www_bget?ko:K01870">K01870</a>  IARS, ileS; isoleucyl-tRNA synthetase [EC:6.1.1.5]
D      comp145095_c1_seq12|isoleucine--trna; <a href="/dbget-bin/www_bget?ko:K01870">K01870</a>  IARS, ileS; isoleucyl-tRNA synthetase [EC:6.1.1.5]
D      comp145095_c1_seq16|isoleucyl-trna; <a href="/dbget-bin/www_bget?ko:K01870">K01870</a>  IARS, ileS; isoleucyl-tRNA synthetase [EC:6.1.1.5]
D      comp145095_c1_seq25|isoleucyl-trna; <a href="/dbget-bin/www_bget?ko:K01870">K01870</a>  IARS, ileS; isoleucyl-tRNA synthetase [EC:6.1.1.5]
D      comp145095_c1_seq27|isoleucine--trna; <a href="/dbget-bin/www_bget?ko:K01870">K01870</a>  IARS, ileS; isoleucyl-tRNA synthetase [EC:6.1.1.5]
D      comp145095_c1_seq30|isoleucine--trna; <a href="/dbget-bin/www_bget?ko:K01870">K01870</a>  IARS, ileS; isoleucyl-tRNA synthetase [EC:6.1.1.5]
D      comp145095_c1_seq40|isoleucyl-trna; <a href="/dbget-bin/www_bget?ko:K01870">K01870</a>  IARS, ileS; isoleucyl-tRNA synthetase [EC:6.1.1.5]
D      comp145095_c1_seq52|isoleucyl-trna; <a href="/dbget-bin/www_bget?ko:K01870">K01870</a>  IARS, ileS; isoleucyl-tRNA synthetase [EC:6.1.1.5]
D      comp145095_c1_seq56|isoleucyl-trna; <a href="/dbget-bin/www_bget?ko:K01870">K01870</a>  IARS, ileS; isoleucyl-tRNA synthetase [EC:6.1.1.5]
D      comp145095_c1_seq60|isoleucyl-trna; <a href="/dbget-bin/www_bget?ko:K01870">K01870</a>  IARS, ileS; isoleucyl-tRNA synthetase [EC:6.1.1.5]
D      comp145095_c1_seq62|isoleucine--trna; <a href="/dbget-bin/www_bget?ko:K01870">K01870</a>  IARS, ileS; isoleucyl-tRNA synthetase [EC:6.1.1.5]
D      comp145095_c1_seq74|isoleucyl-trna; <a href="/dbget-bin/www_bget?ko:K01870">K01870</a>  IARS, ileS; isoleucyl-tRNA synthetase [EC:6.1.1.5]
D      comp145095_c1_seq75|isoleucyl-trna; <a href="/dbget-bin/www_bget?ko:K01870">K01870</a>  IARS, ileS; isoleucyl-tRNA synthetase [EC:6.1.1.5]
D      comp145095_c1_seq79|isoleucyl-trna; <a href="/dbget-bin/www_bget?ko:K01870">K01870</a>  IARS, ileS; isoleucyl-tRNA synthetase [EC:6.1.1.5]
D      comp145095_c1_seq87|isoleucyl-trna; <a href="/dbget-bin/www_bget?ko:K01870">K01870</a>  IARS, ileS; isoleucyl-tRNA synthetase [EC:6.1.1.5]
D      comp145095_c1_seq90|isoleucine--trna; <a href="/dbget-bin/www_bget?ko:K01870">K01870</a>  IARS, ileS; isoleucyl-tRNA synthetase [EC:6.1.1.5]
D      comp145095_c1_seq95|isoleucyl-trna; <a href="/dbget-bin/www_bget?ko:K01870">K01870</a>  IARS, ileS; isoleucyl-tRNA synthetase [EC:6.1.1.5]
D      comp145095_c1_seq100|isoleucyl-trna; <a href="/dbget-bin/www_bget?ko:K01870">K01870</a>  IARS, ileS; isoleucyl-tRNA synthetase [EC:6.1.1.5]
D      comp145095_c1_seq103|isoleucine--trna; <a href="/dbget-bin/www_bget?ko:K01870">K01870</a>  IARS, ileS; isoleucyl-tRNA synthetase [EC:6.1.1.5]
D      comp145095_c1_seq104|isoleucyl-trna; <a href="/dbget-bin/www_bget?ko:K01870">K01870</a>  IARS, ileS; isoleucyl-tRNA synthetase [EC:6.1.1.5]
D      comp139021_c0_seq3|leucyl-trna; <a href="/dbget-bin/www_bget?ko:K01869">K01869</a>  LARS, leuS; leucyl-tRNA synthetase [EC:6.1.1.4]
D      comp142913_c2_seq4|probable; <a href="/dbget-bin/www_bget?ko:K01869">K01869</a>  LARS, leuS; leucyl-tRNA synthetase [EC:6.1.1.4]
D      comp127970_c0_seq1|methionyl-trna; <a href="/dbget-bin/www_bget?ko:K01874">K01874</a>  MARS, metG; methionyl-tRNA synthetase [EC:6.1.1.10]
D      comp140184_c0_seq1|methionyl-trna; <a href="/dbget-bin/www_bget?ko:K01874">K01874</a>  MARS, metG; methionyl-tRNA synthetase [EC:6.1.1.10]
D      comp140184_c0_seq6|methionyl-trna; <a href="/dbget-bin/www_bget?ko:K01874">K01874</a>  MARS, metG; methionyl-tRNA synthetase [EC:6.1.1.10]
D      comp140184_c0_seq8|methionyl-trna; <a href="/dbget-bin/www_bget?ko:K01874">K01874</a>  MARS, metG; methionyl-tRNA synthetase [EC:6.1.1.10]
D      comp140184_c0_seq10|methionyl-trna; <a href="/dbget-bin/www_bget?ko:K01874">K01874</a>  MARS, metG; methionyl-tRNA synthetase [EC:6.1.1.10]
D      comp140184_c0_seq11|methionyl-trna; <a href="/dbget-bin/www_bget?ko:K01874">K01874</a>  MARS, metG; methionyl-tRNA synthetase [EC:6.1.1.10]
D      comp140184_c0_seq12|methionyl-trna; <a href="/dbget-bin/www_bget?ko:K01874">K01874</a>  MARS, metG; methionyl-tRNA synthetase [EC:6.1.1.10]
D      comp142271_c0_seq1|glutaminyl-trna; <a href="/dbget-bin/www_bget?ko:K01886">K01886</a>  QARS, glnS; glutaminyl-tRNA synthetase [EC:6.1.1.18]
D      comp142271_c0_seq3|glutaminyl-trna; <a href="/dbget-bin/www_bget?ko:K01886">K01886</a>  QARS, glnS; glutaminyl-tRNA synthetase [EC:6.1.1.18]
D      comp142271_c0_seq6|glutaminyl-trna; <a href="/dbget-bin/www_bget?ko:K01886">K01886</a>  QARS, glnS; glutaminyl-tRNA synthetase [EC:6.1.1.18]
D      comp142271_c0_seq7|glutaminyl-trna; <a href="/dbget-bin/www_bget?ko:K01886">K01886</a>  QARS, glnS; glutaminyl-tRNA synthetase [EC:6.1.1.18]
D      comp138432_c0_seq3|arginyl-trna; <a href="/dbget-bin/www_bget?ko:K01887">K01887</a>  RARS, argS; arginyl-tRNA synthetase [EC:6.1.1.19]
D      comp138432_c0_seq7|arginyl-trna; <a href="/dbget-bin/www_bget?ko:K01887">K01887</a>  RARS, argS; arginyl-tRNA synthetase [EC:6.1.1.19]
D      comp143900_c3_seq3; <a href="/dbget-bin/www_bget?ko:K01887">K01887</a>  RARS, argS; arginyl-tRNA synthetase [EC:6.1.1.19]
D      comp143900_c3_seq4; <a href="/dbget-bin/www_bget?ko:K01887">K01887</a>  RARS, argS; arginyl-tRNA synthetase [EC:6.1.1.19]
D      comp143900_c3_seq6; <a href="/dbget-bin/www_bget?ko:K01887">K01887</a>  RARS, argS; arginyl-tRNA synthetase [EC:6.1.1.19]
D      comp143900_c3_seq8; <a href="/dbget-bin/www_bget?ko:K01887">K01887</a>  RARS, argS; arginyl-tRNA synthetase [EC:6.1.1.19]
D      comp143900_c3_seq30; <a href="/dbget-bin/www_bget?ko:K01887">K01887</a>  RARS, argS; arginyl-tRNA synthetase [EC:6.1.1.19]
D      comp143900_c3_seq34; <a href="/dbget-bin/www_bget?ko:K01887">K01887</a>  RARS, argS; arginyl-tRNA synthetase [EC:6.1.1.19]
D      comp143900_c3_seq56; <a href="/dbget-bin/www_bget?ko:K01887">K01887</a>  RARS, argS; arginyl-tRNA synthetase [EC:6.1.1.19]
D      comp143900_c3_seq60; <a href="/dbget-bin/www_bget?ko:K01887">K01887</a>  RARS, argS; arginyl-tRNA synthetase [EC:6.1.1.19]
D      comp143900_c3_seq65; <a href="/dbget-bin/www_bget?ko:K01887">K01887</a>  RARS, argS; arginyl-tRNA synthetase [EC:6.1.1.19]
D      comp143900_c3_seq68; <a href="/dbget-bin/www_bget?ko:K01887">K01887</a>  RARS, argS; arginyl-tRNA synthetase [EC:6.1.1.19]
D      comp143900_c3_seq91; <a href="/dbget-bin/www_bget?ko:K01887">K01887</a>  RARS, argS; arginyl-tRNA synthetase [EC:6.1.1.19]
D      comp143085_c1_seq21|lysyl-trna; <a href="/dbget-bin/www_bget?ko:K04567">K04567</a>  KARS, lysS; lysyl-tRNA synthetase, class II [EC:6.1.1.6]
D      comp143085_c1_seq22|lysyl-trna; <a href="/dbget-bin/www_bget?ko:K04567">K04567</a>  KARS, lysS; lysyl-tRNA synthetase, class II [EC:6.1.1.6]
D      comp143085_c1_seq26|lysyl-trna; <a href="/dbget-bin/www_bget?ko:K04567">K04567</a>  KARS, lysS; lysyl-tRNA synthetase, class II [EC:6.1.1.6]
D      comp143085_c1_seq29|lysyl-trna; <a href="/dbget-bin/www_bget?ko:K04567">K04567</a>  KARS, lysS; lysyl-tRNA synthetase, class II [EC:6.1.1.6]
D      comp133804_c0_seq7|aspartyl-trna; <a href="/dbget-bin/www_bget?ko:K01876">K01876</a>  DARS, aspS; aspartyl-tRNA synthetase [EC:6.1.1.12]
D      comp144104_c0_seq3|aspartyl-trna; <a href="/dbget-bin/www_bget?ko:K01876">K01876</a>  DARS, aspS; aspartyl-tRNA synthetase [EC:6.1.1.12]
D      comp144104_c0_seq4|aspartyl-trna; <a href="/dbget-bin/www_bget?ko:K01876">K01876</a>  DARS, aspS; aspartyl-tRNA synthetase [EC:6.1.1.12]
D      comp139888_c0_seq2|aminoacyl; <a href="/dbget-bin/www_bget?ko:K15437">K15437</a>  AIMP1, ARC1; aminoacyl tRNA synthase complex-interacting multifunctional protein 1
D      comp139888_c0_seq3|aminoacyl; <a href="/dbget-bin/www_bget?ko:K15437">K15437</a>  AIMP1, ARC1; aminoacyl tRNA synthase complex-interacting multifunctional protein 1
D      comp139888_c0_seq5|aminoacyl; <a href="/dbget-bin/www_bget?ko:K15437">K15437</a>  AIMP1, ARC1; aminoacyl tRNA synthase complex-interacting multifunctional protein 1
D      comp139888_c0_seq6|aminoacyl; <a href="/dbget-bin/www_bget?ko:K15437">K15437</a>  AIMP1, ARC1; aminoacyl tRNA synthase complex-interacting multifunctional protein 1
D      comp145139_c1_seq28|aminoacyl; <a href="/dbget-bin/www_bget?ko:K15438">K15438</a>  AIMP2; aminoacyl tRNA synthase complex-interacting multifunctional protein 2
D      comp140530_c1_seq5|eukaryotic; <a href="/dbget-bin/www_bget?ko:K15439">K15439</a>  EEF1E1, AIMP3; eukaryotic translation elongation factor 1 epsilon-1
D      comp140530_c1_seq8|tropomodulin; <a href="/dbget-bin/www_bget?ko:K15439">K15439</a>  EEF1E1, AIMP3; eukaryotic translation elongation factor 1 epsilon-1
D      comp140530_c1_seq9|eukaryotic; <a href="/dbget-bin/www_bget?ko:K15439">K15439</a>  EEF1E1, AIMP3; eukaryotic translation elongation factor 1 epsilon-1
D      comp140530_c1_seq13|tropomodulin; <a href="/dbget-bin/www_bget?ko:K15439">K15439</a>  EEF1E1, AIMP3; eukaryotic translation elongation factor 1 epsilon-1
D      comp140530_c1_seq14|eukaryotic; <a href="/dbget-bin/www_bget?ko:K15439">K15439</a>  EEF1E1, AIMP3; eukaryotic translation elongation factor 1 epsilon-1
D      comp140530_c1_seq21|tropomodulin; <a href="/dbget-bin/www_bget?ko:K15439">K15439</a>  EEF1E1, AIMP3; eukaryotic translation elongation factor 1 epsilon-1
D      comp140530_c1_seq30|eukaryotic; <a href="/dbget-bin/www_bget?ko:K15439">K15439</a>  EEF1E1, AIMP3; eukaryotic translation elongation factor 1 epsilon-1
D      comp140530_c1_seq31|eukaryotic; <a href="/dbget-bin/www_bget?ko:K15439">K15439</a>  EEF1E1, AIMP3; eukaryotic translation elongation factor 1 epsilon-1
D      comp140530_c1_seq32|eukaryotic; <a href="/dbget-bin/www_bget?ko:K15439">K15439</a>  EEF1E1, AIMP3; eukaryotic translation elongation factor 1 epsilon-1
D      comp140530_c1_seq33|eukaryotic; <a href="/dbget-bin/www_bget?ko:K15439">K15439</a>  EEF1E1, AIMP3; eukaryotic translation elongation factor 1 epsilon-1
D      comp140530_c1_seq34|tropomodulin; <a href="/dbget-bin/www_bget?ko:K15439">K15439</a>  EEF1E1, AIMP3; eukaryotic translation elongation factor 1 epsilon-1
C    Other AARSs
D      comp140376_c0_seq2|alanyl-trna; <a href="/dbget-bin/www_bget?ko:K01872">K01872</a>  AARS, alaS; alanyl-tRNA synthetase [EC:6.1.1.7]
D      comp140376_c0_seq4|alanyl-trna; <a href="/dbget-bin/www_bget?ko:K01872">K01872</a>  AARS, alaS; alanyl-tRNA synthetase [EC:6.1.1.7]
D      comp140376_c0_seq11|alanyl-trna; <a href="/dbget-bin/www_bget?ko:K01872">K01872</a>  AARS, alaS; alanyl-tRNA synthetase [EC:6.1.1.7]
D      comp140376_c0_seq14|alanyl-trna; <a href="/dbget-bin/www_bget?ko:K01872">K01872</a>  AARS, alaS; alanyl-tRNA synthetase [EC:6.1.1.7]
D      comp140376_c0_seq16|alanyl-trna; <a href="/dbget-bin/www_bget?ko:K01872">K01872</a>  AARS, alaS; alanyl-tRNA synthetase [EC:6.1.1.7]
D      comp140376_c0_seq18|alanyl-trna; <a href="/dbget-bin/www_bget?ko:K01872">K01872</a>  AARS, alaS; alanyl-tRNA synthetase [EC:6.1.1.7]
D      comp140376_c0_seq19|alanyl-trna; <a href="/dbget-bin/www_bget?ko:K01872">K01872</a>  AARS, alaS; alanyl-tRNA synthetase [EC:6.1.1.7]
D      comp144006_c1_seq1|alanyl-trna; <a href="/dbget-bin/www_bget?ko:K01872">K01872</a>  AARS, alaS; alanyl-tRNA synthetase [EC:6.1.1.7]
D      comp144006_c1_seq2|alanyl-trna; <a href="/dbget-bin/www_bget?ko:K01872">K01872</a>  AARS, alaS; alanyl-tRNA synthetase [EC:6.1.1.7]
D      comp144006_c1_seq3|alanyl-trna; <a href="/dbget-bin/www_bget?ko:K01872">K01872</a>  AARS, alaS; alanyl-tRNA synthetase [EC:6.1.1.7]
D      comp144006_c1_seq4|alanyl-trna; <a href="/dbget-bin/www_bget?ko:K01872">K01872</a>  AARS, alaS; alanyl-tRNA synthetase [EC:6.1.1.7]
D      comp144006_c1_seq5|alanyl-trna; <a href="/dbget-bin/www_bget?ko:K01872">K01872</a>  AARS, alaS; alanyl-tRNA synthetase [EC:6.1.1.7]
D      comp144006_c1_seq7|alanyl-trna; <a href="/dbget-bin/www_bget?ko:K01872">K01872</a>  AARS, alaS; alanyl-tRNA synthetase [EC:6.1.1.7]
D      comp144006_c1_seq8|alanyl-trna; <a href="/dbget-bin/www_bget?ko:K01872">K01872</a>  AARS, alaS; alanyl-tRNA synthetase [EC:6.1.1.7]
D      comp144006_c1_seq9|alanyl-trna; <a href="/dbget-bin/www_bget?ko:K01872">K01872</a>  AARS, alaS; alanyl-tRNA synthetase [EC:6.1.1.7]
D      comp144006_c1_seq12|alanyl-trna; <a href="/dbget-bin/www_bget?ko:K01872">K01872</a>  AARS, alaS; alanyl-tRNA synthetase [EC:6.1.1.7]
D      comp144006_c1_seq13|alanyl-trna; <a href="/dbget-bin/www_bget?ko:K01872">K01872</a>  AARS, alaS; alanyl-tRNA synthetase [EC:6.1.1.7]
D      comp144006_c1_seq14|alanyl-trna; <a href="/dbget-bin/www_bget?ko:K01872">K01872</a>  AARS, alaS; alanyl-tRNA synthetase [EC:6.1.1.7]
D      comp144006_c1_seq15|alanyl-trna; <a href="/dbget-bin/www_bget?ko:K01872">K01872</a>  AARS, alaS; alanyl-tRNA synthetase [EC:6.1.1.7]
D      comp144006_c1_seq16|alanyl-trna; <a href="/dbget-bin/www_bget?ko:K01872">K01872</a>  AARS, alaS; alanyl-tRNA synthetase [EC:6.1.1.7]
D      comp144006_c1_seq18|alanyl-trna; <a href="/dbget-bin/www_bget?ko:K01872">K01872</a>  AARS, alaS; alanyl-tRNA synthetase [EC:6.1.1.7]
D      comp144006_c1_seq20|alanyl-trna; <a href="/dbget-bin/www_bget?ko:K01872">K01872</a>  AARS, alaS; alanyl-tRNA synthetase [EC:6.1.1.7]
D      comp144006_c1_seq21|alanyl-trna; <a href="/dbget-bin/www_bget?ko:K01872">K01872</a>  AARS, alaS; alanyl-tRNA synthetase [EC:6.1.1.7]
D      comp144006_c1_seq23|alanyl-trna; <a href="/dbget-bin/www_bget?ko:K01872">K01872</a>  AARS, alaS; alanyl-tRNA synthetase [EC:6.1.1.7]
D      comp144006_c1_seq24|alanyl-trna; <a href="/dbget-bin/www_bget?ko:K01872">K01872</a>  AARS, alaS; alanyl-tRNA synthetase [EC:6.1.1.7]
D      comp144006_c1_seq27|alanyl-trna; <a href="/dbget-bin/www_bget?ko:K01872">K01872</a>  AARS, alaS; alanyl-tRNA synthetase [EC:6.1.1.7]
D      comp144006_c1_seq28|alanyl-trna; <a href="/dbget-bin/www_bget?ko:K01872">K01872</a>  AARS, alaS; alanyl-tRNA synthetase [EC:6.1.1.7]
D      comp144006_c1_seq30|alanyl-trna; <a href="/dbget-bin/www_bget?ko:K01872">K01872</a>  AARS, alaS; alanyl-tRNA synthetase [EC:6.1.1.7]
D      comp144006_c1_seq32|alanyl-trna; <a href="/dbget-bin/www_bget?ko:K01872">K01872</a>  AARS, alaS; alanyl-tRNA synthetase [EC:6.1.1.7]
D      comp144006_c1_seq35|alanyl-trna; <a href="/dbget-bin/www_bget?ko:K01872">K01872</a>  AARS, alaS; alanyl-tRNA synthetase [EC:6.1.1.7]
D      comp144006_c1_seq36|alanyl-trna; <a href="/dbget-bin/www_bget?ko:K01872">K01872</a>  AARS, alaS; alanyl-tRNA synthetase [EC:6.1.1.7]
D      comp144006_c1_seq37|alanyl-trna; <a href="/dbget-bin/www_bget?ko:K01872">K01872</a>  AARS, alaS; alanyl-tRNA synthetase [EC:6.1.1.7]
D      comp144006_c1_seq38|alanyl-trna; <a href="/dbget-bin/www_bget?ko:K01872">K01872</a>  AARS, alaS; alanyl-tRNA synthetase [EC:6.1.1.7]
D      comp144006_c1_seq41|alanyl-trna; <a href="/dbget-bin/www_bget?ko:K01872">K01872</a>  AARS, alaS; alanyl-tRNA synthetase [EC:6.1.1.7]
D      comp144006_c1_seq42|alanyl-trna; <a href="/dbget-bin/www_bget?ko:K01872">K01872</a>  AARS, alaS; alanyl-tRNA synthetase [EC:6.1.1.7]
D      comp144006_c1_seq43|alanyl-trna; <a href="/dbget-bin/www_bget?ko:K01872">K01872</a>  AARS, alaS; alanyl-tRNA synthetase [EC:6.1.1.7]
D      comp144006_c1_seq47|alanyl-trna; <a href="/dbget-bin/www_bget?ko:K01872">K01872</a>  AARS, alaS; alanyl-tRNA synthetase [EC:6.1.1.7]
D      comp144006_c1_seq49|alanyl-trna; <a href="/dbget-bin/www_bget?ko:K01872">K01872</a>  AARS, alaS; alanyl-tRNA synthetase [EC:6.1.1.7]
D      comp144006_c1_seq51|alanyl-trna; <a href="/dbget-bin/www_bget?ko:K01872">K01872</a>  AARS, alaS; alanyl-tRNA synthetase [EC:6.1.1.7]
D      comp144006_c1_seq52|alanyl-trna; <a href="/dbget-bin/www_bget?ko:K01872">K01872</a>  AARS, alaS; alanyl-tRNA synthetase [EC:6.1.1.7]
D      comp135157_c0_seq1|asparaginyl-trna; <a href="/dbget-bin/www_bget?ko:K01893">K01893</a>  NARS, asnS; asparaginyl-tRNA synthetase [EC:6.1.1.22]
D      comp135157_c0_seq2|probable; <a href="/dbget-bin/www_bget?ko:K01893">K01893</a>  NARS, asnS; asparaginyl-tRNA synthetase [EC:6.1.1.22]
D      comp143139_c0_seq3|asparaginyl-trna; <a href="/dbget-bin/www_bget?ko:K01893">K01893</a>  NARS, asnS; asparaginyl-tRNA synthetase [EC:6.1.1.22]
D      comp142551_c0_seq11|glycyl-trna; <a href="/dbget-bin/www_bget?ko:K01880">K01880</a>  GARS, glyS1; glycyl-tRNA synthetase [EC:6.1.1.14]
D      comp142551_c0_seq13|glycyl-trna; <a href="/dbget-bin/www_bget?ko:K01880">K01880</a>  GARS, glyS1; glycyl-tRNA synthetase [EC:6.1.1.14]
D      comp139790_c0_seq5|threonyl-trna; <a href="/dbget-bin/www_bget?ko:K01868">K01868</a>  TARS, thrS; threonyl-tRNA synthetase [EC:6.1.1.3]
D      comp143531_c0_seq11|threonyl-trna; <a href="/dbget-bin/www_bget?ko:K01868">K01868</a>  TARS, thrS; threonyl-tRNA synthetase [EC:6.1.1.3]
D      comp143531_c0_seq14|threonyl-trna; <a href="/dbget-bin/www_bget?ko:K01868">K01868</a>  TARS, thrS; threonyl-tRNA synthetase [EC:6.1.1.3]
D      comp133513_c0_seq6|seryl-trna; <a href="/dbget-bin/www_bget?ko:K01875">K01875</a>  SARS, serS; seryl-tRNA synthetase [EC:6.1.1.11]
D      comp139775_c0_seq21|seryl-trna; <a href="/dbget-bin/www_bget?ko:K01875">K01875</a>  SARS, serS; seryl-tRNA synthetase [EC:6.1.1.11]
D      comp139775_c0_seq38|seryl-trna; <a href="/dbget-bin/www_bget?ko:K01875">K01875</a>  SARS, serS; seryl-tRNA synthetase [EC:6.1.1.11]
D      comp140618_c0_seq1|cysteinyl-trna; <a href="/dbget-bin/www_bget?ko:K01883">K01883</a>  CARS, cysS; cysteinyl-tRNA synthetase [EC:6.1.1.16]
D      comp140618_c0_seq10|cysteinyl-trna; <a href="/dbget-bin/www_bget?ko:K01883">K01883</a>  CARS, cysS; cysteinyl-tRNA synthetase [EC:6.1.1.16]
D      comp140618_c0_seq13|cysteinyl-trna; <a href="/dbget-bin/www_bget?ko:K01883">K01883</a>  CARS, cysS; cysteinyl-tRNA synthetase [EC:6.1.1.16]
D      comp142222_c4_seq1|probable; <a href="/dbget-bin/www_bget?ko:K01883">K01883</a>  CARS, cysS; cysteinyl-tRNA synthetase [EC:6.1.1.16]
D      comp141365_c1_seq6|valyl-trna; <a href="/dbget-bin/www_bget?ko:K01873">K01873</a>  VARS, valS; valyl-tRNA synthetase [EC:6.1.1.9]
D      comp141365_c1_seq18|valyl-trna; <a href="/dbget-bin/www_bget?ko:K01873">K01873</a>  VARS, valS; valyl-tRNA synthetase [EC:6.1.1.9]
D      comp141365_c1_seq35|valyl-trna; <a href="/dbget-bin/www_bget?ko:K01873">K01873</a>  VARS, valS; valyl-tRNA synthetase [EC:6.1.1.9]
D      comp141365_c1_seq36|valyl-trna; <a href="/dbget-bin/www_bget?ko:K01873">K01873</a>  VARS, valS; valyl-tRNA synthetase [EC:6.1.1.9]
D      comp142639_c0_seq1|valyl-trna; <a href="/dbget-bin/www_bget?ko:K01873">K01873</a>  VARS, valS; valyl-tRNA synthetase [EC:6.1.1.9]
D      comp142639_c0_seq5|valyl-trna; <a href="/dbget-bin/www_bget?ko:K01873">K01873</a>  VARS, valS; valyl-tRNA synthetase [EC:6.1.1.9]
D      comp142639_c0_seq6|valyl-trna; <a href="/dbget-bin/www_bget?ko:K01873">K01873</a>  VARS, valS; valyl-tRNA synthetase [EC:6.1.1.9]
D      comp142639_c0_seq8|valyl-trna; <a href="/dbget-bin/www_bget?ko:K01873">K01873</a>  VARS, valS; valyl-tRNA synthetase [EC:6.1.1.9]
D      comp142698_c0_seq2|histidyl-trna; <a href="/dbget-bin/www_bget?ko:K01892">K01892</a>  HARS, hisS; histidyl-tRNA synthetase [EC:6.1.1.21]
D      comp142698_c0_seq5|histidyl-trna; <a href="/dbget-bin/www_bget?ko:K01892">K01892</a>  HARS, hisS; histidyl-tRNA synthetase [EC:6.1.1.21]
D      comp142698_c0_seq6|histidyl-trna; <a href="/dbget-bin/www_bget?ko:K01892">K01892</a>  HARS, hisS; histidyl-tRNA synthetase [EC:6.1.1.21]
D      comp142698_c0_seq9|histidyl-trna; <a href="/dbget-bin/www_bget?ko:K01892">K01892</a>  HARS, hisS; histidyl-tRNA synthetase [EC:6.1.1.21]
D      comp142698_c0_seq12|histidyl-trna; <a href="/dbget-bin/www_bget?ko:K01892">K01892</a>  HARS, hisS; histidyl-tRNA synthetase [EC:6.1.1.21]
D      comp142698_c0_seq14|histidyl-trna; <a href="/dbget-bin/www_bget?ko:K01892">K01892</a>  HARS, hisS; histidyl-tRNA synthetase [EC:6.1.1.21]
D      comp138697_c0_seq3|zgc:173439; <a href="/dbget-bin/www_bget?ko:K01889">K01889</a>  FARSA, pheS; phenylalanyl-tRNA synthetase alpha chain [EC:6.1.1.20]
D      comp138697_c0_seq4|zgc:173439; <a href="/dbget-bin/www_bget?ko:K01889">K01889</a>  FARSA, pheS; phenylalanyl-tRNA synthetase alpha chain [EC:6.1.1.20]
D      comp141247_c1_seq2|phenylalanyl-trna; <a href="/dbget-bin/www_bget?ko:K01889">K01889</a>  FARSA, pheS; phenylalanyl-tRNA synthetase alpha chain [EC:6.1.1.20]
D      comp141247_c1_seq4|phenylalanyl-trna; <a href="/dbget-bin/www_bget?ko:K01889">K01889</a>  FARSA, pheS; phenylalanyl-tRNA synthetase alpha chain [EC:6.1.1.20]
D      comp143623_c0_seq5|phenylalanyl-trna; <a href="/dbget-bin/www_bget?ko:K01890">K01890</a>  FARSB, pheT; phenylalanyl-tRNA synthetase beta chain [EC:6.1.1.20]
D      comp143623_c0_seq13|phenylalanyl-trna; <a href="/dbget-bin/www_bget?ko:K01890">K01890</a>  FARSB, pheT; phenylalanyl-tRNA synthetase beta chain [EC:6.1.1.20]
D      comp131040_c0_seq2|tyrosyl-trna; <a href="/dbget-bin/www_bget?ko:K01866">K01866</a>  YARS, tyrS; tyrosyl-tRNA synthetase [EC:6.1.1.1]
D      comp141627_c0_seq4|tyrosine--trna; <a href="/dbget-bin/www_bget?ko:K01866">K01866</a>  YARS, tyrS; tyrosyl-tRNA synthetase [EC:6.1.1.1]
D      comp141627_c0_seq10|tyrosine--trna; <a href="/dbget-bin/www_bget?ko:K01866">K01866</a>  YARS, tyrS; tyrosyl-tRNA synthetase [EC:6.1.1.1]
D      comp130649_c0_seq3|tryptophan--trna; <a href="/dbget-bin/www_bget?ko:K01867">K01867</a>  WARS, trpS; tryptophanyl-tRNA synthetase [EC:6.1.1.2]
D      comp130649_c0_seq4|tryptophan--trna; <a href="/dbget-bin/www_bget?ko:K01867">K01867</a>  WARS, trpS; tryptophanyl-tRNA synthetase [EC:6.1.1.2]
D      comp141724_c3_seq63|tryptophanyl-trna; <a href="/dbget-bin/www_bget?ko:K01867">K01867</a>  WARS, trpS; tryptophanyl-tRNA synthetase [EC:6.1.1.2]
D      comp141724_c3_seq83|tryptophanyl-trna; <a href="/dbget-bin/www_bget?ko:K01867">K01867</a>  WARS, trpS; tryptophanyl-tRNA synthetase [EC:6.1.1.2]
D      comp141724_c3_seq85|tryptophanyl-trna; <a href="/dbget-bin/www_bget?ko:K01867">K01867</a>  WARS, trpS; tryptophanyl-tRNA synthetase [EC:6.1.1.2]
D      comp141724_c3_seq100|tryptophanyl-trna; <a href="/dbget-bin/www_bget?ko:K01867">K01867</a>  WARS, trpS; tryptophanyl-tRNA synthetase [EC:6.1.1.2]
D      comp141724_c3_seq116|tryptophanyl-trna; <a href="/dbget-bin/www_bget?ko:K01867">K01867</a>  WARS, trpS; tryptophanyl-tRNA synthetase [EC:6.1.1.2]
B  tRNA modification factors
C    Deaminases
D      comp585927_c0_seq1|trna-specific; <a href="/dbget-bin/www_bget?ko:K15440">K15440</a>  TAD1, ADAT1; tRNA-specific adenosine deaminase 1 [EC:3.5.4.34]
D      comp783024_c0_seq1|trna-specific; <a href="/dbget-bin/www_bget?ko:K15440">K15440</a>  TAD1, ADAT1; tRNA-specific adenosine deaminase 1 [EC:3.5.4.34]
D      comp139116_c0_seq1|trna-specific; <a href="/dbget-bin/www_bget?ko:K15441">K15441</a>  TAD2, ADAT2; tRNA-specific adenosine deaminase 2 [EC:3.5.4.-]
D      comp139116_c0_seq3|trna-specific; <a href="/dbget-bin/www_bget?ko:K15441">K15441</a>  TAD2, ADAT2; tRNA-specific adenosine deaminase 2 [EC:3.5.4.-]
D      comp143509_c6_seq3|trna-specific; <a href="/dbget-bin/www_bget?ko:K15442">K15442</a>  TAD3, ADAT3; tRNA-specific adenosine deaminase 3
D      comp143509_c6_seq9|trna-specific; <a href="/dbget-bin/www_bget?ko:K15442">K15442</a>  TAD3, ADAT3; tRNA-specific adenosine deaminase 3
C    Dihydorouridine synthases
D      comp135289_c0_seq4|trna-dihydrouridine; <a href="/dbget-bin/www_bget?ko:K05542">K05542</a>  DUS1; tRNA-dihydrouridine synthase 1 [EC:1.3.1.88]
D      comp137631_c0_seq5|trna-dihydrouridine; <a href="/dbget-bin/www_bget?ko:K05543">K05543</a>  DUS2; tRNA-dihydrouridine synthase 2 [EC:1.3.1.91]
D      comp137631_c0_seq7|trna-dihydrouridine; <a href="/dbget-bin/www_bget?ko:K05543">K05543</a>  DUS2; tRNA-dihydrouridine synthase 2 [EC:1.3.1.91]
D      comp143770_c1_seq13|trna-dihydrouridine; <a href="/dbget-bin/www_bget?ko:K05544">K05544</a>  DUS3; tRNA-dihydrouridine synthase 3 [EC:1.3.1.89]
D      comp143770_c1_seq17|trna-dihydrouridine; <a href="/dbget-bin/www_bget?ko:K05544">K05544</a>  DUS3; tRNA-dihydrouridine synthase 3 [EC:1.3.1.89]
D      comp128811_c0_seq7|trna-dihydrouridine; <a href="/dbget-bin/www_bget?ko:K05545">K05545</a>  DUS4; tRNA-dihydrouridine synthase 4 [EC:1.3.1.90]
C    Methylthiotransferase
D      comp139859_c2_seq5|cdk5; <a href="/dbget-bin/www_bget?ko:K15865">K15865</a>  CDKAL1; CDK5 regulatory subunit-associated protein 1-like 1
D      comp139859_c2_seq8|cdk5; <a href="/dbget-bin/www_bget?ko:K15865">K15865</a>  CDKAL1; CDK5 regulatory subunit-associated protein 1-like 1
C    Methyltransferases
D      comp144041_c1_seq9|n; <a href="/dbget-bin/www_bget?ko:K00555">K00555</a>  TRMT1, trm1; tRNA (guanine26-N2/guanine27-N2)-dimethyltransferase [EC:2.1.1.215 2.1.1.216]
D      comp144041_c1_seq14|n; <a href="/dbget-bin/www_bget?ko:K00555">K00555</a>  TRMT1, trm1; tRNA (guanine26-N2/guanine27-N2)-dimethyltransferase [EC:2.1.1.215 2.1.1.216]
D      comp142001_c1_seq1|trna; <a href="/dbget-bin/www_bget?ko:K15332">K15332</a>  TRMT2A; tRNA (uracil-5-)-methyltransferase
D      comp141460_c1_seq76|bromodomain-containing; <a href="/dbget-bin/www_bget?ko:K15331">K15331</a>  TRMT2B, TRM2; tRNA (uracil-5-)-methyltransferase [EC:2.1.1.35]
D      comp141460_c1_seq88|trm2; <a href="/dbget-bin/www_bget?ko:K15331">K15331</a>  TRMT2B, TRM2; tRNA (uracil-5-)-methyltransferase [EC:2.1.1.35]
D      comp141460_c1_seq92|trm2; <a href="/dbget-bin/www_bget?ko:K15331">K15331</a>  TRMT2B, TRM2; tRNA (uracil-5-)-methyltransferase [EC:2.1.1.35]
D      comp141460_c1_seq99; <a href="/dbget-bin/www_bget?ko:K15331">K15331</a>  TRMT2B, TRM2; tRNA (uracil-5-)-methyltransferase [EC:2.1.1.35]
D      comp141460_c1_seq153|trm2; <a href="/dbget-bin/www_bget?ko:K15331">K15331</a>  TRMT2B, TRM2; tRNA (uracil-5-)-methyltransferase [EC:2.1.1.35]
D      comp141460_c1_seq166; <a href="/dbget-bin/www_bget?ko:K15331">K15331</a>  TRMT2B, TRM2; tRNA (uracil-5-)-methyltransferase [EC:2.1.1.35]
D      comp141460_c1_seq183|bromodomain-containing; <a href="/dbget-bin/www_bget?ko:K15331">K15331</a>  TRMT2B, TRM2; tRNA (uracil-5-)-methyltransferase [EC:2.1.1.35]
D      comp139302_c0_seq6|trna; <a href="/dbget-bin/www_bget?ko:K15335">K15335</a>  NSUN2; tRNA (cytosine34-C5)-methyltransferase [EC:2.1.1.203]
D      comp139302_c0_seq9|trna; <a href="/dbget-bin/www_bget?ko:K15335">K15335</a>  NSUN2; tRNA (cytosine34-C5)-methyltransferase [EC:2.1.1.203]
D      comp123037_c0_seq6|trna; <a href="/dbget-bin/www_bget?ko:K15336">K15336</a>  TRDMT1, DNMT2; tRNA (cytosine38-C5)-methyltransferase [EC:2.1.1.204]
D      comp132080_c0_seq1|trna; <a href="/dbget-bin/www_bget?ko:K15429">K15429</a>  TRM5, TRMT5; tRNA (guanine37-N1)-methyltransferase [EC:2.1.1.228]
D      comp132080_c0_seq2|trna; <a href="/dbget-bin/www_bget?ko:K15429">K15429</a>  TRM5, TRMT5; tRNA (guanine37-N1)-methyltransferase [EC:2.1.1.228]
D      comp136406_c0_seq2|trna; <a href="/dbget-bin/www_bget?ko:K07442">K07442</a>  TRM61, GCD14; tRNA (adenine57-N1/adenine58-N1)-methyltransferase [EC:2.1.1.219 2.1.1.220]
D      comp142303_c0_seq16|trna; <a href="/dbget-bin/www_bget?ko:K03256">K03256</a>  TRM6, GCD10; tRNA (adenine-N(1)-)-methyltransferase non-catalytic subunit
D      comp142303_c0_seq24|trna; <a href="/dbget-bin/www_bget?ko:K03256">K03256</a>  TRM6, GCD10; tRNA (adenine-N(1)-)-methyltransferase non-catalytic subunit
D      comp140540_c2_seq3|ribosomal; <a href="/dbget-bin/www_bget?ko:K14864">K14864</a>  FTSJ1, TRM7; tRNA (cytidine32/guanosine34-2'-O)-methyltransferase [EC:2.1.1.205]
D      comp140540_c2_seq7|homolog; <a href="/dbget-bin/www_bget?ko:K14864">K14864</a>  FTSJ1, TRM7; tRNA (cytidine32/guanosine34-2'-O)-methyltransferase [EC:2.1.1.205]
D      comp122826_c0_seq1|trna; <a href="/dbget-bin/www_bget?ko:K03439">K03439</a>  trmB, METTL1; tRNA (guanine-N7-)-methyltransferase [EC:2.1.1.33]
D      comp138195_c0_seq28|high; <a href="/dbget-bin/www_bget?ko:K15443">K15443</a>  TRM82, WDR4; tRNA (guanine-N(7)-)-methyltransferase subunit TRM82
D      comp138195_c0_seq40|high; <a href="/dbget-bin/www_bget?ko:K15443">K15443</a>  TRM82, WDR4; tRNA (guanine-N(7)-)-methyltransferase subunit TRM82
D      comp140689_c0_seq1|alkylated; <a href="/dbget-bin/www_bget?ko:K10770">K10770</a>  ALKBH8; alkylated DNA repair protein alkB homolog 8 [EC:1.14.11.- 2.1.1.229]
D      comp126438_c0_seq1|trna; <a href="/dbget-bin/www_bget?ko:K15445">K15445</a>  TRM10, RG9MTD2; tRNA (guanine9-N1)-methyltransferase [EC:2.1.1.221]
D      comp126438_c0_seq2|rna; <a href="/dbget-bin/www_bget?ko:K15445">K15445</a>  TRM10, RG9MTD2; tRNA (guanine9-N1)-methyltransferase [EC:2.1.1.221]
D      comp134465_c0_seq3|trna; <a href="/dbget-bin/www_bget?ko:K15430">K15430</a>  TRM11, TRMT11; tRNA (guanine10-N2)-methyltransferase [EC:2.1.1.214]
D      comp140335_c6_seq8|trna; <a href="/dbget-bin/www_bget?ko:K15446">K15446</a>  TRM13, CCDC76; tRNA:m4X modification enzyme [EC:2.1.1.225]
D      comp140335_c6_seq10|trna; <a href="/dbget-bin/www_bget?ko:K15446">K15446</a>  TRM13, CCDC76; tRNA:m4X modification enzyme [EC:2.1.1.225]
D      comp142494_c0_seq3|probable; <a href="/dbget-bin/www_bget?ko:K15447">K15447</a>  TRM44, METTL19; tRNASer (uridine44-2'-O)-methyltransferase [EC:2.1.1.211]
D      comp142494_c0_seq12|probable; <a href="/dbget-bin/www_bget?ko:K15447">K15447</a>  TRM44, METTL19; tRNASer (uridine44-2'-O)-methyltransferase [EC:2.1.1.211]
D      comp142494_c0_seq13|probable; <a href="/dbget-bin/www_bget?ko:K15447">K15447</a>  TRM44, METTL19; tRNASer (uridine44-2'-O)-methyltransferase [EC:2.1.1.211]
D      comp114716_c0_seq1|trna; <a href="/dbget-bin/www_bget?ko:K15448">K15448</a>  TRM112, TRMT112; multifunctional methyltransferase subunit TRM112
D      comp114716_c0_seq2|trna; <a href="/dbget-bin/www_bget?ko:K15448">K15448</a>  TRM112, TRMT112; multifunctional methyltransferase subunit TRM112
D      comp143600_c0_seq8|trna; <a href="/dbget-bin/www_bget?ko:K15449">K15449</a>  TYW1; tRNA wybutosine-synthesizing protein 1
D      comp143600_c0_seq24|trna; <a href="/dbget-bin/www_bget?ko:K15449">K15449</a>  TYW1; tRNA wybutosine-synthesizing protein 1
D      comp143600_c0_seq26|trna; <a href="/dbget-bin/www_bget?ko:K15449">K15449</a>  TYW1; tRNA wybutosine-synthesizing protein 1
D      comp143600_c0_seq31|trna; <a href="/dbget-bin/www_bget?ko:K15449">K15449</a>  TYW1; tRNA wybutosine-synthesizing protein 1
D      comp143600_c0_seq32|trna; <a href="/dbget-bin/www_bget?ko:K15449">K15449</a>  TYW1; tRNA wybutosine-synthesizing protein 1
D      comp144781_c4_seq9|trna; <a href="/dbget-bin/www_bget?ko:K07055">K07055</a>  TRM12, TYW2; tRNA wybutosine-synthesizing protein 2 [EC:2.1.1.-]
D      comp142552_c0_seq6|trna; <a href="/dbget-bin/www_bget?ko:K15450">K15450</a>  TYW3; tRNA wybutosine-synthesizing protein 3 [EC:2.1.1.-]
D      comp142552_c0_seq21|trna; <a href="/dbget-bin/www_bget?ko:K15450">K15450</a>  TYW3; tRNA wybutosine-synthesizing protein 3 [EC:2.1.1.-]
D      comp142552_c0_seq25|trna; <a href="/dbget-bin/www_bget?ko:K15450">K15450</a>  TYW3; tRNA wybutosine-synthesizing protein 3 [EC:2.1.1.-]
D      comp142552_c0_seq33|trna; <a href="/dbget-bin/www_bget?ko:K15450">K15450</a>  TYW3; tRNA wybutosine-synthesizing protein 3 [EC:2.1.1.-]
D      comp135393_c0_seq2|leucine; <a href="/dbget-bin/www_bget?ko:K15451">K15451</a>  PPM2, LCMT2, TYW4; tRNA wybutosine-synthesizing protein 4 [EC:2.1.1.-]
D      comp135393_c0_seq3|leucine; <a href="/dbget-bin/www_bget?ko:K15451">K15451</a>  PPM2, LCMT2, TYW4; tRNA wybutosine-synthesizing protein 4 [EC:2.1.1.-]
C    Psudouridine synthases
D      comp93390_c0_seq1|pseudouridine; <a href="/dbget-bin/www_bget?ko:K06173">K06173</a>  truA, PUS1; tRNA pseudouridine38-40 synthase [EC:5.4.99.12]
D      comp93390_c0_seq2|mitochondrial; <a href="/dbget-bin/www_bget?ko:K06173">K06173</a>  truA, PUS1; tRNA pseudouridine38-40 synthase [EC:5.4.99.12]
D      comp95174_c0_seq1|trna; <a href="/dbget-bin/www_bget?ko:K01855">K01855</a>  PUS3, DEG1; tRNA pseudouridine38/39 synthase [EC:5.4.99.45]
D      comp130867_c0_seq3|probable; <a href="/dbget-bin/www_bget?ko:K03177">K03177</a>  truB, PUS4, TRUB1; tRNA pseudouridine55 synthase [EC:5.4.99.25]
D      comp138724_c0_seq5|pseudouridylate; <a href="/dbget-bin/www_bget?ko:K06176">K06176</a>  truD, PUS7; tRNA pseudouridine13 synthase [EC:5.4.99.27]
D      comp138724_c0_seq15|pseudouridylate; <a href="/dbget-bin/www_bget?ko:K06176">K06176</a>  truD, PUS7; tRNA pseudouridine13 synthase [EC:5.4.99.27]
D      comp138724_c0_seq22|pseudouridylate; <a href="/dbget-bin/www_bget?ko:K06176">K06176</a>  truD, PUS7; tRNA pseudouridine13 synthase [EC:5.4.99.27]
D      comp141048_c0_seq11|pseudouridylate; <a href="/dbget-bin/www_bget?ko:K06176">K06176</a>  truD, PUS7; tRNA pseudouridine13 synthase [EC:5.4.99.27]
D      comp141048_c0_seq23|pseudouridylate; <a href="/dbget-bin/www_bget?ko:K06176">K06176</a>  truD, PUS7; tRNA pseudouridine13 synthase [EC:5.4.99.27]
D      comp140318_c2_seq6|trna; <a href="/dbget-bin/www_bget?ko:K07583">K07583</a>  PUS10; tRNA pseudouridine synthase 10 [EC:5.4.99.-]
D      comp140318_c2_seq7|trna; <a href="/dbget-bin/www_bget?ko:K07583">K07583</a>  PUS10; tRNA pseudouridine synthase 10 [EC:5.4.99.-]
D      comp140318_c2_seq10|trna; <a href="/dbget-bin/www_bget?ko:K07583">K07583</a>  PUS10; tRNA pseudouridine synthase 10 [EC:5.4.99.-]
D      comp140318_c2_seq13|trna; <a href="/dbget-bin/www_bget?ko:K07583">K07583</a>  PUS10; tRNA pseudouridine synthase 10 [EC:5.4.99.-]
C    Thiolation factors
D      comp144625_c1_seq2|mitochondrial; <a href="/dbget-bin/www_bget?ko:K00566">K00566</a>  mnmA, trmU, TRMU; tRNA-specific 2-thiouridylase [EC:2.8.1.-]
D      comp144625_c1_seq3|mitochondrial; <a href="/dbget-bin/www_bget?ko:K00566">K00566</a>  mnmA, trmU, TRMU; tRNA-specific 2-thiouridylase [EC:2.8.1.-]
D      comp142486_c3_seq15|cytoplasmic; <a href="/dbget-bin/www_bget?ko:K14168">K14168</a>  CTU1, NCS6; cytoplasmic tRNA 2-thiolation protein 1 [EC:2.7.7.-]
D      comp139057_c0_seq9|cytoplasmic; <a href="/dbget-bin/www_bget?ko:K14169">K14169</a>  CTU2, NCS2; cytoplasmic tRNA 2-thiolation protein 2
D      comp138746_c2_seq6|cysteine; <a href="/dbget-bin/www_bget?ko:K04487">K04487</a>  iscS, NFS1; cysteine desulfurase [EC:2.8.1.7]
D      comp138746_c2_seq17|cysteine; <a href="/dbget-bin/www_bget?ko:K04487">K04487</a>  iscS, NFS1; cysteine desulfurase [EC:2.8.1.7]
D      comp133567_c0_seq1|ubiquitin-related; <a href="/dbget-bin/www_bget?ko:K12161">K12161</a>  URM1; ubiquitin related modifier 1
D      comp133567_c0_seq2|ubiquitin-related; <a href="/dbget-bin/www_bget?ko:K12161">K12161</a>  URM1; ubiquitin related modifier 1
D      comp133567_c0_seq3|ubiquitin-related; <a href="/dbget-bin/www_bget?ko:K12161">K12161</a>  URM1; ubiquitin related modifier 1
D      comp133567_c0_seq10|ubiquitin-related; <a href="/dbget-bin/www_bget?ko:K12161">K12161</a>  URM1; ubiquitin related modifier 1
D      comp135076_c0_seq12|adenylyltransferase; <a href="/dbget-bin/www_bget?ko:K11996">K11996</a>  MOCS3, UBA4, moeB; adenylyltransferase and sulfurtransferase
D      comp135076_c0_seq14|adenylyltransferase; <a href="/dbget-bin/www_bget?ko:K11996">K11996</a>  MOCS3, UBA4, moeB; adenylyltransferase and sulfurtransferase
D      comp135076_c0_seq17|adenylyltransferase; <a href="/dbget-bin/www_bget?ko:K11996">K11996</a>  MOCS3, UBA4, moeB; adenylyltransferase and sulfurtransferase
C    KEOPS/EKC complex
D      comp126909_c0_seq2|tp53-regulating; <a href="/dbget-bin/www_bget?ko:K08851">K08851</a>  TP53RK, PRPK, BUD32; TP53 regulating kinase [EC:2.7.11.1]
D      comp141814_c0_seq1|o-sialoglycoprotein; <a href="/dbget-bin/www_bget?ko:K15900">K15900</a>  KAE1, OSGEP; tRNA threonylcarbamoyladenosine biosynthesis protein
D      comp141814_c0_seq3|o-sialoglycoprotein; <a href="/dbget-bin/www_bget?ko:K15900">K15900</a>  KAE1, OSGEP; tRNA threonylcarbamoyladenosine biosynthesis protein
D      comp136204_c4_seq2|tp53rk-binding; <a href="/dbget-bin/www_bget?ko:K15901">K15901</a>  CGI121, TPRKB; protein CGI121
D      comp136204_c4_seq11|tp53rk-binding; <a href="/dbget-bin/www_bget?ko:K15901">K15901</a>  CGI121, TPRKB; protein CGI121
D      comp135670_c0_seq2|l; <a href="/dbget-bin/www_bget?ko:K15902">K15902</a>  PCC1, LAGE3; polarized growth chromatin-associated controller 1
D      comp135670_c0_seq4|l; <a href="/dbget-bin/www_bget?ko:K15902">K15902</a>  PCC1, LAGE3; polarized growth chromatin-associated controller 1
D      comp135670_c0_seq8|l; <a href="/dbget-bin/www_bget?ko:K15902">K15902</a>  PCC1, LAGE3; polarized growth chromatin-associated controller 1
D      comp135670_c0_seq23|l; <a href="/dbget-bin/www_bget?ko:K15902">K15902</a>  PCC1, LAGE3; polarized growth chromatin-associated controller 1
C    Elongator complex
D      comp144357_c2_seq45|elongator; <a href="/dbget-bin/www_bget?ko:K11373">K11373</a>  ELP1, IKI3, IKBKAP; elongator complex protein 1
D      comp144357_c2_seq49|elongator; <a href="/dbget-bin/www_bget?ko:K11373">K11373</a>  ELP1, IKI3, IKBKAP; elongator complex protein 1
D      comp137727_c0_seq7|elongation; <a href="/dbget-bin/www_bget?ko:K11374">K11374</a>  ELP2; elongator complex protein 2
D      comp137727_c0_seq24|elongator; <a href="/dbget-bin/www_bget?ko:K11374">K11374</a>  ELP2; elongator complex protein 2
D      comp137727_c0_seq30|elongation; <a href="/dbget-bin/www_bget?ko:K11374">K11374</a>  ELP2; elongator complex protein 2
D      comp139324_c0_seq2|elongator; <a href="/dbget-bin/www_bget?ko:K07739">K07739</a>  ELP3, KAT9; elongator complex protein 3 [EC:2.3.1.48]
D      comp139324_c0_seq3|elongator; <a href="/dbget-bin/www_bget?ko:K07739">K07739</a>  ELP3, KAT9; elongator complex protein 3 [EC:2.3.1.48]
D      comp139324_c0_seq5|elongator; <a href="/dbget-bin/www_bget?ko:K07739">K07739</a>  ELP3, KAT9; elongator complex protein 3 [EC:2.3.1.48]
D      comp139391_c0_seq6|elongation; <a href="/dbget-bin/www_bget?ko:K11375">K11375</a>  ELP4; elongator complex protein 4
D      comp139391_c0_seq12|elongation; <a href="/dbget-bin/www_bget?ko:K11375">K11375</a>  ELP4; elongator complex protein 4
D      comp139391_c0_seq13|elongation; <a href="/dbget-bin/www_bget?ko:K11375">K11375</a>  ELP4; elongator complex protein 4
D      comp139391_c0_seq23|elongation; <a href="/dbget-bin/www_bget?ko:K11375">K11375</a>  ELP4; elongator complex protein 4
D      comp139391_c0_seq31|elongation; <a href="/dbget-bin/www_bget?ko:K11375">K11375</a>  ELP4; elongator complex protein 4
D      comp139391_c0_seq44|elongation; <a href="/dbget-bin/www_bget?ko:K11375">K11375</a>  ELP4; elongator complex protein 4
D      comp139391_c0_seq47|elongation; <a href="/dbget-bin/www_bget?ko:K11375">K11375</a>  ELP4; elongator complex protein 4
D      comp139391_c0_seq50|elongation; <a href="/dbget-bin/www_bget?ko:K11375">K11375</a>  ELP4; elongator complex protein 4
D      comp139391_c0_seq62|elongation; <a href="/dbget-bin/www_bget?ko:K11375">K11375</a>  ELP4; elongator complex protein 4
D      comp139391_c0_seq68|elongation; <a href="/dbget-bin/www_bget?ko:K11375">K11375</a>  ELP4; elongator complex protein 4
C    Elongator related proteins
D      comp138957_c0_seq7|dph3; <a href="/dbget-bin/www_bget?ko:K15455">K15455</a>  KTI11, DPH3; diphthamide biosynthesis protein 3
D      comp133427_c0_seq2|protein; <a href="/dbget-bin/www_bget?ko:K15456">K15456</a>  KTI12; protein KTI12
D      comp133427_c0_seq6|protein; <a href="/dbget-bin/www_bget?ko:K15456">K15456</a>  KTI12; protein KTI12
D      comp133427_c0_seq8|protein; <a href="/dbget-bin/www_bget?ko:K15456">K15456</a>  KTI12; protein KTI12
C    Other tRNA modification factors
D      comp139996_c0_seq16|trna; <a href="/dbget-bin/www_bget?ko:K00791">K00791</a>  miaA, TRIT1; tRNA dimethylallyltransferase [EC:2.5.1.75]
D      comp139996_c0_seq24|trna; <a href="/dbget-bin/www_bget?ko:K00791">K00791</a>  miaA, TRIT1; tRNA dimethylallyltransferase [EC:2.5.1.75]
D      comp139996_c0_seq42|trna; <a href="/dbget-bin/www_bget?ko:K00791">K00791</a>  miaA, TRIT1; tRNA dimethylallyltransferase [EC:2.5.1.75]
D      comp139996_c0_seq62|trna; <a href="/dbget-bin/www_bget?ko:K00791">K00791</a>  miaA, TRIT1; tRNA dimethylallyltransferase [EC:2.5.1.75]
D      comp142645_c1_seq2|trna; <a href="/dbget-bin/www_bget?ko:K03650">K03650</a>  mnmE, trmE, MSS1; tRNA modification GTPase [EC:3.6.-.-]
D      comp142645_c1_seq8|trna; <a href="/dbget-bin/www_bget?ko:K03650">K03650</a>  mnmE, trmE, MSS1; tRNA modification GTPase [EC:3.6.-.-]
D      comp142645_c1_seq10|trna; <a href="/dbget-bin/www_bget?ko:K03650">K03650</a>  mnmE, trmE, MSS1; tRNA modification GTPase [EC:3.6.-.-]
D      comp142645_c1_seq11|gtp; <a href="/dbget-bin/www_bget?ko:K03650">K03650</a>  mnmE, trmE, MSS1; tRNA modification GTPase [EC:3.6.-.-]
D      comp142645_c1_seq13|gtp; <a href="/dbget-bin/www_bget?ko:K03650">K03650</a>  mnmE, trmE, MSS1; tRNA modification GTPase [EC:3.6.-.-]
D      comp142645_c1_seq14|trna; <a href="/dbget-bin/www_bget?ko:K03650">K03650</a>  mnmE, trmE, MSS1; tRNA modification GTPase [EC:3.6.-.-]
D      comp143869_c0_seq2|protein; <a href="/dbget-bin/www_bget?ko:K03495">K03495</a>  gidA, mnmG, MTO1; tRNA uridine 5-carboxymethylaminomethyl modification enzyme
D      comp143869_c0_seq8|protein; <a href="/dbget-bin/www_bget?ko:K03495">K03495</a>  gidA, mnmG, MTO1; tRNA uridine 5-carboxymethylaminomethyl modification enzyme
D      comp143869_c0_seq9|protein; <a href="/dbget-bin/www_bget?ko:K03495">K03495</a>  gidA, mnmG, MTO1; tRNA uridine 5-carboxymethylaminomethyl modification enzyme
D      comp143869_c0_seq10|protein; <a href="/dbget-bin/www_bget?ko:K03495">K03495</a>  gidA, mnmG, MTO1; tRNA uridine 5-carboxymethylaminomethyl modification enzyme
D      comp143869_c0_seq11|protein; <a href="/dbget-bin/www_bget?ko:K03495">K03495</a>  gidA, mnmG, MTO1; tRNA uridine 5-carboxymethylaminomethyl modification enzyme
D      comp143869_c0_seq18|protein; <a href="/dbget-bin/www_bget?ko:K03495">K03495</a>  gidA, mnmG, MTO1; tRNA uridine 5-carboxymethylaminomethyl modification enzyme
D      comp143869_c0_seq19|protein; <a href="/dbget-bin/www_bget?ko:K03495">K03495</a>  gidA, mnmG, MTO1; tRNA uridine 5-carboxymethylaminomethyl modification enzyme
D      comp143869_c0_seq20|protein; <a href="/dbget-bin/www_bget?ko:K03495">K03495</a>  gidA, mnmG, MTO1; tRNA uridine 5-carboxymethylaminomethyl modification enzyme
D      comp143869_c0_seq21|protein; <a href="/dbget-bin/www_bget?ko:K03495">K03495</a>  gidA, mnmG, MTO1; tRNA uridine 5-carboxymethylaminomethyl modification enzyme
D      comp143869_c0_seq23|protein; <a href="/dbget-bin/www_bget?ko:K03495">K03495</a>  gidA, mnmG, MTO1; tRNA uridine 5-carboxymethylaminomethyl modification enzyme
D      comp143869_c0_seq26|protein; <a href="/dbget-bin/www_bget?ko:K03495">K03495</a>  gidA, mnmG, MTO1; tRNA uridine 5-carboxymethylaminomethyl modification enzyme
D      comp143869_c0_seq29|protein; <a href="/dbget-bin/www_bget?ko:K03495">K03495</a>  gidA, mnmG, MTO1; tRNA uridine 5-carboxymethylaminomethyl modification enzyme
D      comp143869_c0_seq33|protein; <a href="/dbget-bin/www_bget?ko:K03495">K03495</a>  gidA, mnmG, MTO1; tRNA uridine 5-carboxymethylaminomethyl modification enzyme
D      comp143869_c0_seq36|protein; <a href="/dbget-bin/www_bget?ko:K03495">K03495</a>  gidA, mnmG, MTO1; tRNA uridine 5-carboxymethylaminomethyl modification enzyme
D      comp136073_c0_seq6|queuine; <a href="/dbget-bin/www_bget?ko:K00773">K00773</a>  tgt, QTRT1; queuine tRNA-ribosyltransferase [EC:2.4.2.29]
D      comp139758_c2_seq2|queuine; <a href="/dbget-bin/www_bget?ko:K15407">K15407</a>  QTRTD1; queuine tRNA-ribosyltransferase subunit QTRTD1 [EC:2.4.2.29]
D      comp139758_c2_seq4|queuine; <a href="/dbget-bin/www_bget?ko:K15407">K15407</a>  QTRTD1; queuine tRNA-ribosyltransferase subunit QTRTD1 [EC:2.4.2.29]
D      comp139758_c2_seq8|queuine; <a href="/dbget-bin/www_bget?ko:K15407">K15407</a>  QTRTD1; queuine tRNA-ribosyltransferase subunit QTRTD1 [EC:2.4.2.29]
D      comp139758_c2_seq9|queuine; <a href="/dbget-bin/www_bget?ko:K15407">K15407</a>  QTRTD1; queuine tRNA-ribosyltransferase subunit QTRTD1 [EC:2.4.2.29]
D      comp139758_c2_seq11|queuine; <a href="/dbget-bin/www_bget?ko:K15407">K15407</a>  QTRTD1; queuine tRNA-ribosyltransferase subunit QTRTD1 [EC:2.4.2.29]
D      comp139758_c2_seq12|queuine; <a href="/dbget-bin/www_bget?ko:K15407">K15407</a>  QTRTD1; queuine tRNA-ribosyltransferase subunit QTRTD1 [EC:2.4.2.29]
D      comp139758_c2_seq16|queuine; <a href="/dbget-bin/www_bget?ko:K15407">K15407</a>  QTRTD1; queuine tRNA-ribosyltransferase subunit QTRTD1 [EC:2.4.2.29]
D      comp139758_c2_seq24|queuine; <a href="/dbget-bin/www_bget?ko:K15407">K15407</a>  QTRTD1; queuine tRNA-ribosyltransferase subunit QTRTD1 [EC:2.4.2.29]
D      comp113267_c0_seq5|selenophosphate; <a href="/dbget-bin/www_bget?ko:K01008">K01008</a>  selD, SEPHS; selenide, water dikinase [EC:2.7.9.3]
D      comp142322_c1_seq1|water; <a href="/dbget-bin/www_bget?ko:K01008">K01008</a>  selD, SEPHS; selenide, water dikinase [EC:2.7.9.3]
D      comp142322_c1_seq5|water; <a href="/dbget-bin/www_bget?ko:K01008">K01008</a>  selD, SEPHS; selenide, water dikinase [EC:2.7.9.3]
D      comp142322_c1_seq9|water; <a href="/dbget-bin/www_bget?ko:K01008">K01008</a>  selD, SEPHS; selenide, water dikinase [EC:2.7.9.3]
D      comp142322_c1_seq10|water; <a href="/dbget-bin/www_bget?ko:K01008">K01008</a>  selD, SEPHS; selenide, water dikinase [EC:2.7.9.3]
D      comp142322_c1_seq12|water; <a href="/dbget-bin/www_bget?ko:K01008">K01008</a>  selD, SEPHS; selenide, water dikinase [EC:2.7.9.3]
D      comp139448_c0_seq1|thump; <a href="/dbget-bin/www_bget?ko:K06963">K06963</a>  TAN1, THUMPD1; tRNA acetyltransferase TAN1
D      comp139448_c0_seq2|thump; <a href="/dbget-bin/www_bget?ko:K06963">K06963</a>  TAN1, THUMPD1; tRNA acetyltransferase TAN1
D      comp137934_c2_seq3|probable; <a href="/dbget-bin/www_bget?ko:K10761">K10761</a>  THG1; tRNA(His) guanylyltransferase [EC:2.7.7.79]
D      comp137934_c2_seq11|probable; <a href="/dbget-bin/www_bget?ko:K10761">K10761</a>  THG1; tRNA(His) guanylyltransferase [EC:2.7.7.79]
D      comp138300_c0_seq2|arginyl-trna--protein; <a href="/dbget-bin/www_bget?ko:K00685">K00685</a>  ATE1, ate1; arginine-tRNA-protein transferase [EC:2.3.2.8]
D      comp138300_c0_seq3|arginyl-trna--protein; <a href="/dbget-bin/www_bget?ko:K00685">K00685</a>  ATE1, ate1; arginine-tRNA-protein transferase [EC:2.3.2.8]
D      comp138300_c0_seq4|arginyltransferase; <a href="/dbget-bin/www_bget?ko:K00685">K00685</a>  ATE1, ate1; arginine-tRNA-protein transferase [EC:2.3.2.8]
D      comp138300_c0_seq8|arginyl-trna--protein; <a href="/dbget-bin/www_bget?ko:K00685">K00685</a>  ATE1, ate1; arginine-tRNA-protein transferase [EC:2.3.2.8]
D      comp138300_c0_seq10|arginyl-trna--protein; <a href="/dbget-bin/www_bget?ko:K00685">K00685</a>  ATE1, ate1; arginine-tRNA-protein transferase [EC:2.3.2.8]
D      comp138300_c0_seq11|arginyl-trna--protein; <a href="/dbget-bin/www_bget?ko:K00685">K00685</a>  ATE1, ate1; arginine-tRNA-protein transferase [EC:2.3.2.8]
D      comp138300_c0_seq12|arginyl-trna--protein; <a href="/dbget-bin/www_bget?ko:K00685">K00685</a>  ATE1, ate1; arginine-tRNA-protein transferase [EC:2.3.2.8]
D      comp134312_c0_seq1|probable; <a href="/dbget-bin/www_bget?ko:K01409">K01409</a>  gcp, QRI7, OSGEPL; O-sialoglycoprotein endopeptidase [EC:3.4.24.57]
B  tRNA degradation factors
C    TRAMP complex
D      comp136953_c1_seq1|zinc; <a href="/dbget-bin/www_bget?ko:K12597">K12597</a>  AIR1_2; protein AIR1/2
D      comp136953_c1_seq3|zinc; <a href="/dbget-bin/www_bget?ko:K12597">K12597</a>  AIR1_2; protein AIR1/2
D      comp140962_c1_seq34|superkiller; <a href="/dbget-bin/www_bget?ko:K12598">K12598</a>  MTR4, SKIV2L2; ATP-dependent RNA helicase DOB1 [EC:3.6.4.13]
C    Rapid tRNA decay (RTD) pathway factors
D      comp143305_c0_seq25|5; <a href="/dbget-bin/www_bget?ko:K12618">K12618</a>  XRN1, SEP1, KEM1; 5'-3' exoribonuclease 1 [EC:3.1.13.-]
D      comp143305_c0_seq28|5; <a href="/dbget-bin/www_bget?ko:K12618">K12618</a>  XRN1, SEP1, KEM1; 5'-3' exoribonuclease 1 [EC:3.1.13.-]
D      comp143305_c0_seq3|5; <a href="/dbget-bin/www_bget?ko:K12619">K12619</a>  XRN2, RAT1; 5'-3' exoribonuclease 2 [EC:3.1.13.-]
D      comp143305_c0_seq5|5; <a href="/dbget-bin/www_bget?ko:K12619">K12619</a>  XRN2, RAT1; 5'-3' exoribonuclease 2 [EC:3.1.13.-]
D      comp143305_c0_seq7|5; <a href="/dbget-bin/www_bget?ko:K12619">K12619</a>  XRN2, RAT1; 5'-3' exoribonuclease 2 [EC:3.1.13.-]
D      comp143305_c0_seq10|5; <a href="/dbget-bin/www_bget?ko:K12619">K12619</a>  XRN2, RAT1; 5'-3' exoribonuclease 2 [EC:3.1.13.-]
D      comp143305_c0_seq14|5; <a href="/dbget-bin/www_bget?ko:K12619">K12619</a>  XRN2, RAT1; 5'-3' exoribonuclease 2 [EC:3.1.13.-]
D      comp143305_c0_seq15|5; <a href="/dbget-bin/www_bget?ko:K12619">K12619</a>  XRN2, RAT1; 5'-3' exoribonuclease 2 [EC:3.1.13.-]
D      comp143305_c0_seq17|5; <a href="/dbget-bin/www_bget?ko:K12619">K12619</a>  XRN2, RAT1; 5'-3' exoribonuclease 2 [EC:3.1.13.-]
D      comp143305_c0_seq20|5; <a href="/dbget-bin/www_bget?ko:K12619">K12619</a>  XRN2, RAT1; 5'-3' exoribonuclease 2 [EC:3.1.13.-]
D      comp143305_c0_seq21|5; <a href="/dbget-bin/www_bget?ko:K12619">K12619</a>  XRN2, RAT1; 5'-3' exoribonuclease 2 [EC:3.1.13.-]
D      comp143305_c0_seq30|5; <a href="/dbget-bin/www_bget?ko:K12619">K12619</a>  XRN2, RAT1; 5'-3' exoribonuclease 2 [EC:3.1.13.-]
D      comp139047_c0_seq9|3; <a href="/dbget-bin/www_bget?ko:K01082">K01082</a>  E3.1.3.7, cysQ, MET22, BPNT1; 3'(2'), 5'-bisphosphate nucleotidase [EC:3.1.3.7]
D      comp139047_c0_seq11|3; <a href="/dbget-bin/www_bget?ko:K01082">K01082</a>  E3.1.3.7, cysQ, MET22, BPNT1; 3'(2'), 5'-bisphosphate nucleotidase [EC:3.1.3.7]
C    Other tRNA degradation factors
#
A<b>Prokaryotic Type</b>
B  5'processing factors
C    Ribonucrease P
B  3'processing and CCA adding factors
C    3'processing factor
D      comp135064_c0_seq1|zinc; <a href="/dbget-bin/www_bget?ko:K00784">K00784</a>  rnz; ribonuclease Z [EC:3.1.26.11]
D      comp135064_c0_seq2|zinc; <a href="/dbget-bin/www_bget?ko:K00784">K00784</a>  rnz; ribonuclease Z [EC:3.1.26.11]
D      comp143935_c1_seq3|zinc; <a href="/dbget-bin/www_bget?ko:K00784">K00784</a>  rnz; ribonuclease Z [EC:3.1.26.11]
D      comp143935_c1_seq4|zinc; <a href="/dbget-bin/www_bget?ko:K00784">K00784</a>  rnz; ribonuclease Z [EC:3.1.26.11]
D      comp143935_c1_seq5|zinc; <a href="/dbget-bin/www_bget?ko:K00784">K00784</a>  rnz; ribonuclease Z [EC:3.1.26.11]
D      comp143935_c1_seq8|zinc; <a href="/dbget-bin/www_bget?ko:K00784">K00784</a>  rnz; ribonuclease Z [EC:3.1.26.11]
D      comp138302_c0_seq5|ribonuclease; <a href="/dbget-bin/www_bget?ko:K01166">K01166</a>  E3.1.27.1; ribonuclease T2 [EC:3.1.27.1]
D      comp138302_c0_seq38|ribonuclease; <a href="/dbget-bin/www_bget?ko:K01166">K01166</a>  E3.1.27.1; ribonuclease T2 [EC:3.1.27.1]
C    CCA adding factor
D      comp134089_c1_seq1|trna; <a href="/dbget-bin/www_bget?ko:K00974">K00974</a>  cca; tRNA nucleotidyltransferase (CCA-adding enzyme) [EC:2.7.7.72 3.1.3.- 3.1.4.-]
D      comp134089_c1_seq2|trna; <a href="/dbget-bin/www_bget?ko:K00974">K00974</a>  cca; tRNA nucleotidyltransferase (CCA-adding enzyme) [EC:2.7.7.72 3.1.3.- 3.1.4.-]
D      comp134089_c1_seq3|trna; <a href="/dbget-bin/www_bget?ko:K00974">K00974</a>  cca; tRNA nucleotidyltransferase (CCA-adding enzyme) [EC:2.7.7.72 3.1.3.- 3.1.4.-]
D      comp134089_c1_seq4|trna; <a href="/dbget-bin/www_bget?ko:K00974">K00974</a>  cca; tRNA nucleotidyltransferase (CCA-adding enzyme) [EC:2.7.7.72 3.1.3.- 3.1.4.-]
B  tRNA spricing factors
C    tRNA splicing endonuclease
C    tRNA splicing ligase
D      comp124620_c0_seq3|trna-splicing; <a href="/dbget-bin/www_bget?ko:K14415">K14415</a>  RTCB, rtcB; tRNA-splicing ligase RtcB [EC:6.5.1.3]
D      comp124620_c0_seq5|trna-splicing; <a href="/dbget-bin/www_bget?ko:K14415">K14415</a>  RTCB, rtcB; tRNA-splicing ligase RtcB [EC:6.5.1.3]
C    Other tRNA splicing factors
B  Aminoacyl-tRNA synthetases (AARSs)
C    Multi-aminoacyl-tRNA synthetase complex (MSC)
D      comp139021_c0_seq3|leucyl-trna; <a href="/dbget-bin/www_bget?ko:K01869">K01869</a>  LARS, leuS; leucyl-tRNA synthetase [EC:6.1.1.4]
D      comp142913_c2_seq4|probable; <a href="/dbget-bin/www_bget?ko:K01869">K01869</a>  LARS, leuS; leucyl-tRNA synthetase [EC:6.1.1.4]
D      comp139025_c0_seq1|probable; <a href="/dbget-bin/www_bget?ko:K01881">K01881</a>  PARS, proS; prolyl-tRNA synthetase [EC:6.1.1.15]
D      comp143911_c1_seq12|bifunctional; <a href="/dbget-bin/www_bget?ko:K01881">K01881</a>  PARS, proS; prolyl-tRNA synthetase [EC:6.1.1.15]
D      comp143911_c1_seq20|bifunctional; <a href="/dbget-bin/www_bget?ko:K01881">K01881</a>  PARS, proS; prolyl-tRNA synthetase [EC:6.1.1.15]
C    Other AARSs
D      comp131040_c0_seq2|tyrosyl-trna; <a href="/dbget-bin/www_bget?ko:K01866">K01866</a>  YARS, tyrS; tyrosyl-tRNA synthetase [EC:6.1.1.1]
D      comp141627_c0_seq4|tyrosine--trna; <a href="/dbget-bin/www_bget?ko:K01866">K01866</a>  YARS, tyrS; tyrosyl-tRNA synthetase [EC:6.1.1.1]
D      comp141627_c0_seq10|tyrosine--trna; <a href="/dbget-bin/www_bget?ko:K01866">K01866</a>  YARS, tyrS; tyrosyl-tRNA synthetase [EC:6.1.1.1]
D      comp130649_c0_seq3|tryptophan--trna; <a href="/dbget-bin/www_bget?ko:K01867">K01867</a>  WARS, trpS; tryptophanyl-tRNA synthetase [EC:6.1.1.2]
D      comp130649_c0_seq4|tryptophan--trna; <a href="/dbget-bin/www_bget?ko:K01867">K01867</a>  WARS, trpS; tryptophanyl-tRNA synthetase [EC:6.1.1.2]
D      comp141724_c3_seq63|tryptophanyl-trna; <a href="/dbget-bin/www_bget?ko:K01867">K01867</a>  WARS, trpS; tryptophanyl-tRNA synthetase [EC:6.1.1.2]
D      comp141724_c3_seq83|tryptophanyl-trna; <a href="/dbget-bin/www_bget?ko:K01867">K01867</a>  WARS, trpS; tryptophanyl-tRNA synthetase [EC:6.1.1.2]
D      comp141724_c3_seq85|tryptophanyl-trna; <a href="/dbget-bin/www_bget?ko:K01867">K01867</a>  WARS, trpS; tryptophanyl-tRNA synthetase [EC:6.1.1.2]
D      comp141724_c3_seq100|tryptophanyl-trna; <a href="/dbget-bin/www_bget?ko:K01867">K01867</a>  WARS, trpS; tryptophanyl-tRNA synthetase [EC:6.1.1.2]
D      comp141724_c3_seq116|tryptophanyl-trna; <a href="/dbget-bin/www_bget?ko:K01867">K01867</a>  WARS, trpS; tryptophanyl-tRNA synthetase [EC:6.1.1.2]
D      comp139790_c0_seq5|threonyl-trna; <a href="/dbget-bin/www_bget?ko:K01868">K01868</a>  TARS, thrS; threonyl-tRNA synthetase [EC:6.1.1.3]
D      comp143531_c0_seq11|threonyl-trna; <a href="/dbget-bin/www_bget?ko:K01868">K01868</a>  TARS, thrS; threonyl-tRNA synthetase [EC:6.1.1.3]
D      comp143531_c0_seq14|threonyl-trna; <a href="/dbget-bin/www_bget?ko:K01868">K01868</a>  TARS, thrS; threonyl-tRNA synthetase [EC:6.1.1.3]
D      comp143453_c0_seq4|isoleucyl-trna; <a href="/dbget-bin/www_bget?ko:K01870">K01870</a>  IARS, ileS; isoleucyl-tRNA synthetase [EC:6.1.1.5]
D      comp143453_c0_seq8|isoleucyl-trna; <a href="/dbget-bin/www_bget?ko:K01870">K01870</a>  IARS, ileS; isoleucyl-tRNA synthetase [EC:6.1.1.5]
D      comp145095_c1_seq5|isoleucyl-trna; <a href="/dbget-bin/www_bget?ko:K01870">K01870</a>  IARS, ileS; isoleucyl-tRNA synthetase [EC:6.1.1.5]
D      comp145095_c1_seq9|isoleucine--trna; <a href="/dbget-bin/www_bget?ko:K01870">K01870</a>  IARS, ileS; isoleucyl-tRNA synthetase [EC:6.1.1.5]
D      comp145095_c1_seq12|isoleucine--trna; <a href="/dbget-bin/www_bget?ko:K01870">K01870</a>  IARS, ileS; isoleucyl-tRNA synthetase [EC:6.1.1.5]
D      comp145095_c1_seq16|isoleucyl-trna; <a href="/dbget-bin/www_bget?ko:K01870">K01870</a>  IARS, ileS; isoleucyl-tRNA synthetase [EC:6.1.1.5]
D      comp145095_c1_seq25|isoleucyl-trna; <a href="/dbget-bin/www_bget?ko:K01870">K01870</a>  IARS, ileS; isoleucyl-tRNA synthetase [EC:6.1.1.5]
D      comp145095_c1_seq27|isoleucine--trna; <a href="/dbget-bin/www_bget?ko:K01870">K01870</a>  IARS, ileS; isoleucyl-tRNA synthetase [EC:6.1.1.5]
D      comp145095_c1_seq30|isoleucine--trna; <a href="/dbget-bin/www_bget?ko:K01870">K01870</a>  IARS, ileS; isoleucyl-tRNA synthetase [EC:6.1.1.5]
D      comp145095_c1_seq40|isoleucyl-trna; <a href="/dbget-bin/www_bget?ko:K01870">K01870</a>  IARS, ileS; isoleucyl-tRNA synthetase [EC:6.1.1.5]
D      comp145095_c1_seq52|isoleucyl-trna; <a href="/dbget-bin/www_bget?ko:K01870">K01870</a>  IARS, ileS; isoleucyl-tRNA synthetase [EC:6.1.1.5]
D      comp145095_c1_seq56|isoleucyl-trna; <a href="/dbget-bin/www_bget?ko:K01870">K01870</a>  IARS, ileS; isoleucyl-tRNA synthetase [EC:6.1.1.5]
D      comp145095_c1_seq60|isoleucyl-trna; <a href="/dbget-bin/www_bget?ko:K01870">K01870</a>  IARS, ileS; isoleucyl-tRNA synthetase [EC:6.1.1.5]
D      comp145095_c1_seq62|isoleucine--trna; <a href="/dbget-bin/www_bget?ko:K01870">K01870</a>  IARS, ileS; isoleucyl-tRNA synthetase [EC:6.1.1.5]
D      comp145095_c1_seq74|isoleucyl-trna; <a href="/dbget-bin/www_bget?ko:K01870">K01870</a>  IARS, ileS; isoleucyl-tRNA synthetase [EC:6.1.1.5]
D      comp145095_c1_seq75|isoleucyl-trna; <a href="/dbget-bin/www_bget?ko:K01870">K01870</a>  IARS, ileS; isoleucyl-tRNA synthetase [EC:6.1.1.5]
D      comp145095_c1_seq79|isoleucyl-trna; <a href="/dbget-bin/www_bget?ko:K01870">K01870</a>  IARS, ileS; isoleucyl-tRNA synthetase [EC:6.1.1.5]
D      comp145095_c1_seq87|isoleucyl-trna; <a href="/dbget-bin/www_bget?ko:K01870">K01870</a>  IARS, ileS; isoleucyl-tRNA synthetase [EC:6.1.1.5]
D      comp145095_c1_seq90|isoleucine--trna; <a href="/dbget-bin/www_bget?ko:K01870">K01870</a>  IARS, ileS; isoleucyl-tRNA synthetase [EC:6.1.1.5]
D      comp145095_c1_seq95|isoleucyl-trna; <a href="/dbget-bin/www_bget?ko:K01870">K01870</a>  IARS, ileS; isoleucyl-tRNA synthetase [EC:6.1.1.5]
D      comp145095_c1_seq100|isoleucyl-trna; <a href="/dbget-bin/www_bget?ko:K01870">K01870</a>  IARS, ileS; isoleucyl-tRNA synthetase [EC:6.1.1.5]
D      comp145095_c1_seq103|isoleucine--trna; <a href="/dbget-bin/www_bget?ko:K01870">K01870</a>  IARS, ileS; isoleucyl-tRNA synthetase [EC:6.1.1.5]
D      comp145095_c1_seq104|isoleucyl-trna; <a href="/dbget-bin/www_bget?ko:K01870">K01870</a>  IARS, ileS; isoleucyl-tRNA synthetase [EC:6.1.1.5]
D      comp143085_c1_seq21|lysyl-trna; <a href="/dbget-bin/www_bget?ko:K04567">K04567</a>  KARS, lysS; lysyl-tRNA synthetase, class II [EC:6.1.1.6]
D      comp143085_c1_seq22|lysyl-trna; <a href="/dbget-bin/www_bget?ko:K04567">K04567</a>  KARS, lysS; lysyl-tRNA synthetase, class II [EC:6.1.1.6]
D      comp143085_c1_seq26|lysyl-trna; <a href="/dbget-bin/www_bget?ko:K04567">K04567</a>  KARS, lysS; lysyl-tRNA synthetase, class II [EC:6.1.1.6]
D      comp143085_c1_seq29|lysyl-trna; <a href="/dbget-bin/www_bget?ko:K04567">K04567</a>  KARS, lysS; lysyl-tRNA synthetase, class II [EC:6.1.1.6]
D      comp140376_c0_seq2|alanyl-trna; <a href="/dbget-bin/www_bget?ko:K01872">K01872</a>  AARS, alaS; alanyl-tRNA synthetase [EC:6.1.1.7]
D      comp140376_c0_seq4|alanyl-trna; <a href="/dbget-bin/www_bget?ko:K01872">K01872</a>  AARS, alaS; alanyl-tRNA synthetase [EC:6.1.1.7]
D      comp140376_c0_seq11|alanyl-trna; <a href="/dbget-bin/www_bget?ko:K01872">K01872</a>  AARS, alaS; alanyl-tRNA synthetase [EC:6.1.1.7]
D      comp140376_c0_seq14|alanyl-trna; <a href="/dbget-bin/www_bget?ko:K01872">K01872</a>  AARS, alaS; alanyl-tRNA synthetase [EC:6.1.1.7]
D      comp140376_c0_seq16|alanyl-trna; <a href="/dbget-bin/www_bget?ko:K01872">K01872</a>  AARS, alaS; alanyl-tRNA synthetase [EC:6.1.1.7]
D      comp140376_c0_seq18|alanyl-trna; <a href="/dbget-bin/www_bget?ko:K01872">K01872</a>  AARS, alaS; alanyl-tRNA synthetase [EC:6.1.1.7]
D      comp140376_c0_seq19|alanyl-trna; <a href="/dbget-bin/www_bget?ko:K01872">K01872</a>  AARS, alaS; alanyl-tRNA synthetase [EC:6.1.1.7]
D      comp144006_c1_seq1|alanyl-trna; <a href="/dbget-bin/www_bget?ko:K01872">K01872</a>  AARS, alaS; alanyl-tRNA synthetase [EC:6.1.1.7]
D      comp144006_c1_seq2|alanyl-trna; <a href="/dbget-bin/www_bget?ko:K01872">K01872</a>  AARS, alaS; alanyl-tRNA synthetase [EC:6.1.1.7]
D      comp144006_c1_seq3|alanyl-trna; <a href="/dbget-bin/www_bget?ko:K01872">K01872</a>  AARS, alaS; alanyl-tRNA synthetase [EC:6.1.1.7]
D      comp144006_c1_seq4|alanyl-trna; <a href="/dbget-bin/www_bget?ko:K01872">K01872</a>  AARS, alaS; alanyl-tRNA synthetase [EC:6.1.1.7]
D      comp144006_c1_seq5|alanyl-trna; <a href="/dbget-bin/www_bget?ko:K01872">K01872</a>  AARS, alaS; alanyl-tRNA synthetase [EC:6.1.1.7]
D      comp144006_c1_seq7|alanyl-trna; <a href="/dbget-bin/www_bget?ko:K01872">K01872</a>  AARS, alaS; alanyl-tRNA synthetase [EC:6.1.1.7]
D      comp144006_c1_seq8|alanyl-trna; <a href="/dbget-bin/www_bget?ko:K01872">K01872</a>  AARS, alaS; alanyl-tRNA synthetase [EC:6.1.1.7]
D      comp144006_c1_seq9|alanyl-trna; <a href="/dbget-bin/www_bget?ko:K01872">K01872</a>  AARS, alaS; alanyl-tRNA synthetase [EC:6.1.1.7]
D      comp144006_c1_seq12|alanyl-trna; <a href="/dbget-bin/www_bget?ko:K01872">K01872</a>  AARS, alaS; alanyl-tRNA synthetase [EC:6.1.1.7]
D      comp144006_c1_seq13|alanyl-trna; <a href="/dbget-bin/www_bget?ko:K01872">K01872</a>  AARS, alaS; alanyl-tRNA synthetase [EC:6.1.1.7]
D      comp144006_c1_seq14|alanyl-trna; <a href="/dbget-bin/www_bget?ko:K01872">K01872</a>  AARS, alaS; alanyl-tRNA synthetase [EC:6.1.1.7]
D      comp144006_c1_seq15|alanyl-trna; <a href="/dbget-bin/www_bget?ko:K01872">K01872</a>  AARS, alaS; alanyl-tRNA synthetase [EC:6.1.1.7]
D      comp144006_c1_seq16|alanyl-trna; <a href="/dbget-bin/www_bget?ko:K01872">K01872</a>  AARS, alaS; alanyl-tRNA synthetase [EC:6.1.1.7]
D      comp144006_c1_seq18|alanyl-trna; <a href="/dbget-bin/www_bget?ko:K01872">K01872</a>  AARS, alaS; alanyl-tRNA synthetase [EC:6.1.1.7]
D      comp144006_c1_seq20|alanyl-trna; <a href="/dbget-bin/www_bget?ko:K01872">K01872</a>  AARS, alaS; alanyl-tRNA synthetase [EC:6.1.1.7]
D      comp144006_c1_seq21|alanyl-trna; <a href="/dbget-bin/www_bget?ko:K01872">K01872</a>  AARS, alaS; alanyl-tRNA synthetase [EC:6.1.1.7]
D      comp144006_c1_seq23|alanyl-trna; <a href="/dbget-bin/www_bget?ko:K01872">K01872</a>  AARS, alaS; alanyl-tRNA synthetase [EC:6.1.1.7]
D      comp144006_c1_seq24|alanyl-trna; <a href="/dbget-bin/www_bget?ko:K01872">K01872</a>  AARS, alaS; alanyl-tRNA synthetase [EC:6.1.1.7]
D      comp144006_c1_seq27|alanyl-trna; <a href="/dbget-bin/www_bget?ko:K01872">K01872</a>  AARS, alaS; alanyl-tRNA synthetase [EC:6.1.1.7]
D      comp144006_c1_seq28|alanyl-trna; <a href="/dbget-bin/www_bget?ko:K01872">K01872</a>  AARS, alaS; alanyl-tRNA synthetase [EC:6.1.1.7]
D      comp144006_c1_seq30|alanyl-trna; <a href="/dbget-bin/www_bget?ko:K01872">K01872</a>  AARS, alaS; alanyl-tRNA synthetase [EC:6.1.1.7]
D      comp144006_c1_seq32|alanyl-trna; <a href="/dbget-bin/www_bget?ko:K01872">K01872</a>  AARS, alaS; alanyl-tRNA synthetase [EC:6.1.1.7]
D      comp144006_c1_seq35|alanyl-trna; <a href="/dbget-bin/www_bget?ko:K01872">K01872</a>  AARS, alaS; alanyl-tRNA synthetase [EC:6.1.1.7]
D      comp144006_c1_seq36|alanyl-trna; <a href="/dbget-bin/www_bget?ko:K01872">K01872</a>  AARS, alaS; alanyl-tRNA synthetase [EC:6.1.1.7]
D      comp144006_c1_seq37|alanyl-trna; <a href="/dbget-bin/www_bget?ko:K01872">K01872</a>  AARS, alaS; alanyl-tRNA synthetase [EC:6.1.1.7]
D      comp144006_c1_seq38|alanyl-trna; <a href="/dbget-bin/www_bget?ko:K01872">K01872</a>  AARS, alaS; alanyl-tRNA synthetase [EC:6.1.1.7]
D      comp144006_c1_seq41|alanyl-trna; <a href="/dbget-bin/www_bget?ko:K01872">K01872</a>  AARS, alaS; alanyl-tRNA synthetase [EC:6.1.1.7]
D      comp144006_c1_seq42|alanyl-trna; <a href="/dbget-bin/www_bget?ko:K01872">K01872</a>  AARS, alaS; alanyl-tRNA synthetase [EC:6.1.1.7]
D      comp144006_c1_seq43|alanyl-trna; <a href="/dbget-bin/www_bget?ko:K01872">K01872</a>  AARS, alaS; alanyl-tRNA synthetase [EC:6.1.1.7]
D      comp144006_c1_seq47|alanyl-trna; <a href="/dbget-bin/www_bget?ko:K01872">K01872</a>  AARS, alaS; alanyl-tRNA synthetase [EC:6.1.1.7]
D      comp144006_c1_seq49|alanyl-trna; <a href="/dbget-bin/www_bget?ko:K01872">K01872</a>  AARS, alaS; alanyl-tRNA synthetase [EC:6.1.1.7]
D      comp144006_c1_seq51|alanyl-trna; <a href="/dbget-bin/www_bget?ko:K01872">K01872</a>  AARS, alaS; alanyl-tRNA synthetase [EC:6.1.1.7]
D      comp144006_c1_seq52|alanyl-trna; <a href="/dbget-bin/www_bget?ko:K01872">K01872</a>  AARS, alaS; alanyl-tRNA synthetase [EC:6.1.1.7]
D      comp141365_c1_seq6|valyl-trna; <a href="/dbget-bin/www_bget?ko:K01873">K01873</a>  VARS, valS; valyl-tRNA synthetase [EC:6.1.1.9]
D      comp141365_c1_seq18|valyl-trna; <a href="/dbget-bin/www_bget?ko:K01873">K01873</a>  VARS, valS; valyl-tRNA synthetase [EC:6.1.1.9]
D      comp141365_c1_seq35|valyl-trna; <a href="/dbget-bin/www_bget?ko:K01873">K01873</a>  VARS, valS; valyl-tRNA synthetase [EC:6.1.1.9]
D      comp141365_c1_seq36|valyl-trna; <a href="/dbget-bin/www_bget?ko:K01873">K01873</a>  VARS, valS; valyl-tRNA synthetase [EC:6.1.1.9]
D      comp142639_c0_seq1|valyl-trna; <a href="/dbget-bin/www_bget?ko:K01873">K01873</a>  VARS, valS; valyl-tRNA synthetase [EC:6.1.1.9]
D      comp142639_c0_seq5|valyl-trna; <a href="/dbget-bin/www_bget?ko:K01873">K01873</a>  VARS, valS; valyl-tRNA synthetase [EC:6.1.1.9]
D      comp142639_c0_seq6|valyl-trna; <a href="/dbget-bin/www_bget?ko:K01873">K01873</a>  VARS, valS; valyl-tRNA synthetase [EC:6.1.1.9]
D      comp142639_c0_seq8|valyl-trna; <a href="/dbget-bin/www_bget?ko:K01873">K01873</a>  VARS, valS; valyl-tRNA synthetase [EC:6.1.1.9]
D      comp127970_c0_seq1|methionyl-trna; <a href="/dbget-bin/www_bget?ko:K01874">K01874</a>  MARS, metG; methionyl-tRNA synthetase [EC:6.1.1.10]
D      comp140184_c0_seq1|methionyl-trna; <a href="/dbget-bin/www_bget?ko:K01874">K01874</a>  MARS, metG; methionyl-tRNA synthetase [EC:6.1.1.10]
D      comp140184_c0_seq6|methionyl-trna; <a href="/dbget-bin/www_bget?ko:K01874">K01874</a>  MARS, metG; methionyl-tRNA synthetase [EC:6.1.1.10]
D      comp140184_c0_seq8|methionyl-trna; <a href="/dbget-bin/www_bget?ko:K01874">K01874</a>  MARS, metG; methionyl-tRNA synthetase [EC:6.1.1.10]
D      comp140184_c0_seq10|methionyl-trna; <a href="/dbget-bin/www_bget?ko:K01874">K01874</a>  MARS, metG; methionyl-tRNA synthetase [EC:6.1.1.10]
D      comp140184_c0_seq11|methionyl-trna; <a href="/dbget-bin/www_bget?ko:K01874">K01874</a>  MARS, metG; methionyl-tRNA synthetase [EC:6.1.1.10]
D      comp140184_c0_seq12|methionyl-trna; <a href="/dbget-bin/www_bget?ko:K01874">K01874</a>  MARS, metG; methionyl-tRNA synthetase [EC:6.1.1.10]
D      comp133513_c0_seq6|seryl-trna; <a href="/dbget-bin/www_bget?ko:K01875">K01875</a>  SARS, serS; seryl-tRNA synthetase [EC:6.1.1.11]
D      comp139775_c0_seq21|seryl-trna; <a href="/dbget-bin/www_bget?ko:K01875">K01875</a>  SARS, serS; seryl-tRNA synthetase [EC:6.1.1.11]
D      comp139775_c0_seq38|seryl-trna; <a href="/dbget-bin/www_bget?ko:K01875">K01875</a>  SARS, serS; seryl-tRNA synthetase [EC:6.1.1.11]
D      comp133804_c0_seq7|aspartyl-trna; <a href="/dbget-bin/www_bget?ko:K01876">K01876</a>  DARS, aspS; aspartyl-tRNA synthetase [EC:6.1.1.12]
D      comp144104_c0_seq3|aspartyl-trna; <a href="/dbget-bin/www_bget?ko:K01876">K01876</a>  DARS, aspS; aspartyl-tRNA synthetase [EC:6.1.1.12]
D      comp144104_c0_seq4|aspartyl-trna; <a href="/dbget-bin/www_bget?ko:K01876">K01876</a>  DARS, aspS; aspartyl-tRNA synthetase [EC:6.1.1.12]
D      comp140618_c0_seq1|cysteinyl-trna; <a href="/dbget-bin/www_bget?ko:K01883">K01883</a>  CARS, cysS; cysteinyl-tRNA synthetase [EC:6.1.1.16]
D      comp140618_c0_seq10|cysteinyl-trna; <a href="/dbget-bin/www_bget?ko:K01883">K01883</a>  CARS, cysS; cysteinyl-tRNA synthetase [EC:6.1.1.16]
D      comp140618_c0_seq13|cysteinyl-trna; <a href="/dbget-bin/www_bget?ko:K01883">K01883</a>  CARS, cysS; cysteinyl-tRNA synthetase [EC:6.1.1.16]
D      comp142222_c4_seq1|probable; <a href="/dbget-bin/www_bget?ko:K01883">K01883</a>  CARS, cysS; cysteinyl-tRNA synthetase [EC:6.1.1.16]
D      comp140971_c0_seq13|probable; <a href="/dbget-bin/www_bget?ko:K01885">K01885</a>  EARS, gltX; glutamyl-tRNA synthetase [EC:6.1.1.17]
D      comp140971_c0_seq14|probable; <a href="/dbget-bin/www_bget?ko:K01885">K01885</a>  EARS, gltX; glutamyl-tRNA synthetase [EC:6.1.1.17]
D      comp142271_c0_seq1|glutaminyl-trna; <a href="/dbget-bin/www_bget?ko:K01886">K01886</a>  QARS, glnS; glutaminyl-tRNA synthetase [EC:6.1.1.18]
D      comp142271_c0_seq3|glutaminyl-trna; <a href="/dbget-bin/www_bget?ko:K01886">K01886</a>  QARS, glnS; glutaminyl-tRNA synthetase [EC:6.1.1.18]
D      comp142271_c0_seq6|glutaminyl-trna; <a href="/dbget-bin/www_bget?ko:K01886">K01886</a>  QARS, glnS; glutaminyl-tRNA synthetase [EC:6.1.1.18]
D      comp142271_c0_seq7|glutaminyl-trna; <a href="/dbget-bin/www_bget?ko:K01886">K01886</a>  QARS, glnS; glutaminyl-tRNA synthetase [EC:6.1.1.18]
D      comp138432_c0_seq3|arginyl-trna; <a href="/dbget-bin/www_bget?ko:K01887">K01887</a>  RARS, argS; arginyl-tRNA synthetase [EC:6.1.1.19]
D      comp138432_c0_seq7|arginyl-trna; <a href="/dbget-bin/www_bget?ko:K01887">K01887</a>  RARS, argS; arginyl-tRNA synthetase [EC:6.1.1.19]
D      comp143900_c3_seq3; <a href="/dbget-bin/www_bget?ko:K01887">K01887</a>  RARS, argS; arginyl-tRNA synthetase [EC:6.1.1.19]
D      comp143900_c3_seq4; <a href="/dbget-bin/www_bget?ko:K01887">K01887</a>  RARS, argS; arginyl-tRNA synthetase [EC:6.1.1.19]
D      comp143900_c3_seq6; <a href="/dbget-bin/www_bget?ko:K01887">K01887</a>  RARS, argS; arginyl-tRNA synthetase [EC:6.1.1.19]
D      comp143900_c3_seq8; <a href="/dbget-bin/www_bget?ko:K01887">K01887</a>  RARS, argS; arginyl-tRNA synthetase [EC:6.1.1.19]
D      comp143900_c3_seq30; <a href="/dbget-bin/www_bget?ko:K01887">K01887</a>  RARS, argS; arginyl-tRNA synthetase [EC:6.1.1.19]
D      comp143900_c3_seq34; <a href="/dbget-bin/www_bget?ko:K01887">K01887</a>  RARS, argS; arginyl-tRNA synthetase [EC:6.1.1.19]
D      comp143900_c3_seq56; <a href="/dbget-bin/www_bget?ko:K01887">K01887</a>  RARS, argS; arginyl-tRNA synthetase [EC:6.1.1.19]
D      comp143900_c3_seq60; <a href="/dbget-bin/www_bget?ko:K01887">K01887</a>  RARS, argS; arginyl-tRNA synthetase [EC:6.1.1.19]
D      comp143900_c3_seq65; <a href="/dbget-bin/www_bget?ko:K01887">K01887</a>  RARS, argS; arginyl-tRNA synthetase [EC:6.1.1.19]
D      comp143900_c3_seq68; <a href="/dbget-bin/www_bget?ko:K01887">K01887</a>  RARS, argS; arginyl-tRNA synthetase [EC:6.1.1.19]
D      comp143900_c3_seq91; <a href="/dbget-bin/www_bget?ko:K01887">K01887</a>  RARS, argS; arginyl-tRNA synthetase [EC:6.1.1.19]
D      comp138697_c0_seq3|zgc:173439; <a href="/dbget-bin/www_bget?ko:K01889">K01889</a>  FARSA, pheS; phenylalanyl-tRNA synthetase alpha chain [EC:6.1.1.20]
D      comp138697_c0_seq4|zgc:173439; <a href="/dbget-bin/www_bget?ko:K01889">K01889</a>  FARSA, pheS; phenylalanyl-tRNA synthetase alpha chain [EC:6.1.1.20]
D      comp141247_c1_seq2|phenylalanyl-trna; <a href="/dbget-bin/www_bget?ko:K01889">K01889</a>  FARSA, pheS; phenylalanyl-tRNA synthetase alpha chain [EC:6.1.1.20]
D      comp141247_c1_seq4|phenylalanyl-trna; <a href="/dbget-bin/www_bget?ko:K01889">K01889</a>  FARSA, pheS; phenylalanyl-tRNA synthetase alpha chain [EC:6.1.1.20]
D      comp143623_c0_seq5|phenylalanyl-trna; <a href="/dbget-bin/www_bget?ko:K01890">K01890</a>  FARSB, pheT; phenylalanyl-tRNA synthetase beta chain [EC:6.1.1.20]
D      comp143623_c0_seq13|phenylalanyl-trna; <a href="/dbget-bin/www_bget?ko:K01890">K01890</a>  FARSB, pheT; phenylalanyl-tRNA synthetase beta chain [EC:6.1.1.20]
D      comp142698_c0_seq2|histidyl-trna; <a href="/dbget-bin/www_bget?ko:K01892">K01892</a>  HARS, hisS; histidyl-tRNA synthetase [EC:6.1.1.21]
D      comp142698_c0_seq5|histidyl-trna; <a href="/dbget-bin/www_bget?ko:K01892">K01892</a>  HARS, hisS; histidyl-tRNA synthetase [EC:6.1.1.21]
D      comp142698_c0_seq6|histidyl-trna; <a href="/dbget-bin/www_bget?ko:K01892">K01892</a>  HARS, hisS; histidyl-tRNA synthetase [EC:6.1.1.21]
D      comp142698_c0_seq9|histidyl-trna; <a href="/dbget-bin/www_bget?ko:K01892">K01892</a>  HARS, hisS; histidyl-tRNA synthetase [EC:6.1.1.21]
D      comp142698_c0_seq12|histidyl-trna; <a href="/dbget-bin/www_bget?ko:K01892">K01892</a>  HARS, hisS; histidyl-tRNA synthetase [EC:6.1.1.21]
D      comp142698_c0_seq14|histidyl-trna; <a href="/dbget-bin/www_bget?ko:K01892">K01892</a>  HARS, hisS; histidyl-tRNA synthetase [EC:6.1.1.21]
D      comp135157_c0_seq1|asparaginyl-trna; <a href="/dbget-bin/www_bget?ko:K01893">K01893</a>  NARS, asnS; asparaginyl-tRNA synthetase [EC:6.1.1.22]
D      comp135157_c0_seq2|probable; <a href="/dbget-bin/www_bget?ko:K01893">K01893</a>  NARS, asnS; asparaginyl-tRNA synthetase [EC:6.1.1.22]
D      comp143139_c0_seq3|asparaginyl-trna; <a href="/dbget-bin/www_bget?ko:K01893">K01893</a>  NARS, asnS; asparaginyl-tRNA synthetase [EC:6.1.1.22]
B  tRNA modification factors
C    Deaminase
C    Dihydorouridine synthases
C    Methylthiotransferase
C    Methyltransferases
D      comp122826_c0_seq1|trna; <a href="/dbget-bin/www_bget?ko:K03439">K03439</a>  trmB, METTL1; tRNA (guanine-N7-)-methyltransferase [EC:2.1.1.33]
D      comp142645_c1_seq2|trna; <a href="/dbget-bin/www_bget?ko:K03650">K03650</a>  mnmE, trmE, MSS1; tRNA modification GTPase [EC:3.6.-.-]
D      comp142645_c1_seq8|trna; <a href="/dbget-bin/www_bget?ko:K03650">K03650</a>  mnmE, trmE, MSS1; tRNA modification GTPase [EC:3.6.-.-]
D      comp142645_c1_seq10|trna; <a href="/dbget-bin/www_bget?ko:K03650">K03650</a>  mnmE, trmE, MSS1; tRNA modification GTPase [EC:3.6.-.-]
D      comp142645_c1_seq11|gtp; <a href="/dbget-bin/www_bget?ko:K03650">K03650</a>  mnmE, trmE, MSS1; tRNA modification GTPase [EC:3.6.-.-]
D      comp142645_c1_seq13|gtp; <a href="/dbget-bin/www_bget?ko:K03650">K03650</a>  mnmE, trmE, MSS1; tRNA modification GTPase [EC:3.6.-.-]
D      comp142645_c1_seq14|trna; <a href="/dbget-bin/www_bget?ko:K03650">K03650</a>  mnmE, trmE, MSS1; tRNA modification GTPase [EC:3.6.-.-]
C    Psudouridine synthases
D      comp93390_c0_seq1|pseudouridine; <a href="/dbget-bin/www_bget?ko:K06173">K06173</a>  truA, PUS1; tRNA pseudouridine38-40 synthase [EC:5.4.99.12]
D      comp93390_c0_seq2|mitochondrial; <a href="/dbget-bin/www_bget?ko:K06173">K06173</a>  truA, PUS1; tRNA pseudouridine38-40 synthase [EC:5.4.99.12]
D      comp130867_c0_seq3|probable; <a href="/dbget-bin/www_bget?ko:K03177">K03177</a>  truB, PUS4, TRUB1; tRNA pseudouridine55 synthase [EC:5.4.99.25]
D      comp138724_c0_seq5|pseudouridylate; <a href="/dbget-bin/www_bget?ko:K06176">K06176</a>  truD, PUS7; tRNA pseudouridine13 synthase [EC:5.4.99.27]
D      comp138724_c0_seq15|pseudouridylate; <a href="/dbget-bin/www_bget?ko:K06176">K06176</a>  truD, PUS7; tRNA pseudouridine13 synthase [EC:5.4.99.27]
D      comp138724_c0_seq22|pseudouridylate; <a href="/dbget-bin/www_bget?ko:K06176">K06176</a>  truD, PUS7; tRNA pseudouridine13 synthase [EC:5.4.99.27]
D      comp141048_c0_seq11|pseudouridylate; <a href="/dbget-bin/www_bget?ko:K06176">K06176</a>  truD, PUS7; tRNA pseudouridine13 synthase [EC:5.4.99.27]
D      comp141048_c0_seq23|pseudouridylate; <a href="/dbget-bin/www_bget?ko:K06176">K06176</a>  truD, PUS7; tRNA pseudouridine13 synthase [EC:5.4.99.27]
C    Thiolation factors
D      comp144625_c1_seq2|mitochondrial; <a href="/dbget-bin/www_bget?ko:K00566">K00566</a>  mnmA, trmU, TRMU; tRNA-specific 2-thiouridylase [EC:2.8.1.-]
D      comp144625_c1_seq3|mitochondrial; <a href="/dbget-bin/www_bget?ko:K00566">K00566</a>  mnmA, trmU, TRMU; tRNA-specific 2-thiouridylase [EC:2.8.1.-]
D      comp139466_c2_seq3|iron-sulfur; <a href="/dbget-bin/www_bget?ko:K13628">K13628</a>  iscA, ISCA1; iron-sulfur cluster assembly protein
D      comp139466_c2_seq8|iron-sulfur; <a href="/dbget-bin/www_bget?ko:K13628">K13628</a>  iscA, ISCA1; iron-sulfur cluster assembly protein
D      comp138746_c2_seq6|cysteine; <a href="/dbget-bin/www_bget?ko:K04487">K04487</a>  iscS, NFS1; cysteine desulfurase [EC:2.8.1.7]
D      comp138746_c2_seq17|cysteine; <a href="/dbget-bin/www_bget?ko:K04487">K04487</a>  iscS, NFS1; cysteine desulfurase [EC:2.8.1.7]
C    Other tRNA modification factors
D      comp143869_c0_seq2|protein; <a href="/dbget-bin/www_bget?ko:K03495">K03495</a>  gidA, mnmG, MTO1; tRNA uridine 5-carboxymethylaminomethyl modification enzyme
D      comp143869_c0_seq8|protein; <a href="/dbget-bin/www_bget?ko:K03495">K03495</a>  gidA, mnmG, MTO1; tRNA uridine 5-carboxymethylaminomethyl modification enzyme
D      comp143869_c0_seq9|protein; <a href="/dbget-bin/www_bget?ko:K03495">K03495</a>  gidA, mnmG, MTO1; tRNA uridine 5-carboxymethylaminomethyl modification enzyme
D      comp143869_c0_seq10|protein; <a href="/dbget-bin/www_bget?ko:K03495">K03495</a>  gidA, mnmG, MTO1; tRNA uridine 5-carboxymethylaminomethyl modification enzyme
D      comp143869_c0_seq11|protein; <a href="/dbget-bin/www_bget?ko:K03495">K03495</a>  gidA, mnmG, MTO1; tRNA uridine 5-carboxymethylaminomethyl modification enzyme
D      comp143869_c0_seq18|protein; <a href="/dbget-bin/www_bget?ko:K03495">K03495</a>  gidA, mnmG, MTO1; tRNA uridine 5-carboxymethylaminomethyl modification enzyme
D      comp143869_c0_seq19|protein; <a href="/dbget-bin/www_bget?ko:K03495">K03495</a>  gidA, mnmG, MTO1; tRNA uridine 5-carboxymethylaminomethyl modification enzyme
D      comp143869_c0_seq20|protein; <a href="/dbget-bin/www_bget?ko:K03495">K03495</a>  gidA, mnmG, MTO1; tRNA uridine 5-carboxymethylaminomethyl modification enzyme
D      comp143869_c0_seq21|protein; <a href="/dbget-bin/www_bget?ko:K03495">K03495</a>  gidA, mnmG, MTO1; tRNA uridine 5-carboxymethylaminomethyl modification enzyme
D      comp143869_c0_seq23|protein; <a href="/dbget-bin/www_bget?ko:K03495">K03495</a>  gidA, mnmG, MTO1; tRNA uridine 5-carboxymethylaminomethyl modification enzyme
D      comp143869_c0_seq26|protein; <a href="/dbget-bin/www_bget?ko:K03495">K03495</a>  gidA, mnmG, MTO1; tRNA uridine 5-carboxymethylaminomethyl modification enzyme
D      comp143869_c0_seq29|protein; <a href="/dbget-bin/www_bget?ko:K03495">K03495</a>  gidA, mnmG, MTO1; tRNA uridine 5-carboxymethylaminomethyl modification enzyme
D      comp143869_c0_seq33|protein; <a href="/dbget-bin/www_bget?ko:K03495">K03495</a>  gidA, mnmG, MTO1; tRNA uridine 5-carboxymethylaminomethyl modification enzyme
D      comp143869_c0_seq36|protein; <a href="/dbget-bin/www_bget?ko:K03495">K03495</a>  gidA, mnmG, MTO1; tRNA uridine 5-carboxymethylaminomethyl modification enzyme
D      comp139996_c0_seq16|trna; <a href="/dbget-bin/www_bget?ko:K00791">K00791</a>  miaA, TRIT1; tRNA dimethylallyltransferase [EC:2.5.1.75]
D      comp139996_c0_seq24|trna; <a href="/dbget-bin/www_bget?ko:K00791">K00791</a>  miaA, TRIT1; tRNA dimethylallyltransferase [EC:2.5.1.75]
D      comp139996_c0_seq42|trna; <a href="/dbget-bin/www_bget?ko:K00791">K00791</a>  miaA, TRIT1; tRNA dimethylallyltransferase [EC:2.5.1.75]
D      comp139996_c0_seq62|trna; <a href="/dbget-bin/www_bget?ko:K00791">K00791</a>  miaA, TRIT1; tRNA dimethylallyltransferase [EC:2.5.1.75]
D      comp112937_c0_seq1|6-pyruvoyl; <a href="/dbget-bin/www_bget?ko:K01737">K01737</a>  queD, ptpS, PTS; 6-pyruvoyltetrahydropterin/6-carboxytetrahydropterin synthase [EC:4.2.3.12 4.1.2.50]
D      comp113267_c0_seq5|selenophosphate; <a href="/dbget-bin/www_bget?ko:K01008">K01008</a>  selD, SEPHS; selenide, water dikinase [EC:2.7.9.3]
D      comp142322_c1_seq1|water; <a href="/dbget-bin/www_bget?ko:K01008">K01008</a>  selD, SEPHS; selenide, water dikinase [EC:2.7.9.3]
D      comp142322_c1_seq5|water; <a href="/dbget-bin/www_bget?ko:K01008">K01008</a>  selD, SEPHS; selenide, water dikinase [EC:2.7.9.3]
D      comp142322_c1_seq9|water; <a href="/dbget-bin/www_bget?ko:K01008">K01008</a>  selD, SEPHS; selenide, water dikinase [EC:2.7.9.3]
D      comp142322_c1_seq10|water; <a href="/dbget-bin/www_bget?ko:K01008">K01008</a>  selD, SEPHS; selenide, water dikinase [EC:2.7.9.3]
D      comp142322_c1_seq12|water; <a href="/dbget-bin/www_bget?ko:K01008">K01008</a>  selD, SEPHS; selenide, water dikinase [EC:2.7.9.3]
D      comp136073_c0_seq6|queuine; <a href="/dbget-bin/www_bget?ko:K00773">K00773</a>  tgt, QTRT1; queuine tRNA-ribosyltransferase [EC:2.4.2.29]
D      comp138300_c0_seq2|arginyl-trna--protein; <a href="/dbget-bin/www_bget?ko:K00685">K00685</a>  ATE1, ate1; arginine-tRNA-protein transferase [EC:2.3.2.8]
D      comp138300_c0_seq3|arginyl-trna--protein; <a href="/dbget-bin/www_bget?ko:K00685">K00685</a>  ATE1, ate1; arginine-tRNA-protein transferase [EC:2.3.2.8]
D      comp138300_c0_seq4|arginyltransferase; <a href="/dbget-bin/www_bget?ko:K00685">K00685</a>  ATE1, ate1; arginine-tRNA-protein transferase [EC:2.3.2.8]
D      comp138300_c0_seq8|arginyl-trna--protein; <a href="/dbget-bin/www_bget?ko:K00685">K00685</a>  ATE1, ate1; arginine-tRNA-protein transferase [EC:2.3.2.8]
D      comp138300_c0_seq10|arginyl-trna--protein; <a href="/dbget-bin/www_bget?ko:K00685">K00685</a>  ATE1, ate1; arginine-tRNA-protein transferase [EC:2.3.2.8]
D      comp138300_c0_seq11|arginyl-trna--protein; <a href="/dbget-bin/www_bget?ko:K00685">K00685</a>  ATE1, ate1; arginine-tRNA-protein transferase [EC:2.3.2.8]
D      comp138300_c0_seq12|arginyl-trna--protein; <a href="/dbget-bin/www_bget?ko:K00685">K00685</a>  ATE1, ate1; arginine-tRNA-protein transferase [EC:2.3.2.8]
D      comp134312_c0_seq1|probable; <a href="/dbget-bin/www_bget?ko:K01409">K01409</a>  gcp, QRI7, OSGEPL; O-sialoglycoprotein endopeptidase [EC:3.4.24.57]
B  tRNA degradation factors
C    <a href="/dbget-bin/www_bget?ko:K12573">K12573</a>  rnr, vacB; ribonuclease R [EC:3.1.-.-]
C    <a href="/dbget-bin/www_bget?ko:K00962">K00962</a>  pnp, PNPT1; polyribonucleotide nucleotidyltransferase [EC:2.7.7.8]
C    <a href="/dbget-bin/www_bget?ko:K12579">K12579</a>  ISG20; interferon-stimulated gene 20 kDa protein [EC:3.1.13.1]
C    <a href="/dbget-bin/www_bget?ko:K07560">K07560</a>  dtd; D-tyrosyl-tRNA(Tyr) deacylase [EC:3.1.-.-]
!
#<hr>
#<b>[ <a href="/kegg/brite.html">BRITE</a> | <a href="/kegg/kegg2.html">KEGG2</a> | <a href="/kegg/">KEGG</a> ]</b><br>
#Last updated: November 30, 2012
