# Supplementary material for: Characterization of the transcriptome of fast and slow muscle myotomal fibres in the pacu (Piaractus mesopotamicus)
Source: BMC Genomics. 2015 Mar 14;16(1):182. doi: 10.1186/s12864-015-1423-6 (PMC4372171; doi:10.1186/s12864-015-1423-6)
Supplement: Additional file 2: — KEEG Automatic Annotation Sever results. Hierarchical information of the sequences from annotated transcriptome mapped to the KEGG pathways maps using the automatic annotation tool KAAS [54]. [file 12864_2015_1423_MOESM2_ESM.zip › hier/q03021.keg]

+E
#<h2><a href="/kegg/kegg2.html"><img src="/Fig/bget/kegg3.gif" align="middle" border=0></a>&nbsp; Transcription Machinery</h2>
#<!---
#ENTRY       ko03021
#NAME        Transcription Machinery
#DEFINITION  Transcription Machinery Pacu_blasted
#--->
!
A<b>Eukaryotic type</b>
B  RNA polymerase II system
C    RNA polymerase II
D      Core subunits
E        comp144158_c0_seq11; <a href="/dbget-bin/www_bget?ko:K03006">K03006</a>  RPB1, POLR2A; DNA-directed RNA polymerase II subunit RPB1 [EC:2.7.7.6]
E        comp144158_c0_seq12; <a href="/dbget-bin/www_bget?ko:K03006">K03006</a>  RPB1, POLR2A; DNA-directed RNA polymerase II subunit RPB1 [EC:2.7.7.6]
E        comp144158_c0_seq13|dna-directed; <a href="/dbget-bin/www_bget?ko:K03006">K03006</a>  RPB1, POLR2A; DNA-directed RNA polymerase II subunit RPB1 [EC:2.7.7.6]
E        comp142000_c2_seq4|dna-directed; <a href="/dbget-bin/www_bget?ko:K03010">K03010</a>  RPB2, POLR2B; DNA-directed RNA polymerase II subunit RPB2 [EC:2.7.7.6]
E        comp142000_c2_seq14|dna-directed; <a href="/dbget-bin/www_bget?ko:K03010">K03010</a>  RPB2, POLR2B; DNA-directed RNA polymerase II subunit RPB2 [EC:2.7.7.6]
E        comp142000_c2_seq17|dna-directed; <a href="/dbget-bin/www_bget?ko:K03010">K03010</a>  RPB2, POLR2B; DNA-directed RNA polymerase II subunit RPB2 [EC:2.7.7.6]
E        comp142000_c2_seq21|dna-directed; <a href="/dbget-bin/www_bget?ko:K03010">K03010</a>  RPB2, POLR2B; DNA-directed RNA polymerase II subunit RPB2 [EC:2.7.7.6]
E        comp142000_c2_seq25|dna-directed; <a href="/dbget-bin/www_bget?ko:K03010">K03010</a>  RPB2, POLR2B; DNA-directed RNA polymerase II subunit RPB2 [EC:2.7.7.6]
E        comp142000_c2_seq26|dna-directed; <a href="/dbget-bin/www_bget?ko:K03010">K03010</a>  RPB2, POLR2B; DNA-directed RNA polymerase II subunit RPB2 [EC:2.7.7.6]
E        comp142000_c2_seq32|dna-directed; <a href="/dbget-bin/www_bget?ko:K03010">K03010</a>  RPB2, POLR2B; DNA-directed RNA polymerase II subunit RPB2 [EC:2.7.7.6]
E        comp142000_c2_seq35|dna-directed; <a href="/dbget-bin/www_bget?ko:K03010">K03010</a>  RPB2, POLR2B; DNA-directed RNA polymerase II subunit RPB2 [EC:2.7.7.6]
E        comp138511_c1_seq6|dna-directed; <a href="/dbget-bin/www_bget?ko:K03011">K03011</a>  RPB3, POLR2C; DNA-directed RNA polymerase II subunit RPB3
E        comp138135_c0_seq2|dna-directed; <a href="/dbget-bin/www_bget?ko:K03008">K03008</a>  RPB11, POLR2J; DNA-directed RNA polymerase II subunit RPB11
E        comp138135_c0_seq7|dna-directed; <a href="/dbget-bin/www_bget?ko:K03008">K03008</a>  RPB11, POLR2J; DNA-directed RNA polymerase II subunit RPB11
D      Pol II specific subunits
E        comp135891_c0_seq3|dna-directed; <a href="/dbget-bin/www_bget?ko:K03012">K03012</a>  RPB4, POLR2D; DNA-directed RNA polymerase II subunit RPB4
E        comp126094_c1_seq5|dna-directed; <a href="/dbget-bin/www_bget?ko:K03015">K03015</a>  RPB7, POLR2G; DNA-directed RNA polymerase II subunit RPB7
E        comp135550_c1_seq5|dna-directed; <a href="/dbget-bin/www_bget?ko:K03017">K03017</a>  RPB9, POLR2I; DNA-directed RNA polymerase II subunit RPB9
D      Pol I, II, III common subunits
E        comp133718_c0_seq5|dna-directed; <a href="/dbget-bin/www_bget?ko:K03013">K03013</a>  RPB5, POLR2E; DNA-directed RNA polymerases I, II, and III subunit RPABC1
E        comp133718_c0_seq11|dna-directed; <a href="/dbget-bin/www_bget?ko:K03013">K03013</a>  RPB5, POLR2E; DNA-directed RNA polymerases I, II, and III subunit RPABC1
E        comp133718_c0_seq14|dna-directed; <a href="/dbget-bin/www_bget?ko:K03013">K03013</a>  RPB5, POLR2E; DNA-directed RNA polymerases I, II, and III subunit RPABC1
E        comp133718_c0_seq16|dna-directed; <a href="/dbget-bin/www_bget?ko:K03013">K03013</a>  RPB5, POLR2E; DNA-directed RNA polymerases I, II, and III subunit RPABC1
E        comp136069_c1_seq2|dna-directed; <a href="/dbget-bin/www_bget?ko:K03013">K03013</a>  RPB5, POLR2E; DNA-directed RNA polymerases I, II, and III subunit RPABC1
E        comp136069_c1_seq4|dna-directed; <a href="/dbget-bin/www_bget?ko:K03013">K03013</a>  RPB5, POLR2E; DNA-directed RNA polymerases I, II, and III subunit RPABC1
E        comp144706_c1_seq1|dna-directed; <a href="/dbget-bin/www_bget?ko:K03014">K03014</a>  RPB6, POLR2F; DNA-directed RNA polymerases I, II, and III subunit RPABC2
E        comp144706_c1_seq5|dna-directed; <a href="/dbget-bin/www_bget?ko:K03014">K03014</a>  RPB6, POLR2F; DNA-directed RNA polymerases I, II, and III subunit RPABC2
E        comp144706_c1_seq7|dna-directed; <a href="/dbget-bin/www_bget?ko:K03014">K03014</a>  RPB6, POLR2F; DNA-directed RNA polymerases I, II, and III subunit RPABC2
E        comp144706_c1_seq8|dna-directed; <a href="/dbget-bin/www_bget?ko:K03014">K03014</a>  RPB6, POLR2F; DNA-directed RNA polymerases I, II, and III subunit RPABC2
E        comp158207_c0_seq1|dna-directed; <a href="/dbget-bin/www_bget?ko:K03016">K03016</a>  RPB8, POLR2H; DNA-directed RNA polymerases I, II, and III subunit RPABC3
E        comp129726_c0_seq1|dna-directed; <a href="/dbget-bin/www_bget?ko:K03009">K03009</a>  RPB12, POLR2K; DNA-directed RNA polymerases I, II, and III subunit RPABC4
E        comp128880_c0_seq1|dna-directed; <a href="/dbget-bin/www_bget?ko:K03007">K03007</a>  RPB10, POLR2L; DNA-directed RNA polymerases I, II, and III subunit RPABC5
E        comp128880_c0_seq3|dna-directed; <a href="/dbget-bin/www_bget?ko:K03007">K03007</a>  RPB10, POLR2L; DNA-directed RNA polymerases I, II, and III subunit RPABC5
D      Pol IV and V specific subunits
C    Basal transcription factors
D      TFIIA
E        comp112138_c0_seq1|tfiia-alpha; <a href="/dbget-bin/www_bget?ko:K03122">K03122</a>  TFIIA1, GTF2A1, TOA1; transcription initiation factor TFIIA large subunit
E        comp112138_c0_seq2|tfiia-alpha; <a href="/dbget-bin/www_bget?ko:K03122">K03122</a>  TFIIA1, GTF2A1, TOA1; transcription initiation factor TFIIA large subunit
E        comp112138_c0_seq3|tfiia-alpha; <a href="/dbget-bin/www_bget?ko:K03122">K03122</a>  TFIIA1, GTF2A1, TOA1; transcription initiation factor TFIIA large subunit
E        comp140221_c0_seq4|transcription; <a href="/dbget-bin/www_bget?ko:K03122">K03122</a>  TFIIA1, GTF2A1, TOA1; transcription initiation factor TFIIA large subunit
E        comp123006_c0_seq3|transcription; <a href="/dbget-bin/www_bget?ko:K03123">K03123</a>  TFIIA2, GTF2A2, TOA2; transcription initiation factor TFIIA small subunit
D      TFIIB
E        comp139559_c2_seq3|transcription; <a href="/dbget-bin/www_bget?ko:K03124">K03124</a>  TFIIB, GTF2B, SUA7, tfb; transcription initiation factor TFIIB
E        comp139559_c2_seq6|transcription; <a href="/dbget-bin/www_bget?ko:K03124">K03124</a>  TFIIB, GTF2B, SUA7, tfb; transcription initiation factor TFIIB
E        comp139559_c2_seq8|transcription; <a href="/dbget-bin/www_bget?ko:K03124">K03124</a>  TFIIB, GTF2B, SUA7, tfb; transcription initiation factor TFIIB
D      TFIID
E        comp133224_c0_seq1|tata; <a href="/dbget-bin/www_bget?ko:K03120">K03120</a>  TBP, tbp; transcription initiation factor TFIID TATA-box-binding protein
E        comp133224_c0_seq6|tata; <a href="/dbget-bin/www_bget?ko:K03120">K03120</a>  TBP, tbp; transcription initiation factor TFIID TATA-box-binding protein
E        comp133224_c0_seq12|tata; <a href="/dbget-bin/www_bget?ko:K03120">K03120</a>  TBP, tbp; transcription initiation factor TFIID TATA-box-binding protein
E        comp133224_c0_seq15|tata; <a href="/dbget-bin/www_bget?ko:K03120">K03120</a>  TBP, tbp; transcription initiation factor TFIID TATA-box-binding protein
E        comp138870_c0_seq12|tata-box-binding; <a href="/dbget-bin/www_bget?ko:K03120">K03120</a>  TBP, tbp; transcription initiation factor TFIID TATA-box-binding protein
E        comp138870_c0_seq15|tata-box-binding; <a href="/dbget-bin/www_bget?ko:K03120">K03120</a>  TBP, tbp; transcription initiation factor TFIID TATA-box-binding protein
E        comp138870_c0_seq20|tata-box-binding; <a href="/dbget-bin/www_bget?ko:K03120">K03120</a>  TBP, tbp; transcription initiation factor TFIID TATA-box-binding protein
E        comp141322_c0_seq9|transcription; <a href="/dbget-bin/www_bget?ko:K03125">K03125</a>  TAF1; transcription initiation factor TFIID subunit 1
E        comp141322_c0_seq14|transcription; <a href="/dbget-bin/www_bget?ko:K03125">K03125</a>  TAF1; transcription initiation factor TFIID subunit 1
E        comp141322_c0_seq15|transcription; <a href="/dbget-bin/www_bget?ko:K03125">K03125</a>  TAF1; transcription initiation factor TFIID subunit 1
E        comp141322_c0_seq19|transcription; <a href="/dbget-bin/www_bget?ko:K03125">K03125</a>  TAF1; transcription initiation factor TFIID subunit 1
E        comp141322_c0_seq28|transcription; <a href="/dbget-bin/www_bget?ko:K03125">K03125</a>  TAF1; transcription initiation factor TFIID subunit 1
E        comp141322_c0_seq37|transcription; <a href="/dbget-bin/www_bget?ko:K03125">K03125</a>  TAF1; transcription initiation factor TFIID subunit 1
E        comp141322_c0_seq44|transcription; <a href="/dbget-bin/www_bget?ko:K03125">K03125</a>  TAF1; transcription initiation factor TFIID subunit 1
E        comp137049_c0_seq6|transcription; <a href="/dbget-bin/www_bget?ko:K03128">K03128</a>  TAF2; transcription initiation factor TFIID subunit 2
E        comp137049_c0_seq7|transcription; <a href="/dbget-bin/www_bget?ko:K03128">K03128</a>  TAF2; transcription initiation factor TFIID subunit 2
E        comp137049_c0_seq9|transcription; <a href="/dbget-bin/www_bget?ko:K03128">K03128</a>  TAF2; transcription initiation factor TFIID subunit 2
E        comp137049_c0_seq11|transcription; <a href="/dbget-bin/www_bget?ko:K03128">K03128</a>  TAF2; transcription initiation factor TFIID subunit 2
E        comp137049_c0_seq15|transcription; <a href="/dbget-bin/www_bget?ko:K03128">K03128</a>  TAF2; transcription initiation factor TFIID subunit 2
E        comp137049_c0_seq18|transcription; <a href="/dbget-bin/www_bget?ko:K03128">K03128</a>  TAF2; transcription initiation factor TFIID subunit 2
E        comp137049_c0_seq38|transcription; <a href="/dbget-bin/www_bget?ko:K03128">K03128</a>  TAF2; transcription initiation factor TFIID subunit 2
E        comp137049_c0_seq39|transcription; <a href="/dbget-bin/www_bget?ko:K03128">K03128</a>  TAF2; transcription initiation factor TFIID subunit 2
E        comp137946_c1_seq1|taf3; <a href="/dbget-bin/www_bget?ko:K14650">K14650</a>  TAF3; transcription initiation factor TFIID subunit 3
E        comp137946_c1_seq3|transcription; <a href="/dbget-bin/www_bget?ko:K14650">K14650</a>  TAF3; transcription initiation factor TFIID subunit 3
E        comp137946_c1_seq7|transcription; <a href="/dbget-bin/www_bget?ko:K14650">K14650</a>  TAF3; transcription initiation factor TFIID subunit 3
E        comp131082_c0_seq3|transcription; <a href="/dbget-bin/www_bget?ko:K03129">K03129</a>  TAF4; transcription initiation factor TFIID subunit 4
E        comp136785_c0_seq1|transcription; <a href="/dbget-bin/www_bget?ko:K03129">K03129</a>  TAF4; transcription initiation factor TFIID subunit 4
E        comp139844_c2_seq52|transcription; <a href="/dbget-bin/www_bget?ko:K03129">K03129</a>  TAF4; transcription initiation factor TFIID subunit 4
E        comp60472_c0_seq1|taf5-like; <a href="/dbget-bin/www_bget?ko:K03130">K03130</a>  TAF5; transcription initiation factor TFIID subunit 5
E        comp131754_c1_seq1|taf5-like; <a href="/dbget-bin/www_bget?ko:K03130">K03130</a>  TAF5; transcription initiation factor TFIID subunit 5
E        comp142168_c0_seq2|transcription; <a href="/dbget-bin/www_bget?ko:K03130">K03130</a>  TAF5; transcription initiation factor TFIID subunit 5
E        comp142168_c0_seq3|transcription; <a href="/dbget-bin/www_bget?ko:K03130">K03130</a>  TAF5; transcription initiation factor TFIID subunit 5
E        comp142168_c0_seq20|transcription; <a href="/dbget-bin/www_bget?ko:K03130">K03130</a>  TAF5; transcription initiation factor TFIID subunit 5
E        comp142168_c0_seq23|transcription; <a href="/dbget-bin/www_bget?ko:K03130">K03130</a>  TAF5; transcription initiation factor TFIID subunit 5
E        comp131143_c0_seq2|transcription; <a href="/dbget-bin/www_bget?ko:K03131">K03131</a>  TAF6; transcription initiation factor TFIID subunit 6
E        comp140980_c3_seq1|taf6-like; <a href="/dbget-bin/www_bget?ko:K03131">K03131</a>  TAF6; transcription initiation factor TFIID subunit 6
E        comp140980_c3_seq2|taf6-like; <a href="/dbget-bin/www_bget?ko:K03131">K03131</a>  TAF6; transcription initiation factor TFIID subunit 6
E        comp140980_c3_seq3|taf6-like; <a href="/dbget-bin/www_bget?ko:K03131">K03131</a>  TAF6; transcription initiation factor TFIID subunit 6
E        comp140980_c3_seq6|taf6-like; <a href="/dbget-bin/www_bget?ko:K03131">K03131</a>  TAF6; transcription initiation factor TFIID subunit 6
E        comp140980_c3_seq11|taf6-like; <a href="/dbget-bin/www_bget?ko:K03131">K03131</a>  TAF6; transcription initiation factor TFIID subunit 6
E        comp140980_c3_seq12|taf6-like; <a href="/dbget-bin/www_bget?ko:K03131">K03131</a>  TAF6; transcription initiation factor TFIID subunit 6
E        comp140980_c3_seq18|taf6-like; <a href="/dbget-bin/www_bget?ko:K03131">K03131</a>  TAF6; transcription initiation factor TFIID subunit 6
E        comp140980_c3_seq19|taf6-like; <a href="/dbget-bin/www_bget?ko:K03131">K03131</a>  TAF6; transcription initiation factor TFIID subunit 6
E        comp140980_c3_seq20|taf6-like; <a href="/dbget-bin/www_bget?ko:K03131">K03131</a>  TAF6; transcription initiation factor TFIID subunit 6
E        comp140980_c3_seq21|taf6-like; <a href="/dbget-bin/www_bget?ko:K03131">K03131</a>  TAF6; transcription initiation factor TFIID subunit 6
E        comp140980_c3_seq23|taf6-like; <a href="/dbget-bin/www_bget?ko:K03131">K03131</a>  TAF6; transcription initiation factor TFIID subunit 6
E        comp140980_c3_seq25|taf6-like; <a href="/dbget-bin/www_bget?ko:K03131">K03131</a>  TAF6; transcription initiation factor TFIID subunit 6
E        comp140980_c3_seq26|taf6-like; <a href="/dbget-bin/www_bget?ko:K03131">K03131</a>  TAF6; transcription initiation factor TFIID subunit 6
E        comp140980_c3_seq27|taf6-like; <a href="/dbget-bin/www_bget?ko:K03131">K03131</a>  TAF6; transcription initiation factor TFIID subunit 6
E        comp140980_c3_seq29|taf6-like; <a href="/dbget-bin/www_bget?ko:K03131">K03131</a>  TAF6; transcription initiation factor TFIID subunit 6
E        comp140980_c3_seq33|taf6-like; <a href="/dbget-bin/www_bget?ko:K03131">K03131</a>  TAF6; transcription initiation factor TFIID subunit 6
E        comp140980_c3_seq34|taf6-like; <a href="/dbget-bin/www_bget?ko:K03131">K03131</a>  TAF6; transcription initiation factor TFIID subunit 6
E        comp140980_c3_seq35|taf6-like; <a href="/dbget-bin/www_bget?ko:K03131">K03131</a>  TAF6; transcription initiation factor TFIID subunit 6
E        comp144035_c1_seq12|transcription; <a href="/dbget-bin/www_bget?ko:K03132">K03132</a>  TAF7; transcription initiation factor TFIID subunit 7
E        comp144035_c1_seq13|transcription; <a href="/dbget-bin/www_bget?ko:K03132">K03132</a>  TAF7; transcription initiation factor TFIID subunit 7
E        comp144035_c1_seq18|transcription; <a href="/dbget-bin/www_bget?ko:K03132">K03132</a>  TAF7; transcription initiation factor TFIID subunit 7
E        comp144035_c1_seq38|transcription; <a href="/dbget-bin/www_bget?ko:K03132">K03132</a>  TAF7; transcription initiation factor TFIID subunit 7
E        comp144035_c1_seq53|transcription; <a href="/dbget-bin/www_bget?ko:K03132">K03132</a>  TAF7; transcription initiation factor TFIID subunit 7
E        comp144035_c1_seq64|transcription; <a href="/dbget-bin/www_bget?ko:K03132">K03132</a>  TAF7; transcription initiation factor TFIID subunit 7
E        comp144035_c1_seq65|transcription; <a href="/dbget-bin/www_bget?ko:K03132">K03132</a>  TAF7; transcription initiation factor TFIID subunit 7
E        comp144035_c1_seq74|transcription; <a href="/dbget-bin/www_bget?ko:K03132">K03132</a>  TAF7; transcription initiation factor TFIID subunit 7
E        comp142270_c3_seq2|transcription; <a href="/dbget-bin/www_bget?ko:K14649">K14649</a>  TAF8; transcription initiation factor TFIID subunit 8
E        comp142270_c3_seq3|transcription; <a href="/dbget-bin/www_bget?ko:K14649">K14649</a>  TAF8; transcription initiation factor TFIID subunit 8
E        comp133250_c0_seq5|transcription; <a href="/dbget-bin/www_bget?ko:K14535">K14535</a>  TAF9, FAP7; transcription initiation factor TFIID subunit 9 / adenylate kinase [EC:2.7.4.3]
E        comp133250_c0_seq7|transcription; <a href="/dbget-bin/www_bget?ko:K14535">K14535</a>  TAF9, FAP7; transcription initiation factor TFIID subunit 9 / adenylate kinase [EC:2.7.4.3]
E        comp143976_c0_seq1|adenylate; <a href="/dbget-bin/www_bget?ko:K14535">K14535</a>  TAF9, FAP7; transcription initiation factor TFIID subunit 9 / adenylate kinase [EC:2.7.4.3]
E        comp143976_c0_seq3|adenylate; <a href="/dbget-bin/www_bget?ko:K14535">K14535</a>  TAF9, FAP7; transcription initiation factor TFIID subunit 9 / adenylate kinase [EC:2.7.4.3]
E        comp143976_c0_seq7|adenylate; <a href="/dbget-bin/www_bget?ko:K14535">K14535</a>  TAF9, FAP7; transcription initiation factor TFIID subunit 9 / adenylate kinase [EC:2.7.4.3]
E        comp143976_c0_seq14|adenylate; <a href="/dbget-bin/www_bget?ko:K14535">K14535</a>  TAF9, FAP7; transcription initiation factor TFIID subunit 9 / adenylate kinase [EC:2.7.4.3]
E        comp143976_c0_seq16|adenylate; <a href="/dbget-bin/www_bget?ko:K14535">K14535</a>  TAF9, FAP7; transcription initiation factor TFIID subunit 9 / adenylate kinase [EC:2.7.4.3]
E        comp143976_c0_seq24|adenylate; <a href="/dbget-bin/www_bget?ko:K14535">K14535</a>  TAF9, FAP7; transcription initiation factor TFIID subunit 9 / adenylate kinase [EC:2.7.4.3]
E        comp143976_c0_seq27|adenylate; <a href="/dbget-bin/www_bget?ko:K14535">K14535</a>  TAF9, FAP7; transcription initiation factor TFIID subunit 9 / adenylate kinase [EC:2.7.4.3]
E        comp143976_c0_seq28|adenylate; <a href="/dbget-bin/www_bget?ko:K14535">K14535</a>  TAF9, FAP7; transcription initiation factor TFIID subunit 9 / adenylate kinase [EC:2.7.4.3]
E        comp143976_c0_seq31|adenylate; <a href="/dbget-bin/www_bget?ko:K14535">K14535</a>  TAF9, FAP7; transcription initiation factor TFIID subunit 9 / adenylate kinase [EC:2.7.4.3]
E        comp143976_c0_seq33|adenylate; <a href="/dbget-bin/www_bget?ko:K14535">K14535</a>  TAF9, FAP7; transcription initiation factor TFIID subunit 9 / adenylate kinase [EC:2.7.4.3]
E        comp143976_c0_seq35|adenylate; <a href="/dbget-bin/www_bget?ko:K14535">K14535</a>  TAF9, FAP7; transcription initiation factor TFIID subunit 9 / adenylate kinase [EC:2.7.4.3]
E        comp143976_c0_seq36|adenylate; <a href="/dbget-bin/www_bget?ko:K14535">K14535</a>  TAF9, FAP7; transcription initiation factor TFIID subunit 9 / adenylate kinase [EC:2.7.4.3]
E        comp143976_c0_seq38|adenylate; <a href="/dbget-bin/www_bget?ko:K14535">K14535</a>  TAF9, FAP7; transcription initiation factor TFIID subunit 9 / adenylate kinase [EC:2.7.4.3]
E        comp143976_c0_seq40|adenylate; <a href="/dbget-bin/www_bget?ko:K14535">K14535</a>  TAF9, FAP7; transcription initiation factor TFIID subunit 9 / adenylate kinase [EC:2.7.4.3]
E        comp143976_c0_seq42|adenylate; <a href="/dbget-bin/www_bget?ko:K14535">K14535</a>  TAF9, FAP7; transcription initiation factor TFIID subunit 9 / adenylate kinase [EC:2.7.4.3]
E        comp143976_c0_seq45|adenylate; <a href="/dbget-bin/www_bget?ko:K14535">K14535</a>  TAF9, FAP7; transcription initiation factor TFIID subunit 9 / adenylate kinase [EC:2.7.4.3]
E        comp133667_c0_seq2|transcription; <a href="/dbget-bin/www_bget?ko:K03134">K03134</a>  TAF10; transcription initiation factor TFIID subunit 10
E        comp133667_c0_seq3|transcription; <a href="/dbget-bin/www_bget?ko:K03134">K03134</a>  TAF10; transcription initiation factor TFIID subunit 10
E        comp143716_c0_seq2|transcription; <a href="/dbget-bin/www_bget?ko:K03135">K03135</a>  TAF11; transcription initiation factor TFIID subunit 11
E        comp143716_c0_seq14|transcription; <a href="/dbget-bin/www_bget?ko:K03135">K03135</a>  TAF11; transcription initiation factor TFIID subunit 11
E        comp112061_c0_seq3|transcription; <a href="/dbget-bin/www_bget?ko:K03126">K03126</a>  TAF12; transcription initiation factor TFIID subunit 12
E        comp142173_c3_seq3|transcription; <a href="/dbget-bin/www_bget?ko:K03127">K03127</a>  TAF13; transcription initiation factor TFIID subunit 13
E        comp142173_c3_seq15|transcription; <a href="/dbget-bin/www_bget?ko:K03127">K03127</a>  TAF13; transcription initiation factor TFIID subunit 13
D      TFIIE
E        comp135413_c1_seq2|general; <a href="/dbget-bin/www_bget?ko:K03136">K03136</a>  TFIIE1, GTF2E1, TFA1, tfe; transcription initiation factor TFIIE subunit alpha
E        comp134267_c0_seq4|general; <a href="/dbget-bin/www_bget?ko:K03137">K03137</a>  TFIIE2, GTF2E2, TFA2; transcription initiation factor TFIIE subunit beta
D      TFIIF
E        comp136522_c0_seq1|general; <a href="/dbget-bin/www_bget?ko:K03138">K03138</a>  TFIIF1, GTF2F1, TFG1; transcription initiation factor TFIIF subunit alpha
E        comp136522_c0_seq2|general; <a href="/dbget-bin/www_bget?ko:K03138">K03138</a>  TFIIF1, GTF2F1, TFG1; transcription initiation factor TFIIF subunit alpha
E        comp136522_c0_seq3|general; <a href="/dbget-bin/www_bget?ko:K03138">K03138</a>  TFIIF1, GTF2F1, TFG1; transcription initiation factor TFIIF subunit alpha
E        comp136522_c0_seq4|general; <a href="/dbget-bin/www_bget?ko:K03138">K03138</a>  TFIIF1, GTF2F1, TFG1; transcription initiation factor TFIIF subunit alpha
E        comp136522_c0_seq5|general; <a href="/dbget-bin/www_bget?ko:K03138">K03138</a>  TFIIF1, GTF2F1, TFG1; transcription initiation factor TFIIF subunit alpha
E        comp136522_c0_seq7|general; <a href="/dbget-bin/www_bget?ko:K03138">K03138</a>  TFIIF1, GTF2F1, TFG1; transcription initiation factor TFIIF subunit alpha
E        comp138145_c2_seq15|general; <a href="/dbget-bin/www_bget?ko:K03139">K03139</a>  TFIIF2, GTF2F2, TFG2; transcription initiation factor TFIIF subunit beta [EC:3.6.4.12]
D      TFIIH
E        comp140532_c0_seq1|general; <a href="/dbget-bin/www_bget?ko:K03141">K03141</a>  TFIIH1, GTF2H1, TFB1; transcription initiation factor TFIIH subunit 1
E        comp140532_c0_seq16|general; <a href="/dbget-bin/www_bget?ko:K03141">K03141</a>  TFIIH1, GTF2H1, TFB1; transcription initiation factor TFIIH subunit 1
E        comp140532_c0_seq23|general; <a href="/dbget-bin/www_bget?ko:K03141">K03141</a>  TFIIH1, GTF2H1, TFB1; transcription initiation factor TFIIH subunit 1
E        comp140532_c0_seq29|general; <a href="/dbget-bin/www_bget?ko:K03141">K03141</a>  TFIIH1, GTF2H1, TFB1; transcription initiation factor TFIIH subunit 1
E        comp142135_c0_seq14|general; <a href="/dbget-bin/www_bget?ko:K03142">K03142</a>  TFIIH2, GTF2H2, SSL1; transcription initiation factor TFIIH subunit 2
E        comp143531_c0_seq17|general; <a href="/dbget-bin/www_bget?ko:K03143">K03143</a>  TFIIH3, GTF2H3, TFB4; transcription initiation factor TFIIH subunit 3
E        comp142660_c3_seq2|general; <a href="/dbget-bin/www_bget?ko:K03144">K03144</a>  TFIIH4, GTF2H4, TFB2; transcription initiation factor TFIIH subunit 4
E        comp142660_c3_seq8|general; <a href="/dbget-bin/www_bget?ko:K03144">K03144</a>  TFIIH4, GTF2H4, TFB2; transcription initiation factor TFIIH subunit 4
E        comp142660_c3_seq14|general; <a href="/dbget-bin/www_bget?ko:K03144">K03144</a>  TFIIH4, GTF2H4, TFB2; transcription initiation factor TFIIH subunit 4
E        comp142660_c3_seq17|general; <a href="/dbget-bin/www_bget?ko:K03144">K03144</a>  TFIIH4, GTF2H4, TFB2; transcription initiation factor TFIIH subunit 4
E        comp143200_c2_seq10|tfiih; <a href="/dbget-bin/www_bget?ko:K10843">K10843</a>  ERCC3, XPB; DNA excision repair protein ERCC-3 [EC:3.6.4.12]
E        comp136091_c0_seq13|tfiih; <a href="/dbget-bin/www_bget?ko:K10844">K10844</a>  ERCC2, XPD; DNA excision repair protein ERCC-2 [EC:3.6.4.12]
E        comp136091_c0_seq14|tfiih; <a href="/dbget-bin/www_bget?ko:K10844">K10844</a>  ERCC2, XPD; DNA excision repair protein ERCC-2 [EC:3.6.4.12]
E        comp130827_c0_seq2|general; <a href="/dbget-bin/www_bget?ko:K10845">K10845</a>  TTDA, GTF2H5, TFB5; TFIIH basal transcription factor complex TTD-A subunit
E        comp137244_c0_seq3|cyclin-dependent; <a href="/dbget-bin/www_bget?ko:K02202">K02202</a>  CDK7; cyclin-dependent kinase 7 [EC:2.7.11.22 2.7.11.23]
E        comp137244_c0_seq7|cyclin-dependent; <a href="/dbget-bin/www_bget?ko:K02202">K02202</a>  CDK7; cyclin-dependent kinase 7 [EC:2.7.11.22 2.7.11.23]
E        comp136164_c0_seq3|cdk-activating; <a href="/dbget-bin/www_bget?ko:K10842">K10842</a>  MNAT1; CDK-activating kinase assembly factor MAT1
E        comp144403_c1_seq8|cyclin; <a href="/dbget-bin/www_bget?ko:K06634">K06634</a>  CCNH; cyclin H
C    Mediator complex
D      Head
E        comp136461_c0_seq8|mediator; <a href="/dbget-bin/www_bget?ko:K15128">K15128</a>  MED6; mediator of RNA polymerase II transcription subunit 6
E        comp136461_c0_seq11|mediator; <a href="/dbget-bin/www_bget?ko:K15128">K15128</a>  MED6; mediator of RNA polymerase II transcription subunit 6
E        comp90904_c0_seq1|mediator; <a href="/dbget-bin/www_bget?ko:K15129">K15129</a>  MED8; mediator of RNA polymerase II transcription subunit 8
E        comp142087_c2_seq1|mediator; <a href="/dbget-bin/www_bget?ko:K15131">K15131</a>  MED11; mediator of RNA polymerase II transcription subunit 11
E        comp142087_c2_seq4|mediator; <a href="/dbget-bin/www_bget?ko:K15131">K15131</a>  MED11; mediator of RNA polymerase II transcription subunit 11
E        comp142087_c2_seq6|mediator; <a href="/dbget-bin/www_bget?ko:K15131">K15131</a>  MED11; mediator of RNA polymerase II transcription subunit 11
E        comp137388_c0_seq16|mediator; <a href="/dbget-bin/www_bget?ko:K15133">K15133</a>  MED17; mediator of RNA polymerase II transcription subunit 17
E        comp137388_c0_seq31|mediator; <a href="/dbget-bin/www_bget?ko:K15133">K15133</a>  MED17; mediator of RNA polymerase II transcription subunit 17
E        comp93592_c0_seq1|mediator; <a href="/dbget-bin/www_bget?ko:K15135">K15135</a>  MED18; mediator of RNA polymerase II transcription subunit 18
E        comp93592_c0_seq2|mediator; <a href="/dbget-bin/www_bget?ko:K15135">K15135</a>  MED18; mediator of RNA polymerase II transcription subunit 18
E        comp120874_c0_seq2|mediator; <a href="/dbget-bin/www_bget?ko:K15137">K15137</a>  MED19; mediator of RNA polymerase II transcription subunit 19
E        comp120874_c0_seq4|mediator; <a href="/dbget-bin/www_bget?ko:K15137">K15137</a>  MED19; mediator of RNA polymerase II transcription subunit 19
E        comp120874_c0_seq5|mediator; <a href="/dbget-bin/www_bget?ko:K15137">K15137</a>  MED19; mediator of RNA polymerase II transcription subunit 19
E        comp120874_c0_seq6|mediator; <a href="/dbget-bin/www_bget?ko:K15137">K15137</a>  MED19; mediator of RNA polymerase II transcription subunit 19
E        comp142124_c0_seq9|mediator; <a href="/dbget-bin/www_bget?ko:K13528">K13528</a>  MED20; mediator of RNA polymerase II transcription subunit 20
E        comp142124_c0_seq50|mediator; <a href="/dbget-bin/www_bget?ko:K13528">K13528</a>  MED20; mediator of RNA polymerase II transcription subunit 20
E        comp126619_c0_seq1|mediator; <a href="/dbget-bin/www_bget?ko:K15141">K15141</a>  MED28; mediator of RNA polymerase II transcription subunit 28
E        comp74091_c0_seq2|mediator; <a href="/dbget-bin/www_bget?ko:K15142">K15142</a>  MED29; mediator of RNA polymerase II transcription subunit 29
E        comp126524_c0_seq1|mediator; <a href="/dbget-bin/www_bget?ko:K15143">K15143</a>  MED30; mediator of RNA polymerase II transcription subunit 30
E        comp145576_c1_seq7|mediator; <a href="/dbget-bin/www_bget?ko:K15143">K15143</a>  MED30; mediator of RNA polymerase II transcription subunit 30
E        comp145576_c1_seq21|mediator; <a href="/dbget-bin/www_bget?ko:K15143">K15143</a>  MED30; mediator of RNA polymerase II transcription subunit 30
D      Middle
E        comp142346_c0_seq4|mediator; <a href="/dbget-bin/www_bget?ko:K15144">K15144</a>  MED1; mediator of RNA polymerase II transcription subunit 1
E        comp142346_c0_seq5|mediator; <a href="/dbget-bin/www_bget?ko:K15144">K15144</a>  MED1; mediator of RNA polymerase II transcription subunit 1
E        comp135522_c2_seq11|mediator; <a href="/dbget-bin/www_bget?ko:K15146">K15146</a>  MED4; mediator of RNA polymerase II transcription subunit 4
E        comp127165_c0_seq1|mediator; <a href="/dbget-bin/www_bget?ko:K15148">K15148</a>  MED7; mediator of RNA polymerase II transcription subunit 7
E        comp127165_c0_seq2|mediator; <a href="/dbget-bin/www_bget?ko:K15148">K15148</a>  MED7; mediator of RNA polymerase II transcription subunit 7
E        comp127165_c0_seq4|mediator; <a href="/dbget-bin/www_bget?ko:K15148">K15148</a>  MED7; mediator of RNA polymerase II transcription subunit 7
E        comp53834_c0_seq1|mediator; <a href="/dbget-bin/www_bget?ko:K15149">K15149</a>  MED9; mediator of RNA polymerase II transcription subunit 9
E        comp158378_c0_seq1|mediator; <a href="/dbget-bin/www_bget?ko:K15149">K15149</a>  MED9; mediator of RNA polymerase II transcription subunit 9
E        comp144254_c0_seq1|mediator; <a href="/dbget-bin/www_bget?ko:K15151">K15151</a>  MED10, NUT2; mediator of RNA polymerase II transcription subunit 10
E        comp138400_c1_seq1|mediator; <a href="/dbget-bin/www_bget?ko:K15152">K15152</a>  MED21, SRB7; mediator of RNA polymerase II transcription subunit 21
E        comp138400_c1_seq3|mediator; <a href="/dbget-bin/www_bget?ko:K15152">K15152</a>  MED21, SRB7; mediator of RNA polymerase II transcription subunit 21
E        comp145494_c1_seq1|mediator; <a href="/dbget-bin/www_bget?ko:K15153">K15153</a>  MED31, SOH1; mediator of RNA polymerase II transcription subunit 31
E        comp145494_c1_seq2|mediator; <a href="/dbget-bin/www_bget?ko:K15153">K15153</a>  MED31, SOH1; mediator of RNA polymerase II transcription subunit 31
D      Tail
E        comp142458_c1_seq2|mediator; <a href="/dbget-bin/www_bget?ko:K15156">K15156</a>  MED14, RGR1; mediator of RNA polymerase II transcription subunit 14
E        comp142458_c1_seq37|mediator; <a href="/dbget-bin/www_bget?ko:K15156">K15156</a>  MED14, RGR1; mediator of RNA polymerase II transcription subunit 14
E        comp142458_c1_seq46|mediator; <a href="/dbget-bin/www_bget?ko:K15156">K15156</a>  MED14, RGR1; mediator of RNA polymerase II transcription subunit 14
E        comp142458_c1_seq55|mediator; <a href="/dbget-bin/www_bget?ko:K15156">K15156</a>  MED14, RGR1; mediator of RNA polymerase II transcription subunit 14
E        comp142217_c2_seq3|mediator; <a href="/dbget-bin/www_bget?ko:K15157">K15157</a>  MED15; mediator of RNA polymerase II transcription subunit 15
E        comp142217_c2_seq7|mediator; <a href="/dbget-bin/www_bget?ko:K15157">K15157</a>  MED15; mediator of RNA polymerase II transcription subunit 15
E        comp142217_c2_seq10|mediator; <a href="/dbget-bin/www_bget?ko:K15157">K15157</a>  MED15; mediator of RNA polymerase II transcription subunit 15
E        comp142217_c2_seq11|mediator; <a href="/dbget-bin/www_bget?ko:K15157">K15157</a>  MED15; mediator of RNA polymerase II transcription subunit 15
E        comp142217_c2_seq12|mediator; <a href="/dbget-bin/www_bget?ko:K15157">K15157</a>  MED15; mediator of RNA polymerase II transcription subunit 15
E        comp142217_c2_seq13|mediator; <a href="/dbget-bin/www_bget?ko:K15157">K15157</a>  MED15; mediator of RNA polymerase II transcription subunit 15
E        comp142217_c2_seq15|mediator; <a href="/dbget-bin/www_bget?ko:K15157">K15157</a>  MED15; mediator of RNA polymerase II transcription subunit 15
E        comp142217_c2_seq16|mediator; <a href="/dbget-bin/www_bget?ko:K15157">K15157</a>  MED15; mediator of RNA polymerase II transcription subunit 15
E        comp142217_c2_seq17|mediator; <a href="/dbget-bin/www_bget?ko:K15157">K15157</a>  MED15; mediator of RNA polymerase II transcription subunit 15
E        comp142217_c2_seq18|mediator; <a href="/dbget-bin/www_bget?ko:K15157">K15157</a>  MED15; mediator of RNA polymerase II transcription subunit 15
E        comp142217_c2_seq20|mediator; <a href="/dbget-bin/www_bget?ko:K15157">K15157</a>  MED15; mediator of RNA polymerase II transcription subunit 15
E        comp142217_c2_seq26|mediator; <a href="/dbget-bin/www_bget?ko:K15157">K15157</a>  MED15; mediator of RNA polymerase II transcription subunit 15
E        comp142217_c2_seq27|mediator; <a href="/dbget-bin/www_bget?ko:K15157">K15157</a>  MED15; mediator of RNA polymerase II transcription subunit 15
E        comp142217_c2_seq28|mediator; <a href="/dbget-bin/www_bget?ko:K15157">K15157</a>  MED15; mediator of RNA polymerase II transcription subunit 15
E        comp142217_c2_seq30|mediator; <a href="/dbget-bin/www_bget?ko:K15157">K15157</a>  MED15; mediator of RNA polymerase II transcription subunit 15
E        comp142217_c2_seq31|mediator; <a href="/dbget-bin/www_bget?ko:K15157">K15157</a>  MED15; mediator of RNA polymerase II transcription subunit 15
E        comp142217_c2_seq32|mediator; <a href="/dbget-bin/www_bget?ko:K15157">K15157</a>  MED15; mediator of RNA polymerase II transcription subunit 15
E        comp142217_c2_seq34|mediator; <a href="/dbget-bin/www_bget?ko:K15157">K15157</a>  MED15; mediator of RNA polymerase II transcription subunit 15
E        comp142217_c2_seq35|mediator; <a href="/dbget-bin/www_bget?ko:K15157">K15157</a>  MED15; mediator of RNA polymerase II transcription subunit 15
E        comp142217_c2_seq36|mediator; <a href="/dbget-bin/www_bget?ko:K15157">K15157</a>  MED15; mediator of RNA polymerase II transcription subunit 15
E        comp142217_c2_seq37|mediator; <a href="/dbget-bin/www_bget?ko:K15157">K15157</a>  MED15; mediator of RNA polymerase II transcription subunit 15
E        comp142217_c2_seq38|mediator; <a href="/dbget-bin/www_bget?ko:K15157">K15157</a>  MED15; mediator of RNA polymerase II transcription subunit 15
E        comp142217_c2_seq40|mediator; <a href="/dbget-bin/www_bget?ko:K15157">K15157</a>  MED15; mediator of RNA polymerase II transcription subunit 15
E        comp142217_c2_seq43|mediator; <a href="/dbget-bin/www_bget?ko:K15157">K15157</a>  MED15; mediator of RNA polymerase II transcription subunit 15
E        comp142217_c2_seq46|mediator; <a href="/dbget-bin/www_bget?ko:K15157">K15157</a>  MED15; mediator of RNA polymerase II transcription subunit 15
E        comp142217_c2_seq47|mediator; <a href="/dbget-bin/www_bget?ko:K15157">K15157</a>  MED15; mediator of RNA polymerase II transcription subunit 15
E        comp142217_c2_seq49|mediator; <a href="/dbget-bin/www_bget?ko:K15157">K15157</a>  MED15; mediator of RNA polymerase II transcription subunit 15
E        comp142217_c2_seq50|mediator; <a href="/dbget-bin/www_bget?ko:K15157">K15157</a>  MED15; mediator of RNA polymerase II transcription subunit 15
E        comp142217_c2_seq51|mediator; <a href="/dbget-bin/www_bget?ko:K15157">K15157</a>  MED15; mediator of RNA polymerase II transcription subunit 15
E        comp142217_c2_seq53|mediator; <a href="/dbget-bin/www_bget?ko:K15157">K15157</a>  MED15; mediator of RNA polymerase II transcription subunit 15
E        comp142217_c2_seq55|mediator; <a href="/dbget-bin/www_bget?ko:K15157">K15157</a>  MED15; mediator of RNA polymerase II transcription subunit 15
E        comp142217_c2_seq56|mediator; <a href="/dbget-bin/www_bget?ko:K15157">K15157</a>  MED15; mediator of RNA polymerase II transcription subunit 15
E        comp142217_c2_seq57|mediator; <a href="/dbget-bin/www_bget?ko:K15157">K15157</a>  MED15; mediator of RNA polymerase II transcription subunit 15
E        comp142217_c2_seq58|mediator; <a href="/dbget-bin/www_bget?ko:K15157">K15157</a>  MED15; mediator of RNA polymerase II transcription subunit 15
E        comp142217_c2_seq59|mediator; <a href="/dbget-bin/www_bget?ko:K15157">K15157</a>  MED15; mediator of RNA polymerase II transcription subunit 15
E        comp142217_c2_seq60|mediator; <a href="/dbget-bin/www_bget?ko:K15157">K15157</a>  MED15; mediator of RNA polymerase II transcription subunit 15
E        comp142217_c2_seq61|mediator; <a href="/dbget-bin/www_bget?ko:K15157">K15157</a>  MED15; mediator of RNA polymerase II transcription subunit 15
E        comp142217_c2_seq63|mediator; <a href="/dbget-bin/www_bget?ko:K15157">K15157</a>  MED15; mediator of RNA polymerase II transcription subunit 15
E        comp142217_c2_seq69|mediator; <a href="/dbget-bin/www_bget?ko:K15157">K15157</a>  MED15; mediator of RNA polymerase II transcription subunit 15
E        comp142217_c2_seq70|mediator; <a href="/dbget-bin/www_bget?ko:K15157">K15157</a>  MED15; mediator of RNA polymerase II transcription subunit 15
E        comp142217_c2_seq71|mediator; <a href="/dbget-bin/www_bget?ko:K15157">K15157</a>  MED15; mediator of RNA polymerase II transcription subunit 15
E        comp141638_c0_seq5|mediator; <a href="/dbget-bin/www_bget?ko:K15159">K15159</a>  MED16; mediator of RNA polymerase II transcription subunit 16
E        comp141638_c0_seq6|mediator; <a href="/dbget-bin/www_bget?ko:K15159">K15159</a>  MED16; mediator of RNA polymerase II transcription subunit 16
D      CDK-module
E        comp140162_c0_seq3|cyclin-dependent; <a href="/dbget-bin/www_bget?ko:K02208">K02208</a>  CDK8_11; cyclin-dependent kinase 8/11 [EC:2.7.11.22 2.7.11.23]
E        comp140162_c0_seq5|cyclin-dependent; <a href="/dbget-bin/www_bget?ko:K02208">K02208</a>  CDK8_11; cyclin-dependent kinase 8/11 [EC:2.7.11.22 2.7.11.23]
E        comp135659_c0_seq4|cyclin; <a href="/dbget-bin/www_bget?ko:K15161">K15161</a>  CCNC, SSN8; cyclin C
E        comp141567_c0_seq10|mediator; <a href="/dbget-bin/www_bget?ko:K15162">K15162</a>  MED12; mediator of RNA polymerase II transcription subunit 12
E        comp141567_c0_seq13|mediator; <a href="/dbget-bin/www_bget?ko:K15162">K15162</a>  MED12; mediator of RNA polymerase II transcription subunit 12
E        comp134902_c1_seq2|mediator; <a href="/dbget-bin/www_bget?ko:K15164">K15164</a>  MED13; mediator of RNA polymerase II transcription subunit 13
E        comp134902_c1_seq3|mediator; <a href="/dbget-bin/www_bget?ko:K15164">K15164</a>  MED13; mediator of RNA polymerase II transcription subunit 13
E        comp142992_c1_seq6|mediator; <a href="/dbget-bin/www_bget?ko:K15164">K15164</a>  MED13; mediator of RNA polymerase II transcription subunit 13
E        comp142992_c1_seq13|mediator; <a href="/dbget-bin/www_bget?ko:K15164">K15164</a>  MED13; mediator of RNA polymerase II transcription subunit 13
E        comp142992_c1_seq17|mediator; <a href="/dbget-bin/www_bget?ko:K15164">K15164</a>  MED13; mediator of RNA polymerase II transcription subunit 13
E        comp142992_c1_seq20|mediator; <a href="/dbget-bin/www_bget?ko:K15164">K15164</a>  MED13; mediator of RNA polymerase II transcription subunit 13
E        comp142992_c1_seq22|mediator; <a href="/dbget-bin/www_bget?ko:K15164">K15164</a>  MED13; mediator of RNA polymerase II transcription subunit 13
E        comp142992_c1_seq27|mediator; <a href="/dbget-bin/www_bget?ko:K15164">K15164</a>  MED13; mediator of RNA polymerase II transcription subunit 13
E        comp142992_c1_seq29|mediator; <a href="/dbget-bin/www_bget?ko:K15164">K15164</a>  MED13; mediator of RNA polymerase II transcription subunit 13
E        comp142992_c1_seq30|mediator; <a href="/dbget-bin/www_bget?ko:K15164">K15164</a>  MED13; mediator of RNA polymerase II transcription subunit 13
E        comp142992_c1_seq42|mediator; <a href="/dbget-bin/www_bget?ko:K15164">K15164</a>  MED13; mediator of RNA polymerase II transcription subunit 13
E        comp142992_c1_seq50|mediator; <a href="/dbget-bin/www_bget?ko:K15164">K15164</a>  MED13; mediator of RNA polymerase II transcription subunit 13
E        comp142992_c1_seq53|mediator; <a href="/dbget-bin/www_bget?ko:K15164">K15164</a>  MED13; mediator of RNA polymerase II transcription subunit 13
E        comp142992_c1_seq61; <a href="/dbget-bin/www_bget?ko:K15164">K15164</a>  MED13; mediator of RNA polymerase II transcription subunit 13
E        comp142992_c1_seq68|mediator; <a href="/dbget-bin/www_bget?ko:K15164">K15164</a>  MED13; mediator of RNA polymerase II transcription subunit 13
E        comp142992_c1_seq72|mediator; <a href="/dbget-bin/www_bget?ko:K15164">K15164</a>  MED13; mediator of RNA polymerase II transcription subunit 13
E        comp142992_c1_seq78|mediator; <a href="/dbget-bin/www_bget?ko:K15164">K15164</a>  MED13; mediator of RNA polymerase II transcription subunit 13
E        comp142992_c1_seq83|mediator; <a href="/dbget-bin/www_bget?ko:K15164">K15164</a>  MED13; mediator of RNA polymerase II transcription subunit 13
D      Other mediators
E        comp140658_c2_seq17|mediator; <a href="/dbget-bin/www_bget?ko:K15166">K15166</a>  MED23; mediator of RNA polymerase II transcription subunit 23
E        comp140658_c2_seq27|mediator; <a href="/dbget-bin/www_bget?ko:K15166">K15166</a>  MED23; mediator of RNA polymerase II transcription subunit 23
E        comp142658_c1_seq4|mediator; <a href="/dbget-bin/www_bget?ko:K15167">K15167</a>  MED24; mediator of RNA polymerase II transcription subunit 24
E        comp142658_c1_seq11|mediator; <a href="/dbget-bin/www_bget?ko:K15167">K15167</a>  MED24; mediator of RNA polymerase II transcription subunit 24
E        comp141286_c2_seq4|mediator; <a href="/dbget-bin/www_bget?ko:K15168">K15168</a>  MED25; mediator of RNA polymerase II transcription subunit 25
E        comp141286_c2_seq7|mediator; <a href="/dbget-bin/www_bget?ko:K15168">K15168</a>  MED25; mediator of RNA polymerase II transcription subunit 25
E        comp132047_c0_seq1|mediator; <a href="/dbget-bin/www_bget?ko:K15169">K15169</a>  MED26; mediator of RNA polymerase II transcription subunit 26
E        comp132047_c0_seq2|mediator; <a href="/dbget-bin/www_bget?ko:K15169">K15169</a>  MED26; mediator of RNA polymerase II transcription subunit 26
E        comp143381_c0_seq1|mediator; <a href="/dbget-bin/www_bget?ko:K15170">K15170</a>  MED27; mediator of RNA polymerase II transcription subunit 27
C    Coactivators
D      SAGA/TFTC/STAGA complex
E        comp134498_c0_seq4|histone; <a href="/dbget-bin/www_bget?ko:K06062">K06062</a>  PCAF, KAT2, GCN5; histone acetyltransferase [EC:2.3.1.48]
E        comp141504_c0_seq23|histone; <a href="/dbget-bin/www_bget?ko:K06062">K06062</a>  PCAF, KAT2, GCN5; histone acetyltransferase [EC:2.3.1.48]
E        comp138796_c0_seq6; <a href="/dbget-bin/www_bget?ko:K08874">K08874</a>  TRRAP; transformation/transcription domain-associated protein
E        comp138796_c0_seq16; <a href="/dbget-bin/www_bget?ko:K08874">K08874</a>  TRRAP; transformation/transcription domain-associated protein
E        comp134378_c0_seq2|transcription; <a href="/dbget-bin/www_bget?ko:K11313">K11313</a>  SUPT3H, SPT3; transcription initiation protein SPT3
E        comp134378_c0_seq3|transcription; <a href="/dbget-bin/www_bget?ko:K11313">K11313</a>  SUPT3H, SPT3; transcription initiation protein SPT3
E        comp134177_c1_seq5|transcriptional; <a href="/dbget-bin/www_bget?ko:K11314">K11314</a>  TADA2A, ADA2; transcriptional adapter 2-alpha
E        comp134177_c1_seq8|transcriptional; <a href="/dbget-bin/www_bget?ko:K11314">K11314</a>  TADA2A, ADA2; transcriptional adapter 2-alpha
E        comp107894_c0_seq1|transcriptional; <a href="/dbget-bin/www_bget?ko:K15127">K15127</a>  TADA2B; transcriptional adapter 2-beta
E        comp130596_c0_seq4|transcriptional; <a href="/dbget-bin/www_bget?ko:K11315">K11315</a>  TADA3, ADA3, NGG1; transcriptional adapter 3
E        comp140066_c8_seq2|transcriptional; <a href="/dbget-bin/www_bget?ko:K11317">K11317</a>  TADA1, STAF42; transcriptional adapter 1
E        comp137049_c0_seq6|transcription; <a href="/dbget-bin/www_bget?ko:K03128">K03128</a>  TAF2; transcription initiation factor TFIID subunit 2
E        comp137049_c0_seq7|transcription; <a href="/dbget-bin/www_bget?ko:K03128">K03128</a>  TAF2; transcription initiation factor TFIID subunit 2
E        comp137049_c0_seq9|transcription; <a href="/dbget-bin/www_bget?ko:K03128">K03128</a>  TAF2; transcription initiation factor TFIID subunit 2
E        comp137049_c0_seq11|transcription; <a href="/dbget-bin/www_bget?ko:K03128">K03128</a>  TAF2; transcription initiation factor TFIID subunit 2
E        comp137049_c0_seq15|transcription; <a href="/dbget-bin/www_bget?ko:K03128">K03128</a>  TAF2; transcription initiation factor TFIID subunit 2
E        comp137049_c0_seq18|transcription; <a href="/dbget-bin/www_bget?ko:K03128">K03128</a>  TAF2; transcription initiation factor TFIID subunit 2
E        comp137049_c0_seq38|transcription; <a href="/dbget-bin/www_bget?ko:K03128">K03128</a>  TAF2; transcription initiation factor TFIID subunit 2
E        comp137049_c0_seq39|transcription; <a href="/dbget-bin/www_bget?ko:K03128">K03128</a>  TAF2; transcription initiation factor TFIID subunit 2
E        comp131082_c0_seq3|transcription; <a href="/dbget-bin/www_bget?ko:K03129">K03129</a>  TAF4; transcription initiation factor TFIID subunit 4
E        comp136785_c0_seq1|transcription; <a href="/dbget-bin/www_bget?ko:K03129">K03129</a>  TAF4; transcription initiation factor TFIID subunit 4
E        comp139844_c2_seq52|transcription; <a href="/dbget-bin/www_bget?ko:K03129">K03129</a>  TAF4; transcription initiation factor TFIID subunit 4
E        comp60472_c0_seq1|taf5-like; <a href="/dbget-bin/www_bget?ko:K03130">K03130</a>  TAF5; transcription initiation factor TFIID subunit 5
E        comp131754_c1_seq1|taf5-like; <a href="/dbget-bin/www_bget?ko:K03130">K03130</a>  TAF5; transcription initiation factor TFIID subunit 5
E        comp142168_c0_seq2|transcription; <a href="/dbget-bin/www_bget?ko:K03130">K03130</a>  TAF5; transcription initiation factor TFIID subunit 5
E        comp142168_c0_seq3|transcription; <a href="/dbget-bin/www_bget?ko:K03130">K03130</a>  TAF5; transcription initiation factor TFIID subunit 5
E        comp142168_c0_seq20|transcription; <a href="/dbget-bin/www_bget?ko:K03130">K03130</a>  TAF5; transcription initiation factor TFIID subunit 5
E        comp142168_c0_seq23|transcription; <a href="/dbget-bin/www_bget?ko:K03130">K03130</a>  TAF5; transcription initiation factor TFIID subunit 5
E        comp131143_c0_seq2|transcription; <a href="/dbget-bin/www_bget?ko:K03131">K03131</a>  TAF6; transcription initiation factor TFIID subunit 6
E        comp140980_c3_seq1|taf6-like; <a href="/dbget-bin/www_bget?ko:K03131">K03131</a>  TAF6; transcription initiation factor TFIID subunit 6
E        comp140980_c3_seq2|taf6-like; <a href="/dbget-bin/www_bget?ko:K03131">K03131</a>  TAF6; transcription initiation factor TFIID subunit 6
E        comp140980_c3_seq3|taf6-like; <a href="/dbget-bin/www_bget?ko:K03131">K03131</a>  TAF6; transcription initiation factor TFIID subunit 6
E        comp140980_c3_seq6|taf6-like; <a href="/dbget-bin/www_bget?ko:K03131">K03131</a>  TAF6; transcription initiation factor TFIID subunit 6
E        comp140980_c3_seq11|taf6-like; <a href="/dbget-bin/www_bget?ko:K03131">K03131</a>  TAF6; transcription initiation factor TFIID subunit 6
E        comp140980_c3_seq12|taf6-like; <a href="/dbget-bin/www_bget?ko:K03131">K03131</a>  TAF6; transcription initiation factor TFIID subunit 6
E        comp140980_c3_seq18|taf6-like; <a href="/dbget-bin/www_bget?ko:K03131">K03131</a>  TAF6; transcription initiation factor TFIID subunit 6
E        comp140980_c3_seq19|taf6-like; <a href="/dbget-bin/www_bget?ko:K03131">K03131</a>  TAF6; transcription initiation factor TFIID subunit 6
E        comp140980_c3_seq20|taf6-like; <a href="/dbget-bin/www_bget?ko:K03131">K03131</a>  TAF6; transcription initiation factor TFIID subunit 6
E        comp140980_c3_seq21|taf6-like; <a href="/dbget-bin/www_bget?ko:K03131">K03131</a>  TAF6; transcription initiation factor TFIID subunit 6
E        comp140980_c3_seq23|taf6-like; <a href="/dbget-bin/www_bget?ko:K03131">K03131</a>  TAF6; transcription initiation factor TFIID subunit 6
E        comp140980_c3_seq25|taf6-like; <a href="/dbget-bin/www_bget?ko:K03131">K03131</a>  TAF6; transcription initiation factor TFIID subunit 6
E        comp140980_c3_seq26|taf6-like; <a href="/dbget-bin/www_bget?ko:K03131">K03131</a>  TAF6; transcription initiation factor TFIID subunit 6
E        comp140980_c3_seq27|taf6-like; <a href="/dbget-bin/www_bget?ko:K03131">K03131</a>  TAF6; transcription initiation factor TFIID subunit 6
E        comp140980_c3_seq29|taf6-like; <a href="/dbget-bin/www_bget?ko:K03131">K03131</a>  TAF6; transcription initiation factor TFIID subunit 6
E        comp140980_c3_seq33|taf6-like; <a href="/dbget-bin/www_bget?ko:K03131">K03131</a>  TAF6; transcription initiation factor TFIID subunit 6
E        comp140980_c3_seq34|taf6-like; <a href="/dbget-bin/www_bget?ko:K03131">K03131</a>  TAF6; transcription initiation factor TFIID subunit 6
E        comp140980_c3_seq35|taf6-like; <a href="/dbget-bin/www_bget?ko:K03131">K03131</a>  TAF6; transcription initiation factor TFIID subunit 6
E        comp144035_c1_seq12|transcription; <a href="/dbget-bin/www_bget?ko:K03132">K03132</a>  TAF7; transcription initiation factor TFIID subunit 7
E        comp144035_c1_seq13|transcription; <a href="/dbget-bin/www_bget?ko:K03132">K03132</a>  TAF7; transcription initiation factor TFIID subunit 7
E        comp144035_c1_seq18|transcription; <a href="/dbget-bin/www_bget?ko:K03132">K03132</a>  TAF7; transcription initiation factor TFIID subunit 7
E        comp144035_c1_seq38|transcription; <a href="/dbget-bin/www_bget?ko:K03132">K03132</a>  TAF7; transcription initiation factor TFIID subunit 7
E        comp144035_c1_seq53|transcription; <a href="/dbget-bin/www_bget?ko:K03132">K03132</a>  TAF7; transcription initiation factor TFIID subunit 7
E        comp144035_c1_seq64|transcription; <a href="/dbget-bin/www_bget?ko:K03132">K03132</a>  TAF7; transcription initiation factor TFIID subunit 7
E        comp144035_c1_seq65|transcription; <a href="/dbget-bin/www_bget?ko:K03132">K03132</a>  TAF7; transcription initiation factor TFIID subunit 7
E        comp144035_c1_seq74|transcription; <a href="/dbget-bin/www_bget?ko:K03132">K03132</a>  TAF7; transcription initiation factor TFIID subunit 7
E        comp133250_c0_seq5|transcription; <a href="/dbget-bin/www_bget?ko:K14535">K14535</a>  TAF9, FAP7; transcription initiation factor TFIID subunit 9 / adenylate kinase [EC:2.7.4.3]
E        comp133250_c0_seq7|transcription; <a href="/dbget-bin/www_bget?ko:K14535">K14535</a>  TAF9, FAP7; transcription initiation factor TFIID subunit 9 / adenylate kinase [EC:2.7.4.3]
E        comp143976_c0_seq1|adenylate; <a href="/dbget-bin/www_bget?ko:K14535">K14535</a>  TAF9, FAP7; transcription initiation factor TFIID subunit 9 / adenylate kinase [EC:2.7.4.3]
E        comp143976_c0_seq3|adenylate; <a href="/dbget-bin/www_bget?ko:K14535">K14535</a>  TAF9, FAP7; transcription initiation factor TFIID subunit 9 / adenylate kinase [EC:2.7.4.3]
E        comp143976_c0_seq7|adenylate; <a href="/dbget-bin/www_bget?ko:K14535">K14535</a>  TAF9, FAP7; transcription initiation factor TFIID subunit 9 / adenylate kinase [EC:2.7.4.3]
E        comp143976_c0_seq14|adenylate; <a href="/dbget-bin/www_bget?ko:K14535">K14535</a>  TAF9, FAP7; transcription initiation factor TFIID subunit 9 / adenylate kinase [EC:2.7.4.3]
E        comp143976_c0_seq16|adenylate; <a href="/dbget-bin/www_bget?ko:K14535">K14535</a>  TAF9, FAP7; transcription initiation factor TFIID subunit 9 / adenylate kinase [EC:2.7.4.3]
E        comp143976_c0_seq24|adenylate; <a href="/dbget-bin/www_bget?ko:K14535">K14535</a>  TAF9, FAP7; transcription initiation factor TFIID subunit 9 / adenylate kinase [EC:2.7.4.3]
E        comp143976_c0_seq27|adenylate; <a href="/dbget-bin/www_bget?ko:K14535">K14535</a>  TAF9, FAP7; transcription initiation factor TFIID subunit 9 / adenylate kinase [EC:2.7.4.3]
E        comp143976_c0_seq28|adenylate; <a href="/dbget-bin/www_bget?ko:K14535">K14535</a>  TAF9, FAP7; transcription initiation factor TFIID subunit 9 / adenylate kinase [EC:2.7.4.3]
E        comp143976_c0_seq31|adenylate; <a href="/dbget-bin/www_bget?ko:K14535">K14535</a>  TAF9, FAP7; transcription initiation factor TFIID subunit 9 / adenylate kinase [EC:2.7.4.3]
E        comp143976_c0_seq33|adenylate; <a href="/dbget-bin/www_bget?ko:K14535">K14535</a>  TAF9, FAP7; transcription initiation factor TFIID subunit 9 / adenylate kinase [EC:2.7.4.3]
E        comp143976_c0_seq35|adenylate; <a href="/dbget-bin/www_bget?ko:K14535">K14535</a>  TAF9, FAP7; transcription initiation factor TFIID subunit 9 / adenylate kinase [EC:2.7.4.3]
E        comp143976_c0_seq36|adenylate; <a href="/dbget-bin/www_bget?ko:K14535">K14535</a>  TAF9, FAP7; transcription initiation factor TFIID subunit 9 / adenylate kinase [EC:2.7.4.3]
E        comp143976_c0_seq38|adenylate; <a href="/dbget-bin/www_bget?ko:K14535">K14535</a>  TAF9, FAP7; transcription initiation factor TFIID subunit 9 / adenylate kinase [EC:2.7.4.3]
E        comp143976_c0_seq40|adenylate; <a href="/dbget-bin/www_bget?ko:K14535">K14535</a>  TAF9, FAP7; transcription initiation factor TFIID subunit 9 / adenylate kinase [EC:2.7.4.3]
E        comp143976_c0_seq42|adenylate; <a href="/dbget-bin/www_bget?ko:K14535">K14535</a>  TAF9, FAP7; transcription initiation factor TFIID subunit 9 / adenylate kinase [EC:2.7.4.3]
E        comp143976_c0_seq45|adenylate; <a href="/dbget-bin/www_bget?ko:K14535">K14535</a>  TAF9, FAP7; transcription initiation factor TFIID subunit 9 / adenylate kinase [EC:2.7.4.3]
E        comp133667_c0_seq2|transcription; <a href="/dbget-bin/www_bget?ko:K03134">K03134</a>  TAF10; transcription initiation factor TFIID subunit 10
E        comp133667_c0_seq3|transcription; <a href="/dbget-bin/www_bget?ko:K03134">K03134</a>  TAF10; transcription initiation factor TFIID subunit 10
E        comp112061_c0_seq3|transcription; <a href="/dbget-bin/www_bget?ko:K03126">K03126</a>  TAF12; transcription initiation factor TFIID subunit 12
E        comp140580_c0_seq10|ataxin-7-like; <a href="/dbget-bin/www_bget?ko:K11363">K11363</a>  SGF11; SAGA-associated factor 11
E        comp141746_c1_seq25|ataxin-7-like; <a href="/dbget-bin/www_bget?ko:K11363">K11363</a>  SGF11; SAGA-associated factor 11
E        comp137479_c0_seq1|saga-associated; <a href="/dbget-bin/www_bget?ko:K11364">K11364</a>  SGF29; SAGA-associated factor 29
E        comp137479_c0_seq4|saga-associated; <a href="/dbget-bin/www_bget?ko:K11364">K11364</a>  SGF29; SAGA-associated factor 29
E        comp137479_c0_seq7|saga-associated; <a href="/dbget-bin/www_bget?ko:K11364">K11364</a>  SGF29; SAGA-associated factor 29
E        comp137479_c0_seq8|saga-associated; <a href="/dbget-bin/www_bget?ko:K11364">K11364</a>  SGF29; SAGA-associated factor 29
E        comp137479_c0_seq9|saga-associated; <a href="/dbget-bin/www_bget?ko:K11364">K11364</a>  SGF29; SAGA-associated factor 29
E        comp137479_c0_seq10|saga-associated; <a href="/dbget-bin/www_bget?ko:K11364">K11364</a>  SGF29; SAGA-associated factor 29
E        comp137479_c0_seq17|saga-associated; <a href="/dbget-bin/www_bget?ko:K11364">K11364</a>  SGF29; SAGA-associated factor 29
E        comp137479_c0_seq28|saga-associated; <a href="/dbget-bin/www_bget?ko:K11364">K11364</a>  SGF29; SAGA-associated factor 29
E        comp137479_c0_seq36|saga-associated; <a href="/dbget-bin/www_bget?ko:K11364">K11364</a>  SGF29; SAGA-associated factor 29
E        comp136004_c0_seq1|staga; <a href="/dbget-bin/www_bget?ko:K11316">K11316</a>  SUPT7L; STAGA complex 65 subunit gamma
E        comp140235_c2_seq4|ataxin; <a href="/dbget-bin/www_bget?ko:K11318">K11318</a>  ATXN7, SCA7; ataxin-7
E        comp140235_c2_seq10|ataxin-7-like; <a href="/dbget-bin/www_bget?ko:K11318">K11318</a>  ATXN7, SCA7; ataxin-7
E        comp140235_c2_seq11|ataxin-7-like; <a href="/dbget-bin/www_bget?ko:K11318">K11318</a>  ATXN7, SCA7; ataxin-7
E        comp140235_c2_seq13|ataxin-7-like; <a href="/dbget-bin/www_bget?ko:K11318">K11318</a>  ATXN7, SCA7; ataxin-7
E        comp140235_c2_seq19|ataxin-7-like; <a href="/dbget-bin/www_bget?ko:K11318">K11318</a>  ATXN7, SCA7; ataxin-7
E        comp140235_c2_seq28|ataxin-7-like; <a href="/dbget-bin/www_bget?ko:K11318">K11318</a>  ATXN7, SCA7; ataxin-7
E        comp140235_c2_seq32|ataxin-7-like; <a href="/dbget-bin/www_bget?ko:K11318">K11318</a>  ATXN7, SCA7; ataxin-7
E        comp140235_c2_seq39|ataxin-7-like; <a href="/dbget-bin/www_bget?ko:K11318">K11318</a>  ATXN7, SCA7; ataxin-7
E        comp140235_c2_seq40|ataxin-7-like; <a href="/dbget-bin/www_bget?ko:K11318">K11318</a>  ATXN7, SCA7; ataxin-7
E        comp142086_c2_seq1|tho; <a href="/dbget-bin/www_bget?ko:K11318">K11318</a>  ATXN7, SCA7; ataxin-7
E        comp142086_c2_seq6|ataxin-7; <a href="/dbget-bin/www_bget?ko:K11318">K11318</a>  ATXN7, SCA7; ataxin-7
E        comp142086_c2_seq7|ataxin-7; <a href="/dbget-bin/www_bget?ko:K11318">K11318</a>  ATXN7, SCA7; ataxin-7
E        comp143927_c2_seq9|ataxin-7-like; <a href="/dbget-bin/www_bget?ko:K11318">K11318</a>  ATXN7, SCA7; ataxin-7
E        comp139497_c1_seq2|chromodomain-helicase-dna-binding; <a href="/dbget-bin/www_bget?ko:K11367">K11367</a>  CHD1; chromodomain-helicase-DNA-binding protein 1 [EC:3.6.4.12]
E        comp139497_c1_seq3|chromodomain-helicase-dna-binding; <a href="/dbget-bin/www_bget?ko:K11367">K11367</a>  CHD1; chromodomain-helicase-DNA-binding protein 1 [EC:3.6.4.12]
E        comp139497_c1_seq7|chromodomain-helicase-dna-binding; <a href="/dbget-bin/www_bget?ko:K11367">K11367</a>  CHD1; chromodomain-helicase-DNA-binding protein 1 [EC:3.6.4.12]
E        comp139497_c1_seq17|chromodomain-helicase-dna-binding; <a href="/dbget-bin/www_bget?ko:K11367">K11367</a>  CHD1; chromodomain-helicase-DNA-binding protein 1 [EC:3.6.4.12]
E        comp139497_c1_seq33|chromodomain-helicase-dna-binding; <a href="/dbget-bin/www_bget?ko:K11367">K11367</a>  CHD1; chromodomain-helicase-DNA-binding protein 1 [EC:3.6.4.12]
E        comp139497_c1_seq34|chromodomain-helicase-dna-binding; <a href="/dbget-bin/www_bget?ko:K11367">K11367</a>  CHD1; chromodomain-helicase-DNA-binding protein 1 [EC:3.6.4.12]
E        comp139497_c1_seq36|chromodomain-helicase-dna-binding; <a href="/dbget-bin/www_bget?ko:K11367">K11367</a>  CHD1; chromodomain-helicase-DNA-binding protein 1 [EC:3.6.4.12]
E        comp139497_c1_seq48|chromodomain-helicase-dna-binding; <a href="/dbget-bin/www_bget?ko:K11367">K11367</a>  CHD1; chromodomain-helicase-DNA-binding protein 1 [EC:3.6.4.12]
E        comp139497_c1_seq55|chromodomain-helicase-dna-binding; <a href="/dbget-bin/www_bget?ko:K11367">K11367</a>  CHD1; chromodomain-helicase-DNA-binding protein 1 [EC:3.6.4.12]
E        comp143801_c0_seq6|chromodomain-helicase-dna-binding; <a href="/dbget-bin/www_bget?ko:K11367">K11367</a>  CHD1; chromodomain-helicase-DNA-binding protein 1 [EC:3.6.4.12]
E        comp143801_c0_seq67|chromodomain-helicase-dna-binding; <a href="/dbget-bin/www_bget?ko:K11367">K11367</a>  CHD1; chromodomain-helicase-DNA-binding protein 1 [EC:3.6.4.12]
E        comp143801_c0_seq120|chromodomain-helicase-dna-binding; <a href="/dbget-bin/www_bget?ko:K11367">K11367</a>  CHD1; chromodomain-helicase-DNA-binding protein 1 [EC:3.6.4.12]
E        comp143801_c0_seq149|chromodomain-helicase-dna-binding; <a href="/dbget-bin/www_bget?ko:K11367">K11367</a>  CHD1; chromodomain-helicase-DNA-binding protein 1 [EC:3.6.4.12]
E        comp125908_c0_seq2|enhancer; <a href="/dbget-bin/www_bget?ko:K11368">K11368</a>  ENY2, DC6, SUS1; enhancer of yellow 2 transcription factor
E        comp125908_c0_seq8|enhancer; <a href="/dbget-bin/www_bget?ko:K11368">K11368</a>  ENY2, DC6, SUS1; enhancer of yellow 2 transcription factor
E        comp140341_c1_seq1|ubiquitin; <a href="/dbget-bin/www_bget?ko:K11366">K11366</a>  USP22_27_51, UBP8; ubiquitin carboxyl-terminal hydrolase 22/27/51 [EC:3.1.2.15]
E        comp140341_c1_seq4|ubiquitin; <a href="/dbget-bin/www_bget?ko:K11366">K11366</a>  USP22_27_51, UBP8; ubiquitin carboxyl-terminal hydrolase 22/27/51 [EC:3.1.2.15]
E        comp140341_c1_seq7|ubiquitin; <a href="/dbget-bin/www_bget?ko:K11366">K11366</a>  USP22_27_51, UBP8; ubiquitin carboxyl-terminal hydrolase 22/27/51 [EC:3.1.2.15]
E        comp140341_c1_seq9|ubiquitin; <a href="/dbget-bin/www_bget?ko:K11366">K11366</a>  USP22_27_51, UBP8; ubiquitin carboxyl-terminal hydrolase 22/27/51 [EC:3.1.2.15]
E        comp140341_c1_seq11|ubiquitin; <a href="/dbget-bin/www_bget?ko:K11366">K11366</a>  USP22_27_51, UBP8; ubiquitin carboxyl-terminal hydrolase 22/27/51 [EC:3.1.2.15]
E        comp140341_c1_seq15|ubiquitin; <a href="/dbget-bin/www_bget?ko:K11366">K11366</a>  USP22_27_51, UBP8; ubiquitin carboxyl-terminal hydrolase 22/27/51 [EC:3.1.2.15]
E        comp140341_c1_seq20|ubiquitin; <a href="/dbget-bin/www_bget?ko:K11366">K11366</a>  USP22_27_51, UBP8; ubiquitin carboxyl-terminal hydrolase 22/27/51 [EC:3.1.2.15]
E        comp140341_c1_seq23|ubiquitin; <a href="/dbget-bin/www_bget?ko:K11366">K11366</a>  USP22_27_51, UBP8; ubiquitin carboxyl-terminal hydrolase 22/27/51 [EC:3.1.2.15]
E        comp142445_c0_seq11|splicing; <a href="/dbget-bin/www_bget?ko:K12830">K12830</a>  SF3B3, SAP130, RSE1; splicing factor 3B subunit 3
E        comp142445_c0_seq18|splicing; <a href="/dbget-bin/www_bget?ko:K12830">K12830</a>  SF3B3, SAP130, RSE1; splicing factor 3B subunit 3
D      BAF/PBAF complex
E        comp143801_c0_seq19|probable; <a href="/dbget-bin/www_bget?ko:K11647">K11647</a>  SMARCA2_4; SWI/SNF-related matrix-associated actin-dependent regulator of chromatin subfamily A member 2/4 [EC:3.6.4.-]
E        comp143801_c0_seq93|probable; <a href="/dbget-bin/www_bget?ko:K11647">K11647</a>  SMARCA2_4; SWI/SNF-related matrix-associated actin-dependent regulator of chromatin subfamily A member 2/4 [EC:3.6.4.-]
E        comp143801_c0_seq129|probable; <a href="/dbget-bin/www_bget?ko:K11647">K11647</a>  SMARCA2_4; SWI/SNF-related matrix-associated actin-dependent regulator of chromatin subfamily A member 2/4 [EC:3.6.4.-]
E        comp143801_c0_seq141|probable; <a href="/dbget-bin/www_bget?ko:K11647">K11647</a>  SMARCA2_4; SWI/SNF-related matrix-associated actin-dependent regulator of chromatin subfamily A member 2/4 [EC:3.6.4.-]
E        comp143801_c0_seq158|probable; <a href="/dbget-bin/www_bget?ko:K11647">K11647</a>  SMARCA2_4; SWI/SNF-related matrix-associated actin-dependent regulator of chromatin subfamily A member 2/4 [EC:3.6.4.-]
E        comp133949_c0_seq9|swi; <a href="/dbget-bin/www_bget?ko:K11648">K11648</a>  SMARCB1, SNF5, INI1; SWI/SNF-related matrix-associated actin-dependent regulator of chromatin subfamily B member 1
E        comp140704_c0_seq2|swi; <a href="/dbget-bin/www_bget?ko:K11649">K11649</a>  SMARCC; SWI/SNF related-matrix-associated actin-dependent regulator of chromatin subfamily C
E        comp140704_c0_seq4|swi; <a href="/dbget-bin/www_bget?ko:K11649">K11649</a>  SMARCC; SWI/SNF related-matrix-associated actin-dependent regulator of chromatin subfamily C
E        comp140704_c0_seq12|swi; <a href="/dbget-bin/www_bget?ko:K11649">K11649</a>  SMARCC; SWI/SNF related-matrix-associated actin-dependent regulator of chromatin subfamily C
E        comp140704_c0_seq16|swi; <a href="/dbget-bin/www_bget?ko:K11649">K11649</a>  SMARCC; SWI/SNF related-matrix-associated actin-dependent regulator of chromatin subfamily C
E        comp140704_c0_seq19|swi; <a href="/dbget-bin/www_bget?ko:K11649">K11649</a>  SMARCC; SWI/SNF related-matrix-associated actin-dependent regulator of chromatin subfamily C
E        comp143075_c0_seq1|swi; <a href="/dbget-bin/www_bget?ko:K11649">K11649</a>  SMARCC; SWI/SNF related-matrix-associated actin-dependent regulator of chromatin subfamily C
E        comp143075_c0_seq2|swi; <a href="/dbget-bin/www_bget?ko:K11649">K11649</a>  SMARCC; SWI/SNF related-matrix-associated actin-dependent regulator of chromatin subfamily C
E        comp143075_c0_seq15|swi; <a href="/dbget-bin/www_bget?ko:K11649">K11649</a>  SMARCC; SWI/SNF related-matrix-associated actin-dependent regulator of chromatin subfamily C
E        comp143075_c0_seq16|swi; <a href="/dbget-bin/www_bget?ko:K11649">K11649</a>  SMARCC; SWI/SNF related-matrix-associated actin-dependent regulator of chromatin subfamily C
E        comp140345_c0_seq5|swi; <a href="/dbget-bin/www_bget?ko:K11650">K11650</a>  SMARCD; SWI/SNF-related matrix-associated actin-dependent regulator of chromatin subfamily D
E        comp140345_c0_seq32|swi; <a href="/dbget-bin/www_bget?ko:K11650">K11650</a>  SMARCD; SWI/SNF-related matrix-associated actin-dependent regulator of chromatin subfamily D
E        comp144175_c4_seq2|swi; <a href="/dbget-bin/www_bget?ko:K11650">K11650</a>  SMARCD; SWI/SNF-related matrix-associated actin-dependent regulator of chromatin subfamily D
E        comp144026_c0_seq5|swi; <a href="/dbget-bin/www_bget?ko:K11651">K11651</a>  SMARCE1; SWI/SNF-related matrix-associated actin-dependent regulator of chromatin subfamily E, member 1
E        comp144026_c0_seq8|swi; <a href="/dbget-bin/www_bget?ko:K11651">K11651</a>  SMARCE1; SWI/SNF-related matrix-associated actin-dependent regulator of chromatin subfamily E, member 1
E        comp144026_c0_seq14|swi; <a href="/dbget-bin/www_bget?ko:K11651">K11651</a>  SMARCE1; SWI/SNF-related matrix-associated actin-dependent regulator of chromatin subfamily E, member 1
E        comp144026_c0_seq20|swi; <a href="/dbget-bin/www_bget?ko:K11651">K11651</a>  SMARCE1; SWI/SNF-related matrix-associated actin-dependent regulator of chromatin subfamily E, member 1
E        comp144026_c0_seq30|swi; <a href="/dbget-bin/www_bget?ko:K11651">K11651</a>  SMARCE1; SWI/SNF-related matrix-associated actin-dependent regulator of chromatin subfamily E, member 1
E        comp144026_c0_seq31|swi; <a href="/dbget-bin/www_bget?ko:K11651">K11651</a>  SMARCE1; SWI/SNF-related matrix-associated actin-dependent regulator of chromatin subfamily E, member 1
E        comp144026_c0_seq32|swi; <a href="/dbget-bin/www_bget?ko:K11651">K11651</a>  SMARCE1; SWI/SNF-related matrix-associated actin-dependent regulator of chromatin subfamily E, member 1
E        comp144026_c0_seq34|swi; <a href="/dbget-bin/www_bget?ko:K11651">K11651</a>  SMARCE1; SWI/SNF-related matrix-associated actin-dependent regulator of chromatin subfamily E, member 1
E        comp144026_c0_seq40|swi; <a href="/dbget-bin/www_bget?ko:K11651">K11651</a>  SMARCE1; SWI/SNF-related matrix-associated actin-dependent regulator of chromatin subfamily E, member 1
E        comp144026_c0_seq44|swi; <a href="/dbget-bin/www_bget?ko:K11651">K11651</a>  SMARCE1; SWI/SNF-related matrix-associated actin-dependent regulator of chromatin subfamily E, member 1
E        comp144026_c0_seq49|swi; <a href="/dbget-bin/www_bget?ko:K11651">K11651</a>  SMARCE1; SWI/SNF-related matrix-associated actin-dependent regulator of chromatin subfamily E, member 1
E        comp144026_c0_seq52|swi; <a href="/dbget-bin/www_bget?ko:K11651">K11651</a>  SMARCE1; SWI/SNF-related matrix-associated actin-dependent regulator of chromatin subfamily E, member 1
E        comp139098_c1_seq4|actin; <a href="/dbget-bin/www_bget?ko:K05692">K05692</a>  ACTB_G1; actin beta/gamma 1
E        comp141119_c0_seq2|actin; <a href="/dbget-bin/www_bget?ko:K05692">K05692</a>  ACTB_G1; actin beta/gamma 1
E        comp139601_c4_seq2|actin-like; <a href="/dbget-bin/www_bget?ko:K11340">K11340</a>  ACTL6A, INO80K; actin-like protein 6A
E        comp139601_c4_seq6|actin-like; <a href="/dbget-bin/www_bget?ko:K11340">K11340</a>  ACTL6A, INO80K; actin-like protein 6A
E        comp112591_c0_seq1|at-rich; <a href="/dbget-bin/www_bget?ko:K11653">K11653</a>  ARID1; AT-rich interactive domain-containing protein 1
E        comp143933_c5_seq14|at-rich; <a href="/dbget-bin/www_bget?ko:K11653">K11653</a>  ARID1; AT-rich interactive domain-containing protein 1
E        comp141918_c4_seq1|at-rich; <a href="/dbget-bin/www_bget?ko:K11765">K11765</a>  ARID2; AT-rich interactive domain-containing protein 2
E        comp141918_c4_seq21|at-rich; <a href="/dbget-bin/www_bget?ko:K11765">K11765</a>  ARID2; AT-rich interactive domain-containing protein 2
E        comp138775_c6_seq15|protein; <a href="/dbget-bin/www_bget?ko:K11757">K11757</a>  PBRM1, PB1; protein polybromo-1
E        comp138775_c6_seq19|protein; <a href="/dbget-bin/www_bget?ko:K11757">K11757</a>  PBRM1, PB1; protein polybromo-1
E        comp138775_c6_seq26|pb1; <a href="/dbget-bin/www_bget?ko:K11757">K11757</a>  PBRM1, PB1; protein polybromo-1
E        comp138775_c6_seq27|pb1; <a href="/dbget-bin/www_bget?ko:K11757">K11757</a>  PBRM1, PB1; protein polybromo-1
E        comp138775_c6_seq31|protein; <a href="/dbget-bin/www_bget?ko:K11757">K11757</a>  PBRM1, PB1; protein polybromo-1
E        comp138775_c6_seq34|protein; <a href="/dbget-bin/www_bget?ko:K11757">K11757</a>  PBRM1, PB1; protein polybromo-1
E        comp143211_c0_seq3|protein; <a href="/dbget-bin/www_bget?ko:K11757">K11757</a>  PBRM1, PB1; protein polybromo-1
E        comp143211_c0_seq4|protein; <a href="/dbget-bin/www_bget?ko:K11757">K11757</a>  PBRM1, PB1; protein polybromo-1
E        comp143211_c0_seq5|protein; <a href="/dbget-bin/www_bget?ko:K11757">K11757</a>  PBRM1, PB1; protein polybromo-1
E        comp143211_c0_seq9|protein; <a href="/dbget-bin/www_bget?ko:K11757">K11757</a>  PBRM1, PB1; protein polybromo-1
E        comp143211_c0_seq10|protein; <a href="/dbget-bin/www_bget?ko:K11757">K11757</a>  PBRM1, PB1; protein polybromo-1
E        comp143211_c0_seq12|protein; <a href="/dbget-bin/www_bget?ko:K11757">K11757</a>  PBRM1, PB1; protein polybromo-1
E        comp143211_c0_seq14|protein; <a href="/dbget-bin/www_bget?ko:K11757">K11757</a>  PBRM1, PB1; protein polybromo-1
E        comp143211_c0_seq16|protein; <a href="/dbget-bin/www_bget?ko:K11757">K11757</a>  PBRM1, PB1; protein polybromo-1
E        comp143211_c0_seq20|protein; <a href="/dbget-bin/www_bget?ko:K11757">K11757</a>  PBRM1, PB1; protein polybromo-1
E        comp143211_c0_seq23|protein; <a href="/dbget-bin/www_bget?ko:K11757">K11757</a>  PBRM1, PB1; protein polybromo-1
E        comp143211_c0_seq25|protein; <a href="/dbget-bin/www_bget?ko:K11757">K11757</a>  PBRM1, PB1; protein polybromo-1
E        comp143211_c0_seq30|protein; <a href="/dbget-bin/www_bget?ko:K11757">K11757</a>  PBRM1, PB1; protein polybromo-1
E        comp143211_c0_seq33|protein; <a href="/dbget-bin/www_bget?ko:K11757">K11757</a>  PBRM1, PB1; protein polybromo-1
E        comp143211_c0_seq34|protein; <a href="/dbget-bin/www_bget?ko:K11757">K11757</a>  PBRM1, PB1; protein polybromo-1
E        comp143211_c0_seq35|protein; <a href="/dbget-bin/www_bget?ko:K11757">K11757</a>  PBRM1, PB1; protein polybromo-1
E        comp143211_c0_seq36|protein; <a href="/dbget-bin/www_bget?ko:K11757">K11757</a>  PBRM1, PB1; protein polybromo-1
E        comp143211_c0_seq37|protein; <a href="/dbget-bin/www_bget?ko:K11757">K11757</a>  PBRM1, PB1; protein polybromo-1
E        comp143211_c0_seq39|protein; <a href="/dbget-bin/www_bget?ko:K11757">K11757</a>  PBRM1, PB1; protein polybromo-1
E        comp143211_c0_seq40|protein; <a href="/dbget-bin/www_bget?ko:K11757">K11757</a>  PBRM1, PB1; protein polybromo-1
E        comp143211_c0_seq42|protein; <a href="/dbget-bin/www_bget?ko:K11757">K11757</a>  PBRM1, PB1; protein polybromo-1
E        comp143211_c0_seq45|protein; <a href="/dbget-bin/www_bget?ko:K11757">K11757</a>  PBRM1, PB1; protein polybromo-1
E        comp143211_c0_seq49|protein; <a href="/dbget-bin/www_bget?ko:K11757">K11757</a>  PBRM1, PB1; protein polybromo-1
E        comp143211_c0_seq53|protein; <a href="/dbget-bin/www_bget?ko:K11757">K11757</a>  PBRM1, PB1; protein polybromo-1
E        comp143211_c0_seq55|protein; <a href="/dbget-bin/www_bget?ko:K11757">K11757</a>  PBRM1, PB1; protein polybromo-1
E        comp143211_c0_seq57|protein; <a href="/dbget-bin/www_bget?ko:K11757">K11757</a>  PBRM1, PB1; protein polybromo-1
E        comp143247_c1_seq11|protein; <a href="/dbget-bin/www_bget?ko:K11757">K11757</a>  PBRM1, PB1; protein polybromo-1
E        comp143247_c1_seq57|protein; <a href="/dbget-bin/www_bget?ko:K11757">K11757</a>  PBRM1, PB1; protein polybromo-1
E        comp143247_c1_seq71|protein; <a href="/dbget-bin/www_bget?ko:K11757">K11757</a>  PBRM1, PB1; protein polybromo-1
D      SWI/SNF complex
E        comp133949_c0_seq9|swi; <a href="/dbget-bin/www_bget?ko:K11648">K11648</a>  SMARCB1, SNF5, INI1; SWI/SNF-related matrix-associated actin-dependent regulator of chromatin subfamily B member 1
D      RSC complex
C    Other transcription-related factors
D      Transcription elongation factors
E        comp135714_c0_seq2|transcription; <a href="/dbget-bin/www_bget?ko:K03145">K03145</a>  TFIIS; transcription elongation factor S-II
E        comp135714_c0_seq7|transcription; <a href="/dbget-bin/www_bget?ko:K03145">K03145</a>  TFIIS; transcription elongation factor S-II
E        comp135714_c0_seq15|transcription; <a href="/dbget-bin/www_bget?ko:K03145">K03145</a>  TFIIS; transcription elongation factor S-II
E        comp141449_c3_seq1|transcription; <a href="/dbget-bin/www_bget?ko:K03145">K03145</a>  TFIIS; transcription elongation factor S-II
E        comp141449_c3_seq3|transcription; <a href="/dbget-bin/www_bget?ko:K03145">K03145</a>  TFIIS; transcription elongation factor S-II
E        comp141449_c3_seq37|transcription; <a href="/dbget-bin/www_bget?ko:K03145">K03145</a>  TFIIS; transcription elongation factor S-II
E        comp141449_c3_seq50|transcription; <a href="/dbget-bin/www_bget?ko:K03145">K03145</a>  TFIIS; transcription elongation factor S-II
E        comp141449_c3_seq66|transcription; <a href="/dbget-bin/www_bget?ko:K03145">K03145</a>  TFIIS; transcription elongation factor S-II
E        comp140457_c2_seq22|transcription; <a href="/dbget-bin/www_bget?ko:K15171">K15171</a>  SUPT4H1, SPT4; transcription elongation factor SPT4
E        comp142696_c1_seq3|transcription; <a href="/dbget-bin/www_bget?ko:K15172">K15172</a>  SUPT5H, SPT5; transcription elongation factor SPT5
E        comp142696_c1_seq10|transcription; <a href="/dbget-bin/www_bget?ko:K15172">K15172</a>  SUPT5H, SPT5; transcription elongation factor SPT5
E        comp142696_c1_seq19|transcription; <a href="/dbget-bin/www_bget?ko:K15172">K15172</a>  SUPT5H, SPT5; transcription elongation factor SPT5
E        comp142696_c1_seq31|transcription; <a href="/dbget-bin/www_bget?ko:K15172">K15172</a>  SUPT5H, SPT5; transcription elongation factor SPT5
E        comp142696_c1_seq33|transcription; <a href="/dbget-bin/www_bget?ko:K15172">K15172</a>  SUPT5H, SPT5; transcription elongation factor SPT5
E        comp142696_c1_seq35|transcription; <a href="/dbget-bin/www_bget?ko:K15172">K15172</a>  SUPT5H, SPT5; transcription elongation factor SPT5
E        comp142696_c1_seq38|transcription; <a href="/dbget-bin/www_bget?ko:K15172">K15172</a>  SUPT5H, SPT5; transcription elongation factor SPT5
E        comp142696_c1_seq44|transcription; <a href="/dbget-bin/www_bget?ko:K15172">K15172</a>  SUPT5H, SPT5; transcription elongation factor SPT5
E        comp142696_c1_seq46|transcription; <a href="/dbget-bin/www_bget?ko:K15172">K15172</a>  SUPT5H, SPT5; transcription elongation factor SPT5
E        comp142696_c1_seq49|transcription; <a href="/dbget-bin/www_bget?ko:K15172">K15172</a>  SUPT5H, SPT5; transcription elongation factor SPT5
E        comp142696_c1_seq50|transcription; <a href="/dbget-bin/www_bget?ko:K15172">K15172</a>  SUPT5H, SPT5; transcription elongation factor SPT5
E        comp142696_c1_seq51|transcription; <a href="/dbget-bin/www_bget?ko:K15172">K15172</a>  SUPT5H, SPT5; transcription elongation factor SPT5
E        comp142696_c1_seq56|transcription; <a href="/dbget-bin/www_bget?ko:K15172">K15172</a>  SUPT5H, SPT5; transcription elongation factor SPT5
E        comp142696_c1_seq64|transcription; <a href="/dbget-bin/www_bget?ko:K15172">K15172</a>  SUPT5H, SPT5; transcription elongation factor SPT5
E        comp142696_c1_seq71|transcription; <a href="/dbget-bin/www_bget?ko:K15172">K15172</a>  SUPT5H, SPT5; transcription elongation factor SPT5
E        comp142696_c1_seq74|transcription; <a href="/dbget-bin/www_bget?ko:K15172">K15172</a>  SUPT5H, SPT5; transcription elongation factor SPT5
E        comp142696_c1_seq77|transcription; <a href="/dbget-bin/www_bget?ko:K15172">K15172</a>  SUPT5H, SPT5; transcription elongation factor SPT5
E        comp142696_c1_seq94|transcription; <a href="/dbget-bin/www_bget?ko:K15172">K15172</a>  SUPT5H, SPT5; transcription elongation factor SPT5
E        comp142696_c1_seq101|transcription; <a href="/dbget-bin/www_bget?ko:K15172">K15172</a>  SUPT5H, SPT5; transcription elongation factor SPT5
E        comp142696_c1_seq108|transcription; <a href="/dbget-bin/www_bget?ko:K15172">K15172</a>  SUPT5H, SPT5; transcription elongation factor SPT5
E        comp142696_c1_seq109|transcription; <a href="/dbget-bin/www_bget?ko:K15172">K15172</a>  SUPT5H, SPT5; transcription elongation factor SPT5
E        comp142696_c1_seq114|transcription; <a href="/dbget-bin/www_bget?ko:K15172">K15172</a>  SUPT5H, SPT5; transcription elongation factor SPT5
E        comp142696_c1_seq115|transcription; <a href="/dbget-bin/www_bget?ko:K15172">K15172</a>  SUPT5H, SPT5; transcription elongation factor SPT5
E        comp142696_c1_seq120|transcription; <a href="/dbget-bin/www_bget?ko:K15172">K15172</a>  SUPT5H, SPT5; transcription elongation factor SPT5
E        comp142696_c1_seq121|transcription; <a href="/dbget-bin/www_bget?ko:K15172">K15172</a>  SUPT5H, SPT5; transcription elongation factor SPT5
E        comp142696_c1_seq122|transcription; <a href="/dbget-bin/www_bget?ko:K15172">K15172</a>  SUPT5H, SPT5; transcription elongation factor SPT5
E        comp143316_c0_seq1|transcription; <a href="/dbget-bin/www_bget?ko:K11292">K11292</a>  SUPT6H, SPT6; transcription elongation factor SPT6
E        comp143316_c0_seq7|transcription; <a href="/dbget-bin/www_bget?ko:K11292">K11292</a>  SUPT6H, SPT6; transcription elongation factor SPT6
E        comp143316_c0_seq15|transcription; <a href="/dbget-bin/www_bget?ko:K11292">K11292</a>  SUPT6H, SPT6; transcription elongation factor SPT6
E        comp143316_c0_seq19|transcription; <a href="/dbget-bin/www_bget?ko:K11292">K11292</a>  SUPT6H, SPT6; transcription elongation factor SPT6
E        comp143316_c0_seq21|transcription; <a href="/dbget-bin/www_bget?ko:K11292">K11292</a>  SUPT6H, SPT6; transcription elongation factor SPT6
E        comp143316_c0_seq23|transcription; <a href="/dbget-bin/www_bget?ko:K11292">K11292</a>  SUPT6H, SPT6; transcription elongation factor SPT6
E        comp143316_c0_seq24|transcription; <a href="/dbget-bin/www_bget?ko:K11292">K11292</a>  SUPT6H, SPT6; transcription elongation factor SPT6
E        comp143316_c0_seq32|transcription; <a href="/dbget-bin/www_bget?ko:K11292">K11292</a>  SUPT6H, SPT6; transcription elongation factor SPT6
E        comp143316_c0_seq34|transcription; <a href="/dbget-bin/www_bget?ko:K11292">K11292</a>  SUPT6H, SPT6; transcription elongation factor SPT6
E        comp143316_c0_seq37|transcription; <a href="/dbget-bin/www_bget?ko:K11292">K11292</a>  SUPT6H, SPT6; transcription elongation factor SPT6
E        comp143316_c0_seq38|transcription; <a href="/dbget-bin/www_bget?ko:K11292">K11292</a>  SUPT6H, SPT6; transcription elongation factor SPT6
E        comp143316_c0_seq39|transcription; <a href="/dbget-bin/www_bget?ko:K11292">K11292</a>  SUPT6H, SPT6; transcription elongation factor SPT6
D      Transcription termination factor
E        comp141065_c0_seq10|transcription; <a href="/dbget-bin/www_bget?ko:K15173">K15173</a>  TTF2; transcription termination factor 2 [EC:3.6.4.-]
E        comp141065_c0_seq34|transcription; <a href="/dbget-bin/www_bget?ko:K15173">K15173</a>  TTF2; transcription termination factor 2 [EC:3.6.4.-]
E        comp141065_c0_seq37|transcription; <a href="/dbget-bin/www_bget?ko:K15173">K15173</a>  TTF2; transcription termination factor 2 [EC:3.6.4.-]
E        comp141065_c0_seq39|transcription; <a href="/dbget-bin/www_bget?ko:K15173">K15173</a>  TTF2; transcription termination factor 2 [EC:3.6.4.-]
E        comp141065_c0_seq41|transcription; <a href="/dbget-bin/www_bget?ko:K15173">K15173</a>  TTF2; transcription termination factor 2 [EC:3.6.4.-]
E        comp139033_c3_seq4|pre-mrna; <a href="/dbget-bin/www_bget?ko:K14400">K14400</a>  PCF11; pre-mRNA cleavage complex 2 protein Pcf11
E        comp139033_c3_seq18|pre-mrna; <a href="/dbget-bin/www_bget?ko:K14400">K14400</a>  PCF11; pre-mRNA cleavage complex 2 protein Pcf11
E        comp139033_c3_seq21|pre-mrna; <a href="/dbget-bin/www_bget?ko:K14400">K14400</a>  PCF11; pre-mRNA cleavage complex 2 protein Pcf11
E        comp139033_c3_seq32|pre-mrna; <a href="/dbget-bin/www_bget?ko:K14400">K14400</a>  PCF11; pre-mRNA cleavage complex 2 protein Pcf11
E        comp139033_c3_seq33|pre-mrna; <a href="/dbget-bin/www_bget?ko:K14400">K14400</a>  PCF11; pre-mRNA cleavage complex 2 protein Pcf11
E        comp139033_c3_seq34|pre-mrna; <a href="/dbget-bin/www_bget?ko:K14400">K14400</a>  PCF11; pre-mRNA cleavage complex 2 protein Pcf11
E        comp139033_c3_seq46|pre-mrna; <a href="/dbget-bin/www_bget?ko:K14400">K14400</a>  PCF11; pre-mRNA cleavage complex 2 protein Pcf11
E        comp139033_c3_seq55|pre-mrna; <a href="/dbget-bin/www_bget?ko:K14400">K14400</a>  PCF11; pre-mRNA cleavage complex 2 protein Pcf11
E        comp139033_c3_seq60|pre-mrna; <a href="/dbget-bin/www_bget?ko:K14400">K14400</a>  PCF11; pre-mRNA cleavage complex 2 protein Pcf11
E        comp139033_c3_seq64|pre-mrna; <a href="/dbget-bin/www_bget?ko:K14400">K14400</a>  PCF11; pre-mRNA cleavage complex 2 protein Pcf11
E        comp139033_c3_seq72|pre-mrna; <a href="/dbget-bin/www_bget?ko:K14400">K14400</a>  PCF11; pre-mRNA cleavage complex 2 protein Pcf11
E        comp142562_c0_seq2|cleavage; <a href="/dbget-bin/www_bget?ko:K14401">K14401</a>  CPSF1, CFT1; cleavage and polyadenylation specificity factor subunit 1
E        comp142562_c0_seq7|cleavage; <a href="/dbget-bin/www_bget?ko:K14401">K14401</a>  CPSF1, CFT1; cleavage and polyadenylation specificity factor subunit 1
E        comp142562_c0_seq12|cleavage; <a href="/dbget-bin/www_bget?ko:K14401">K14401</a>  CPSF1, CFT1; cleavage and polyadenylation specificity factor subunit 1
E        comp142562_c0_seq13|cleavage; <a href="/dbget-bin/www_bget?ko:K14401">K14401</a>  CPSF1, CFT1; cleavage and polyadenylation specificity factor subunit 1
E        comp140599_c0_seq1|cleavage; <a href="/dbget-bin/www_bget?ko:K14403">K14403</a>  CPSF3, YSH1; cleavage and polyadenylation specificity factor subunit 3 [EC:3.1.27.-]
E        comp140599_c0_seq2|cleavage; <a href="/dbget-bin/www_bget?ko:K14403">K14403</a>  CPSF3, YSH1; cleavage and polyadenylation specificity factor subunit 3 [EC:3.1.27.-]
E        comp140599_c0_seq3|cleavage; <a href="/dbget-bin/www_bget?ko:K14403">K14403</a>  CPSF3, YSH1; cleavage and polyadenylation specificity factor subunit 3 [EC:3.1.27.-]
E        comp140599_c0_seq4|cleavage; <a href="/dbget-bin/www_bget?ko:K14403">K14403</a>  CPSF3, YSH1; cleavage and polyadenylation specificity factor subunit 3 [EC:3.1.27.-]
E        comp140599_c0_seq5|cleavage; <a href="/dbget-bin/www_bget?ko:K14403">K14403</a>  CPSF3, YSH1; cleavage and polyadenylation specificity factor subunit 3 [EC:3.1.27.-]
E        comp140599_c0_seq8|cleavage; <a href="/dbget-bin/www_bget?ko:K14403">K14403</a>  CPSF3, YSH1; cleavage and polyadenylation specificity factor subunit 3 [EC:3.1.27.-]
E        comp140599_c0_seq9|cleavage; <a href="/dbget-bin/www_bget?ko:K14403">K14403</a>  CPSF3, YSH1; cleavage and polyadenylation specificity factor subunit 3 [EC:3.1.27.-]
E        comp140599_c0_seq10|cleavage; <a href="/dbget-bin/www_bget?ko:K14403">K14403</a>  CPSF3, YSH1; cleavage and polyadenylation specificity factor subunit 3 [EC:3.1.27.-]
E        comp140599_c0_seq11|cleavage; <a href="/dbget-bin/www_bget?ko:K14403">K14403</a>  CPSF3, YSH1; cleavage and polyadenylation specificity factor subunit 3 [EC:3.1.27.-]
E        comp140599_c0_seq14|cleavage; <a href="/dbget-bin/www_bget?ko:K14403">K14403</a>  CPSF3, YSH1; cleavage and polyadenylation specificity factor subunit 3 [EC:3.1.27.-]
E        comp140599_c0_seq15|cleavage; <a href="/dbget-bin/www_bget?ko:K14403">K14403</a>  CPSF3, YSH1; cleavage and polyadenylation specificity factor subunit 3 [EC:3.1.27.-]
E        comp140599_c0_seq16|cleavage; <a href="/dbget-bin/www_bget?ko:K14403">K14403</a>  CPSF3, YSH1; cleavage and polyadenylation specificity factor subunit 3 [EC:3.1.27.-]
E        comp140599_c0_seq17|cleavage; <a href="/dbget-bin/www_bget?ko:K14403">K14403</a>  CPSF3, YSH1; cleavage and polyadenylation specificity factor subunit 3 [EC:3.1.27.-]
E        comp140599_c0_seq18|cleavage; <a href="/dbget-bin/www_bget?ko:K14403">K14403</a>  CPSF3, YSH1; cleavage and polyadenylation specificity factor subunit 3 [EC:3.1.27.-]
E        comp140599_c0_seq19|cleavage; <a href="/dbget-bin/www_bget?ko:K14403">K14403</a>  CPSF3, YSH1; cleavage and polyadenylation specificity factor subunit 3 [EC:3.1.27.-]
E        comp140599_c0_seq20|cleavage; <a href="/dbget-bin/www_bget?ko:K14403">K14403</a>  CPSF3, YSH1; cleavage and polyadenylation specificity factor subunit 3 [EC:3.1.27.-]
E        comp140599_c0_seq22|cleavage; <a href="/dbget-bin/www_bget?ko:K14403">K14403</a>  CPSF3, YSH1; cleavage and polyadenylation specificity factor subunit 3 [EC:3.1.27.-]
E        comp140599_c0_seq23|cleavage; <a href="/dbget-bin/www_bget?ko:K14403">K14403</a>  CPSF3, YSH1; cleavage and polyadenylation specificity factor subunit 3 [EC:3.1.27.-]
E        comp140599_c0_seq24|cleavage; <a href="/dbget-bin/www_bget?ko:K14403">K14403</a>  CPSF3, YSH1; cleavage and polyadenylation specificity factor subunit 3 [EC:3.1.27.-]
E        comp140599_c0_seq25|cleavage; <a href="/dbget-bin/www_bget?ko:K14403">K14403</a>  CPSF3, YSH1; cleavage and polyadenylation specificity factor subunit 3 [EC:3.1.27.-]
E        comp140599_c0_seq27|cleavage; <a href="/dbget-bin/www_bget?ko:K14403">K14403</a>  CPSF3, YSH1; cleavage and polyadenylation specificity factor subunit 3 [EC:3.1.27.-]
E        comp140599_c0_seq28|cleavage; <a href="/dbget-bin/www_bget?ko:K14403">K14403</a>  CPSF3, YSH1; cleavage and polyadenylation specificity factor subunit 3 [EC:3.1.27.-]
E        comp140599_c0_seq31|cleavage; <a href="/dbget-bin/www_bget?ko:K14403">K14403</a>  CPSF3, YSH1; cleavage and polyadenylation specificity factor subunit 3 [EC:3.1.27.-]
E        comp140599_c0_seq32|cleavage; <a href="/dbget-bin/www_bget?ko:K14403">K14403</a>  CPSF3, YSH1; cleavage and polyadenylation specificity factor subunit 3 [EC:3.1.27.-]
E        comp136201_c0_seq5|cleavage; <a href="/dbget-bin/www_bget?ko:K14404">K14404</a>  CPSF4, YTH1; cleavage and polyadenylation specificity factor subunit 4
E        comp140533_c6_seq5|serine; <a href="/dbget-bin/www_bget?ko:K06269">K06269</a>  PPP1C; protein phosphatase 1, catalytic subunit [EC:3.1.3.16]
E        comp140533_c6_seq16|serine; <a href="/dbget-bin/www_bget?ko:K06269">K06269</a>  PPP1C; protein phosphatase 1, catalytic subunit [EC:3.1.3.16]
E        comp145281_c0_seq3|protein; <a href="/dbget-bin/www_bget?ko:K06269">K06269</a>  PPP1C; protein phosphatase 1, catalytic subunit [EC:3.1.3.16]
E        comp145281_c0_seq5|serine; <a href="/dbget-bin/www_bget?ko:K06269">K06269</a>  PPP1C; protein phosphatase 1, catalytic subunit [EC:3.1.3.16]
E        comp145281_c0_seq6|protein; <a href="/dbget-bin/www_bget?ko:K06269">K06269</a>  PPP1C; protein phosphatase 1, catalytic subunit [EC:3.1.3.16]
E        comp145281_c0_seq7|serine; <a href="/dbget-bin/www_bget?ko:K06269">K06269</a>  PPP1C; protein phosphatase 1, catalytic subunit [EC:3.1.3.16]
E        comp145281_c0_seq10|protein; <a href="/dbget-bin/www_bget?ko:K06269">K06269</a>  PPP1C; protein phosphatase 1, catalytic subunit [EC:3.1.3.16]
E        comp145281_c0_seq12|protein; <a href="/dbget-bin/www_bget?ko:K06269">K06269</a>  PPP1C; protein phosphatase 1, catalytic subunit [EC:3.1.3.16]
E        comp145281_c0_seq15|protein; <a href="/dbget-bin/www_bget?ko:K06269">K06269</a>  PPP1C; protein phosphatase 1, catalytic subunit [EC:3.1.3.16]
E        comp145281_c0_seq16|protein; <a href="/dbget-bin/www_bget?ko:K06269">K06269</a>  PPP1C; protein phosphatase 1, catalytic subunit [EC:3.1.3.16]
E        comp145281_c0_seq17|serine; <a href="/dbget-bin/www_bget?ko:K06269">K06269</a>  PPP1C; protein phosphatase 1, catalytic subunit [EC:3.1.3.16]
E        comp145281_c0_seq20|serine; <a href="/dbget-bin/www_bget?ko:K06269">K06269</a>  PPP1C; protein phosphatase 1, catalytic subunit [EC:3.1.3.16]
E        comp145281_c0_seq21|serine; <a href="/dbget-bin/www_bget?ko:K06269">K06269</a>  PPP1C; protein phosphatase 1, catalytic subunit [EC:3.1.3.16]
E        comp145281_c0_seq27|protein; <a href="/dbget-bin/www_bget?ko:K06269">K06269</a>  PPP1C; protein phosphatase 1, catalytic subunit [EC:3.1.3.16]
E        comp145281_c0_seq28|protein; <a href="/dbget-bin/www_bget?ko:K06269">K06269</a>  PPP1C; protein phosphatase 1, catalytic subunit [EC:3.1.3.16]
E        comp145281_c0_seq30|protein; <a href="/dbget-bin/www_bget?ko:K06269">K06269</a>  PPP1C; protein phosphatase 1, catalytic subunit [EC:3.1.3.16]
E        comp145281_c0_seq31|protein; <a href="/dbget-bin/www_bget?ko:K06269">K06269</a>  PPP1C; protein phosphatase 1, catalytic subunit [EC:3.1.3.16]
E        comp145281_c0_seq32|protein; <a href="/dbget-bin/www_bget?ko:K06269">K06269</a>  PPP1C; protein phosphatase 1, catalytic subunit [EC:3.1.3.16]
E        comp145281_c0_seq33|protein; <a href="/dbget-bin/www_bget?ko:K06269">K06269</a>  PPP1C; protein phosphatase 1, catalytic subunit [EC:3.1.3.16]
E        comp145281_c0_seq36|protein; <a href="/dbget-bin/www_bget?ko:K06269">K06269</a>  PPP1C; protein phosphatase 1, catalytic subunit [EC:3.1.3.16]
E        comp145281_c0_seq37|protein; <a href="/dbget-bin/www_bget?ko:K06269">K06269</a>  PPP1C; protein phosphatase 1, catalytic subunit [EC:3.1.3.16]
E        comp145281_c0_seq40|protein; <a href="/dbget-bin/www_bget?ko:K06269">K06269</a>  PPP1C; protein phosphatase 1, catalytic subunit [EC:3.1.3.16]
E        comp145281_c0_seq41|protein; <a href="/dbget-bin/www_bget?ko:K06269">K06269</a>  PPP1C; protein phosphatase 1, catalytic subunit [EC:3.1.3.16]
E        comp141812_c0_seq3|symplekin; <a href="/dbget-bin/www_bget?ko:K06100">K06100</a>  SYMPK; symplekin
E        comp141812_c0_seq15|symplekin; <a href="/dbget-bin/www_bget?ko:K06100">K06100</a>  SYMPK; symplekin
E        comp141812_c0_seq20|symplekin; <a href="/dbget-bin/www_bget?ko:K06100">K06100</a>  SYMPK; symplekin
E        comp141812_c0_seq24|symplekin; <a href="/dbget-bin/www_bget?ko:K06100">K06100</a>  SYMPK; symplekin
E        comp143784_c1_seq12|rna; <a href="/dbget-bin/www_bget?ko:K15544">K15544</a>  SSU72; RNA polymerase II subunit A C-terminal domain phosphatase SSU72 [EC:3.1.3.16]
E        comp143305_c0_seq3|5; <a href="/dbget-bin/www_bget?ko:K12619">K12619</a>  XRN2, RAT1; 5'-3' exoribonuclease 2 [EC:3.1.13.-]
E        comp143305_c0_seq5|5; <a href="/dbget-bin/www_bget?ko:K12619">K12619</a>  XRN2, RAT1; 5'-3' exoribonuclease 2 [EC:3.1.13.-]
E        comp143305_c0_seq7|5; <a href="/dbget-bin/www_bget?ko:K12619">K12619</a>  XRN2, RAT1; 5'-3' exoribonuclease 2 [EC:3.1.13.-]
E        comp143305_c0_seq10|5; <a href="/dbget-bin/www_bget?ko:K12619">K12619</a>  XRN2, RAT1; 5'-3' exoribonuclease 2 [EC:3.1.13.-]
E        comp143305_c0_seq14|5; <a href="/dbget-bin/www_bget?ko:K12619">K12619</a>  XRN2, RAT1; 5'-3' exoribonuclease 2 [EC:3.1.13.-]
E        comp143305_c0_seq15|5; <a href="/dbget-bin/www_bget?ko:K12619">K12619</a>  XRN2, RAT1; 5'-3' exoribonuclease 2 [EC:3.1.13.-]
E        comp143305_c0_seq17|5; <a href="/dbget-bin/www_bget?ko:K12619">K12619</a>  XRN2, RAT1; 5'-3' exoribonuclease 2 [EC:3.1.13.-]
E        comp143305_c0_seq20|5; <a href="/dbget-bin/www_bget?ko:K12619">K12619</a>  XRN2, RAT1; 5'-3' exoribonuclease 2 [EC:3.1.13.-]
E        comp143305_c0_seq21|5; <a href="/dbget-bin/www_bget?ko:K12619">K12619</a>  XRN2, RAT1; 5'-3' exoribonuclease 2 [EC:3.1.13.-]
E        comp143305_c0_seq30|5; <a href="/dbget-bin/www_bget?ko:K12619">K12619</a>  XRN2, RAT1; 5'-3' exoribonuclease 2 [EC:3.1.13.-]
E        comp135944_c0_seq1|protein; <a href="/dbget-bin/www_bget?ko:K14845">K14845</a>  RAI1, DOM3Z; RAT1-interacting protein
E        comp135944_c0_seq2|protein; <a href="/dbget-bin/www_bget?ko:K14845">K14845</a>  RAI1, DOM3Z; RAT1-interacting protein
E        comp135944_c0_seq3|protein; <a href="/dbget-bin/www_bget?ko:K14845">K14845</a>  RAI1, DOM3Z; RAT1-interacting protein
E        comp135944_c0_seq4|protein; <a href="/dbget-bin/www_bget?ko:K14845">K14845</a>  RAI1, DOM3Z; RAT1-interacting protein
E        comp135944_c0_seq5|protein; <a href="/dbget-bin/www_bget?ko:K14845">K14845</a>  RAI1, DOM3Z; RAT1-interacting protein
E        comp135944_c0_seq6|protein; <a href="/dbget-bin/www_bget?ko:K14845">K14845</a>  RAI1, DOM3Z; RAT1-interacting protein
E        comp135944_c0_seq7|protein; <a href="/dbget-bin/www_bget?ko:K14845">K14845</a>  RAI1, DOM3Z; RAT1-interacting protein
E        comp135944_c0_seq8|protein; <a href="/dbget-bin/www_bget?ko:K14845">K14845</a>  RAI1, DOM3Z; RAT1-interacting protein
E        comp140433_c1_seq3|regulation; <a href="/dbget-bin/www_bget?ko:K15559">K15559</a>  RTT103; regulator of Ty1 transposition protein 103
E        comp140433_c1_seq11|regulation; <a href="/dbget-bin/www_bget?ko:K15559">K15559</a>  RTT103; regulator of Ty1 transposition protein 103
E        comp140433_c1_seq29|regulation; <a href="/dbget-bin/www_bget?ko:K15559">K15559</a>  RTT103; regulator of Ty1 transposition protein 103
E        comp140433_c1_seq40|regulation; <a href="/dbget-bin/www_bget?ko:K15559">K15559</a>  RTT103; regulator of Ty1 transposition protein 103
E        comp141508_c0_seq3|splicing; <a href="/dbget-bin/www_bget?ko:K13219">K13219</a>  SFPQ, PSF; splicing factor, proline- and glutamine-rich
E        comp141508_c0_seq4|splicing; <a href="/dbget-bin/www_bget?ko:K13219">K13219</a>  SFPQ, PSF; splicing factor, proline- and glutamine-rich
E        comp135543_c0_seq2|protein; <a href="/dbget-bin/www_bget?ko:K13191">K13191</a>  RBM16, SCAF8; RNA-binding protein 16
E        comp135468_c0_seq2|splicing; <a href="/dbget-bin/www_bget?ko:K13167">K13167</a>  SFRS15, SCAF4; splicing factor, arginine/serine-rich 15
E        comp135468_c0_seq5|splicing; <a href="/dbget-bin/www_bget?ko:K13167">K13167</a>  SFRS15, SCAF4; splicing factor, arginine/serine-rich 15
E        comp135468_c0_seq8|splicing; <a href="/dbget-bin/www_bget?ko:K13167">K13167</a>  SFRS15, SCAF4; splicing factor, arginine/serine-rich 15
E        comp135468_c0_seq10|splicing; <a href="/dbget-bin/www_bget?ko:K13167">K13167</a>  SFRS15, SCAF4; splicing factor, arginine/serine-rich 15
E        comp142405_c2_seq3|probable; <a href="/dbget-bin/www_bget?ko:K10706">K10706</a>  SETX, ALS4; senataxin [EC:3.6.4.-]
E        comp142405_c2_seq12|probable; <a href="/dbget-bin/www_bget?ko:K10706">K10706</a>  SETX, ALS4; senataxin [EC:3.6.4.-]
E        comp142405_c2_seq16|probable; <a href="/dbget-bin/www_bget?ko:K10706">K10706</a>  SETX, ALS4; senataxin [EC:3.6.4.-]
E        comp142405_c2_seq18|probable; <a href="/dbget-bin/www_bget?ko:K10706">K10706</a>  SETX, ALS4; senataxin [EC:3.6.4.-]
E        comp142405_c2_seq20|probable; <a href="/dbget-bin/www_bget?ko:K10706">K10706</a>  SETX, ALS4; senataxin [EC:3.6.4.-]
E        comp142405_c2_seq25|probable; <a href="/dbget-bin/www_bget?ko:K10706">K10706</a>  SETX, ALS4; senataxin [EC:3.6.4.-]
E        comp138395_c2_seq1|peptidyl-prolyl; <a href="/dbget-bin/www_bget?ko:K09578">K09578</a>  PIN1; peptidyl-prolyl cis-trans isomerase NIMA-interacting 1 [EC:5.2.1.8]
E        comp138395_c2_seq3|peptidyl-prolyl; <a href="/dbget-bin/www_bget?ko:K09578">K09578</a>  PIN1; peptidyl-prolyl cis-trans isomerase NIMA-interacting 1 [EC:5.2.1.8]
D      PAF1 complex
E        comp142334_c0_seq2|rna; <a href="/dbget-bin/www_bget?ko:K15174">K15174</a>  PAF1; RNA polymerase II-associated factor 1
E        comp142334_c0_seq5|rna; <a href="/dbget-bin/www_bget?ko:K15174">K15174</a>  PAF1; RNA polymerase II-associated factor 1
E        comp141678_c0_seq10|parafibromin; <a href="/dbget-bin/www_bget?ko:K15175">K15175</a>  CDC73; parafibromin
E        comp143498_c0_seq7|rna; <a href="/dbget-bin/www_bget?ko:K15176">K15176</a>  CTR9; RNA polymerase-associated protein CTR9
E        comp143498_c0_seq12|rna; <a href="/dbget-bin/www_bget?ko:K15176">K15176</a>  CTR9; RNA polymerase-associated protein CTR9
E        comp143498_c0_seq17|rna; <a href="/dbget-bin/www_bget?ko:K15176">K15176</a>  CTR9; RNA polymerase-associated protein CTR9
E        comp143498_c0_seq21|rna; <a href="/dbget-bin/www_bget?ko:K15176">K15176</a>  CTR9; RNA polymerase-associated protein CTR9
E        comp143498_c0_seq25|rna; <a href="/dbget-bin/www_bget?ko:K15176">K15176</a>  CTR9; RNA polymerase-associated protein CTR9
E        comp143498_c0_seq31|rna; <a href="/dbget-bin/www_bget?ko:K15176">K15176</a>  CTR9; RNA polymerase-associated protein CTR9
E        comp143498_c0_seq32|rna; <a href="/dbget-bin/www_bget?ko:K15176">K15176</a>  CTR9; RNA polymerase-associated protein CTR9
E        comp143498_c0_seq34|rna; <a href="/dbget-bin/www_bget?ko:K15176">K15176</a>  CTR9; RNA polymerase-associated protein CTR9
E        comp134523_c0_seq6|rna; <a href="/dbget-bin/www_bget?ko:K15177">K15177</a>  LEO1; RNA polymerase-associated protein LEO1
E        comp142593_c0_seq5|rna; <a href="/dbget-bin/www_bget?ko:K15178">K15178</a>  RTF1; RNA polymerase-associated protein RTF1
E        comp142593_c0_seq6|rna; <a href="/dbget-bin/www_bget?ko:K15178">K15178</a>  RTF1; RNA polymerase-associated protein RTF1
E        comp142593_c0_seq10|rna; <a href="/dbget-bin/www_bget?ko:K15178">K15178</a>  RTF1; RNA polymerase-associated protein RTF1
E        comp142593_c0_seq17|rna; <a href="/dbget-bin/www_bget?ko:K15178">K15178</a>  RTF1; RNA polymerase-associated protein RTF1
D      NELF complex
E        comp135367_c1_seq4|negative; <a href="/dbget-bin/www_bget?ko:K15179">K15179</a>  WHSC2, NELFA; negative elongation factor A
E        comp137348_c4_seq7|negative; <a href="/dbget-bin/www_bget?ko:K15180">K15180</a>  COBRA1, NELFB; negative elongation factor B
E        comp140765_c4_seq6|negative; <a href="/dbget-bin/www_bget?ko:K15181">K15181</a>  TH1L, NELFD; negative elongation factor C/D
E        comp140765_c4_seq14|negative; <a href="/dbget-bin/www_bget?ko:K15181">K15181</a>  TH1L, NELFD; negative elongation factor C/D
E        comp140765_c4_seq17|negative; <a href="/dbget-bin/www_bget?ko:K15181">K15181</a>  TH1L, NELFD; negative elongation factor C/D
E        comp135884_c0_seq1|negative; <a href="/dbget-bin/www_bget?ko:K15182">K15182</a>  RDBP, NELFE; negative elongation factor E
E        comp141408_c0_seq18|rd; <a href="/dbget-bin/www_bget?ko:K15182">K15182</a>  RDBP, NELFE; negative elongation factor E
D      Super elongation complex (SEC)
E        comp137466_c1_seq9|rna; <a href="/dbget-bin/www_bget?ko:K15183">K15183</a>  ELL; RNA polymerase II elongation factor ELL
E        comp136055_c0_seq4|rna; <a href="/dbget-bin/www_bget?ko:K15183">K15183</a>  ELL; RNA polymerase II elongation factor ELL
E        comp136055_c0_seq6|rna; <a href="/dbget-bin/www_bget?ko:K15183">K15183</a>  ELL; RNA polymerase II elongation factor ELL
E        comp142500_c1_seq3|rna; <a href="/dbget-bin/www_bget?ko:K15183">K15183</a>  ELL; RNA polymerase II elongation factor ELL
E        comp142500_c1_seq6|rna; <a href="/dbget-bin/www_bget?ko:K15183">K15183</a>  ELL; RNA polymerase II elongation factor ELL
E        comp142500_c1_seq8|rna; <a href="/dbget-bin/www_bget?ko:K15183">K15183</a>  ELL; RNA polymerase II elongation factor ELL
E        comp142500_c1_seq10|rna; <a href="/dbget-bin/www_bget?ko:K15183">K15183</a>  ELL; RNA polymerase II elongation factor ELL
E        comp142500_c1_seq17|rna; <a href="/dbget-bin/www_bget?ko:K15183">K15183</a>  ELL; RNA polymerase II elongation factor ELL
E        comp143927_c0_seq2|af4; <a href="/dbget-bin/www_bget?ko:K15184">K15184</a>  AFF1; AF4/FMR2 family member 1
E        comp143927_c0_seq4|af4; <a href="/dbget-bin/www_bget?ko:K15184">K15184</a>  AFF1; AF4/FMR2 family member 1
E        comp143927_c0_seq5|af4; <a href="/dbget-bin/www_bget?ko:K15184">K15184</a>  AFF1; AF4/FMR2 family member 1
E        comp143927_c0_seq7|af4; <a href="/dbget-bin/www_bget?ko:K15184">K15184</a>  AFF1; AF4/FMR2 family member 1
E        comp143927_c0_seq13|af4; <a href="/dbget-bin/www_bget?ko:K15184">K15184</a>  AFF1; AF4/FMR2 family member 1
E        comp143927_c0_seq14|af4; <a href="/dbget-bin/www_bget?ko:K15184">K15184</a>  AFF1; AF4/FMR2 family member 1
E        comp143927_c0_seq27|af4; <a href="/dbget-bin/www_bget?ko:K15184">K15184</a>  AFF1; AF4/FMR2 family member 1
E        comp143927_c0_seq29|af4; <a href="/dbget-bin/www_bget?ko:K15184">K15184</a>  AFF1; AF4/FMR2 family member 1
E        comp142697_c0_seq1|af4; <a href="/dbget-bin/www_bget?ko:K15185">K15185</a>  AFF4; AF4/FMR2 family member 4
E        comp142697_c0_seq13|af4; <a href="/dbget-bin/www_bget?ko:K15185">K15185</a>  AFF4; AF4/FMR2 family member 4
E        comp142697_c0_seq15|af4; <a href="/dbget-bin/www_bget?ko:K15185">K15185</a>  AFF4; AF4/FMR2 family member 4
E        comp142697_c0_seq20|af4; <a href="/dbget-bin/www_bget?ko:K15185">K15185</a>  AFF4; AF4/FMR2 family member 4
E        comp142697_c0_seq35|af4; <a href="/dbget-bin/www_bget?ko:K15185">K15185</a>  AFF4; AF4/FMR2 family member 4
E        comp135539_c0_seq1|ell-associated; <a href="/dbget-bin/www_bget?ko:K15186">K15186</a>  EAF; ELL-associated factor
E        comp136634_c5_seq3|ell-associated; <a href="/dbget-bin/www_bget?ko:K15186">K15186</a>  EAF; ELL-associated factor
E        comp78415_c0_seq1|protein; <a href="/dbget-bin/www_bget?ko:K15187">K15187</a>  MLLT1_3, ENL, AF9; YEATS domain-containing protein 1/3
E        comp140706_c1_seq2|protein; <a href="/dbget-bin/www_bget?ko:K15187">K15187</a>  MLLT1_3, ENL, AF9; YEATS domain-containing protein 1/3
E        comp140706_c1_seq4|protein; <a href="/dbget-bin/www_bget?ko:K15187">K15187</a>  MLLT1_3, ENL, AF9; YEATS domain-containing protein 1/3
E        comp140706_c1_seq7|protein; <a href="/dbget-bin/www_bget?ko:K15187">K15187</a>  MLLT1_3, ENL, AF9; YEATS domain-containing protein 1/3
E        comp140706_c1_seq9|protein; <a href="/dbget-bin/www_bget?ko:K15187">K15187</a>  MLLT1_3, ENL, AF9; YEATS domain-containing protein 1/3
E        comp141683_c0_seq1|protein; <a href="/dbget-bin/www_bget?ko:K15187">K15187</a>  MLLT1_3, ENL, AF9; YEATS domain-containing protein 1/3
E        comp143715_c0_seq1|protein; <a href="/dbget-bin/www_bget?ko:K15187">K15187</a>  MLLT1_3, ENL, AF9; YEATS domain-containing protein 1/3
E        comp143715_c0_seq9|protein; <a href="/dbget-bin/www_bget?ko:K15187">K15187</a>  MLLT1_3, ENL, AF9; YEATS domain-containing protein 1/3
E        comp143715_c0_seq14|protein; <a href="/dbget-bin/www_bget?ko:K15187">K15187</a>  MLLT1_3, ENL, AF9; YEATS domain-containing protein 1/3
E        comp143715_c0_seq21|protein; <a href="/dbget-bin/www_bget?ko:K15187">K15187</a>  MLLT1_3, ENL, AF9; YEATS domain-containing protein 1/3
E        comp143715_c0_seq25|protein; <a href="/dbget-bin/www_bget?ko:K15187">K15187</a>  MLLT1_3, ENL, AF9; YEATS domain-containing protein 1/3
E        comp143715_c0_seq26|protein; <a href="/dbget-bin/www_bget?ko:K15187">K15187</a>  MLLT1_3, ENL, AF9; YEATS domain-containing protein 1/3
E        comp143715_c0_seq31|protein; <a href="/dbget-bin/www_bget?ko:K15187">K15187</a>  MLLT1_3, ENL, AF9; YEATS domain-containing protein 1/3
E        comp143715_c0_seq33|protein; <a href="/dbget-bin/www_bget?ko:K15187">K15187</a>  MLLT1_3, ENL, AF9; YEATS domain-containing protein 1/3
E        comp138479_c2_seq1|b; <a href="/dbget-bin/www_bget?ko:K15188">K15188</a>  CCNT; cyclin T
E        comp140541_c0_seq5|cyclin; <a href="/dbget-bin/www_bget?ko:K15188">K15188</a>  CCNT; cyclin T
E        comp140541_c0_seq9|cyclin; <a href="/dbget-bin/www_bget?ko:K15188">K15188</a>  CCNT; cyclin T
E        comp143116_c4_seq1|cyclin-t2; <a href="/dbget-bin/www_bget?ko:K15188">K15188</a>  CCNT; cyclin T
E        comp143116_c4_seq7|cyclin-t2; <a href="/dbget-bin/www_bget?ko:K15188">K15188</a>  CCNT; cyclin T
E        comp142173_c1_seq1|si:dkey-; <a href="/dbget-bin/www_bget?ko:K15188">K15188</a>  CCNT; cyclin T
E        comp139546_c0_seq12|cyclin-dependent; <a href="/dbget-bin/www_bget?ko:K02211">K02211</a>  CDK9; cyclin-dependent kinase 9 [EC:2.7.11.22 2.7.11.23]
D      Brd4/P-TEFb complex
E        comp129666_c0_seq1|bromodomain-containing; <a href="/dbget-bin/www_bget?ko:K11722">K11722</a>  BRD4; bromodomain-containing protein 4
E        comp129666_c0_seq2|bromodomain-containing; <a href="/dbget-bin/www_bget?ko:K11722">K11722</a>  BRD4; bromodomain-containing protein 4
E        comp129666_c0_seq3|bromodomain-containing; <a href="/dbget-bin/www_bget?ko:K11722">K11722</a>  BRD4; bromodomain-containing protein 4
E        comp129666_c0_seq4|bromodomain-containing; <a href="/dbget-bin/www_bget?ko:K11722">K11722</a>  BRD4; bromodomain-containing protein 4
E        comp129666_c0_seq5|bromodomain-containing; <a href="/dbget-bin/www_bget?ko:K11722">K11722</a>  BRD4; bromodomain-containing protein 4
E        comp129666_c0_seq6|bromodomain-containing; <a href="/dbget-bin/www_bget?ko:K11722">K11722</a>  BRD4; bromodomain-containing protein 4
E        comp143850_c4_seq5|brd4; <a href="/dbget-bin/www_bget?ko:K11722">K11722</a>  BRD4; bromodomain-containing protein 4
E        comp143850_c4_seq10|brd4; <a href="/dbget-bin/www_bget?ko:K11722">K11722</a>  BRD4; bromodomain-containing protein 4
E        comp138479_c2_seq1|b; <a href="/dbget-bin/www_bget?ko:K15188">K15188</a>  CCNT; cyclin T
E        comp140541_c0_seq5|cyclin; <a href="/dbget-bin/www_bget?ko:K15188">K15188</a>  CCNT; cyclin T
E        comp140541_c0_seq9|cyclin; <a href="/dbget-bin/www_bget?ko:K15188">K15188</a>  CCNT; cyclin T
E        comp143116_c4_seq1|cyclin-t2; <a href="/dbget-bin/www_bget?ko:K15188">K15188</a>  CCNT; cyclin T
E        comp143116_c4_seq7|cyclin-t2; <a href="/dbget-bin/www_bget?ko:K15188">K15188</a>  CCNT; cyclin T
E        comp142173_c1_seq1|si:dkey-; <a href="/dbget-bin/www_bget?ko:K15188">K15188</a>  CCNT; cyclin T
E        comp139546_c0_seq12|cyclin-dependent; <a href="/dbget-bin/www_bget?ko:K02211">K02211</a>  CDK9; cyclin-dependent kinase 9 [EC:2.7.11.22 2.7.11.23]
D      BUR kinase complex
D      CTDK-I complex
D      7SK RNP complex
E        comp142991_c1_seq3|hexamethylene; <a href="/dbget-bin/www_bget?ko:K15189">K15189</a>  HEXIM1_2; protein HEXIM1/2
E        comp142991_c1_seq4|protein; <a href="/dbget-bin/www_bget?ko:K15189">K15189</a>  HEXIM1_2; protein HEXIM1/2
E        comp142991_c1_seq6|protein; <a href="/dbget-bin/www_bget?ko:K15189">K15189</a>  HEXIM1_2; protein HEXIM1/2
E        comp142991_c1_seq8|protein; <a href="/dbget-bin/www_bget?ko:K15189">K15189</a>  HEXIM1_2; protein HEXIM1/2
E        comp142991_c1_seq14|hexamethylene; <a href="/dbget-bin/www_bget?ko:K15189">K15189</a>  HEXIM1_2; protein HEXIM1/2
E        comp142991_c1_seq16|hexamethylene; <a href="/dbget-bin/www_bget?ko:K15189">K15189</a>  HEXIM1_2; protein HEXIM1/2
E        comp142991_c1_seq17|protein; <a href="/dbget-bin/www_bget?ko:K15189">K15189</a>  HEXIM1_2; protein HEXIM1/2
E        comp140809_c1_seq3|7sk; <a href="/dbget-bin/www_bget?ko:K15190">K15190</a>  MEPCE, BCDIN3; 7SK snRNA methylphosphate capping enzyme [EC:2.1.1.-]
E        comp140809_c1_seq5|7sk; <a href="/dbget-bin/www_bget?ko:K15190">K15190</a>  MEPCE, BCDIN3; 7SK snRNA methylphosphate capping enzyme [EC:2.1.1.-]
E        comp143322_c3_seq1|7sk; <a href="/dbget-bin/www_bget?ko:K15190">K15190</a>  MEPCE, BCDIN3; 7SK snRNA methylphosphate capping enzyme [EC:2.1.1.-]
E        comp97398_c0_seq1|la-related; <a href="/dbget-bin/www_bget?ko:K15191">K15191</a>  LARP7; La-related protein 7
E        comp138479_c2_seq1|b; <a href="/dbget-bin/www_bget?ko:K15188">K15188</a>  CCNT; cyclin T
E        comp140541_c0_seq5|cyclin; <a href="/dbget-bin/www_bget?ko:K15188">K15188</a>  CCNT; cyclin T
E        comp140541_c0_seq9|cyclin; <a href="/dbget-bin/www_bget?ko:K15188">K15188</a>  CCNT; cyclin T
E        comp143116_c4_seq1|cyclin-t2; <a href="/dbget-bin/www_bget?ko:K15188">K15188</a>  CCNT; cyclin T
E        comp143116_c4_seq7|cyclin-t2; <a href="/dbget-bin/www_bget?ko:K15188">K15188</a>  CCNT; cyclin T
E        comp142173_c1_seq1|si:dkey-; <a href="/dbget-bin/www_bget?ko:K15188">K15188</a>  CCNT; cyclin T
E        comp139546_c0_seq12|cyclin-dependent; <a href="/dbget-bin/www_bget?ko:K02211">K02211</a>  CDK9; cyclin-dependent kinase 9 [EC:2.7.11.22 2.7.11.23]
D      Others
E        comp139880_c0_seq8|gtf2i; <a href="/dbget-bin/www_bget?ko:K03121">K03121</a>  TFII-I, GTF2I; transcription initiation factor TFII-I
E        comp139880_c0_seq27|gtf2i; <a href="/dbget-bin/www_bget?ko:K03121">K03121</a>  TFII-I, GTF2I; transcription initiation factor TFII-I
E        comp139880_c0_seq33|gtf2i; <a href="/dbget-bin/www_bget?ko:K03121">K03121</a>  TFII-I, GTF2I; transcription initiation factor TFII-I
E        comp139880_c0_seq46|gtf2i; <a href="/dbget-bin/www_bget?ko:K03121">K03121</a>  TFII-I, GTF2I; transcription initiation factor TFII-I
E        comp139880_c0_seq68|gtf2i; <a href="/dbget-bin/www_bget?ko:K03121">K03121</a>  TFII-I, GTF2I; transcription initiation factor TFII-I
E        comp139880_c0_seq72|gtf2i; <a href="/dbget-bin/www_bget?ko:K03121">K03121</a>  TFII-I, GTF2I; transcription initiation factor TFII-I
E        comp139880_c0_seq75|gtf2i; <a href="/dbget-bin/www_bget?ko:K03121">K03121</a>  TFII-I, GTF2I; transcription initiation factor TFII-I
E        comp139880_c0_seq81|gtf2i; <a href="/dbget-bin/www_bget?ko:K03121">K03121</a>  TFII-I, GTF2I; transcription initiation factor TFII-I
E        comp138862_c1_seq10|tata-binding; <a href="/dbget-bin/www_bget?ko:K15192">K15192</a>  BTAF1, MOT1; TATA-binding protein-associated factor [EC:3.6.4.-]
E        comp138862_c1_seq23|tata-binding; <a href="/dbget-bin/www_bget?ko:K15192">K15192</a>  BTAF1, MOT1; TATA-binding protein-associated factor [EC:3.6.4.-]
E        comp138862_c1_seq24|tata-binding; <a href="/dbget-bin/www_bget?ko:K15192">K15192</a>  BTAF1, MOT1; TATA-binding protein-associated factor [EC:3.6.4.-]
E        comp138862_c1_seq25|tata-binding; <a href="/dbget-bin/www_bget?ko:K15192">K15192</a>  BTAF1, MOT1; TATA-binding protein-associated factor [EC:3.6.4.-]
E        comp138862_c1_seq27|tata-binding; <a href="/dbget-bin/www_bget?ko:K15192">K15192</a>  BTAF1, MOT1; TATA-binding protein-associated factor [EC:3.6.4.-]
E        comp138862_c1_seq28|tata-binding; <a href="/dbget-bin/www_bget?ko:K15192">K15192</a>  BTAF1, MOT1; TATA-binding protein-associated factor [EC:3.6.4.-]
E        comp138862_c1_seq29|tata-binding; <a href="/dbget-bin/www_bget?ko:K15192">K15192</a>  BTAF1, MOT1; TATA-binding protein-associated factor [EC:3.6.4.-]
E        comp138862_c1_seq31|tata-binding; <a href="/dbget-bin/www_bget?ko:K15192">K15192</a>  BTAF1, MOT1; TATA-binding protein-associated factor [EC:3.6.4.-]
E        comp138862_c1_seq32|tata-binding; <a href="/dbget-bin/www_bget?ko:K15192">K15192</a>  BTAF1, MOT1; TATA-binding protein-associated factor [EC:3.6.4.-]
E        comp136937_c0_seq3|protein; <a href="/dbget-bin/www_bget?ko:K15193">K15193</a>  SPTY2D1, SPT2; protein SPT2
E        comp143613_c0_seq1; <a href="/dbget-bin/www_bget?ko:K15194">K15194</a>  AFF2; AF4/FMR2 family member 2
E        comp143613_c0_seq2|af4; <a href="/dbget-bin/www_bget?ko:K15194">K15194</a>  AFF2; AF4/FMR2 family member 2
E        comp143613_c0_seq17; <a href="/dbget-bin/www_bget?ko:K15194">K15194</a>  AFF2; AF4/FMR2 family member 2
E        comp143613_c0_seq37|af4; <a href="/dbget-bin/www_bget?ko:K15194">K15194</a>  AFF2; AF4/FMR2 family member 2
E        comp143613_c0_seq41; <a href="/dbget-bin/www_bget?ko:K15194">K15194</a>  AFF2; AF4/FMR2 family member 2
E        comp143613_c0_seq63|af4; <a href="/dbget-bin/www_bget?ko:K15194">K15194</a>  AFF2; AF4/FMR2 family member 2
E        comp143613_c0_seq88|af4; <a href="/dbget-bin/www_bget?ko:K15194">K15194</a>  AFF2; AF4/FMR2 family member 2
E        comp143613_c0_seq90|af4; <a href="/dbget-bin/www_bget?ko:K15194">K15194</a>  AFF2; AF4/FMR2 family member 2
E        comp143613_c0_seq98|af4; <a href="/dbget-bin/www_bget?ko:K15194">K15194</a>  AFF2; AF4/FMR2 family member 2
E        comp143613_c0_seq105|af4; <a href="/dbget-bin/www_bget?ko:K15194">K15194</a>  AFF2; AF4/FMR2 family member 2
E        comp143613_c0_seq106; <a href="/dbget-bin/www_bget?ko:K15194">K15194</a>  AFF2; AF4/FMR2 family member 2
E        comp143613_c0_seq110; <a href="/dbget-bin/www_bget?ko:K15194">K15194</a>  AFF2; AF4/FMR2 family member 2
E        comp49719_c0_seq1|af4; <a href="/dbget-bin/www_bget?ko:K15195">K15195</a>  AFF3; AF4/FMR2 family member 3
E        comp138005_c3_seq3|ctd; <a href="/dbget-bin/www_bget?ko:K15732">K15732</a>  CTDP1, FCP1; RNA polymerase II subunit A C-terminal domain phosphatase [EC:3.1.3.16]
E        comp138005_c3_seq4|ctd; <a href="/dbget-bin/www_bget?ko:K15732">K15732</a>  CTDP1, FCP1; RNA polymerase II subunit A C-terminal domain phosphatase [EC:3.1.3.16]
E        comp138005_c3_seq6|ctd; <a href="/dbget-bin/www_bget?ko:K15732">K15732</a>  CTDP1, FCP1; RNA polymerase II subunit A C-terminal domain phosphatase [EC:3.1.3.16]
E        comp135917_c0_seq6|carboxy-terminal; <a href="/dbget-bin/www_bget?ko:K15731">K15731</a>  CTDSP; carboxy-terminal domain RNA polymerase II polypeptide A small phosphatase [EC:3.1.3.16]
E        comp139880_c0_seq22|ctd; <a href="/dbget-bin/www_bget?ko:K15731">K15731</a>  CTDSP; carboxy-terminal domain RNA polymerase II polypeptide A small phosphatase [EC:3.1.3.16]
E        comp139880_c0_seq28|ctd; <a href="/dbget-bin/www_bget?ko:K15731">K15731</a>  CTDSP; carboxy-terminal domain RNA polymerase II polypeptide A small phosphatase [EC:3.1.3.16]
E        comp139880_c0_seq44|ctd; <a href="/dbget-bin/www_bget?ko:K15731">K15731</a>  CTDSP; carboxy-terminal domain RNA polymerase II polypeptide A small phosphatase [EC:3.1.3.16]
E        comp139880_c0_seq50|ctd; <a href="/dbget-bin/www_bget?ko:K15731">K15731</a>  CTDSP; carboxy-terminal domain RNA polymerase II polypeptide A small phosphatase [EC:3.1.3.16]
E        comp145131_c1_seq5|carboxy-terminal; <a href="/dbget-bin/www_bget?ko:K15731">K15731</a>  CTDSP; carboxy-terminal domain RNA polymerase II polypeptide A small phosphatase [EC:3.1.3.16]
E        comp145131_c1_seq8|carboxy-terminal; <a href="/dbget-bin/www_bget?ko:K15731">K15731</a>  CTDSP; carboxy-terminal domain RNA polymerase II polypeptide A small phosphatase [EC:3.1.3.16]
E        comp145131_c1_seq34|carboxy-terminal; <a href="/dbget-bin/www_bget?ko:K15731">K15731</a>  CTDSP; carboxy-terminal domain RNA polymerase II polypeptide A small phosphatase [EC:3.1.3.16]
B  RNA polymerase III system
C    RNA polymerase III
D      Core subunits
E        comp141956_c0_seq2|dna-directed; <a href="/dbget-bin/www_bget?ko:K03018">K03018</a>  RPC1, POLR3A; DNA-directed RNA polymerase III subunit RPC1 [EC:2.7.7.6]
E        comp141956_c0_seq3|dna-directed; <a href="/dbget-bin/www_bget?ko:K03018">K03018</a>  RPC1, POLR3A; DNA-directed RNA polymerase III subunit RPC1 [EC:2.7.7.6]
E        comp139772_c0_seq16|dna-directed; <a href="/dbget-bin/www_bget?ko:K03021">K03021</a>  RPC2, POLR3B; DNA-directed RNA polymerase III subunit RPC2 [EC:2.7.7.6]
E        comp139772_c0_seq21|dna-directed; <a href="/dbget-bin/www_bget?ko:K03021">K03021</a>  RPC2, POLR3B; DNA-directed RNA polymerase III subunit RPC2 [EC:2.7.7.6]
E        comp131318_c0_seq6|dna-directed; <a href="/dbget-bin/www_bget?ko:K03027">K03027</a>  RPC40, POLR1C; DNA-directed RNA polymerases I and III subunit RPAC1
D      Pol III specific subunits
E        comp139551_c0_seq2|dna-directed; <a href="/dbget-bin/www_bget?ko:K03023">K03023</a>  RPC82, POLR3C; DNA-directed RNA polymerase III subunit RPC3
E        comp139551_c0_seq7|dna-directed; <a href="/dbget-bin/www_bget?ko:K03023">K03023</a>  RPC82, POLR3C; DNA-directed RNA polymerase III subunit RPC3
E        comp139551_c0_seq14|dna-directed; <a href="/dbget-bin/www_bget?ko:K03023">K03023</a>  RPC82, POLR3C; DNA-directed RNA polymerase III subunit RPC3
E        comp139551_c0_seq15|dna-directed; <a href="/dbget-bin/www_bget?ko:K03023">K03023</a>  RPC82, POLR3C; DNA-directed RNA polymerase III subunit RPC3
E        comp142544_c2_seq4|dna-directed; <a href="/dbget-bin/www_bget?ko:K03026">K03026</a>  RPC53, POLR3D; DNA-directed RNA polymerase III subunit RPC4
E        comp142544_c2_seq7|dna-directed; <a href="/dbget-bin/www_bget?ko:K03026">K03026</a>  RPC53, POLR3D; DNA-directed RNA polymerase III subunit RPC4
E        comp142544_c2_seq8|dna-directed; <a href="/dbget-bin/www_bget?ko:K03026">K03026</a>  RPC53, POLR3D; DNA-directed RNA polymerase III subunit RPC4
E        comp142544_c2_seq11|dna-directed; <a href="/dbget-bin/www_bget?ko:K03026">K03026</a>  RPC53, POLR3D; DNA-directed RNA polymerase III subunit RPC4
E        comp142544_c2_seq12|dna-directed; <a href="/dbget-bin/www_bget?ko:K03026">K03026</a>  RPC53, POLR3D; DNA-directed RNA polymerase III subunit RPC4
E        comp142544_c2_seq13|dna-directed; <a href="/dbget-bin/www_bget?ko:K03026">K03026</a>  RPC53, POLR3D; DNA-directed RNA polymerase III subunit RPC4
E        comp142544_c2_seq15|dna-directed; <a href="/dbget-bin/www_bget?ko:K03026">K03026</a>  RPC53, POLR3D; DNA-directed RNA polymerase III subunit RPC4
E        comp142544_c2_seq16|dna-directed; <a href="/dbget-bin/www_bget?ko:K03026">K03026</a>  RPC53, POLR3D; DNA-directed RNA polymerase III subunit RPC4
E        comp142544_c2_seq18|dna-directed; <a href="/dbget-bin/www_bget?ko:K03026">K03026</a>  RPC53, POLR3D; DNA-directed RNA polymerase III subunit RPC4
E        comp142544_c2_seq20|dna-directed; <a href="/dbget-bin/www_bget?ko:K03026">K03026</a>  RPC53, POLR3D; DNA-directed RNA polymerase III subunit RPC4
E        comp142544_c2_seq21|dna-directed; <a href="/dbget-bin/www_bget?ko:K03026">K03026</a>  RPC53, POLR3D; DNA-directed RNA polymerase III subunit RPC4
E        comp142544_c2_seq22|dna-directed; <a href="/dbget-bin/www_bget?ko:K03026">K03026</a>  RPC53, POLR3D; DNA-directed RNA polymerase III subunit RPC4
E        comp137559_c0_seq4|dna-directed; <a href="/dbget-bin/www_bget?ko:K14721">K14721</a>  RPC37, POLR3E; DNA-directed RNA polymerase III subunit RPC5
E        comp137559_c0_seq12|dna-directed; <a href="/dbget-bin/www_bget?ko:K14721">K14721</a>  RPC37, POLR3E; DNA-directed RNA polymerase III subunit RPC5
E        comp137559_c0_seq15|dna-directed; <a href="/dbget-bin/www_bget?ko:K14721">K14721</a>  RPC37, POLR3E; DNA-directed RNA polymerase III subunit RPC5
E        comp137559_c0_seq20|dna-directed; <a href="/dbget-bin/www_bget?ko:K14721">K14721</a>  RPC37, POLR3E; DNA-directed RNA polymerase III subunit RPC5
E        comp131547_c0_seq2|dna-directed; <a href="/dbget-bin/www_bget?ko:K03025">K03025</a>  RPC34, POLR3F; DNA-directed RNA polymerase III subunit RPC6
E        comp141732_c2_seq1|dna-directed; <a href="/dbget-bin/www_bget?ko:K03024">K03024</a>  RPC31, POLR3G; DNA-directed RNA polymerase III subunit RPC7
E        comp141732_c2_seq2|dna-directed; <a href="/dbget-bin/www_bget?ko:K03024">K03024</a>  RPC31, POLR3G; DNA-directed RNA polymerase III subunit RPC7
E        comp141732_c2_seq5|dna-directed; <a href="/dbget-bin/www_bget?ko:K03024">K03024</a>  RPC31, POLR3G; DNA-directed RNA polymerase III subunit RPC7
E        comp141732_c2_seq7|dna-directed; <a href="/dbget-bin/www_bget?ko:K03024">K03024</a>  RPC31, POLR3G; DNA-directed RNA polymerase III subunit RPC7
E        comp141732_c2_seq8|dna-directed; <a href="/dbget-bin/www_bget?ko:K03024">K03024</a>  RPC31, POLR3G; DNA-directed RNA polymerase III subunit RPC7
E        comp141098_c9_seq2|dna-directed; <a href="/dbget-bin/www_bget?ko:K03022">K03022</a>  RPC25, POLR3H; DNA-directed RNA polymerase III subunit RPC8
E        comp141098_c9_seq7|dna-directed; <a href="/dbget-bin/www_bget?ko:K03022">K03022</a>  RPC25, POLR3H; DNA-directed RNA polymerase III subunit RPC8
E        comp137939_c1_seq1|dna-directed; <a href="/dbget-bin/www_bget?ko:K03019">K03019</a>  RPC11, POLR3K; DNA-directed RNA polymerase III subunit RPC10
D      Pol I, II, III common subunits
E        comp133718_c0_seq5|dna-directed; <a href="/dbget-bin/www_bget?ko:K03013">K03013</a>  RPB5, POLR2E; DNA-directed RNA polymerases I, II, and III subunit RPABC1
E        comp133718_c0_seq11|dna-directed; <a href="/dbget-bin/www_bget?ko:K03013">K03013</a>  RPB5, POLR2E; DNA-directed RNA polymerases I, II, and III subunit RPABC1
E        comp133718_c0_seq14|dna-directed; <a href="/dbget-bin/www_bget?ko:K03013">K03013</a>  RPB5, POLR2E; DNA-directed RNA polymerases I, II, and III subunit RPABC1
E        comp133718_c0_seq16|dna-directed; <a href="/dbget-bin/www_bget?ko:K03013">K03013</a>  RPB5, POLR2E; DNA-directed RNA polymerases I, II, and III subunit RPABC1
E        comp136069_c1_seq2|dna-directed; <a href="/dbget-bin/www_bget?ko:K03013">K03013</a>  RPB5, POLR2E; DNA-directed RNA polymerases I, II, and III subunit RPABC1
E        comp136069_c1_seq4|dna-directed; <a href="/dbget-bin/www_bget?ko:K03013">K03013</a>  RPB5, POLR2E; DNA-directed RNA polymerases I, II, and III subunit RPABC1
E        comp144706_c1_seq1|dna-directed; <a href="/dbget-bin/www_bget?ko:K03014">K03014</a>  RPB6, POLR2F; DNA-directed RNA polymerases I, II, and III subunit RPABC2
E        comp144706_c1_seq5|dna-directed; <a href="/dbget-bin/www_bget?ko:K03014">K03014</a>  RPB6, POLR2F; DNA-directed RNA polymerases I, II, and III subunit RPABC2
E        comp144706_c1_seq7|dna-directed; <a href="/dbget-bin/www_bget?ko:K03014">K03014</a>  RPB6, POLR2F; DNA-directed RNA polymerases I, II, and III subunit RPABC2
E        comp144706_c1_seq8|dna-directed; <a href="/dbget-bin/www_bget?ko:K03014">K03014</a>  RPB6, POLR2F; DNA-directed RNA polymerases I, II, and III subunit RPABC2
E        comp158207_c0_seq1|dna-directed; <a href="/dbget-bin/www_bget?ko:K03016">K03016</a>  RPB8, POLR2H; DNA-directed RNA polymerases I, II, and III subunit RPABC3
E        comp129726_c0_seq1|dna-directed; <a href="/dbget-bin/www_bget?ko:K03009">K03009</a>  RPB12, POLR2K; DNA-directed RNA polymerases I, II, and III subunit RPABC4
E        comp128880_c0_seq1|dna-directed; <a href="/dbget-bin/www_bget?ko:K03007">K03007</a>  RPB10, POLR2L; DNA-directed RNA polymerases I, II, and III subunit RPABC5
E        comp128880_c0_seq3|dna-directed; <a href="/dbget-bin/www_bget?ko:K03007">K03007</a>  RPB10, POLR2L; DNA-directed RNA polymerases I, II, and III subunit RPABC5
C    Basal transcription factors
D      TFIIIA
E        comp141315_c1_seq2|transcription; <a href="/dbget-bin/www_bget?ko:K09191">K09191</a>  GTF3A; general transcription factor IIIA
E        comp141315_c1_seq6|transcription; <a href="/dbget-bin/www_bget?ko:K09191">K09191</a>  GTF3A; general transcription factor IIIA
E        comp141315_c1_seq13|transcription; <a href="/dbget-bin/www_bget?ko:K09191">K09191</a>  GTF3A; general transcription factor IIIA
E        comp141315_c1_seq14|transcription; <a href="/dbget-bin/www_bget?ko:K09191">K09191</a>  GTF3A; general transcription factor IIIA
D      TFIIIB
E        comp133224_c0_seq1|tata; <a href="/dbget-bin/www_bget?ko:K03120">K03120</a>  TBP, tbp; transcription initiation factor TFIID TATA-box-binding protein
E        comp133224_c0_seq6|tata; <a href="/dbget-bin/www_bget?ko:K03120">K03120</a>  TBP, tbp; transcription initiation factor TFIID TATA-box-binding protein
E        comp133224_c0_seq12|tata; <a href="/dbget-bin/www_bget?ko:K03120">K03120</a>  TBP, tbp; transcription initiation factor TFIID TATA-box-binding protein
E        comp133224_c0_seq15|tata; <a href="/dbget-bin/www_bget?ko:K03120">K03120</a>  TBP, tbp; transcription initiation factor TFIID TATA-box-binding protein
E        comp138870_c0_seq12|tata-box-binding; <a href="/dbget-bin/www_bget?ko:K03120">K03120</a>  TBP, tbp; transcription initiation factor TFIID TATA-box-binding protein
E        comp138870_c0_seq15|tata-box-binding; <a href="/dbget-bin/www_bget?ko:K03120">K03120</a>  TBP, tbp; transcription initiation factor TFIID TATA-box-binding protein
E        comp138870_c0_seq20|tata-box-binding; <a href="/dbget-bin/www_bget?ko:K03120">K03120</a>  TBP, tbp; transcription initiation factor TFIID TATA-box-binding protein
E        comp134632_c0_seq2|brf1; <a href="/dbget-bin/www_bget?ko:K15196">K15196</a>  BRF1, GTF3B; transcription factor IIIB 90 kDa subunit
E        comp139049_c0_seq14|brf1; <a href="/dbget-bin/www_bget?ko:K15196">K15196</a>  BRF1, GTF3B; transcription factor IIIB 90 kDa subunit
E        comp139049_c0_seq16|brf1; <a href="/dbget-bin/www_bget?ko:K15196">K15196</a>  BRF1, GTF3B; transcription factor IIIB 90 kDa subunit
E        comp131903_c0_seq1|transcription; <a href="/dbget-bin/www_bget?ko:K15197">K15197</a>  BRF2; transcription factor IIIB 50 kDa subunit
E        comp131903_c0_seq2|transcription; <a href="/dbget-bin/www_bget?ko:K15197">K15197</a>  BRF2; transcription factor IIIB 50 kDa subunit
E        comp131903_c0_seq3|transcription; <a href="/dbget-bin/www_bget?ko:K15197">K15197</a>  BRF2; transcription factor IIIB 50 kDa subunit
E        comp140585_c0_seq1|transcription; <a href="/dbget-bin/www_bget?ko:K15198">K15198</a>  BDP1, TFC5; transcription factor TFIIIB component B''
E        comp140585_c0_seq2|transcription; <a href="/dbget-bin/www_bget?ko:K15198">K15198</a>  BDP1, TFC5; transcription factor TFIIIB component B''
D      TFIIIC
E        comp138478_c0_seq12|general; <a href="/dbget-bin/www_bget?ko:K15199">K15199</a>  GTF3C1; general transcription factor 3C polypeptide 1
E        comp138908_c0_seq2|general; <a href="/dbget-bin/www_bget?ko:K15200">K15200</a>  GTF3C2; general transcription factor 3C polypeptide 2
E        comp138908_c0_seq3|general; <a href="/dbget-bin/www_bget?ko:K15200">K15200</a>  GTF3C2; general transcription factor 3C polypeptide 2
E        comp139909_c0_seq2|general; <a href="/dbget-bin/www_bget?ko:K15201">K15201</a>  GTP3C3, TFC4; general transcription factor 3C polypeptide 3 (transcription factor C subunit 4)
E        comp140410_c1_seq8|general; <a href="/dbget-bin/www_bget?ko:K15201">K15201</a>  GTP3C3, TFC4; general transcription factor 3C polypeptide 3 (transcription factor C subunit 4)
E        comp140884_c1_seq2|general; <a href="/dbget-bin/www_bget?ko:K11310">K11310</a>  GTF3C4, KAT12; general transcription factor 3C polypeptide 4 [EC:2.3.1.48]
E        comp140884_c1_seq3|general; <a href="/dbget-bin/www_bget?ko:K11310">K11310</a>  GTF3C4, KAT12; general transcription factor 3C polypeptide 4 [EC:2.3.1.48]
E        comp140218_c4_seq2|general; <a href="/dbget-bin/www_bget?ko:K15202">K15202</a>  GTF3C5, TFC1; general transcription factor 3C polypeptide 5 (transcription factor C subunit 1)
E        comp140218_c4_seq3|general; <a href="/dbget-bin/www_bget?ko:K15202">K15202</a>  GTF3C5, TFC1; general transcription factor 3C polypeptide 5 (transcription factor C subunit 1)
D      TFIIIC, fungi type
E        comp140218_c4_seq2|general; <a href="/dbget-bin/www_bget?ko:K15202">K15202</a>  GTF3C5, TFC1; general transcription factor 3C polypeptide 5 (transcription factor C subunit 1)
E        comp140218_c4_seq3|general; <a href="/dbget-bin/www_bget?ko:K15202">K15202</a>  GTF3C5, TFC1; general transcription factor 3C polypeptide 5 (transcription factor C subunit 1)
E        comp139909_c0_seq2|general; <a href="/dbget-bin/www_bget?ko:K15201">K15201</a>  GTP3C3, TFC4; general transcription factor 3C polypeptide 3 (transcription factor C subunit 4)
E        comp140410_c1_seq8|general; <a href="/dbget-bin/www_bget?ko:K15201">K15201</a>  GTP3C3, TFC4; general transcription factor 3C polypeptide 3 (transcription factor C subunit 4)
C    Other transcription-related factors
D      snRNA-activating protein complex (SNAPc)
E        comp128732_c0_seq2|snrna-activating; <a href="/dbget-bin/www_bget?ko:K15208">K15208</a>  SNAPC1; snRNA-activating protein complex subunit 1
E        comp139126_c0_seq4|snrna-activating; <a href="/dbget-bin/www_bget?ko:K15208">K15208</a>  SNAPC1; snRNA-activating protein complex subunit 1
E        comp141337_c1_seq7|snrna-activating; <a href="/dbget-bin/www_bget?ko:K15209">K15209</a>  SNAPC2; snRNA-activating protein complex subunit 2
E        comp141337_c1_seq11|snrna-activating; <a href="/dbget-bin/www_bget?ko:K15209">K15209</a>  SNAPC2; snRNA-activating protein complex subunit 2
E        comp141337_c1_seq12|snrna-activating; <a href="/dbget-bin/www_bget?ko:K15209">K15209</a>  SNAPC2; snRNA-activating protein complex subunit 2
E        comp141337_c1_seq17|snrna-activating; <a href="/dbget-bin/www_bget?ko:K15209">K15209</a>  SNAPC2; snRNA-activating protein complex subunit 2
E        comp141337_c1_seq21|snrna-activating; <a href="/dbget-bin/www_bget?ko:K15209">K15209</a>  SNAPC2; snRNA-activating protein complex subunit 2
E        comp138541_c1_seq8|snrna-activating; <a href="/dbget-bin/www_bget?ko:K15210">K15210</a>  SNAPC3; snRNA-activating protein complex subunit 3
E        comp122872_c0_seq1|snrna-activating; <a href="/dbget-bin/www_bget?ko:K09453">K09453</a>  SNAPC4; snRNA-activating protein complex subunit 4
E        comp124088_c0_seq1|snrna-activating; <a href="/dbget-bin/www_bget?ko:K15211">K15211</a>  SNAPC5; snRNA-activating protein complex subunit 5
D      Octamer transcription factors
E        comp109887_c0_seq1|pou; <a href="/dbget-bin/www_bget?ko:K09364">K09364</a>  POU2F, OTF; POU domain transcription factor, class 2
E        comp109887_c0_seq2|pou; <a href="/dbget-bin/www_bget?ko:K09364">K09364</a>  POU2F, OTF; POU domain transcription factor, class 2
E        comp136302_c1_seq1|pou; <a href="/dbget-bin/www_bget?ko:K09364">K09364</a>  POU2F, OTF; POU domain transcription factor, class 2
E        comp136302_c1_seq5|pou; <a href="/dbget-bin/www_bget?ko:K09364">K09364</a>  POU2F, OTF; POU domain transcription factor, class 2
E        comp136302_c1_seq6|pou; <a href="/dbget-bin/www_bget?ko:K09364">K09364</a>  POU2F, OTF; POU domain transcription factor, class 2
E        comp136302_c1_seq8|pou; <a href="/dbget-bin/www_bget?ko:K09364">K09364</a>  POU2F, OTF; POU domain transcription factor, class 2
E        comp136302_c1_seq10|pou; <a href="/dbget-bin/www_bget?ko:K09364">K09364</a>  POU2F, OTF; POU domain transcription factor, class 2
E        comp136302_c1_seq11|pou; <a href="/dbget-bin/www_bget?ko:K09364">K09364</a>  POU2F, OTF; POU domain transcription factor, class 2
B  RNA polymerase I system
C    RNA polymerase I
D      Core subunits
E        comp141265_c5_seq4|dna-directed; <a href="/dbget-bin/www_bget?ko:K02999">K02999</a>  RPA1, POLR1A; DNA-directed RNA polymerase I subunit RPA1 [EC:2.7.7.6]
E        comp142452_c0_seq1|dna-directed; <a href="/dbget-bin/www_bget?ko:K03002">K03002</a>  RPA2, POLR1B; DNA-directed RNA polymerase I subunit RPA2 [EC:2.7.7.6]
E        comp142452_c0_seq12|dna-directed; <a href="/dbget-bin/www_bget?ko:K03002">K03002</a>  RPA2, POLR1B; DNA-directed RNA polymerase I subunit RPA2 [EC:2.7.7.6]
E        comp142452_c0_seq13|dna-directed; <a href="/dbget-bin/www_bget?ko:K03002">K03002</a>  RPA2, POLR1B; DNA-directed RNA polymerase I subunit RPA2 [EC:2.7.7.6]
E        comp142452_c0_seq15|dna-directed; <a href="/dbget-bin/www_bget?ko:K03002">K03002</a>  RPA2, POLR1B; DNA-directed RNA polymerase I subunit RPA2 [EC:2.7.7.6]
E        comp142452_c0_seq18|dna-directed; <a href="/dbget-bin/www_bget?ko:K03002">K03002</a>  RPA2, POLR1B; DNA-directed RNA polymerase I subunit RPA2 [EC:2.7.7.6]
E        comp142452_c0_seq28|dna-directed; <a href="/dbget-bin/www_bget?ko:K03002">K03002</a>  RPA2, POLR1B; DNA-directed RNA polymerase I subunit RPA2 [EC:2.7.7.6]
E        comp131318_c0_seq6|dna-directed; <a href="/dbget-bin/www_bget?ko:K03027">K03027</a>  RPC40, POLR1C; DNA-directed RNA polymerases I and III subunit RPAC1
D      Pol I specific subunits
E        comp133197_c0_seq1|dna-directed; <a href="/dbget-bin/www_bget?ko:K03000">K03000</a>  RPA12, ZNRD1; DNA-directed RNA polymerase I subunit RPA12
E        comp133197_c0_seq5|dna-directed; <a href="/dbget-bin/www_bget?ko:K03000">K03000</a>  RPA12, ZNRD1; DNA-directed RNA polymerase I subunit RPA12
E        comp133197_c0_seq6|dna-directed; <a href="/dbget-bin/www_bget?ko:K03000">K03000</a>  RPA12, ZNRD1; DNA-directed RNA polymerase I subunit RPA12
E        comp120723_c0_seq2|dna-directed; <a href="/dbget-bin/www_bget?ko:K03004">K03004</a>  RPA43; DNA-directed RNA polymerase I subunit RPA43
E        comp142608_c2_seq3|dna-directed; <a href="/dbget-bin/www_bget?ko:K03005">K03005</a>  RPA49, POLR1E; DNA-directed RNA polymerase I subunit RPA49
D      Pol I, II, III common subunits
E        comp133718_c0_seq5|dna-directed; <a href="/dbget-bin/www_bget?ko:K03013">K03013</a>  RPB5, POLR2E; DNA-directed RNA polymerases I, II, and III subunit RPABC1
E        comp133718_c0_seq11|dna-directed; <a href="/dbget-bin/www_bget?ko:K03013">K03013</a>  RPB5, POLR2E; DNA-directed RNA polymerases I, II, and III subunit RPABC1
E        comp133718_c0_seq14|dna-directed; <a href="/dbget-bin/www_bget?ko:K03013">K03013</a>  RPB5, POLR2E; DNA-directed RNA polymerases I, II, and III subunit RPABC1
E        comp133718_c0_seq16|dna-directed; <a href="/dbget-bin/www_bget?ko:K03013">K03013</a>  RPB5, POLR2E; DNA-directed RNA polymerases I, II, and III subunit RPABC1
E        comp136069_c1_seq2|dna-directed; <a href="/dbget-bin/www_bget?ko:K03013">K03013</a>  RPB5, POLR2E; DNA-directed RNA polymerases I, II, and III subunit RPABC1
E        comp136069_c1_seq4|dna-directed; <a href="/dbget-bin/www_bget?ko:K03013">K03013</a>  RPB5, POLR2E; DNA-directed RNA polymerases I, II, and III subunit RPABC1
E        comp144706_c1_seq1|dna-directed; <a href="/dbget-bin/www_bget?ko:K03014">K03014</a>  RPB6, POLR2F; DNA-directed RNA polymerases I, II, and III subunit RPABC2
E        comp144706_c1_seq5|dna-directed; <a href="/dbget-bin/www_bget?ko:K03014">K03014</a>  RPB6, POLR2F; DNA-directed RNA polymerases I, II, and III subunit RPABC2
E        comp144706_c1_seq7|dna-directed; <a href="/dbget-bin/www_bget?ko:K03014">K03014</a>  RPB6, POLR2F; DNA-directed RNA polymerases I, II, and III subunit RPABC2
E        comp144706_c1_seq8|dna-directed; <a href="/dbget-bin/www_bget?ko:K03014">K03014</a>  RPB6, POLR2F; DNA-directed RNA polymerases I, II, and III subunit RPABC2
E        comp158207_c0_seq1|dna-directed; <a href="/dbget-bin/www_bget?ko:K03016">K03016</a>  RPB8, POLR2H; DNA-directed RNA polymerases I, II, and III subunit RPABC3
E        comp129726_c0_seq1|dna-directed; <a href="/dbget-bin/www_bget?ko:K03009">K03009</a>  RPB12, POLR2K; DNA-directed RNA polymerases I, II, and III subunit RPABC4
E        comp128880_c0_seq1|dna-directed; <a href="/dbget-bin/www_bget?ko:K03007">K03007</a>  RPB10, POLR2L; DNA-directed RNA polymerases I, II, and III subunit RPABC5
E        comp128880_c0_seq3|dna-directed; <a href="/dbget-bin/www_bget?ko:K03007">K03007</a>  RPB10, POLR2L; DNA-directed RNA polymerases I, II, and III subunit RPABC5
C    Basal transcription factors
D      SL1/TIF-1B
E        comp133224_c0_seq1|tata; <a href="/dbget-bin/www_bget?ko:K03120">K03120</a>  TBP, tbp; transcription initiation factor TFIID TATA-box-binding protein
E        comp133224_c0_seq6|tata; <a href="/dbget-bin/www_bget?ko:K03120">K03120</a>  TBP, tbp; transcription initiation factor TFIID TATA-box-binding protein
E        comp133224_c0_seq12|tata; <a href="/dbget-bin/www_bget?ko:K03120">K03120</a>  TBP, tbp; transcription initiation factor TFIID TATA-box-binding protein
E        comp133224_c0_seq15|tata; <a href="/dbget-bin/www_bget?ko:K03120">K03120</a>  TBP, tbp; transcription initiation factor TFIID TATA-box-binding protein
E        comp138870_c0_seq12|tata-box-binding; <a href="/dbget-bin/www_bget?ko:K03120">K03120</a>  TBP, tbp; transcription initiation factor TFIID TATA-box-binding protein
E        comp138870_c0_seq15|tata-box-binding; <a href="/dbget-bin/www_bget?ko:K03120">K03120</a>  TBP, tbp; transcription initiation factor TFIID TATA-box-binding protein
E        comp138870_c0_seq20|tata-box-binding; <a href="/dbget-bin/www_bget?ko:K03120">K03120</a>  TBP, tbp; transcription initiation factor TFIID TATA-box-binding protein
E        comp142636_c1_seq73|tata; <a href="/dbget-bin/www_bget?ko:K15212">K15212</a>  TAF1A, SL1; TATA box-binding protein-associated factor RNA polymerase I subunit A
E        comp138080_c0_seq11|tata; <a href="/dbget-bin/www_bget?ko:K15213">K15213</a>  TAF1B; TATA box-binding protein-associated factor RNA polymerase I subunit B
E        comp144353_c2_seq1|cyclin-g2-like; <a href="/dbget-bin/www_bget?ko:K15214">K15214</a>  TAF1C; TATA box-binding protein-associated factor RNA polymerase I subunit C
E        comp144353_c2_seq2|cyclin; <a href="/dbget-bin/www_bget?ko:K15214">K15214</a>  TAF1C; TATA box-binding protein-associated factor RNA polymerase I subunit C
E        comp144353_c2_seq9|cyclin; <a href="/dbget-bin/www_bget?ko:K15214">K15214</a>  TAF1C; TATA box-binding protein-associated factor RNA polymerase I subunit C
E        comp144353_c2_seq11|cyclin; <a href="/dbget-bin/www_bget?ko:K15214">K15214</a>  TAF1C; TATA box-binding protein-associated factor RNA polymerase I subunit C
E        comp144353_c2_seq20|cyclin-g2-like; <a href="/dbget-bin/www_bget?ko:K15214">K15214</a>  TAF1C; TATA box-binding protein-associated factor RNA polymerase I subunit C
E        comp144353_c2_seq22|cyclin-g2-like; <a href="/dbget-bin/www_bget?ko:K15214">K15214</a>  TAF1C; TATA box-binding protein-associated factor RNA polymerase I subunit C
E        comp144353_c2_seq25|cyclin; <a href="/dbget-bin/www_bget?ko:K15214">K15214</a>  TAF1C; TATA box-binding protein-associated factor RNA polymerase I subunit C
E        comp144353_c2_seq30|cyclin; <a href="/dbget-bin/www_bget?ko:K15214">K15214</a>  TAF1C; TATA box-binding protein-associated factor RNA polymerase I subunit C
E        comp144353_c2_seq31|cyclin; <a href="/dbget-bin/www_bget?ko:K15214">K15214</a>  TAF1C; TATA box-binding protein-associated factor RNA polymerase I subunit C
E        comp144353_c2_seq34|cyclin; <a href="/dbget-bin/www_bget?ko:K15214">K15214</a>  TAF1C; TATA box-binding protein-associated factor RNA polymerase I subunit C
E        comp144353_c2_seq36|cyclin-g2-like; <a href="/dbget-bin/www_bget?ko:K15214">K15214</a>  TAF1C; TATA box-binding protein-associated factor RNA polymerase I subunit C
E        comp144353_c2_seq42|cyclin; <a href="/dbget-bin/www_bget?ko:K15214">K15214</a>  TAF1C; TATA box-binding protein-associated factor RNA polymerase I subunit C
E        comp144353_c2_seq43|cyclin; <a href="/dbget-bin/www_bget?ko:K15214">K15214</a>  TAF1C; TATA box-binding protein-associated factor RNA polymerase I subunit C
E        comp144353_c2_seq44|cyclin; <a href="/dbget-bin/www_bget?ko:K15214">K15214</a>  TAF1C; TATA box-binding protein-associated factor RNA polymerase I subunit C
E        comp144353_c2_seq49|cyclin-g2-like; <a href="/dbget-bin/www_bget?ko:K15214">K15214</a>  TAF1C; TATA box-binding protein-associated factor RNA polymerase I subunit C
E        comp144353_c2_seq50|cyclin; <a href="/dbget-bin/www_bget?ko:K15214">K15214</a>  TAF1C; TATA box-binding protein-associated factor RNA polymerase I subunit C
E        comp144353_c2_seq54|cyclin-g2-like; <a href="/dbget-bin/www_bget?ko:K15214">K15214</a>  TAF1C; TATA box-binding protein-associated factor RNA polymerase I subunit C
E        comp144353_c2_seq57|cyclin; <a href="/dbget-bin/www_bget?ko:K15214">K15214</a>  TAF1C; TATA box-binding protein-associated factor RNA polymerase I subunit C
E        comp144353_c2_seq58|cyclin; <a href="/dbget-bin/www_bget?ko:K15214">K15214</a>  TAF1C; TATA box-binding protein-associated factor RNA polymerase I subunit C
E        comp144353_c2_seq62|cyclin; <a href="/dbget-bin/www_bget?ko:K15214">K15214</a>  TAF1C; TATA box-binding protein-associated factor RNA polymerase I subunit C
E        comp144353_c2_seq65|cyclin; <a href="/dbget-bin/www_bget?ko:K15214">K15214</a>  TAF1C; TATA box-binding protein-associated factor RNA polymerase I subunit C
E        comp144353_c2_seq72|cyclin; <a href="/dbget-bin/www_bget?ko:K15214">K15214</a>  TAF1C; TATA box-binding protein-associated factor RNA polymerase I subunit C
C    Other transcription-related factor
D      UBF
E        comp139378_c4_seq1|nucleolar; <a href="/dbget-bin/www_bget?ko:K09273">K09273</a>  UBTF; upstream-binding transcription factor
E        comp139378_c4_seq3|nucleolar; <a href="/dbget-bin/www_bget?ko:K09273">K09273</a>  UBTF; upstream-binding transcription factor
E        comp139378_c4_seq8|nucleolar; <a href="/dbget-bin/www_bget?ko:K09273">K09273</a>  UBTF; upstream-binding transcription factor
E        comp139378_c4_seq9|nucleolar; <a href="/dbget-bin/www_bget?ko:K09273">K09273</a>  UBTF; upstream-binding transcription factor
E        comp139378_c4_seq10|nucleolar; <a href="/dbget-bin/www_bget?ko:K09273">K09273</a>  UBTF; upstream-binding transcription factor
E        comp139378_c4_seq11|nucleolar; <a href="/dbget-bin/www_bget?ko:K09273">K09273</a>  UBTF; upstream-binding transcription factor
E        comp139378_c4_seq17|nucleolar; <a href="/dbget-bin/www_bget?ko:K09273">K09273</a>  UBTF; upstream-binding transcription factor
E        comp139378_c4_seq18|nucleolar; <a href="/dbget-bin/www_bget?ko:K09273">K09273</a>  UBTF; upstream-binding transcription factor
E        comp139378_c4_seq25|nucleolar; <a href="/dbget-bin/www_bget?ko:K09273">K09273</a>  UBTF; upstream-binding transcription factor
E        comp139378_c4_seq26|nucleolar; <a href="/dbget-bin/www_bget?ko:K09273">K09273</a>  UBTF; upstream-binding transcription factor
E        comp142054_c0_seq5|upstream; <a href="/dbget-bin/www_bget?ko:K09273">K09273</a>  UBTF; upstream-binding transcription factor
E        comp142054_c0_seq12|upstream; <a href="/dbget-bin/www_bget?ko:K09273">K09273</a>  UBTF; upstream-binding transcription factor
E        comp142054_c0_seq14|upstream; <a href="/dbget-bin/www_bget?ko:K09273">K09273</a>  UBTF; upstream-binding transcription factor
E        comp142054_c0_seq17|upstream; <a href="/dbget-bin/www_bget?ko:K09273">K09273</a>  UBTF; upstream-binding transcription factor
E        comp142054_c0_seq22|upstream; <a href="/dbget-bin/www_bget?ko:K09273">K09273</a>  UBTF; upstream-binding transcription factor
E        comp142054_c0_seq26|upstream; <a href="/dbget-bin/www_bget?ko:K09273">K09273</a>  UBTF; upstream-binding transcription factor
E        comp142054_c0_seq28|upstream; <a href="/dbget-bin/www_bget?ko:K09273">K09273</a>  UBTF; upstream-binding transcription factor
E        comp142054_c0_seq30|upstream; <a href="/dbget-bin/www_bget?ko:K09273">K09273</a>  UBTF; upstream-binding transcription factor
E        comp142054_c0_seq32|upstream; <a href="/dbget-bin/www_bget?ko:K09273">K09273</a>  UBTF; upstream-binding transcription factor
E        comp142054_c0_seq33|upstream; <a href="/dbget-bin/www_bget?ko:K09273">K09273</a>  UBTF; upstream-binding transcription factor
E        comp142054_c0_seq35|upstream; <a href="/dbget-bin/www_bget?ko:K09273">K09273</a>  UBTF; upstream-binding transcription factor
E        comp142054_c0_seq37|upstream; <a href="/dbget-bin/www_bget?ko:K09273">K09273</a>  UBTF; upstream-binding transcription factor
E        comp142054_c0_seq39|upstream; <a href="/dbget-bin/www_bget?ko:K09273">K09273</a>  UBTF; upstream-binding transcription factor
E        comp142054_c0_seq40|upstream; <a href="/dbget-bin/www_bget?ko:K09273">K09273</a>  UBTF; upstream-binding transcription factor
E        comp142054_c0_seq43|upstream; <a href="/dbget-bin/www_bget?ko:K09273">K09273</a>  UBTF; upstream-binding transcription factor
E        comp142054_c0_seq46|upstream; <a href="/dbget-bin/www_bget?ko:K09273">K09273</a>  UBTF; upstream-binding transcription factor
E        comp142054_c0_seq47|upstream; <a href="/dbget-bin/www_bget?ko:K09273">K09273</a>  UBTF; upstream-binding transcription factor
E        comp142054_c0_seq50|upstream; <a href="/dbget-bin/www_bget?ko:K09273">K09273</a>  UBTF; upstream-binding transcription factor
E        comp142054_c0_seq61|upstream; <a href="/dbget-bin/www_bget?ko:K09273">K09273</a>  UBTF; upstream-binding transcription factor
D      Transcription initiation factors
E        comp136410_c0_seq5|rna; <a href="/dbget-bin/www_bget?ko:K15216">K15216</a>  RRN3, TIFIA; RNA polymerase I-specific transcription initiation factor RRN3
D      Transcription elongation factors
E        comp140457_c2_seq22|transcription; <a href="/dbget-bin/www_bget?ko:K15171">K15171</a>  SUPT4H1, SPT4; transcription elongation factor SPT4
E        comp142696_c1_seq3|transcription; <a href="/dbget-bin/www_bget?ko:K15172">K15172</a>  SUPT5H, SPT5; transcription elongation factor SPT5
E        comp142696_c1_seq10|transcription; <a href="/dbget-bin/www_bget?ko:K15172">K15172</a>  SUPT5H, SPT5; transcription elongation factor SPT5
E        comp142696_c1_seq19|transcription; <a href="/dbget-bin/www_bget?ko:K15172">K15172</a>  SUPT5H, SPT5; transcription elongation factor SPT5
E        comp142696_c1_seq31|transcription; <a href="/dbget-bin/www_bget?ko:K15172">K15172</a>  SUPT5H, SPT5; transcription elongation factor SPT5
E        comp142696_c1_seq33|transcription; <a href="/dbget-bin/www_bget?ko:K15172">K15172</a>  SUPT5H, SPT5; transcription elongation factor SPT5
E        comp142696_c1_seq35|transcription; <a href="/dbget-bin/www_bget?ko:K15172">K15172</a>  SUPT5H, SPT5; transcription elongation factor SPT5
E        comp142696_c1_seq38|transcription; <a href="/dbget-bin/www_bget?ko:K15172">K15172</a>  SUPT5H, SPT5; transcription elongation factor SPT5
E        comp142696_c1_seq44|transcription; <a href="/dbget-bin/www_bget?ko:K15172">K15172</a>  SUPT5H, SPT5; transcription elongation factor SPT5
E        comp142696_c1_seq46|transcription; <a href="/dbget-bin/www_bget?ko:K15172">K15172</a>  SUPT5H, SPT5; transcription elongation factor SPT5
E        comp142696_c1_seq49|transcription; <a href="/dbget-bin/www_bget?ko:K15172">K15172</a>  SUPT5H, SPT5; transcription elongation factor SPT5
E        comp142696_c1_seq50|transcription; <a href="/dbget-bin/www_bget?ko:K15172">K15172</a>  SUPT5H, SPT5; transcription elongation factor SPT5
E        comp142696_c1_seq51|transcription; <a href="/dbget-bin/www_bget?ko:K15172">K15172</a>  SUPT5H, SPT5; transcription elongation factor SPT5
E        comp142696_c1_seq56|transcription; <a href="/dbget-bin/www_bget?ko:K15172">K15172</a>  SUPT5H, SPT5; transcription elongation factor SPT5
E        comp142696_c1_seq64|transcription; <a href="/dbget-bin/www_bget?ko:K15172">K15172</a>  SUPT5H, SPT5; transcription elongation factor SPT5
E        comp142696_c1_seq71|transcription; <a href="/dbget-bin/www_bget?ko:K15172">K15172</a>  SUPT5H, SPT5; transcription elongation factor SPT5
E        comp142696_c1_seq74|transcription; <a href="/dbget-bin/www_bget?ko:K15172">K15172</a>  SUPT5H, SPT5; transcription elongation factor SPT5
E        comp142696_c1_seq77|transcription; <a href="/dbget-bin/www_bget?ko:K15172">K15172</a>  SUPT5H, SPT5; transcription elongation factor SPT5
E        comp142696_c1_seq94|transcription; <a href="/dbget-bin/www_bget?ko:K15172">K15172</a>  SUPT5H, SPT5; transcription elongation factor SPT5
E        comp142696_c1_seq101|transcription; <a href="/dbget-bin/www_bget?ko:K15172">K15172</a>  SUPT5H, SPT5; transcription elongation factor SPT5
E        comp142696_c1_seq108|transcription; <a href="/dbget-bin/www_bget?ko:K15172">K15172</a>  SUPT5H, SPT5; transcription elongation factor SPT5
E        comp142696_c1_seq109|transcription; <a href="/dbget-bin/www_bget?ko:K15172">K15172</a>  SUPT5H, SPT5; transcription elongation factor SPT5
E        comp142696_c1_seq114|transcription; <a href="/dbget-bin/www_bget?ko:K15172">K15172</a>  SUPT5H, SPT5; transcription elongation factor SPT5
E        comp142696_c1_seq115|transcription; <a href="/dbget-bin/www_bget?ko:K15172">K15172</a>  SUPT5H, SPT5; transcription elongation factor SPT5
E        comp142696_c1_seq120|transcription; <a href="/dbget-bin/www_bget?ko:K15172">K15172</a>  SUPT5H, SPT5; transcription elongation factor SPT5
E        comp142696_c1_seq121|transcription; <a href="/dbget-bin/www_bget?ko:K15172">K15172</a>  SUPT5H, SPT5; transcription elongation factor SPT5
E        comp142696_c1_seq122|transcription; <a href="/dbget-bin/www_bget?ko:K15172">K15172</a>  SUPT5H, SPT5; transcription elongation factor SPT5
D      NoRC (nucleolar remodeling complex)
E        comp136653_c1_seq2|bromodomain; <a href="/dbget-bin/www_bget?ko:K15224">K15224</a>  BAZ2A, TIP5; bromodomain adjacent to zinc finger domain protein 2A
E        comp136653_c1_seq3|bromodomain; <a href="/dbget-bin/www_bget?ko:K15224">K15224</a>  BAZ2A, TIP5; bromodomain adjacent to zinc finger domain protein 2A
E        comp136653_c1_seq6|bromodomain; <a href="/dbget-bin/www_bget?ko:K15224">K15224</a>  BAZ2A, TIP5; bromodomain adjacent to zinc finger domain protein 2A
D      CTDK-I complex
D      Transcription termination factor
E        comp143487_c3_seq18|transcription; <a href="/dbget-bin/www_bget?ko:K15225">K15225</a>  TTF1; transcription termination factor 1
E        comp143487_c3_seq21|transcription; <a href="/dbget-bin/www_bget?ko:K15225">K15225</a>  TTF1; transcription termination factor 1
E        comp143487_c3_seq26|transcription; <a href="/dbget-bin/www_bget?ko:K15225">K15225</a>  TTF1; transcription termination factor 1
#
A<b>Prokaryotic type</b>
B  Bacterial type
C    RNA polymerase
D      Core subunits
D      Sigma factors
C    Other transcription-related factors
D      RNA polymerase-associated proteins
D      Transcription elongation factors
D      Transcription termination factor
B  Archaeal type
C    RNA polymerase
D      Core subunits
C    Basal transcription factors
D      TFB
E        comp139559_c2_seq3|transcription; <a href="/dbget-bin/www_bget?ko:K03124">K03124</a>  TFIIB, GTF2B, SUA7, tfb; transcription initiation factor TFIIB
E        comp139559_c2_seq6|transcription; <a href="/dbget-bin/www_bget?ko:K03124">K03124</a>  TFIIB, GTF2B, SUA7, tfb; transcription initiation factor TFIIB
E        comp139559_c2_seq8|transcription; <a href="/dbget-bin/www_bget?ko:K03124">K03124</a>  TFIIB, GTF2B, SUA7, tfb; transcription initiation factor TFIIB
D      TFE
E        comp135413_c1_seq2|general; <a href="/dbget-bin/www_bget?ko:K03136">K03136</a>  TFIIE1, GTF2E1, TFA1, tfe; transcription initiation factor TFIIE subunit alpha
!
#<hr>
#<b>[ <a href="/kegg/brite.html">BRITE</a> | <a href="/kegg/kegg2.html">KEGG2</a> | <a href="/kegg/">KEGG</a> ]</b><br>
#Last updated: August 17, 2012
