# Supplementary material for: Characterization of the transcriptome of fast and slow muscle myotomal fibres in the pacu (Piaractus mesopotamicus)
Source: BMC Genomics. 2015 Mar 14;16(1):182. doi: 10.1186/s12864-015-1423-6 (PMC4372171; doi:10.1186/s12864-015-1423-6)
Supplement: Additional file 2: — KEEG Automatic Annotation Sever results. Hierarchical information of the sequences from annotated transcriptome mapped to the KEGG pathways maps using the automatic annotation tool KAAS [54]. [file 12864_2015_1423_MOESM2_ESM.zip › hier/q03036.keg]

+F	Chromosome
#<h2><a href="/kegg/kegg2.html"><img src="/Fig/bget/kegg3.gif" align="middle" border=0></a>&nbsp; Chromosome</h2>
#<!---
#ENTRY       ko03036
#NAME        Chromosome
#DEFINITION  Chromosome Pacu_blasted
#--->
!
A<b>Eukaryotic Type</b>
B  Sister chromatid cohesion proteins
C    Cohesin complex
D      <a href="/dbget-bin/www_bget?ko:K06636">K06636</a>  SMC1; structural maintenance of chromosome 1
D      <a href="/dbget-bin/www_bget?ko:K06669">K06669</a>  SMC3, CSPG6; structural maintenance of chromosome 3 (chondroitin sulfate proteoglycan 6)
D      <a href="/dbget-bin/www_bget?ko:K06670">K06670</a>  SCC1, MCD1, RAD21; cohesin complex subunit SCC1
D      <a href="/dbget-bin/www_bget?ko:K13054">K13054</a>  REC8L; meiotic recombination protein REC8, animal type
D      <a href="/dbget-bin/www_bget?ko:K12780">K12780</a>  REC8; meiotic recombination protein REC8, fungi type
D      <a href="/dbget-bin/www_bget?ko:K06671">K06671</a>  STAG1_2, SCC3, IRR1; cohesin complex subunit SA-1/2
D      <a href="/dbget-bin/www_bget?ko:K13055">K13055</a>  STAG3; cohesin complex subunit SA-3
C    Adherin complex
D      <a href="/dbget-bin/www_bget?ko:K06672">K06672</a>  SCC2, NIPBL; cohesin loading factor subunit SCC2
D      <a href="/dbget-bin/www_bget?ko:K06673">K06673</a>  SCC4; cohesin loading factor subunit SCC4
D      <a href="/dbget-bin/www_bget?ko:K11266">K11266</a>  MAU2; MAternally affected uncoordination
D      <a href="/dbget-bin/www_bget?ko:K11267">K11267</a>  PDS5; sister chromatid cohesion protein PDS5
D      <a href="/dbget-bin/www_bget?ko:K11268">K11268</a>  ESCO, ECO1; N-acetyltransferase [EC:2.3.1.-]
C    CTF18-RFC complex
D      <a href="/dbget-bin/www_bget?ko:K11269">K11269</a>  CTF18, CHL12; chromosome transmission fidelity protein 18
D      <a href="/dbget-bin/www_bget?ko:K11270">K11270</a>  CTF8; chromosome transmission fidelity protein 8
D      <a href="/dbget-bin/www_bget?ko:K11271">K11271</a>  DSCC1, DCC1; sister chromatid cohesion protein DCC1
D      <a href="/dbget-bin/www_bget?ko:K10755">K10755</a>  RFC2_4; replication factor C subunit 2/4
D      <a href="/dbget-bin/www_bget?ko:K10756">K10756</a>  RFC3_5; replication factor C subunit 3/5
C    Tof1-Csm3-Mrc1 checkpoint complex
D      <a href="/dbget-bin/www_bget?ko:K10997">K10997</a>  TOF1, SWI1; replication fork protection complex subunit Tof1/Swi1
D      <a href="/dbget-bin/www_bget?ko:K10998">K10998</a>  CSM3, SWI3; replication fork protection complex subunit Csm3/Swi3
D      <a href="/dbget-bin/www_bget?ko:K11272">K11272</a>  MRC1; mediator of replication checkpoint protein 1
C    Other sister chromatid cohesion factors
D      <a href="/dbget-bin/www_bget?ko:K11273">K11273</a>  DDX11, CHL1, CTF1; chromosome transmission fidelity protein 1 [EC:3.6.4.13]
D      <a href="/dbget-bin/www_bget?ko:K11274">K11274</a>  WDHD1, CTF4; chromosome transmission fidelity protein 4
B  Nucleosome assembly factors
C    Histones
D      <a href="/dbget-bin/www_bget?ko:K11275">K11275</a>  H1_5; histone H1/5
D      <a href="/dbget-bin/www_bget?ko:K11251">K11251</a>  H2A; histone H2A
D      <a href="/dbget-bin/www_bget?ko:K11252">K11252</a>  H2B; histone H2B
D      <a href="/dbget-bin/www_bget?ko:K11253">K11253</a>  H3; histone H3
D      <a href="/dbget-bin/www_bget?ko:K11254">K11254</a>  H4; histone H4
C    Histone chaperones
D      Nucleoplasmins
E        <a href="/dbget-bin/www_bget?ko:K11276">K11276</a>  NPM1; nucleophosmin 1
E        <a href="/dbget-bin/www_bget?ko:K11277">K11277</a>  NPM2; nucleophosmin 2
E        <a href="/dbget-bin/www_bget?ko:K11278">K11278</a>  NPM3; nucleophosmin 3
D      NAPs (Nucleosome assembly proteins)
E        <a href="/dbget-bin/www_bget?ko:K11279">K11279</a>  NAP1L1, NRP; nucleosome assembly protein 1-like 1
E        <a href="/dbget-bin/www_bget?ko:K11280">K11280</a>  NAP1L2, BPX; nucleosome assembly protein 1-like 2
E        <a href="/dbget-bin/www_bget?ko:K11281">K11281</a>  NAP1L3, BNAP; nucleosome assembly protein 1-like 3
E        <a href="/dbget-bin/www_bget?ko:K11282">K11282</a>  NAP1L4, NAP2; nucleosome assembly protein 1-like 4
E        <a href="/dbget-bin/www_bget?ko:K11283">K11283</a>  NAP1L5; nucleosome assembly protein 1-like 5
E        <a href="/dbget-bin/www_bget?ko:K11284">K11284</a>  TSPYL1; TSPY-like 1
E        <a href="/dbget-bin/www_bget?ko:K11285">K11285</a>  TSPYL2, CINAP, DENTT; TSPY-like 2
E        <a href="/dbget-bin/www_bget?ko:K11286">K11286</a>  TSPYL3; TSPY-like 3
E        <a href="/dbget-bin/www_bget?ko:K11287">K11287</a>  TSPYL4; TSPY-like 4
E        <a href="/dbget-bin/www_bget?ko:K11288">K11288</a>  TSPYL5; TSPY-like 5
E        <a href="/dbget-bin/www_bget?ko:K11289">K11289</a>  TSPYL6; TSPY-like 6
E        <a href="/dbget-bin/www_bget?ko:K11290">K11290</a>  SET, TAF1, I2PP2A; template-activating factor I
D      CAF-1
E        <a href="/dbget-bin/www_bget?ko:K10750">K10750</a>  CHAF1A; chromatin assembly factor 1 subunit A
E        <a href="/dbget-bin/www_bget?ko:K10751">K10751</a>  CHAF1B; chromatin assembly factor 1 subunit B
E        <a href="/dbget-bin/www_bget?ko:K10752">K10752</a>  RBBP4, HAT2, CAF1, MIS16; histone-binding protein RBBP4
D      Other Histone chaperones
E        <a href="/dbget-bin/www_bget?ko:K10753">K10753</a>  ASF1; histone chaperone ASF1
E        <a href="/dbget-bin/www_bget?ko:K11291">K11291</a>  NASP; nuclear autoantigenic sperm protein
E        <a href="/dbget-bin/www_bget?ko:K11292">K11292</a>  SUPT6H, SPT6; transcription elongation factor SPT6
E        <a href="/dbget-bin/www_bget?ko:K11293">K11293</a>  HIRA, HIR1; protein HIRA/HIR1
E        <a href="/dbget-bin/www_bget?ko:K09033">K09033</a>  JDP2; jun dimerization protein 2
E        <a href="/dbget-bin/www_bget?ko:K11294">K11294</a>  NCL, NSR1; nucleolin
C    HMG (high mobility group) proteins
D      <a href="/dbget-bin/www_bget?ko:K09282">K09282</a>  HMGA1; high mobility group AT-hook protein 1
D      <a href="/dbget-bin/www_bget?ko:K09283">K09283</a>  HMGA2; high mobility group AT-hook protein 2
D      <a href="/dbget-bin/www_bget?ko:K10802">K10802</a>  HMGB1; high mobility group protein B1
D      <a href="/dbget-bin/www_bget?ko:K11295">K11295</a>  HMGB2; high mobility group protein B2
D      <a href="/dbget-bin/www_bget?ko:K11296">K11296</a>  HMGB3; high mobility group protein B3
D      <a href="/dbget-bin/www_bget?ko:K11297">K11297</a>  HMGB4; high mobility group protein B4
D      <a href="/dbget-bin/www_bget?ko:K11298">K11298</a>  HMG2L1; high mobility group protein 2-like 1
D      <a href="/dbget-bin/www_bget?ko:K11299">K11299</a>  HMGN1; high-mobility group nucleosome-binding domain-containing protein 1
D      <a href="/dbget-bin/www_bget?ko:K11300">K11300</a>  HMGN2; high-mobility group nucleosome-binding domain-containing protein 2
D      <a href="/dbget-bin/www_bget?ko:K11301">K11301</a>  HMGN3, TRIP7; high-mobility group nucleosome-binding domain-containing protein 3
D      <a href="/dbget-bin/www_bget?ko:K11302">K11302</a>  HMGN4; high-mobility group nucleosome-binding domain-containing protein 4
B  Histone modification proteins
C    HATs (histone acetyltransferases)
D      <a href="/dbget-bin/www_bget?ko:K11303">K11303</a>  HAT1, KAT1; histone acetyltransferase 1 [EC:2.3.1.48]
D      <a href="/dbget-bin/www_bget?ko:K06062">K06062</a>  PCAF, KAT2, GCN5; histone acetyltransferase [EC:2.3.1.48]
D      <a href="/dbget-bin/www_bget?ko:K04498">K04498</a>  EP300, CREBBP, KAT3; E1A/CREB-binding protein [EC:2.3.1.48]
D      <a href="/dbget-bin/www_bget?ko:K03125">K03125</a>  TAF1; transcription initiation factor TFIID subunit 1
D      <a href="/dbget-bin/www_bget?ko:K11304">K11304</a>  TIP60, KAT5, ESA1; histone acetyltransferase HTATIP [EC:2.3.1.48]
D      <a href="/dbget-bin/www_bget?ko:K11308">K11308</a>  MYST1, MOF, KAT8; histone acetyltransferase MYST1 [EC:2.3.1.48]
D      <a href="/dbget-bin/www_bget?ko:K11307">K11307</a>  MYST2, HBO1, KAT7; histone acetyltransferase MYST2 [EC:2.3.1.48]
D      <a href="/dbget-bin/www_bget?ko:K11305">K11305</a>  MYST3, KAT6A; histone acetyltransferase MYST3 [EC:2.3.1.48]
D      <a href="/dbget-bin/www_bget?ko:K11306">K11306</a>  MYST4, KAT6B; histone acetyltransferase MYST4 [EC:2.3.1.48]
D      <a href="/dbget-bin/www_bget?ko:K07739">K07739</a>  ELP3, KAT9; elongator complex protein 3 [EC:2.3.1.48]
D      <a href="/dbget-bin/www_bget?ko:K11309">K11309</a>  RTT109, KAT11; regulator of Ty1 transposition protein 109
D      <a href="/dbget-bin/www_bget?ko:K11310">K11310</a>  GTF3C4, KAT12; general transcription factor 3C polypeptide 4 [EC:2.3.1.48]
D      <a href="/dbget-bin/www_bget?ko:K09101">K09101</a>  NCOA1, SRC1, KAT13A; nuclear receptor coactivator 1 [EC:2.3.1.48]
D      <a href="/dbget-bin/www_bget?ko:K11255">K11255</a>  NCOA2, TIF2, KAT13C; nuclear receptor coactivator 2
D      <a href="/dbget-bin/www_bget?ko:K11256">K11256</a>  NCOA3, ACTR, KAT13B; nuclear receptor coactivator 3 [EC:2.3.1.48]
D      <a href="/dbget-bin/www_bget?ko:K02223">K02223</a>  CLOCK, KAT13D; circadian locomoter output cycles kaput protein [EC:2.3.1.48]
C    HAT complexes
D      PCAF complex
E        <a href="/dbget-bin/www_bget?ko:K06062">K06062</a>  PCAF, KAT2, GCN5; histone acetyltransferase [EC:2.3.1.48]
E        <a href="/dbget-bin/www_bget?ko:K08874">K08874</a>  TRRAP; transformation/transcription domain-associated protein
E        <a href="/dbget-bin/www_bget?ko:K11313">K11313</a>  SUPT3H, SPT3; transcription initiation protein SPT3
E        <a href="/dbget-bin/www_bget?ko:K11314">K11314</a>  TADA2A, ADA2; transcriptional adapter 2-alpha
E        <a href="/dbget-bin/www_bget?ko:K11315">K11315</a>  TADA3, ADA3, NGG1; transcriptional adapter 3
E        <a href="/dbget-bin/www_bget?ko:K03130">K03130</a>  TAF5; transcription initiation factor TFIID subunit 5
E        <a href="/dbget-bin/www_bget?ko:K03131">K03131</a>  TAF6; transcription initiation factor TFIID subunit 6
E        <a href="/dbget-bin/www_bget?ko:K03133">K03133</a>  TAF9B, TAF9; transcription initiation factor TFIID subunit 9B
E        <a href="/dbget-bin/www_bget?ko:K03134">K03134</a>  TAF10; transcription initiation factor TFIID subunit 10
E        <a href="/dbget-bin/www_bget?ko:K03126">K03126</a>  TAF12; transcription initiation factor TFIID subunit 12
D      STAGA complex
E        <a href="/dbget-bin/www_bget?ko:K06062">K06062</a>  PCAF, KAT2, GCN5; histone acetyltransferase [EC:2.3.1.48]
E        <a href="/dbget-bin/www_bget?ko:K08874">K08874</a>  TRRAP; transformation/transcription domain-associated protein
E        <a href="/dbget-bin/www_bget?ko:K11313">K11313</a>  SUPT3H, SPT3; transcription initiation protein SPT3
E        <a href="/dbget-bin/www_bget?ko:K11316">K11316</a>  SUPT7L; STAGA complex 65 subunit gamma
E        <a href="/dbget-bin/www_bget?ko:K11317">K11317</a>  TADA1, STAF42; transcriptional adapter 1
E        <a href="/dbget-bin/www_bget?ko:K15127">K15127</a>  TADA2B; transcriptional adapter 2-beta
E        <a href="/dbget-bin/www_bget?ko:K11315">K11315</a>  TADA3, ADA3, NGG1; transcriptional adapter 3
E        <a href="/dbget-bin/www_bget?ko:K03130">K03130</a>  TAF5; transcription initiation factor TFIID subunit 5
E        <a href="/dbget-bin/www_bget?ko:K03131">K03131</a>  TAF6; transcription initiation factor TFIID subunit 6
E        <a href="/dbget-bin/www_bget?ko:K03133">K03133</a>  TAF9B, TAF9; transcription initiation factor TFIID subunit 9B
E        <a href="/dbget-bin/www_bget?ko:K03134">K03134</a>  TAF10; transcription initiation factor TFIID subunit 10
E        <a href="/dbget-bin/www_bget?ko:K03126">K03126</a>  TAF12; transcription initiation factor TFIID subunit 12
E        <a href="/dbget-bin/www_bget?ko:K12830">K12830</a>  SF3B3, SAP130, RSE1; splicing factor 3B subunit 3
D      TFTC complex
E        <a href="/dbget-bin/www_bget?ko:K06062">K06062</a>  PCAF, KAT2, GCN5; histone acetyltransferase [EC:2.3.1.48]
E        <a href="/dbget-bin/www_bget?ko:K08874">K08874</a>  TRRAP; transformation/transcription domain-associated protein
E        <a href="/dbget-bin/www_bget?ko:K11313">K11313</a>  SUPT3H, SPT3; transcription initiation protein SPT3
E        <a href="/dbget-bin/www_bget?ko:K15127">K15127</a>  TADA2B; transcriptional adapter 2-beta
E        <a href="/dbget-bin/www_bget?ko:K11315">K11315</a>  TADA3, ADA3, NGG1; transcriptional adapter 3
E        <a href="/dbget-bin/www_bget?ko:K11318">K11318</a>  ATXN7, SCA7; ataxin-7
E        <a href="/dbget-bin/www_bget?ko:K03128">K03128</a>  TAF2; transcription initiation factor TFIID subunit 2
E        <a href="/dbget-bin/www_bget?ko:K03129">K03129</a>  TAF4; transcription initiation factor TFIID subunit 4
E        <a href="/dbget-bin/www_bget?ko:K03130">K03130</a>  TAF5; transcription initiation factor TFIID subunit 5
E        <a href="/dbget-bin/www_bget?ko:K03131">K03131</a>  TAF6; transcription initiation factor TFIID subunit 6
E        <a href="/dbget-bin/www_bget?ko:K03132">K03132</a>  TAF7; transcription initiation factor TFIID subunit 7
E        <a href="/dbget-bin/www_bget?ko:K03133">K03133</a>  TAF9B, TAF9; transcription initiation factor TFIID subunit 9B
E        <a href="/dbget-bin/www_bget?ko:K03134">K03134</a>  TAF10; transcription initiation factor TFIID subunit 10
E        <a href="/dbget-bin/www_bget?ko:K03126">K03126</a>  TAF12; transcription initiation factor TFIID subunit 12
E        <a href="/dbget-bin/www_bget?ko:K12830">K12830</a>  SF3B3, SAP130, RSE1; splicing factor 3B subunit 3
D      TIP60 complex
E        <a href="/dbget-bin/www_bget?ko:K11304">K11304</a>  TIP60, KAT5, ESA1; histone acetyltransferase HTATIP [EC:2.3.1.48]
E        <a href="/dbget-bin/www_bget?ko:K08874">K08874</a>  TRRAP; transformation/transcription domain-associated protein
E        <a href="/dbget-bin/www_bget?ko:K11319">K11319</a>  ING3; inhibitor of growth protein 3
E        <a href="/dbget-bin/www_bget?ko:K11320">K11320</a>  EP400; E1A-binding protein p400 [EC:3.6.4.-]
E        <a href="/dbget-bin/www_bget?ko:K11321">K11321</a>  BRD8; bromodomain-containing protein 8
E        <a href="/dbget-bin/www_bget?ko:K11322">K11322</a>  EPC; enhancer of polycomb-like protein
E        <a href="/dbget-bin/www_bget?ko:K11324">K11324</a>  DMAP1, SWC4, EAF2; DNA methyltransferase 1-associated protein 1
E        <a href="/dbget-bin/www_bget?ko:K04499">K04499</a>  RUVBL1, RVB1, INO80H; RuvB-like protein 1 (pontin 52)
E        <a href="/dbget-bin/www_bget?ko:K11338">K11338</a>  RUVBL2, RVB2, INO80J; RuvB-like protein 2 [EC:3.6.4.12]
E        <a href="/dbget-bin/www_bget?ko:K11339">K11339</a>  MORF4L1, MRG15, EAF3; mortality factor 4-like protein 1
E        <a href="/dbget-bin/www_bget?ko:K11340">K11340</a>  ACTL6A, INO80K; actin-like protein 6A
E        <a href="/dbget-bin/www_bget?ko:K05692">K05692</a>  ACTB_G1; actin beta/gamma 1
E        <a href="/dbget-bin/www_bget?ko:K11341">K11341</a>  YEATS4, GAS41, YAF9; YEATS domain-containing protein 4
E        <a href="/dbget-bin/www_bget?ko:K11342">K11342</a>  MORF4L2, MRGX; mortality factor 4-like protein 2
E        <a href="/dbget-bin/www_bget?ko:K11343">K11343</a>  MRGBP; MRG-binding protein
E        <a href="/dbget-bin/www_bget?ko:K11344">K11344</a>  EAF6; chromatin modification-related protein EAF6
D      HBO1 complex
E        <a href="/dbget-bin/www_bget?ko:K11307">K11307</a>  MYST2, HBO1, KAT7; histone acetyltransferase MYST2 [EC:2.3.1.48]
E        <a href="/dbget-bin/www_bget?ko:K11346">K11346</a>  ING4; inhibitor of growth protein 4
E        <a href="/dbget-bin/www_bget?ko:K11345">K11345</a>  ING5; inhibitor of growth protein 5
E        <a href="/dbget-bin/www_bget?ko:K11347">K11347</a>  PHF17, JADE1; protein Jade-1
E        <a href="/dbget-bin/www_bget?ko:K11344">K11344</a>  EAF6; chromatin modification-related protein EAF6
D      MOZ/MORF complex
E        <a href="/dbget-bin/www_bget?ko:K11305">K11305</a>  MYST3, KAT6A; histone acetyltransferase MYST3 [EC:2.3.1.48]
E        <a href="/dbget-bin/www_bget?ko:K11306">K11306</a>  MYST4, KAT6B; histone acetyltransferase MYST4 [EC:2.3.1.48]
E        <a href="/dbget-bin/www_bget?ko:K11345">K11345</a>  ING5; inhibitor of growth protein 5
E        <a href="/dbget-bin/www_bget?ko:K11348">K11348</a>  BRPF1; bromodomain and PHD finger-containing protein 1
E        <a href="/dbget-bin/www_bget?ko:K11349">K11349</a>  BRD1, BRPF2; bromodomain-containing protein 1
E        <a href="/dbget-bin/www_bget?ko:K11350">K11350</a>  BRPF3; bromodomain and PHD finger-containing protein 3
E        <a href="/dbget-bin/www_bget?ko:K11344">K11344</a>  EAF6; chromatin modification-related protein EAF6
D      SAGA complex
E        <a href="/dbget-bin/www_bget?ko:K06062">K06062</a>  PCAF, KAT2, GCN5; histone acetyltransferase [EC:2.3.1.48]
E        <a href="/dbget-bin/www_bget?ko:K08874">K08874</a>  TRRAP; transformation/transcription domain-associated protein
E        <a href="/dbget-bin/www_bget?ko:K11313">K11313</a>  SUPT3H, SPT3; transcription initiation protein SPT3
E        <a href="/dbget-bin/www_bget?ko:K11359">K11359</a>  SPT7; transcriptional activator SPT7
E        <a href="/dbget-bin/www_bget?ko:K11360">K11360</a>  SPT8; transcriptional activator SPT8
E        <a href="/dbget-bin/www_bget?ko:K11361">K11361</a>  SPT20, ADA5; transcription factor SPT20
E        <a href="/dbget-bin/www_bget?ko:K11362">K11362</a>  HFI1, ADA1; transcriptional coactivator HFI1/ADA1
E        <a href="/dbget-bin/www_bget?ko:K11314">K11314</a>  TADA2A, ADA2; transcriptional adapter 2-alpha
E        <a href="/dbget-bin/www_bget?ko:K11315">K11315</a>  TADA3, ADA3, NGG1; transcriptional adapter 3
E        <a href="/dbget-bin/www_bget?ko:K11363">K11363</a>  SGF11; SAGA-associated factor 11
E        <a href="/dbget-bin/www_bget?ko:K11364">K11364</a>  SGF29; SAGA-associated factor 29
E        <a href="/dbget-bin/www_bget?ko:K11365">K11365</a>  SGF73; SAGA-associated factor 73
E        <a href="/dbget-bin/www_bget?ko:K03130">K03130</a>  TAF5; transcription initiation factor TFIID subunit 5
E        <a href="/dbget-bin/www_bget?ko:K03131">K03131</a>  TAF6; transcription initiation factor TFIID subunit 6
E        <a href="/dbget-bin/www_bget?ko:K03133">K03133</a>  TAF9B, TAF9; transcription initiation factor TFIID subunit 9B
E        <a href="/dbget-bin/www_bget?ko:K03134">K03134</a>  TAF10; transcription initiation factor TFIID subunit 10
E        <a href="/dbget-bin/www_bget?ko:K03126">K03126</a>  TAF12; transcription initiation factor TFIID subunit 12
E        <a href="/dbget-bin/www_bget?ko:K11366">K11366</a>  USP22_27_51, UBP8; ubiquitin carboxyl-terminal hydrolase 22/27/51 [EC:3.1.2.15]
E        <a href="/dbget-bin/www_bget?ko:K11367">K11367</a>  CHD1; chromodomain-helicase-DNA-binding protein 1 [EC:3.6.4.12]
E        <a href="/dbget-bin/www_bget?ko:K11368">K11368</a>  ENY2, DC6, SUS1; enhancer of yellow 2 transcription factor
D      SLIK complex
E        <a href="/dbget-bin/www_bget?ko:K06062">K06062</a>  PCAF, KAT2, GCN5; histone acetyltransferase [EC:2.3.1.48]
E        <a href="/dbget-bin/www_bget?ko:K08874">K08874</a>  TRRAP; transformation/transcription domain-associated protein
E        <a href="/dbget-bin/www_bget?ko:K11313">K11313</a>  SUPT3H, SPT3; transcription initiation protein SPT3
E        <a href="/dbget-bin/www_bget?ko:K11359">K11359</a>  SPT7; transcriptional activator SPT7
E        <a href="/dbget-bin/www_bget?ko:K11361">K11361</a>  SPT20, ADA5; transcription factor SPT20
E        <a href="/dbget-bin/www_bget?ko:K11362">K11362</a>  HFI1, ADA1; transcriptional coactivator HFI1/ADA1
E        <a href="/dbget-bin/www_bget?ko:K11314">K11314</a>  TADA2A, ADA2; transcriptional adapter 2-alpha
E        <a href="/dbget-bin/www_bget?ko:K11315">K11315</a>  TADA3, ADA3, NGG1; transcriptional adapter 3
E        <a href="/dbget-bin/www_bget?ko:K11363">K11363</a>  SGF11; SAGA-associated factor 11
E        <a href="/dbget-bin/www_bget?ko:K11364">K11364</a>  SGF29; SAGA-associated factor 29
E        <a href="/dbget-bin/www_bget?ko:K11365">K11365</a>  SGF73; SAGA-associated factor 73
E        <a href="/dbget-bin/www_bget?ko:K03130">K03130</a>  TAF5; transcription initiation factor TFIID subunit 5
E        <a href="/dbget-bin/www_bget?ko:K03131">K03131</a>  TAF6; transcription initiation factor TFIID subunit 6
E        <a href="/dbget-bin/www_bget?ko:K03133">K03133</a>  TAF9B, TAF9; transcription initiation factor TFIID subunit 9B
E        <a href="/dbget-bin/www_bget?ko:K03134">K03134</a>  TAF10; transcription initiation factor TFIID subunit 10
E        <a href="/dbget-bin/www_bget?ko:K03126">K03126</a>  TAF12; transcription initiation factor TFIID subunit 12
E        <a href="/dbget-bin/www_bget?ko:K11366">K11366</a>  USP22_27_51, UBP8; ubiquitin carboxyl-terminal hydrolase 22/27/51 [EC:3.1.2.15]
E        <a href="/dbget-bin/www_bget?ko:K11367">K11367</a>  CHD1; chromodomain-helicase-DNA-binding protein 1 [EC:3.6.4.12]
E        <a href="/dbget-bin/www_bget?ko:K11369">K11369</a>  RTG2; retrograde regulation protein 2
D      ADA-HAT complex
E        <a href="/dbget-bin/www_bget?ko:K06062">K06062</a>  PCAF, KAT2, GCN5; histone acetyltransferase [EC:2.3.1.48]
E        <a href="/dbget-bin/www_bget?ko:K11314">K11314</a>  TADA2A, ADA2; transcriptional adapter 2-alpha
E        <a href="/dbget-bin/www_bget?ko:K11315">K11315</a>  TADA3, ADA3, NGG1; transcriptional adapter 3
E        <a href="/dbget-bin/www_bget?ko:K11364">K11364</a>  SGF29; SAGA-associated factor 29
E        <a href="/dbget-bin/www_bget?ko:K11370">K11370</a>  AHC1; ADA HAT complex component 1
E        <a href="/dbget-bin/www_bget?ko:K11371">K11371</a>  AHC2; ADA HAT complex component 2
D      HAT-A2 complex
E        <a href="/dbget-bin/www_bget?ko:K06062">K06062</a>  PCAF, KAT2, GCN5; histone acetyltransferase [EC:2.3.1.48]
E        <a href="/dbget-bin/www_bget?ko:K11314">K11314</a>  TADA2A, ADA2; transcriptional adapter 2-alpha
E        <a href="/dbget-bin/www_bget?ko:K11315">K11315</a>  TADA3, ADA3, NGG1; transcriptional adapter 3
D      HATB complex
E        <a href="/dbget-bin/www_bget?ko:K11303">K11303</a>  HAT1, KAT1; histone acetyltransferase 1 [EC:2.3.1.48]
E        <a href="/dbget-bin/www_bget?ko:K10752">K10752</a>  RBBP4, HAT2, CAF1, MIS16; histone-binding protein RBBP4
E        <a href="/dbget-bin/www_bget?ko:K11372">K11372</a>  HIF1; HAT1-interacting factor 1
D      Elongator complex
E        <a href="/dbget-bin/www_bget?ko:K07739">K07739</a>  ELP3, KAT9; elongator complex protein 3 [EC:2.3.1.48]
E        <a href="/dbget-bin/www_bget?ko:K11373">K11373</a>  ELP1, IKI3, IKBKAP; elongator complex protein 1
E        <a href="/dbget-bin/www_bget?ko:K11374">K11374</a>  ELP2; elongator complex protein 2
E        <a href="/dbget-bin/www_bget?ko:K11375">K11375</a>  ELP4; elongator complex protein 4
E        <a href="/dbget-bin/www_bget?ko:K11376">K11376</a>  ELP5, IKI1; elongator complex protein 5
E        <a href="/dbget-bin/www_bget?ko:K11377">K11377</a>  ELP6; elongator complex protein 6
D      NuA3 complex
E        <a href="/dbget-bin/www_bget?ko:K11378">K11378</a>  SAS3; histone acetyltransferase SAS3 [EC:2.3.1.48]
E        <a href="/dbget-bin/www_bget?ko:K11379">K11379</a>  YNG1; protein YNG1
E        <a href="/dbget-bin/www_bget?ko:K03140">K03140</a>  TAF14; transcription initiation factor TFIID/TFIIF subunit
E        <a href="/dbget-bin/www_bget?ko:K11380">K11380</a>  NTO1; NuA3 HAT complex component NTO1
D      NuA4 complex
E        <a href="/dbget-bin/www_bget?ko:K11304">K11304</a>  TIP60, KAT5, ESA1; histone acetyltransferase HTATIP [EC:2.3.1.48]
E        <a href="/dbget-bin/www_bget?ko:K08874">K08874</a>  TRRAP; transformation/transcription domain-associated protein
E        <a href="/dbget-bin/www_bget?ko:K11396">K11396</a>  YNG2, EAF4; chromatin modification-related protein YNG2
E        <a href="/dbget-bin/www_bget?ko:K11341">K11341</a>  YEATS4, GAS41, YAF9; YEATS domain-containing protein 4
E        <a href="/dbget-bin/www_bget?ko:K11397">K11397</a>  EAF1, VID21; chromatin modification-related protein VID21
E        <a href="/dbget-bin/www_bget?ko:K11324">K11324</a>  DMAP1, SWC4, EAF2; DNA methyltransferase 1-associated protein 1
E        <a href="/dbget-bin/www_bget?ko:K11339">K11339</a>  MORF4L1, MRG15, EAF3; mortality factor 4-like protein 1
E        <a href="/dbget-bin/www_bget?ko:K11398">K11398</a>  EAF5; chromatin modification-related protein EAF5
E        <a href="/dbget-bin/www_bget?ko:K11344">K11344</a>  EAF6; chromatin modification-related protein EAF6
E        <a href="/dbget-bin/www_bget?ko:K11399">K11399</a>  EAF7; chromatin modification-related protein EAF7
E        <a href="/dbget-bin/www_bget?ko:K11322">K11322</a>  EPC; enhancer of polycomb-like protein
E        <a href="/dbget-bin/www_bget?ko:K05692">K05692</a>  ACTB_G1; actin beta/gamma 1
E        <a href="/dbget-bin/www_bget?ko:K11400">K11400</a>  ARP4; actin-related protein 4
D      SAS complex
E        <a href="/dbget-bin/www_bget?ko:K11401">K11401</a>  SAS2; histone acetyltransferase SAS2 [EC:2.3.1.48]
E        <a href="/dbget-bin/www_bget?ko:K11402">K11402</a>  SAS4; something about silencing protein 4
E        <a href="/dbget-bin/www_bget?ko:K11403">K11403</a>  SAS5; something about silencing protein 5
C    HDACs (histone deacetylases)
D      Class I HDACs
E        <a href="/dbget-bin/www_bget?ko:K06067">K06067</a>  HDAC1_2; histone deacetylase 1/2 [EC:3.5.1.98]
E        <a href="/dbget-bin/www_bget?ko:K11404">K11404</a>  HDAC3; histone deacetylase 3 [EC:3.5.1.98]
E        <a href="/dbget-bin/www_bget?ko:K11405">K11405</a>  HDAC8; histone deacetylase 8 [EC:3.5.1.98]
E        <a href="/dbget-bin/www_bget?ko:K11482">K11482</a>  HOS1; histone deacetylase HOS1 [EC:3.5.1.98]
E        <a href="/dbget-bin/www_bget?ko:K11483">K11483</a>  HOS2; histone deacetylase HOS2 [EC:3.5.1.98]
E        <a href="/dbget-bin/www_bget?ko:K11484">K11484</a>  HOS3; histone deacetylase HOS3 [EC:3.5.1.98]
D      Class II HDACs
E        <a href="/dbget-bin/www_bget?ko:K11406">K11406</a>  HDAC4_5; histone deacetylase 4/5 [EC:3.5.1.98]
E        <a href="/dbget-bin/www_bget?ko:K11407">K11407</a>  HDAC6_10; histone deacetylase 6/10 [EC:3.5.1.98]
E        <a href="/dbget-bin/www_bget?ko:K11408">K11408</a>  HDAC7; histone deacetylase 7 [EC:3.5.1.98]
E        <a href="/dbget-bin/www_bget?ko:K11409">K11409</a>  HDAC9; histone deacetylase 9 [EC:3.5.1.98]
D      SIRTs (sirtuins, class III HDACs)
E        <a href="/dbget-bin/www_bget?ko:K11411">K11411</a>  SIRT1, SIR2L1; NAD-dependent deacetylase sirtuin 1 [EC:3.5.1.-]
E        <a href="/dbget-bin/www_bget?ko:K11412">K11412</a>  SIRT2, SIR2L2; NAD-dependent deacetylase sirtuin 2 [EC:3.5.1.-]
E        <a href="/dbget-bin/www_bget?ko:K11413">K11413</a>  SIRT3, SIR2L3; NAD-dependent deacetylase sirtuin 3 [EC:3.5.1.-]
E        <a href="/dbget-bin/www_bget?ko:K11414">K11414</a>  SIRT4, SIR2L4; NAD-dependent deacetylase sirtuin 4 [EC:3.5.1.-]
E        <a href="/dbget-bin/www_bget?ko:K11415">K11415</a>  SIRT5, SIR2L5; NAD-dependent deacetylase sirtuin 5 [EC:3.5.1.-]
E        <a href="/dbget-bin/www_bget?ko:K11416">K11416</a>  SIRT6, SIR2L6; mono-ADP-ribosyltransferase sirtuin 6 [EC:2.4.2.31]
E        <a href="/dbget-bin/www_bget?ko:K11417">K11417</a>  SIRT7, SIR2L7; NAD-dependent deacetylase sirtuin 7 [EC:3.5.1.-]
D      Class IV HDACs
E        <a href="/dbget-bin/www_bget?ko:K11418">K11418</a>  HDAC11; histone deacetylase 11 [EC:3.5.1.98]
C    HMTs (histone methyltransferases)
D      HKMTs (histone lysine methyltransferases)
E        <a href="/dbget-bin/www_bget?ko:K06101">K06101</a>  ASH1L; histone-lysine N-methyltransferase ASH1L [EC:2.1.1.43]
E        <a href="/dbget-bin/www_bget?ko:K11427">K11427</a>  DOT1L, DOT1; histone-lysine N-methyltransferase, H3 lysine-79 specific [EC:2.1.1.43]
E        <a href="/dbget-bin/www_bget?ko:K11420">K11420</a>  EHMT; euchromatic histone-lysine N-methyltransferase [EC:2.1.1.43]
E        <a href="/dbget-bin/www_bget?ko:K11430">K11430</a>  EZH; enhancer of zeste [EC:2.1.1.43]
E        <a href="/dbget-bin/www_bget?ko:K09186">K09186</a>  MLL1; histone-lysine N-methyltransferase MLL1 [EC:2.1.1.43]
E        <a href="/dbget-bin/www_bget?ko:K09187">K09187</a>  MLL2, ALR; histone-lysine N-methyltransferase MLL2 [EC:2.1.1.43]
E        <a href="/dbget-bin/www_bget?ko:K09188">K09188</a>  MLL3; histone-lysine N-methyltransferase MLL3 [EC:2.1.1.43]
E        <a href="/dbget-bin/www_bget?ko:K14959">K14959</a>  MLL4; histone-lysine N-methyltransferase MLL4 [EC:2.1.1.43]
E        <a href="/dbget-bin/www_bget?ko:K09189">K09189</a>  MLL5; histone-lysine N-methyltransferase MLL5 [EC:2.1.1.43]
E        <a href="/dbget-bin/www_bget?ko:K15588">K15588</a>  NSD1; histone-lysine N-methyltransferase NSD1 [EC:2.1.1.43]
E        <a href="/dbget-bin/www_bget?ko:K11424">K11424</a>  WHSC1, MMSET, NSD2; histone-lysine N-methyltransferase NSD2 [EC:2.1.1.43]
E        <a href="/dbget-bin/www_bget?ko:K11425">K11425</a>  WHSC1L1, NSD3; histone-lysine N-methyltransferase NSD3 [EC:2.1.1.43]
E        <a href="/dbget-bin/www_bget?ko:K11432">K11432</a>  PRDM2, RIZ; PR domain zinc finger protein 2
E        <a href="/dbget-bin/www_bget?ko:K11422">K11422</a>  SETD1, SET1; histone-lysine N-methyltransferase SETD1 [EC:2.1.1.43]
E        <a href="/dbget-bin/www_bget?ko:K11423">K11423</a>  SETD2, SET2; histone-lysine N-methyltransferase SETD2 [EC:2.1.1.43]
E        <a href="/dbget-bin/www_bget?ko:K11431">K11431</a>  SETD7; histone-lysine N-methyltransferase SETD7 [EC:2.1.1.43]
E        <a href="/dbget-bin/www_bget?ko:K11428">K11428</a>  SETD8; histone-lysine N-methyltransferase SETD8 [EC:2.1.1.43]
E        <a href="/dbget-bin/www_bget?ko:K11421">K11421</a>  SETDB; histone-lysine N-methyltransferase SETDB [EC:2.1.1.43]
E        <a href="/dbget-bin/www_bget?ko:K11433">K11433</a>  SETMAR; histone-lysine N-methyltransferase SETMAR [EC:2.1.1.43]
E        <a href="/dbget-bin/www_bget?ko:K11426">K11426</a>  SMYD; SET and MYND domain-containing protein
E        <a href="/dbget-bin/www_bget?ko:K11419">K11419</a>  SUV39H, CLR4; histone-lysine N-methyltransferase SUV39H [EC:2.1.1.43]
E        <a href="/dbget-bin/www_bget?ko:K11429">K11429</a>  SUV420H; histone-lysine N-methyltransferase SUV420H [EC:2.1.1.43]
D      PRMTs (protein arginine metyltransferases)
E        <a href="/dbget-bin/www_bget?ko:K11434">K11434</a>  PRMT1; protein arginine N-methyltransferase 1 [EC:2.1.1.-]
E        <a href="/dbget-bin/www_bget?ko:K11435">K11435</a>  PRMT2; protein arginine N-methyltransferase 2 [EC:2.1.1.-]
E        <a href="/dbget-bin/www_bget?ko:K11436">K11436</a>  PRMT3; protein arginine N-methyltransferase 3 [EC:2.1.1.-]
E        <a href="/dbget-bin/www_bget?ko:K05931">K05931</a>  CARM1, PRMT4; histone-arginine methyltransferase CARM1 [EC:2.1.1.125]
E        <a href="/dbget-bin/www_bget?ko:K02516">K02516</a>  PRMT5, HSL7; protein arginine N-methyltransferase 5 [EC:2.1.1.125]
E        <a href="/dbget-bin/www_bget?ko:K11437">K11437</a>  PRMT6; protein arginine N-methyltransferase 6 [EC:2.1.1.-]
E        <a href="/dbget-bin/www_bget?ko:K11438">K11438</a>  PRMT7; protein arginine N-methyltransferase 7 [EC:2.1.1.-]
E        <a href="/dbget-bin/www_bget?ko:K11439">K11439</a>  PRMT8; protein arginine N-methyltransferase 8 [EC:2.1.1.-]
C    HMT complexes
D      COMPASS/SET1 complex
E        <a href="/dbget-bin/www_bget?ko:K11422">K11422</a>  SETD1, SET1; histone-lysine N-methyltransferase SETD1 [EC:2.1.1.43]
E        <a href="/dbget-bin/www_bget?ko:K14960">K14960</a>  CXXC1, SPP1, CPS40; COMPASS component SPP1
E        <a href="/dbget-bin/www_bget?ko:K14961">K14961</a>  RBBP5, SWD1, CPS50; COMPASS component SWD1
E        <a href="/dbget-bin/www_bget?ko:K14962">K14962</a>  WDR82, SWD2, CPS35; COMPASS component SWD2
E        <a href="/dbget-bin/www_bget?ko:K14963">K14963</a>  WDR5, SWD3, CPS30; COMPASS component SWD3
E        <a href="/dbget-bin/www_bget?ko:K14964">K14964</a>  ASH2; Set1/Ash2 histone methyltransferase complex subunit ASH2
E        <a href="/dbget-bin/www_bget?ko:K14965">K14965</a>  DPY30; protein dpy-30
E        <a href="/dbget-bin/www_bget?ko:K14966">K14966</a>  HCFC; host cell factor
D      COMPASS/SET1 complex (yeast)
E        <a href="/dbget-bin/www_bget?ko:K11422">K11422</a>  SETD1, SET1; histone-lysine N-methyltransferase SETD1 [EC:2.1.1.43]
E        <a href="/dbget-bin/www_bget?ko:K14960">K14960</a>  CXXC1, SPP1, CPS40; COMPASS component SPP1
E        <a href="/dbget-bin/www_bget?ko:K14961">K14961</a>  RBBP5, SWD1, CPS50; COMPASS component SWD1
E        <a href="/dbget-bin/www_bget?ko:K14962">K14962</a>  WDR82, SWD2, CPS35; COMPASS component SWD2
E        <a href="/dbget-bin/www_bget?ko:K14963">K14963</a>  WDR5, SWD3, CPS30; COMPASS component SWD3
E        <a href="/dbget-bin/www_bget?ko:K14967">K14967</a>  BRE2, CPS60; COMPASS component BRE2
E        <a href="/dbget-bin/www_bget?ko:K14968">K14968</a>  CPS25, SDC1; COMPASS component SDC1
E        <a href="/dbget-bin/www_bget?ko:K14969">K14969</a>  SHG1, CPS15; COMPASS component SHG1
D      MLL-HCF complex
E        <a href="/dbget-bin/www_bget?ko:K09186">K09186</a>  MLL1; histone-lysine N-methyltransferase MLL1 [EC:2.1.1.43]
E        <a href="/dbget-bin/www_bget?ko:K09187">K09187</a>  MLL2, ALR; histone-lysine N-methyltransferase MLL2 [EC:2.1.1.43]
E        <a href="/dbget-bin/www_bget?ko:K14964">K14964</a>  ASH2; Set1/Ash2 histone methyltransferase complex subunit ASH2
E        <a href="/dbget-bin/www_bget?ko:K14965">K14965</a>  DPY30; protein dpy-30
E        <a href="/dbget-bin/www_bget?ko:K14961">K14961</a>  RBBP5, SWD1, CPS50; COMPASS component SWD1
E        <a href="/dbget-bin/www_bget?ko:K14963">K14963</a>  WDR5, SWD3, CPS30; COMPASS component SWD3
E        <a href="/dbget-bin/www_bget?ko:K14966">K14966</a>  HCFC; host cell factor
E        <a href="/dbget-bin/www_bget?ko:K14970">K14970</a>  MEN1, MNN1; menin
D      MLL3/MLL4 complex
E        <a href="/dbget-bin/www_bget?ko:K09188">K09188</a>  MLL3; histone-lysine N-methyltransferase MLL3 [EC:2.1.1.43]
E        <a href="/dbget-bin/www_bget?ko:K14959">K14959</a>  MLL4; histone-lysine N-methyltransferase MLL4 [EC:2.1.1.43]
E        <a href="/dbget-bin/www_bget?ko:K14964">K14964</a>  ASH2; Set1/Ash2 histone methyltransferase complex subunit ASH2
E        <a href="/dbget-bin/www_bget?ko:K14965">K14965</a>  DPY30; protein dpy-30
E        <a href="/dbget-bin/www_bget?ko:K14961">K14961</a>  RBBP5, SWD1, CPS50; COMPASS component SWD1
E        <a href="/dbget-bin/www_bget?ko:K14963">K14963</a>  WDR5, SWD3, CPS30; COMPASS component SWD3
E        <a href="/dbget-bin/www_bget?ko:K14971">K14971</a>  NCOA6, ASC2; nuclear receptor coactivator 6
E        <a href="/dbget-bin/www_bget?ko:K14972">K14972</a>  PAXIP1, PTIP; PAX-interacting protein 1
E        <a href="/dbget-bin/www_bget?ko:K14973">K14973</a>  PA1; PAXIP1-associated protein 1
E        <a href="/dbget-bin/www_bget?ko:K11447">K11447</a>  UTX, UTY; histone demethylase [EC:1.14.11.-]
C    Histone demethylases
D      <a href="/dbget-bin/www_bget?ko:K10276">K10276</a>  FBXL10_11; F-box and leucine-rich repeat protein 10/11 [EC:1.14.11.27]
D      <a href="/dbget-bin/www_bget?ko:K11445">K11445</a>  JHDM1D_E_F; JmjC domain-containing histone demethylation protein 1D/E/F
D      <a href="/dbget-bin/www_bget?ko:K11449">K11449</a>  JMJD1C; jumonji domain-containing protein 1C [EC:1.14.11.-]
D      <a href="/dbget-bin/www_bget?ko:K15601">K15601</a>  KDM3; lysine-specific demethylase 3 [EC:1.14.11.-]
D      <a href="/dbget-bin/www_bget?ko:K06709">K06709</a>  JMJD2, JHDM3; jumonji domain-containing protein 2 [EC:1.14.11.-]
D      <a href="/dbget-bin/www_bget?ko:K11447">K11447</a>  UTX, UTY; histone demethylase [EC:1.14.11.-]
D      <a href="/dbget-bin/www_bget?ko:K11448">K11448</a>  JMJD3; histone demethylase JMJD3 [EC:1.14.11.-]
D      <a href="/dbget-bin/www_bget?ko:K11323">K11323</a>  JMJD6; histone arginine demethylase JMJD6 [EC:1.14.11.-]
D      <a href="/dbget-bin/www_bget?ko:K11446">K11446</a>  JARID1; histone demethylase JARID1 [EC:1.14.11.-]
D      <a href="/dbget-bin/www_bget?ko:K11478">K11478</a>  JARID2, JMJ; protein Jumonji
D      <a href="/dbget-bin/www_bget?ko:K11450">K11450</a>  AOF2, LSD1; lysine-specific histone demethylase 1 [EC:1.-.-.-]
C    Polycomb group proteins
D      PRC1 (polycomb repressive complex 1)
E        <a href="/dbget-bin/www_bget?ko:K11451">K11451</a>  CBX2; chromobox protein 2
E        <a href="/dbget-bin/www_bget?ko:K11452">K11452</a>  CBX4, PC2; chromobox protein 4
E        <a href="/dbget-bin/www_bget?ko:K11453">K11453</a>  CBX6; chromobox protein 6
E        <a href="/dbget-bin/www_bget?ko:K11454">K11454</a>  CBX7; chromobox protein 7
E        <a href="/dbget-bin/www_bget?ko:K11455">K11455</a>  CBX8, PC3; chromobox protein 8
E        <a href="/dbget-bin/www_bget?ko:K11460">K11460</a>  PCGF2, RNF110; polycomb group RING finger protein 2
E        <a href="/dbget-bin/www_bget?ko:K11459">K11459</a>  PCGF4, BMI1; polycomb group RING finger protein 4
E        <a href="/dbget-bin/www_bget?ko:K11456">K11456</a>  PHC1, EDR1; polyhomeotic-like protein 1
E        <a href="/dbget-bin/www_bget?ko:K11457">K11457</a>  PHC2, EDR2; polyhomeotic-like protein 2
E        <a href="/dbget-bin/www_bget?ko:K11458">K11458</a>  PHC3, EDR3; polyhomeotic-like protein 3
E        <a href="/dbget-bin/www_bget?ko:K10695">K10695</a>  RNF1_2; E3 ubiquitin-protein ligase RNF1/2 [EC:6.3.2.19]
E        <a href="/dbget-bin/www_bget?ko:K11461">K11461</a>  SCMH1; polycomb protein SCMH1
D      PRC2 (polycomb repressive complex 2)
E        <a href="/dbget-bin/www_bget?ko:K11430">K11430</a>  EZH; enhancer of zeste [EC:2.1.1.43]
E        <a href="/dbget-bin/www_bget?ko:K11462">K11462</a>  EED; polycomb protein EED
E        <a href="/dbget-bin/www_bget?ko:K11463">K11463</a>  SUZ12; polycomb protein SUZ12
D      Other polycomb group proteins
E        <a href="/dbget-bin/www_bget?ko:K11471">K11471</a>  ASXL; additional sex combs-like protein
E        <a href="/dbget-bin/www_bget?ko:K11487">K11487</a>  PCGF1, NSPC1; polycomb group RING finger protein 1
E        <a href="/dbget-bin/www_bget?ko:K11488">K11488</a>  PCGF3; polycomb group RING finger protein 3
E        <a href="/dbget-bin/www_bget?ko:K11489">K11489</a>  PCGF5; polycomb group RING finger protein 5
E        <a href="/dbget-bin/www_bget?ko:K11470">K11470</a>  PCGF6, MBLR; polycomb group RING finger protein 6
E        <a href="/dbget-bin/www_bget?ko:K11467">K11467</a>  PHF1, PCL1; polycomb-like protein 1
E        <a href="/dbget-bin/www_bget?ko:K11485">K11485</a>  MTF2, PCL2; polycomb-like protein 2
E        <a href="/dbget-bin/www_bget?ko:K11486">K11486</a>  PHF19, PCL3; polycomb-like protein 3
E        <a href="/dbget-bin/www_bget?ko:K11464">K11464</a>  SCML1; sex comb on midleg-like protein 1
E        <a href="/dbget-bin/www_bget?ko:K11465">K11465</a>  SCML2; sex comb on midleg-like protein 2
E        <a href="/dbget-bin/www_bget?ko:K11466">K11466</a>  SCML4; sex comb on midleg-like protein 4
E        <a href="/dbget-bin/www_bget?ko:K11469">K11469</a>  RYBP; RING1 and YY1-binding protein
E        <a href="/dbget-bin/www_bget?ko:K09201">K09201</a>  YY; transcription factor YY
E        <a href="/dbget-bin/www_bget?ko:K11468">K11468</a>  YAF2; YY1-associated factor 2
C    Sir proteins
D      <a href="/dbget-bin/www_bget?ko:K11120">K11120</a>  SIR1; regulatory protein SIR1
D      <a href="/dbget-bin/www_bget?ko:K11121">K11121</a>  SIR2; NAD-dependent histone deacetylase SIR2 [EC:3.5.1.-]
D      <a href="/dbget-bin/www_bget?ko:K11122">K11122</a>  SIR3; regulatory protein SIR3
D      <a href="/dbget-bin/www_bget?ko:K11123">K11123</a>  SIR4; regulatory protein SIR4
B  Chromosome condensation proteins
C    Condensin I
D      <a href="/dbget-bin/www_bget?ko:K06674">K06674</a>  SMC2; structural maintenance of chromosome 2
D      <a href="/dbget-bin/www_bget?ko:K06675">K06675</a>  SMC4; structural maintenance of chromosome 4
D      <a href="/dbget-bin/www_bget?ko:K06676">K06676</a>  BRRN1, BRN1, CAPH; condensin complex subunit 2
D      <a href="/dbget-bin/www_bget?ko:K06677">K06677</a>  YCS4, CNAP1, CAPD2; condensin complex subunit 1
D      <a href="/dbget-bin/www_bget?ko:K06678">K06678</a>  YCG1, CAPG; condensin complex subunit 3
C    Condensin II
D      <a href="/dbget-bin/www_bget?ko:K06674">K06674</a>  SMC2; structural maintenance of chromosome 2
D      <a href="/dbget-bin/www_bget?ko:K06675">K06675</a>  SMC4; structural maintenance of chromosome 4
D      <a href="/dbget-bin/www_bget?ko:K11490">K11490</a>  NCAPH2; condensin-2 complex subunit H2
D      <a href="/dbget-bin/www_bget?ko:K11491">K11491</a>  NCAPD3; condensin-2 complex subunit D3
D      <a href="/dbget-bin/www_bget?ko:K11492">K11492</a>  NCAPG2, LUZP5; condensin-2 complex subunit G2
C    Other regulators of chromosome condensation
D      <a href="/dbget-bin/www_bget?ko:K03164">K03164</a>  TOP2; DNA topoisomerase II [EC:5.99.1.3]
D      <a href="/dbget-bin/www_bget?ko:K11493">K11493</a>  RCC1; regulator of chromosome condensation
D      <a href="/dbget-bin/www_bget?ko:K11494">K11494</a>  RCBTB; RCC1 and BTB domain-containing protein
B  Centromeric chromatin formation proteins
C    Kinetochore proteins
D      Centromere proteins
E        <a href="/dbget-bin/www_bget?ko:K11495">K11495</a>  CENPA; histone H3-like centromeric protein A
E        <a href="/dbget-bin/www_bget?ko:K11496">K11496</a>  CENPB; centromere protein B
E        <a href="/dbget-bin/www_bget?ko:K11497">K11497</a>  CENPC; centromere protein C
E        <a href="/dbget-bin/www_bget?ko:K11498">K11498</a>  CENPE; centromeric protein E
E        <a href="/dbget-bin/www_bget?ko:K11499">K11499</a>  CENPF; centromere protein F
E        <a href="/dbget-bin/www_bget?ko:K11500">K11500</a>  CENPH; centromere protein H
E        <a href="/dbget-bin/www_bget?ko:K11501">K11501</a>  CENPI; centromere protein I
E        <a href="/dbget-bin/www_bget?ko:K11502">K11502</a>  CENPJ; centromere protein J
E        <a href="/dbget-bin/www_bget?ko:K11503">K11503</a>  CENPK; centromere protein K
E        <a href="/dbget-bin/www_bget?ko:K11504">K11504</a>  CENPL; centromere protein L
E        <a href="/dbget-bin/www_bget?ko:K11505">K11505</a>  CENPM; centromere protein M
E        <a href="/dbget-bin/www_bget?ko:K11506">K11506</a>  CENPN; centromere protein N
E        <a href="/dbget-bin/www_bget?ko:K11507">K11507</a>  CENPO; centromere protein O
E        <a href="/dbget-bin/www_bget?ko:K11508">K11508</a>  CENPP; centromere protein P
E        <a href="/dbget-bin/www_bget?ko:K11509">K11509</a>  CENPQ; centromere protein Q
E        <a href="/dbget-bin/www_bget?ko:K11510">K11510</a>  ITGB3BP, CENPR; centromere protein R
E        <a href="/dbget-bin/www_bget?ko:K11511">K11511</a>  APITD1, CENPS, MHF1; centromere protein S
E        <a href="/dbget-bin/www_bget?ko:K11512">K11512</a>  CENPT; centromere protein T
E        <a href="/dbget-bin/www_bget?ko:K11513">K11513</a>  MLF1IP, CENPU; centromere protein U
D      CPC (chromosomal passenger complex)
E        <a href="/dbget-bin/www_bget?ko:K08731">K08731</a>  BIRC5; baculoviral IAP repeat-containing protein 5
E        <a href="/dbget-bin/www_bget?ko:K11514">K11514</a>  CDCA8; Borealin
E        <a href="/dbget-bin/www_bget?ko:K11515">K11515</a>  INCENP; inner centromere protein
E        <a href="/dbget-bin/www_bget?ko:K11479">K11479</a>  AURKB; aurora kinase B [EC:2.7.11.1]
D      KMN network proteins
E        <a href="/dbget-bin/www_bget?ko:K11542">K11542</a>  CASC5, KNL1; protein CASC5
E        MIS12 complex
F          comp140317_c3_seq17|protein; <a href="/dbget-bin/www_bget?ko:K11543">K11543</a>  MIS12; kinetochore-associated protein MIS12
F          comp140317_c3_seq19|protein; <a href="/dbget-bin/www_bget?ko:K11543">K11543</a>  MIS12; kinetochore-associated protein MIS12
F          comp124465_c0_seq3|kinetochore-associated; <a href="/dbget-bin/www_bget?ko:K11544">K11544</a>  DSN1; kinetochore-associated protein DSN1
F          comp124465_c0_seq4|kinetochore-associated; <a href="/dbget-bin/www_bget?ko:K11544">K11544</a>  DSN1; kinetochore-associated protein DSN1
F          comp51136_c0_seq1|kinetochore-associated; <a href="/dbget-bin/www_bget?ko:K11545">K11545</a>  NSL1, MIS14, DC8; kinetochore-associated protein NSL1
F          comp140238_c0_seq2|polyamine-modulated; <a href="/dbget-bin/www_bget?ko:K11546">K11546</a>  PMF1; polyamine-modulated factor 1
F          comp140238_c0_seq5|polyamine-modulated; <a href="/dbget-bin/www_bget?ko:K11546">K11546</a>  PMF1; polyamine-modulated factor 1
E        NDC80 complex
F          comp98180_c0_seq1|kinetochore; <a href="/dbget-bin/www_bget?ko:K11547">K11547</a>  NDC80, HEC1, TID3; kinetochore protein NDC80
F          comp129433_c0_seq3|kinetochore; <a href="/dbget-bin/www_bget?ko:K11548">K11548</a>  NUF2, CDCA1; kinetochore protein Nuf2
F          comp132404_c0_seq1|kinetochore; <a href="/dbget-bin/www_bget?ko:K11549">K11549</a>  SPBC24, SPC24; kinetochore protein Spc24, animal type
F          comp132404_c0_seq2|kinetochore; <a href="/dbget-bin/www_bget?ko:K11549">K11549</a>  SPBC24, SPC24; kinetochore protein Spc24, animal type
F          comp98632_c0_seq1|kinetochore; <a href="/dbget-bin/www_bget?ko:K11550">K11550</a>  SPBC25, SPC25; kinetochore protein Spc25, animal type
D      Mis6 complex
E        <a href="/dbget-bin/www_bget?ko:K11501">K11501</a>  CENPI; centromere protein I
E        <a href="/dbget-bin/www_bget?ko:K11497">K11497</a>  CENPC; centromere protein C
E        <a href="/dbget-bin/www_bget?ko:K11551">K11551</a>  MIS15, CHL4; central kinetochore subunit Mis15/CHL4
E        <a href="/dbget-bin/www_bget?ko:K11552">K11552</a>  MAL2, MCM21; central kinetochore subunit Mal2/MCM21
E        <a href="/dbget-bin/www_bget?ko:K11553">K11553</a>  DAD1; DASH complex subunit DAD1
E        <a href="/dbget-bin/www_bget?ko:K11696">K11696</a>  CNL2; centromere-localized protein 2
E        <a href="/dbget-bin/www_bget?ko:K11697">K11697</a>  FTA7, CNL3; kinetochore protein Fta7
E        <a href="/dbget-bin/www_bget?ko:K11698">K11698</a>  SIM4; centromere protein Sim4
D      COMA complex
E        <a href="/dbget-bin/www_bget?ko:K11554">K11554</a>  CTF19; central kinetochore subunit CTF19
E        <a href="/dbget-bin/www_bget?ko:K11555">K11555</a>  OKP1; central kinetochore subunit OKP1
E        <a href="/dbget-bin/www_bget?ko:K11552">K11552</a>  MAL2, MCM21; central kinetochore subunit Mal2/MCM21
E        <a href="/dbget-bin/www_bget?ko:K11556">K11556</a>  AME1; central kinetochore subunit AME1
D      NMS complex
E        NDC80 complex
F          comp98180_c0_seq1|kinetochore; <a href="/dbget-bin/www_bget?ko:K11547">K11547</a>  NDC80, HEC1, TID3; kinetochore protein NDC80
F          comp129433_c0_seq3|kinetochore; <a href="/dbget-bin/www_bget?ko:K11548">K11548</a>  NUF2, CDCA1; kinetochore protein Nuf2
E        MIND kinetochore complex
E        <a href="/dbget-bin/www_bget?ko:K11563">K11563</a>  SPC7, SPC105; kinetochore protein Spc7/SPC105
D      MIS16-MIS18 complex
E        <a href="/dbget-bin/www_bget?ko:K10752">K10752</a>  RBBP4, HAT2, CAF1, MIS16; histone-binding protein RBBP4
E        <a href="/dbget-bin/www_bget?ko:K11564">K11564</a>  MIS18, FASP1; kinetochore protein Mis18
E        <a href="/dbget-bin/www_bget?ko:K11565">K11565</a>  OIP5; opa-interacting protein 5
D      DASH complex
E        <a href="/dbget-bin/www_bget?ko:K11566">K11566</a>  ASK1; DASH complex subunit ASK1
E        <a href="/dbget-bin/www_bget?ko:K11553">K11553</a>  DAD1; DASH complex subunit DAD1
E        <a href="/dbget-bin/www_bget?ko:K11567">K11567</a>  DAD2, HSK1; DASH complex subunit DAD2
E        <a href="/dbget-bin/www_bget?ko:K11568">K11568</a>  DAD3; DASH complex subunit DAD3
E        <a href="/dbget-bin/www_bget?ko:K11569">K11569</a>  DAD4, HSK2; DASH complex subunit DAD4
E        <a href="/dbget-bin/www_bget?ko:K02307">K02307</a>  DAM1; DASH complex subunit DAM1
E        <a href="/dbget-bin/www_bget?ko:K11570">K11570</a>  DUO1; DASH complex subunit DUO1
E        <a href="/dbget-bin/www_bget?ko:K11571">K11571</a>  HSK3; DASH complex subunit HSK3
E        <a href="/dbget-bin/www_bget?ko:K11572">K11572</a>  SPC19; DASH complex subunit SPC19
E        <a href="/dbget-bin/www_bget?ko:K11573">K11573</a>  SPC34; DASH complex subunit SPC34
D      CBF3 complex
E        <a href="/dbget-bin/www_bget?ko:K11574">K11574</a>  CBF2, CBF3A, CTF14; centromere DNA-binding protein complex CBF3 subunit A
E        <a href="/dbget-bin/www_bget?ko:K11575">K11575</a>  CEP3, CBF3B; centromere DNA-binding protein complex CBF3 subunit B
E        <a href="/dbget-bin/www_bget?ko:K11576">K11576</a>  CTF13, CBF3C; centromere DNA-binding protein complex CBF3 subunit C
E        <a href="/dbget-bin/www_bget?ko:K03094">K03094</a>  SKP1, CBF3D; S-phase kinase-associated protein 1
C    SAC (spindle assembly checkpoint) factors
D      Core SAC proteins
E        <a href="/dbget-bin/www_bget?ko:K06638">K06638</a>  MAD1L; mitotic spindle assembly checkpoint protein MAD1
E        <a href="/dbget-bin/www_bget?ko:K06679">K06679</a>  MAD1; mitotic spindle assembly checkpoint protein MAD1
E        <a href="/dbget-bin/www_bget?ko:K02537">K02537</a>  MAD2; mitotic spindle assembly checkpoint protein MAD2
E        <a href="/dbget-bin/www_bget?ko:K13728">K13728</a>  MAD2L2; mitotic spindle assembly checkpoint protein MAD2B
E        <a href="/dbget-bin/www_bget?ko:K06637">K06637</a>  BUB1B, BUBR1, MAD3L; mitotic checkpoint serine/threonine-protein kinase BUB1 beta [EC:2.7.11.1]
E        <a href="/dbget-bin/www_bget?ko:K02178">K02178</a>  BUB1; checkpoint serine/threonine-protein kinase [EC:2.7.11.1]
E        <a href="/dbget-bin/www_bget?ko:K02180">K02180</a>  BUB3; cell cycle arrest protein BUB3
D      Motor proteins
E        <a href="/dbget-bin/www_bget?ko:K11498">K11498</a>  CENPE; centromeric protein E
E        RZZ complex
F          comp119399_c0_seq3|kinetochore-associated; <a href="/dbget-bin/www_bget?ko:K11577">K11577</a>  KNTC1, ROD; kinetochore-associated protein 1
F          comp282667_c0_seq1|kinetochore-associated; <a href="/dbget-bin/www_bget?ko:K11577">K11577</a>  KNTC1, ROD; kinetochore-associated protein 1
F          comp143740_c0_seq18|centromere; <a href="/dbget-bin/www_bget?ko:K11578">K11578</a>  ZW10; centromere/kinetochore protein ZW10
F          comp143740_c0_seq22|centromere; <a href="/dbget-bin/www_bget?ko:K11578">K11578</a>  ZW10; centromere/kinetochore protein ZW10
F          comp143740_c0_seq28|centromere; <a href="/dbget-bin/www_bget?ko:K11578">K11578</a>  ZW10; centromere/kinetochore protein ZW10
F          comp143740_c0_seq32|centromere; <a href="/dbget-bin/www_bget?ko:K11578">K11578</a>  ZW10; centromere/kinetochore protein ZW10
F          comp143740_c0_seq45|centromere; <a href="/dbget-bin/www_bget?ko:K11578">K11578</a>  ZW10; centromere/kinetochore protein ZW10
F          comp143740_c0_seq59|centromere; <a href="/dbget-bin/www_bget?ko:K11578">K11578</a>  ZW10; centromere/kinetochore protein ZW10
F          comp143740_c0_seq60|centromere; <a href="/dbget-bin/www_bget?ko:K11578">K11578</a>  ZW10; centromere/kinetochore protein ZW10
F          comp143740_c0_seq61|centromere; <a href="/dbget-bin/www_bget?ko:K11578">K11578</a>  ZW10; centromere/kinetochore protein ZW10
F          comp143740_c0_seq65|centromere; <a href="/dbget-bin/www_bget?ko:K11578">K11578</a>  ZW10; centromere/kinetochore protein ZW10
F          comp143740_c0_seq81|centromere; <a href="/dbget-bin/www_bget?ko:K11578">K11578</a>  ZW10; centromere/kinetochore protein ZW10
F          comp143740_c0_seq86|centromere; <a href="/dbget-bin/www_bget?ko:K11578">K11578</a>  ZW10; centromere/kinetochore protein ZW10
F          comp143740_c0_seq89|centromere; <a href="/dbget-bin/www_bget?ko:K11578">K11578</a>  ZW10; centromere/kinetochore protein ZW10
F          comp143740_c0_seq100|centromere; <a href="/dbget-bin/www_bget?ko:K11578">K11578</a>  ZW10; centromere/kinetochore protein ZW10
F          comp143740_c0_seq102|centromere; <a href="/dbget-bin/www_bget?ko:K11578">K11578</a>  ZW10; centromere/kinetochore protein ZW10
F          comp134450_c0_seq2|protein; <a href="/dbget-bin/www_bget?ko:K11579">K11579</a>  ZWILCH; protein zwilch
F          comp134450_c0_seq3|protein; <a href="/dbget-bin/www_bget?ko:K11579">K11579</a>  ZWILCH; protein zwilch
E        Dynein complex
F          comp143807_c0_seq1; <a href="/dbget-bin/www_bget?ko:K10413">K10413</a>  DYNC1H; dynein heavy chain 1, cytosolic
F          comp143807_c0_seq2; <a href="/dbget-bin/www_bget?ko:K10413">K10413</a>  DYNC1H; dynein heavy chain 1, cytosolic
F          comp143807_c0_seq3; <a href="/dbget-bin/www_bget?ko:K10413">K10413</a>  DYNC1H; dynein heavy chain 1, cytosolic
F          comp143807_c0_seq4; <a href="/dbget-bin/www_bget?ko:K10413">K10413</a>  DYNC1H; dynein heavy chain 1, cytosolic
F          comp143807_c0_seq6; <a href="/dbget-bin/www_bget?ko:K10413">K10413</a>  DYNC1H; dynein heavy chain 1, cytosolic
F          comp143807_c0_seq10; <a href="/dbget-bin/www_bget?ko:K10413">K10413</a>  DYNC1H; dynein heavy chain 1, cytosolic
F          comp143807_c0_seq12; <a href="/dbget-bin/www_bget?ko:K10413">K10413</a>  DYNC1H; dynein heavy chain 1, cytosolic
F          comp143807_c0_seq13; <a href="/dbget-bin/www_bget?ko:K10413">K10413</a>  DYNC1H; dynein heavy chain 1, cytosolic
F          comp143807_c0_seq14; <a href="/dbget-bin/www_bget?ko:K10413">K10413</a>  DYNC1H; dynein heavy chain 1, cytosolic
F          comp143807_c0_seq15; <a href="/dbget-bin/www_bget?ko:K10413">K10413</a>  DYNC1H; dynein heavy chain 1, cytosolic
F          comp143807_c0_seq16; <a href="/dbget-bin/www_bget?ko:K10413">K10413</a>  DYNC1H; dynein heavy chain 1, cytosolic
F          comp143807_c0_seq17; <a href="/dbget-bin/www_bget?ko:K10413">K10413</a>  DYNC1H; dynein heavy chain 1, cytosolic
F          comp143807_c0_seq18; <a href="/dbget-bin/www_bget?ko:K10413">K10413</a>  DYNC1H; dynein heavy chain 1, cytosolic
F          comp143807_c0_seq19; <a href="/dbget-bin/www_bget?ko:K10413">K10413</a>  DYNC1H; dynein heavy chain 1, cytosolic
F          comp143807_c0_seq20; <a href="/dbget-bin/www_bget?ko:K10413">K10413</a>  DYNC1H; dynein heavy chain 1, cytosolic
F          comp143807_c0_seq21; <a href="/dbget-bin/www_bget?ko:K10413">K10413</a>  DYNC1H; dynein heavy chain 1, cytosolic
F          comp143807_c0_seq22; <a href="/dbget-bin/www_bget?ko:K10413">K10413</a>  DYNC1H; dynein heavy chain 1, cytosolic
F          comp143807_c0_seq23; <a href="/dbget-bin/www_bget?ko:K10413">K10413</a>  DYNC1H; dynein heavy chain 1, cytosolic
F          comp143807_c0_seq24; <a href="/dbget-bin/www_bget?ko:K10413">K10413</a>  DYNC1H; dynein heavy chain 1, cytosolic
F          comp143807_c0_seq25; <a href="/dbget-bin/www_bget?ko:K10413">K10413</a>  DYNC1H; dynein heavy chain 1, cytosolic
F          comp143807_c0_seq28; <a href="/dbget-bin/www_bget?ko:K10413">K10413</a>  DYNC1H; dynein heavy chain 1, cytosolic
F          comp143807_c0_seq29; <a href="/dbget-bin/www_bget?ko:K10413">K10413</a>  DYNC1H; dynein heavy chain 1, cytosolic
F          comp143807_c0_seq30; <a href="/dbget-bin/www_bget?ko:K10413">K10413</a>  DYNC1H; dynein heavy chain 1, cytosolic
F          comp143807_c0_seq31; <a href="/dbget-bin/www_bget?ko:K10413">K10413</a>  DYNC1H; dynein heavy chain 1, cytosolic
F          comp143807_c0_seq36; <a href="/dbget-bin/www_bget?ko:K10413">K10413</a>  DYNC1H; dynein heavy chain 1, cytosolic
F          comp143807_c0_seq38; <a href="/dbget-bin/www_bget?ko:K10413">K10413</a>  DYNC1H; dynein heavy chain 1, cytosolic
F          comp143807_c0_seq39; <a href="/dbget-bin/www_bget?ko:K10413">K10413</a>  DYNC1H; dynein heavy chain 1, cytosolic
F          comp143807_c0_seq40; <a href="/dbget-bin/www_bget?ko:K10413">K10413</a>  DYNC1H; dynein heavy chain 1, cytosolic
F          comp143807_c0_seq41; <a href="/dbget-bin/www_bget?ko:K10413">K10413</a>  DYNC1H; dynein heavy chain 1, cytosolic
F          comp143807_c0_seq42; <a href="/dbget-bin/www_bget?ko:K10413">K10413</a>  DYNC1H; dynein heavy chain 1, cytosolic
F          comp143807_c0_seq43; <a href="/dbget-bin/www_bget?ko:K10413">K10413</a>  DYNC1H; dynein heavy chain 1, cytosolic
F          comp143807_c0_seq44; <a href="/dbget-bin/www_bget?ko:K10413">K10413</a>  DYNC1H; dynein heavy chain 1, cytosolic
F          comp143807_c0_seq45; <a href="/dbget-bin/www_bget?ko:K10413">K10413</a>  DYNC1H; dynein heavy chain 1, cytosolic
F          comp143807_c0_seq46; <a href="/dbget-bin/www_bget?ko:K10413">K10413</a>  DYNC1H; dynein heavy chain 1, cytosolic
F          comp143807_c0_seq47; <a href="/dbget-bin/www_bget?ko:K10413">K10413</a>  DYNC1H; dynein heavy chain 1, cytosolic
F          comp143807_c0_seq48; <a href="/dbget-bin/www_bget?ko:K10413">K10413</a>  DYNC1H; dynein heavy chain 1, cytosolic
F          comp143807_c0_seq49; <a href="/dbget-bin/www_bget?ko:K10413">K10413</a>  DYNC1H; dynein heavy chain 1, cytosolic
F          comp143807_c0_seq50; <a href="/dbget-bin/www_bget?ko:K10413">K10413</a>  DYNC1H; dynein heavy chain 1, cytosolic
F          comp143807_c0_seq51; <a href="/dbget-bin/www_bget?ko:K10413">K10413</a>  DYNC1H; dynein heavy chain 1, cytosolic
F          comp143807_c0_seq52; <a href="/dbget-bin/www_bget?ko:K10413">K10413</a>  DYNC1H; dynein heavy chain 1, cytosolic
F          comp143807_c0_seq53; <a href="/dbget-bin/www_bget?ko:K10413">K10413</a>  DYNC1H; dynein heavy chain 1, cytosolic
F          comp143807_c0_seq54; <a href="/dbget-bin/www_bget?ko:K10413">K10413</a>  DYNC1H; dynein heavy chain 1, cytosolic
F          comp143807_c0_seq56; <a href="/dbget-bin/www_bget?ko:K10413">K10413</a>  DYNC1H; dynein heavy chain 1, cytosolic
F          comp143807_c0_seq58; <a href="/dbget-bin/www_bget?ko:K10413">K10413</a>  DYNC1H; dynein heavy chain 1, cytosolic
F          comp143807_c0_seq59; <a href="/dbget-bin/www_bget?ko:K10413">K10413</a>  DYNC1H; dynein heavy chain 1, cytosolic
F          comp143807_c0_seq60; <a href="/dbget-bin/www_bget?ko:K10413">K10413</a>  DYNC1H; dynein heavy chain 1, cytosolic
F          comp143807_c0_seq61; <a href="/dbget-bin/www_bget?ko:K10413">K10413</a>  DYNC1H; dynein heavy chain 1, cytosolic
F          comp143807_c0_seq62; <a href="/dbget-bin/www_bget?ko:K10413">K10413</a>  DYNC1H; dynein heavy chain 1, cytosolic
F          comp143807_c0_seq64; <a href="/dbget-bin/www_bget?ko:K10413">K10413</a>  DYNC1H; dynein heavy chain 1, cytosolic
F          comp143807_c0_seq65; <a href="/dbget-bin/www_bget?ko:K10413">K10413</a>  DYNC1H; dynein heavy chain 1, cytosolic
F          comp143807_c0_seq67; <a href="/dbget-bin/www_bget?ko:K10413">K10413</a>  DYNC1H; dynein heavy chain 1, cytosolic
F          comp143807_c0_seq70; <a href="/dbget-bin/www_bget?ko:K10413">K10413</a>  DYNC1H; dynein heavy chain 1, cytosolic
F          comp143807_c0_seq71; <a href="/dbget-bin/www_bget?ko:K10413">K10413</a>  DYNC1H; dynein heavy chain 1, cytosolic
F          comp143807_c0_seq72; <a href="/dbget-bin/www_bget?ko:K10413">K10413</a>  DYNC1H; dynein heavy chain 1, cytosolic
F          comp143807_c0_seq73; <a href="/dbget-bin/www_bget?ko:K10413">K10413</a>  DYNC1H; dynein heavy chain 1, cytosolic
F          comp143807_c0_seq76; <a href="/dbget-bin/www_bget?ko:K10413">K10413</a>  DYNC1H; dynein heavy chain 1, cytosolic
F          comp143807_c0_seq77; <a href="/dbget-bin/www_bget?ko:K10413">K10413</a>  DYNC1H; dynein heavy chain 1, cytosolic
F          comp143807_c0_seq78; <a href="/dbget-bin/www_bget?ko:K10413">K10413</a>  DYNC1H; dynein heavy chain 1, cytosolic
F          comp143807_c0_seq80; <a href="/dbget-bin/www_bget?ko:K10413">K10413</a>  DYNC1H; dynein heavy chain 1, cytosolic
F          comp143807_c0_seq81; <a href="/dbget-bin/www_bget?ko:K10413">K10413</a>  DYNC1H; dynein heavy chain 1, cytosolic
F          comp143807_c0_seq82; <a href="/dbget-bin/www_bget?ko:K10413">K10413</a>  DYNC1H; dynein heavy chain 1, cytosolic
F          comp143807_c0_seq83; <a href="/dbget-bin/www_bget?ko:K10413">K10413</a>  DYNC1H; dynein heavy chain 1, cytosolic
F          comp143807_c0_seq84; <a href="/dbget-bin/www_bget?ko:K10413">K10413</a>  DYNC1H; dynein heavy chain 1, cytosolic
F          comp143807_c0_seq88; <a href="/dbget-bin/www_bget?ko:K10413">K10413</a>  DYNC1H; dynein heavy chain 1, cytosolic
F          comp143807_c0_seq90; <a href="/dbget-bin/www_bget?ko:K10413">K10413</a>  DYNC1H; dynein heavy chain 1, cytosolic
F          comp143807_c0_seq92; <a href="/dbget-bin/www_bget?ko:K10413">K10413</a>  DYNC1H; dynein heavy chain 1, cytosolic
F          comp143807_c0_seq94; <a href="/dbget-bin/www_bget?ko:K10413">K10413</a>  DYNC1H; dynein heavy chain 1, cytosolic
F          comp143807_c0_seq96; <a href="/dbget-bin/www_bget?ko:K10413">K10413</a>  DYNC1H; dynein heavy chain 1, cytosolic
F          comp143807_c0_seq98; <a href="/dbget-bin/www_bget?ko:K10413">K10413</a>  DYNC1H; dynein heavy chain 1, cytosolic
F          comp143807_c0_seq100; <a href="/dbget-bin/www_bget?ko:K10413">K10413</a>  DYNC1H; dynein heavy chain 1, cytosolic
F          comp143807_c0_seq101; <a href="/dbget-bin/www_bget?ko:K10413">K10413</a>  DYNC1H; dynein heavy chain 1, cytosolic
F          comp143807_c0_seq102; <a href="/dbget-bin/www_bget?ko:K10413">K10413</a>  DYNC1H; dynein heavy chain 1, cytosolic
F          comp143807_c0_seq104; <a href="/dbget-bin/www_bget?ko:K10413">K10413</a>  DYNC1H; dynein heavy chain 1, cytosolic
F          comp143807_c0_seq106; <a href="/dbget-bin/www_bget?ko:K10413">K10413</a>  DYNC1H; dynein heavy chain 1, cytosolic
F          comp143807_c0_seq107; <a href="/dbget-bin/www_bget?ko:K10413">K10413</a>  DYNC1H; dynein heavy chain 1, cytosolic
F          comp143807_c0_seq108; <a href="/dbget-bin/www_bget?ko:K10413">K10413</a>  DYNC1H; dynein heavy chain 1, cytosolic
F          comp143807_c0_seq109; <a href="/dbget-bin/www_bget?ko:K10413">K10413</a>  DYNC1H; dynein heavy chain 1, cytosolic
F          comp143807_c0_seq110; <a href="/dbget-bin/www_bget?ko:K10413">K10413</a>  DYNC1H; dynein heavy chain 1, cytosolic
F          comp143807_c0_seq111; <a href="/dbget-bin/www_bget?ko:K10413">K10413</a>  DYNC1H; dynein heavy chain 1, cytosolic
F          comp138737_c0_seq2|cytoplasmic; <a href="/dbget-bin/www_bget?ko:K10414">K10414</a>  DYNC2H, DNCH2; dynein heavy chain 2, cytosolic
F          comp133252_c0_seq7|cytoplasmic; <a href="/dbget-bin/www_bget?ko:K10415">K10415</a>  DYNC1I, DNCI; dynein intermediate chain, cytosolic
F          comp133252_c0_seq11|cytoplasmic; <a href="/dbget-bin/www_bget?ko:K10415">K10415</a>  DYNC1I, DNCI; dynein intermediate chain, cytosolic
F          comp140570_c4_seq5|cytoplasmic; <a href="/dbget-bin/www_bget?ko:K10415">K10415</a>  DYNC1I, DNCI; dynein intermediate chain, cytosolic
F          comp140570_c4_seq7|cytoplasmic; <a href="/dbget-bin/www_bget?ko:K10415">K10415</a>  DYNC1I, DNCI; dynein intermediate chain, cytosolic
F          comp140570_c4_seq16|cytoplasmic; <a href="/dbget-bin/www_bget?ko:K10415">K10415</a>  DYNC1I, DNCI; dynein intermediate chain, cytosolic
F          comp140570_c4_seq20|cytoplasmic; <a href="/dbget-bin/www_bget?ko:K10415">K10415</a>  DYNC1I, DNCI; dynein intermediate chain, cytosolic
F          comp140570_c4_seq35|cytoplasmic; <a href="/dbget-bin/www_bget?ko:K10415">K10415</a>  DYNC1I, DNCI; dynein intermediate chain, cytosolic
F          comp140570_c4_seq42|cytoplasmic; <a href="/dbget-bin/www_bget?ko:K10415">K10415</a>  DYNC1I, DNCI; dynein intermediate chain, cytosolic
F          comp140570_c4_seq50|cytoplasmic; <a href="/dbget-bin/www_bget?ko:K10415">K10415</a>  DYNC1I, DNCI; dynein intermediate chain, cytosolic
F          comp140570_c4_seq52|cytoplasmic; <a href="/dbget-bin/www_bget?ko:K10415">K10415</a>  DYNC1I, DNCI; dynein intermediate chain, cytosolic
F          comp127662_c0_seq2|cytoplasmic; <a href="/dbget-bin/www_bget?ko:K10416">K10416</a>  DYNC1LI, DNCLI; dynein light intermediate chain 1, cytosolic
F          comp138362_c0_seq2|cytoplasmic; <a href="/dbget-bin/www_bget?ko:K10416">K10416</a>  DYNC1LI, DNCLI; dynein light intermediate chain 1, cytosolic
F          comp138362_c0_seq4|cytoplasmic; <a href="/dbget-bin/www_bget?ko:K10416">K10416</a>  DYNC1LI, DNCLI; dynein light intermediate chain 1, cytosolic
F          comp136357_c0_seq5|cytoplasmic; <a href="/dbget-bin/www_bget?ko:K10417">K10417</a>  DYNC2LI; dynein light intermediate chain 2, cytosolic
E        <a href="/dbget-bin/www_bget?ko:K10393">K10393</a>  KIF2_24, MCAK; kinesin family member 2/24
D      Protein kinases
E        <a href="/dbget-bin/www_bget?ko:K11479">K11479</a>  AURKB; aurora kinase B [EC:2.7.11.1]
E        <a href="/dbget-bin/www_bget?ko:K11480">K11480</a>  AURKC; aurora kinase C [EC:2.7.11.1]
E        <a href="/dbget-bin/www_bget?ko:K08866">K08866</a>  TTK, MPS1; serine/threonine-protein kinase TTK/MPS1 [EC:2.7.12.1]
E        <a href="/dbget-bin/www_bget?ko:K04371">K04371</a>  ERK1_2; extracellular signal-regulated kinase 1/2 [EC:2.7.11.24]
C    Other centromeric chromatin formation proteins
D      Shugoshin
E        <a href="/dbget-bin/www_bget?ko:K11580">K11580</a>  SGOL1; shugoshin-like 1
E        <a href="/dbget-bin/www_bget?ko:K11581">K11581</a>  SGOL2; shugoshin-like 2
E        <a href="/dbget-bin/www_bget?ko:K11582">K11582</a>  SGO1; shugoshin
D      PP2A (protein phosphatase 2A)
E        <a href="/dbget-bin/www_bget?ko:K04382">K04382</a>  PPP2C; protein phosphatase 2 (formerly 2A), catalytic subunit [EC:3.1.3.16]
E        <a href="/dbget-bin/www_bget?ko:K03456">K03456</a>  PPP2R1; protein phosphatase 2 (formerly 2A), regulatory subunit A
E        <a href="/dbget-bin/www_bget?ko:K04354">K04354</a>  PPP2R2; protein phosphatase 2 (formerly 2A), regulatory subunit B
E        <a href="/dbget-bin/www_bget?ko:K11583">K11583</a>  PPP2R3; protein phosphatase 2 (formerly 2A), regulatory subunit B''
E        <a href="/dbget-bin/www_bget?ko:K11584">K11584</a>  PPP2R5; protein phosphatase 2 (formerly 2A), regulatory subunit B'
B  Heterochromatin formation proteins
C    HP1 (heterochromatin protein 1)
D      <a href="/dbget-bin/www_bget?ko:K11585">K11585</a>  CBX1, HP1B, SWI6; chromobox protein 1
D      <a href="/dbget-bin/www_bget?ko:K11586">K11586</a>  CBX3, HP1G; chromobox protein 3
D      <a href="/dbget-bin/www_bget?ko:K11587">K11587</a>  CBX5, HP1A; chromobox protein 5
C    MBPs (metylated DNA binding proteins)
D      <a href="/dbget-bin/www_bget?ko:K11588">K11588</a>  MECP2; methyl CpG binding protein 2
D      <a href="/dbget-bin/www_bget?ko:K11589">K11589</a>  MBD1; methyl-CpG-binding domain protein 1
D      <a href="/dbget-bin/www_bget?ko:K11590">K11590</a>  MBD2; methyl-CpG-binding domain protein 2
D      <a href="/dbget-bin/www_bget?ko:K11591">K11591</a>  MBD3; methyl-CpG-binding domain protein 3
D      <a href="/dbget-bin/www_bget?ko:K10801">K10801</a>  MBD4; methyl-CpG-binding domain protein 4 [EC:3.2.2.-]
D      <a href="/dbget-bin/www_bget?ko:K10507">K10507</a>  ZBTB33, KAISO; zinc finger and BTB domain-containing protein 33
C    RNA interference (RNAi) proteins
D      RISC (RNA-induced silencing complex)
E        <a href="/dbget-bin/www_bget?ko:K11592">K11592</a>  DICER1, DCR1; endoribonuclease Dicer [EC:3.1.26.-]
E        <a href="/dbget-bin/www_bget?ko:K11593">K11593</a>  ELF2C; eukaryotic translation initiation factor 2C
E        <a href="/dbget-bin/www_bget?ko:K02156">K02156</a>  AUB, PIWI; aubergine
E        <a href="/dbget-bin/www_bget?ko:K11594">K11594</a>  DDX3X, bel; ATP-dependent RNA helicase [EC:3.6.4.13]
D      RITS (RNA-induced transcriptional silencing) complex
E        <a href="/dbget-bin/www_bget?ko:K11595">K11595</a>  CHP1; chromo domain-containing protein 1
E        <a href="/dbget-bin/www_bget?ko:K11596">K11596</a>  AGO1; argonaute
E        <a href="/dbget-bin/www_bget?ko:K11597">K11597</a>  TAS3; RNA-induced transcriptional silencing complex protein Tas3
D      RDRC (RNA-directed RNA polymerase complex)
E        <a href="/dbget-bin/www_bget?ko:K11699">K11699</a>  RDR1, RDP1; RNA-dependent RNA polymerase 1 [EC:2.7.7.48]
E        <a href="/dbget-bin/www_bget?ko:K11700">K11700</a>  CID12; poly(A) RNA polymerase Cid12 [EC:2.7.7.19]
E        <a href="/dbget-bin/www_bget?ko:K11701">K11701</a>  HRR1; helicase required for RNAi-mediated heterochromatin assembly 1 [EC:3.6.4.13]
C    Other heterochromatin formation proteins
D      <a href="/dbget-bin/www_bget?ko:K00558">K00558</a>  E2.1.1.37, DNMT, dcm; DNA (cytosine-5-)-methyltransferase [EC:2.1.1.37]
D      <a href="/dbget-bin/www_bget?ko:K06067">K06067</a>  HDAC1_2; histone deacetylase 1/2 [EC:3.5.1.98]
D      <a href="/dbget-bin/www_bget?ko:K11642">K11642</a>  CHD3, MI2A; chromodomain-helicase-DNA-binding protein 3 [EC:3.6.4.12]
D      <a href="/dbget-bin/www_bget?ko:K11643">K11643</a>  CHD4, MI2B; chromodomain-helicase-DNA-binding protein 4 [EC:3.6.4.12]
D      <a href="/dbget-bin/www_bget?ko:K10752">K10752</a>  RBBP4, HAT2, CAF1, MIS16; histone-binding protein RBBP4
D      <a href="/dbget-bin/www_bget?ko:K11421">K11421</a>  SETDB; histone-lysine N-methyltransferase SETDB [EC:2.1.1.43]
D      <a href="/dbget-bin/www_bget?ko:K11644">K11644</a>  SIN3A; paired amphipathic helix protein Sin3a
D      <a href="/dbget-bin/www_bget?ko:K11419">K11419</a>  SUV39H, CLR4; histone-lysine N-methyltransferase SUV39H [EC:2.1.1.43]
B  Centrosomal proteins
C    Centriole proteins
D      <a href="/dbget-bin/www_bget?ko:K16452">K16452</a>  CCDC92; coiled-coil domain-containing protein 92
D      <a href="/dbget-bin/www_bget?ko:K10289">K10289</a>  CCNF, FBXO1; F-box protein 1 (cyclin F)
D      <a href="/dbget-bin/www_bget?ko:K16453">K16453</a>  CCP110, CEP110; centrosomal protein CEP110
D      <a href="/dbget-bin/www_bget?ko:K16454">K16454</a>  CCSAP; centriole, cilia and spindle-associated protein
D      <a href="/dbget-bin/www_bget?ko:K11502">K11502</a>  CENPJ; centromere protein J
D      <a href="/dbget-bin/www_bget?ko:K16455">K16455</a>  CEP41, TSGA14; centrosomal protein CEP41
D      <a href="/dbget-bin/www_bget?ko:K16456">K16456</a>  CEP55; centrosomal protein CEP55
D      <a href="/dbget-bin/www_bget?ko:K16457">K16457</a>  CEP76; centrosomal protein CEP76
D      <a href="/dbget-bin/www_bget?ko:K16458">K16458</a>  CEP104; centrosomal protein CEP104
D      <a href="/dbget-bin/www_bget?ko:K16459">K16459</a>  CEP120; centrosomal protein CEP120
D      <a href="/dbget-bin/www_bget?ko:K16460">K16460</a>  CEP128; centrosomal protein CEP128
D      <a href="/dbget-bin/www_bget?ko:K16461">K16461</a>  CEP135, CEP4; centrosomal protein CEP135
D      <a href="/dbget-bin/www_bget?ko:K16462">K16462</a>  CEP164; centrosomal protein CEP164
D      <a href="/dbget-bin/www_bget?ko:K16463">K16463</a>  CEP170; centrosomal protein CEP170
D      <a href="/dbget-bin/www_bget?ko:K16464">K16464</a>  CEP250, CNAP1; centrosomal protein CEP250
D      <a href="/dbget-bin/www_bget?ko:K16465">K16465</a>  CETN1; centrin-1
D      <a href="/dbget-bin/www_bget?ko:K10840">K10840</a>  CETN2; centrin-2
D      <a href="/dbget-bin/www_bget?ko:K16466">K16466</a>  CETN3; centrin-3
D      <a href="/dbget-bin/www_bget?ko:K16467">K16467</a>  CNTLN; centlein
D      <a href="/dbget-bin/www_bget?ko:K16468">K16468</a>  CNTROB; centrobin
D      <a href="/dbget-bin/www_bget?ko:K16469">K16469</a>  CROCC; rootletin
D      <a href="/dbget-bin/www_bget?ko:K16470">K16470</a>  DZIP1; zinc finger protein DZIP1
D      <a href="/dbget-bin/www_bget?ko:K16471">K16471</a>  FBF1, ALB; Fas-binding factor 1
D      <a href="/dbget-bin/www_bget?ko:K13990">K13990</a>  FTCD; glutamate formiminotransferase / formiminotetrahydrofolate cyclodeaminase [EC:2.1.2.5 4.3.1.4]
D      <a href="/dbget-bin/www_bget?ko:K16472">K16472</a>  HYLS1; hydrolethalus syndrome protein 1
D      <a href="/dbget-bin/www_bget?ko:K16473">K16473</a>  IFT20; intraflagellar transport protein 20
D      <a href="/dbget-bin/www_bget?ko:K16474">K16474</a>  IFT88; intraflagellar transport protein 88
D      <a href="/dbget-bin/www_bget?ko:K16475">K16475</a>  LRRCC1, CLERC; leucine-rich repeat and coiled-coil domain-containing protein 1
D      <a href="/dbget-bin/www_bget?ko:K16476">K16476</a>  NIN; ninein
D      <a href="/dbget-bin/www_bget?ko:K16477">K16477</a>  NINL, NLP; ninein-like protein
D      <a href="/dbget-bin/www_bget?ko:K16478">K16478</a>  NPHP4; nephrocystin-4
D      <a href="/dbget-bin/www_bget?ko:K16479">K16479</a>  ODF2; outer dense fiber protein 2
D      <a href="/dbget-bin/www_bget?ko:K16480">K16480</a>  OFD1; oral-facial-digital syndrome 1 protein
D      <a href="/dbget-bin/www_bget?ko:K10798">K10798</a>  PARP; poly [ADP-ribose] polymerase [EC:2.4.2.30]
D      <a href="/dbget-bin/www_bget?ko:K16481">K16481</a>  PCNT; pericentrin
D      <a href="/dbget-bin/www_bget?ko:K01047">K01047</a>  PLA2G, SPLA2; secretory phospholipase A2 [EC:3.1.1.4]
D      <a href="/dbget-bin/www_bget?ko:K16482">K16482</a>  POC1; centriolar protein POC1
D      <a href="/dbget-bin/www_bget?ko:K16483">K16483</a>  POC5; centrosomal protein POC5
D      <a href="/dbget-bin/www_bget?ko:K16512">K16512</a>  RPGRIP1; X-linked retinitis pigmentosa GTPase regulator-interacting protein 1
D      <a href="/dbget-bin/www_bget?ko:K16484">K16484</a>  RTTN; rotatin
D      <a href="/dbget-bin/www_bget?ko:K16485">K16485</a>  SAS-4; spindle assembly abnormal protein 4
D      <a href="/dbget-bin/www_bget?ko:K16486">K16486</a>  SAS-5; spindle assembly abnormal protein 5
D      <a href="/dbget-bin/www_bget?ko:K16487">K16487</a>  SAS-6, SASS6; spindle assembly abnormal protein 6
D      <a href="/dbget-bin/www_bget?ko:K16488">K16488</a>  SDCCAG8; serologically defined colon cancer antigen 8
D      <a href="/dbget-bin/www_bget?ko:K16489">K16489</a>  SFI1; protein SFI1
D      <a href="/dbget-bin/www_bget?ko:K16490">K16490</a>  SPICE1; spindle and centriole-associated protein 1
D      <a href="/dbget-bin/www_bget?ko:K16491">K16491</a>  STARD9; StAR-related lipid transfer protein 9
D      <a href="/dbget-bin/www_bget?ko:K03164">K03164</a>  TOP2; DNA topoisomerase II [EC:5.99.1.3]
D      <a href="/dbget-bin/www_bget?ko:K10631">K10631</a>  TOPORS; E3 ubiquitin-protein ligase Topors [EC:6.3.2.19]
D      <a href="/dbget-bin/www_bget?ko:K16492">K16492</a>  TSKS; testis-specific serine kinase substrate
C    Pericentriolar materials (PCM)
D      Centriolar satellite
E        <a href="/dbget-bin/www_bget?ko:K16531">K16531</a>  BBS4; Bardet-Biedl syndrome 4 protein
E        <a href="/dbget-bin/www_bget?ko:K16532">K16532</a>  CEP72; centrosomal protein CEP72
E        <a href="/dbget-bin/www_bget?ko:K16533">K16533</a>  CEP290, NPHP6; centrosomal protein CEP290
E        <a href="/dbget-bin/www_bget?ko:K16534">K16534</a>  DISC1; disrupted in schizophrenia 1 protein
E        <a href="/dbget-bin/www_bget?ko:K16535">K16535</a>  FOPNL, FOR20; lisH domain-containing protein FOPNL
E        <a href="/dbget-bin/www_bget?ko:K16611">K16611</a>  HOOK2; protein HOOK2
E        <a href="/dbget-bin/www_bget?ko:K16536">K16536</a>  HOOK3; protein HOOK3
E        <a href="/dbget-bin/www_bget?ko:K16480">K16480</a>  OFD1; oral-facial-digital syndrome 1 protein
E        <a href="/dbget-bin/www_bget?ko:K06093">K06093</a>  PARD6; partitioning defective protein 6
E        <a href="/dbget-bin/www_bget?ko:K16537">K16537</a>  PCM1; pericentriolar material 1 protein
E        <a href="/dbget-bin/www_bget?ko:K16538">K16538</a>  PIBF1, CEP90; progesterone-induced-blocking factor 1
E        <a href="/dbget-bin/www_bget?ko:K16539">K16539</a>  PLK1S1; centrosomal protein kizuna
D      Other PCM proteins
E        <a href="/dbget-bin/www_bget?ko:K16540">K16540</a>  AZI1, CEP131; 5-azacytidine-induced protein 1
E        <a href="/dbget-bin/www_bget?ko:K16541">K16541</a>  CCDC14; coiled-coil domain-containing protein 14
E        <a href="/dbget-bin/www_bget?ko:K16542">K16542</a>  CDK5RAP2; CDK5 regulatory subunit-associated protein 2
E        <a href="/dbget-bin/www_bget?ko:K16543">K16543</a>  CEP89; centrosomal protein CEP89
E        <a href="/dbget-bin/www_bget?ko:K16544">K16544</a>  CEP95; centrosomal protein CEP95
E        <a href="/dbget-bin/www_bget?ko:K16545">K16545</a>  DDHD2; phospholipase DDHD2 [EC:3.1.1.-]
E        <a href="/dbget-bin/www_bget?ko:K16546">K16546</a>  FGFR10P; FGFR1 oncogene partner
E        <a href="/dbget-bin/www_bget?ko:K16594">K16594</a>  LRRC36; leucine-rich repeat-containing protein 36
E        <a href="/dbget-bin/www_bget?ko:K16547">K16547</a>  NEDD1; protein NEDD1
E        <a href="/dbget-bin/www_bget?ko:K16548">K16548</a>  OAZ1; ornithine decarboxylase antizyme 1
E        <a href="/dbget-bin/www_bget?ko:K16549">K16549</a>  PDE4DIP; myomegalin
E        <a href="/dbget-bin/www_bget?ko:K16550">K16550</a>  RPGRIP1L; protein fantom
E        <a href="/dbget-bin/www_bget?ko:K10799">K10799</a>  TNKS; tankyrase [EC:2.4.2.30]
C    Cyclins
D      <a href="/dbget-bin/www_bget?ko:K06627">K06627</a>  CCNA; cyclin A
D      <a href="/dbget-bin/www_bget?ko:K05868">K05868</a>  CCNB; cyclin B
D      <a href="/dbget-bin/www_bget?ko:K06626">K06626</a>  CCNE; cyclin E
C    Kinases and associated factors
D      <a href="/dbget-bin/www_bget?ko:K11481">K11481</a>  AURKA; aurora kinase A [EC:2.7.11.1]
D      <a href="/dbget-bin/www_bget?ko:K02087">K02087</a>  CDK1, CDC2; cyclin-dependent kinase 1 [EC:2.7.11.22 2.7.11.23]
D      <a href="/dbget-bin/www_bget?ko:K02206">K02206</a>  CDK2; cyclin-dependent kinase 2 [EC:2.7.11.22]
D      <a href="/dbget-bin/www_bget?ko:K08959">K08959</a>  CSNK1D; casein kinase 1, delta [EC:2.7.11.1]
D      <a href="/dbget-bin/www_bget?ko:K08960">K08960</a>  CSNK1E; casein kinase 1, epsilon [EC:2.7.11.1]
D      <a href="/dbget-bin/www_bget?ko:K16315">K16315</a>  GSG2; serine/threonine-protein kinase haspin [EC:2.7.11.1]
D      <a href="/dbget-bin/www_bget?ko:K03083">K03083</a>  GSK3B; glycogen synthase kinase 3 beta [EC:2.7.11.26]
D      <a href="/dbget-bin/www_bget?ko:K06272">K06272</a>  ILK; integrin-linked kinase [EC:2.7.11.1]
D      <a href="/dbget-bin/www_bget?ko:K05856">K05856</a>  LCK; lymphocyte cell-specific protein tyrosine kinase [EC:2.7.10.2]
D      <a href="/dbget-bin/www_bget?ko:K08857">K08857</a>  NEK; NIMA (never in mitosis gene a)-related kinase [EC:2.7.11.1]
D      <a href="/dbget-bin/www_bget?ko:K06631">K06631</a>  PLK1; polo-like kinase 1 [EC:2.7.11.21]
D      <a href="/dbget-bin/www_bget?ko:K08861">K08861</a>  PLK2; polo-like kinase 2 [EC:2.7.11.21]
D      <a href="/dbget-bin/www_bget?ko:K08863">K08863</a>  PLK4; polo-like kinase 4 [EC:2.7.11.21]
D      <a href="/dbget-bin/www_bget?ko:K04514">K04514</a>  ROCK; Rho-associated protein kinase [EC:2.7.11.1]
D      <a href="/dbget-bin/www_bget?ko:K16311">K16311</a>  SIK; serine/threonine-protein kinase SIK [EC:2.7.11.1]
D      <a href="/dbget-bin/www_bget?ko:K08811">K08811</a>  TSSK, STK22; testis-specific serine kinase [EC:2.7.11.1]
D      <a href="/dbget-bin/www_bget?ko:K04345">K04345</a>  PKA; protein kinase A [EC:2.7.11.11]
D      A-kinase anchoring protein
E        <a href="/dbget-bin/www_bget?ko:K16551">K16551</a>  AKAP9, AKAP350; A-kinase anchor protein 9
C    Microtubules
D      gamma-tubulin ring complex
E        <a href="/dbget-bin/www_bget?ko:K10389">K10389</a>  TUBG; tubulin gamma
E        <a href="/dbget-bin/www_bget?ko:K16569">K16569</a>  TUBGCP2, GCP2; gamma-tubulin complex component 2
E        <a href="/dbget-bin/www_bget?ko:K16570">K16570</a>  TUBGCP3, GCP3; gamma-tubulin complex component 3
E        <a href="/dbget-bin/www_bget?ko:K16571">K16571</a>  TUBGCP4, GCP4; gamma-tubulin complex component 4
E        <a href="/dbget-bin/www_bget?ko:K16572">K16572</a>  TUBGCP5, GCP5; gamma-tubulin complex component 5
E        <a href="/dbget-bin/www_bget?ko:K16573">K16573</a>  TUBGCP6, GCP6; gamma-tubulin complex component 6
E        <a href="/dbget-bin/www_bget?ko:K16574">K16574</a>  MZT2A_B; mitotic-spindle organizing protein 2A/2B
E        <a href="/dbget-bin/www_bget?ko:K16547">K16547</a>  NEDD1; protein NEDD1
D      Other tubulins
E        <a href="/dbget-bin/www_bget?ko:K07374">K07374</a>  TUBA; tubulin alpha
E        <a href="/dbget-bin/www_bget?ko:K07375">K07375</a>  TUBB; tubulin beta
E        <a href="/dbget-bin/www_bget?ko:K10390">K10390</a>  TUBD; tubulin delta
E        <a href="/dbget-bin/www_bget?ko:K10391">K10391</a>  TUBE; tubulin epsilon
D      Dynactin complex
E        <a href="/dbget-bin/www_bget?ko:K04648">K04648</a>  DCTN1; dynactin 1
E        <a href="/dbget-bin/www_bget?ko:K10424">K10424</a>  DCTN2; dynactin 2
E        <a href="/dbget-bin/www_bget?ko:K10425">K10425</a>  DCTN3; dynactin 3
E        <a href="/dbget-bin/www_bget?ko:K10426">K10426</a>  DCTN4; dynactin 4
E        <a href="/dbget-bin/www_bget?ko:K10427">K10427</a>  DCTN5; dynactin 5
E        <a href="/dbget-bin/www_bget?ko:K10428">K10428</a>  DCTN6; dynactin 6
E        <a href="/dbget-bin/www_bget?ko:K16575">K16575</a>  ACTR1A, ARP1; alpha-centractin
E        <a href="/dbget-bin/www_bget?ko:K16576">K16576</a>  ACTR10, ARP11; actin-related protein 10
D      Microtubule-associated proteins
E        <a href="/dbget-bin/www_bget?ko:K16577">K16577</a>  ACTR1B; beta-centractin
E        <a href="/dbget-bin/www_bget?ko:K10421">K10421</a>  CLIP1, RSN; CAP-Gly domain-containing linker protein 1
E        <a href="/dbget-bin/www_bget?ko:K16578">K16578</a>  CLASP1_2; CLIP-associating protein 1/2
E        <a href="/dbget-bin/www_bget?ko:K16579">K16579</a>  DCX; neuronal migration protein doublecortin
E        <a href="/dbget-bin/www_bget?ko:K10436">K10436</a>  MAPRE; microtubule-associated protein, RP/EB family
E        <a href="/dbget-bin/www_bget?ko:K16580">K16580</a>  SLAIN1_2; SLAIN motif-containing protein 1/2
E        <a href="/dbget-bin/www_bget?ko:K16581">K16581</a>  TPGS1; tubulin polyglutamylase complex subunit 1
E        <a href="/dbget-bin/www_bget?ko:K16582">K16582</a>  TTLL6_13; tubulin polyglutamylase TTLL6/13 [EC:6.-.-.-]
E        <a href="/dbget-bin/www_bget?ko:K16583">K16583</a>  TTLL7; tubulin polyglutamylase TTLL7 [EC:6.-.-.-]
C    Augmin complex
D      <a href="/dbget-bin/www_bget?ko:K16584">K16584</a>  HAUS1; HAUS augmin-like complex subunit 1
D      <a href="/dbget-bin/www_bget?ko:K16585">K16585</a>  HAUS2; HAUS augmin-like complex subunit 2
D      <a href="/dbget-bin/www_bget?ko:K16586">K16586</a>  HAUS3; HAUS augmin-like complex subunit 3
D      <a href="/dbget-bin/www_bget?ko:K16587">K16587</a>  HAUS4; HAUS augmin-like complex subunit 4
D      <a href="/dbget-bin/www_bget?ko:K16588">K16588</a>  HAUS5; HAUS augmin-like complex subunit 5
D      <a href="/dbget-bin/www_bget?ko:K16589">K16589</a>  HAUS6; HAUS augmin-like complex subunit 6
D      <a href="/dbget-bin/www_bget?ko:K16590">K16590</a>  HAUS7, UIP1; HAUS augmin-like complex subunit 7
D      <a href="/dbget-bin/www_bget?ko:K16591">K16591</a>  HAUS8; HAUS augmin-like complex subunit 8
C    Centrosome duplication proteins
D      Centriole replication proteins
E        <a href="/dbget-bin/www_bget?ko:K16714">K16714</a>  ANA1; anastral spindle 1
E        <a href="/dbget-bin/www_bget?ko:K16715">K16715</a>  ANA2; anastral spindle 2
E        <a href="/dbget-bin/www_bget?ko:K16716">K16716</a>  ASL; asterless
E        <a href="/dbget-bin/www_bget?ko:K02183">K02183</a>  CALM; calmodulin
E        <a href="/dbget-bin/www_bget?ko:K16453">K16453</a>  CCP110, CEP110; centrosomal protein CEP110
E        <a href="/dbget-bin/www_bget?ko:K11502">K11502</a>  CENPJ; centromere protein J
E        <a href="/dbget-bin/www_bget?ko:K16717">K16717</a>  CEP97; centrosomal protein CEP97
E        <a href="/dbget-bin/www_bget?ko:K16461">K16461</a>  CEP135, CEP4; centrosomal protein CEP135
E        <a href="/dbget-bin/www_bget?ko:K10840">K10840</a>  CETN2; centrin-2
E        <a href="/dbget-bin/www_bget?ko:K16718">K16718</a>  CNN; centrosomin
E        <a href="/dbget-bin/www_bget?ko:K16468">K16468</a>  CNTROB; centrobin
E        <a href="/dbget-bin/www_bget?ko:K16480">K16480</a>  OFD1; oral-facial-digital syndrome 1 protein
E        <a href="/dbget-bin/www_bget?ko:K16719">K16719</a>  KANSL3, RCD1; reduction in cnn dots 1
E        <a href="/dbget-bin/www_bget?ko:K16720">K16720</a>  RCD2; reduction in cnn dots 2
E        <a href="/dbget-bin/www_bget?ko:K16721">K16721</a>  RCD4; reduction in cnn dots 4
E        <a href="/dbget-bin/www_bget?ko:K16485">K16485</a>  SAS-4; spindle assembly abnormal protein 4
E        <a href="/dbget-bin/www_bget?ko:K16487">K16487</a>  SAS-6, SASS6; spindle assembly abnormal protein 6
E        <a href="/dbget-bin/www_bget?ko:K16722">K16722</a>  SPD2; spindle-defective protein 2
E        <a href="/dbget-bin/www_bget?ko:K16723">K16723</a>  STG; M-phase inducer phosphatase [EC:3.1.3.48]
E        <a href="/dbget-bin/www_bget?ko:K16724">K16724</a>  STIL; SCL-interrupting locus protein
D      Regulators of centriole replication
E        <a href="/dbget-bin/www_bget?ko:K10605">K10605</a>  BRCA1; breast cancer type 1 susceptibility protein
E        <a href="/dbget-bin/www_bget?ko:K16542">K16542</a>  CDK5RAP2; CDK5 regulatory subunit-associated protein 2
E        <a href="/dbget-bin/www_bget?ko:K16457">K16457</a>  CEP76; centrosomal protein CEP76
E        <a href="/dbget-bin/www_bget?ko:K16725">K16725</a>  CEP192; centrosomal protein CEP192
E        <a href="/dbget-bin/www_bget?ko:K03362">K03362</a>  FBXW1_11, BTRC, beta-TRCP; F-box and WD-40 domain protein 1/11
E        <a href="/dbget-bin/www_bget?ko:K08861">K08861</a>  PLK2; polo-like kinase 2 [EC:2.7.11.21]
E        <a href="/dbget-bin/www_bget?ko:K08863">K08863</a>  PLK4; polo-like kinase 4 [EC:2.7.11.21]
E        <a href="/dbget-bin/www_bget?ko:K07936">K07936</a>  RAN; GTP-binding nuclear protein Ran
E        <a href="/dbget-bin/www_bget?ko:K14290">K14290</a>  XPO1, CRM1; exportin-1
E        <a href="/dbget-bin/www_bget?ko:K11276">K11276</a>  NPM1; nucleophosmin 1
D      Other centrosome duplication proteins
E        <a href="/dbget-bin/www_bget?ko:K16726">K16726</a>  ANKRD17, MASK; ankyrin repeat domain-containing protein 17
E        <a href="/dbget-bin/www_bget?ko:K16727">K16727</a>  ARHGEF10; Rho guanine nucleotide exchange factor 10
E        <a href="/dbget-bin/www_bget?ko:K08775">K08775</a>  BRCA2, FANCD1; breast cancer 2 susceptibility protein
E        <a href="/dbget-bin/www_bget?ko:K08796">K08796</a>  BRSK; BR serine/threonine kinase [EC:2.7.11.1]
E        <a href="/dbget-bin/www_bget?ko:K16541">K16541</a>  CCDC14; coiled-coil domain-containing protein 14
E        <a href="/dbget-bin/www_bget?ko:K10727">K10727</a>  CDT1; chromatin licensing and DNA replication factor 1
E        <a href="/dbget-bin/www_bget?ko:K16728">K16728</a>  CEP152; centrosomal protein CEP152
E        <a href="/dbget-bin/www_bget?ko:K16729">K16729</a>  CHORDC1, CHP1; cysteine and histidine-rich domain-containing protein 1
E        <a href="/dbget-bin/www_bget?ko:K16730">K16730</a>  CHORD; cysteine and histidine-rich domain-containing protein
E        <a href="/dbget-bin/www_bget?ko:K12869">K12869</a>  CRN, CRNKL1, CLF1, SYF3; crooked neck
E        <a href="/dbget-bin/www_bget?ko:K10263">K10263</a>  FBXW5; F-box and WD-40 domain protein 5
E        <a href="/dbget-bin/www_bget?ko:K04402">K04402</a>  GADD45; growth arrest and DNA-damage-inducible protein
E        <a href="/dbget-bin/www_bget?ko:K16731">K16731</a>  GOLGA1; golgin subfamily A member 1
E        <a href="/dbget-bin/www_bget?ko:K13539">K13539</a>  LMLN; leishmanolysin-like peptidase [EC:3.4.24.-]
E        <a href="/dbget-bin/www_bget?ko:K02209">K02209</a>  MCM5, CDC46; DNA replication licensing factor MCM5 [EC:3.6.4.12]
E        <a href="/dbget-bin/www_bget?ko:K02603">K02603</a>  ORC1; origin recognition complex subunit 1
E        <a href="/dbget-bin/www_bget?ko:K02604">K02604</a>  ORC2; origin recognition complex subunit 2
E        <a href="/dbget-bin/www_bget?ko:K02605">K02605</a>  ORC3; origin recognition complex subunit 3
E        <a href="/dbget-bin/www_bget?ko:K04986">K04986</a>  PKD2; polycystin 2
E        <a href="/dbget-bin/www_bget?ko:K16732">K16732</a>  PRC1; protein regulator of cytokinesis 1
E        <a href="/dbget-bin/www_bget?ko:K16733">K16733</a>  RACGAP1, Tum; Rac GTPase-activating protein 1
E        <a href="/dbget-bin/www_bget?ko:K16734">K16734</a>  SAC3D1, SHD1; SAC3 domain-containing protein 1
E        <a href="/dbget-bin/www_bget?ko:K03094">K03094</a>  SKP1, CBF3D; S-phase kinase-associated protein 1
C    Other centrosome associated proteins
D      Nde1-Su48 complex
E        <a href="/dbget-bin/www_bget?ko:K11674">K11674</a>  MCRS1, INO80Q; microspherule protein 1
E        <a href="/dbget-bin/www_bget?ko:K16737">K16737</a>  ZNF365, Su48; protein ZNF365
E        <a href="/dbget-bin/www_bget?ko:K16738">K16738</a>  NDE1, NUDE; nuclear distribution protein NudE
E        <a href="/dbget-bin/www_bget?ko:K16739">K16739</a>  NDEL1; nuclear distribution protein NudE-like 1
D      <a href="/dbget-bin/www_bget?ko:K16740">K16740</a>  AHI1; jouberin
D      <a href="/dbget-bin/www_bget?ko:K01623">K01623</a>  ALDO; fructose-bisphosphate aldolase, class I [EC:4.1.2.13]
D      <a href="/dbget-bin/www_bget?ko:K16741">K16741</a>  ALMS1; alstrom syndrome protein 1
D      <a href="/dbget-bin/www_bget?ko:K04575">K04575</a>  ALS2; amyotrophic lateral sclerosis 2 protein
D      <a href="/dbget-bin/www_bget?ko:K02085">K02085</a>  APC; adenomatosis polyposis coli protein
D      <a href="/dbget-bin/www_bget?ko:K07943">K07943</a>  ARL2; ADP-ribosylation factor-like protein 2
D      <a href="/dbget-bin/www_bget?ko:K07951">K07951</a>  ARL6, BBS3; ADP-ribosylation factor-like protein 6
D      <a href="/dbget-bin/www_bget?ko:K16742">K16742</a>  ARL2BP, BART; ADP-ribosylation factor-like protein 2-binding protein
D      <a href="/dbget-bin/www_bget?ko:K07944">K07944</a>  ARL3; ADP-ribosylation factor-like protein 3
D      <a href="/dbget-bin/www_bget?ko:K16743">K16743</a>  ASPM, ASP; abnormal spindle-like microcephaly-associated protein
D      <a href="/dbget-bin/www_bget?ko:K04385">K04385</a>  AXIN2; axin 2
D      <a href="/dbget-bin/www_bget?ko:K16744">K16744</a>  B9D1; B9 domain-containing protein 1
D      <a href="/dbget-bin/www_bget?ko:K16745">K16745</a>  B9D2; B9 domain-containing protein 2
D      <a href="/dbget-bin/www_bget?ko:K16746">K16746</a>  BBS1; Bardet-Biedl syndrome 1 protein
D      <a href="/dbget-bin/www_bget?ko:K16747">K16747</a>  BBS2; Bardet-Biedl syndrome 2 protein
D      <a href="/dbget-bin/www_bget?ko:K16748">K16748</a>  BBS5; Bardet-Biedl syndrome 5 protein
D      <a href="/dbget-bin/www_bget?ko:K16749">K16749</a>  BBS7; Bardet-Biedl syndrome 7 protein
D      <a href="/dbget-bin/www_bget?ko:K04570">K04570</a>  BCL2L1, bcl-xL; BCL2-like 1 (apoptosis regulator Bcl-X)
D      <a href="/dbget-bin/www_bget?ko:K08731">K08731</a>  BIRC5; baculoviral IAP repeat-containing protein 5
D      <a href="/dbget-bin/www_bget?ko:K16750">K16750</a>  BLOC1S2; biogenesis of lysosome-related organelles complex 1 subunit 2
D      <a href="/dbget-bin/www_bget?ko:K16751">K16751</a>  C2CD3; C2 domain-containing protein 3
D      <a href="/dbget-bin/www_bget?ko:K16752">K16752</a>  CCDC15; coiled-coil domain-containing protein 15
D      <a href="/dbget-bin/www_bget?ko:K16753">K16753</a>  CCDC34; coiled-coil domain-containing protein 34
D      <a href="/dbget-bin/www_bget?ko:K16754">K16754</a>  CCDC41; coiled-coil domain-containing protein 41
D      <a href="/dbget-bin/www_bget?ko:K16755">K16755</a>  CCDC61; coiled-coil domain-containing protein 61
D      <a href="/dbget-bin/www_bget?ko:K16756">K16756</a>  CCDC64; coiled-coil domain-containing protein 64
D      <a href="/dbget-bin/www_bget?ko:K16757">K16757</a>  CCDC77; coiled-coil domain-containing protein 77
D      <a href="/dbget-bin/www_bget?ko:K16758">K16758</a>  CCDC85B; coiled-coil domain-containing protein 85B
D      <a href="/dbget-bin/www_bget?ko:K16759">K16759</a>  CCDC102A; coiled-coil domain-containing protein 102A
D      <a href="/dbget-bin/www_bget?ko:K16760">K16760</a>  CCHCR1; coiled-coil alpha-helical rod protein 1
D      <a href="/dbget-bin/www_bget?ko:K04393">K04393</a>  CDC42; cell division control protein 42
D      <a href="/dbget-bin/www_bget?ko:K06736">K06736</a>  CDH2, NCAD; cadherin 2, type 1, N-cadherin
D      <a href="/dbget-bin/www_bget?ko:K06808">K06808</a>  CDH13; cadherin 13, H-cadherin
D      <a href="/dbget-bin/www_bget?ko:K05689">K05689</a>  CDHE, CDH1; cadherin 1, type 1, E-cadherin
D      <a href="/dbget-bin/www_bget?ko:K16761">K16761</a>  CEP44; centrosomal protein CEP44
D      <a href="/dbget-bin/www_bget?ko:K16762">K16762</a>  CEP57; centrosomal protein CEP57
D      <a href="/dbget-bin/www_bget?ko:K16763">K16763</a>  CEP63; centrosomal protein CEP63
D      <a href="/dbget-bin/www_bget?ko:K16764">K16764</a>  CEP68; centrosomal protein CEP68
D      <a href="/dbget-bin/www_bget?ko:K16765">K16765</a>  CEP78; centrosomal protein CEP78
D      <a href="/dbget-bin/www_bget?ko:K16766">K16766</a>  CEP85; centrosomal protein CEP85
D      <a href="/dbget-bin/www_bget?ko:K16767">K16767</a>  CEP112; centrosomal protein CEP112
D      <a href="/dbget-bin/www_bget?ko:K16768">K16768</a>  CEP350; centrosomal protein CEP350
D      <a href="/dbget-bin/www_bget?ko:K08106">K08106</a>  CHST15; N-acetylgalactosamine 4-sulfate 6-O-sulfotransferase [EC:2.8.2.33]
D      <a href="/dbget-bin/www_bget?ko:K16769">K16769</a>  CKAP2; cytoskeleton-associated protein 2
D      <a href="/dbget-bin/www_bget?ko:K16770">K16770</a>  CNTRL; centriolin
D      <a href="/dbget-bin/www_bget?ko:K16771">K16771</a>  CSPP1; centrosome and spindle pole-associated protein 1
D      <a href="/dbget-bin/www_bget?ko:K12076">K12076</a>  DLG1; disks large protein 1
D      <a href="/dbget-bin/www_bget?ko:K15008">K15008</a>  DLGAP1, GKAP; discs, large-associated protein 1
D      <a href="/dbget-bin/www_bget?ko:K07195">K07195</a>  EXOC7, EXO70; exocyst complex component 7
D      <a href="/dbget-bin/www_bget?ko:K16772">K16772</a>  FAM161A; protein FAM161A
D      <a href="/dbget-bin/www_bget?ko:K16773">K16773</a>  FATS; fragile-site associated tumor suppressor
D      <a href="/dbget-bin/www_bget?ko:K07192">K07192</a>  FLOT; flotillin
D      <a href="/dbget-bin/www_bget?ko:K10595">K10595</a>  HERC2; E3 ubiquitin-protein ligase HERC2 [EC:6.3.2.19]
D      <a href="/dbget-bin/www_bget?ko:K16774">K16774</a>  IQCB1, NPHP5; IQ calmodulin-binding motif-containing protein 1
D      <a href="/dbget-bin/www_bget?ko:K02540">K02540</a>  MCM2; DNA replication licensing factor MCM2 [EC:3.6.4.12]
D      <a href="/dbget-bin/www_bget?ko:K02541">K02541</a>  MCM3; DNA replication licensing factor MCM3 [EC:3.6.4.12]
D      <a href="/dbget-bin/www_bget?ko:K09492">K09492</a>  MKKS; McKusick-Kaufman syndrome protein
D      <a href="/dbget-bin/www_bget?ko:K16775">K16775</a>  MPHOSPH9, MPP9; M-phase phosphoprotein 9
D      <a href="/dbget-bin/www_bget?ko:K16776">K16776</a>  NAV1; neuron navigator 1
D      <a href="/dbget-bin/www_bget?ko:K16777">K16777</a>  NEURL4; neuralized-like protein 4
D      <a href="/dbget-bin/www_bget?ko:K15608">K15608</a>  PAX2; paired box protein 2
D      <a href="/dbget-bin/www_bget?ko:K16493">K16493</a>  PCDHA; protocadherin alpha
D      <a href="/dbget-bin/www_bget?ko:K16778">K16778</a>  PDPN; podoplanin
D      <a href="/dbget-bin/www_bget?ko:K16779">K16779</a>  RAB3IP, RABIN8; Rab-3A-interacting protein
D      <a href="/dbget-bin/www_bget?ko:K07901">K07901</a>  RAB8A, MEL; Ras-related protein Rab-8A
D      <a href="/dbget-bin/www_bget?ko:K16780">K16780</a>  SSNA1; sjoegren syndrome nuclear autoantigen 1
D      <a href="/dbget-bin/www_bget?ko:K16781">K16781</a>  TTC8, BBS8; tetratricopeptide repeat protein 8
B  Spindle formation proteins
C    <a href="/dbget-bin/www_bget?ko:K11481">K11481</a>  AURKA; aurora kinase A [EC:2.7.11.1]
C    <a href="/dbget-bin/www_bget?ko:K16800">K16800</a>  AIBP, AUNIP; aurora kinase A and ninein-interacting protein
C    <a href="/dbget-bin/www_bget?ko:K16454">K16454</a>  CCSAP; centriole, cilia and spindle-associated protein
C    <a href="/dbget-bin/www_bget?ko:K16801">K16801</a>  CEP19; centrosomal protein CEP19
C    <a href="/dbget-bin/www_bget?ko:K16802">K16802</a>  CEP70; centrosomal protein CEP70
C    <a href="/dbget-bin/www_bget?ko:K16803">K16803</a>  CKAP5, XMAP215; cytoskeleton-associated protein 5
C    <a href="/dbget-bin/www_bget?ko:K15433">K15433</a>  CGI99, CLE7, RLLM1; RLL motif containing protein 1
C    <a href="/dbget-bin/www_bget?ko:K16771">K16771</a>  CSPP1; centrosome and spindle pole-associated protein 1
C    <a href="/dbget-bin/www_bget?ko:K16804">K16804</a>  DLGAP5, DLG7; disks large-associated protein 5
C    <a href="/dbget-bin/www_bget?ko:K16805">K16805</a>  FAM83D, CHICA; protein FAM83D
C    <a href="/dbget-bin/www_bget?ko:K15837">K15837</a>  GPSM2; G-protein signaling modulator 2
C    <a href="/dbget-bin/www_bget?ko:K10393">K10393</a>  KIF2_24, MCAK; kinesin family member 2/24
C    <a href="/dbget-bin/www_bget?ko:K10398">K10398</a>  KIF11, EG5; kinesin family member 11
C    <a href="/dbget-bin/www_bget?ko:K10402">K10402</a>  KIF20_23; kinesin family member 20/23
C    <a href="/dbget-bin/www_bget?ko:K10405">K10405</a>  KIFC1; kinesin family member C1
C    <a href="/dbget-bin/www_bget?ko:K15042">K15042</a>  KPNA1; importin subunit alpha-1
C    <a href="/dbget-bin/www_bget?ko:K15043">K15043</a>  KPNA2; importin subunit alpha-2
C    <a href="/dbget-bin/www_bget?ko:K14293">K14293</a>  KPNB1; importin subunit beta-1
C    <a href="/dbget-bin/www_bget?ko:K16806">K16806</a>  MAP7D1; MAP7 domain-containing protein 1
C    <a href="/dbget-bin/www_bget?ko:K16807">K16807</a>  MAP7D3; MAP7 domain-containing protein 3
C    <a href="/dbget-bin/www_bget?ko:K16808">K16808</a>  NUMA1; nuclear mitotic apparatus protein 1
C    <a href="/dbget-bin/www_bget?ko:K14302">K14302</a>  NUP37; nuclear pore complex protein Nup37
C    <a href="/dbget-bin/www_bget?ko:K14305">K14305</a>  NUP43; nuclear pore complex protein Nup43
C    <a href="/dbget-bin/www_bget?ko:K14304">K14304</a>  NUP85; nuclear pore complex protein Nup85
C    <a href="/dbget-bin/www_bget?ko:K14297">K14297</a>  NUP98, ADAR2; nuclear pore complex protein Nup98-Nup96
C    <a href="/dbget-bin/www_bget?ko:K14301">K14301</a>  NUP107; nuclear pore complex protein Nup107
C    <a href="/dbget-bin/www_bget?ko:K14300">K14300</a>  NUP133; nuclear pore complex protein Nup133
C    <a href="/dbget-bin/www_bget?ko:K14303">K14303</a>  NUP160; nuclear pore complex protein Nup160
C    <a href="/dbget-bin/www_bget?ko:K14310">K14310</a>  NUP205; nuclear pore complex protein Nup205
C    <a href="/dbget-bin/www_bget?ko:K16794">K16794</a>  PAFAH1B1, LIS1; platelet-activating factor acetylhydrolase IB subunit alpha
C    <a href="/dbget-bin/www_bget?ko:K16809">K16809</a>  QN1; protein QN1
C    <a href="/dbget-bin/www_bget?ko:K14298">K14298</a>  RAE1; mRNA export factor
C    <a href="/dbget-bin/www_bget?ko:K07936">K07936</a>  RAN; GTP-binding nuclear protein Ran
C    <a href="/dbget-bin/www_bget?ko:K16491">K16491</a>  STARD9; StAR-related lipid transfer protein 9
C    <a href="/dbget-bin/www_bget?ko:K16810">K16810</a>  TBCCD1; TBCC domain-containing protein 1
C    <a href="/dbget-bin/www_bget?ko:K16811">K16811</a>  TCHP; trichoplein keratin filament-binding protein
C    <a href="/dbget-bin/www_bget?ko:K16812">K16812</a>  TPX2; targeting protein for Xklp2
B  Sister chromatid separation proteins
C    Securin
D      <a href="/dbget-bin/www_bget?ko:K06635">K06635</a>  PTTG; securin
D      <a href="/dbget-bin/www_bget?ko:K16828">K16828</a>  PIM; pimples
D      <a href="/dbget-bin/www_bget?ko:K16829">K16829</a>  THR; protein three rows
C    Separase
D      <a href="/dbget-bin/www_bget?ko:K02365">K02365</a>  ESP1; separase [EC:3.4.22.49]
C    APC/C complex
D      <a href="/dbget-bin/www_bget?ko:K03348">K03348</a>  APC1; anaphase-promoting complex subunit 1
D      <a href="/dbget-bin/www_bget?ko:K03349">K03349</a>  APC2; anaphase-promoting complex subunit 2
D      <a href="/dbget-bin/www_bget?ko:K03350">K03350</a>  APC3, CDC27; anaphase-promoting complex subunit 3
D      <a href="/dbget-bin/www_bget?ko:K03351">K03351</a>  APC4; anaphase-promoting complex subunit 4
D      <a href="/dbget-bin/www_bget?ko:K03352">K03352</a>  APC5; anaphase-promoting complex subunit 5
D      <a href="/dbget-bin/www_bget?ko:K03353">K03353</a>  APC6, CDC16; anaphase-promoting complex subunit 6
D      <a href="/dbget-bin/www_bget?ko:K03354">K03354</a>  APC7; anaphase-promoting complex subunit 7
D      <a href="/dbget-bin/www_bget?ko:K03355">K03355</a>  APC8, CDC23; anaphase-promoting complex subunit 8
D      <a href="/dbget-bin/www_bget?ko:K03356">K03356</a>  APC9; anaphase-promoting complex subunit 9
D      <a href="/dbget-bin/www_bget?ko:K03357">K03357</a>  APC10, DOC1; anaphase-promoting complex subunit 10
D      <a href="/dbget-bin/www_bget?ko:K03358">K03358</a>  APC11; anaphase-promoting complex subunit 11
D      <a href="/dbget-bin/www_bget?ko:K03359">K03359</a>  APC12, CDC26; anaphase-promoting complex subunit 12
D      <a href="/dbget-bin/www_bget?ko:K12456">K12456</a>  APC13; anaphase-promoting complex subunit 13
D      <a href="/dbget-bin/www_bget?ko:K03363">K03363</a>  CDC20; cell division cycle 20, cofactor of APC complex
C    Aurora kinases
D      <a href="/dbget-bin/www_bget?ko:K11481">K11481</a>  AURKA; aurora kinase A [EC:2.7.11.1]
D      <a href="/dbget-bin/www_bget?ko:K11479">K11479</a>  AURKB; aurora kinase B [EC:2.7.11.1]
D      <a href="/dbget-bin/www_bget?ko:K11480">K11480</a>  AURKC; aurora kinase C [EC:2.7.11.1]
D      <a href="/dbget-bin/www_bget?ko:K08850">K08850</a>  AURKX; aurora kinase, other [EC:2.7.11.1]
D      Regulators of Aurora kinases
E        <a href="/dbget-bin/www_bget?ko:K16682">K16682</a>  AJUBA, LIMD1, WTIP; LIM domain-containing protein
E        <a href="/dbget-bin/www_bget?ko:K16830">K16830</a>  AURKAIP1; aurora kinase A-interacting protein
E        <a href="/dbget-bin/www_bget?ko:K16831">K16831</a>  BORA; protein aurora borealis
E        <a href="/dbget-bin/www_bget?ko:K04402">K04402</a>  GADD45; growth arrest and DNA-damage-inducible protein
E        <a href="/dbget-bin/www_bget?ko:K16832">K16832</a>  NEDD9, HEF1, CASL; enhancer of filamentation 1
E        <a href="/dbget-bin/www_bget?ko:K16833">K16833</a>  PPP1R2, IPP2; protein phosphatase inhibitor 2
E        <a href="/dbget-bin/www_bget?ko:K04409">K04409</a>  PAK1; p21-activated kinase 1 [EC:2.7.11.1]
E        <a href="/dbget-bin/www_bget?ko:K16812">K16812</a>  TPX2; targeting protein for Xklp2
E        <a href="/dbget-bin/www_bget?ko:K04451">K04451</a>  TP53, P53; tumor protein p53
C    TACC proteins
D      <a href="/dbget-bin/www_bget?ko:K14281">K14281</a>  TACC1; transforming acidic coiled-coil-containing protein 1
D      <a href="/dbget-bin/www_bget?ko:K14282">K14282</a>  TACC2; transforming acidic coiled-coil-containing protein 2
D      <a href="/dbget-bin/www_bget?ko:K14283">K14283</a>  TACC3, maskin; transforming acidic coiled-coil-containing protein 3
C    Polo kinases
D      <a href="/dbget-bin/www_bget?ko:K06631">K06631</a>  PLK1; polo-like kinase 1 [EC:2.7.11.21]
D      <a href="/dbget-bin/www_bget?ko:K08861">K08861</a>  PLK2; polo-like kinase 2 [EC:2.7.11.21]
D      <a href="/dbget-bin/www_bget?ko:K08862">K08862</a>  PLK3, CNK; polo-like kinase 3 [EC:2.7.11.21]
D      <a href="/dbget-bin/www_bget?ko:K08863">K08863</a>  PLK4; polo-like kinase 4 [EC:2.7.11.21]
C    Early mitotic inhibitors
D      <a href="/dbget-bin/www_bget?ko:K10292">K10292</a>  FBXO5, EMI1; F-box protein 5
D      <a href="/dbget-bin/www_bget?ko:K10318">K10318</a>  FBXO43, EMI2; F-box protein 43
B  Chromatin remodeling factors
C    BAF complex
D      <a href="/dbget-bin/www_bget?ko:K11647">K11647</a>  SMARCA2_4; SWI/SNF-related matrix-associated actin-dependent regulator of chromatin subfamily A member 2/4 [EC:3.6.4.-]
D      <a href="/dbget-bin/www_bget?ko:K11648">K11648</a>  SMARCB1, SNF5, INI1; SWI/SNF-related matrix-associated actin-dependent regulator of chromatin subfamily B member 1
D      <a href="/dbget-bin/www_bget?ko:K11649">K11649</a>  SMARCC; SWI/SNF related-matrix-associated actin-dependent regulator of chromatin subfamily C
D      <a href="/dbget-bin/www_bget?ko:K11650">K11650</a>  SMARCD; SWI/SNF-related matrix-associated actin-dependent regulator of chromatin subfamily D
D      <a href="/dbget-bin/www_bget?ko:K11651">K11651</a>  SMARCE1; SWI/SNF-related matrix-associated actin-dependent regulator of chromatin subfamily E, member 1
D      <a href="/dbget-bin/www_bget?ko:K05692">K05692</a>  ACTB_G1; actin beta/gamma 1
D      <a href="/dbget-bin/www_bget?ko:K11340">K11340</a>  ACTL6A, INO80K; actin-like protein 6A
D      <a href="/dbget-bin/www_bget?ko:K11652">K11652</a>  ACTL6B; actin-like protein 6B
D      <a href="/dbget-bin/www_bget?ko:K11653">K11653</a>  ARID1; AT-rich interactive domain-containing protein 1
C    PBAF complex
D      <a href="/dbget-bin/www_bget?ko:K11647">K11647</a>  SMARCA2_4; SWI/SNF-related matrix-associated actin-dependent regulator of chromatin subfamily A member 2/4 [EC:3.6.4.-]
D      <a href="/dbget-bin/www_bget?ko:K11648">K11648</a>  SMARCB1, SNF5, INI1; SWI/SNF-related matrix-associated actin-dependent regulator of chromatin subfamily B member 1
D      <a href="/dbget-bin/www_bget?ko:K11649">K11649</a>  SMARCC; SWI/SNF related-matrix-associated actin-dependent regulator of chromatin subfamily C
D      <a href="/dbget-bin/www_bget?ko:K11650">K11650</a>  SMARCD; SWI/SNF-related matrix-associated actin-dependent regulator of chromatin subfamily D
D      <a href="/dbget-bin/www_bget?ko:K11651">K11651</a>  SMARCE1; SWI/SNF-related matrix-associated actin-dependent regulator of chromatin subfamily E, member 1
D      <a href="/dbget-bin/www_bget?ko:K05692">K05692</a>  ACTB_G1; actin beta/gamma 1
D      <a href="/dbget-bin/www_bget?ko:K11340">K11340</a>  ACTL6A, INO80K; actin-like protein 6A
D      <a href="/dbget-bin/www_bget?ko:K11652">K11652</a>  ACTL6B; actin-like protein 6B
D      <a href="/dbget-bin/www_bget?ko:K11757">K11757</a>  PBRM1, PB1; protein polybromo-1
D      <a href="/dbget-bin/www_bget?ko:K11765">K11765</a>  ARID2; AT-rich interactive domain-containing protein 2
C    CHRAC complex
D      <a href="/dbget-bin/www_bget?ko:K11654">K11654</a>  SMARCA5, SNF2H, ISWI; SWI/SNF-related matrix-associated actin-dependent regulator of chromatin subfamily A member 5 [EC:3.6.4.-]
D      <a href="/dbget-bin/www_bget?ko:K11655">K11655</a>  BAZ1A, ACF1; bromodomain adjacent to zinc finger domain protein 1A
D      <a href="/dbget-bin/www_bget?ko:K11656">K11656</a>  CHRAC1, CHRAC15; chromatin accessibility complex protein 1
D      <a href="/dbget-bin/www_bget?ko:K02326">K02326</a>  POLE3; DNA polymerase epsilon subunit 3 [EC:2.7.7.7]
C    RSF complex
D      <a href="/dbget-bin/www_bget?ko:K11654">K11654</a>  SMARCA5, SNF2H, ISWI; SWI/SNF-related matrix-associated actin-dependent regulator of chromatin subfamily A member 5 [EC:3.6.4.-]
D      <a href="/dbget-bin/www_bget?ko:K11657">K11657</a>  RSF1; remodeling and spacing factor 1
C    WICH complex
D      <a href="/dbget-bin/www_bget?ko:K11654">K11654</a>  SMARCA5, SNF2H, ISWI; SWI/SNF-related matrix-associated actin-dependent regulator of chromatin subfamily A member 5 [EC:3.6.4.-]
D      <a href="/dbget-bin/www_bget?ko:K11658">K11658</a>  BAZ1B, WSTF; bromodomain adjacent to zinc finger domain protein 1B
C    NuRD complex
D      <a href="/dbget-bin/www_bget?ko:K06067">K06067</a>  HDAC1_2; histone deacetylase 1/2 [EC:3.5.1.98]
D      <a href="/dbget-bin/www_bget?ko:K11642">K11642</a>  CHD3, MI2A; chromodomain-helicase-DNA-binding protein 3 [EC:3.6.4.12]
D      <a href="/dbget-bin/www_bget?ko:K11643">K11643</a>  CHD4, MI2B; chromodomain-helicase-DNA-binding protein 4 [EC:3.6.4.12]
D      <a href="/dbget-bin/www_bget?ko:K10752">K10752</a>  RBBP4, HAT2, CAF1, MIS16; histone-binding protein RBBP4
D      <a href="/dbget-bin/www_bget?ko:K11659">K11659</a>  RBBP7; histone-binding protein RBBP7
D      <a href="/dbget-bin/www_bget?ko:K11660">K11660</a>  MTA; metastasis-associated protein MTA
D      <a href="/dbget-bin/www_bget?ko:K11591">K11591</a>  MBD3; methyl-CpG-binding domain protein 3
C    NuRF complex
D      <a href="/dbget-bin/www_bget?ko:K11727">K11727</a>  SMARCA1, SNF2L; SWI/SNF-related matrix-associated actin-dependent regulator of chromatin subfamily A member 1 [EC:3.6.4.-]
D      <a href="/dbget-bin/www_bget?ko:K11728">K11728</a>  BPTF, E(bx); nucleosome-remodeling factor subunit BPTF
D      <a href="/dbget-bin/www_bget?ko:K10752">K10752</a>  RBBP4, HAT2, CAF1, MIS16; histone-binding protein RBBP4
D      <a href="/dbget-bin/www_bget?ko:K11659">K11659</a>  RBBP7; histone-binding protein RBBP7
C    NuRF complex (fruit fly)
D      <a href="/dbget-bin/www_bget?ko:K11654">K11654</a>  SMARCA5, SNF2H, ISWI; SWI/SNF-related matrix-associated actin-dependent regulator of chromatin subfamily A member 5 [EC:3.6.4.-]
D      <a href="/dbget-bin/www_bget?ko:K11728">K11728</a>  BPTF, E(bx); nucleosome-remodeling factor subunit BPTF
D      <a href="/dbget-bin/www_bget?ko:K10752">K10752</a>  RBBP4, HAT2, CAF1, MIS16; histone-binding protein RBBP4
D      <a href="/dbget-bin/www_bget?ko:K11726">K11726</a>  NURF38; nucleosome-remodeling factor 38 kDa subunit [EC:3.6.1.1]
C    SRCAP complex
D      <a href="/dbget-bin/www_bget?ko:K11661">K11661</a>  SRCAP; helicase SRCAP [EC:3.6.4.-]
D      <a href="/dbget-bin/www_bget?ko:K11340">K11340</a>  ACTL6A, INO80K; actin-like protein 6A
D      <a href="/dbget-bin/www_bget?ko:K11662">K11662</a>  ACTR6, ARP6; actin-related protein 6
D      <a href="/dbget-bin/www_bget?ko:K04499">K04499</a>  RUVBL1, RVB1, INO80H; RuvB-like protein 1 (pontin 52)
D      <a href="/dbget-bin/www_bget?ko:K11338">K11338</a>  RUVBL2, RVB2, INO80J; RuvB-like protein 2 [EC:3.6.4.12]
D      <a href="/dbget-bin/www_bget?ko:K11324">K11324</a>  DMAP1, SWC4, EAF2; DNA methyltransferase 1-associated protein 1
D      <a href="/dbget-bin/www_bget?ko:K11341">K11341</a>  YEATS4, GAS41, YAF9; YEATS domain-containing protein 4
D      <a href="/dbget-bin/www_bget?ko:K11663">K11663</a>  ZNHIT1, VPS71; zinc finger HIT domain-containing protein 1
D      <a href="/dbget-bin/www_bget?ko:K11664">K11664</a>  VPS72, TCFL1, YL1; vacuolar protein sorting-associated protein 72
C    INO80 complex
D      <a href="/dbget-bin/www_bget?ko:K11665">K11665</a>  INO80, INOC1; DNA helicase INO80 [EC:3.6.4.12]
D      <a href="/dbget-bin/www_bget?ko:K11666">K11666</a>  INO80B, ZNHIT4, PAPA1; INO80 complex subunit B
D      <a href="/dbget-bin/www_bget?ko:K11667">K11667</a>  INO80C, IES6; INO80 complex subunit C
D      <a href="/dbget-bin/www_bget?ko:K11668">K11668</a>  INO80D; INO80 complex subunit D
D      <a href="/dbget-bin/www_bget?ko:K11669">K11669</a>  INO80E; INO80 complex subunit E
D      <a href="/dbget-bin/www_bget?ko:K11670">K11670</a>  TEPT, INO80F; TCF3 fusion partner
D      <a href="/dbget-bin/www_bget?ko:K11671">K11671</a>  NFRKB, INO80G; nuclear factor related to kappa-B-binding protein
D      <a href="/dbget-bin/www_bget?ko:K04499">K04499</a>  RUVBL1, RVB1, INO80H; RuvB-like protein 1 (pontin 52)
D      <a href="/dbget-bin/www_bget?ko:K11338">K11338</a>  RUVBL2, RVB2, INO80J; RuvB-like protein 2 [EC:3.6.4.12]
D      <a href="/dbget-bin/www_bget?ko:K11340">K11340</a>  ACTL6A, INO80K; actin-like protein 6A
D      <a href="/dbget-bin/www_bget?ko:K11672">K11672</a>  ACTR5, ARP5, INO80M; actin-related protein 5
D      <a href="/dbget-bin/www_bget?ko:K11673">K11673</a>  ACTR8, ARP8, INO80N; actin-related protein 8
D      <a href="/dbget-bin/www_bget?ko:K11674">K11674</a>  MCRS1, INO80Q; microspherule protein 1
C    INO80 complex (yeast)
D      <a href="/dbget-bin/www_bget?ko:K11665">K11665</a>  INO80, INOC1; DNA helicase INO80 [EC:3.6.4.12]
D      <a href="/dbget-bin/www_bget?ko:K11675">K11675</a>  IES1; Ino eighty subunit 1
D      <a href="/dbget-bin/www_bget?ko:K11676">K11676</a>  IES2; Ino eighty subunit 2
D      <a href="/dbget-bin/www_bget?ko:K11677">K11677</a>  IES3; Ino eighty subunit 3
D      <a href="/dbget-bin/www_bget?ko:K11678">K11678</a>  IES4; Ino eighty subunit 4
D      <a href="/dbget-bin/www_bget?ko:K11679">K11679</a>  IES5; Ino eighty subunit 5
D      <a href="/dbget-bin/www_bget?ko:K11667">K11667</a>  INO80C, IES6; INO80 complex subunit C
D      <a href="/dbget-bin/www_bget?ko:K03140">K03140</a>  TAF14; transcription initiation factor TFIID/TFIIF subunit
D      <a href="/dbget-bin/www_bget?ko:K11680">K11680</a>  NHP10; non-histone protein 10
D      <a href="/dbget-bin/www_bget?ko:K04499">K04499</a>  RUVBL1, RVB1, INO80H; RuvB-like protein 1 (pontin 52)
D      <a href="/dbget-bin/www_bget?ko:K11338">K11338</a>  RUVBL2, RVB2, INO80J; RuvB-like protein 2 [EC:3.6.4.12]
D      <a href="/dbget-bin/www_bget?ko:K11400">K11400</a>  ARP4; actin-related protein 4
D      <a href="/dbget-bin/www_bget?ko:K11672">K11672</a>  ACTR5, ARP5, INO80M; actin-related protein 5
D      <a href="/dbget-bin/www_bget?ko:K11673">K11673</a>  ACTR8, ARP8, INO80N; actin-related protein 8
C    RSC complex
D      <a href="/dbget-bin/www_bget?ko:K11756">K11756</a>  RSC1_2; chromatin structure-remodeling complex subunit RSC1/2
D      <a href="/dbget-bin/www_bget?ko:K11758">K11758</a>  RSC3_30; chromatin structure-remodeling complex subunit RSC3/30
D      <a href="/dbget-bin/www_bget?ko:K11759">K11759</a>  RSC4; chromatin structure-remodeling complex subunit RSC4
D      <a href="/dbget-bin/www_bget?ko:K11760">K11760</a>  RSC6; chromatin structure-remodeling complex subunit RSC6
D      <a href="/dbget-bin/www_bget?ko:K11761">K11761</a>  NPL6, RSC7; chromatin structure-remodeling complex protein RSC7
D      <a href="/dbget-bin/www_bget?ko:K11762">K11762</a>  RSC8, SWH3, SSR2; chromatin structure-remodeling complex subunit RSC8
D      <a href="/dbget-bin/www_bget?ko:K11763">K11763</a>  RSC9; chromatin structure-remodeling complex subunit RSC9
D      <a href="/dbget-bin/www_bget?ko:K11764">K11764</a>  LDB7, RSC14; chromatin structure-remodeling complex protein RSC14
D      <a href="/dbget-bin/www_bget?ko:K11766">K11766</a>  RSC58; chromatin structure-remodeling complex subunit RSC58
D      <a href="/dbget-bin/www_bget?ko:K11767">K11767</a>  ARP7, SWP61; actin-related protein 7
D      <a href="/dbget-bin/www_bget?ko:K11768">K11768</a>  ARP9, SWP59; actin-related protein 9
D      <a href="/dbget-bin/www_bget?ko:K11769">K11769</a>  HTL1; chromatin structure-remodeling complex protein HTL1
D      <a href="/dbget-bin/www_bget?ko:K11770">K11770</a>  SFH1; chromatin structure-remodeling complex subunit SFH1
D      <a href="/dbget-bin/www_bget?ko:K11786">K11786</a>  STH1_SNF2; ATP-dependent helicase STH1/SNF2 [EC:3.6.4.-]
C    SWI/SNF complex
D      <a href="/dbget-bin/www_bget?ko:K11771">K11771</a>  SWI1, ADR6; SWI/SNF chromatin-remodeling complex subunit SWI1
D      <a href="/dbget-bin/www_bget?ko:K11786">K11786</a>  STH1_SNF2; ATP-dependent helicase STH1/SNF2 [EC:3.6.4.-]
D      <a href="/dbget-bin/www_bget?ko:K11648">K11648</a>  SMARCB1, SNF5, INI1; SWI/SNF-related matrix-associated actin-dependent regulator of chromatin subfamily B member 1
D      <a href="/dbget-bin/www_bget?ko:K11772">K11772</a>  SWI3; SWI/SNF complex subunit SWI3
D      <a href="/dbget-bin/www_bget?ko:K11773">K11773</a>  SNF6; SWI/SNF complex component SNF6
D      <a href="/dbget-bin/www_bget?ko:K11774">K11774</a>  SNF11; SWI/SNF complex component SNF11
D      <a href="/dbget-bin/www_bget?ko:K11775">K11775</a>  SNF12, SWP73; SWI/SNF complex component SWP73
D      <a href="/dbget-bin/www_bget?ko:K11776">K11776</a>  SWP82; SWI/SNF complex component SWP82
D      <a href="/dbget-bin/www_bget?ko:K11767">K11767</a>  ARP7, SWP61; actin-related protein 7
D      <a href="/dbget-bin/www_bget?ko:K11768">K11768</a>  ARP9, SWP59; actin-related protein 9
D      <a href="/dbget-bin/www_bget?ko:K03140">K03140</a>  TAF14; transcription initiation factor TFIID/TFIIF subunit
C    SWR1 complex
D      <a href="/dbget-bin/www_bget?ko:K11681">K11681</a>  SWR1; helicase SWR1 [EC:3.6.4.12]
D      <a href="/dbget-bin/www_bget?ko:K05692">K05692</a>  ACTB_G1; actin beta/gamma 1
D      <a href="/dbget-bin/www_bget?ko:K11400">K11400</a>  ARP4; actin-related protein 4
D      <a href="/dbget-bin/www_bget?ko:K04499">K04499</a>  RUVBL1, RVB1, INO80H; RuvB-like protein 1 (pontin 52)
D      <a href="/dbget-bin/www_bget?ko:K11338">K11338</a>  RUVBL2, RVB2, INO80J; RuvB-like protein 2 [EC:3.6.4.12]
D      <a href="/dbget-bin/www_bget?ko:K11662">K11662</a>  ACTR6, ARP6; actin-related protein 6
D      <a href="/dbget-bin/www_bget?ko:K11341">K11341</a>  YEATS4, GAS41, YAF9; YEATS domain-containing protein 4
D      <a href="/dbget-bin/www_bget?ko:K11663">K11663</a>  ZNHIT1, VPS71; zinc finger HIT domain-containing protein 1
D      <a href="/dbget-bin/www_bget?ko:K11664">K11664</a>  VPS72, TCFL1, YL1; vacuolar protein sorting-associated protein 72
D      <a href="/dbget-bin/www_bget?ko:K11682">K11682</a>  SWC3; SWR1-complex protein 3
D      <a href="/dbget-bin/www_bget?ko:K11324">K11324</a>  DMAP1, SWC4, EAF2; DNA methyltransferase 1-associated protein 1
D      <a href="/dbget-bin/www_bget?ko:K11683">K11683</a>  SWC7; SWR1-complex protein 7
D      <a href="/dbget-bin/www_bget?ko:K11684">K11684</a>  BDF1; bromodomain-containing factor 1
C    Other chromatin remodeling factors
D      <a href="/dbget-bin/www_bget?ko:K08871">K08871</a>  BRD2; bromodomain-containing protein 2
D      <a href="/dbget-bin/www_bget?ko:K11721">K11721</a>  BRD3; bromodomain-containing protein 3
D      <a href="/dbget-bin/www_bget?ko:K11722">K11722</a>  BRD4; bromodomain-containing protein 4
D      <a href="/dbget-bin/www_bget?ko:K11723">K11723</a>  BRD7_9; bromodomain-containing protein 7/9
D      <a href="/dbget-bin/www_bget?ko:K11724">K11724</a>  BRDT; bromodomain testis-specific protein
D      <a href="/dbget-bin/www_bget?ko:K14435">K14435</a>  CHD5; chromodomain-helicase-DNA-binding protein 5 [EC:3.6.4.12]
D      <a href="/dbget-bin/www_bget?ko:K14436">K14436</a>  CHD6; chromodomain-helicase-DNA-binding protein 6 [EC:3.6.4.12]
D      <a href="/dbget-bin/www_bget?ko:K14437">K14437</a>  CHD7; chromodomain-helicase-DNA-binding protein 7 [EC:3.6.4.12]
D      <a href="/dbget-bin/www_bget?ko:K04494">K04494</a>  CHD8, HELSNF1; chromodomain helicase DNA binding protein 8 [EC:3.6.4.12]
D      <a href="/dbget-bin/www_bget?ko:K14438">K14438</a>  CHD9; chromodomain-helicase-DNA-binding protein 9 [EC:3.6.4.12]
D      <a href="/dbget-bin/www_bget?ko:K14439">K14439</a>  SMARCAD1; SWI/SNF-related matrix-associated actin-dependent regulator of chromatin subfamily A containing DEAD/H box 1 [EC:3.6.4.12]
D      <a href="/dbget-bin/www_bget?ko:K14440">K14440</a>  SMARCAL1, HARP; SWI/SNF-related matrix-associated actin-dependent regulator of chromatin subfamily A-like protein 1 [EC:3.6.4.12]
#
A<b>Prokaryotic Type</b>
B  Nucleoid associated proteins
C    HNS (histone-like nucleoid structuring protein)
D      <a href="/dbget-bin/www_bget?ko:K03746">K03746</a>  hns; DNA-binding protein H-NS
D      <a href="/dbget-bin/www_bget?ko:K11685">K11685</a>  stpA; DNA-binding protein StpA
C    HU (heat unstable protein)
D      <a href="/dbget-bin/www_bget?ko:K05787">K05787</a>  hupA; DNA-binding protein HU-alpha
D      <a href="/dbget-bin/www_bget?ko:K03530">K03530</a>  hupB; DNA-binding protein HU-beta
C    IHF (integration host factor)
D      <a href="/dbget-bin/www_bget?ko:K04764">K04764</a>  ihfA, himA; integration host factor subunit alpha
D      <a href="/dbget-bin/www_bget?ko:K05788">K05788</a>  ihfB, himD; integration host factor subunit beta
C    Other nucreoid associated proteins
D      <a href="/dbget-bin/www_bget?ko:K05516">K05516</a>  cbpA; curved DNA-binding protein
D      <a href="/dbget-bin/www_bget?ko:K05804">K05804</a>  rob; right origin-binding protein
D      <a href="/dbget-bin/www_bget?ko:K02313">K02313</a>  dnaA; chromosomal replication initiator protein
D      <a href="/dbget-bin/www_bget?ko:K12961">K12961</a>  diaA; DnaA initiator-associating protein
D      <a href="/dbget-bin/www_bget?ko:K04047">K04047</a>  dps; starvation-inducible DNA-binding protein
D      <a href="/dbget-bin/www_bget?ko:K03557">K03557</a>  fis; Fis family transcriptional regulator, factor for inversion stimulation protein
D      <a href="/dbget-bin/www_bget?ko:K03666">K03666</a>  hfq; host factor-I protein
D      <a href="/dbget-bin/www_bget?ko:K05596">K05596</a>  iciA; LysR family transcriptional regulator, chromosome initiation inhibitor
D      <a href="/dbget-bin/www_bget?ko:K03719">K03719</a>  lrp; Lrp/AsnC family transcriptional regulator, leucine-responsive regulatory protein
B  Chromosome partitioning proteins
C    MukBEF complex
D      <a href="/dbget-bin/www_bget?ko:K03632">K03632</a>  mukB; chromosome partition protein MukB
D      <a href="/dbget-bin/www_bget?ko:K03804">K03804</a>  mukE; chromosome partition protein MukE
D      <a href="/dbget-bin/www_bget?ko:K03633">K03633</a>  mukF; chromosome partition protein MukF
C    Condensin-like complex
D      <a href="/dbget-bin/www_bget?ko:K03529">K03529</a>  smc; chromosome segregation protein
D      <a href="/dbget-bin/www_bget?ko:K05896">K05896</a>  scpA; segregation and condensation protein A
D      <a href="/dbget-bin/www_bget?ko:K06024">K06024</a>  scpB; segregation and condensation protein B
C    Divisome proteins
D      <a href="/dbget-bin/www_bget?ko:K03590">K03590</a>  ftsA; cell division protein FtsA
D      <a href="/dbget-bin/www_bget?ko:K05589">K05589</a>  ftsB; cell division protein FtsB
D      <a href="/dbget-bin/www_bget?ko:K13052">K13052</a>  divIC, divA; cell division protein DivIC
D      <a href="/dbget-bin/www_bget?ko:K09812">K09812</a>  ftsE; cell division transport system ATP-binding protein
D      <a href="/dbget-bin/www_bget?ko:K03587">K03587</a>  ftsI; cell division protein FtsI (penicillin-binding protein 3) [EC:2.4.1.129]
D      <a href="/dbget-bin/www_bget?ko:K03466">K03466</a>  ftsK, spoIIIE; DNA segregation ATPase FtsK/SpoIIIE, S-DNA-T family
D      <a href="/dbget-bin/www_bget?ko:K03586">K03586</a>  ftsL; cell division protein FtsL
D      <a href="/dbget-bin/www_bget?ko:K03591">K03591</a>  ftsN; cell division protein FtsN
D      <a href="/dbget-bin/www_bget?ko:K03589">K03589</a>  ftsQ; cell division protein FtsQ
D      <a href="/dbget-bin/www_bget?ko:K03588">K03588</a>  ftsW, spoVE; cell division protein FtsW
D      <a href="/dbget-bin/www_bget?ko:K09811">K09811</a>  ftsX; cell division transport system permease protein
D      <a href="/dbget-bin/www_bget?ko:K03531">K03531</a>  ftsZ; cell division protein FtsZ
D      <a href="/dbget-bin/www_bget?ko:K03528">K03528</a>  zipA; cell division protein ZipA
D      <a href="/dbget-bin/www_bget?ko:K09888">K09888</a>  zapA; cell division protein ZapA
D      <a href="/dbget-bin/www_bget?ko:K01448">K01448</a>  E3.5.1.28B, amiA, amiB, amiC; N-acetylmuramoyl-L-alanine amidase [EC:3.5.1.28]
D      <a href="/dbget-bin/www_bget?ko:K03585">K03585</a>  acrA; membrane fusion protein
C    Inhibitors of FtsZ assembly
D      <a href="/dbget-bin/www_bget?ko:K06286">K06286</a>  ezrA; septation ring formation regulator
D      <a href="/dbget-bin/www_bget?ko:K03610">K03610</a>  minC; septum site-determining protein MinC
D      <a href="/dbget-bin/www_bget?ko:K03609">K03609</a>  minD; septum site-determining protein MinD
D      <a href="/dbget-bin/www_bget?ko:K03608">K03608</a>  minE; cell division topological specificity factor
D      <a href="/dbget-bin/www_bget?ko:K04074">K04074</a>  divIVA; cell division initiation protein
D      <a href="/dbget-bin/www_bget?ko:K13053">K13053</a>  sulA; cell division inhibitor SulA
D      <a href="/dbget-bin/www_bget?ko:K09772">K09772</a>  sepF; cell division inhibitor SepF
D      <a href="/dbget-bin/www_bget?ko:K05501">K05501</a>  slmA, ttk; TetR/AcrR family transcriptional regulator
C    Other chromosome partitioning proteins
D      <a href="/dbget-bin/www_bget?ko:K03645">K03645</a>  seqA; negative modulator of initiation of replication
D      <a href="/dbget-bin/www_bget?ko:K03569">K03569</a>  mreB; rod shape-determining protein MreB and related proteins
D      <a href="/dbget-bin/www_bget?ko:K03570">K03570</a>  mreC; rod shape-determining protein MreC
D      <a href="/dbget-bin/www_bget?ko:K03571">K03571</a>  mreD; rod shape-determining protein MreD
D      <a href="/dbget-bin/www_bget?ko:K05837">K05837</a>  rodA, mrdB; rod shape determining protein RodA
D      <a href="/dbget-bin/www_bget?ko:K03496">K03496</a>  parA, soj; chromosome partitioning protein
D      <a href="/dbget-bin/www_bget?ko:K03497">K03497</a>  parB, spo0J; chromosome partitioning protein, ParB family
D      <a href="/dbget-bin/www_bget?ko:K02621">K02621</a>  parC; topoisomerase IV subunit A [EC:5.99.1.-]
D      <a href="/dbget-bin/www_bget?ko:K02622">K02622</a>  parE; topoisomerase IV subunit B [EC:5.99.1.-]
D      <a href="/dbget-bin/www_bget?ko:K03495">K03495</a>  gidA, mnmG, MTO1; tRNA uridine 5-carboxymethylaminomethyl modification enzyme
D      <a href="/dbget-bin/www_bget?ko:K03501">K03501</a>  gidB, rsmG; 16S rRNA (guanine527-N7)-methyltransferase [EC:2.1.1.170]
D      <a href="/dbget-bin/www_bget?ko:K04094">K04094</a>  trmFO, gid; methylenetetrahydrofolate--tRNA-(uracil-5-)-methyltransferase [EC:2.1.1.74]
D      <a href="/dbget-bin/www_bget?ko:K03733">K03733</a>  xerC; integrase/recombinase XerC
D      <a href="/dbget-bin/www_bget?ko:K04763">K04763</a>  xerD; integrase/recombinase XerD
D      <a href="/dbget-bin/www_bget?ko:K11686">K11686</a>  racA; chromosome-anchoring protein RacA
D      <a href="/dbget-bin/www_bget?ko:K03593">K03593</a>  mrp; ATP-binding protein involved in chromosome partitioning
D      <a href="/dbget-bin/www_bget?ko:K04095">K04095</a>  fic; cell filamentation protein
!
#<hr>
#<b>[ <a href="/kegg/brite.html">BRITE</a> | <a href="/kegg/kegg2.html">KEGG2</a> | <a href="/kegg/">KEGG</a> ]</b><br>
#Last updated: February 25, 2013
