# Supplementary material for: Characterization of the transcriptome of fast and slow muscle myotomal fibres in the pacu (Piaractus mesopotamicus)
Source: BMC Genomics. 2015 Mar 14;16(1):182. doi: 10.1186/s12864-015-1423-6 (PMC4372171; doi:10.1186/s12864-015-1423-6)
Supplement: Additional file 2: — KEEG Automatic Annotation Sever results. Hierarchical information of the sequences from annotated transcriptome mapped to the KEGG pathways maps using the automatic annotation tool KAAS [54]. [file 12864_2015_1423_MOESM2_ESM.zip › hier/q03041.keg]

+D
#<h2><a href="/kegg/kegg2.html"><img src="/Fig/bget/kegg3.gif" align="middle" border=0></a> &nbsp; Spliceosome</h2>
#<!---
#ENTRY       ko03041
#NAME        Spliceosome
#DEFINITION  Spliceosome Pacu_blasted
#--->
!
A<b>Common components</b>
B  Common spliceosomal components
C    Cap binding complex
D      comp144120_c3_seq36|nuclear; <a href="/dbget-bin/www_bget?ko:K12882">K12882</a>  NCBP1, CBP80; nuclear cap-binding protein subunit 1
D      comp142256_c6_seq2|nuclear; <a href="/dbget-bin/www_bget?ko:K12883">K12883</a>  NCBP2, CBP20; nuclear cap-binding protein subunit 2
C    hnRNP proteins
D      comp137614_c0_seq4|heterogeneous; <a href="/dbget-bin/www_bget?ko:K12741">K12741</a>  HNRNPA1_3; heterogeneous nuclear ribonucleoprotein A1/A3
D      comp137614_c0_seq15|heterogeneous; <a href="/dbget-bin/www_bget?ko:K12741">K12741</a>  HNRNPA1_3; heterogeneous nuclear ribonucleoprotein A1/A3
D      comp137614_c0_seq21|heterogeneous; <a href="/dbget-bin/www_bget?ko:K12741">K12741</a>  HNRNPA1_3; heterogeneous nuclear ribonucleoprotein A1/A3
D      comp137614_c0_seq25|heterogeneous; <a href="/dbget-bin/www_bget?ko:K12741">K12741</a>  HNRNPA1_3; heterogeneous nuclear ribonucleoprotein A1/A3
D      comp137614_c0_seq26|heterogeneous; <a href="/dbget-bin/www_bget?ko:K12741">K12741</a>  HNRNPA1_3; heterogeneous nuclear ribonucleoprotein A1/A3
D      comp137614_c0_seq53|heterogeneous; <a href="/dbget-bin/www_bget?ko:K12741">K12741</a>  HNRNPA1_3; heterogeneous nuclear ribonucleoprotein A1/A3
D      comp137614_c0_seq70|heterogeneous; <a href="/dbget-bin/www_bget?ko:K12741">K12741</a>  HNRNPA1_3; heterogeneous nuclear ribonucleoprotein A1/A3
D      comp141906_c0_seq1|heterogeneous; <a href="/dbget-bin/www_bget?ko:K12741">K12741</a>  HNRNPA1_3; heterogeneous nuclear ribonucleoprotein A1/A3
D      comp141906_c0_seq4|heterogeneous; <a href="/dbget-bin/www_bget?ko:K12741">K12741</a>  HNRNPA1_3; heterogeneous nuclear ribonucleoprotein A1/A3
D      comp141906_c0_seq6|heterogeneous; <a href="/dbget-bin/www_bget?ko:K12741">K12741</a>  HNRNPA1_3; heterogeneous nuclear ribonucleoprotein A1/A3
D      comp141906_c0_seq7|heterogeneous; <a href="/dbget-bin/www_bget?ko:K12741">K12741</a>  HNRNPA1_3; heterogeneous nuclear ribonucleoprotein A1/A3
D      comp141906_c0_seq13|heterogeneous; <a href="/dbget-bin/www_bget?ko:K12741">K12741</a>  HNRNPA1_3; heterogeneous nuclear ribonucleoprotein A1/A3
D      comp141906_c0_seq14|heterogeneous; <a href="/dbget-bin/www_bget?ko:K12741">K12741</a>  HNRNPA1_3; heterogeneous nuclear ribonucleoprotein A1/A3
D      comp141906_c0_seq15|heterogeneous; <a href="/dbget-bin/www_bget?ko:K12741">K12741</a>  HNRNPA1_3; heterogeneous nuclear ribonucleoprotein A1/A3
D      comp141906_c0_seq17|heterogeneous; <a href="/dbget-bin/www_bget?ko:K12741">K12741</a>  HNRNPA1_3; heterogeneous nuclear ribonucleoprotein A1/A3
D      comp141906_c0_seq22|heterogeneous; <a href="/dbget-bin/www_bget?ko:K12741">K12741</a>  HNRNPA1_3; heterogeneous nuclear ribonucleoprotein A1/A3
D      comp141906_c0_seq24|heterogeneous; <a href="/dbget-bin/www_bget?ko:K12741">K12741</a>  HNRNPA1_3; heterogeneous nuclear ribonucleoprotein A1/A3
D      comp142111_c1_seq6|heterogeneous; <a href="/dbget-bin/www_bget?ko:K12741">K12741</a>  HNRNPA1_3; heterogeneous nuclear ribonucleoprotein A1/A3
D      comp142111_c1_seq9|heterogeneous; <a href="/dbget-bin/www_bget?ko:K12741">K12741</a>  HNRNPA1_3; heterogeneous nuclear ribonucleoprotein A1/A3
D      comp142111_c1_seq10|heterogeneous; <a href="/dbget-bin/www_bget?ko:K12741">K12741</a>  HNRNPA1_3; heterogeneous nuclear ribonucleoprotein A1/A3
D      comp142111_c1_seq13|heterogeneous; <a href="/dbget-bin/www_bget?ko:K12741">K12741</a>  HNRNPA1_3; heterogeneous nuclear ribonucleoprotein A1/A3
D      comp142111_c1_seq16|heterogeneous; <a href="/dbget-bin/www_bget?ko:K12741">K12741</a>  HNRNPA1_3; heterogeneous nuclear ribonucleoprotein A1/A3
D      comp142111_c1_seq17|heterogeneous; <a href="/dbget-bin/www_bget?ko:K12741">K12741</a>  HNRNPA1_3; heterogeneous nuclear ribonucleoprotein A1/A3
D      comp142111_c1_seq19|heterogeneous; <a href="/dbget-bin/www_bget?ko:K12741">K12741</a>  HNRNPA1_3; heterogeneous nuclear ribonucleoprotein A1/A3
D      comp142111_c1_seq20|heterogeneous; <a href="/dbget-bin/www_bget?ko:K12741">K12741</a>  HNRNPA1_3; heterogeneous nuclear ribonucleoprotein A1/A3
D      comp144097_c1_seq3|heterogeneous; <a href="/dbget-bin/www_bget?ko:K12884">K12884</a>  HNRNPC; heterogeneous nuclear ribonucleoprotein C1/C2
D      comp144097_c1_seq6|heterogeneous; <a href="/dbget-bin/www_bget?ko:K12884">K12884</a>  HNRNPC; heterogeneous nuclear ribonucleoprotein C1/C2
D      comp144097_c1_seq17|heterogeneous; <a href="/dbget-bin/www_bget?ko:K12884">K12884</a>  HNRNPC; heterogeneous nuclear ribonucleoprotein C1/C2
D      comp144097_c1_seq18|heterogeneous; <a href="/dbget-bin/www_bget?ko:K12884">K12884</a>  HNRNPC; heterogeneous nuclear ribonucleoprotein C1/C2
D      comp138020_c5_seq1|heterogeneous; <a href="/dbget-bin/www_bget?ko:K12885">K12885</a>  RBMX, HNRNPG; heterogeneous nuclear ribonucleoprotein G
D      comp138020_c5_seq2|heterogeneous; <a href="/dbget-bin/www_bget?ko:K12885">K12885</a>  RBMX, HNRNPG; heterogeneous nuclear ribonucleoprotein G
D      comp138020_c5_seq4|heterogeneous; <a href="/dbget-bin/www_bget?ko:K12885">K12885</a>  RBMX, HNRNPG; heterogeneous nuclear ribonucleoprotein G
D      comp138020_c5_seq6|heterogeneous; <a href="/dbget-bin/www_bget?ko:K12885">K12885</a>  RBMX, HNRNPG; heterogeneous nuclear ribonucleoprotein G
D      comp138020_c5_seq9|heterogeneous; <a href="/dbget-bin/www_bget?ko:K12885">K12885</a>  RBMX, HNRNPG; heterogeneous nuclear ribonucleoprotein G
D      comp138020_c5_seq11|heterogeneous; <a href="/dbget-bin/www_bget?ko:K12885">K12885</a>  RBMX, HNRNPG; heterogeneous nuclear ribonucleoprotein G
D      comp138020_c5_seq12|heterogeneous; <a href="/dbget-bin/www_bget?ko:K12885">K12885</a>  RBMX, HNRNPG; heterogeneous nuclear ribonucleoprotein G
D      comp138020_c5_seq14|heterogeneous; <a href="/dbget-bin/www_bget?ko:K12885">K12885</a>  RBMX, HNRNPG; heterogeneous nuclear ribonucleoprotein G
D      comp138020_c5_seq19|heterogeneous; <a href="/dbget-bin/www_bget?ko:K12885">K12885</a>  RBMX, HNRNPG; heterogeneous nuclear ribonucleoprotein G
D      comp138020_c5_seq21|heterogeneous; <a href="/dbget-bin/www_bget?ko:K12885">K12885</a>  RBMX, HNRNPG; heterogeneous nuclear ribonucleoprotein G
D      comp138020_c5_seq23|heterogeneous; <a href="/dbget-bin/www_bget?ko:K12885">K12885</a>  RBMX, HNRNPG; heterogeneous nuclear ribonucleoprotein G
D      comp138020_c5_seq31|heterogeneous; <a href="/dbget-bin/www_bget?ko:K12885">K12885</a>  RBMX, HNRNPG; heterogeneous nuclear ribonucleoprotein G
D      comp138020_c5_seq33|heterogeneous; <a href="/dbget-bin/www_bget?ko:K12885">K12885</a>  RBMX, HNRNPG; heterogeneous nuclear ribonucleoprotein G
D      comp138020_c5_seq38|heterogeneous; <a href="/dbget-bin/www_bget?ko:K12885">K12885</a>  RBMX, HNRNPG; heterogeneous nuclear ribonucleoprotein G
D      comp138020_c5_seq39|heterogeneous; <a href="/dbget-bin/www_bget?ko:K12885">K12885</a>  RBMX, HNRNPG; heterogeneous nuclear ribonucleoprotein G
D      comp138020_c5_seq40|heterogeneous; <a href="/dbget-bin/www_bget?ko:K12885">K12885</a>  RBMX, HNRNPG; heterogeneous nuclear ribonucleoprotein G
D      comp138020_c5_seq42|heterogeneous; <a href="/dbget-bin/www_bget?ko:K12885">K12885</a>  RBMX, HNRNPG; heterogeneous nuclear ribonucleoprotein G
D      comp138020_c5_seq47|heterogeneous; <a href="/dbget-bin/www_bget?ko:K12885">K12885</a>  RBMX, HNRNPG; heterogeneous nuclear ribonucleoprotein G
D      comp138020_c5_seq55|heterogeneous; <a href="/dbget-bin/www_bget?ko:K12885">K12885</a>  RBMX, HNRNPG; heterogeneous nuclear ribonucleoprotein G
D      comp138020_c5_seq56|heterogeneous; <a href="/dbget-bin/www_bget?ko:K12885">K12885</a>  RBMX, HNRNPG; heterogeneous nuclear ribonucleoprotein G
D      comp138020_c5_seq58|heterogeneous; <a href="/dbget-bin/www_bget?ko:K12885">K12885</a>  RBMX, HNRNPG; heterogeneous nuclear ribonucleoprotein G
D      comp135906_c0_seq3|heterogeneous; <a href="/dbget-bin/www_bget?ko:K12886">K12886</a>  HNRNPK; heterogeneous nuclear ribonucleoprotein K
D      comp135906_c0_seq4|heterogeneous; <a href="/dbget-bin/www_bget?ko:K12886">K12886</a>  HNRNPK; heterogeneous nuclear ribonucleoprotein K
D      comp135906_c0_seq9|heterogeneous; <a href="/dbget-bin/www_bget?ko:K12886">K12886</a>  HNRNPK; heterogeneous nuclear ribonucleoprotein K
D      comp135906_c0_seq10|heterogeneous; <a href="/dbget-bin/www_bget?ko:K12886">K12886</a>  HNRNPK; heterogeneous nuclear ribonucleoprotein K
D      comp135906_c0_seq14|heterogeneous; <a href="/dbget-bin/www_bget?ko:K12886">K12886</a>  HNRNPK; heterogeneous nuclear ribonucleoprotein K
D      comp135906_c0_seq21|heterogeneous; <a href="/dbget-bin/www_bget?ko:K12886">K12886</a>  HNRNPK; heterogeneous nuclear ribonucleoprotein K
D      comp135906_c0_seq29|heterogeneous; <a href="/dbget-bin/www_bget?ko:K12886">K12886</a>  HNRNPK; heterogeneous nuclear ribonucleoprotein K
D      comp135906_c0_seq30|heterogeneous; <a href="/dbget-bin/www_bget?ko:K12886">K12886</a>  HNRNPK; heterogeneous nuclear ribonucleoprotein K
D      comp142203_c0_seq1|heterogeneous; <a href="/dbget-bin/www_bget?ko:K12887">K12887</a>  HNRNPM; heterogeneous nuclear ribonucleoprotein M
D      comp142203_c0_seq2|heterogeneous; <a href="/dbget-bin/www_bget?ko:K12887">K12887</a>  HNRNPM; heterogeneous nuclear ribonucleoprotein M
D      comp142203_c0_seq14|heterogeneous; <a href="/dbget-bin/www_bget?ko:K12887">K12887</a>  HNRNPM; heterogeneous nuclear ribonucleoprotein M
D      comp142203_c0_seq15|heterogeneous; <a href="/dbget-bin/www_bget?ko:K12887">K12887</a>  HNRNPM; heterogeneous nuclear ribonucleoprotein M
D      comp142203_c0_seq20|heterogeneous; <a href="/dbget-bin/www_bget?ko:K12887">K12887</a>  HNRNPM; heterogeneous nuclear ribonucleoprotein M
D      comp142203_c0_seq21|heterogeneous; <a href="/dbget-bin/www_bget?ko:K12887">K12887</a>  HNRNPM; heterogeneous nuclear ribonucleoprotein M
D      comp142203_c0_seq29|heterogeneous; <a href="/dbget-bin/www_bget?ko:K12887">K12887</a>  HNRNPM; heterogeneous nuclear ribonucleoprotein M
D      comp142203_c0_seq34|heterogeneous; <a href="/dbget-bin/www_bget?ko:K12887">K12887</a>  HNRNPM; heterogeneous nuclear ribonucleoprotein M
D      comp142203_c0_seq35|heterogeneous; <a href="/dbget-bin/www_bget?ko:K12887">K12887</a>  HNRNPM; heterogeneous nuclear ribonucleoprotein M
D      comp142203_c0_seq36|heterogeneous; <a href="/dbget-bin/www_bget?ko:K12887">K12887</a>  HNRNPM; heterogeneous nuclear ribonucleoprotein M
D      comp142203_c0_seq37|heterogeneous; <a href="/dbget-bin/www_bget?ko:K12887">K12887</a>  HNRNPM; heterogeneous nuclear ribonucleoprotein M
D      comp142203_c0_seq43|heterogeneous; <a href="/dbget-bin/www_bget?ko:K12887">K12887</a>  HNRNPM; heterogeneous nuclear ribonucleoprotein M
D      comp142203_c0_seq78|heterogeneous; <a href="/dbget-bin/www_bget?ko:K12887">K12887</a>  HNRNPM; heterogeneous nuclear ribonucleoprotein M
D      comp142203_c0_seq88|heterogeneous; <a href="/dbget-bin/www_bget?ko:K12887">K12887</a>  HNRNPM; heterogeneous nuclear ribonucleoprotein M
D      comp142203_c0_seq98|heterogeneous; <a href="/dbget-bin/www_bget?ko:K12887">K12887</a>  HNRNPM; heterogeneous nuclear ribonucleoprotein M
D      comp142203_c0_seq101|heterogeneous; <a href="/dbget-bin/www_bget?ko:K12887">K12887</a>  HNRNPM; heterogeneous nuclear ribonucleoprotein M
D      comp143811_c0_seq23|heterogeneous; <a href="/dbget-bin/www_bget?ko:K12888">K12888</a>  HNRNPU; heterogeneous nuclear ribonucleoprotein U
D      comp143811_c0_seq34|heterogeneous; <a href="/dbget-bin/www_bget?ko:K12888">K12888</a>  HNRNPU; heterogeneous nuclear ribonucleoprotein U
D      comp143811_c0_seq39|heterogeneous; <a href="/dbget-bin/www_bget?ko:K12888">K12888</a>  HNRNPU; heterogeneous nuclear ribonucleoprotein U
D      comp143811_c0_seq46|heterogeneous; <a href="/dbget-bin/www_bget?ko:K12888">K12888</a>  HNRNPU; heterogeneous nuclear ribonucleoprotein U
D      comp143811_c0_seq51|heterogeneous; <a href="/dbget-bin/www_bget?ko:K12888">K12888</a>  HNRNPU; heterogeneous nuclear ribonucleoprotein U
D      comp143811_c0_seq58|heterogeneous; <a href="/dbget-bin/www_bget?ko:K12888">K12888</a>  HNRNPU; heterogeneous nuclear ribonucleoprotein U
D      comp143811_c0_seq86|heterogeneous; <a href="/dbget-bin/www_bget?ko:K12888">K12888</a>  HNRNPU; heterogeneous nuclear ribonucleoprotein U
C    SR proteins
D      comp141290_c0_seq1|serine; <a href="/dbget-bin/www_bget?ko:K12890">K12890</a>  SFRS1_9; splicing factor, arginine/serine-rich 1/9
D      comp141290_c0_seq2|serine; <a href="/dbget-bin/www_bget?ko:K12890">K12890</a>  SFRS1_9; splicing factor, arginine/serine-rich 1/9
D      comp141290_c0_seq4|serine; <a href="/dbget-bin/www_bget?ko:K12890">K12890</a>  SFRS1_9; splicing factor, arginine/serine-rich 1/9
D      comp141290_c0_seq5|serine; <a href="/dbget-bin/www_bget?ko:K12890">K12890</a>  SFRS1_9; splicing factor, arginine/serine-rich 1/9
D      comp141290_c0_seq6|serine; <a href="/dbget-bin/www_bget?ko:K12890">K12890</a>  SFRS1_9; splicing factor, arginine/serine-rich 1/9
D      comp141290_c0_seq7|serine; <a href="/dbget-bin/www_bget?ko:K12890">K12890</a>  SFRS1_9; splicing factor, arginine/serine-rich 1/9
D      comp141290_c0_seq11|serine; <a href="/dbget-bin/www_bget?ko:K12890">K12890</a>  SFRS1_9; splicing factor, arginine/serine-rich 1/9
D      comp141290_c0_seq12|serine; <a href="/dbget-bin/www_bget?ko:K12890">K12890</a>  SFRS1_9; splicing factor, arginine/serine-rich 1/9
D      comp141290_c0_seq17|serine; <a href="/dbget-bin/www_bget?ko:K12890">K12890</a>  SFRS1_9; splicing factor, arginine/serine-rich 1/9
D      comp141290_c0_seq22|serine; <a href="/dbget-bin/www_bget?ko:K12890">K12890</a>  SFRS1_9; splicing factor, arginine/serine-rich 1/9
D      comp143515_c0_seq1|serine; <a href="/dbget-bin/www_bget?ko:K12890">K12890</a>  SFRS1_9; splicing factor, arginine/serine-rich 1/9
D      comp143515_c0_seq6|serine; <a href="/dbget-bin/www_bget?ko:K12890">K12890</a>  SFRS1_9; splicing factor, arginine/serine-rich 1/9
D      comp141665_c0_seq1|splicing; <a href="/dbget-bin/www_bget?ko:K12891">K12891</a>  SFRS2; splicing factor, arginine/serine-rich 2
D      comp141665_c0_seq2|splicing; <a href="/dbget-bin/www_bget?ko:K12891">K12891</a>  SFRS2; splicing factor, arginine/serine-rich 2
D      comp141665_c0_seq3|splicing; <a href="/dbget-bin/www_bget?ko:K12891">K12891</a>  SFRS2; splicing factor, arginine/serine-rich 2
D      comp133351_c0_seq2|splicing; <a href="/dbget-bin/www_bget?ko:K12892">K12892</a>  SFRS3; splicing factor, arginine/serine-rich 3
D      comp133351_c0_seq4|splicing; <a href="/dbget-bin/www_bget?ko:K12892">K12892</a>  SFRS3; splicing factor, arginine/serine-rich 3
D      comp133351_c0_seq5|splicing; <a href="/dbget-bin/www_bget?ko:K12892">K12892</a>  SFRS3; splicing factor, arginine/serine-rich 3
D      comp133351_c0_seq6|splicing; <a href="/dbget-bin/www_bget?ko:K12892">K12892</a>  SFRS3; splicing factor, arginine/serine-rich 3
D      comp133351_c0_seq8|splicing; <a href="/dbget-bin/www_bget?ko:K12892">K12892</a>  SFRS3; splicing factor, arginine/serine-rich 3
D      comp133351_c0_seq9|splicing; <a href="/dbget-bin/www_bget?ko:K12892">K12892</a>  SFRS3; splicing factor, arginine/serine-rich 3
D      comp133351_c0_seq10|splicing; <a href="/dbget-bin/www_bget?ko:K12892">K12892</a>  SFRS3; splicing factor, arginine/serine-rich 3
D      comp133351_c0_seq11|splicing; <a href="/dbget-bin/www_bget?ko:K12892">K12892</a>  SFRS3; splicing factor, arginine/serine-rich 3
D      comp133351_c0_seq12|splicing; <a href="/dbget-bin/www_bget?ko:K12892">K12892</a>  SFRS3; splicing factor, arginine/serine-rich 3
D      comp133351_c0_seq15|splicing; <a href="/dbget-bin/www_bget?ko:K12892">K12892</a>  SFRS3; splicing factor, arginine/serine-rich 3
D      comp133351_c0_seq16|splicing; <a href="/dbget-bin/www_bget?ko:K12892">K12892</a>  SFRS3; splicing factor, arginine/serine-rich 3
D      comp133351_c0_seq17|splicing; <a href="/dbget-bin/www_bget?ko:K12892">K12892</a>  SFRS3; splicing factor, arginine/serine-rich 3
D      comp133351_c0_seq18|splicing; <a href="/dbget-bin/www_bget?ko:K12892">K12892</a>  SFRS3; splicing factor, arginine/serine-rich 3
D      comp133351_c0_seq19|splicing; <a href="/dbget-bin/www_bget?ko:K12892">K12892</a>  SFRS3; splicing factor, arginine/serine-rich 3
D      comp133351_c0_seq20|splicing; <a href="/dbget-bin/www_bget?ko:K12892">K12892</a>  SFRS3; splicing factor, arginine/serine-rich 3
D      comp133351_c0_seq21|splicing; <a href="/dbget-bin/www_bget?ko:K12892">K12892</a>  SFRS3; splicing factor, arginine/serine-rich 3
D      comp133351_c0_seq22|splicing; <a href="/dbget-bin/www_bget?ko:K12892">K12892</a>  SFRS3; splicing factor, arginine/serine-rich 3
D      comp133351_c0_seq23|splicing; <a href="/dbget-bin/www_bget?ko:K12892">K12892</a>  SFRS3; splicing factor, arginine/serine-rich 3
D      comp133351_c0_seq24|splicing; <a href="/dbget-bin/www_bget?ko:K12892">K12892</a>  SFRS3; splicing factor, arginine/serine-rich 3
D      comp133351_c0_seq25|splicing; <a href="/dbget-bin/www_bget?ko:K12892">K12892</a>  SFRS3; splicing factor, arginine/serine-rich 3
D      comp133351_c0_seq26|splicing; <a href="/dbget-bin/www_bget?ko:K12892">K12892</a>  SFRS3; splicing factor, arginine/serine-rich 3
D      comp133351_c0_seq27|splicing; <a href="/dbget-bin/www_bget?ko:K12892">K12892</a>  SFRS3; splicing factor, arginine/serine-rich 3
D      comp133351_c0_seq28|splicing; <a href="/dbget-bin/www_bget?ko:K12892">K12892</a>  SFRS3; splicing factor, arginine/serine-rich 3
D      comp133351_c0_seq29|splicing; <a href="/dbget-bin/www_bget?ko:K12892">K12892</a>  SFRS3; splicing factor, arginine/serine-rich 3
D      comp133351_c0_seq30|splicing; <a href="/dbget-bin/www_bget?ko:K12892">K12892</a>  SFRS3; splicing factor, arginine/serine-rich 3
D      comp133351_c0_seq31|splicing; <a href="/dbget-bin/www_bget?ko:K12892">K12892</a>  SFRS3; splicing factor, arginine/serine-rich 3
D      comp133351_c0_seq32|splicing; <a href="/dbget-bin/www_bget?ko:K12892">K12892</a>  SFRS3; splicing factor, arginine/serine-rich 3
D      comp133351_c0_seq33|splicing; <a href="/dbget-bin/www_bget?ko:K12892">K12892</a>  SFRS3; splicing factor, arginine/serine-rich 3
D      comp133351_c0_seq34|splicing; <a href="/dbget-bin/www_bget?ko:K12892">K12892</a>  SFRS3; splicing factor, arginine/serine-rich 3
D      comp133351_c0_seq35|splicing; <a href="/dbget-bin/www_bget?ko:K12892">K12892</a>  SFRS3; splicing factor, arginine/serine-rich 3
D      comp139595_c0_seq2|splicing; <a href="/dbget-bin/www_bget?ko:K12892">K12892</a>  SFRS3; splicing factor, arginine/serine-rich 3
D      comp139595_c0_seq3|splicing; <a href="/dbget-bin/www_bget?ko:K12892">K12892</a>  SFRS3; splicing factor, arginine/serine-rich 3
D      comp139595_c0_seq4|splicing; <a href="/dbget-bin/www_bget?ko:K12892">K12892</a>  SFRS3; splicing factor, arginine/serine-rich 3
D      comp139595_c0_seq7|splicing; <a href="/dbget-bin/www_bget?ko:K12892">K12892</a>  SFRS3; splicing factor, arginine/serine-rich 3
D      comp139595_c0_seq8|splicing; <a href="/dbget-bin/www_bget?ko:K12892">K12892</a>  SFRS3; splicing factor, arginine/serine-rich 3
D      comp139595_c0_seq10|splicing; <a href="/dbget-bin/www_bget?ko:K12892">K12892</a>  SFRS3; splicing factor, arginine/serine-rich 3
D      comp139595_c0_seq12|splicing; <a href="/dbget-bin/www_bget?ko:K12892">K12892</a>  SFRS3; splicing factor, arginine/serine-rich 3
D      comp139595_c0_seq13|splicing; <a href="/dbget-bin/www_bget?ko:K12892">K12892</a>  SFRS3; splicing factor, arginine/serine-rich 3
D      comp139595_c0_seq17|splicing; <a href="/dbget-bin/www_bget?ko:K12892">K12892</a>  SFRS3; splicing factor, arginine/serine-rich 3
D      comp139595_c0_seq18|splicing; <a href="/dbget-bin/www_bget?ko:K12892">K12892</a>  SFRS3; splicing factor, arginine/serine-rich 3
D      comp139595_c0_seq19|splicing; <a href="/dbget-bin/www_bget?ko:K12892">K12892</a>  SFRS3; splicing factor, arginine/serine-rich 3
D      comp139595_c0_seq21|splicing; <a href="/dbget-bin/www_bget?ko:K12892">K12892</a>  SFRS3; splicing factor, arginine/serine-rich 3
D      comp139595_c0_seq22|splicing; <a href="/dbget-bin/www_bget?ko:K12892">K12892</a>  SFRS3; splicing factor, arginine/serine-rich 3
D      comp139595_c0_seq23|splicing; <a href="/dbget-bin/www_bget?ko:K12892">K12892</a>  SFRS3; splicing factor, arginine/serine-rich 3
D      comp139595_c0_seq24|splicing; <a href="/dbget-bin/www_bget?ko:K12892">K12892</a>  SFRS3; splicing factor, arginine/serine-rich 3
D      comp139595_c0_seq29|splicing; <a href="/dbget-bin/www_bget?ko:K12892">K12892</a>  SFRS3; splicing factor, arginine/serine-rich 3
D      comp139595_c0_seq30|splicing; <a href="/dbget-bin/www_bget?ko:K12892">K12892</a>  SFRS3; splicing factor, arginine/serine-rich 3
D      comp139595_c0_seq31|splicing; <a href="/dbget-bin/www_bget?ko:K12892">K12892</a>  SFRS3; splicing factor, arginine/serine-rich 3
D      comp139595_c0_seq33|splicing; <a href="/dbget-bin/www_bget?ko:K12892">K12892</a>  SFRS3; splicing factor, arginine/serine-rich 3
D      comp139595_c0_seq35|splicing; <a href="/dbget-bin/www_bget?ko:K12892">K12892</a>  SFRS3; splicing factor, arginine/serine-rich 3
D      comp142073_c0_seq4|serine; <a href="/dbget-bin/www_bget?ko:K12893">K12893</a>  SFRS4_5_6; splicing factor, arginine/serine-rich 4/5/6
D      comp142073_c0_seq15|serine; <a href="/dbget-bin/www_bget?ko:K12893">K12893</a>  SFRS4_5_6; splicing factor, arginine/serine-rich 4/5/6
D      comp142591_c0_seq1|serine; <a href="/dbget-bin/www_bget?ko:K12893">K12893</a>  SFRS4_5_6; splicing factor, arginine/serine-rich 4/5/6
D      comp142591_c0_seq6|serine; <a href="/dbget-bin/www_bget?ko:K12893">K12893</a>  SFRS4_5_6; splicing factor, arginine/serine-rich 4/5/6
D      comp144437_c5_seq18|splicing; <a href="/dbget-bin/www_bget?ko:K12893">K12893</a>  SFRS4_5_6; splicing factor, arginine/serine-rich 4/5/6
D      comp144437_c5_seq24|splicing; <a href="/dbget-bin/www_bget?ko:K12893">K12893</a>  SFRS4_5_6; splicing factor, arginine/serine-rich 4/5/6
D      comp144437_c5_seq26|splicing; <a href="/dbget-bin/www_bget?ko:K12893">K12893</a>  SFRS4_5_6; splicing factor, arginine/serine-rich 4/5/6
D      comp144437_c5_seq30|splicing; <a href="/dbget-bin/www_bget?ko:K12893">K12893</a>  SFRS4_5_6; splicing factor, arginine/serine-rich 4/5/6
D      comp144437_c5_seq31|splicing; <a href="/dbget-bin/www_bget?ko:K12893">K12893</a>  SFRS4_5_6; splicing factor, arginine/serine-rich 4/5/6
D      comp144437_c5_seq36|splicing; <a href="/dbget-bin/www_bget?ko:K12893">K12893</a>  SFRS4_5_6; splicing factor, arginine/serine-rich 4/5/6
D      comp144437_c5_seq38|splicing; <a href="/dbget-bin/www_bget?ko:K12893">K12893</a>  SFRS4_5_6; splicing factor, arginine/serine-rich 4/5/6
D      comp140173_c2_seq2|serine; <a href="/dbget-bin/www_bget?ko:K12896">K12896</a>  SFRS7; splicing factor, arginine/serine-rich 7
D      comp140173_c2_seq4|serine; <a href="/dbget-bin/www_bget?ko:K12896">K12896</a>  SFRS7; splicing factor, arginine/serine-rich 7
D      comp140173_c2_seq6|serine; <a href="/dbget-bin/www_bget?ko:K12896">K12896</a>  SFRS7; splicing factor, arginine/serine-rich 7
D      comp140173_c2_seq7|serine; <a href="/dbget-bin/www_bget?ko:K12896">K12896</a>  SFRS7; splicing factor, arginine/serine-rich 7
D      comp140173_c2_seq8|serine; <a href="/dbget-bin/www_bget?ko:K12896">K12896</a>  SFRS7; splicing factor, arginine/serine-rich 7
D      comp140173_c2_seq17|serine; <a href="/dbget-bin/www_bget?ko:K12896">K12896</a>  SFRS7; splicing factor, arginine/serine-rich 7
D      comp140173_c2_seq28|serine; <a href="/dbget-bin/www_bget?ko:K12896">K12896</a>  SFRS7; splicing factor, arginine/serine-rich 7
D      comp140173_c2_seq32|serine; <a href="/dbget-bin/www_bget?ko:K12896">K12896</a>  SFRS7; splicing factor, arginine/serine-rich 7
D      comp140173_c2_seq35|serine; <a href="/dbget-bin/www_bget?ko:K12896">K12896</a>  SFRS7; splicing factor, arginine/serine-rich 7
D      comp140173_c2_seq41|serine; <a href="/dbget-bin/www_bget?ko:K12896">K12896</a>  SFRS7; splicing factor, arginine/serine-rich 7
D      comp140173_c2_seq44|serine; <a href="/dbget-bin/www_bget?ko:K12896">K12896</a>  SFRS7; splicing factor, arginine/serine-rich 7
D      comp144322_c4_seq1|splicing; <a href="/dbget-bin/www_bget?ko:K12896">K12896</a>  SFRS7; splicing factor, arginine/serine-rich 7
D      comp144322_c4_seq2|splicing; <a href="/dbget-bin/www_bget?ko:K12896">K12896</a>  SFRS7; splicing factor, arginine/serine-rich 7
D      comp144844_c0_seq1|splicing; <a href="/dbget-bin/www_bget?ko:K12896">K12896</a>  SFRS7; splicing factor, arginine/serine-rich 7
D      comp144844_c0_seq10|splicing; <a href="/dbget-bin/www_bget?ko:K12896">K12896</a>  SFRS7; splicing factor, arginine/serine-rich 7
D      comp144844_c0_seq14|splicing; <a href="/dbget-bin/www_bget?ko:K12896">K12896</a>  SFRS7; splicing factor, arginine/serine-rich 7
D      comp144844_c0_seq24|splicing; <a href="/dbget-bin/www_bget?ko:K12896">K12896</a>  SFRS7; splicing factor, arginine/serine-rich 7
D      comp144844_c0_seq33|splicing; <a href="/dbget-bin/www_bget?ko:K12896">K12896</a>  SFRS7; splicing factor, arginine/serine-rich 7
D      comp144844_c0_seq36|splicing; <a href="/dbget-bin/www_bget?ko:K12896">K12896</a>  SFRS7; splicing factor, arginine/serine-rich 7
D      comp144844_c0_seq47|splicing; <a href="/dbget-bin/www_bget?ko:K12896">K12896</a>  SFRS7; splicing factor, arginine/serine-rich 7
D      comp144844_c0_seq51|splicing; <a href="/dbget-bin/www_bget?ko:K12896">K12896</a>  SFRS7; splicing factor, arginine/serine-rich 7
D      comp144844_c0_seq55|splicing; <a href="/dbget-bin/www_bget?ko:K12896">K12896</a>  SFRS7; splicing factor, arginine/serine-rich 7
D      comp144844_c0_seq57|splicing; <a href="/dbget-bin/www_bget?ko:K12896">K12896</a>  SFRS7; splicing factor, arginine/serine-rich 7
D      comp136555_c0_seq2|transformer-2; <a href="/dbget-bin/www_bget?ko:K12897">K12897</a>  TRA2; transformer-2 protein
D      comp136555_c0_seq3|transformer-2; <a href="/dbget-bin/www_bget?ko:K12897">K12897</a>  TRA2; transformer-2 protein
D      comp136555_c0_seq4|transformer-2; <a href="/dbget-bin/www_bget?ko:K12897">K12897</a>  TRA2; transformer-2 protein
D      comp136555_c0_seq5|transformer-2; <a href="/dbget-bin/www_bget?ko:K12897">K12897</a>  TRA2; transformer-2 protein
D      comp136555_c0_seq6|transformer-2; <a href="/dbget-bin/www_bget?ko:K12897">K12897</a>  TRA2; transformer-2 protein
D      comp136555_c0_seq7|transformer-2; <a href="/dbget-bin/www_bget?ko:K12897">K12897</a>  TRA2; transformer-2 protein
D      comp136555_c0_seq8|transformer-2; <a href="/dbget-bin/www_bget?ko:K12897">K12897</a>  TRA2; transformer-2 protein
D      comp136555_c0_seq9|transformer-2; <a href="/dbget-bin/www_bget?ko:K12897">K12897</a>  TRA2; transformer-2 protein
D      comp136555_c0_seq10|transformer-2; <a href="/dbget-bin/www_bget?ko:K12897">K12897</a>  TRA2; transformer-2 protein
D      comp136555_c0_seq11|transformer-2; <a href="/dbget-bin/www_bget?ko:K12897">K12897</a>  TRA2; transformer-2 protein
D      comp136555_c0_seq12|transformer-2; <a href="/dbget-bin/www_bget?ko:K12897">K12897</a>  TRA2; transformer-2 protein
D      comp136555_c0_seq13|transformer-2; <a href="/dbget-bin/www_bget?ko:K12897">K12897</a>  TRA2; transformer-2 protein
D      comp136555_c0_seq14|transformer-2; <a href="/dbget-bin/www_bget?ko:K12897">K12897</a>  TRA2; transformer-2 protein
D      comp136555_c0_seq15|transformer-2; <a href="/dbget-bin/www_bget?ko:K12897">K12897</a>  TRA2; transformer-2 protein
D      comp136555_c0_seq18|transformer-2; <a href="/dbget-bin/www_bget?ko:K12897">K12897</a>  TRA2; transformer-2 protein
D      comp136555_c0_seq19|transformer-2; <a href="/dbget-bin/www_bget?ko:K12897">K12897</a>  TRA2; transformer-2 protein
D      comp136555_c0_seq20|transformer-2; <a href="/dbget-bin/www_bget?ko:K12897">K12897</a>  TRA2; transformer-2 protein
D      comp136555_c0_seq21|transformer-2; <a href="/dbget-bin/www_bget?ko:K12897">K12897</a>  TRA2; transformer-2 protein
D      comp136555_c0_seq22|transformer-2; <a href="/dbget-bin/www_bget?ko:K12897">K12897</a>  TRA2; transformer-2 protein
D      comp136555_c0_seq24|transformer-2; <a href="/dbget-bin/www_bget?ko:K12897">K12897</a>  TRA2; transformer-2 protein
D      comp136555_c0_seq25|transformer-2; <a href="/dbget-bin/www_bget?ko:K12897">K12897</a>  TRA2; transformer-2 protein
D      comp141510_c0_seq1|transformer-2; <a href="/dbget-bin/www_bget?ko:K12897">K12897</a>  TRA2; transformer-2 protein
D      comp141510_c0_seq9|transformer-2; <a href="/dbget-bin/www_bget?ko:K12897">K12897</a>  TRA2; transformer-2 protein
D      comp141510_c0_seq13|transformer-2; <a href="/dbget-bin/www_bget?ko:K12897">K12897</a>  TRA2; transformer-2 protein
D      comp141510_c0_seq16|transformer-2; <a href="/dbget-bin/www_bget?ko:K12897">K12897</a>  TRA2; transformer-2 protein
D      comp143211_c0_seq11|transformer-2; <a href="/dbget-bin/www_bget?ko:K12897">K12897</a>  TRA2; transformer-2 protein
D      comp143211_c0_seq38|transformer-2; <a href="/dbget-bin/www_bget?ko:K12897">K12897</a>  TRA2; transformer-2 protein
D      comp143211_c0_seq43|transformer-2; <a href="/dbget-bin/www_bget?ko:K12897">K12897</a>  TRA2; transformer-2 protein
D      comp143211_c0_seq48|transformer-2; <a href="/dbget-bin/www_bget?ko:K12897">K12897</a>  TRA2; transformer-2 protein
D      comp139631_c2_seq2|serine; <a href="/dbget-bin/www_bget?ko:K12900">K12900</a>  FUSIP1; FUS-interacting serine-arginine-rich protein 1
D      comp139631_c2_seq3|serine; <a href="/dbget-bin/www_bget?ko:K12900">K12900</a>  FUSIP1; FUS-interacting serine-arginine-rich protein 1
D      comp144740_c0_seq18|serine; <a href="/dbget-bin/www_bget?ko:K12900">K12900</a>  FUSIP1; FUS-interacting serine-arginine-rich protein 1
C    General mRNP proteins
D      comp141401_c6_seq1|protein; <a href="/dbget-bin/www_bget?ko:K13087">K13087</a>  BCLAF1; bcl2 associated transcription factor 1
D      comp142975_c1_seq13|thyroid; <a href="/dbget-bin/www_bget?ko:K13087">K13087</a>  BCLAF1; bcl2 associated transcription factor 1
D      comp140556_c2_seq3|elav-like; <a href="/dbget-bin/www_bget?ko:K13088">K13088</a>  ELAVL1, HUR; ELAV-like protein 1
D      comp140556_c2_seq6|elav-like; <a href="/dbget-bin/www_bget?ko:K13088">K13088</a>  ELAVL1, HUR; ELAV-like protein 1
D      comp136359_c0_seq8|interleukin; <a href="/dbget-bin/www_bget?ko:K13089">K13089</a>  ILF2; interleukin enhancer-binding factor 2
D      comp141439_c2_seq2|interleukin; <a href="/dbget-bin/www_bget?ko:K13090">K13090</a>  ILF3; interleukin enhancer-binding factor 3
D      comp141439_c2_seq9|interleukin; <a href="/dbget-bin/www_bget?ko:K13090">K13090</a>  ILF3; interleukin enhancer-binding factor 3
D      comp141439_c2_seq10|interleukin; <a href="/dbget-bin/www_bget?ko:K13090">K13090</a>  ILF3; interleukin enhancer-binding factor 3
D      comp141439_c2_seq12|interleukin; <a href="/dbget-bin/www_bget?ko:K13090">K13090</a>  ILF3; interleukin enhancer-binding factor 3
D      comp141439_c2_seq18|interleukin; <a href="/dbget-bin/www_bget?ko:K13090">K13090</a>  ILF3; interleukin enhancer-binding factor 3
D      comp141439_c2_seq19|interleukin; <a href="/dbget-bin/www_bget?ko:K13090">K13090</a>  ILF3; interleukin enhancer-binding factor 3
D      comp140938_c1_seq10|rna-binding; <a href="/dbget-bin/www_bget?ko:K13091">K13091</a>  RBM39, RNPC2; RNA-binding protein 39
D      comp140938_c1_seq11|rna-binding; <a href="/dbget-bin/www_bget?ko:K13091">K13091</a>  RBM39, RNPC2; RNA-binding protein 39
D      comp140938_c1_seq13|rna-binding; <a href="/dbget-bin/www_bget?ko:K13091">K13091</a>  RBM39, RNPC2; RNA-binding protein 39
D      comp140938_c1_seq15|rna-binding; <a href="/dbget-bin/www_bget?ko:K13091">K13091</a>  RBM39, RNPC2; RNA-binding protein 39
D      comp140938_c1_seq37|rna-binding; <a href="/dbget-bin/www_bget?ko:K13091">K13091</a>  RBM39, RNPC2; RNA-binding protein 39
D      comp140938_c1_seq44|rna-binding; <a href="/dbget-bin/www_bget?ko:K13091">K13091</a>  RBM39, RNPC2; RNA-binding protein 39
D      comp140938_c1_seq53|rna-binding; <a href="/dbget-bin/www_bget?ko:K13091">K13091</a>  RBM39, RNPC2; RNA-binding protein 39
D      comp140938_c1_seq65|rna-binding; <a href="/dbget-bin/www_bget?ko:K13091">K13091</a>  RBM39, RNPC2; RNA-binding protein 39
D      comp142138_c0_seq9|rna-binding; <a href="/dbget-bin/www_bget?ko:K13091">K13091</a>  RBM39, RNPC2; RNA-binding protein 39
D      comp142138_c0_seq75|rna-binding; <a href="/dbget-bin/www_bget?ko:K13091">K13091</a>  RBM39, RNPC2; RNA-binding protein 39
D      comp142138_c0_seq99|rna-binding; <a href="/dbget-bin/www_bget?ko:K13091">K13091</a>  RBM39, RNPC2; RNA-binding protein 39
D      comp59955_c0_seq1|nuclease-sensitive; <a href="/dbget-bin/www_bget?ko:K09276">K09276</a>  YBX1, NSEP1; Y-box-binding protein 1
D      comp142185_c3_seq2|zinc; <a href="/dbget-bin/www_bget?ko:K13092">K13092</a>  ZC3H18; nuclear protein NHN1
D      comp142185_c3_seq6|zinc; <a href="/dbget-bin/www_bget?ko:K13092">K13092</a>  ZC3H18; nuclear protein NHN1
D      comp142185_c3_seq7|zinc; <a href="/dbget-bin/www_bget?ko:K13092">K13092</a>  ZC3H18; nuclear protein NHN1
D      comp142185_c3_seq8|zinc; <a href="/dbget-bin/www_bget?ko:K13092">K13092</a>  ZC3H18; nuclear protein NHN1
D      comp142185_c3_seq10|zinc; <a href="/dbget-bin/www_bget?ko:K13092">K13092</a>  ZC3H18; nuclear protein NHN1
D      comp142185_c3_seq11|zinc; <a href="/dbget-bin/www_bget?ko:K13092">K13092</a>  ZC3H18; nuclear protein NHN1
D      comp142185_c3_seq12|zinc; <a href="/dbget-bin/www_bget?ko:K13092">K13092</a>  ZC3H18; nuclear protein NHN1
D      comp142185_c3_seq15|zinc; <a href="/dbget-bin/www_bget?ko:K13092">K13092</a>  ZC3H18; nuclear protein NHN1
D      comp142185_c3_seq19|zinc; <a href="/dbget-bin/www_bget?ko:K13092">K13092</a>  ZC3H18; nuclear protein NHN1
D      comp142185_c3_seq22|zinc; <a href="/dbget-bin/www_bget?ko:K13092">K13092</a>  ZC3H18; nuclear protein NHN1
D      comp142185_c3_seq25|zinc; <a href="/dbget-bin/www_bget?ko:K13092">K13092</a>  ZC3H18; nuclear protein NHN1
D      comp142185_c3_seq26|zinc; <a href="/dbget-bin/www_bget?ko:K13092">K13092</a>  ZC3H18; nuclear protein NHN1
D      comp142185_c3_seq27|zinc; <a href="/dbget-bin/www_bget?ko:K13092">K13092</a>  ZC3H18; nuclear protein NHN1
D      comp142185_c3_seq29|zinc; <a href="/dbget-bin/www_bget?ko:K13092">K13092</a>  ZC3H18; nuclear protein NHN1
D      comp142185_c3_seq30|zinc; <a href="/dbget-bin/www_bget?ko:K13092">K13092</a>  ZC3H18; nuclear protein NHN1
D      comp142185_c3_seq31|zinc; <a href="/dbget-bin/www_bget?ko:K13092">K13092</a>  ZC3H18; nuclear protein NHN1
D      comp142185_c3_seq32|zinc; <a href="/dbget-bin/www_bget?ko:K13092">K13092</a>  ZC3H18; nuclear protein NHN1
D      comp142185_c3_seq37|zinc; <a href="/dbget-bin/www_bget?ko:K13092">K13092</a>  ZC3H18; nuclear protein NHN1
D      comp142185_c3_seq38|zinc; <a href="/dbget-bin/www_bget?ko:K13092">K13092</a>  ZC3H18; nuclear protein NHN1
D      comp142185_c3_seq39|zinc; <a href="/dbget-bin/www_bget?ko:K13092">K13092</a>  ZC3H18; nuclear protein NHN1
D      comp142185_c3_seq41|zinc; <a href="/dbget-bin/www_bget?ko:K13092">K13092</a>  ZC3H18; nuclear protein NHN1
D      comp142185_c3_seq43|zinc; <a href="/dbget-bin/www_bget?ko:K13092">K13092</a>  ZC3H18; nuclear protein NHN1
D      comp142185_c3_seq44|zinc; <a href="/dbget-bin/www_bget?ko:K13092">K13092</a>  ZC3H18; nuclear protein NHN1
D      comp142185_c3_seq45|zinc; <a href="/dbget-bin/www_bget?ko:K13092">K13092</a>  ZC3H18; nuclear protein NHN1
D      comp142185_c3_seq46|zinc; <a href="/dbget-bin/www_bget?ko:K13092">K13092</a>  ZC3H18; nuclear protein NHN1
D      comp142185_c3_seq47|zinc; <a href="/dbget-bin/www_bget?ko:K13092">K13092</a>  ZC3H18; nuclear protein NHN1
D      comp142185_c3_seq48|zinc; <a href="/dbget-bin/www_bget?ko:K13092">K13092</a>  ZC3H18; nuclear protein NHN1
D      comp142185_c3_seq50|zinc; <a href="/dbget-bin/www_bget?ko:K13092">K13092</a>  ZC3H18; nuclear protein NHN1
D      comp142185_c3_seq51|zinc; <a href="/dbget-bin/www_bget?ko:K13092">K13092</a>  ZC3H18; nuclear protein NHN1
D      comp142185_c3_seq54|zinc; <a href="/dbget-bin/www_bget?ko:K13092">K13092</a>  ZC3H18; nuclear protein NHN1
D      comp142185_c3_seq55|zinc; <a href="/dbget-bin/www_bget?ko:K13092">K13092</a>  ZC3H18; nuclear protein NHN1
D      comp142185_c3_seq57|zinc; <a href="/dbget-bin/www_bget?ko:K13092">K13092</a>  ZC3H18; nuclear protein NHN1
D      comp142185_c3_seq58|zinc; <a href="/dbget-bin/www_bget?ko:K13092">K13092</a>  ZC3H18; nuclear protein NHN1
D      comp142185_c3_seq60|zinc; <a href="/dbget-bin/www_bget?ko:K13092">K13092</a>  ZC3H18; nuclear protein NHN1
D      comp142185_c3_seq61|zinc; <a href="/dbget-bin/www_bget?ko:K13092">K13092</a>  ZC3H18; nuclear protein NHN1
D      comp142185_c3_seq63|zinc; <a href="/dbget-bin/www_bget?ko:K13092">K13092</a>  ZC3H18; nuclear protein NHN1
D      comp142185_c3_seq64|zinc; <a href="/dbget-bin/www_bget?ko:K13092">K13092</a>  ZC3H18; nuclear protein NHN1
D      comp142185_c3_seq67|zinc; <a href="/dbget-bin/www_bget?ko:K13092">K13092</a>  ZC3H18; nuclear protein NHN1
#
A<b>Complex A</b>
B  U1 snRNP components
C    Sm proteins
D      comp142892_c4_seq19|small; <a href="/dbget-bin/www_bget?ko:K11086">K11086</a>  SNRPB, SMB; small nuclear ribonucleoprotein B and B'
D      comp142892_c4_seq21|small; <a href="/dbget-bin/www_bget?ko:K11086">K11086</a>  SNRPB, SMB; small nuclear ribonucleoprotein B and B'
D      comp142892_c4_seq22|small; <a href="/dbget-bin/www_bget?ko:K11086">K11086</a>  SNRPB, SMB; small nuclear ribonucleoprotein B and B'
D      comp143294_c2_seq4|cleft; <a href="/dbget-bin/www_bget?ko:K11087">K11087</a>  SNRPD1, SMD1; small nuclear ribonucleoprotein D1
D      comp143294_c2_seq5|cleft; <a href="/dbget-bin/www_bget?ko:K11087">K11087</a>  SNRPD1, SMD1; small nuclear ribonucleoprotein D1
D      comp143294_c2_seq7|small; <a href="/dbget-bin/www_bget?ko:K11087">K11087</a>  SNRPD1, SMD1; small nuclear ribonucleoprotein D1
D      comp140090_c1_seq6|small; <a href="/dbget-bin/www_bget?ko:K11096">K11096</a>  SNRPD2, SMD2; small nuclear ribonucleoprotein D2
D      comp140090_c1_seq11|small; <a href="/dbget-bin/www_bget?ko:K11096">K11096</a>  SNRPD2, SMD2; small nuclear ribonucleoprotein D2
D      comp117025_c0_seq1|small; <a href="/dbget-bin/www_bget?ko:K11088">K11088</a>  SNRPD3, SMD3; small nuclear ribonucleoprotein D3
D      comp117025_c0_seq2|small; <a href="/dbget-bin/www_bget?ko:K11088">K11088</a>  SNRPD3, SMD3; small nuclear ribonucleoprotein D3
D      comp117025_c0_seq3|small; <a href="/dbget-bin/www_bget?ko:K11088">K11088</a>  SNRPD3, SMD3; small nuclear ribonucleoprotein D3
D      comp117025_c0_seq4|small; <a href="/dbget-bin/www_bget?ko:K11088">K11088</a>  SNRPD3, SMD3; small nuclear ribonucleoprotein D3
D      comp143937_c2_seq11|small; <a href="/dbget-bin/www_bget?ko:K11088">K11088</a>  SNRPD3, SMD3; small nuclear ribonucleoprotein D3
D      comp143937_c2_seq35|small; <a href="/dbget-bin/www_bget?ko:K11088">K11088</a>  SNRPD3, SMD3; small nuclear ribonucleoprotein D3
D      comp143937_c2_seq43|small; <a href="/dbget-bin/www_bget?ko:K11088">K11088</a>  SNRPD3, SMD3; small nuclear ribonucleoprotein D3
D      comp143937_c2_seq46|small; <a href="/dbget-bin/www_bget?ko:K11088">K11088</a>  SNRPD3, SMD3; small nuclear ribonucleoprotein D3
D      comp141788_c0_seq51|small; <a href="/dbget-bin/www_bget?ko:K11097">K11097</a>  SNRPE, SME; small nuclear ribonucleoprotein E
D      comp141788_c0_seq66|small; <a href="/dbget-bin/www_bget?ko:K11097">K11097</a>  SNRPE, SME; small nuclear ribonucleoprotein E
D      comp133519_c0_seq2|small; <a href="/dbget-bin/www_bget?ko:K11098">K11098</a>  SNRPF, SMF; small nuclear ribonucleoprotein F
D      comp133519_c0_seq3|small; <a href="/dbget-bin/www_bget?ko:K11098">K11098</a>  SNRPF, SMF; small nuclear ribonucleoprotein F
D      comp140872_c5_seq1|small; <a href="/dbget-bin/www_bget?ko:K11099">K11099</a>  SNRPG, SMG; small nuclear ribonucleoprotein G
C    U1 snRNP specific factors
D      comp140330_c0_seq6|u1; <a href="/dbget-bin/www_bget?ko:K11093">K11093</a>  SNRP70; U1 small nuclear ribonucleoprotein 70kDa
D      comp127966_c0_seq1|small; <a href="/dbget-bin/www_bget?ko:K11091">K11091</a>  SNRPA; U1 small nuclear ribonucleoprotein A
D      comp143140_c0_seq2|u1; <a href="/dbget-bin/www_bget?ko:K11095">K11095</a>  SNRPC; U1 small nuclear ribonucleoprotein C
D      comp143140_c0_seq4|u1; <a href="/dbget-bin/www_bget?ko:K11095">K11095</a>  SNRPC; U1 small nuclear ribonucleoprotein C
C    U1 related factors
D      comp144840_c0_seq1|probable; <a href="/dbget-bin/www_bget?ko:K12823">K12823</a>  DDX5, DBP2; ATP-dependent RNA helicase DDX5/DBP2 [EC:3.6.4.13]
D      comp144840_c0_seq9|probable; <a href="/dbget-bin/www_bget?ko:K12823">K12823</a>  DDX5, DBP2; ATP-dependent RNA helicase DDX5/DBP2 [EC:3.6.4.13]
D      comp144840_c0_seq11|probable; <a href="/dbget-bin/www_bget?ko:K12823">K12823</a>  DDX5, DBP2; ATP-dependent RNA helicase DDX5/DBP2 [EC:3.6.4.13]
D      comp144840_c0_seq14|probable; <a href="/dbget-bin/www_bget?ko:K12823">K12823</a>  DDX5, DBP2; ATP-dependent RNA helicase DDX5/DBP2 [EC:3.6.4.13]
D      comp144840_c0_seq19|probable; <a href="/dbget-bin/www_bget?ko:K12823">K12823</a>  DDX5, DBP2; ATP-dependent RNA helicase DDX5/DBP2 [EC:3.6.4.13]
D      comp144840_c0_seq24|probable; <a href="/dbget-bin/www_bget?ko:K12823">K12823</a>  DDX5, DBP2; ATP-dependent RNA helicase DDX5/DBP2 [EC:3.6.4.13]
D      comp139774_c1_seq4|pre-mrna-processing; <a href="/dbget-bin/www_bget?ko:K12821">K12821</a>  PRPF40, PRP40; pre-mRNA-processing factor 40
D      comp144182_c2_seq3|rbm25; <a href="/dbget-bin/www_bget?ko:K12822">K12822</a>  RBM25, S164; RNA-binding protein 25
D      comp144182_c2_seq6|rbm25; <a href="/dbget-bin/www_bget?ko:K12822">K12822</a>  RBM25, S164; RNA-binding protein 25
D      comp145127_c2_seq5|rna; <a href="/dbget-bin/www_bget?ko:K12822">K12822</a>  RBM25, S164; RNA-binding protein 25
D      comp145127_c2_seq12|rna; <a href="/dbget-bin/www_bget?ko:K12822">K12822</a>  RBM25, S164; RNA-binding protein 25
D      comp145127_c2_seq14|rna; <a href="/dbget-bin/www_bget?ko:K12822">K12822</a>  RBM25, S164; RNA-binding protein 25
D      comp145127_c2_seq27|rna; <a href="/dbget-bin/www_bget?ko:K12822">K12822</a>  RBM25, S164; RNA-binding protein 25
D      comp145127_c2_seq29|rna; <a href="/dbget-bin/www_bget?ko:K12822">K12822</a>  RBM25, S164; RNA-binding protein 25
D      comp145127_c2_seq35|rna; <a href="/dbget-bin/www_bget?ko:K12822">K12822</a>  RBM25, S164; RNA-binding protein 25
D      comp136623_c1_seq2|transcription; <a href="/dbget-bin/www_bget?ko:K12824">K12824</a>  TCERG1, CA150; transcription elongation regulator 1
D      comp136623_c1_seq10|transcription; <a href="/dbget-bin/www_bget?ko:K12824">K12824</a>  TCERG1, CA150; transcription elongation regulator 1
D      comp136623_c1_seq19|transcription; <a href="/dbget-bin/www_bget?ko:K12824">K12824</a>  TCERG1, CA150; transcription elongation regulator 1
D      comp136623_c1_seq22|transcription; <a href="/dbget-bin/www_bget?ko:K12824">K12824</a>  TCERG1, CA150; transcription elongation regulator 1
D      comp142843_c1_seq2|transcription; <a href="/dbget-bin/www_bget?ko:K12824">K12824</a>  TCERG1, CA150; transcription elongation regulator 1
D      comp142843_c1_seq3|transcription; <a href="/dbget-bin/www_bget?ko:K12824">K12824</a>  TCERG1, CA150; transcription elongation regulator 1
D      comp142843_c1_seq7|tcerg1; <a href="/dbget-bin/www_bget?ko:K12824">K12824</a>  TCERG1, CA150; transcription elongation regulator 1
D      comp142843_c1_seq9|transcription; <a href="/dbget-bin/www_bget?ko:K12824">K12824</a>  TCERG1, CA150; transcription elongation regulator 1
D      comp142843_c1_seq10|transcription; <a href="/dbget-bin/www_bget?ko:K12824">K12824</a>  TCERG1, CA150; transcription elongation regulator 1
B  U2 snRNP components
C    Sm proteins
D      comp142892_c4_seq19|small; <a href="/dbget-bin/www_bget?ko:K11086">K11086</a>  SNRPB, SMB; small nuclear ribonucleoprotein B and B'
D      comp142892_c4_seq21|small; <a href="/dbget-bin/www_bget?ko:K11086">K11086</a>  SNRPB, SMB; small nuclear ribonucleoprotein B and B'
D      comp142892_c4_seq22|small; <a href="/dbget-bin/www_bget?ko:K11086">K11086</a>  SNRPB, SMB; small nuclear ribonucleoprotein B and B'
D      comp143294_c2_seq4|cleft; <a href="/dbget-bin/www_bget?ko:K11087">K11087</a>  SNRPD1, SMD1; small nuclear ribonucleoprotein D1
D      comp143294_c2_seq5|cleft; <a href="/dbget-bin/www_bget?ko:K11087">K11087</a>  SNRPD1, SMD1; small nuclear ribonucleoprotein D1
D      comp143294_c2_seq7|small; <a href="/dbget-bin/www_bget?ko:K11087">K11087</a>  SNRPD1, SMD1; small nuclear ribonucleoprotein D1
D      comp140090_c1_seq6|small; <a href="/dbget-bin/www_bget?ko:K11096">K11096</a>  SNRPD2, SMD2; small nuclear ribonucleoprotein D2
D      comp140090_c1_seq11|small; <a href="/dbget-bin/www_bget?ko:K11096">K11096</a>  SNRPD2, SMD2; small nuclear ribonucleoprotein D2
D      comp117025_c0_seq1|small; <a href="/dbget-bin/www_bget?ko:K11088">K11088</a>  SNRPD3, SMD3; small nuclear ribonucleoprotein D3
D      comp117025_c0_seq2|small; <a href="/dbget-bin/www_bget?ko:K11088">K11088</a>  SNRPD3, SMD3; small nuclear ribonucleoprotein D3
D      comp117025_c0_seq3|small; <a href="/dbget-bin/www_bget?ko:K11088">K11088</a>  SNRPD3, SMD3; small nuclear ribonucleoprotein D3
D      comp117025_c0_seq4|small; <a href="/dbget-bin/www_bget?ko:K11088">K11088</a>  SNRPD3, SMD3; small nuclear ribonucleoprotein D3
D      comp143937_c2_seq11|small; <a href="/dbget-bin/www_bget?ko:K11088">K11088</a>  SNRPD3, SMD3; small nuclear ribonucleoprotein D3
D      comp143937_c2_seq35|small; <a href="/dbget-bin/www_bget?ko:K11088">K11088</a>  SNRPD3, SMD3; small nuclear ribonucleoprotein D3
D      comp143937_c2_seq43|small; <a href="/dbget-bin/www_bget?ko:K11088">K11088</a>  SNRPD3, SMD3; small nuclear ribonucleoprotein D3
D      comp143937_c2_seq46|small; <a href="/dbget-bin/www_bget?ko:K11088">K11088</a>  SNRPD3, SMD3; small nuclear ribonucleoprotein D3
D      comp141788_c0_seq51|small; <a href="/dbget-bin/www_bget?ko:K11097">K11097</a>  SNRPE, SME; small nuclear ribonucleoprotein E
D      comp141788_c0_seq66|small; <a href="/dbget-bin/www_bget?ko:K11097">K11097</a>  SNRPE, SME; small nuclear ribonucleoprotein E
D      comp133519_c0_seq2|small; <a href="/dbget-bin/www_bget?ko:K11098">K11098</a>  SNRPF, SMF; small nuclear ribonucleoprotein F
D      comp133519_c0_seq3|small; <a href="/dbget-bin/www_bget?ko:K11098">K11098</a>  SNRPF, SMF; small nuclear ribonucleoprotein F
D      comp140872_c5_seq1|small; <a href="/dbget-bin/www_bget?ko:K11099">K11099</a>  SNRPG, SMG; small nuclear ribonucleoprotein G
C    U2 snRNP specific factors
D      comp141727_c1_seq11|u2; <a href="/dbget-bin/www_bget?ko:K11092">K11092</a>  SNRPA1; U2 small nuclear ribonucleoprotein A'
D      comp135588_c0_seq7|u2; <a href="/dbget-bin/www_bget?ko:K11094">K11094</a>  SNRPB2; U2 small nuclear ribonucleoprotein B''
D      comp135588_c0_seq8|u2; <a href="/dbget-bin/www_bget?ko:K11094">K11094</a>  SNRPB2; U2 small nuclear ribonucleoprotein B''
D      comp143683_c0_seq4|splicing; <a href="/dbget-bin/www_bget?ko:K12825">K12825</a>  SF3A1, SAP114; splicing factor 3A subunit 1
D      comp143683_c0_seq9|splicing; <a href="/dbget-bin/www_bget?ko:K12825">K12825</a>  SF3A1, SAP114; splicing factor 3A subunit 1
D      comp143683_c0_seq14|splicing; <a href="/dbget-bin/www_bget?ko:K12825">K12825</a>  SF3A1, SAP114; splicing factor 3A subunit 1
D      comp143683_c0_seq19|splicing; <a href="/dbget-bin/www_bget?ko:K12825">K12825</a>  SF3A1, SAP114; splicing factor 3A subunit 1
D      comp142355_c0_seq33|splicing; <a href="/dbget-bin/www_bget?ko:K12826">K12826</a>  SF3A2, SAP62; splicing factor 3A subunit 2
D      comp142355_c0_seq36|splicing; <a href="/dbget-bin/www_bget?ko:K12826">K12826</a>  SF3A2, SAP62; splicing factor 3A subunit 2
D      comp137080_c0_seq2|splicing; <a href="/dbget-bin/www_bget?ko:K12827">K12827</a>  SF3A3, SAP61, PRP9; splicing factor 3A subunit 3
D      comp144991_c0_seq3|splicing; <a href="/dbget-bin/www_bget?ko:K12828">K12828</a>  SF3B1, SAP155; splicing factor 3B subunit 1
D      comp144991_c0_seq4|splicing; <a href="/dbget-bin/www_bget?ko:K12828">K12828</a>  SF3B1, SAP155; splicing factor 3B subunit 1
D      comp144991_c0_seq14|splicing; <a href="/dbget-bin/www_bget?ko:K12828">K12828</a>  SF3B1, SAP155; splicing factor 3B subunit 1
D      comp144991_c0_seq18|splicing; <a href="/dbget-bin/www_bget?ko:K12828">K12828</a>  SF3B1, SAP155; splicing factor 3B subunit 1
D      comp144991_c0_seq20|splicing; <a href="/dbget-bin/www_bget?ko:K12828">K12828</a>  SF3B1, SAP155; splicing factor 3B subunit 1
D      comp144991_c0_seq30|splicing; <a href="/dbget-bin/www_bget?ko:K12828">K12828</a>  SF3B1, SAP155; splicing factor 3B subunit 1
D      comp144991_c0_seq35|splicing; <a href="/dbget-bin/www_bget?ko:K12828">K12828</a>  SF3B1, SAP155; splicing factor 3B subunit 1
D      comp144991_c0_seq37|splicing; <a href="/dbget-bin/www_bget?ko:K12828">K12828</a>  SF3B1, SAP155; splicing factor 3B subunit 1
D      comp144991_c0_seq39|splicing; <a href="/dbget-bin/www_bget?ko:K12828">K12828</a>  SF3B1, SAP155; splicing factor 3B subunit 1
D      comp144991_c0_seq42|splicing; <a href="/dbget-bin/www_bget?ko:K12828">K12828</a>  SF3B1, SAP155; splicing factor 3B subunit 1
D      comp144991_c0_seq51|splicing; <a href="/dbget-bin/www_bget?ko:K12828">K12828</a>  SF3B1, SAP155; splicing factor 3B subunit 1
D      comp144991_c0_seq52|splicing; <a href="/dbget-bin/www_bget?ko:K12828">K12828</a>  SF3B1, SAP155; splicing factor 3B subunit 1
D      comp144991_c0_seq57|splicing; <a href="/dbget-bin/www_bget?ko:K12828">K12828</a>  SF3B1, SAP155; splicing factor 3B subunit 1
D      comp144991_c0_seq60|splicing; <a href="/dbget-bin/www_bget?ko:K12828">K12828</a>  SF3B1, SAP155; splicing factor 3B subunit 1
D      comp144991_c0_seq66|splicing; <a href="/dbget-bin/www_bget?ko:K12828">K12828</a>  SF3B1, SAP155; splicing factor 3B subunit 1
D      comp144991_c0_seq69|splicing; <a href="/dbget-bin/www_bget?ko:K12828">K12828</a>  SF3B1, SAP155; splicing factor 3B subunit 1
D      comp144991_c0_seq70|splicing; <a href="/dbget-bin/www_bget?ko:K12828">K12828</a>  SF3B1, SAP155; splicing factor 3B subunit 1
D      comp144991_c0_seq76|splicing; <a href="/dbget-bin/www_bget?ko:K12828">K12828</a>  SF3B1, SAP155; splicing factor 3B subunit 1
D      comp144991_c0_seq81|splicing; <a href="/dbget-bin/www_bget?ko:K12828">K12828</a>  SF3B1, SAP155; splicing factor 3B subunit 1
D      comp139510_c0_seq3|splicing; <a href="/dbget-bin/www_bget?ko:K12829">K12829</a>  SF3B2, SAP145, CUS1; splicing factor 3B subunit 2
D      comp142445_c0_seq11|splicing; <a href="/dbget-bin/www_bget?ko:K12830">K12830</a>  SF3B3, SAP130, RSE1; splicing factor 3B subunit 3
D      comp142445_c0_seq18|splicing; <a href="/dbget-bin/www_bget?ko:K12830">K12830</a>  SF3B3, SAP130, RSE1; splicing factor 3B subunit 3
D      comp65891_c0_seq1|splicing; <a href="/dbget-bin/www_bget?ko:K12831">K12831</a>  SF3B4, SAP49; splicing factor 3B subunit 4
D      comp139421_c1_seq1|splicing; <a href="/dbget-bin/www_bget?ko:K12832">K12832</a>  SF3B5, SF3B10; splicing factor 3B subunit 5
D      comp139421_c1_seq2|splicing; <a href="/dbget-bin/www_bget?ko:K12832">K12832</a>  SF3B5, SF3B10; splicing factor 3B subunit 5
D      comp139421_c1_seq5|splicing; <a href="/dbget-bin/www_bget?ko:K12832">K12832</a>  SF3B5, SF3B10; splicing factor 3B subunit 5
D      comp139421_c1_seq7|splicing; <a href="/dbget-bin/www_bget?ko:K12832">K12832</a>  SF3B5, SF3B10; splicing factor 3B subunit 5
D      comp139421_c1_seq8|splicing; <a href="/dbget-bin/www_bget?ko:K12832">K12832</a>  SF3B5, SF3B10; splicing factor 3B subunit 5
D      comp136745_c1_seq10|pre-mrna; <a href="/dbget-bin/www_bget?ko:K12833">K12833</a>  SF3B14; pre-mRNA branch site protein p14
D      comp144129_c2_seq19|atp-dependent; <a href="/dbget-bin/www_bget?ko:K12835">K12835</a>  DDX42, SF3B125; ATP-dependent RNA helicase DDX42 [EC:3.6.4.13]
D      comp115023_c0_seq4|phd; <a href="/dbget-bin/www_bget?ko:K12834">K12834</a>  PHF5A; PHD finger-like domain-containing protein 5A
C    U2 related factors
D      comp138630_c0_seq6|u2; <a href="/dbget-bin/www_bget?ko:K12836">K12836</a>  U2AF1; splicing factor U2AF 35 kDa subunit
D      comp138630_c0_seq59|u2; <a href="/dbget-bin/www_bget?ko:K12836">K12836</a>  U2AF1; splicing factor U2AF 35 kDa subunit
D      comp142851_c2_seq5|u2; <a href="/dbget-bin/www_bget?ko:K12837">K12837</a>  U2AF2; splicing factor U2AF 65 kDa subunit
D      comp142851_c2_seq19|u2; <a href="/dbget-bin/www_bget?ko:K12837">K12837</a>  U2AF2; splicing factor U2AF 65 kDa subunit
D      comp142851_c2_seq20|u2; <a href="/dbget-bin/www_bget?ko:K12837">K12837</a>  U2AF2; splicing factor U2AF 65 kDa subunit
D      comp142851_c2_seq21|u2; <a href="/dbget-bin/www_bget?ko:K12837">K12837</a>  U2AF2; splicing factor U2AF 65 kDa subunit
D      comp142851_c2_seq25|u2; <a href="/dbget-bin/www_bget?ko:K12837">K12837</a>  U2AF2; splicing factor U2AF 65 kDa subunit
D      comp142851_c2_seq29|u2; <a href="/dbget-bin/www_bget?ko:K12837">K12837</a>  U2AF2; splicing factor U2AF 65 kDa subunit
D      comp139320_c1_seq2|calcium; <a href="/dbget-bin/www_bget?ko:K12841">K12841</a>  CHERP; calcium homeostasis endoplasmic reticulum protein
D      comp139320_c1_seq3|calcium; <a href="/dbget-bin/www_bget?ko:K12841">K12841</a>  CHERP; calcium homeostasis endoplasmic reticulum protein
D      comp134934_c0_seq1|deah; <a href="/dbget-bin/www_bget?ko:K12820">K12820</a>  DHX15, PRP43; pre-mRNA-splicing factor ATP-dependent RNA helicase DHX15/PRP43 [EC:3.6.4.13]
D      comp134934_c0_seq4|deah; <a href="/dbget-bin/www_bget?ko:K12820">K12820</a>  DHX15, PRP43; pre-mRNA-splicing factor ATP-dependent RNA helicase DHX15/PRP43 [EC:3.6.4.13]
D      comp134934_c0_seq6|deah; <a href="/dbget-bin/www_bget?ko:K12820">K12820</a>  DHX15, PRP43; pre-mRNA-splicing factor ATP-dependent RNA helicase DHX15/PRP43 [EC:3.6.4.13]
D      comp134934_c0_seq12|deah; <a href="/dbget-bin/www_bget?ko:K12820">K12820</a>  DHX15, PRP43; pre-mRNA-splicing factor ATP-dependent RNA helicase DHX15/PRP43 [EC:3.6.4.13]
D      comp144090_c1_seq20|probable; <a href="/dbget-bin/www_bget?ko:K12811">K12811</a>  DDX46, PRP5; ATP-dependent RNA helicase DDX46/PRP5 [EC:3.6.4.13]
D      comp144090_c1_seq24|probable; <a href="/dbget-bin/www_bget?ko:K12811">K12811</a>  DDX46, PRP5; ATP-dependent RNA helicase DDX46/PRP5 [EC:3.6.4.13]
D      comp144429_c4_seq3|poly; <a href="/dbget-bin/www_bget?ko:K12838">K12838</a>  PUF60; poly(U)-binding-splicing factor PUF60
D      comp144429_c4_seq7|poly; <a href="/dbget-bin/www_bget?ko:K12838">K12838</a>  PUF60; poly(U)-binding-splicing factor PUF60
D      comp144429_c4_seq8|poly; <a href="/dbget-bin/www_bget?ko:K12838">K12838</a>  PUF60; poly(U)-binding-splicing factor PUF60
D      comp144429_c4_seq10|poly; <a href="/dbget-bin/www_bget?ko:K12838">K12838</a>  PUF60; poly(U)-binding-splicing factor PUF60
D      comp144429_c4_seq11|poly; <a href="/dbget-bin/www_bget?ko:K12838">K12838</a>  PUF60; poly(U)-binding-splicing factor PUF60
D      comp144429_c4_seq14|poly; <a href="/dbget-bin/www_bget?ko:K12838">K12838</a>  PUF60; poly(U)-binding-splicing factor PUF60
D      comp144429_c4_seq16|poly; <a href="/dbget-bin/www_bget?ko:K12838">K12838</a>  PUF60; poly(U)-binding-splicing factor PUF60
D      comp144429_c4_seq19|poly; <a href="/dbget-bin/www_bget?ko:K12838">K12838</a>  PUF60; poly(U)-binding-splicing factor PUF60
D      comp144429_c4_seq20|poly; <a href="/dbget-bin/www_bget?ko:K12838">K12838</a>  PUF60; poly(U)-binding-splicing factor PUF60
D      comp144429_c4_seq21|poly; <a href="/dbget-bin/www_bget?ko:K12838">K12838</a>  PUF60; poly(U)-binding-splicing factor PUF60
D      comp144429_c4_seq27|poly; <a href="/dbget-bin/www_bget?ko:K12838">K12838</a>  PUF60; poly(U)-binding-splicing factor PUF60
D      comp138416_c0_seq3|splicing; <a href="/dbget-bin/www_bget?ko:K12840">K12840</a>  RBM17, SPF45; splicing factor 45
D      comp138416_c0_seq8|splicing; <a href="/dbget-bin/www_bget?ko:K12840">K12840</a>  RBM17, SPF45; splicing factor 45
D      comp138416_c0_seq10|splicing; <a href="/dbget-bin/www_bget?ko:K12840">K12840</a>  RBM17, SPF45; splicing factor 45
D      comp132025_c0_seq2|survival; <a href="/dbget-bin/www_bget?ko:K12839">K12839</a>  SMNDC1, SPF30; survival of motor neuron-related-splicing factor 30
D      comp132025_c0_seq4|survival; <a href="/dbget-bin/www_bget?ko:K12839">K12839</a>  SMNDC1, SPF30; survival of motor neuron-related-splicing factor 30
D      comp141295_c6_seq3|u2; <a href="/dbget-bin/www_bget?ko:K12842">K12842</a>  SR140; U2-associated protein SR140
D      comp142691_c5_seq4|u2; <a href="/dbget-bin/www_bget?ko:K12842">K12842</a>  SR140; U2-associated protein SR140
D      comp142691_c5_seq8|u2; <a href="/dbget-bin/www_bget?ko:K12842">K12842</a>  SR140; U2-associated protein SR140
D      comp142691_c5_seq24|u2; <a href="/dbget-bin/www_bget?ko:K12842">K12842</a>  SR140; U2-associated protein SR140
B  Other components
C    Complex A specific factors
D      comp145241_c2_seq1|mitotic; <a href="/dbget-bin/www_bget?ko:K02180">K02180</a>  BUB3; cell cycle arrest protein BUB3
D      comp145241_c2_seq13|mitotic; <a href="/dbget-bin/www_bget?ko:K02180">K02180</a>  BUB3; cell cycle arrest protein BUB3
D      comp144672_c7_seq1|cyclin-dependent; <a href="/dbget-bin/www_bget?ko:K08818">K08818</a>  CDC2L; cell division cycle 2-like [EC:2.7.11.22]
D      comp143125_c0_seq7|hiv; <a href="/dbget-bin/www_bget?ko:K13093">K13093</a>  HTATSF1; HIV Tat-specific factor 1
D      comp143125_c0_seq10|hiv; <a href="/dbget-bin/www_bget?ko:K13093">K13093</a>  HTATSF1; HIV Tat-specific factor 1
D      comp143125_c0_seq33|hiv; <a href="/dbget-bin/www_bget?ko:K13093">K13093</a>  HTATSF1; HIV Tat-specific factor 1
D      comp143125_c0_seq36|hiv; <a href="/dbget-bin/www_bget?ko:K13093">K13093</a>  HTATSF1; HIV Tat-specific factor 1
D      comp142782_c3_seq2|rna-binding; <a href="/dbget-bin/www_bget?ko:K13094">K13094</a>  RBM5_10; RNA-binding protein 5/10
D      comp145094_c0_seq13|rna-binding; <a href="/dbget-bin/www_bget?ko:K13094">K13094</a>  RBM5_10; RNA-binding protein 5/10
D      comp145094_c0_seq14|rna-binding; <a href="/dbget-bin/www_bget?ko:K13094">K13094</a>  RBM5_10; RNA-binding protein 5/10
D      comp145094_c0_seq19|rna-binding; <a href="/dbget-bin/www_bget?ko:K13094">K13094</a>  RBM5_10; RNA-binding protein 5/10
D      comp145094_c0_seq23|rna-binding; <a href="/dbget-bin/www_bget?ko:K13094">K13094</a>  RBM5_10; RNA-binding protein 5/10
D      comp141682_c0_seq10|splicing; <a href="/dbget-bin/www_bget?ko:K13095">K13095</a>  SF1; splicing factor 1
D      comp141682_c0_seq38|splicing; <a href="/dbget-bin/www_bget?ko:K13095">K13095</a>  SF1; splicing factor 1
D      comp141682_c0_seq43|splicing; <a href="/dbget-bin/www_bget?ko:K13095">K13095</a>  SF1; splicing factor 1
D      comp141682_c0_seq53|splicing; <a href="/dbget-bin/www_bget?ko:K13095">K13095</a>  SF1; splicing factor 1
D      comp143058_c1_seq25|surp; <a href="/dbget-bin/www_bget?ko:K13096">K13096</a>  SF4; splicing factor 4
D      comp139422_c1_seq5|methylcytosine; <a href="/dbget-bin/www_bget?ko:K13097">K13097</a>  TET1; methylcytosine dioxygenase [EC:1.14.11.-]
D      comp139422_c1_seq26|methylcytosine; <a href="/dbget-bin/www_bget?ko:K13097">K13097</a>  TET1; methylcytosine dioxygenase [EC:1.14.11.-]
D      comp139422_c1_seq32|methylcytosine; <a href="/dbget-bin/www_bget?ko:K13097">K13097</a>  TET1; methylcytosine dioxygenase [EC:1.14.11.-]
D      comp139422_c1_seq54|methylcytosine; <a href="/dbget-bin/www_bget?ko:K13097">K13097</a>  TET1; methylcytosine dioxygenase [EC:1.14.11.-]
D      comp145340_c0_seq1|rna-binding; <a href="/dbget-bin/www_bget?ko:K13098">K13098</a>  TLS, FUS; RNA-binding protein FUS
D      comp145340_c0_seq2|rna-binding; <a href="/dbget-bin/www_bget?ko:K13098">K13098</a>  TLS, FUS; RNA-binding protein FUS
D      comp145340_c0_seq3|rna-binding; <a href="/dbget-bin/www_bget?ko:K13098">K13098</a>  TLS, FUS; RNA-binding protein FUS
D      comp145340_c0_seq4|rna-binding; <a href="/dbget-bin/www_bget?ko:K13098">K13098</a>  TLS, FUS; RNA-binding protein FUS
D      comp145340_c0_seq5|rna-binding; <a href="/dbget-bin/www_bget?ko:K13098">K13098</a>  TLS, FUS; RNA-binding protein FUS
D      comp145340_c0_seq6|rna-binding; <a href="/dbget-bin/www_bget?ko:K13098">K13098</a>  TLS, FUS; RNA-binding protein FUS
D      comp145340_c0_seq7|rna-binding; <a href="/dbget-bin/www_bget?ko:K13098">K13098</a>  TLS, FUS; RNA-binding protein FUS
D      comp145340_c0_seq8|rna-binding; <a href="/dbget-bin/www_bget?ko:K13098">K13098</a>  TLS, FUS; RNA-binding protein FUS
D      comp145340_c0_seq12|rna-binding; <a href="/dbget-bin/www_bget?ko:K13098">K13098</a>  TLS, FUS; RNA-binding protein FUS
D      comp145340_c0_seq14|rna-binding; <a href="/dbget-bin/www_bget?ko:K13098">K13098</a>  TLS, FUS; RNA-binding protein FUS
D      comp145340_c0_seq16|rna-binding; <a href="/dbget-bin/www_bget?ko:K13098">K13098</a>  TLS, FUS; RNA-binding protein FUS
D      comp145340_c0_seq18|rna-binding; <a href="/dbget-bin/www_bget?ko:K13098">K13098</a>  TLS, FUS; RNA-binding protein FUS
D      comp145026_c4_seq1|tata-binding; <a href="/dbget-bin/www_bget?ko:K13098">K13098</a>  TLS, FUS; RNA-binding protein FUS
D      comp145026_c4_seq6|tata-binding; <a href="/dbget-bin/www_bget?ko:K13098">K13098</a>  TLS, FUS; RNA-binding protein FUS
D      comp145026_c4_seq7|fusion; <a href="/dbget-bin/www_bget?ko:K13098">K13098</a>  TLS, FUS; RNA-binding protein FUS
D      comp145026_c4_seq8|tata-binding; <a href="/dbget-bin/www_bget?ko:K13098">K13098</a>  TLS, FUS; RNA-binding protein FUS
D      comp145026_c4_seq9|rna-binding; <a href="/dbget-bin/www_bget?ko:K13098">K13098</a>  TLS, FUS; RNA-binding protein FUS
D      comp145026_c4_seq10|tata-binding; <a href="/dbget-bin/www_bget?ko:K13098">K13098</a>  TLS, FUS; RNA-binding protein FUS
#
A<b>Complex B</b>
B  U1 snRNP components
C    Sm proteins
D      comp142892_c4_seq19|small; <a href="/dbget-bin/www_bget?ko:K11086">K11086</a>  SNRPB, SMB; small nuclear ribonucleoprotein B and B'
D      comp142892_c4_seq21|small; <a href="/dbget-bin/www_bget?ko:K11086">K11086</a>  SNRPB, SMB; small nuclear ribonucleoprotein B and B'
D      comp142892_c4_seq22|small; <a href="/dbget-bin/www_bget?ko:K11086">K11086</a>  SNRPB, SMB; small nuclear ribonucleoprotein B and B'
D      comp143294_c2_seq4|cleft; <a href="/dbget-bin/www_bget?ko:K11087">K11087</a>  SNRPD1, SMD1; small nuclear ribonucleoprotein D1
D      comp143294_c2_seq5|cleft; <a href="/dbget-bin/www_bget?ko:K11087">K11087</a>  SNRPD1, SMD1; small nuclear ribonucleoprotein D1
D      comp143294_c2_seq7|small; <a href="/dbget-bin/www_bget?ko:K11087">K11087</a>  SNRPD1, SMD1; small nuclear ribonucleoprotein D1
D      comp140090_c1_seq6|small; <a href="/dbget-bin/www_bget?ko:K11096">K11096</a>  SNRPD2, SMD2; small nuclear ribonucleoprotein D2
D      comp140090_c1_seq11|small; <a href="/dbget-bin/www_bget?ko:K11096">K11096</a>  SNRPD2, SMD2; small nuclear ribonucleoprotein D2
D      comp117025_c0_seq1|small; <a href="/dbget-bin/www_bget?ko:K11088">K11088</a>  SNRPD3, SMD3; small nuclear ribonucleoprotein D3
D      comp117025_c0_seq2|small; <a href="/dbget-bin/www_bget?ko:K11088">K11088</a>  SNRPD3, SMD3; small nuclear ribonucleoprotein D3
D      comp117025_c0_seq3|small; <a href="/dbget-bin/www_bget?ko:K11088">K11088</a>  SNRPD3, SMD3; small nuclear ribonucleoprotein D3
D      comp117025_c0_seq4|small; <a href="/dbget-bin/www_bget?ko:K11088">K11088</a>  SNRPD3, SMD3; small nuclear ribonucleoprotein D3
D      comp143937_c2_seq11|small; <a href="/dbget-bin/www_bget?ko:K11088">K11088</a>  SNRPD3, SMD3; small nuclear ribonucleoprotein D3
D      comp143937_c2_seq35|small; <a href="/dbget-bin/www_bget?ko:K11088">K11088</a>  SNRPD3, SMD3; small nuclear ribonucleoprotein D3
D      comp143937_c2_seq43|small; <a href="/dbget-bin/www_bget?ko:K11088">K11088</a>  SNRPD3, SMD3; small nuclear ribonucleoprotein D3
D      comp143937_c2_seq46|small; <a href="/dbget-bin/www_bget?ko:K11088">K11088</a>  SNRPD3, SMD3; small nuclear ribonucleoprotein D3
D      comp141788_c0_seq51|small; <a href="/dbget-bin/www_bget?ko:K11097">K11097</a>  SNRPE, SME; small nuclear ribonucleoprotein E
D      comp141788_c0_seq66|small; <a href="/dbget-bin/www_bget?ko:K11097">K11097</a>  SNRPE, SME; small nuclear ribonucleoprotein E
D      comp133519_c0_seq2|small; <a href="/dbget-bin/www_bget?ko:K11098">K11098</a>  SNRPF, SMF; small nuclear ribonucleoprotein F
D      comp133519_c0_seq3|small; <a href="/dbget-bin/www_bget?ko:K11098">K11098</a>  SNRPF, SMF; small nuclear ribonucleoprotein F
D      comp140872_c5_seq1|small; <a href="/dbget-bin/www_bget?ko:K11099">K11099</a>  SNRPG, SMG; small nuclear ribonucleoprotein G
C    U1 snRNP specific factors
D      comp140330_c0_seq6|u1; <a href="/dbget-bin/www_bget?ko:K11093">K11093</a>  SNRP70; U1 small nuclear ribonucleoprotein 70kDa
D      comp127966_c0_seq1|small; <a href="/dbget-bin/www_bget?ko:K11091">K11091</a>  SNRPA; U1 small nuclear ribonucleoprotein A
D      comp143140_c0_seq2|u1; <a href="/dbget-bin/www_bget?ko:K11095">K11095</a>  SNRPC; U1 small nuclear ribonucleoprotein C
D      comp143140_c0_seq4|u1; <a href="/dbget-bin/www_bget?ko:K11095">K11095</a>  SNRPC; U1 small nuclear ribonucleoprotein C
C    U1 related factors
D      comp144840_c0_seq1|probable; <a href="/dbget-bin/www_bget?ko:K12823">K12823</a>  DDX5, DBP2; ATP-dependent RNA helicase DDX5/DBP2 [EC:3.6.4.13]
D      comp144840_c0_seq9|probable; <a href="/dbget-bin/www_bget?ko:K12823">K12823</a>  DDX5, DBP2; ATP-dependent RNA helicase DDX5/DBP2 [EC:3.6.4.13]
D      comp144840_c0_seq11|probable; <a href="/dbget-bin/www_bget?ko:K12823">K12823</a>  DDX5, DBP2; ATP-dependent RNA helicase DDX5/DBP2 [EC:3.6.4.13]
D      comp144840_c0_seq14|probable; <a href="/dbget-bin/www_bget?ko:K12823">K12823</a>  DDX5, DBP2; ATP-dependent RNA helicase DDX5/DBP2 [EC:3.6.4.13]
D      comp144840_c0_seq19|probable; <a href="/dbget-bin/www_bget?ko:K12823">K12823</a>  DDX5, DBP2; ATP-dependent RNA helicase DDX5/DBP2 [EC:3.6.4.13]
D      comp144840_c0_seq24|probable; <a href="/dbget-bin/www_bget?ko:K12823">K12823</a>  DDX5, DBP2; ATP-dependent RNA helicase DDX5/DBP2 [EC:3.6.4.13]
D      comp139774_c1_seq4|pre-mrna-processing; <a href="/dbget-bin/www_bget?ko:K12821">K12821</a>  PRPF40, PRP40; pre-mRNA-processing factor 40
D      comp144182_c2_seq3|rbm25; <a href="/dbget-bin/www_bget?ko:K12822">K12822</a>  RBM25, S164; RNA-binding protein 25
D      comp144182_c2_seq6|rbm25; <a href="/dbget-bin/www_bget?ko:K12822">K12822</a>  RBM25, S164; RNA-binding protein 25
D      comp145127_c2_seq5|rna; <a href="/dbget-bin/www_bget?ko:K12822">K12822</a>  RBM25, S164; RNA-binding protein 25
D      comp145127_c2_seq12|rna; <a href="/dbget-bin/www_bget?ko:K12822">K12822</a>  RBM25, S164; RNA-binding protein 25
D      comp145127_c2_seq14|rna; <a href="/dbget-bin/www_bget?ko:K12822">K12822</a>  RBM25, S164; RNA-binding protein 25
D      comp145127_c2_seq27|rna; <a href="/dbget-bin/www_bget?ko:K12822">K12822</a>  RBM25, S164; RNA-binding protein 25
D      comp145127_c2_seq29|rna; <a href="/dbget-bin/www_bget?ko:K12822">K12822</a>  RBM25, S164; RNA-binding protein 25
D      comp145127_c2_seq35|rna; <a href="/dbget-bin/www_bget?ko:K12822">K12822</a>  RBM25, S164; RNA-binding protein 25
D      comp136623_c1_seq2|transcription; <a href="/dbget-bin/www_bget?ko:K12824">K12824</a>  TCERG1, CA150; transcription elongation regulator 1
D      comp136623_c1_seq10|transcription; <a href="/dbget-bin/www_bget?ko:K12824">K12824</a>  TCERG1, CA150; transcription elongation regulator 1
D      comp136623_c1_seq19|transcription; <a href="/dbget-bin/www_bget?ko:K12824">K12824</a>  TCERG1, CA150; transcription elongation regulator 1
D      comp136623_c1_seq22|transcription; <a href="/dbget-bin/www_bget?ko:K12824">K12824</a>  TCERG1, CA150; transcription elongation regulator 1
D      comp142843_c1_seq2|transcription; <a href="/dbget-bin/www_bget?ko:K12824">K12824</a>  TCERG1, CA150; transcription elongation regulator 1
D      comp142843_c1_seq3|transcription; <a href="/dbget-bin/www_bget?ko:K12824">K12824</a>  TCERG1, CA150; transcription elongation regulator 1
D      comp142843_c1_seq7|tcerg1; <a href="/dbget-bin/www_bget?ko:K12824">K12824</a>  TCERG1, CA150; transcription elongation regulator 1
D      comp142843_c1_seq9|transcription; <a href="/dbget-bin/www_bget?ko:K12824">K12824</a>  TCERG1, CA150; transcription elongation regulator 1
D      comp142843_c1_seq10|transcription; <a href="/dbget-bin/www_bget?ko:K12824">K12824</a>  TCERG1, CA150; transcription elongation regulator 1
B  U2 snRNP components
C    Sm proteins
D      comp142892_c4_seq19|small; <a href="/dbget-bin/www_bget?ko:K11086">K11086</a>  SNRPB, SMB; small nuclear ribonucleoprotein B and B'
D      comp142892_c4_seq21|small; <a href="/dbget-bin/www_bget?ko:K11086">K11086</a>  SNRPB, SMB; small nuclear ribonucleoprotein B and B'
D      comp142892_c4_seq22|small; <a href="/dbget-bin/www_bget?ko:K11086">K11086</a>  SNRPB, SMB; small nuclear ribonucleoprotein B and B'
D      comp143294_c2_seq4|cleft; <a href="/dbget-bin/www_bget?ko:K11087">K11087</a>  SNRPD1, SMD1; small nuclear ribonucleoprotein D1
D      comp143294_c2_seq5|cleft; <a href="/dbget-bin/www_bget?ko:K11087">K11087</a>  SNRPD1, SMD1; small nuclear ribonucleoprotein D1
D      comp143294_c2_seq7|small; <a href="/dbget-bin/www_bget?ko:K11087">K11087</a>  SNRPD1, SMD1; small nuclear ribonucleoprotein D1
D      comp140090_c1_seq6|small; <a href="/dbget-bin/www_bget?ko:K11096">K11096</a>  SNRPD2, SMD2; small nuclear ribonucleoprotein D2
D      comp140090_c1_seq11|small; <a href="/dbget-bin/www_bget?ko:K11096">K11096</a>  SNRPD2, SMD2; small nuclear ribonucleoprotein D2
D      comp117025_c0_seq1|small; <a href="/dbget-bin/www_bget?ko:K11088">K11088</a>  SNRPD3, SMD3; small nuclear ribonucleoprotein D3
D      comp117025_c0_seq2|small; <a href="/dbget-bin/www_bget?ko:K11088">K11088</a>  SNRPD3, SMD3; small nuclear ribonucleoprotein D3
D      comp117025_c0_seq3|small; <a href="/dbget-bin/www_bget?ko:K11088">K11088</a>  SNRPD3, SMD3; small nuclear ribonucleoprotein D3
D      comp117025_c0_seq4|small; <a href="/dbget-bin/www_bget?ko:K11088">K11088</a>  SNRPD3, SMD3; small nuclear ribonucleoprotein D3
D      comp143937_c2_seq11|small; <a href="/dbget-bin/www_bget?ko:K11088">K11088</a>  SNRPD3, SMD3; small nuclear ribonucleoprotein D3
D      comp143937_c2_seq35|small; <a href="/dbget-bin/www_bget?ko:K11088">K11088</a>  SNRPD3, SMD3; small nuclear ribonucleoprotein D3
D      comp143937_c2_seq43|small; <a href="/dbget-bin/www_bget?ko:K11088">K11088</a>  SNRPD3, SMD3; small nuclear ribonucleoprotein D3
D      comp143937_c2_seq46|small; <a href="/dbget-bin/www_bget?ko:K11088">K11088</a>  SNRPD3, SMD3; small nuclear ribonucleoprotein D3
D      comp141788_c0_seq51|small; <a href="/dbget-bin/www_bget?ko:K11097">K11097</a>  SNRPE, SME; small nuclear ribonucleoprotein E
D      comp141788_c0_seq66|small; <a href="/dbget-bin/www_bget?ko:K11097">K11097</a>  SNRPE, SME; small nuclear ribonucleoprotein E
D      comp133519_c0_seq2|small; <a href="/dbget-bin/www_bget?ko:K11098">K11098</a>  SNRPF, SMF; small nuclear ribonucleoprotein F
D      comp133519_c0_seq3|small; <a href="/dbget-bin/www_bget?ko:K11098">K11098</a>  SNRPF, SMF; small nuclear ribonucleoprotein F
D      comp140872_c5_seq1|small; <a href="/dbget-bin/www_bget?ko:K11099">K11099</a>  SNRPG, SMG; small nuclear ribonucleoprotein G
C    U2 snRNP specific factors
D      comp141727_c1_seq11|u2; <a href="/dbget-bin/www_bget?ko:K11092">K11092</a>  SNRPA1; U2 small nuclear ribonucleoprotein A'
D      comp135588_c0_seq7|u2; <a href="/dbget-bin/www_bget?ko:K11094">K11094</a>  SNRPB2; U2 small nuclear ribonucleoprotein B''
D      comp135588_c0_seq8|u2; <a href="/dbget-bin/www_bget?ko:K11094">K11094</a>  SNRPB2; U2 small nuclear ribonucleoprotein B''
D      comp141727_c1_seq11|u2; <a href="/dbget-bin/www_bget?ko:K11092">K11092</a>  SNRPA1; U2 small nuclear ribonucleoprotein A'
D      comp135588_c0_seq7|u2; <a href="/dbget-bin/www_bget?ko:K11094">K11094</a>  SNRPB2; U2 small nuclear ribonucleoprotein B''
D      comp135588_c0_seq8|u2; <a href="/dbget-bin/www_bget?ko:K11094">K11094</a>  SNRPB2; U2 small nuclear ribonucleoprotein B''
D      comp143683_c0_seq4|splicing; <a href="/dbget-bin/www_bget?ko:K12825">K12825</a>  SF3A1, SAP114; splicing factor 3A subunit 1
D      comp143683_c0_seq9|splicing; <a href="/dbget-bin/www_bget?ko:K12825">K12825</a>  SF3A1, SAP114; splicing factor 3A subunit 1
D      comp143683_c0_seq14|splicing; <a href="/dbget-bin/www_bget?ko:K12825">K12825</a>  SF3A1, SAP114; splicing factor 3A subunit 1
D      comp143683_c0_seq19|splicing; <a href="/dbget-bin/www_bget?ko:K12825">K12825</a>  SF3A1, SAP114; splicing factor 3A subunit 1
D      comp142355_c0_seq33|splicing; <a href="/dbget-bin/www_bget?ko:K12826">K12826</a>  SF3A2, SAP62; splicing factor 3A subunit 2
D      comp142355_c0_seq36|splicing; <a href="/dbget-bin/www_bget?ko:K12826">K12826</a>  SF3A2, SAP62; splicing factor 3A subunit 2
D      comp137080_c0_seq2|splicing; <a href="/dbget-bin/www_bget?ko:K12827">K12827</a>  SF3A3, SAP61, PRP9; splicing factor 3A subunit 3
D      comp144991_c0_seq3|splicing; <a href="/dbget-bin/www_bget?ko:K12828">K12828</a>  SF3B1, SAP155; splicing factor 3B subunit 1
D      comp144991_c0_seq4|splicing; <a href="/dbget-bin/www_bget?ko:K12828">K12828</a>  SF3B1, SAP155; splicing factor 3B subunit 1
D      comp144991_c0_seq14|splicing; <a href="/dbget-bin/www_bget?ko:K12828">K12828</a>  SF3B1, SAP155; splicing factor 3B subunit 1
D      comp144991_c0_seq18|splicing; <a href="/dbget-bin/www_bget?ko:K12828">K12828</a>  SF3B1, SAP155; splicing factor 3B subunit 1
D      comp144991_c0_seq20|splicing; <a href="/dbget-bin/www_bget?ko:K12828">K12828</a>  SF3B1, SAP155; splicing factor 3B subunit 1
D      comp144991_c0_seq30|splicing; <a href="/dbget-bin/www_bget?ko:K12828">K12828</a>  SF3B1, SAP155; splicing factor 3B subunit 1
D      comp144991_c0_seq35|splicing; <a href="/dbget-bin/www_bget?ko:K12828">K12828</a>  SF3B1, SAP155; splicing factor 3B subunit 1
D      comp144991_c0_seq37|splicing; <a href="/dbget-bin/www_bget?ko:K12828">K12828</a>  SF3B1, SAP155; splicing factor 3B subunit 1
D      comp144991_c0_seq39|splicing; <a href="/dbget-bin/www_bget?ko:K12828">K12828</a>  SF3B1, SAP155; splicing factor 3B subunit 1
D      comp144991_c0_seq42|splicing; <a href="/dbget-bin/www_bget?ko:K12828">K12828</a>  SF3B1, SAP155; splicing factor 3B subunit 1
D      comp144991_c0_seq51|splicing; <a href="/dbget-bin/www_bget?ko:K12828">K12828</a>  SF3B1, SAP155; splicing factor 3B subunit 1
D      comp144991_c0_seq52|splicing; <a href="/dbget-bin/www_bget?ko:K12828">K12828</a>  SF3B1, SAP155; splicing factor 3B subunit 1
D      comp144991_c0_seq57|splicing; <a href="/dbget-bin/www_bget?ko:K12828">K12828</a>  SF3B1, SAP155; splicing factor 3B subunit 1
D      comp144991_c0_seq60|splicing; <a href="/dbget-bin/www_bget?ko:K12828">K12828</a>  SF3B1, SAP155; splicing factor 3B subunit 1
D      comp144991_c0_seq66|splicing; <a href="/dbget-bin/www_bget?ko:K12828">K12828</a>  SF3B1, SAP155; splicing factor 3B subunit 1
D      comp144991_c0_seq69|splicing; <a href="/dbget-bin/www_bget?ko:K12828">K12828</a>  SF3B1, SAP155; splicing factor 3B subunit 1
D      comp144991_c0_seq70|splicing; <a href="/dbget-bin/www_bget?ko:K12828">K12828</a>  SF3B1, SAP155; splicing factor 3B subunit 1
D      comp144991_c0_seq76|splicing; <a href="/dbget-bin/www_bget?ko:K12828">K12828</a>  SF3B1, SAP155; splicing factor 3B subunit 1
D      comp144991_c0_seq81|splicing; <a href="/dbget-bin/www_bget?ko:K12828">K12828</a>  SF3B1, SAP155; splicing factor 3B subunit 1
D      comp139510_c0_seq3|splicing; <a href="/dbget-bin/www_bget?ko:K12829">K12829</a>  SF3B2, SAP145, CUS1; splicing factor 3B subunit 2
D      comp142445_c0_seq11|splicing; <a href="/dbget-bin/www_bget?ko:K12830">K12830</a>  SF3B3, SAP130, RSE1; splicing factor 3B subunit 3
D      comp142445_c0_seq18|splicing; <a href="/dbget-bin/www_bget?ko:K12830">K12830</a>  SF3B3, SAP130, RSE1; splicing factor 3B subunit 3
D      comp65891_c0_seq1|splicing; <a href="/dbget-bin/www_bget?ko:K12831">K12831</a>  SF3B4, SAP49; splicing factor 3B subunit 4
D      comp139421_c1_seq1|splicing; <a href="/dbget-bin/www_bget?ko:K12832">K12832</a>  SF3B5, SF3B10; splicing factor 3B subunit 5
D      comp139421_c1_seq2|splicing; <a href="/dbget-bin/www_bget?ko:K12832">K12832</a>  SF3B5, SF3B10; splicing factor 3B subunit 5
D      comp139421_c1_seq5|splicing; <a href="/dbget-bin/www_bget?ko:K12832">K12832</a>  SF3B5, SF3B10; splicing factor 3B subunit 5
D      comp139421_c1_seq7|splicing; <a href="/dbget-bin/www_bget?ko:K12832">K12832</a>  SF3B5, SF3B10; splicing factor 3B subunit 5
D      comp139421_c1_seq8|splicing; <a href="/dbget-bin/www_bget?ko:K12832">K12832</a>  SF3B5, SF3B10; splicing factor 3B subunit 5
D      comp136745_c1_seq10|pre-mrna; <a href="/dbget-bin/www_bget?ko:K12833">K12833</a>  SF3B14; pre-mRNA branch site protein p14
D      comp144129_c2_seq19|atp-dependent; <a href="/dbget-bin/www_bget?ko:K12835">K12835</a>  DDX42, SF3B125; ATP-dependent RNA helicase DDX42 [EC:3.6.4.13]
D      comp115023_c0_seq4|phd; <a href="/dbget-bin/www_bget?ko:K12834">K12834</a>  PHF5A; PHD finger-like domain-containing protein 5A
C    U2 related factors
D      comp138630_c0_seq6|u2; <a href="/dbget-bin/www_bget?ko:K12836">K12836</a>  U2AF1; splicing factor U2AF 35 kDa subunit
D      comp138630_c0_seq59|u2; <a href="/dbget-bin/www_bget?ko:K12836">K12836</a>  U2AF1; splicing factor U2AF 35 kDa subunit
D      comp142851_c2_seq5|u2; <a href="/dbget-bin/www_bget?ko:K12837">K12837</a>  U2AF2; splicing factor U2AF 65 kDa subunit
D      comp142851_c2_seq19|u2; <a href="/dbget-bin/www_bget?ko:K12837">K12837</a>  U2AF2; splicing factor U2AF 65 kDa subunit
D      comp142851_c2_seq20|u2; <a href="/dbget-bin/www_bget?ko:K12837">K12837</a>  U2AF2; splicing factor U2AF 65 kDa subunit
D      comp142851_c2_seq21|u2; <a href="/dbget-bin/www_bget?ko:K12837">K12837</a>  U2AF2; splicing factor U2AF 65 kDa subunit
D      comp142851_c2_seq25|u2; <a href="/dbget-bin/www_bget?ko:K12837">K12837</a>  U2AF2; splicing factor U2AF 65 kDa subunit
D      comp142851_c2_seq29|u2; <a href="/dbget-bin/www_bget?ko:K12837">K12837</a>  U2AF2; splicing factor U2AF 65 kDa subunit
D      comp139320_c1_seq2|calcium; <a href="/dbget-bin/www_bget?ko:K12841">K12841</a>  CHERP; calcium homeostasis endoplasmic reticulum protein
D      comp139320_c1_seq3|calcium; <a href="/dbget-bin/www_bget?ko:K12841">K12841</a>  CHERP; calcium homeostasis endoplasmic reticulum protein
D      comp134934_c0_seq1|deah; <a href="/dbget-bin/www_bget?ko:K12820">K12820</a>  DHX15, PRP43; pre-mRNA-splicing factor ATP-dependent RNA helicase DHX15/PRP43 [EC:3.6.4.13]
D      comp134934_c0_seq4|deah; <a href="/dbget-bin/www_bget?ko:K12820">K12820</a>  DHX15, PRP43; pre-mRNA-splicing factor ATP-dependent RNA helicase DHX15/PRP43 [EC:3.6.4.13]
D      comp134934_c0_seq6|deah; <a href="/dbget-bin/www_bget?ko:K12820">K12820</a>  DHX15, PRP43; pre-mRNA-splicing factor ATP-dependent RNA helicase DHX15/PRP43 [EC:3.6.4.13]
D      comp134934_c0_seq12|deah; <a href="/dbget-bin/www_bget?ko:K12820">K12820</a>  DHX15, PRP43; pre-mRNA-splicing factor ATP-dependent RNA helicase DHX15/PRP43 [EC:3.6.4.13]
D      comp144090_c1_seq20|probable; <a href="/dbget-bin/www_bget?ko:K12811">K12811</a>  DDX46, PRP5; ATP-dependent RNA helicase DDX46/PRP5 [EC:3.6.4.13]
D      comp144090_c1_seq24|probable; <a href="/dbget-bin/www_bget?ko:K12811">K12811</a>  DDX46, PRP5; ATP-dependent RNA helicase DDX46/PRP5 [EC:3.6.4.13]
D      comp144429_c4_seq3|poly; <a href="/dbget-bin/www_bget?ko:K12838">K12838</a>  PUF60; poly(U)-binding-splicing factor PUF60
D      comp144429_c4_seq7|poly; <a href="/dbget-bin/www_bget?ko:K12838">K12838</a>  PUF60; poly(U)-binding-splicing factor PUF60
D      comp144429_c4_seq8|poly; <a href="/dbget-bin/www_bget?ko:K12838">K12838</a>  PUF60; poly(U)-binding-splicing factor PUF60
D      comp144429_c4_seq10|poly; <a href="/dbget-bin/www_bget?ko:K12838">K12838</a>  PUF60; poly(U)-binding-splicing factor PUF60
D      comp144429_c4_seq11|poly; <a href="/dbget-bin/www_bget?ko:K12838">K12838</a>  PUF60; poly(U)-binding-splicing factor PUF60
D      comp144429_c4_seq14|poly; <a href="/dbget-bin/www_bget?ko:K12838">K12838</a>  PUF60; poly(U)-binding-splicing factor PUF60
D      comp144429_c4_seq16|poly; <a href="/dbget-bin/www_bget?ko:K12838">K12838</a>  PUF60; poly(U)-binding-splicing factor PUF60
D      comp144429_c4_seq19|poly; <a href="/dbget-bin/www_bget?ko:K12838">K12838</a>  PUF60; poly(U)-binding-splicing factor PUF60
D      comp144429_c4_seq20|poly; <a href="/dbget-bin/www_bget?ko:K12838">K12838</a>  PUF60; poly(U)-binding-splicing factor PUF60
D      comp144429_c4_seq21|poly; <a href="/dbget-bin/www_bget?ko:K12838">K12838</a>  PUF60; poly(U)-binding-splicing factor PUF60
D      comp144429_c4_seq27|poly; <a href="/dbget-bin/www_bget?ko:K12838">K12838</a>  PUF60; poly(U)-binding-splicing factor PUF60
D      comp138416_c0_seq3|splicing; <a href="/dbget-bin/www_bget?ko:K12840">K12840</a>  RBM17, SPF45; splicing factor 45
D      comp138416_c0_seq8|splicing; <a href="/dbget-bin/www_bget?ko:K12840">K12840</a>  RBM17, SPF45; splicing factor 45
D      comp138416_c0_seq10|splicing; <a href="/dbget-bin/www_bget?ko:K12840">K12840</a>  RBM17, SPF45; splicing factor 45
D      comp132025_c0_seq2|survival; <a href="/dbget-bin/www_bget?ko:K12839">K12839</a>  SMNDC1, SPF30; survival of motor neuron-related-splicing factor 30
D      comp132025_c0_seq4|survival; <a href="/dbget-bin/www_bget?ko:K12839">K12839</a>  SMNDC1, SPF30; survival of motor neuron-related-splicing factor 30
D      comp141295_c6_seq3|u2; <a href="/dbget-bin/www_bget?ko:K12842">K12842</a>  SR140; U2-associated protein SR140
D      comp142691_c5_seq4|u2; <a href="/dbget-bin/www_bget?ko:K12842">K12842</a>  SR140; U2-associated protein SR140
D      comp142691_c5_seq8|u2; <a href="/dbget-bin/www_bget?ko:K12842">K12842</a>  SR140; U2-associated protein SR140
D      comp142691_c5_seq24|u2; <a href="/dbget-bin/www_bget?ko:K12842">K12842</a>  SR140; U2-associated protein SR140
B  U4/U6.U5 tri-snRNP components
C    Sm proteins
D      comp142892_c4_seq19|small; <a href="/dbget-bin/www_bget?ko:K11086">K11086</a>  SNRPB, SMB; small nuclear ribonucleoprotein B and B'
D      comp142892_c4_seq21|small; <a href="/dbget-bin/www_bget?ko:K11086">K11086</a>  SNRPB, SMB; small nuclear ribonucleoprotein B and B'
D      comp142892_c4_seq22|small; <a href="/dbget-bin/www_bget?ko:K11086">K11086</a>  SNRPB, SMB; small nuclear ribonucleoprotein B and B'
D      comp143294_c2_seq4|cleft; <a href="/dbget-bin/www_bget?ko:K11087">K11087</a>  SNRPD1, SMD1; small nuclear ribonucleoprotein D1
D      comp143294_c2_seq5|cleft; <a href="/dbget-bin/www_bget?ko:K11087">K11087</a>  SNRPD1, SMD1; small nuclear ribonucleoprotein D1
D      comp143294_c2_seq7|small; <a href="/dbget-bin/www_bget?ko:K11087">K11087</a>  SNRPD1, SMD1; small nuclear ribonucleoprotein D1
D      comp140090_c1_seq6|small; <a href="/dbget-bin/www_bget?ko:K11096">K11096</a>  SNRPD2, SMD2; small nuclear ribonucleoprotein D2
D      comp140090_c1_seq11|small; <a href="/dbget-bin/www_bget?ko:K11096">K11096</a>  SNRPD2, SMD2; small nuclear ribonucleoprotein D2
D      comp117025_c0_seq1|small; <a href="/dbget-bin/www_bget?ko:K11088">K11088</a>  SNRPD3, SMD3; small nuclear ribonucleoprotein D3
D      comp117025_c0_seq2|small; <a href="/dbget-bin/www_bget?ko:K11088">K11088</a>  SNRPD3, SMD3; small nuclear ribonucleoprotein D3
D      comp117025_c0_seq3|small; <a href="/dbget-bin/www_bget?ko:K11088">K11088</a>  SNRPD3, SMD3; small nuclear ribonucleoprotein D3
D      comp117025_c0_seq4|small; <a href="/dbget-bin/www_bget?ko:K11088">K11088</a>  SNRPD3, SMD3; small nuclear ribonucleoprotein D3
D      comp143937_c2_seq11|small; <a href="/dbget-bin/www_bget?ko:K11088">K11088</a>  SNRPD3, SMD3; small nuclear ribonucleoprotein D3
D      comp143937_c2_seq35|small; <a href="/dbget-bin/www_bget?ko:K11088">K11088</a>  SNRPD3, SMD3; small nuclear ribonucleoprotein D3
D      comp143937_c2_seq43|small; <a href="/dbget-bin/www_bget?ko:K11088">K11088</a>  SNRPD3, SMD3; small nuclear ribonucleoprotein D3
D      comp143937_c2_seq46|small; <a href="/dbget-bin/www_bget?ko:K11088">K11088</a>  SNRPD3, SMD3; small nuclear ribonucleoprotein D3
D      comp141788_c0_seq51|small; <a href="/dbget-bin/www_bget?ko:K11097">K11097</a>  SNRPE, SME; small nuclear ribonucleoprotein E
D      comp141788_c0_seq66|small; <a href="/dbget-bin/www_bget?ko:K11097">K11097</a>  SNRPE, SME; small nuclear ribonucleoprotein E
D      comp133519_c0_seq2|small; <a href="/dbget-bin/www_bget?ko:K11098">K11098</a>  SNRPF, SMF; small nuclear ribonucleoprotein F
D      comp133519_c0_seq3|small; <a href="/dbget-bin/www_bget?ko:K11098">K11098</a>  SNRPF, SMF; small nuclear ribonucleoprotein F
D      comp140872_c5_seq1|small; <a href="/dbget-bin/www_bget?ko:K11099">K11099</a>  SNRPG, SMG; small nuclear ribonucleoprotein G
C    LSm proteins
D      comp133601_c0_seq3|u6; <a href="/dbget-bin/www_bget?ko:K12621">K12621</a>  LSM2; U6 snRNA-associated Sm-like protein LSm2
D      comp130411_c0_seq2|u6; <a href="/dbget-bin/www_bget?ko:K12622">K12622</a>  LSM3; U6 snRNA-associated Sm-like protein LSm3
D      comp144724_c0_seq1|u6; <a href="/dbget-bin/www_bget?ko:K12623">K12623</a>  LSM4; U6 snRNA-associated Sm-like protein LSm4
D      comp144724_c0_seq3|u6; <a href="/dbget-bin/www_bget?ko:K12623">K12623</a>  LSM4; U6 snRNA-associated Sm-like protein LSm4
D      comp144724_c0_seq4|u6; <a href="/dbget-bin/www_bget?ko:K12623">K12623</a>  LSM4; U6 snRNA-associated Sm-like protein LSm4
D      comp144724_c0_seq5|u6; <a href="/dbget-bin/www_bget?ko:K12623">K12623</a>  LSM4; U6 snRNA-associated Sm-like protein LSm4
D      comp138643_c0_seq3|u6; <a href="/dbget-bin/www_bget?ko:K12624">K12624</a>  LSM5; U6 snRNA-associated Sm-like protein LSm5
D      comp92529_c0_seq1|u6; <a href="/dbget-bin/www_bget?ko:K12625">K12625</a>  LSM6; U6 snRNA-associated Sm-like protein LSm6
D      comp92529_c0_seq2|u6; <a href="/dbget-bin/www_bget?ko:K12625">K12625</a>  LSM6; U6 snRNA-associated Sm-like protein LSm6
D      comp128874_c0_seq1|u6; <a href="/dbget-bin/www_bget?ko:K12626">K12626</a>  LSM7; U6 snRNA-associated Sm-like protein LSm7
D      comp141178_c5_seq5|n-alpha-acetyltransferase; <a href="/dbget-bin/www_bget?ko:K12627">K12627</a>  LSM8; U6 snRNA-associated Sm-like protein LSm8
D      comp141178_c5_seq7|n-alpha-acetyltransferase; <a href="/dbget-bin/www_bget?ko:K12627">K12627</a>  LSM8; U6 snRNA-associated Sm-like protein LSm8
C    U4/U6 snRNP specific factors
D      comp142228_c1_seq2|u4; <a href="/dbget-bin/www_bget?ko:K12843">K12843</a>  PRPF3, PRP3; U4/U6 small nuclear ribonucleoprotein PRP3
D      comp142228_c1_seq4|u4; <a href="/dbget-bin/www_bget?ko:K12843">K12843</a>  PRPF3, PRP3; U4/U6 small nuclear ribonucleoprotein PRP3
D      comp142228_c1_seq7|u4; <a href="/dbget-bin/www_bget?ko:K12843">K12843</a>  PRPF3, PRP3; U4/U6 small nuclear ribonucleoprotein PRP3
D      comp142228_c1_seq9|u4; <a href="/dbget-bin/www_bget?ko:K12843">K12843</a>  PRPF3, PRP3; U4/U6 small nuclear ribonucleoprotein PRP3
D      comp142228_c1_seq11|u4; <a href="/dbget-bin/www_bget?ko:K12843">K12843</a>  PRPF3, PRP3; U4/U6 small nuclear ribonucleoprotein PRP3
D      comp142228_c1_seq13|u4; <a href="/dbget-bin/www_bget?ko:K12843">K12843</a>  PRPF3, PRP3; U4/U6 small nuclear ribonucleoprotein PRP3
D      comp142228_c1_seq15|u4; <a href="/dbget-bin/www_bget?ko:K12843">K12843</a>  PRPF3, PRP3; U4/U6 small nuclear ribonucleoprotein PRP3
D      comp142228_c1_seq17|u4; <a href="/dbget-bin/www_bget?ko:K12843">K12843</a>  PRPF3, PRP3; U4/U6 small nuclear ribonucleoprotein PRP3
D      comp142228_c1_seq19|u4; <a href="/dbget-bin/www_bget?ko:K12843">K12843</a>  PRPF3, PRP3; U4/U6 small nuclear ribonucleoprotein PRP3
D      comp142228_c1_seq21|u4; <a href="/dbget-bin/www_bget?ko:K12843">K12843</a>  PRPF3, PRP3; U4/U6 small nuclear ribonucleoprotein PRP3
D      comp142228_c1_seq24|u4; <a href="/dbget-bin/www_bget?ko:K12843">K12843</a>  PRPF3, PRP3; U4/U6 small nuclear ribonucleoprotein PRP3
D      comp142228_c1_seq25|u4; <a href="/dbget-bin/www_bget?ko:K12843">K12843</a>  PRPF3, PRP3; U4/U6 small nuclear ribonucleoprotein PRP3
D      comp143892_c1_seq2|prp4; <a href="/dbget-bin/www_bget?ko:K12662">K12662</a>  PRPF4, PRP4; U4/U6 small nuclear ribonucleoprotein PRP4
D      comp143892_c1_seq8|prp4; <a href="/dbget-bin/www_bget?ko:K12662">K12662</a>  PRPF4, PRP4; U4/U6 small nuclear ribonucleoprotein PRP4
D      comp143892_c1_seq24|prp4; <a href="/dbget-bin/www_bget?ko:K12662">K12662</a>  PRPF4, PRP4; U4/U6 small nuclear ribonucleoprotein PRP4
D      comp143892_c1_seq32|prp4; <a href="/dbget-bin/www_bget?ko:K12662">K12662</a>  PRPF4, PRP4; U4/U6 small nuclear ribonucleoprotein PRP4
D      comp133490_c0_seq6|peptidyl-prolyl; <a href="/dbget-bin/www_bget?ko:K09567">K09567</a>  PPIH, CYPH; peptidyl-prolyl isomerase H (cyclophilin H) [EC:5.2.1.8]
D      comp132452_c0_seq9|u4; <a href="/dbget-bin/www_bget?ko:K12844">K12844</a>  PRPF31; U4/U6 small nuclear ribonucleoprotein PRP31
D      comp68448_c0_seq1|nhp2-like; <a href="/dbget-bin/www_bget?ko:K12845">K12845</a>  SNU13, NHP2L; U4/U6 small nuclear ribonucleoprotein SNU13
D      comp109093_c0_seq1|nhp2-like; <a href="/dbget-bin/www_bget?ko:K12845">K12845</a>  SNU13, NHP2L; U4/U6 small nuclear ribonucleoprotein SNU13
D      comp109093_c0_seq2|nhp2-like; <a href="/dbget-bin/www_bget?ko:K12845">K12845</a>  SNU13, NHP2L; U4/U6 small nuclear ribonucleoprotein SNU13
C    U5 snRNP specific factors
D      comp138497_c0_seq1|116; <a href="/dbget-bin/www_bget?ko:K12852">K12852</a>  EFTUD2; 116 kDa U5 small nuclear ribonucleoprotein component
D      comp138497_c0_seq6|116; <a href="/dbget-bin/www_bget?ko:K12852">K12852</a>  EFTUD2; 116 kDa U5 small nuclear ribonucleoprotein component
D      comp138497_c0_seq7|116; <a href="/dbget-bin/www_bget?ko:K12852">K12852</a>  EFTUD2; 116 kDa U5 small nuclear ribonucleoprotein component
D      comp141414_c2_seq2|pre-mrna-processing; <a href="/dbget-bin/www_bget?ko:K12855">K12855</a>  PRPF6, PRP6; pre-mRNA-processing factor 6
D      comp141414_c2_seq15|pre-mrna-processing; <a href="/dbget-bin/www_bget?ko:K12855">K12855</a>  PRPF6, PRP6; pre-mRNA-processing factor 6
D      comp141414_c2_seq22|pre-mrna-processing; <a href="/dbget-bin/www_bget?ko:K12855">K12855</a>  PRPF6, PRP6; pre-mRNA-processing factor 6
D      comp141414_c2_seq24|pre-mrna-processing; <a href="/dbget-bin/www_bget?ko:K12855">K12855</a>  PRPF6, PRP6; pre-mRNA-processing factor 6
D      comp141414_c2_seq25|pre-mrna-processing; <a href="/dbget-bin/www_bget?ko:K12855">K12855</a>  PRPF6, PRP6; pre-mRNA-processing factor 6
D      comp141414_c2_seq30|pre-mrna-processing; <a href="/dbget-bin/www_bget?ko:K12855">K12855</a>  PRPF6, PRP6; pre-mRNA-processing factor 6
D      comp141414_c2_seq32|pre-mrna-processing; <a href="/dbget-bin/www_bget?ko:K12855">K12855</a>  PRPF6, PRP6; pre-mRNA-processing factor 6
D      comp143238_c0_seq10|pre-mrna-processing-splicing; <a href="/dbget-bin/www_bget?ko:K12856">K12856</a>  PRPF8, PRP8; pre-mRNA-processing factor 8
D      comp143238_c0_seq17|pre-mrna-processing-splicing; <a href="/dbget-bin/www_bget?ko:K12856">K12856</a>  PRPF8, PRP8; pre-mRNA-processing factor 8
D      comp143238_c0_seq19|pre-mrna-processing-splicing; <a href="/dbget-bin/www_bget?ko:K12856">K12856</a>  PRPF8, PRP8; pre-mRNA-processing factor 8
D      comp143238_c0_seq21|pre-mrna-processing-splicing; <a href="/dbget-bin/www_bget?ko:K12856">K12856</a>  PRPF8, PRP8; pre-mRNA-processing factor 8
D      comp141974_c4_seq1|u5; <a href="/dbget-bin/www_bget?ko:K12857">K12857</a>  SNRNP40, PRP8BP; Prp8 binding protein
D      comp143494_c0_seq17|u5; <a href="/dbget-bin/www_bget?ko:K12854">K12854</a>  SNRNP200, BRR2; pre-mRNA-splicing helicase BRR2 [EC:3.6.4.13]
D      comp143494_c0_seq23|u5; <a href="/dbget-bin/www_bget?ko:K12854">K12854</a>  SNRNP200, BRR2; pre-mRNA-splicing helicase BRR2 [EC:3.6.4.13]
D      comp143494_c0_seq25|u5; <a href="/dbget-bin/www_bget?ko:K12854">K12854</a>  SNRNP200, BRR2; pre-mRNA-splicing helicase BRR2 [EC:3.6.4.13]
D      comp143494_c0_seq28|u5; <a href="/dbget-bin/www_bget?ko:K12854">K12854</a>  SNRNP200, BRR2; pre-mRNA-splicing helicase BRR2 [EC:3.6.4.13]
D      comp143494_c0_seq33|u5; <a href="/dbget-bin/www_bget?ko:K12854">K12854</a>  SNRNP200, BRR2; pre-mRNA-splicing helicase BRR2 [EC:3.6.4.13]
D      comp143494_c0_seq37|u5; <a href="/dbget-bin/www_bget?ko:K12854">K12854</a>  SNRNP200, BRR2; pre-mRNA-splicing helicase BRR2 [EC:3.6.4.13]
D      comp143494_c0_seq67|u5; <a href="/dbget-bin/www_bget?ko:K12854">K12854</a>  SNRNP200, BRR2; pre-mRNA-splicing helicase BRR2 [EC:3.6.4.13]
D      comp143494_c0_seq70|u5; <a href="/dbget-bin/www_bget?ko:K12854">K12854</a>  SNRNP200, BRR2; pre-mRNA-splicing helicase BRR2 [EC:3.6.4.13]
D      comp143494_c0_seq76|u5; <a href="/dbget-bin/www_bget?ko:K12854">K12854</a>  SNRNP200, BRR2; pre-mRNA-splicing helicase BRR2 [EC:3.6.4.13]
D      comp143494_c0_seq79|u5; <a href="/dbget-bin/www_bget?ko:K12854">K12854</a>  SNRNP200, BRR2; pre-mRNA-splicing helicase BRR2 [EC:3.6.4.13]
D      comp143494_c0_seq83|u5; <a href="/dbget-bin/www_bget?ko:K12854">K12854</a>  SNRNP200, BRR2; pre-mRNA-splicing helicase BRR2 [EC:3.6.4.13]
D      comp143494_c0_seq85|u5; <a href="/dbget-bin/www_bget?ko:K12854">K12854</a>  SNRNP200, BRR2; pre-mRNA-splicing helicase BRR2 [EC:3.6.4.13]
D      comp143494_c0_seq94|u5; <a href="/dbget-bin/www_bget?ko:K12854">K12854</a>  SNRNP200, BRR2; pre-mRNA-splicing helicase BRR2 [EC:3.6.4.13]
D      comp138490_c0_seq4|probable; <a href="/dbget-bin/www_bget?ko:K12858">K12858</a>  DDX23, PRP28; ATP-dependent RNA helicase DDX23/PRP28 [EC:3.6.4.13]
D      comp137934_c5_seq1|thioredoxin-like; <a href="/dbget-bin/www_bget?ko:K12859">K12859</a>  TXNL4A, DIB1; U5 snRNP protein, DIM1 family
D      comp137934_c5_seq4|thioredoxin-like; <a href="/dbget-bin/www_bget?ko:K12859">K12859</a>  TXNL4A, DIB1; U5 snRNP protein, DIM1 family
D      comp137934_c5_seq6|thioredoxin-like; <a href="/dbget-bin/www_bget?ko:K12859">K12859</a>  TXNL4A, DIB1; U5 snRNP protein, DIM1 family
D      comp137934_c5_seq7|thioredoxin-like; <a href="/dbget-bin/www_bget?ko:K12859">K12859</a>  TXNL4A, DIB1; U5 snRNP protein, DIM1 family
D      comp137934_c5_seq8|thioredoxin-like; <a href="/dbget-bin/www_bget?ko:K12859">K12859</a>  TXNL4A, DIB1; U5 snRNP protein, DIM1 family
D      comp137934_c5_seq11|thioredoxin-like; <a href="/dbget-bin/www_bget?ko:K12859">K12859</a>  TXNL4A, DIB1; U5 snRNP protein, DIM1 family
D      comp136952_c0_seq2|cd2; <a href="/dbget-bin/www_bget?ko:K13099">K13099</a>  CD2BP2; CD2 antigen cytoplasmic tail-binding protein 2
D      comp136952_c0_seq4|cd2; <a href="/dbget-bin/www_bget?ko:K13099">K13099</a>  CD2BP2; CD2 antigen cytoplasmic tail-binding protein 2
C    U4/U6.U5 tri-snRNP specific factors
D      comp143329_c0_seq2|u4; <a href="/dbget-bin/www_bget?ko:K11984">K11984</a>  SART1, HAF, SNU66; U4/U6.U5 tri-snRNP-associated protein 1
D      comp143329_c0_seq5|u4; <a href="/dbget-bin/www_bget?ko:K11984">K11984</a>  SART1, HAF, SNU66; U4/U6.U5 tri-snRNP-associated protein 1
D      comp143329_c0_seq7|u4; <a href="/dbget-bin/www_bget?ko:K11984">K11984</a>  SART1, HAF, SNU66; U4/U6.U5 tri-snRNP-associated protein 1
D      comp143329_c0_seq8|u4; <a href="/dbget-bin/www_bget?ko:K11984">K11984</a>  SART1, HAF, SNU66; U4/U6.U5 tri-snRNP-associated protein 1
D      comp143329_c0_seq9|u4; <a href="/dbget-bin/www_bget?ko:K11984">K11984</a>  SART1, HAF, SNU66; U4/U6.U5 tri-snRNP-associated protein 1
D      comp143329_c0_seq10|u4; <a href="/dbget-bin/www_bget?ko:K11984">K11984</a>  SART1, HAF, SNU66; U4/U6.U5 tri-snRNP-associated protein 1
D      comp143329_c0_seq11|u4; <a href="/dbget-bin/www_bget?ko:K11984">K11984</a>  SART1, HAF, SNU66; U4/U6.U5 tri-snRNP-associated protein 1
D      comp143329_c0_seq12|u4; <a href="/dbget-bin/www_bget?ko:K11984">K11984</a>  SART1, HAF, SNU66; U4/U6.U5 tri-snRNP-associated protein 1
D      comp143329_c0_seq13|u4; <a href="/dbget-bin/www_bget?ko:K11984">K11984</a>  SART1, HAF, SNU66; U4/U6.U5 tri-snRNP-associated protein 1
D      comp143329_c0_seq14|u4; <a href="/dbget-bin/www_bget?ko:K11984">K11984</a>  SART1, HAF, SNU66; U4/U6.U5 tri-snRNP-associated protein 1
D      comp143329_c0_seq16|u4; <a href="/dbget-bin/www_bget?ko:K11984">K11984</a>  SART1, HAF, SNU66; U4/U6.U5 tri-snRNP-associated protein 1
D      comp143329_c0_seq17|u4; <a href="/dbget-bin/www_bget?ko:K11984">K11984</a>  SART1, HAF, SNU66; U4/U6.U5 tri-snRNP-associated protein 1
D      comp143329_c0_seq18|u4; <a href="/dbget-bin/www_bget?ko:K11984">K11984</a>  SART1, HAF, SNU66; U4/U6.U5 tri-snRNP-associated protein 1
D      comp143329_c0_seq19|u4; <a href="/dbget-bin/www_bget?ko:K11984">K11984</a>  SART1, HAF, SNU66; U4/U6.U5 tri-snRNP-associated protein 1
D      comp143329_c0_seq20|u4; <a href="/dbget-bin/www_bget?ko:K11984">K11984</a>  SART1, HAF, SNU66; U4/U6.U5 tri-snRNP-associated protein 1
D      comp143329_c0_seq23|u4; <a href="/dbget-bin/www_bget?ko:K11984">K11984</a>  SART1, HAF, SNU66; U4/U6.U5 tri-snRNP-associated protein 1
D      comp143329_c0_seq24|u4; <a href="/dbget-bin/www_bget?ko:K11984">K11984</a>  SART1, HAF, SNU66; U4/U6.U5 tri-snRNP-associated protein 1
D      comp143329_c0_seq25|u4; <a href="/dbget-bin/www_bget?ko:K11984">K11984</a>  SART1, HAF, SNU66; U4/U6.U5 tri-snRNP-associated protein 1
D      comp143329_c0_seq26|u4; <a href="/dbget-bin/www_bget?ko:K11984">K11984</a>  SART1, HAF, SNU66; U4/U6.U5 tri-snRNP-associated protein 1
D      comp143329_c0_seq29|u4; <a href="/dbget-bin/www_bget?ko:K11984">K11984</a>  SART1, HAF, SNU66; U4/U6.U5 tri-snRNP-associated protein 1
D      comp143329_c0_seq30|u4; <a href="/dbget-bin/www_bget?ko:K11984">K11984</a>  SART1, HAF, SNU66; U4/U6.U5 tri-snRNP-associated protein 1
D      comp143329_c0_seq32|u4; <a href="/dbget-bin/www_bget?ko:K11984">K11984</a>  SART1, HAF, SNU66; U4/U6.U5 tri-snRNP-associated protein 1
D      comp143329_c0_seq34|u4; <a href="/dbget-bin/www_bget?ko:K11984">K11984</a>  SART1, HAF, SNU66; U4/U6.U5 tri-snRNP-associated protein 1
D      comp143329_c0_seq35|u4; <a href="/dbget-bin/www_bget?ko:K11984">K11984</a>  SART1, HAF, SNU66; U4/U6.U5 tri-snRNP-associated protein 1
D      comp143329_c0_seq39|u4; <a href="/dbget-bin/www_bget?ko:K11984">K11984</a>  SART1, HAF, SNU66; U4/U6.U5 tri-snRNP-associated protein 1
D      comp143329_c0_seq40|u4; <a href="/dbget-bin/www_bget?ko:K11984">K11984</a>  SART1, HAF, SNU66; U4/U6.U5 tri-snRNP-associated protein 1
D      comp143329_c0_seq41|u4; <a href="/dbget-bin/www_bget?ko:K11984">K11984</a>  SART1, HAF, SNU66; U4/U6.U5 tri-snRNP-associated protein 1
D      comp143329_c0_seq42|u4; <a href="/dbget-bin/www_bget?ko:K11984">K11984</a>  SART1, HAF, SNU66; U4/U6.U5 tri-snRNP-associated protein 1
D      comp143329_c0_seq43|u4; <a href="/dbget-bin/www_bget?ko:K11984">K11984</a>  SART1, HAF, SNU66; U4/U6.U5 tri-snRNP-associated protein 1
D      comp143329_c0_seq44|u4; <a href="/dbget-bin/www_bget?ko:K11984">K11984</a>  SART1, HAF, SNU66; U4/U6.U5 tri-snRNP-associated protein 1
D      comp143329_c0_seq45|u4; <a href="/dbget-bin/www_bget?ko:K11984">K11984</a>  SART1, HAF, SNU66; U4/U6.U5 tri-snRNP-associated protein 1
D      comp143329_c0_seq46|u4; <a href="/dbget-bin/www_bget?ko:K11984">K11984</a>  SART1, HAF, SNU66; U4/U6.U5 tri-snRNP-associated protein 1
D      comp143329_c0_seq47|u4; <a href="/dbget-bin/www_bget?ko:K11984">K11984</a>  SART1, HAF, SNU66; U4/U6.U5 tri-snRNP-associated protein 1
D      comp143329_c0_seq49|u4; <a href="/dbget-bin/www_bget?ko:K11984">K11984</a>  SART1, HAF, SNU66; U4/U6.U5 tri-snRNP-associated protein 1
D      comp143329_c0_seq50|u4; <a href="/dbget-bin/www_bget?ko:K11984">K11984</a>  SART1, HAF, SNU66; U4/U6.U5 tri-snRNP-associated protein 1
D      comp143329_c0_seq51|u4; <a href="/dbget-bin/www_bget?ko:K11984">K11984</a>  SART1, HAF, SNU66; U4/U6.U5 tri-snRNP-associated protein 1
D      comp143329_c0_seq52|u4; <a href="/dbget-bin/www_bget?ko:K11984">K11984</a>  SART1, HAF, SNU66; U4/U6.U5 tri-snRNP-associated protein 1
D      comp143329_c0_seq57|u4; <a href="/dbget-bin/www_bget?ko:K11984">K11984</a>  SART1, HAF, SNU66; U4/U6.U5 tri-snRNP-associated protein 1
D      comp143329_c0_seq58|u4; <a href="/dbget-bin/www_bget?ko:K11984">K11984</a>  SART1, HAF, SNU66; U4/U6.U5 tri-snRNP-associated protein 1
D      comp143329_c0_seq61|u4; <a href="/dbget-bin/www_bget?ko:K11984">K11984</a>  SART1, HAF, SNU66; U4/U6.U5 tri-snRNP-associated protein 1
D      comp143329_c0_seq62|u4; <a href="/dbget-bin/www_bget?ko:K11984">K11984</a>  SART1, HAF, SNU66; U4/U6.U5 tri-snRNP-associated protein 1
D      comp143329_c0_seq63|u4; <a href="/dbget-bin/www_bget?ko:K11984">K11984</a>  SART1, HAF, SNU66; U4/U6.U5 tri-snRNP-associated protein 1
D      comp143329_c0_seq64|u4; <a href="/dbget-bin/www_bget?ko:K11984">K11984</a>  SART1, HAF, SNU66; U4/U6.U5 tri-snRNP-associated protein 1
D      comp143329_c0_seq66|u4; <a href="/dbget-bin/www_bget?ko:K11984">K11984</a>  SART1, HAF, SNU66; U4/U6.U5 tri-snRNP-associated protein 1
D      comp143329_c0_seq68|u4; <a href="/dbget-bin/www_bget?ko:K11984">K11984</a>  SART1, HAF, SNU66; U4/U6.U5 tri-snRNP-associated protein 1
D      comp143329_c0_seq69|u4; <a href="/dbget-bin/www_bget?ko:K11984">K11984</a>  SART1, HAF, SNU66; U4/U6.U5 tri-snRNP-associated protein 1
D      comp143329_c0_seq71|u4; <a href="/dbget-bin/www_bget?ko:K11984">K11984</a>  SART1, HAF, SNU66; U4/U6.U5 tri-snRNP-associated protein 1
D      comp143329_c0_seq72|u4; <a href="/dbget-bin/www_bget?ko:K11984">K11984</a>  SART1, HAF, SNU66; U4/U6.U5 tri-snRNP-associated protein 1
D      comp143329_c0_seq74|u4; <a href="/dbget-bin/www_bget?ko:K11984">K11984</a>  SART1, HAF, SNU66; U4/U6.U5 tri-snRNP-associated protein 1
D      comp143329_c0_seq75|u4; <a href="/dbget-bin/www_bget?ko:K11984">K11984</a>  SART1, HAF, SNU66; U4/U6.U5 tri-snRNP-associated protein 1
D      comp143329_c0_seq76|u4; <a href="/dbget-bin/www_bget?ko:K11984">K11984</a>  SART1, HAF, SNU66; U4/U6.U5 tri-snRNP-associated protein 1
D      comp143329_c0_seq77|u4; <a href="/dbget-bin/www_bget?ko:K11984">K11984</a>  SART1, HAF, SNU66; U4/U6.U5 tri-snRNP-associated protein 1
D      comp143329_c0_seq78|u4; <a href="/dbget-bin/www_bget?ko:K11984">K11984</a>  SART1, HAF, SNU66; U4/U6.U5 tri-snRNP-associated protein 1
D      comp143329_c0_seq79|u4; <a href="/dbget-bin/www_bget?ko:K11984">K11984</a>  SART1, HAF, SNU66; U4/U6.U5 tri-snRNP-associated protein 1
D      comp143329_c0_seq80|u4; <a href="/dbget-bin/www_bget?ko:K11984">K11984</a>  SART1, HAF, SNU66; U4/U6.U5 tri-snRNP-associated protein 1
D      comp143329_c0_seq81|u4; <a href="/dbget-bin/www_bget?ko:K11984">K11984</a>  SART1, HAF, SNU66; U4/U6.U5 tri-snRNP-associated protein 1
D      comp143329_c0_seq82|u4; <a href="/dbget-bin/www_bget?ko:K11984">K11984</a>  SART1, HAF, SNU66; U4/U6.U5 tri-snRNP-associated protein 1
D      comp143329_c0_seq84|u4; <a href="/dbget-bin/www_bget?ko:K11984">K11984</a>  SART1, HAF, SNU66; U4/U6.U5 tri-snRNP-associated protein 1
D      comp143329_c0_seq85|u4; <a href="/dbget-bin/www_bget?ko:K11984">K11984</a>  SART1, HAF, SNU66; U4/U6.U5 tri-snRNP-associated protein 1
D      comp143329_c0_seq86|u4; <a href="/dbget-bin/www_bget?ko:K11984">K11984</a>  SART1, HAF, SNU66; U4/U6.U5 tri-snRNP-associated protein 1
D      comp143329_c0_seq87|u4; <a href="/dbget-bin/www_bget?ko:K11984">K11984</a>  SART1, HAF, SNU66; U4/U6.U5 tri-snRNP-associated protein 1
D      comp143329_c0_seq88|u4; <a href="/dbget-bin/www_bget?ko:K11984">K11984</a>  SART1, HAF, SNU66; U4/U6.U5 tri-snRNP-associated protein 1
D      comp143329_c0_seq89|u4; <a href="/dbget-bin/www_bget?ko:K11984">K11984</a>  SART1, HAF, SNU66; U4/U6.U5 tri-snRNP-associated protein 1
D      comp143329_c0_seq90|u4; <a href="/dbget-bin/www_bget?ko:K11984">K11984</a>  SART1, HAF, SNU66; U4/U6.U5 tri-snRNP-associated protein 1
D      comp143329_c0_seq93|u4; <a href="/dbget-bin/www_bget?ko:K11984">K11984</a>  SART1, HAF, SNU66; U4/U6.U5 tri-snRNP-associated protein 1
D      comp143329_c0_seq94|u4; <a href="/dbget-bin/www_bget?ko:K11984">K11984</a>  SART1, HAF, SNU66; U4/U6.U5 tri-snRNP-associated protein 1
D      comp143329_c0_seq98|u4; <a href="/dbget-bin/www_bget?ko:K11984">K11984</a>  SART1, HAF, SNU66; U4/U6.U5 tri-snRNP-associated protein 1
D      comp143329_c0_seq99|u4; <a href="/dbget-bin/www_bget?ko:K11984">K11984</a>  SART1, HAF, SNU66; U4/U6.U5 tri-snRNP-associated protein 1
D      comp143329_c0_seq102|u4; <a href="/dbget-bin/www_bget?ko:K11984">K11984</a>  SART1, HAF, SNU66; U4/U6.U5 tri-snRNP-associated protein 1
D      comp143329_c0_seq103|u4; <a href="/dbget-bin/www_bget?ko:K11984">K11984</a>  SART1, HAF, SNU66; U4/U6.U5 tri-snRNP-associated protein 1
D      comp143329_c0_seq104|u4; <a href="/dbget-bin/www_bget?ko:K11984">K11984</a>  SART1, HAF, SNU66; U4/U6.U5 tri-snRNP-associated protein 1
D      comp143329_c0_seq105|u4; <a href="/dbget-bin/www_bget?ko:K11984">K11984</a>  SART1, HAF, SNU66; U4/U6.U5 tri-snRNP-associated protein 1
D      comp143329_c0_seq106|u4; <a href="/dbget-bin/www_bget?ko:K11984">K11984</a>  SART1, HAF, SNU66; U4/U6.U5 tri-snRNP-associated protein 1
D      comp143329_c0_seq107|u4; <a href="/dbget-bin/www_bget?ko:K11984">K11984</a>  SART1, HAF, SNU66; U4/U6.U5 tri-snRNP-associated protein 1
D      comp143329_c0_seq108|u4; <a href="/dbget-bin/www_bget?ko:K11984">K11984</a>  SART1, HAF, SNU66; U4/U6.U5 tri-snRNP-associated protein 1
D      comp143329_c0_seq109|u4; <a href="/dbget-bin/www_bget?ko:K11984">K11984</a>  SART1, HAF, SNU66; U4/U6.U5 tri-snRNP-associated protein 1
D      comp143329_c0_seq111|u4; <a href="/dbget-bin/www_bget?ko:K11984">K11984</a>  SART1, HAF, SNU66; U4/U6.U5 tri-snRNP-associated protein 1
D      comp143329_c0_seq113|u4; <a href="/dbget-bin/www_bget?ko:K11984">K11984</a>  SART1, HAF, SNU66; U4/U6.U5 tri-snRNP-associated protein 1
D      comp143329_c0_seq114|u4; <a href="/dbget-bin/www_bget?ko:K11984">K11984</a>  SART1, HAF, SNU66; U4/U6.U5 tri-snRNP-associated protein 1
D      comp143329_c0_seq115|u4; <a href="/dbget-bin/www_bget?ko:K11984">K11984</a>  SART1, HAF, SNU66; U4/U6.U5 tri-snRNP-associated protein 1
D      comp143329_c0_seq116|u4; <a href="/dbget-bin/www_bget?ko:K11984">K11984</a>  SART1, HAF, SNU66; U4/U6.U5 tri-snRNP-associated protein 1
D      comp143329_c0_seq117|u4; <a href="/dbget-bin/www_bget?ko:K11984">K11984</a>  SART1, HAF, SNU66; U4/U6.U5 tri-snRNP-associated protein 1
D      comp143329_c0_seq118|u4; <a href="/dbget-bin/www_bget?ko:K11984">K11984</a>  SART1, HAF, SNU66; U4/U6.U5 tri-snRNP-associated protein 1
D      comp143329_c0_seq119|u4; <a href="/dbget-bin/www_bget?ko:K11984">K11984</a>  SART1, HAF, SNU66; U4/U6.U5 tri-snRNP-associated protein 1
D      comp143329_c0_seq120|u4; <a href="/dbget-bin/www_bget?ko:K11984">K11984</a>  SART1, HAF, SNU66; U4/U6.U5 tri-snRNP-associated protein 1
D      comp143329_c0_seq121|u4; <a href="/dbget-bin/www_bget?ko:K11984">K11984</a>  SART1, HAF, SNU66; U4/U6.U5 tri-snRNP-associated protein 1
D      comp143329_c0_seq122|u4; <a href="/dbget-bin/www_bget?ko:K11984">K11984</a>  SART1, HAF, SNU66; U4/U6.U5 tri-snRNP-associated protein 1
D      comp143329_c0_seq124|u4; <a href="/dbget-bin/www_bget?ko:K11984">K11984</a>  SART1, HAF, SNU66; U4/U6.U5 tri-snRNP-associated protein 1
D      comp143293_c0_seq1|u4; <a href="/dbget-bin/www_bget?ko:K12847">K12847</a>  USP39, SAD1; U4/U6.U5 tri-snRNP-associated protein 2
D      comp143293_c0_seq3|u4; <a href="/dbget-bin/www_bget?ko:K12847">K12847</a>  USP39, SAD1; U4/U6.U5 tri-snRNP-associated protein 2
D      comp143293_c0_seq4|u4; <a href="/dbget-bin/www_bget?ko:K12847">K12847</a>  USP39, SAD1; U4/U6.U5 tri-snRNP-associated protein 2
D      comp143293_c0_seq5|u4; <a href="/dbget-bin/www_bget?ko:K12847">K12847</a>  USP39, SAD1; U4/U6.U5 tri-snRNP-associated protein 2
D      comp143293_c0_seq11|u4; <a href="/dbget-bin/www_bget?ko:K12847">K12847</a>  USP39, SAD1; U4/U6.U5 tri-snRNP-associated protein 2
D      comp143293_c0_seq12|u4; <a href="/dbget-bin/www_bget?ko:K12847">K12847</a>  USP39, SAD1; U4/U6.U5 tri-snRNP-associated protein 2
D      comp143293_c0_seq15|u4; <a href="/dbget-bin/www_bget?ko:K12847">K12847</a>  USP39, SAD1; U4/U6.U5 tri-snRNP-associated protein 2
D      comp143293_c0_seq19|u4; <a href="/dbget-bin/www_bget?ko:K12847">K12847</a>  USP39, SAD1; U4/U6.U5 tri-snRNP-associated protein 2
D      comp143293_c0_seq21|u4; <a href="/dbget-bin/www_bget?ko:K12847">K12847</a>  USP39, SAD1; U4/U6.U5 tri-snRNP-associated protein 2
D      comp143293_c0_seq23|u4; <a href="/dbget-bin/www_bget?ko:K12847">K12847</a>  USP39, SAD1; U4/U6.U5 tri-snRNP-associated protein 2
D      comp143293_c0_seq26|u4; <a href="/dbget-bin/www_bget?ko:K12847">K12847</a>  USP39, SAD1; U4/U6.U5 tri-snRNP-associated protein 2
D      comp143293_c0_seq27|u4; <a href="/dbget-bin/www_bget?ko:K12847">K12847</a>  USP39, SAD1; U4/U6.U5 tri-snRNP-associated protein 2
D      comp143293_c0_seq32|u4; <a href="/dbget-bin/www_bget?ko:K12847">K12847</a>  USP39, SAD1; U4/U6.U5 tri-snRNP-associated protein 2
D      comp143293_c0_seq33|u4; <a href="/dbget-bin/www_bget?ko:K12847">K12847</a>  USP39, SAD1; U4/U6.U5 tri-snRNP-associated protein 2
D      comp143293_c0_seq38|u4; <a href="/dbget-bin/www_bget?ko:K12847">K12847</a>  USP39, SAD1; U4/U6.U5 tri-snRNP-associated protein 2
D      comp143293_c0_seq40|u4; <a href="/dbget-bin/www_bget?ko:K12847">K12847</a>  USP39, SAD1; U4/U6.U5 tri-snRNP-associated protein 2
D      comp143293_c0_seq41|u4; <a href="/dbget-bin/www_bget?ko:K12847">K12847</a>  USP39, SAD1; U4/U6.U5 tri-snRNP-associated protein 2
D      comp143293_c0_seq42|u4; <a href="/dbget-bin/www_bget?ko:K12847">K12847</a>  USP39, SAD1; U4/U6.U5 tri-snRNP-associated protein 2
D      comp143293_c0_seq43|u4; <a href="/dbget-bin/www_bget?ko:K12847">K12847</a>  USP39, SAD1; U4/U6.U5 tri-snRNP-associated protein 2
D      comp143293_c0_seq51|u4; <a href="/dbget-bin/www_bget?ko:K12847">K12847</a>  USP39, SAD1; U4/U6.U5 tri-snRNP-associated protein 2
D      comp143293_c0_seq52|u4; <a href="/dbget-bin/www_bget?ko:K12847">K12847</a>  USP39, SAD1; U4/U6.U5 tri-snRNP-associated protein 2
D      comp143293_c0_seq56|u4; <a href="/dbget-bin/www_bget?ko:K12847">K12847</a>  USP39, SAD1; U4/U6.U5 tri-snRNP-associated protein 2
D      comp143293_c0_seq57|u4; <a href="/dbget-bin/www_bget?ko:K12847">K12847</a>  USP39, SAD1; U4/U6.U5 tri-snRNP-associated protein 2
D      comp143293_c0_seq58|u4; <a href="/dbget-bin/www_bget?ko:K12847">K12847</a>  USP39, SAD1; U4/U6.U5 tri-snRNP-associated protein 2
D      comp143293_c0_seq60|u4; <a href="/dbget-bin/www_bget?ko:K12847">K12847</a>  USP39, SAD1; U4/U6.U5 tri-snRNP-associated protein 2
D      comp143293_c0_seq63|u4; <a href="/dbget-bin/www_bget?ko:K12847">K12847</a>  USP39, SAD1; U4/U6.U5 tri-snRNP-associated protein 2
D      comp143293_c0_seq65|u4; <a href="/dbget-bin/www_bget?ko:K12847">K12847</a>  USP39, SAD1; U4/U6.U5 tri-snRNP-associated protein 2
D      comp143293_c0_seq66|u4; <a href="/dbget-bin/www_bget?ko:K12847">K12847</a>  USP39, SAD1; U4/U6.U5 tri-snRNP-associated protein 2
D      comp143293_c0_seq67|u4; <a href="/dbget-bin/www_bget?ko:K12847">K12847</a>  USP39, SAD1; U4/U6.U5 tri-snRNP-associated protein 2
D      comp143293_c0_seq72|u4; <a href="/dbget-bin/www_bget?ko:K12847">K12847</a>  USP39, SAD1; U4/U6.U5 tri-snRNP-associated protein 2
D      comp137431_c0_seq2|u4; <a href="/dbget-bin/www_bget?ko:K12846">K12846</a>  SNRNP27; U4/U6.U5 tri-snRNP-associated protein 3
D      comp137431_c0_seq6|u4; <a href="/dbget-bin/www_bget?ko:K12846">K12846</a>  SNRNP27; U4/U6.U5 tri-snRNP-associated protein 3
D      comp137431_c0_seq8|u4; <a href="/dbget-bin/www_bget?ko:K12846">K12846</a>  SNRNP27; U4/U6.U5 tri-snRNP-associated protein 3
C    U4/U6.U5 tri-snRNP related factors
D      comp139253_c1_seq6|zinc; <a href="/dbget-bin/www_bget?ko:K12848">K12848</a>  SNU23; U4/U6.U5 tri-snRNP component SNU23
D      comp139253_c1_seq8|zinc; <a href="/dbget-bin/www_bget?ko:K12848">K12848</a>  SNU23; U4/U6.U5 tri-snRNP component SNU23
D      comp139253_c1_seq10|zinc; <a href="/dbget-bin/www_bget?ko:K12848">K12848</a>  SNU23; U4/U6.U5 tri-snRNP component SNU23
D      comp139253_c1_seq13|zinc; <a href="/dbget-bin/www_bget?ko:K12848">K12848</a>  SNU23; U4/U6.U5 tri-snRNP component SNU23
D      comp139253_c1_seq15|zinc; <a href="/dbget-bin/www_bget?ko:K12848">K12848</a>  SNU23; U4/U6.U5 tri-snRNP component SNU23
D      comp139380_c0_seq2|pre-mrna-splicing; <a href="/dbget-bin/www_bget?ko:K12849">K12849</a>  PRPF38A; pre-mRNA-splicing factor 38A
D      comp132866_c0_seq6|pre-mrna-splicing; <a href="/dbget-bin/www_bget?ko:K12850">K12850</a>  PRPF38B; pre-mRNA-splicing factor 38B
D      comp140130_c0_seq6|pre-mrna-splicing; <a href="/dbget-bin/www_bget?ko:K13100">K13100</a>  CWC22; pre-mRNA-splicing factor CWC22
D      comp140130_c0_seq7|pre-mrna-splicing; <a href="/dbget-bin/www_bget?ko:K13100">K13100</a>  CWC22; pre-mRNA-splicing factor CWC22
D      comp140130_c0_seq8|pre-mrna-splicing; <a href="/dbget-bin/www_bget?ko:K13100">K13100</a>  CWC22; pre-mRNA-splicing factor CWC22
D      comp140130_c0_seq12|pre-mrna-splicing; <a href="/dbget-bin/www_bget?ko:K13100">K13100</a>  CWC22; pre-mRNA-splicing factor CWC22
D      comp138375_c0_seq1|deah; <a href="/dbget-bin/www_bget?ko:K12813">K12813</a>  DHX16; pre-mRNA-splicing factor ATP-dependent RNA helicase DHX16 [EC:3.6.4.13]
D      comp138375_c0_seq2|deah; <a href="/dbget-bin/www_bget?ko:K12813">K12813</a>  DHX16; pre-mRNA-splicing factor ATP-dependent RNA helicase DHX16 [EC:3.6.4.13]
D      comp138375_c0_seq5|deah; <a href="/dbget-bin/www_bget?ko:K12813">K12813</a>  DHX16; pre-mRNA-splicing factor ATP-dependent RNA helicase DHX16 [EC:3.6.4.13]
D      comp138375_c0_seq6|deah; <a href="/dbget-bin/www_bget?ko:K12813">K12813</a>  DHX16; pre-mRNA-splicing factor ATP-dependent RNA helicase DHX16 [EC:3.6.4.13]
D      comp140967_c3_seq4|g; <a href="/dbget-bin/www_bget?ko:K13101">K13101</a>  GPKOW; G patch domain and KOW motifs-containing protein
D      comp140967_c3_seq20|g; <a href="/dbget-bin/www_bget?ko:K13101">K13101</a>  GPKOW; G patch domain and KOW motifs-containing protein
D      comp140967_c3_seq37|g; <a href="/dbget-bin/www_bget?ko:K13101">K13101</a>  GPKOW; G patch domain and KOW motifs-containing protein
D      comp145083_c0_seq3|heat; <a href="/dbget-bin/www_bget?ko:K04455">K04455</a>  HSPB1; heat shock protein beta-1
D      comp145083_c0_seq5|heat; <a href="/dbget-bin/www_bget?ko:K04455">K04455</a>  HSPB1; heat shock protein beta-1
D      comp140804_c6_seq16|dna; <a href="/dbget-bin/www_bget?ko:K13102">K13102</a>  KIN; DNA/RNA-binding protein KIN17
D      comp143660_c1_seq1|peptidyl-prolyl; <a href="/dbget-bin/www_bget?ko:K10598">K10598</a>  PPIL2, CYC4, CHP60; peptidyl-prolyl cis-trans isomerase-like 2 [EC:5.2.1.8]
D      comp140962_c1_seq34|superkiller; <a href="/dbget-bin/www_bget?ko:K12598">K12598</a>  MTR4, SKIV2L2; ATP-dependent RNA helicase DOB1 [EC:3.6.4.13]
D      comp141494_c6_seq3|zinc; <a href="/dbget-bin/www_bget?ko:K13104">K13104</a>  ZNF830, CCDC16; zinc finger protein 830
B  Other components
C    Prp19 complex
D      comp142367_c1_seq5|pre-mrna-processing; <a href="/dbget-bin/www_bget?ko:K10599">K10599</a>  PRPF19, PRP19; pre-mRNA-processing factor 19 [EC:6.3.2.19]
D      comp135295_c0_seq2|cell; <a href="/dbget-bin/www_bget?ko:K12860">K12860</a>  CDC5L, CDC5, CEF1; pre-mRNA-splicing factor CDC5/CEF1
D      comp130374_c0_seq1|pre-mrna-splicing; <a href="/dbget-bin/www_bget?ko:K12861">K12861</a>  BCAS2; pre-mRNA-splicing factor SPF27
D      comp130374_c0_seq4|pre-mrna-splicing; <a href="/dbget-bin/www_bget?ko:K12861">K12861</a>  BCAS2; pre-mRNA-splicing factor SPF27
D      comp137032_c0_seq1|pleiotropic; <a href="/dbget-bin/www_bget?ko:K12862">K12862</a>  PLRG1, PRL1, PRP46; pleiotropic regulator 1
D      comp144840_c3_seq1|cwc15; <a href="/dbget-bin/www_bget?ko:K12863">K12863</a>  CWC15; protein CWC15
D      comp144840_c3_seq2|protein; <a href="/dbget-bin/www_bget?ko:K12863">K12863</a>  CWC15; protein CWC15
D      comp144840_c3_seq3|protein; <a href="/dbget-bin/www_bget?ko:K12863">K12863</a>  CWC15; protein CWC15
D      comp144840_c3_seq4|cwc15; <a href="/dbget-bin/www_bget?ko:K12863">K12863</a>  CWC15; protein CWC15
D      comp144840_c3_seq5|protein; <a href="/dbget-bin/www_bget?ko:K12863">K12863</a>  CWC15; protein CWC15
D      comp144840_c3_seq6|cwc15; <a href="/dbget-bin/www_bget?ko:K12863">K12863</a>  CWC15; protein CWC15
D      comp138425_c1_seq2|beta-catenin-like; <a href="/dbget-bin/www_bget?ko:K12864">K12864</a>  CTNNBL1; beta-catenin-like protein 1
D      comp145366_c0_seq3|heat; <a href="/dbget-bin/www_bget?ko:K03283">K03283</a>  HSPA1_8; heat shock 70kDa protein 1/8
D      comp145366_c0_seq6|heat; <a href="/dbget-bin/www_bget?ko:K03283">K03283</a>  HSPA1_8; heat shock 70kDa protein 1/8
D      comp145366_c0_seq7|heat; <a href="/dbget-bin/www_bget?ko:K03283">K03283</a>  HSPA1_8; heat shock 70kDa protein 1/8
D      comp145366_c0_seq8|heat; <a href="/dbget-bin/www_bget?ko:K03283">K03283</a>  HSPA1_8; heat shock 70kDa protein 1/8
D      comp141329_c0_seq1|mitochondrial; <a href="/dbget-bin/www_bget?ko:K12865">K12865</a>  PQBP1, NPW38; polyglutamine-binding protein 1
D      comp141329_c0_seq6|mitochondrial; <a href="/dbget-bin/www_bget?ko:K12865">K12865</a>  PQBP1, NPW38; polyglutamine-binding protein 1
D      comp141329_c0_seq7|mitochondrial; <a href="/dbget-bin/www_bget?ko:K12865">K12865</a>  PQBP1, NPW38; polyglutamine-binding protein 1
D      comp141329_c0_seq9|mitochondrial; <a href="/dbget-bin/www_bget?ko:K12865">K12865</a>  PQBP1, NPW38; polyglutamine-binding protein 1
D      comp127801_c0_seq2|ww; <a href="/dbget-bin/www_bget?ko:K12866">K12866</a>  WBP11, NPWBP; WW domain-binding protein 11
C    Prp19-related factors
D      comp141242_c3_seq16|snw; <a href="/dbget-bin/www_bget?ko:K06063">K06063</a>  SNW1, SKIIP, SKIP; SNW domain-containing protein 1
D      comp141242_c3_seq35|snw; <a href="/dbget-bin/www_bget?ko:K06063">K06063</a>  SNW1, SKIIP, SKIP; SNW domain-containing protein 1
D      comp140323_c0_seq1|pre-mrna-splicing; <a href="/dbget-bin/www_bget?ko:K12867">K12867</a>  SYF1, XAB2; pre-mRNA-splicing factor SYF1
D      comp140323_c0_seq4|pre-mrna-splicing; <a href="/dbget-bin/www_bget?ko:K12867">K12867</a>  SYF1, XAB2; pre-mRNA-splicing factor SYF1
D      comp140634_c1_seq3|pre-mrna-splicing; <a href="/dbget-bin/www_bget?ko:K12868">K12868</a>  SYF2; pre-mRNA-splicing factor SYF2
D      comp140634_c1_seq14|pre-mrna-splicing; <a href="/dbget-bin/www_bget?ko:K12868">K12868</a>  SYF2; pre-mRNA-splicing factor SYF2
D      comp135810_c1_seq4|crooked; <a href="/dbget-bin/www_bget?ko:K12869">K12869</a>  CRN, CRNKL1, CLF1, SYF3; crooked neck
D      comp135810_c1_seq5|crooked; <a href="/dbget-bin/www_bget?ko:K12869">K12869</a>  CRN, CRNKL1, CLF1, SYF3; crooked neck
D      comp135403_c0_seq3|intron-binding; <a href="/dbget-bin/www_bget?ko:K12874">K12874</a>  AQR; intron-binding protein aquarius
D      comp135403_c0_seq9|intron-binding; <a href="/dbget-bin/www_bget?ko:K12874">K12874</a>  AQR; intron-binding protein aquarius
D      comp135403_c0_seq13|intron-binding; <a href="/dbget-bin/www_bget?ko:K12874">K12874</a>  AQR; intron-binding protein aquarius
D      comp135403_c0_seq17|intron-binding; <a href="/dbget-bin/www_bget?ko:K12874">K12874</a>  AQR; intron-binding protein aquarius
D      comp144933_c0_seq5|protein; <a href="/dbget-bin/www_bget?ko:K12873">K12873</a>  BUD31, G10; bud site selection protein 31
D      comp144933_c0_seq9|protein; <a href="/dbget-bin/www_bget?ko:K12873">K12873</a>  BUD31, G10; bud site selection protein 31
D      comp144933_c0_seq10|protein; <a href="/dbget-bin/www_bget?ko:K12873">K12873</a>  BUD31, G10; bud site selection protein 31
D      comp144933_c0_seq21|protein; <a href="/dbget-bin/www_bget?ko:K12873">K12873</a>  BUD31, G10; bud site selection protein 31
D      comp121535_c0_seq1|coiled-coil; <a href="/dbget-bin/www_bget?ko:K12871">K12871</a>  CCDC12; coiled-coil domain-containing protein 12
D      comp111830_c0_seq2|pre-mrna-splicing; <a href="/dbget-bin/www_bget?ko:K12870">K12870</a>  ISY1; pre-mRNA-splicing factor ISY1
D      comp129395_c1_seq1|peptidyl-prolyl; <a href="/dbget-bin/www_bget?ko:K09564">K09564</a>  PPIE; peptidyl-prolyl isomerase E (cyclophilin E) [EC:5.2.1.8]
D      comp169516_c0_seq1|peptidyl-prolyl; <a href="/dbget-bin/www_bget?ko:K12733">K12733</a>  PPIL1; peptidyl-prolyl cis-trans isomerase-like 1 [EC:5.2.1.8]
D      comp143273_c0_seq1|proline-rich; <a href="/dbget-bin/www_bget?ko:K13105">K13105</a>  PRCC; proline-rich protein PRCC
D      comp143273_c0_seq4|proline-rich; <a href="/dbget-bin/www_bget?ko:K13105">K13105</a>  PRCC; proline-rich protein PRCC
D      comp142036_c1_seq36|pre-mrna-splicing; <a href="/dbget-bin/www_bget?ko:K12872">K12872</a>  RBM22, SLT11; pre-mRNA-splicing factor RBM22/SLT11
D      comp142036_c1_seq57|pre-mrna-splicing; <a href="/dbget-bin/www_bget?ko:K12872">K12872</a>  RBM22, SLT11; pre-mRNA-splicing factor RBM22/SLT11
C    RES complex
D      comp144912_c0_seq1|bud13; <a href="/dbget-bin/www_bget?ko:K13106">K13106</a>  BUD13, CWC26; pre-mRNA-splicing factor CWC26
D      comp144912_c0_seq2|bud13; <a href="/dbget-bin/www_bget?ko:K13106">K13106</a>  BUD13, CWC26; pre-mRNA-splicing factor CWC26
D      comp144912_c0_seq3|bud13; <a href="/dbget-bin/www_bget?ko:K13106">K13106</a>  BUD13, CWC26; pre-mRNA-splicing factor CWC26
D      comp144912_c0_seq4|bud13; <a href="/dbget-bin/www_bget?ko:K13106">K13106</a>  BUD13, CWC26; pre-mRNA-splicing factor CWC26
D      comp144912_c0_seq5|bud13; <a href="/dbget-bin/www_bget?ko:K13106">K13106</a>  BUD13, CWC26; pre-mRNA-splicing factor CWC26
D      comp144912_c0_seq6|bud13; <a href="/dbget-bin/www_bget?ko:K13106">K13106</a>  BUD13, CWC26; pre-mRNA-splicing factor CWC26
D      comp144912_c0_seq7|bud13; <a href="/dbget-bin/www_bget?ko:K13106">K13106</a>  BUD13, CWC26; pre-mRNA-splicing factor CWC26
D      comp144912_c0_seq8|bud13; <a href="/dbget-bin/www_bget?ko:K13106">K13106</a>  BUD13, CWC26; pre-mRNA-splicing factor CWC26
D      comp144912_c0_seq9|bud13; <a href="/dbget-bin/www_bget?ko:K13106">K13106</a>  BUD13, CWC26; pre-mRNA-splicing factor CWC26
D      comp144912_c0_seq10|bud13; <a href="/dbget-bin/www_bget?ko:K13106">K13106</a>  BUD13, CWC26; pre-mRNA-splicing factor CWC26
D      comp144912_c0_seq12|bud13; <a href="/dbget-bin/www_bget?ko:K13106">K13106</a>  BUD13, CWC26; pre-mRNA-splicing factor CWC26
D      comp144912_c0_seq13|bud13; <a href="/dbget-bin/www_bget?ko:K13106">K13106</a>  BUD13, CWC26; pre-mRNA-splicing factor CWC26
D      comp144646_c2_seq6|rna-binding; <a href="/dbget-bin/www_bget?ko:K13107">K13107</a>  RBMX2, IST3; RNA-binding motif protein, X-linked 2
D      comp144646_c2_seq14|rna-binding; <a href="/dbget-bin/www_bget?ko:K13107">K13107</a>  RBMX2, IST3; RNA-binding motif protein, X-linked 2
D      comp130030_c1_seq2|smad; <a href="/dbget-bin/www_bget?ko:K13108">K13108</a>  SNIP1; smad nuclear-interacting protein 1
D      comp130030_c1_seq3|smad; <a href="/dbget-bin/www_bget?ko:K13108">K13108</a>  SNIP1; smad nuclear-interacting protein 1
D      comp130030_c1_seq4|smad; <a href="/dbget-bin/www_bget?ko:K13108">K13108</a>  SNIP1; smad nuclear-interacting protein 1
C    Complex B specific factors
D      comp134674_c0_seq3|protein; <a href="/dbget-bin/www_bget?ko:K13109">K13109</a>  IK, RED, RER; IK cytokine
D      comp133416_c0_seq3|microfibrillar-associated; <a href="/dbget-bin/www_bget?ko:K13110">K13110</a>  MFAP1; microfibrillar-associated protein 1
D      comp137318_c0_seq16|wd40; <a href="/dbget-bin/www_bget?ko:K13111">K13111</a>  SMU1; WD40 repeat-containing protein SMU1
D      comp142975_c1_seq4|thyroid; <a href="/dbget-bin/www_bget?ko:K13112">K13112</a>  THRAP3; thyroid hormone receptor-associated protein 3
D      comp142975_c1_seq8|thyroid; <a href="/dbget-bin/www_bget?ko:K13112">K13112</a>  THRAP3; thyroid hormone receptor-associated protein 3
D      comp142975_c1_seq9|thyroid; <a href="/dbget-bin/www_bget?ko:K13112">K13112</a>  THRAP3; thyroid hormone receptor-associated protein 3
D      comp142975_c1_seq14|thyroid; <a href="/dbget-bin/www_bget?ko:K13112">K13112</a>  THRAP3; thyroid hormone receptor-associated protein 3
D      comp142975_c1_seq16|thyroid; <a href="/dbget-bin/www_bget?ko:K13112">K13112</a>  THRAP3; thyroid hormone receptor-associated protein 3
D      comp142975_c1_seq17|thyroid; <a href="/dbget-bin/www_bget?ko:K13112">K13112</a>  THRAP3; thyroid hormone receptor-associated protein 3
D      comp142975_c1_seq18|thyroid; <a href="/dbget-bin/www_bget?ko:K13112">K13112</a>  THRAP3; thyroid hormone receptor-associated protein 3
D      comp142975_c1_seq25|thyroid; <a href="/dbget-bin/www_bget?ko:K13112">K13112</a>  THRAP3; thyroid hormone receptor-associated protein 3
D      comp143007_c1_seq3|thyroid; <a href="/dbget-bin/www_bget?ko:K13112">K13112</a>  THRAP3; thyroid hormone receptor-associated protein 3
D      comp143007_c1_seq6|thyroid; <a href="/dbget-bin/www_bget?ko:K13112">K13112</a>  THRAP3; thyroid hormone receptor-associated protein 3
D      comp143007_c1_seq8|thyroid; <a href="/dbget-bin/www_bget?ko:K13112">K13112</a>  THRAP3; thyroid hormone receptor-associated protein 3
D      comp143007_c1_seq16|thyroid; <a href="/dbget-bin/www_bget?ko:K13112">K13112</a>  THRAP3; thyroid hormone receptor-associated protein 3
D      comp142925_c0_seq4|ubiquitin-like; <a href="/dbget-bin/www_bget?ko:K13113">K13113</a>  UBL5, HUB1; ubiquitin-like protein 5
D      comp142925_c0_seq5|ubiquitin-like; <a href="/dbget-bin/www_bget?ko:K13113">K13113</a>  UBL5, HUB1; ubiquitin-like protein 5
#
A<b>Complex C</b>
B  U2 snRNP components
C    Sm proteins
D      comp142892_c4_seq19|small; <a href="/dbget-bin/www_bget?ko:K11086">K11086</a>  SNRPB, SMB; small nuclear ribonucleoprotein B and B'
D      comp142892_c4_seq21|small; <a href="/dbget-bin/www_bget?ko:K11086">K11086</a>  SNRPB, SMB; small nuclear ribonucleoprotein B and B'
D      comp142892_c4_seq22|small; <a href="/dbget-bin/www_bget?ko:K11086">K11086</a>  SNRPB, SMB; small nuclear ribonucleoprotein B and B'
D      comp143294_c2_seq4|cleft; <a href="/dbget-bin/www_bget?ko:K11087">K11087</a>  SNRPD1, SMD1; small nuclear ribonucleoprotein D1
D      comp143294_c2_seq5|cleft; <a href="/dbget-bin/www_bget?ko:K11087">K11087</a>  SNRPD1, SMD1; small nuclear ribonucleoprotein D1
D      comp143294_c2_seq7|small; <a href="/dbget-bin/www_bget?ko:K11087">K11087</a>  SNRPD1, SMD1; small nuclear ribonucleoprotein D1
D      comp140090_c1_seq6|small; <a href="/dbget-bin/www_bget?ko:K11096">K11096</a>  SNRPD2, SMD2; small nuclear ribonucleoprotein D2
D      comp140090_c1_seq11|small; <a href="/dbget-bin/www_bget?ko:K11096">K11096</a>  SNRPD2, SMD2; small nuclear ribonucleoprotein D2
D      comp117025_c0_seq1|small; <a href="/dbget-bin/www_bget?ko:K11088">K11088</a>  SNRPD3, SMD3; small nuclear ribonucleoprotein D3
D      comp117025_c0_seq2|small; <a href="/dbget-bin/www_bget?ko:K11088">K11088</a>  SNRPD3, SMD3; small nuclear ribonucleoprotein D3
D      comp117025_c0_seq3|small; <a href="/dbget-bin/www_bget?ko:K11088">K11088</a>  SNRPD3, SMD3; small nuclear ribonucleoprotein D3
D      comp117025_c0_seq4|small; <a href="/dbget-bin/www_bget?ko:K11088">K11088</a>  SNRPD3, SMD3; small nuclear ribonucleoprotein D3
D      comp143937_c2_seq11|small; <a href="/dbget-bin/www_bget?ko:K11088">K11088</a>  SNRPD3, SMD3; small nuclear ribonucleoprotein D3
D      comp143937_c2_seq35|small; <a href="/dbget-bin/www_bget?ko:K11088">K11088</a>  SNRPD3, SMD3; small nuclear ribonucleoprotein D3
D      comp143937_c2_seq43|small; <a href="/dbget-bin/www_bget?ko:K11088">K11088</a>  SNRPD3, SMD3; small nuclear ribonucleoprotein D3
D      comp143937_c2_seq46|small; <a href="/dbget-bin/www_bget?ko:K11088">K11088</a>  SNRPD3, SMD3; small nuclear ribonucleoprotein D3
D      comp141788_c0_seq51|small; <a href="/dbget-bin/www_bget?ko:K11097">K11097</a>  SNRPE, SME; small nuclear ribonucleoprotein E
D      comp141788_c0_seq66|small; <a href="/dbget-bin/www_bget?ko:K11097">K11097</a>  SNRPE, SME; small nuclear ribonucleoprotein E
D      comp133519_c0_seq2|small; <a href="/dbget-bin/www_bget?ko:K11098">K11098</a>  SNRPF, SMF; small nuclear ribonucleoprotein F
D      comp133519_c0_seq3|small; <a href="/dbget-bin/www_bget?ko:K11098">K11098</a>  SNRPF, SMF; small nuclear ribonucleoprotein F
D      comp140872_c5_seq1|small; <a href="/dbget-bin/www_bget?ko:K11099">K11099</a>  SNRPG, SMG; small nuclear ribonucleoprotein G
C    LSm proteins
D      comp133601_c0_seq3|u6; <a href="/dbget-bin/www_bget?ko:K12621">K12621</a>  LSM2; U6 snRNA-associated Sm-like protein LSm2
D      comp130411_c0_seq2|u6; <a href="/dbget-bin/www_bget?ko:K12622">K12622</a>  LSM3; U6 snRNA-associated Sm-like protein LSm3
C    U2 SnRNP specific factors
D      comp141727_c1_seq11|u2; <a href="/dbget-bin/www_bget?ko:K11092">K11092</a>  SNRPA1; U2 small nuclear ribonucleoprotein A'
D      comp135588_c0_seq7|u2; <a href="/dbget-bin/www_bget?ko:K11094">K11094</a>  SNRPB2; U2 small nuclear ribonucleoprotein B''
D      comp135588_c0_seq8|u2; <a href="/dbget-bin/www_bget?ko:K11094">K11094</a>  SNRPB2; U2 small nuclear ribonucleoprotein B''
D      comp143683_c0_seq4|splicing; <a href="/dbget-bin/www_bget?ko:K12825">K12825</a>  SF3A1, SAP114; splicing factor 3A subunit 1
D      comp143683_c0_seq9|splicing; <a href="/dbget-bin/www_bget?ko:K12825">K12825</a>  SF3A1, SAP114; splicing factor 3A subunit 1
D      comp143683_c0_seq14|splicing; <a href="/dbget-bin/www_bget?ko:K12825">K12825</a>  SF3A1, SAP114; splicing factor 3A subunit 1
D      comp143683_c0_seq19|splicing; <a href="/dbget-bin/www_bget?ko:K12825">K12825</a>  SF3A1, SAP114; splicing factor 3A subunit 1
D      comp142355_c0_seq33|splicing; <a href="/dbget-bin/www_bget?ko:K12826">K12826</a>  SF3A2, SAP62; splicing factor 3A subunit 2
D      comp142355_c0_seq36|splicing; <a href="/dbget-bin/www_bget?ko:K12826">K12826</a>  SF3A2, SAP62; splicing factor 3A subunit 2
D      comp137080_c0_seq2|splicing; <a href="/dbget-bin/www_bget?ko:K12827">K12827</a>  SF3A3, SAP61, PRP9; splicing factor 3A subunit 3
D      comp144991_c0_seq3|splicing; <a href="/dbget-bin/www_bget?ko:K12828">K12828</a>  SF3B1, SAP155; splicing factor 3B subunit 1
D      comp144991_c0_seq4|splicing; <a href="/dbget-bin/www_bget?ko:K12828">K12828</a>  SF3B1, SAP155; splicing factor 3B subunit 1
D      comp144991_c0_seq14|splicing; <a href="/dbget-bin/www_bget?ko:K12828">K12828</a>  SF3B1, SAP155; splicing factor 3B subunit 1
D      comp144991_c0_seq18|splicing; <a href="/dbget-bin/www_bget?ko:K12828">K12828</a>  SF3B1, SAP155; splicing factor 3B subunit 1
D      comp144991_c0_seq20|splicing; <a href="/dbget-bin/www_bget?ko:K12828">K12828</a>  SF3B1, SAP155; splicing factor 3B subunit 1
D      comp144991_c0_seq30|splicing; <a href="/dbget-bin/www_bget?ko:K12828">K12828</a>  SF3B1, SAP155; splicing factor 3B subunit 1
D      comp144991_c0_seq35|splicing; <a href="/dbget-bin/www_bget?ko:K12828">K12828</a>  SF3B1, SAP155; splicing factor 3B subunit 1
D      comp144991_c0_seq37|splicing; <a href="/dbget-bin/www_bget?ko:K12828">K12828</a>  SF3B1, SAP155; splicing factor 3B subunit 1
D      comp144991_c0_seq39|splicing; <a href="/dbget-bin/www_bget?ko:K12828">K12828</a>  SF3B1, SAP155; splicing factor 3B subunit 1
D      comp144991_c0_seq42|splicing; <a href="/dbget-bin/www_bget?ko:K12828">K12828</a>  SF3B1, SAP155; splicing factor 3B subunit 1
D      comp144991_c0_seq51|splicing; <a href="/dbget-bin/www_bget?ko:K12828">K12828</a>  SF3B1, SAP155; splicing factor 3B subunit 1
D      comp144991_c0_seq52|splicing; <a href="/dbget-bin/www_bget?ko:K12828">K12828</a>  SF3B1, SAP155; splicing factor 3B subunit 1
D      comp144991_c0_seq57|splicing; <a href="/dbget-bin/www_bget?ko:K12828">K12828</a>  SF3B1, SAP155; splicing factor 3B subunit 1
D      comp144991_c0_seq60|splicing; <a href="/dbget-bin/www_bget?ko:K12828">K12828</a>  SF3B1, SAP155; splicing factor 3B subunit 1
D      comp144991_c0_seq66|splicing; <a href="/dbget-bin/www_bget?ko:K12828">K12828</a>  SF3B1, SAP155; splicing factor 3B subunit 1
D      comp144991_c0_seq69|splicing; <a href="/dbget-bin/www_bget?ko:K12828">K12828</a>  SF3B1, SAP155; splicing factor 3B subunit 1
D      comp144991_c0_seq70|splicing; <a href="/dbget-bin/www_bget?ko:K12828">K12828</a>  SF3B1, SAP155; splicing factor 3B subunit 1
D      comp144991_c0_seq76|splicing; <a href="/dbget-bin/www_bget?ko:K12828">K12828</a>  SF3B1, SAP155; splicing factor 3B subunit 1
D      comp144991_c0_seq81|splicing; <a href="/dbget-bin/www_bget?ko:K12828">K12828</a>  SF3B1, SAP155; splicing factor 3B subunit 1
D      comp139510_c0_seq3|splicing; <a href="/dbget-bin/www_bget?ko:K12829">K12829</a>  SF3B2, SAP145, CUS1; splicing factor 3B subunit 2
D      comp142445_c0_seq11|splicing; <a href="/dbget-bin/www_bget?ko:K12830">K12830</a>  SF3B3, SAP130, RSE1; splicing factor 3B subunit 3
D      comp142445_c0_seq18|splicing; <a href="/dbget-bin/www_bget?ko:K12830">K12830</a>  SF3B3, SAP130, RSE1; splicing factor 3B subunit 3
D      comp65891_c0_seq1|splicing; <a href="/dbget-bin/www_bget?ko:K12831">K12831</a>  SF3B4, SAP49; splicing factor 3B subunit 4
D      comp139421_c1_seq1|splicing; <a href="/dbget-bin/www_bget?ko:K12832">K12832</a>  SF3B5, SF3B10; splicing factor 3B subunit 5
D      comp139421_c1_seq2|splicing; <a href="/dbget-bin/www_bget?ko:K12832">K12832</a>  SF3B5, SF3B10; splicing factor 3B subunit 5
D      comp139421_c1_seq5|splicing; <a href="/dbget-bin/www_bget?ko:K12832">K12832</a>  SF3B5, SF3B10; splicing factor 3B subunit 5
D      comp139421_c1_seq7|splicing; <a href="/dbget-bin/www_bget?ko:K12832">K12832</a>  SF3B5, SF3B10; splicing factor 3B subunit 5
D      comp139421_c1_seq8|splicing; <a href="/dbget-bin/www_bget?ko:K12832">K12832</a>  SF3B5, SF3B10; splicing factor 3B subunit 5
D      comp136745_c1_seq10|pre-mrna; <a href="/dbget-bin/www_bget?ko:K12833">K12833</a>  SF3B14; pre-mRNA branch site protein p14
D      comp144129_c2_seq19|atp-dependent; <a href="/dbget-bin/www_bget?ko:K12835">K12835</a>  DDX42, SF3B125; ATP-dependent RNA helicase DDX42 [EC:3.6.4.13]
D      comp115023_c0_seq4|phd; <a href="/dbget-bin/www_bget?ko:K12834">K12834</a>  PHF5A; PHD finger-like domain-containing protein 5A
B  U4/U6.U5 tri-snRNP components
C    Sm proteins
D      comp142892_c4_seq19|small; <a href="/dbget-bin/www_bget?ko:K11086">K11086</a>  SNRPB, SMB; small nuclear ribonucleoprotein B and B'
D      comp142892_c4_seq21|small; <a href="/dbget-bin/www_bget?ko:K11086">K11086</a>  SNRPB, SMB; small nuclear ribonucleoprotein B and B'
D      comp142892_c4_seq22|small; <a href="/dbget-bin/www_bget?ko:K11086">K11086</a>  SNRPB, SMB; small nuclear ribonucleoprotein B and B'
D      comp143294_c2_seq4|cleft; <a href="/dbget-bin/www_bget?ko:K11087">K11087</a>  SNRPD1, SMD1; small nuclear ribonucleoprotein D1
D      comp143294_c2_seq5|cleft; <a href="/dbget-bin/www_bget?ko:K11087">K11087</a>  SNRPD1, SMD1; small nuclear ribonucleoprotein D1
D      comp143294_c2_seq7|small; <a href="/dbget-bin/www_bget?ko:K11087">K11087</a>  SNRPD1, SMD1; small nuclear ribonucleoprotein D1
D      comp140090_c1_seq6|small; <a href="/dbget-bin/www_bget?ko:K11096">K11096</a>  SNRPD2, SMD2; small nuclear ribonucleoprotein D2
D      comp140090_c1_seq11|small; <a href="/dbget-bin/www_bget?ko:K11096">K11096</a>  SNRPD2, SMD2; small nuclear ribonucleoprotein D2
D      comp117025_c0_seq1|small; <a href="/dbget-bin/www_bget?ko:K11088">K11088</a>  SNRPD3, SMD3; small nuclear ribonucleoprotein D3
D      comp117025_c0_seq2|small; <a href="/dbget-bin/www_bget?ko:K11088">K11088</a>  SNRPD3, SMD3; small nuclear ribonucleoprotein D3
D      comp117025_c0_seq3|small; <a href="/dbget-bin/www_bget?ko:K11088">K11088</a>  SNRPD3, SMD3; small nuclear ribonucleoprotein D3
D      comp117025_c0_seq4|small; <a href="/dbget-bin/www_bget?ko:K11088">K11088</a>  SNRPD3, SMD3; small nuclear ribonucleoprotein D3
D      comp143937_c2_seq11|small; <a href="/dbget-bin/www_bget?ko:K11088">K11088</a>  SNRPD3, SMD3; small nuclear ribonucleoprotein D3
D      comp143937_c2_seq35|small; <a href="/dbget-bin/www_bget?ko:K11088">K11088</a>  SNRPD3, SMD3; small nuclear ribonucleoprotein D3
D      comp143937_c2_seq43|small; <a href="/dbget-bin/www_bget?ko:K11088">K11088</a>  SNRPD3, SMD3; small nuclear ribonucleoprotein D3
D      comp143937_c2_seq46|small; <a href="/dbget-bin/www_bget?ko:K11088">K11088</a>  SNRPD3, SMD3; small nuclear ribonucleoprotein D3
D      comp141788_c0_seq51|small; <a href="/dbget-bin/www_bget?ko:K11097">K11097</a>  SNRPE, SME; small nuclear ribonucleoprotein E
D      comp141788_c0_seq66|small; <a href="/dbget-bin/www_bget?ko:K11097">K11097</a>  SNRPE, SME; small nuclear ribonucleoprotein E
D      comp133519_c0_seq2|small; <a href="/dbget-bin/www_bget?ko:K11098">K11098</a>  SNRPF, SMF; small nuclear ribonucleoprotein F
D      comp133519_c0_seq3|small; <a href="/dbget-bin/www_bget?ko:K11098">K11098</a>  SNRPF, SMF; small nuclear ribonucleoprotein F
D      comp140872_c5_seq1|small; <a href="/dbget-bin/www_bget?ko:K11099">K11099</a>  SNRPG, SMG; small nuclear ribonucleoprotein G
C    U5 SnRNP specific factors
D      comp138497_c0_seq1|116; <a href="/dbget-bin/www_bget?ko:K12852">K12852</a>  EFTUD2; 116 kDa U5 small nuclear ribonucleoprotein component
D      comp138497_c0_seq6|116; <a href="/dbget-bin/www_bget?ko:K12852">K12852</a>  EFTUD2; 116 kDa U5 small nuclear ribonucleoprotein component
D      comp138497_c0_seq7|116; <a href="/dbget-bin/www_bget?ko:K12852">K12852</a>  EFTUD2; 116 kDa U5 small nuclear ribonucleoprotein component
D      comp143494_c0_seq17|u5; <a href="/dbget-bin/www_bget?ko:K12854">K12854</a>  SNRNP200, BRR2; pre-mRNA-splicing helicase BRR2 [EC:3.6.4.13]
D      comp143494_c0_seq23|u5; <a href="/dbget-bin/www_bget?ko:K12854">K12854</a>  SNRNP200, BRR2; pre-mRNA-splicing helicase BRR2 [EC:3.6.4.13]
D      comp143494_c0_seq25|u5; <a href="/dbget-bin/www_bget?ko:K12854">K12854</a>  SNRNP200, BRR2; pre-mRNA-splicing helicase BRR2 [EC:3.6.4.13]
D      comp143494_c0_seq28|u5; <a href="/dbget-bin/www_bget?ko:K12854">K12854</a>  SNRNP200, BRR2; pre-mRNA-splicing helicase BRR2 [EC:3.6.4.13]
D      comp143494_c0_seq33|u5; <a href="/dbget-bin/www_bget?ko:K12854">K12854</a>  SNRNP200, BRR2; pre-mRNA-splicing helicase BRR2 [EC:3.6.4.13]
D      comp143494_c0_seq37|u5; <a href="/dbget-bin/www_bget?ko:K12854">K12854</a>  SNRNP200, BRR2; pre-mRNA-splicing helicase BRR2 [EC:3.6.4.13]
D      comp143494_c0_seq67|u5; <a href="/dbget-bin/www_bget?ko:K12854">K12854</a>  SNRNP200, BRR2; pre-mRNA-splicing helicase BRR2 [EC:3.6.4.13]
D      comp143494_c0_seq70|u5; <a href="/dbget-bin/www_bget?ko:K12854">K12854</a>  SNRNP200, BRR2; pre-mRNA-splicing helicase BRR2 [EC:3.6.4.13]
D      comp143494_c0_seq76|u5; <a href="/dbget-bin/www_bget?ko:K12854">K12854</a>  SNRNP200, BRR2; pre-mRNA-splicing helicase BRR2 [EC:3.6.4.13]
D      comp143494_c0_seq79|u5; <a href="/dbget-bin/www_bget?ko:K12854">K12854</a>  SNRNP200, BRR2; pre-mRNA-splicing helicase BRR2 [EC:3.6.4.13]
D      comp143494_c0_seq83|u5; <a href="/dbget-bin/www_bget?ko:K12854">K12854</a>  SNRNP200, BRR2; pre-mRNA-splicing helicase BRR2 [EC:3.6.4.13]
D      comp143494_c0_seq85|u5; <a href="/dbget-bin/www_bget?ko:K12854">K12854</a>  SNRNP200, BRR2; pre-mRNA-splicing helicase BRR2 [EC:3.6.4.13]
D      comp143494_c0_seq94|u5; <a href="/dbget-bin/www_bget?ko:K12854">K12854</a>  SNRNP200, BRR2; pre-mRNA-splicing helicase BRR2 [EC:3.6.4.13]
D      comp141414_c2_seq2|pre-mrna-processing; <a href="/dbget-bin/www_bget?ko:K12855">K12855</a>  PRPF6, PRP6; pre-mRNA-processing factor 6
D      comp141414_c2_seq15|pre-mrna-processing; <a href="/dbget-bin/www_bget?ko:K12855">K12855</a>  PRPF6, PRP6; pre-mRNA-processing factor 6
D      comp141414_c2_seq22|pre-mrna-processing; <a href="/dbget-bin/www_bget?ko:K12855">K12855</a>  PRPF6, PRP6; pre-mRNA-processing factor 6
D      comp141414_c2_seq24|pre-mrna-processing; <a href="/dbget-bin/www_bget?ko:K12855">K12855</a>  PRPF6, PRP6; pre-mRNA-processing factor 6
D      comp141414_c2_seq25|pre-mrna-processing; <a href="/dbget-bin/www_bget?ko:K12855">K12855</a>  PRPF6, PRP6; pre-mRNA-processing factor 6
D      comp141414_c2_seq30|pre-mrna-processing; <a href="/dbget-bin/www_bget?ko:K12855">K12855</a>  PRPF6, PRP6; pre-mRNA-processing factor 6
D      comp141414_c2_seq32|pre-mrna-processing; <a href="/dbget-bin/www_bget?ko:K12855">K12855</a>  PRPF6, PRP6; pre-mRNA-processing factor 6
D      comp143238_c0_seq10|pre-mrna-processing-splicing; <a href="/dbget-bin/www_bget?ko:K12856">K12856</a>  PRPF8, PRP8; pre-mRNA-processing factor 8
D      comp143238_c0_seq17|pre-mrna-processing-splicing; <a href="/dbget-bin/www_bget?ko:K12856">K12856</a>  PRPF8, PRP8; pre-mRNA-processing factor 8
D      comp143238_c0_seq19|pre-mrna-processing-splicing; <a href="/dbget-bin/www_bget?ko:K12856">K12856</a>  PRPF8, PRP8; pre-mRNA-processing factor 8
D      comp143238_c0_seq21|pre-mrna-processing-splicing; <a href="/dbget-bin/www_bget?ko:K12856">K12856</a>  PRPF8, PRP8; pre-mRNA-processing factor 8
D      comp141974_c4_seq1|u5; <a href="/dbget-bin/www_bget?ko:K12857">K12857</a>  SNRNP40, PRP8BP; Prp8 binding protein
D      comp138490_c0_seq4|probable; <a href="/dbget-bin/www_bget?ko:K12858">K12858</a>  DDX23, PRP28; ATP-dependent RNA helicase DDX23/PRP28 [EC:3.6.4.13]
C    U4/U6.U5 tri-SnRNP specific factors
D      comp143329_c0_seq2|u4; <a href="/dbget-bin/www_bget?ko:K11984">K11984</a>  SART1, HAF, SNU66; U4/U6.U5 tri-snRNP-associated protein 1
D      comp143329_c0_seq5|u4; <a href="/dbget-bin/www_bget?ko:K11984">K11984</a>  SART1, HAF, SNU66; U4/U6.U5 tri-snRNP-associated protein 1
D      comp143329_c0_seq7|u4; <a href="/dbget-bin/www_bget?ko:K11984">K11984</a>  SART1, HAF, SNU66; U4/U6.U5 tri-snRNP-associated protein 1
D      comp143329_c0_seq8|u4; <a href="/dbget-bin/www_bget?ko:K11984">K11984</a>  SART1, HAF, SNU66; U4/U6.U5 tri-snRNP-associated protein 1
D      comp143329_c0_seq9|u4; <a href="/dbget-bin/www_bget?ko:K11984">K11984</a>  SART1, HAF, SNU66; U4/U6.U5 tri-snRNP-associated protein 1
D      comp143329_c0_seq10|u4; <a href="/dbget-bin/www_bget?ko:K11984">K11984</a>  SART1, HAF, SNU66; U4/U6.U5 tri-snRNP-associated protein 1
D      comp143329_c0_seq11|u4; <a href="/dbget-bin/www_bget?ko:K11984">K11984</a>  SART1, HAF, SNU66; U4/U6.U5 tri-snRNP-associated protein 1
D      comp143329_c0_seq12|u4; <a href="/dbget-bin/www_bget?ko:K11984">K11984</a>  SART1, HAF, SNU66; U4/U6.U5 tri-snRNP-associated protein 1
D      comp143329_c0_seq13|u4; <a href="/dbget-bin/www_bget?ko:K11984">K11984</a>  SART1, HAF, SNU66; U4/U6.U5 tri-snRNP-associated protein 1
D      comp143329_c0_seq14|u4; <a href="/dbget-bin/www_bget?ko:K11984">K11984</a>  SART1, HAF, SNU66; U4/U6.U5 tri-snRNP-associated protein 1
D      comp143329_c0_seq16|u4; <a href="/dbget-bin/www_bget?ko:K11984">K11984</a>  SART1, HAF, SNU66; U4/U6.U5 tri-snRNP-associated protein 1
D      comp143329_c0_seq17|u4; <a href="/dbget-bin/www_bget?ko:K11984">K11984</a>  SART1, HAF, SNU66; U4/U6.U5 tri-snRNP-associated protein 1
D      comp143329_c0_seq18|u4; <a href="/dbget-bin/www_bget?ko:K11984">K11984</a>  SART1, HAF, SNU66; U4/U6.U5 tri-snRNP-associated protein 1
D      comp143329_c0_seq19|u4; <a href="/dbget-bin/www_bget?ko:K11984">K11984</a>  SART1, HAF, SNU66; U4/U6.U5 tri-snRNP-associated protein 1
D      comp143329_c0_seq20|u4; <a href="/dbget-bin/www_bget?ko:K11984">K11984</a>  SART1, HAF, SNU66; U4/U6.U5 tri-snRNP-associated protein 1
D      comp143329_c0_seq23|u4; <a href="/dbget-bin/www_bget?ko:K11984">K11984</a>  SART1, HAF, SNU66; U4/U6.U5 tri-snRNP-associated protein 1
D      comp143329_c0_seq24|u4; <a href="/dbget-bin/www_bget?ko:K11984">K11984</a>  SART1, HAF, SNU66; U4/U6.U5 tri-snRNP-associated protein 1
D      comp143329_c0_seq25|u4; <a href="/dbget-bin/www_bget?ko:K11984">K11984</a>  SART1, HAF, SNU66; U4/U6.U5 tri-snRNP-associated protein 1
D      comp143329_c0_seq26|u4; <a href="/dbget-bin/www_bget?ko:K11984">K11984</a>  SART1, HAF, SNU66; U4/U6.U5 tri-snRNP-associated protein 1
D      comp143329_c0_seq29|u4; <a href="/dbget-bin/www_bget?ko:K11984">K11984</a>  SART1, HAF, SNU66; U4/U6.U5 tri-snRNP-associated protein 1
D      comp143329_c0_seq30|u4; <a href="/dbget-bin/www_bget?ko:K11984">K11984</a>  SART1, HAF, SNU66; U4/U6.U5 tri-snRNP-associated protein 1
D      comp143329_c0_seq32|u4; <a href="/dbget-bin/www_bget?ko:K11984">K11984</a>  SART1, HAF, SNU66; U4/U6.U5 tri-snRNP-associated protein 1
D      comp143329_c0_seq34|u4; <a href="/dbget-bin/www_bget?ko:K11984">K11984</a>  SART1, HAF, SNU66; U4/U6.U5 tri-snRNP-associated protein 1
D      comp143329_c0_seq35|u4; <a href="/dbget-bin/www_bget?ko:K11984">K11984</a>  SART1, HAF, SNU66; U4/U6.U5 tri-snRNP-associated protein 1
D      comp143329_c0_seq39|u4; <a href="/dbget-bin/www_bget?ko:K11984">K11984</a>  SART1, HAF, SNU66; U4/U6.U5 tri-snRNP-associated protein 1
D      comp143329_c0_seq40|u4; <a href="/dbget-bin/www_bget?ko:K11984">K11984</a>  SART1, HAF, SNU66; U4/U6.U5 tri-snRNP-associated protein 1
D      comp143329_c0_seq41|u4; <a href="/dbget-bin/www_bget?ko:K11984">K11984</a>  SART1, HAF, SNU66; U4/U6.U5 tri-snRNP-associated protein 1
D      comp143329_c0_seq42|u4; <a href="/dbget-bin/www_bget?ko:K11984">K11984</a>  SART1, HAF, SNU66; U4/U6.U5 tri-snRNP-associated protein 1
D      comp143329_c0_seq43|u4; <a href="/dbget-bin/www_bget?ko:K11984">K11984</a>  SART1, HAF, SNU66; U4/U6.U5 tri-snRNP-associated protein 1
D      comp143329_c0_seq44|u4; <a href="/dbget-bin/www_bget?ko:K11984">K11984</a>  SART1, HAF, SNU66; U4/U6.U5 tri-snRNP-associated protein 1
D      comp143329_c0_seq45|u4; <a href="/dbget-bin/www_bget?ko:K11984">K11984</a>  SART1, HAF, SNU66; U4/U6.U5 tri-snRNP-associated protein 1
D      comp143329_c0_seq46|u4; <a href="/dbget-bin/www_bget?ko:K11984">K11984</a>  SART1, HAF, SNU66; U4/U6.U5 tri-snRNP-associated protein 1
D      comp143329_c0_seq47|u4; <a href="/dbget-bin/www_bget?ko:K11984">K11984</a>  SART1, HAF, SNU66; U4/U6.U5 tri-snRNP-associated protein 1
D      comp143329_c0_seq49|u4; <a href="/dbget-bin/www_bget?ko:K11984">K11984</a>  SART1, HAF, SNU66; U4/U6.U5 tri-snRNP-associated protein 1
D      comp143329_c0_seq50|u4; <a href="/dbget-bin/www_bget?ko:K11984">K11984</a>  SART1, HAF, SNU66; U4/U6.U5 tri-snRNP-associated protein 1
D      comp143329_c0_seq51|u4; <a href="/dbget-bin/www_bget?ko:K11984">K11984</a>  SART1, HAF, SNU66; U4/U6.U5 tri-snRNP-associated protein 1
D      comp143329_c0_seq52|u4; <a href="/dbget-bin/www_bget?ko:K11984">K11984</a>  SART1, HAF, SNU66; U4/U6.U5 tri-snRNP-associated protein 1
D      comp143329_c0_seq57|u4; <a href="/dbget-bin/www_bget?ko:K11984">K11984</a>  SART1, HAF, SNU66; U4/U6.U5 tri-snRNP-associated protein 1
D      comp143329_c0_seq58|u4; <a href="/dbget-bin/www_bget?ko:K11984">K11984</a>  SART1, HAF, SNU66; U4/U6.U5 tri-snRNP-associated protein 1
D      comp143329_c0_seq61|u4; <a href="/dbget-bin/www_bget?ko:K11984">K11984</a>  SART1, HAF, SNU66; U4/U6.U5 tri-snRNP-associated protein 1
D      comp143329_c0_seq62|u4; <a href="/dbget-bin/www_bget?ko:K11984">K11984</a>  SART1, HAF, SNU66; U4/U6.U5 tri-snRNP-associated protein 1
D      comp143329_c0_seq63|u4; <a href="/dbget-bin/www_bget?ko:K11984">K11984</a>  SART1, HAF, SNU66; U4/U6.U5 tri-snRNP-associated protein 1
D      comp143329_c0_seq64|u4; <a href="/dbget-bin/www_bget?ko:K11984">K11984</a>  SART1, HAF, SNU66; U4/U6.U5 tri-snRNP-associated protein 1
D      comp143329_c0_seq66|u4; <a href="/dbget-bin/www_bget?ko:K11984">K11984</a>  SART1, HAF, SNU66; U4/U6.U5 tri-snRNP-associated protein 1
D      comp143329_c0_seq68|u4; <a href="/dbget-bin/www_bget?ko:K11984">K11984</a>  SART1, HAF, SNU66; U4/U6.U5 tri-snRNP-associated protein 1
D      comp143329_c0_seq69|u4; <a href="/dbget-bin/www_bget?ko:K11984">K11984</a>  SART1, HAF, SNU66; U4/U6.U5 tri-snRNP-associated protein 1
D      comp143329_c0_seq71|u4; <a href="/dbget-bin/www_bget?ko:K11984">K11984</a>  SART1, HAF, SNU66; U4/U6.U5 tri-snRNP-associated protein 1
D      comp143329_c0_seq72|u4; <a href="/dbget-bin/www_bget?ko:K11984">K11984</a>  SART1, HAF, SNU66; U4/U6.U5 tri-snRNP-associated protein 1
D      comp143329_c0_seq74|u4; <a href="/dbget-bin/www_bget?ko:K11984">K11984</a>  SART1, HAF, SNU66; U4/U6.U5 tri-snRNP-associated protein 1
D      comp143329_c0_seq75|u4; <a href="/dbget-bin/www_bget?ko:K11984">K11984</a>  SART1, HAF, SNU66; U4/U6.U5 tri-snRNP-associated protein 1
D      comp143329_c0_seq76|u4; <a href="/dbget-bin/www_bget?ko:K11984">K11984</a>  SART1, HAF, SNU66; U4/U6.U5 tri-snRNP-associated protein 1
D      comp143329_c0_seq77|u4; <a href="/dbget-bin/www_bget?ko:K11984">K11984</a>  SART1, HAF, SNU66; U4/U6.U5 tri-snRNP-associated protein 1
D      comp143329_c0_seq78|u4; <a href="/dbget-bin/www_bget?ko:K11984">K11984</a>  SART1, HAF, SNU66; U4/U6.U5 tri-snRNP-associated protein 1
D      comp143329_c0_seq79|u4; <a href="/dbget-bin/www_bget?ko:K11984">K11984</a>  SART1, HAF, SNU66; U4/U6.U5 tri-snRNP-associated protein 1
D      comp143329_c0_seq80|u4; <a href="/dbget-bin/www_bget?ko:K11984">K11984</a>  SART1, HAF, SNU66; U4/U6.U5 tri-snRNP-associated protein 1
D      comp143329_c0_seq81|u4; <a href="/dbget-bin/www_bget?ko:K11984">K11984</a>  SART1, HAF, SNU66; U4/U6.U5 tri-snRNP-associated protein 1
D      comp143329_c0_seq82|u4; <a href="/dbget-bin/www_bget?ko:K11984">K11984</a>  SART1, HAF, SNU66; U4/U6.U5 tri-snRNP-associated protein 1
D      comp143329_c0_seq84|u4; <a href="/dbget-bin/www_bget?ko:K11984">K11984</a>  SART1, HAF, SNU66; U4/U6.U5 tri-snRNP-associated protein 1
D      comp143329_c0_seq85|u4; <a href="/dbget-bin/www_bget?ko:K11984">K11984</a>  SART1, HAF, SNU66; U4/U6.U5 tri-snRNP-associated protein 1
D      comp143329_c0_seq86|u4; <a href="/dbget-bin/www_bget?ko:K11984">K11984</a>  SART1, HAF, SNU66; U4/U6.U5 tri-snRNP-associated protein 1
D      comp143329_c0_seq87|u4; <a href="/dbget-bin/www_bget?ko:K11984">K11984</a>  SART1, HAF, SNU66; U4/U6.U5 tri-snRNP-associated protein 1
D      comp143329_c0_seq88|u4; <a href="/dbget-bin/www_bget?ko:K11984">K11984</a>  SART1, HAF, SNU66; U4/U6.U5 tri-snRNP-associated protein 1
D      comp143329_c0_seq89|u4; <a href="/dbget-bin/www_bget?ko:K11984">K11984</a>  SART1, HAF, SNU66; U4/U6.U5 tri-snRNP-associated protein 1
D      comp143329_c0_seq90|u4; <a href="/dbget-bin/www_bget?ko:K11984">K11984</a>  SART1, HAF, SNU66; U4/U6.U5 tri-snRNP-associated protein 1
D      comp143329_c0_seq93|u4; <a href="/dbget-bin/www_bget?ko:K11984">K11984</a>  SART1, HAF, SNU66; U4/U6.U5 tri-snRNP-associated protein 1
D      comp143329_c0_seq94|u4; <a href="/dbget-bin/www_bget?ko:K11984">K11984</a>  SART1, HAF, SNU66; U4/U6.U5 tri-snRNP-associated protein 1
D      comp143329_c0_seq98|u4; <a href="/dbget-bin/www_bget?ko:K11984">K11984</a>  SART1, HAF, SNU66; U4/U6.U5 tri-snRNP-associated protein 1
D      comp143329_c0_seq99|u4; <a href="/dbget-bin/www_bget?ko:K11984">K11984</a>  SART1, HAF, SNU66; U4/U6.U5 tri-snRNP-associated protein 1
D      comp143329_c0_seq102|u4; <a href="/dbget-bin/www_bget?ko:K11984">K11984</a>  SART1, HAF, SNU66; U4/U6.U5 tri-snRNP-associated protein 1
D      comp143329_c0_seq103|u4; <a href="/dbget-bin/www_bget?ko:K11984">K11984</a>  SART1, HAF, SNU66; U4/U6.U5 tri-snRNP-associated protein 1
D      comp143329_c0_seq104|u4; <a href="/dbget-bin/www_bget?ko:K11984">K11984</a>  SART1, HAF, SNU66; U4/U6.U5 tri-snRNP-associated protein 1
D      comp143329_c0_seq105|u4; <a href="/dbget-bin/www_bget?ko:K11984">K11984</a>  SART1, HAF, SNU66; U4/U6.U5 tri-snRNP-associated protein 1
D      comp143329_c0_seq106|u4; <a href="/dbget-bin/www_bget?ko:K11984">K11984</a>  SART1, HAF, SNU66; U4/U6.U5 tri-snRNP-associated protein 1
D      comp143329_c0_seq107|u4; <a href="/dbget-bin/www_bget?ko:K11984">K11984</a>  SART1, HAF, SNU66; U4/U6.U5 tri-snRNP-associated protein 1
D      comp143329_c0_seq108|u4; <a href="/dbget-bin/www_bget?ko:K11984">K11984</a>  SART1, HAF, SNU66; U4/U6.U5 tri-snRNP-associated protein 1
D      comp143329_c0_seq109|u4; <a href="/dbget-bin/www_bget?ko:K11984">K11984</a>  SART1, HAF, SNU66; U4/U6.U5 tri-snRNP-associated protein 1
D      comp143329_c0_seq111|u4; <a href="/dbget-bin/www_bget?ko:K11984">K11984</a>  SART1, HAF, SNU66; U4/U6.U5 tri-snRNP-associated protein 1
D      comp143329_c0_seq113|u4; <a href="/dbget-bin/www_bget?ko:K11984">K11984</a>  SART1, HAF, SNU66; U4/U6.U5 tri-snRNP-associated protein 1
D      comp143329_c0_seq114|u4; <a href="/dbget-bin/www_bget?ko:K11984">K11984</a>  SART1, HAF, SNU66; U4/U6.U5 tri-snRNP-associated protein 1
D      comp143329_c0_seq115|u4; <a href="/dbget-bin/www_bget?ko:K11984">K11984</a>  SART1, HAF, SNU66; U4/U6.U5 tri-snRNP-associated protein 1
D      comp143329_c0_seq116|u4; <a href="/dbget-bin/www_bget?ko:K11984">K11984</a>  SART1, HAF, SNU66; U4/U6.U5 tri-snRNP-associated protein 1
D      comp143329_c0_seq117|u4; <a href="/dbget-bin/www_bget?ko:K11984">K11984</a>  SART1, HAF, SNU66; U4/U6.U5 tri-snRNP-associated protein 1
D      comp143329_c0_seq118|u4; <a href="/dbget-bin/www_bget?ko:K11984">K11984</a>  SART1, HAF, SNU66; U4/U6.U5 tri-snRNP-associated protein 1
D      comp143329_c0_seq119|u4; <a href="/dbget-bin/www_bget?ko:K11984">K11984</a>  SART1, HAF, SNU66; U4/U6.U5 tri-snRNP-associated protein 1
D      comp143329_c0_seq120|u4; <a href="/dbget-bin/www_bget?ko:K11984">K11984</a>  SART1, HAF, SNU66; U4/U6.U5 tri-snRNP-associated protein 1
D      comp143329_c0_seq121|u4; <a href="/dbget-bin/www_bget?ko:K11984">K11984</a>  SART1, HAF, SNU66; U4/U6.U5 tri-snRNP-associated protein 1
D      comp143329_c0_seq122|u4; <a href="/dbget-bin/www_bget?ko:K11984">K11984</a>  SART1, HAF, SNU66; U4/U6.U5 tri-snRNP-associated protein 1
D      comp143329_c0_seq124|u4; <a href="/dbget-bin/www_bget?ko:K11984">K11984</a>  SART1, HAF, SNU66; U4/U6.U5 tri-snRNP-associated protein 1
C    U4/U6.U5 tri-SnRNP related factors
D      comp139253_c1_seq6|zinc; <a href="/dbget-bin/www_bget?ko:K12848">K12848</a>  SNU23; U4/U6.U5 tri-snRNP component SNU23
D      comp139253_c1_seq8|zinc; <a href="/dbget-bin/www_bget?ko:K12848">K12848</a>  SNU23; U4/U6.U5 tri-snRNP component SNU23
D      comp139253_c1_seq10|zinc; <a href="/dbget-bin/www_bget?ko:K12848">K12848</a>  SNU23; U4/U6.U5 tri-snRNP component SNU23
D      comp139253_c1_seq13|zinc; <a href="/dbget-bin/www_bget?ko:K12848">K12848</a>  SNU23; U4/U6.U5 tri-snRNP component SNU23
D      comp139253_c1_seq15|zinc; <a href="/dbget-bin/www_bget?ko:K12848">K12848</a>  SNU23; U4/U6.U5 tri-snRNP component SNU23
D      comp139380_c0_seq2|pre-mrna-splicing; <a href="/dbget-bin/www_bget?ko:K12849">K12849</a>  PRPF38A; pre-mRNA-splicing factor 38A
D      comp132866_c0_seq6|pre-mrna-splicing; <a href="/dbget-bin/www_bget?ko:K12850">K12850</a>  PRPF38B; pre-mRNA-splicing factor 38B
D      comp140130_c0_seq6|pre-mrna-splicing; <a href="/dbget-bin/www_bget?ko:K13100">K13100</a>  CWC22; pre-mRNA-splicing factor CWC22
D      comp140130_c0_seq7|pre-mrna-splicing; <a href="/dbget-bin/www_bget?ko:K13100">K13100</a>  CWC22; pre-mRNA-splicing factor CWC22
D      comp140130_c0_seq8|pre-mrna-splicing; <a href="/dbget-bin/www_bget?ko:K13100">K13100</a>  CWC22; pre-mRNA-splicing factor CWC22
D      comp140130_c0_seq12|pre-mrna-splicing; <a href="/dbget-bin/www_bget?ko:K13100">K13100</a>  CWC22; pre-mRNA-splicing factor CWC22
D      comp138375_c0_seq1|deah; <a href="/dbget-bin/www_bget?ko:K12813">K12813</a>  DHX16; pre-mRNA-splicing factor ATP-dependent RNA helicase DHX16 [EC:3.6.4.13]
D      comp138375_c0_seq2|deah; <a href="/dbget-bin/www_bget?ko:K12813">K12813</a>  DHX16; pre-mRNA-splicing factor ATP-dependent RNA helicase DHX16 [EC:3.6.4.13]
D      comp138375_c0_seq5|deah; <a href="/dbget-bin/www_bget?ko:K12813">K12813</a>  DHX16; pre-mRNA-splicing factor ATP-dependent RNA helicase DHX16 [EC:3.6.4.13]
D      comp138375_c0_seq6|deah; <a href="/dbget-bin/www_bget?ko:K12813">K12813</a>  DHX16; pre-mRNA-splicing factor ATP-dependent RNA helicase DHX16 [EC:3.6.4.13]
D      comp140967_c3_seq4|g; <a href="/dbget-bin/www_bget?ko:K13101">K13101</a>  GPKOW; G patch domain and KOW motifs-containing protein
D      comp140967_c3_seq20|g; <a href="/dbget-bin/www_bget?ko:K13101">K13101</a>  GPKOW; G patch domain and KOW motifs-containing protein
D      comp140967_c3_seq37|g; <a href="/dbget-bin/www_bget?ko:K13101">K13101</a>  GPKOW; G patch domain and KOW motifs-containing protein
D      comp145083_c0_seq3|heat; <a href="/dbget-bin/www_bget?ko:K04455">K04455</a>  HSPB1; heat shock protein beta-1
D      comp145083_c0_seq5|heat; <a href="/dbget-bin/www_bget?ko:K04455">K04455</a>  HSPB1; heat shock protein beta-1
D      comp140804_c6_seq16|dna; <a href="/dbget-bin/www_bget?ko:K13102">K13102</a>  KIN; DNA/RNA-binding protein KIN17
D      comp143660_c1_seq1|peptidyl-prolyl; <a href="/dbget-bin/www_bget?ko:K10598">K10598</a>  PPIL2, CYC4, CHP60; peptidyl-prolyl cis-trans isomerase-like 2 [EC:5.2.1.8]
D      comp140962_c1_seq34|superkiller; <a href="/dbget-bin/www_bget?ko:K12598">K12598</a>  MTR4, SKIV2L2; ATP-dependent RNA helicase DOB1 [EC:3.6.4.13]
D      comp141494_c6_seq3|zinc; <a href="/dbget-bin/www_bget?ko:K13104">K13104</a>  ZNF830, CCDC16; zinc finger protein 830
D      comp134934_c0_seq1|deah; <a href="/dbget-bin/www_bget?ko:K12820">K12820</a>  DHX15, PRP43; pre-mRNA-splicing factor ATP-dependent RNA helicase DHX15/PRP43 [EC:3.6.4.13]
D      comp134934_c0_seq4|deah; <a href="/dbget-bin/www_bget?ko:K12820">K12820</a>  DHX15, PRP43; pre-mRNA-splicing factor ATP-dependent RNA helicase DHX15/PRP43 [EC:3.6.4.13]
D      comp134934_c0_seq6|deah; <a href="/dbget-bin/www_bget?ko:K12820">K12820</a>  DHX15, PRP43; pre-mRNA-splicing factor ATP-dependent RNA helicase DHX15/PRP43 [EC:3.6.4.13]
D      comp134934_c0_seq12|deah; <a href="/dbget-bin/www_bget?ko:K12820">K12820</a>  DHX15, PRP43; pre-mRNA-splicing factor ATP-dependent RNA helicase DHX15/PRP43 [EC:3.6.4.13]
D      comp145576_c1_seq6|tuftelin-interacting; <a href="/dbget-bin/www_bget?ko:K13103">K13103</a>  TFIP11; tuftelin-interacting protein 11
D      comp145576_c1_seq13|tuftelin-interacting; <a href="/dbget-bin/www_bget?ko:K13103">K13103</a>  TFIP11; tuftelin-interacting protein 11
D      comp145576_c1_seq25|tuftelin-interacting; <a href="/dbget-bin/www_bget?ko:K13103">K13103</a>  TFIP11; tuftelin-interacting protein 11
D      comp145576_c1_seq27|tuftelin-interacting; <a href="/dbget-bin/www_bget?ko:K13103">K13103</a>  TFIP11; tuftelin-interacting protein 11
B  Other components
C    Prp19-CDC5 complex
D      comp142367_c1_seq5|pre-mrna-processing; <a href="/dbget-bin/www_bget?ko:K10599">K10599</a>  PRPF19, PRP19; pre-mRNA-processing factor 19 [EC:6.3.2.19]
D      comp135295_c0_seq2|cell; <a href="/dbget-bin/www_bget?ko:K12860">K12860</a>  CDC5L, CDC5, CEF1; pre-mRNA-splicing factor CDC5/CEF1
D      comp130374_c0_seq1|pre-mrna-splicing; <a href="/dbget-bin/www_bget?ko:K12861">K12861</a>  BCAS2; pre-mRNA-splicing factor SPF27
D      comp130374_c0_seq4|pre-mrna-splicing; <a href="/dbget-bin/www_bget?ko:K12861">K12861</a>  BCAS2; pre-mRNA-splicing factor SPF27
D      comp138425_c1_seq2|beta-catenin-like; <a href="/dbget-bin/www_bget?ko:K12864">K12864</a>  CTNNBL1; beta-catenin-like protein 1
D      comp144840_c3_seq1|cwc15; <a href="/dbget-bin/www_bget?ko:K12863">K12863</a>  CWC15; protein CWC15
D      comp144840_c3_seq2|protein; <a href="/dbget-bin/www_bget?ko:K12863">K12863</a>  CWC15; protein CWC15
D      comp144840_c3_seq3|protein; <a href="/dbget-bin/www_bget?ko:K12863">K12863</a>  CWC15; protein CWC15
D      comp144840_c3_seq4|cwc15; <a href="/dbget-bin/www_bget?ko:K12863">K12863</a>  CWC15; protein CWC15
D      comp144840_c3_seq5|protein; <a href="/dbget-bin/www_bget?ko:K12863">K12863</a>  CWC15; protein CWC15
D      comp144840_c3_seq6|cwc15; <a href="/dbget-bin/www_bget?ko:K12863">K12863</a>  CWC15; protein CWC15
D      comp137032_c0_seq1|pleiotropic; <a href="/dbget-bin/www_bget?ko:K12862">K12862</a>  PLRG1, PRL1, PRP46; pleiotropic regulator 1
D      comp145366_c0_seq3|heat; <a href="/dbget-bin/www_bget?ko:K03283">K03283</a>  HSPA1_8; heat shock 70kDa protein 1/8
D      comp145366_c0_seq6|heat; <a href="/dbget-bin/www_bget?ko:K03283">K03283</a>  HSPA1_8; heat shock 70kDa protein 1/8
D      comp145366_c0_seq7|heat; <a href="/dbget-bin/www_bget?ko:K03283">K03283</a>  HSPA1_8; heat shock 70kDa protein 1/8
D      comp145366_c0_seq8|heat; <a href="/dbget-bin/www_bget?ko:K03283">K03283</a>  HSPA1_8; heat shock 70kDa protein 1/8
C    Prp19-related factors
D      comp141242_c3_seq16|snw; <a href="/dbget-bin/www_bget?ko:K06063">K06063</a>  SNW1, SKIIP, SKIP; SNW domain-containing protein 1
D      comp141242_c3_seq35|snw; <a href="/dbget-bin/www_bget?ko:K06063">K06063</a>  SNW1, SKIIP, SKIP; SNW domain-containing protein 1
D      comp140323_c0_seq1|pre-mrna-splicing; <a href="/dbget-bin/www_bget?ko:K12867">K12867</a>  SYF1, XAB2; pre-mRNA-splicing factor SYF1
D      comp140323_c0_seq4|pre-mrna-splicing; <a href="/dbget-bin/www_bget?ko:K12867">K12867</a>  SYF1, XAB2; pre-mRNA-splicing factor SYF1
D      comp140634_c1_seq3|pre-mrna-splicing; <a href="/dbget-bin/www_bget?ko:K12868">K12868</a>  SYF2; pre-mRNA-splicing factor SYF2
D      comp140634_c1_seq14|pre-mrna-splicing; <a href="/dbget-bin/www_bget?ko:K12868">K12868</a>  SYF2; pre-mRNA-splicing factor SYF2
D      comp135810_c1_seq4|crooked; <a href="/dbget-bin/www_bget?ko:K12869">K12869</a>  CRN, CRNKL1, CLF1, SYF3; crooked neck
D      comp135810_c1_seq5|crooked; <a href="/dbget-bin/www_bget?ko:K12869">K12869</a>  CRN, CRNKL1, CLF1, SYF3; crooked neck
D      comp135403_c0_seq3|intron-binding; <a href="/dbget-bin/www_bget?ko:K12874">K12874</a>  AQR; intron-binding protein aquarius
D      comp135403_c0_seq9|intron-binding; <a href="/dbget-bin/www_bget?ko:K12874">K12874</a>  AQR; intron-binding protein aquarius
D      comp135403_c0_seq13|intron-binding; <a href="/dbget-bin/www_bget?ko:K12874">K12874</a>  AQR; intron-binding protein aquarius
D      comp135403_c0_seq17|intron-binding; <a href="/dbget-bin/www_bget?ko:K12874">K12874</a>  AQR; intron-binding protein aquarius
D      comp144933_c0_seq5|protein; <a href="/dbget-bin/www_bget?ko:K12873">K12873</a>  BUD31, G10; bud site selection protein 31
D      comp144933_c0_seq9|protein; <a href="/dbget-bin/www_bget?ko:K12873">K12873</a>  BUD31, G10; bud site selection protein 31
D      comp144933_c0_seq10|protein; <a href="/dbget-bin/www_bget?ko:K12873">K12873</a>  BUD31, G10; bud site selection protein 31
D      comp144933_c0_seq21|protein; <a href="/dbget-bin/www_bget?ko:K12873">K12873</a>  BUD31, G10; bud site selection protein 31
D      comp121535_c0_seq1|coiled-coil; <a href="/dbget-bin/www_bget?ko:K12871">K12871</a>  CCDC12; coiled-coil domain-containing protein 12
D      comp111830_c0_seq2|pre-mrna-splicing; <a href="/dbget-bin/www_bget?ko:K12870">K12870</a>  ISY1; pre-mRNA-splicing factor ISY1
D      comp169516_c0_seq1|peptidyl-prolyl; <a href="/dbget-bin/www_bget?ko:K12733">K12733</a>  PPIL1; peptidyl-prolyl cis-trans isomerase-like 1 [EC:5.2.1.8]
D      comp129395_c1_seq1|peptidyl-prolyl; <a href="/dbget-bin/www_bget?ko:K09564">K09564</a>  PPIE; peptidyl-prolyl isomerase E (cyclophilin E) [EC:5.2.1.8]
D      comp142036_c1_seq36|pre-mrna-splicing; <a href="/dbget-bin/www_bget?ko:K12872">K12872</a>  RBM22, SLT11; pre-mRNA-splicing factor RBM22/SLT11
D      comp142036_c1_seq57|pre-mrna-splicing; <a href="/dbget-bin/www_bget?ko:K12872">K12872</a>  RBM22, SLT11; pre-mRNA-splicing factor RBM22/SLT11
C    RES complex
D      comp144912_c0_seq1|bud13; <a href="/dbget-bin/www_bget?ko:K13106">K13106</a>  BUD13, CWC26; pre-mRNA-splicing factor CWC26
D      comp144912_c0_seq2|bud13; <a href="/dbget-bin/www_bget?ko:K13106">K13106</a>  BUD13, CWC26; pre-mRNA-splicing factor CWC26
D      comp144912_c0_seq3|bud13; <a href="/dbget-bin/www_bget?ko:K13106">K13106</a>  BUD13, CWC26; pre-mRNA-splicing factor CWC26
D      comp144912_c0_seq4|bud13; <a href="/dbget-bin/www_bget?ko:K13106">K13106</a>  BUD13, CWC26; pre-mRNA-splicing factor CWC26
D      comp144912_c0_seq5|bud13; <a href="/dbget-bin/www_bget?ko:K13106">K13106</a>  BUD13, CWC26; pre-mRNA-splicing factor CWC26
D      comp144912_c0_seq6|bud13; <a href="/dbget-bin/www_bget?ko:K13106">K13106</a>  BUD13, CWC26; pre-mRNA-splicing factor CWC26
D      comp144912_c0_seq7|bud13; <a href="/dbget-bin/www_bget?ko:K13106">K13106</a>  BUD13, CWC26; pre-mRNA-splicing factor CWC26
D      comp144912_c0_seq8|bud13; <a href="/dbget-bin/www_bget?ko:K13106">K13106</a>  BUD13, CWC26; pre-mRNA-splicing factor CWC26
D      comp144912_c0_seq9|bud13; <a href="/dbget-bin/www_bget?ko:K13106">K13106</a>  BUD13, CWC26; pre-mRNA-splicing factor CWC26
D      comp144912_c0_seq10|bud13; <a href="/dbget-bin/www_bget?ko:K13106">K13106</a>  BUD13, CWC26; pre-mRNA-splicing factor CWC26
D      comp144912_c0_seq12|bud13; <a href="/dbget-bin/www_bget?ko:K13106">K13106</a>  BUD13, CWC26; pre-mRNA-splicing factor CWC26
D      comp144912_c0_seq13|bud13; <a href="/dbget-bin/www_bget?ko:K13106">K13106</a>  BUD13, CWC26; pre-mRNA-splicing factor CWC26
D      comp144646_c2_seq6|rna-binding; <a href="/dbget-bin/www_bget?ko:K13107">K13107</a>  RBMX2, IST3; RNA-binding motif protein, X-linked 2
D      comp144646_c2_seq14|rna-binding; <a href="/dbget-bin/www_bget?ko:K13107">K13107</a>  RBMX2, IST3; RNA-binding motif protein, X-linked 2
D      comp130030_c1_seq2|smad; <a href="/dbget-bin/www_bget?ko:K13108">K13108</a>  SNIP1; smad nuclear-interacting protein 1
D      comp130030_c1_seq3|smad; <a href="/dbget-bin/www_bget?ko:K13108">K13108</a>  SNIP1; smad nuclear-interacting protein 1
D      comp130030_c1_seq4|smad; <a href="/dbget-bin/www_bget?ko:K13108">K13108</a>  SNIP1; smad nuclear-interacting protein 1
C    EJC/TREX
D      comp141381_c3_seq1|apoptotic; <a href="/dbget-bin/www_bget?ko:K12875">K12875</a>  ACIN1, ACINUS; apoptotic chromatin condensation inducer in the nucleus
D      comp141381_c3_seq3|apoptotic; <a href="/dbget-bin/www_bget?ko:K12875">K12875</a>  ACIN1, ACINUS; apoptotic chromatin condensation inducer in the nucleus
D      comp141381_c3_seq4|apoptotic; <a href="/dbget-bin/www_bget?ko:K12875">K12875</a>  ACIN1, ACINUS; apoptotic chromatin condensation inducer in the nucleus
D      comp141381_c3_seq6|apoptotic; <a href="/dbget-bin/www_bget?ko:K12875">K12875</a>  ACIN1, ACINUS; apoptotic chromatin condensation inducer in the nucleus
D      comp141381_c3_seq8|apoptotic; <a href="/dbget-bin/www_bget?ko:K12875">K12875</a>  ACIN1, ACINUS; apoptotic chromatin condensation inducer in the nucleus
D      comp141381_c3_seq10|apoptotic; <a href="/dbget-bin/www_bget?ko:K12875">K12875</a>  ACIN1, ACINUS; apoptotic chromatin condensation inducer in the nucleus
D      comp141381_c3_seq12|apoptotic; <a href="/dbget-bin/www_bget?ko:K12875">K12875</a>  ACIN1, ACINUS; apoptotic chromatin condensation inducer in the nucleus
D      comp141381_c3_seq14|apoptotic; <a href="/dbget-bin/www_bget?ko:K12875">K12875</a>  ACIN1, ACINUS; apoptotic chromatin condensation inducer in the nucleus
D      comp141381_c3_seq21|apoptotic; <a href="/dbget-bin/www_bget?ko:K12875">K12875</a>  ACIN1, ACINUS; apoptotic chromatin condensation inducer in the nucleus
D      comp141381_c3_seq24|apoptotic; <a href="/dbget-bin/www_bget?ko:K12875">K12875</a>  ACIN1, ACINUS; apoptotic chromatin condensation inducer in the nucleus
D      comp140546_c0_seq1|apoptotic; <a href="/dbget-bin/www_bget?ko:K12875">K12875</a>  ACIN1, ACINUS; apoptotic chromatin condensation inducer in the nucleus
D      comp140546_c0_seq6|apoptotic; <a href="/dbget-bin/www_bget?ko:K12875">K12875</a>  ACIN1, ACINUS; apoptotic chromatin condensation inducer in the nucleus
D      comp140546_c0_seq7|apoptotic; <a href="/dbget-bin/www_bget?ko:K12875">K12875</a>  ACIN1, ACINUS; apoptotic chromatin condensation inducer in the nucleus
D      comp140546_c0_seq12|apoptotic; <a href="/dbget-bin/www_bget?ko:K12875">K12875</a>  ACIN1, ACINUS; apoptotic chromatin condensation inducer in the nucleus
D      comp140546_c0_seq15|apoptotic; <a href="/dbget-bin/www_bget?ko:K12875">K12875</a>  ACIN1, ACINUS; apoptotic chromatin condensation inducer in the nucleus
D      comp140546_c0_seq17|apoptotic; <a href="/dbget-bin/www_bget?ko:K12875">K12875</a>  ACIN1, ACINUS; apoptotic chromatin condensation inducer in the nucleus
D      comp140546_c0_seq20|apoptotic; <a href="/dbget-bin/www_bget?ko:K12875">K12875</a>  ACIN1, ACINUS; apoptotic chromatin condensation inducer in the nucleus
D      comp140546_c0_seq21|apoptotic; <a href="/dbget-bin/www_bget?ko:K12875">K12875</a>  ACIN1, ACINUS; apoptotic chromatin condensation inducer in the nucleus
D      comp140546_c0_seq23|apoptotic; <a href="/dbget-bin/www_bget?ko:K12875">K12875</a>  ACIN1, ACINUS; apoptotic chromatin condensation inducer in the nucleus
D      comp140546_c0_seq28|apoptotic; <a href="/dbget-bin/www_bget?ko:K12875">K12875</a>  ACIN1, ACINUS; apoptotic chromatin condensation inducer in the nucleus
D      comp140546_c0_seq29|apoptotic; <a href="/dbget-bin/www_bget?ko:K12875">K12875</a>  ACIN1, ACINUS; apoptotic chromatin condensation inducer in the nucleus
D      comp140546_c0_seq30|apoptotic; <a href="/dbget-bin/www_bget?ko:K12875">K12875</a>  ACIN1, ACINUS; apoptotic chromatin condensation inducer in the nucleus
D      comp140546_c0_seq34|apoptotic; <a href="/dbget-bin/www_bget?ko:K12875">K12875</a>  ACIN1, ACINUS; apoptotic chromatin condensation inducer in the nucleus
D      comp140546_c0_seq35|apoptotic; <a href="/dbget-bin/www_bget?ko:K12875">K12875</a>  ACIN1, ACINUS; apoptotic chromatin condensation inducer in the nucleus
D      comp140546_c0_seq38|apoptotic; <a href="/dbget-bin/www_bget?ko:K12875">K12875</a>  ACIN1, ACINUS; apoptotic chromatin condensation inducer in the nucleus
D      comp140546_c0_seq39|apoptotic; <a href="/dbget-bin/www_bget?ko:K12875">K12875</a>  ACIN1, ACINUS; apoptotic chromatin condensation inducer in the nucleus
D      comp140546_c0_seq41|apoptotic; <a href="/dbget-bin/www_bget?ko:K12875">K12875</a>  ACIN1, ACINUS; apoptotic chromatin condensation inducer in the nucleus
D      comp140546_c0_seq43|apoptotic; <a href="/dbget-bin/www_bget?ko:K12875">K12875</a>  ACIN1, ACINUS; apoptotic chromatin condensation inducer in the nucleus
D      comp140546_c0_seq44|apoptotic; <a href="/dbget-bin/www_bget?ko:K12875">K12875</a>  ACIN1, ACINUS; apoptotic chromatin condensation inducer in the nucleus
D      comp140546_c0_seq46|apoptotic; <a href="/dbget-bin/www_bget?ko:K12875">K12875</a>  ACIN1, ACINUS; apoptotic chromatin condensation inducer in the nucleus
D      comp140546_c0_seq47|apoptotic; <a href="/dbget-bin/www_bget?ko:K12875">K12875</a>  ACIN1, ACINUS; apoptotic chromatin condensation inducer in the nucleus
D      comp140546_c0_seq50|apoptotic; <a href="/dbget-bin/www_bget?ko:K12875">K12875</a>  ACIN1, ACINUS; apoptotic chromatin condensation inducer in the nucleus
D      comp141280_c0_seq4|eukaryotic; <a href="/dbget-bin/www_bget?ko:K13025">K13025</a>  EIF4A3, FAL1; ATP-dependent RNA helicase [EC:3.6.4.13]
D      comp141280_c0_seq15|eukaryotic; <a href="/dbget-bin/www_bget?ko:K13025">K13025</a>  EIF4A3, FAL1; ATP-dependent RNA helicase [EC:3.6.4.13]
D      comp133291_c0_seq2|protein; <a href="/dbget-bin/www_bget?ko:K12877">K12877</a>  MAGOH; protein mago nashi
D      comp133291_c0_seq5|protein; <a href="/dbget-bin/www_bget?ko:K12877">K12877</a>  MAGOH; protein mago nashi
D      comp99595_c0_seq1|pnn; <a href="/dbget-bin/www_bget?ko:K13114">K13114</a>  PNN; pinin
D      comp138913_c0_seq7|rna-binding; <a href="/dbget-bin/www_bget?ko:K12876">K12876</a>  RBM8A, Y14; RNA-binding protein 8A
D      comp144993_c1_seq1|tho; <a href="/dbget-bin/www_bget?ko:K12878">K12878</a>  THOC1; THO complex subunit 1
D      comp144993_c1_seq3|tho; <a href="/dbget-bin/www_bget?ko:K12878">K12878</a>  THOC1; THO complex subunit 1
D      comp144993_c1_seq5|tho; <a href="/dbget-bin/www_bget?ko:K12878">K12878</a>  THOC1; THO complex subunit 1
D      comp144993_c1_seq7|tho; <a href="/dbget-bin/www_bget?ko:K12878">K12878</a>  THOC1; THO complex subunit 1
D      comp139424_c0_seq1|tho; <a href="/dbget-bin/www_bget?ko:K12879">K12879</a>  THOC2; THO complex subunit 2
D      comp139424_c0_seq3|tho; <a href="/dbget-bin/www_bget?ko:K12879">K12879</a>  THOC2; THO complex subunit 2
D      comp139424_c0_seq4|tho; <a href="/dbget-bin/www_bget?ko:K12879">K12879</a>  THOC2; THO complex subunit 2
D      comp139424_c0_seq5|tho; <a href="/dbget-bin/www_bget?ko:K12879">K12879</a>  THOC2; THO complex subunit 2
D      comp139424_c0_seq7|tho; <a href="/dbget-bin/www_bget?ko:K12879">K12879</a>  THOC2; THO complex subunit 2
D      comp139424_c0_seq9|tho; <a href="/dbget-bin/www_bget?ko:K12879">K12879</a>  THOC2; THO complex subunit 2
D      comp139424_c0_seq10|tho; <a href="/dbget-bin/www_bget?ko:K12879">K12879</a>  THOC2; THO complex subunit 2
D      comp139424_c0_seq11|tho; <a href="/dbget-bin/www_bget?ko:K12879">K12879</a>  THOC2; THO complex subunit 2
D      comp135221_c0_seq1|tho; <a href="/dbget-bin/www_bget?ko:K12880">K12880</a>  THOC3; THO complex subunit 3
D      comp145348_c2_seq8|tho; <a href="/dbget-bin/www_bget?ko:K12881">K12881</a>  THOC4, ALY; THO complex subunit 4
D      comp145348_c2_seq11|tho; <a href="/dbget-bin/www_bget?ko:K12881">K12881</a>  THOC4, ALY; THO complex subunit 4
D      comp145348_c2_seq12|disulfide-isomerase; <a href="/dbget-bin/www_bget?ko:K12881">K12881</a>  THOC4, ALY; THO complex subunit 4
D      comp145348_c2_seq15|tho; <a href="/dbget-bin/www_bget?ko:K12881">K12881</a>  THOC4, ALY; THO complex subunit 4
D      comp145348_c2_seq16|tho; <a href="/dbget-bin/www_bget?ko:K12881">K12881</a>  THOC4, ALY; THO complex subunit 4
D      comp145348_c2_seq18|tho; <a href="/dbget-bin/www_bget?ko:K12881">K12881</a>  THOC4, ALY; THO complex subunit 4
D      comp145348_c2_seq19|tho; <a href="/dbget-bin/www_bget?ko:K12881">K12881</a>  THOC4, ALY; THO complex subunit 4
D      comp145348_c2_seq24|tho; <a href="/dbget-bin/www_bget?ko:K12881">K12881</a>  THOC4, ALY; THO complex subunit 4
D      comp145348_c2_seq25|tho; <a href="/dbget-bin/www_bget?ko:K12881">K12881</a>  THOC4, ALY; THO complex subunit 4
D      comp145348_c2_seq29|tho; <a href="/dbget-bin/www_bget?ko:K12881">K12881</a>  THOC4, ALY; THO complex subunit 4
C    Step II factors
D      comp144184_c1_seq14|pre-mrna-processing; <a href="/dbget-bin/www_bget?ko:K12816">K12816</a>  CDC40, PRP17; pre-mRNA-processing factor 17
D      comp144184_c1_seq34|pre-mrna-processing; <a href="/dbget-bin/www_bget?ko:K12816">K12816</a>  CDC40, PRP17; pre-mRNA-processing factor 17
D      comp139215_c0_seq20|pre-mrna-splicing; <a href="/dbget-bin/www_bget?ko:K12817">K12817</a>  PRPF18, PRP18; pre-mRNA-splicing factor 18
D      comp139215_c0_seq24|pre-mrna-splicing; <a href="/dbget-bin/www_bget?ko:K12817">K12817</a>  PRPF18, PRP18; pre-mRNA-splicing factor 18
D      comp134301_c1_seq2|pre-mrna-splicing; <a href="/dbget-bin/www_bget?ko:K12819">K12819</a>  SLU7; pre-mRNA-processing factor SLU7
D      comp139873_c1_seq2|atp-dependent; <a href="/dbget-bin/www_bget?ko:K12818">K12818</a>  DHX8, PRP22; ATP-dependent RNA helicase DHX8/PRP22 [EC:3.6.4.13]
D      comp139873_c1_seq3|atp-dependent; <a href="/dbget-bin/www_bget?ko:K12818">K12818</a>  DHX8, PRP22; ATP-dependent RNA helicase DHX8/PRP22 [EC:3.6.4.13]
D      comp139873_c1_seq5|atp-dependent; <a href="/dbget-bin/www_bget?ko:K12818">K12818</a>  DHX8, PRP22; ATP-dependent RNA helicase DHX8/PRP22 [EC:3.6.4.13]
D      comp139873_c1_seq8|atp-dependent; <a href="/dbget-bin/www_bget?ko:K12818">K12818</a>  DHX8, PRP22; ATP-dependent RNA helicase DHX8/PRP22 [EC:3.6.4.13]
D      comp139873_c1_seq20|atp-dependent; <a href="/dbget-bin/www_bget?ko:K12818">K12818</a>  DHX8, PRP22; ATP-dependent RNA helicase DHX8/PRP22 [EC:3.6.4.13]
D      comp142869_c1_seq2|pre-mrna-splicing; <a href="/dbget-bin/www_bget?ko:K12815">K12815</a>  DHX38, PRP16; pre-mRNA-splicing factor ATP-dependent RNA helicase PRP16 [EC:3.6.4.13]
D      comp142869_c1_seq6|pre-mrna-splicing; <a href="/dbget-bin/www_bget?ko:K12815">K12815</a>  DHX38, PRP16; pre-mRNA-splicing factor ATP-dependent RNA helicase PRP16 [EC:3.6.4.13]
C    PPlases
D      comp142821_c4_seq1|peptidyl-prolyl; <a href="/dbget-bin/www_bget?ko:K12734">K12734</a>  PPIL3; peptidyl-prolyl cis-trans isomerase-like 3 [EC:5.2.1.8]
D      comp142821_c4_seq6|peptidyl-prolyl; <a href="/dbget-bin/www_bget?ko:K12734">K12734</a>  PPIL3; peptidyl-prolyl cis-trans isomerase-like 3 [EC:5.2.1.8]
D      comp134285_c0_seq1|peptidyl-prolyl; <a href="/dbget-bin/www_bget?ko:K12735">K12735</a>  PPIL4; peptidyl-prolyl cis-trans isomerase-like 4 [EC:5.2.1.8]
D      comp134285_c0_seq18|peptidyl-prolyl; <a href="/dbget-bin/www_bget?ko:K12735">K12735</a>  PPIL4; peptidyl-prolyl cis-trans isomerase-like 4 [EC:5.2.1.8]
D      comp137634_c1_seq2|peptidyl-prolyl; <a href="/dbget-bin/www_bget?ko:K09566">K09566</a>  PPIG; peptidyl-prolyl isomerase G (cyclophilin G) [EC:5.2.1.8]
D      comp138385_c2_seq1|peptidylprolyl; <a href="/dbget-bin/www_bget?ko:K12736">K12736</a>  PPWD1; peptidylprolyl isomerase domain and WD repeat-containing protein 1 [EC:5.2.1.8]
D      comp126993_c0_seq2|peptidyl-prolyl; <a href="/dbget-bin/www_bget?ko:K12737">K12737</a>  SDCCAG10; peptidyl-prolyl cis-trans isomerase SDCCAG10 [EC:5.2.1.8]
D      comp126993_c0_seq3|peptidyl-prolyl; <a href="/dbget-bin/www_bget?ko:K12737">K12737</a>  SDCCAG10; peptidyl-prolyl cis-trans isomerase SDCCAG10 [EC:5.2.1.8]
D      comp126993_c0_seq4|peptidyl-prolyl; <a href="/dbget-bin/www_bget?ko:K12737">K12737</a>  SDCCAG10; peptidyl-prolyl cis-trans isomerase SDCCAG10 [EC:5.2.1.8]
C    Complex C specific factors
D      comp137066_c0_seq1|coiled-coil; <a href="/dbget-bin/www_bget?ko:K13115">K13115</a>  CCDC130; coiled-coil domain-containing protein 130
D      comp137066_c0_seq8|coiled-coil; <a href="/dbget-bin/www_bget?ko:K13115">K13115</a>  CCDC130; coiled-coil domain-containing protein 130
D      comp126243_c0_seq2|probable; <a href="/dbget-bin/www_bget?ko:K13116">K13116</a>  DDX41, ABS; ATP-dependent RNA helicase DDX41 [EC:3.6.4.13]
D      comp126243_c0_seq5|probable; <a href="/dbget-bin/www_bget?ko:K13116">K13116</a>  DDX41, ABS; ATP-dependent RNA helicase DDX41 [EC:3.6.4.13]
D      comp141179_c1_seq3|probable; <a href="/dbget-bin/www_bget?ko:K13117">K13117</a>  DHX35; ATP-dependent RNA helicase DDX35 [EC:3.6.4.13]
D      comp138779_c0_seq3|protein; <a href="/dbget-bin/www_bget?ko:K13118">K13118</a>  DGCR14; protein DGCR14
D      comp138779_c0_seq4|protein; <a href="/dbget-bin/www_bget?ko:K13118">K13118</a>  DGCR14; protein DGCR14
D      comp138779_c0_seq5|protein; <a href="/dbget-bin/www_bget?ko:K13118">K13118</a>  DGCR14; protein DGCR14
D      comp138779_c0_seq6|protein; <a href="/dbget-bin/www_bget?ko:K13118">K13118</a>  DGCR14; protein DGCR14
D      comp138779_c0_seq8|protein; <a href="/dbget-bin/www_bget?ko:K13118">K13118</a>  DGCR14; protein DGCR14
D      comp138779_c0_seq11|protein; <a href="/dbget-bin/www_bget?ko:K13118">K13118</a>  DGCR14; protein DGCR14
D      comp132870_c0_seq6|protein; <a href="/dbget-bin/www_bget?ko:K13119">K13119</a>  FAM50, XAP5; protein FAM50
D      comp125519_c0_seq1|fam32a-like; <a href="/dbget-bin/www_bget?ko:K13120">K13120</a>  FAM32A; protein FAM32A
D      comp141243_c0_seq1|protein; <a href="/dbget-bin/www_bget?ko:K13121">K13121</a>  FRA10AC1; protein FRA10AC1
D      comp141243_c0_seq5|protein; <a href="/dbget-bin/www_bget?ko:K13121">K13121</a>  FRA10AC1; protein FRA10AC1
D      comp141243_c0_seq6|protein; <a href="/dbget-bin/www_bget?ko:K13121">K13121</a>  FRA10AC1; protein FRA10AC1
D      comp141005_c2_seq2|protein; <a href="/dbget-bin/www_bget?ko:K13122">K13122</a>  FRG1; protein FRG1
D      comp141005_c2_seq4|protein; <a href="/dbget-bin/www_bget?ko:K13122">K13122</a>  FRG1; protein FRG1
D      comp135212_c0_seq1|g; <a href="/dbget-bin/www_bget?ko:K13123">K13123</a>  GPATCH1; G patch domain-containing protein 1
D      comp135212_c0_seq2|g; <a href="/dbget-bin/www_bget?ko:K13123">K13123</a>  GPATCH1; G patch domain-containing protein 1
D      comp135212_c0_seq3|g; <a href="/dbget-bin/www_bget?ko:K13123">K13123</a>  GPATCH1; G patch domain-containing protein 1
D      comp144221_c0_seq2|wd; <a href="/dbget-bin/www_bget?ko:K13124">K13124</a>  MORG1; mitogen-activated protein kinase organizer 1
D      comp139251_c2_seq3|nitric; <a href="/dbget-bin/www_bget?ko:K13125">K13125</a>  NOSIP; nitric oxide synthase-interacting protein
D      comp145122_c2_seq23|polyadenylate-binding; <a href="/dbget-bin/www_bget?ko:K13126">K13126</a>  PABPC; polyadenylate-binding protein
D      comp144662_c2_seq15|polyadenylate-binding; <a href="/dbget-bin/www_bget?ko:K13126">K13126</a>  PABPC; polyadenylate-binding protein
D      comp144662_c2_seq16|polyadenylate-binding; <a href="/dbget-bin/www_bget?ko:K13126">K13126</a>  PABPC; polyadenylate-binding protein
D      comp140935_c1_seq3|zinc; <a href="/dbget-bin/www_bget?ko:K13127">K13127</a>  RNF113A, CWC24; RING finger protein 113A
D      comp140935_c1_seq6|zinc; <a href="/dbget-bin/www_bget?ko:K13127">K13127</a>  RNF113A, CWC24; RING finger protein 113A
D      comp140935_c1_seq17|zinc; <a href="/dbget-bin/www_bget?ko:K13127">K13127</a>  RNF113A, CWC24; RING finger protein 113A
D      comp140935_c1_seq20|zinc; <a href="/dbget-bin/www_bget?ko:K13127">K13127</a>  RNF113A, CWC24; RING finger protein 113A
D      comp145576_c1_seq6|tuftelin-interacting; <a href="/dbget-bin/www_bget?ko:K13103">K13103</a>  TFIP11; tuftelin-interacting protein 11
D      comp145576_c1_seq13|tuftelin-interacting; <a href="/dbget-bin/www_bget?ko:K13103">K13103</a>  TFIP11; tuftelin-interacting protein 11
D      comp145576_c1_seq25|tuftelin-interacting; <a href="/dbget-bin/www_bget?ko:K13103">K13103</a>  TFIP11; tuftelin-interacting protein 11
D      comp145576_c1_seq27|tuftelin-interacting; <a href="/dbget-bin/www_bget?ko:K13103">K13103</a>  TFIP11; tuftelin-interacting protein 11
D      comp142515_c2_seq1|zinc; <a href="/dbget-bin/www_bget?ko:K13128">K13128</a>  ZCCHC8; zinc finger CCHC domain-containing protein 8
D      comp142515_c2_seq4|zinc; <a href="/dbget-bin/www_bget?ko:K13128">K13128</a>  ZCCHC8; zinc finger CCHC domain-containing protein 8
D      comp142515_c2_seq5|zinc; <a href="/dbget-bin/www_bget?ko:K13128">K13128</a>  ZCCHC8; zinc finger CCHC domain-containing protein 8
D      comp142515_c2_seq9|zinc; <a href="/dbget-bin/www_bget?ko:K13128">K13128</a>  ZCCHC8; zinc finger CCHC domain-containing protein 8
D      comp142515_c2_seq14|zinc; <a href="/dbget-bin/www_bget?ko:K13128">K13128</a>  ZCCHC8; zinc finger CCHC domain-containing protein 8
D      comp142515_c2_seq20|zinc; <a href="/dbget-bin/www_bget?ko:K13128">K13128</a>  ZCCHC8; zinc finger CCHC domain-containing protein 8
#
A<b>Other splicing related proteins</b>
B  Proteins involved in snRNP biogenesis
C    SMN complex factors
D      comp141532_c0_seq1|survival; <a href="/dbget-bin/www_bget?ko:K13129">K13129</a>  SMN; survival motor neuron protein
D      comp141532_c0_seq3|survival; <a href="/dbget-bin/www_bget?ko:K13129">K13129</a>  SMN; survival motor neuron protein
D      comp141532_c0_seq4|survival; <a href="/dbget-bin/www_bget?ko:K13129">K13129</a>  SMN; survival motor neuron protein
D      comp141532_c0_seq6|survival; <a href="/dbget-bin/www_bget?ko:K13129">K13129</a>  SMN; survival motor neuron protein
D      comp141532_c0_seq7|survival; <a href="/dbget-bin/www_bget?ko:K13129">K13129</a>  SMN; survival motor neuron protein
D      comp141532_c0_seq11|survival; <a href="/dbget-bin/www_bget?ko:K13129">K13129</a>  SMN; survival motor neuron protein
D      comp141532_c0_seq16|survival; <a href="/dbget-bin/www_bget?ko:K13129">K13129</a>  SMN; survival motor neuron protein
D      comp141532_c0_seq17|survival; <a href="/dbget-bin/www_bget?ko:K13129">K13129</a>  SMN; survival motor neuron protein
D      comp141532_c0_seq18|survival; <a href="/dbget-bin/www_bget?ko:K13129">K13129</a>  SMN; survival motor neuron protein
D      comp141532_c0_seq21|survival; <a href="/dbget-bin/www_bget?ko:K13129">K13129</a>  SMN; survival motor neuron protein
D      comp141532_c0_seq23|survival; <a href="/dbget-bin/www_bget?ko:K13129">K13129</a>  SMN; survival motor neuron protein
D      comp141532_c0_seq25|survival; <a href="/dbget-bin/www_bget?ko:K13129">K13129</a>  SMN; survival motor neuron protein
D      comp141532_c0_seq28|survival; <a href="/dbget-bin/www_bget?ko:K13129">K13129</a>  SMN; survival motor neuron protein
D      comp141532_c0_seq29|survival; <a href="/dbget-bin/www_bget?ko:K13129">K13129</a>  SMN; survival motor neuron protein
D      comp141532_c0_seq31|survival; <a href="/dbget-bin/www_bget?ko:K13129">K13129</a>  SMN; survival motor neuron protein
D      comp135341_c1_seq4|survival; <a href="/dbget-bin/www_bget?ko:K13130">K13130</a>  SIP1, GEMIN2; survival of motor neuron protein-interacting protein 1
D      comp134985_c0_seq6|dead; <a href="/dbget-bin/www_bget?ko:K13131">K13131</a>  DDX20, GEMIN3; ATP-dependent RNA helicase DDX20 [EC:3.6.4.13]
D      comp134985_c0_seq7|dead; <a href="/dbget-bin/www_bget?ko:K13131">K13131</a>  DDX20, GEMIN3; ATP-dependent RNA helicase DDX20 [EC:3.6.4.13]
D      comp133960_c0_seq1|component; <a href="/dbget-bin/www_bget?ko:K13132">K13132</a>  GEMIN4; gem associated protein 4
D      comp142886_c2_seq6|gem-associated; <a href="/dbget-bin/www_bget?ko:K13133">K13133</a>  GEMIN5; gem associated protein 5
D      comp142886_c2_seq17|gem-associated; <a href="/dbget-bin/www_bget?ko:K13133">K13133</a>  GEMIN5; gem associated protein 5
D      comp142886_c2_seq21|gem-associated; <a href="/dbget-bin/www_bget?ko:K13133">K13133</a>  GEMIN5; gem associated protein 5
D      comp142449_c5_seq3|gem-associated; <a href="/dbget-bin/www_bget?ko:K13134">K13134</a>  GEMIN6, SIP2; gem associated protein 6
D      comp138122_c4_seq1|gem-associated; <a href="/dbget-bin/www_bget?ko:K13135">K13135</a>  GEMIN7, SIP3; gem associated protein 7
D      comp141362_c4_seq12|gem-associated; <a href="/dbget-bin/www_bget?ko:K13136">K13136</a>  GEMIN8; gem associated protein 8
D      comp141362_c4_seq16|gem-associated; <a href="/dbget-bin/www_bget?ko:K13136">K13136</a>  GEMIN8; gem associated protein 8
D      comp141362_c4_seq18|gem-associated; <a href="/dbget-bin/www_bget?ko:K13136">K13136</a>  GEMIN8; gem associated protein 8
D      comp138498_c0_seq3|serine; <a href="/dbget-bin/www_bget?ko:K13137">K13137</a>  STRAP, UNRIP; serine-threonine kinase receptor-associated protein
D      comp138498_c0_seq6|serine; <a href="/dbget-bin/www_bget?ko:K13137">K13137</a>  STRAP, UNRIP; serine-threonine kinase receptor-associated protein
D      comp138498_c0_seq9|serine; <a href="/dbget-bin/www_bget?ko:K13137">K13137</a>  STRAP, UNRIP; serine-threonine kinase receptor-associated protein
D      comp138498_c0_seq10|serine; <a href="/dbget-bin/www_bget?ko:K13137">K13137</a>  STRAP, UNRIP; serine-threonine kinase receptor-associated protein
D      comp138498_c0_seq16|serine; <a href="/dbget-bin/www_bget?ko:K13137">K13137</a>  STRAP, UNRIP; serine-threonine kinase receptor-associated protein
D      comp138498_c0_seq17|serine; <a href="/dbget-bin/www_bget?ko:K13137">K13137</a>  STRAP, UNRIP; serine-threonine kinase receptor-associated protein
C    Integrator complex
D      comp142221_c1_seq1|integrator; <a href="/dbget-bin/www_bget?ko:K13138">K13138</a>  INTS1; integrator complex subunit 1
D      comp138159_c0_seq1|integrator; <a href="/dbget-bin/www_bget?ko:K13139">K13139</a>  INTS2; integrator complex subunit 2
D      comp138159_c0_seq8|integrator; <a href="/dbget-bin/www_bget?ko:K13139">K13139</a>  INTS2; integrator complex subunit 2
D      comp138159_c0_seq19|integrator; <a href="/dbget-bin/www_bget?ko:K13139">K13139</a>  INTS2; integrator complex subunit 2
D      comp138159_c0_seq30|integrator; <a href="/dbget-bin/www_bget?ko:K13139">K13139</a>  INTS2; integrator complex subunit 2
D      comp138159_c0_seq35|integrator; <a href="/dbget-bin/www_bget?ko:K13139">K13139</a>  INTS2; integrator complex subunit 2
D      comp138159_c0_seq37|integrator; <a href="/dbget-bin/www_bget?ko:K13139">K13139</a>  INTS2; integrator complex subunit 2
D      comp138159_c0_seq55|integrator; <a href="/dbget-bin/www_bget?ko:K13139">K13139</a>  INTS2; integrator complex subunit 2
D      comp138603_c0_seq9|integrator; <a href="/dbget-bin/www_bget?ko:K13140">K13140</a>  INTS3; integrator complex subunit 3
D      comp138603_c0_seq10|integrator; <a href="/dbget-bin/www_bget?ko:K13140">K13140</a>  INTS3; integrator complex subunit 3
D      comp138603_c0_seq12|integrator; <a href="/dbget-bin/www_bget?ko:K13140">K13140</a>  INTS3; integrator complex subunit 3
D      comp143998_c0_seq10|integrator; <a href="/dbget-bin/www_bget?ko:K13141">K13141</a>  INTS4; integrator complex subunit 4
D      comp143998_c0_seq12|integrator; <a href="/dbget-bin/www_bget?ko:K13141">K13141</a>  INTS4; integrator complex subunit 4
D      comp143998_c0_seq16|integrator; <a href="/dbget-bin/www_bget?ko:K13141">K13141</a>  INTS4; integrator complex subunit 4
D      comp143998_c0_seq18|integrator; <a href="/dbget-bin/www_bget?ko:K13141">K13141</a>  INTS4; integrator complex subunit 4
D      comp143998_c0_seq19|integrator; <a href="/dbget-bin/www_bget?ko:K13141">K13141</a>  INTS4; integrator complex subunit 4
D      comp143998_c0_seq20|integrator; <a href="/dbget-bin/www_bget?ko:K13141">K13141</a>  INTS4; integrator complex subunit 4
D      comp143998_c0_seq21|integrator; <a href="/dbget-bin/www_bget?ko:K13141">K13141</a>  INTS4; integrator complex subunit 4
D      comp143998_c0_seq24|integrator; <a href="/dbget-bin/www_bget?ko:K13141">K13141</a>  INTS4; integrator complex subunit 4
D      comp143998_c0_seq26|integrator; <a href="/dbget-bin/www_bget?ko:K13141">K13141</a>  INTS4; integrator complex subunit 4
D      comp123808_c0_seq1|integrator; <a href="/dbget-bin/www_bget?ko:K13142">K13142</a>  INTS5; integrator complex subunit 5
D      comp123808_c0_seq2|integrator; <a href="/dbget-bin/www_bget?ko:K13142">K13142</a>  INTS5; integrator complex subunit 5
D      comp123808_c0_seq3|integrator; <a href="/dbget-bin/www_bget?ko:K13142">K13142</a>  INTS5; integrator complex subunit 5
D      comp139825_c0_seq34|protein; <a href="/dbget-bin/www_bget?ko:K13143">K13143</a>  INTS6, DDX26; integrator complex subunit 6
D      comp139825_c0_seq44|protein; <a href="/dbget-bin/www_bget?ko:K13143">K13143</a>  INTS6, DDX26; integrator complex subunit 6
D      comp139825_c0_seq50|protein; <a href="/dbget-bin/www_bget?ko:K13143">K13143</a>  INTS6, DDX26; integrator complex subunit 6
D      comp139825_c0_seq52|protein; <a href="/dbget-bin/www_bget?ko:K13143">K13143</a>  INTS6, DDX26; integrator complex subunit 6
D      comp139553_c0_seq46|integrator; <a href="/dbget-bin/www_bget?ko:K13144">K13144</a>  INTS7; integrator complex subunit 7
D      comp142121_c0_seq1|integrator; <a href="/dbget-bin/www_bget?ko:K13145">K13145</a>  INTS8; integrator complex subunit 8
D      comp142121_c0_seq2|integrator; <a href="/dbget-bin/www_bget?ko:K13145">K13145</a>  INTS8; integrator complex subunit 8
D      comp142121_c0_seq5|integrator; <a href="/dbget-bin/www_bget?ko:K13145">K13145</a>  INTS8; integrator complex subunit 8
D      comp142121_c0_seq6|integrator; <a href="/dbget-bin/www_bget?ko:K13145">K13145</a>  INTS8; integrator complex subunit 8
D      comp135359_c0_seq1|integrator; <a href="/dbget-bin/www_bget?ko:K13146">K13146</a>  INTS9; integrator complex subunit 9
D      comp142615_c6_seq12|integrator; <a href="/dbget-bin/www_bget?ko:K13147">K13147</a>  INTS10; integrator complex subunit 10
D      comp136310_c0_seq1|integrator; <a href="/dbget-bin/www_bget?ko:K13148">K13148</a>  CPSF3L, INTS11; integrator complex subunit 11 [EC:3.1.27.-]
D      comp136310_c0_seq4|integrator; <a href="/dbget-bin/www_bget?ko:K13148">K13148</a>  CPSF3L, INTS11; integrator complex subunit 11 [EC:3.1.27.-]
D      comp136040_c2_seq1|integrator; <a href="/dbget-bin/www_bget?ko:K13149">K13149</a>  INTS12; integrator complex subunit 12
D      comp136040_c2_seq2|integrator; <a href="/dbget-bin/www_bget?ko:K13149">K13149</a>  INTS12; integrator complex subunit 12
C    Other proteins involved in snRNP biogenesis
D      comp144567_c3_seq1|coilin; <a href="/dbget-bin/www_bget?ko:K13150">K13150</a>  COIL, CLN80; coilin
D      comp132025_c0_seq2|survival; <a href="/dbget-bin/www_bget?ko:K12839">K12839</a>  SMNDC1, SPF30; survival of motor neuron-related-splicing factor 30
D      comp132025_c0_seq4|survival; <a href="/dbget-bin/www_bget?ko:K12839">K12839</a>  SMNDC1, SPF30; survival of motor neuron-related-splicing factor 30
D      comp138329_c0_seq2|snurportin; <a href="/dbget-bin/www_bget?ko:K13151">K13151</a>  SNUPN, RNUT1; snurportin-1
D      comp138329_c0_seq5|snurportin; <a href="/dbget-bin/www_bget?ko:K13151">K13151</a>  SNUPN, RNUT1; snurportin-1
D      comp138329_c0_seq10|snurportin; <a href="/dbget-bin/www_bget?ko:K13151">K13151</a>  SNUPN, RNUT1; snurportin-1
D      comp138329_c0_seq15|snurportin; <a href="/dbget-bin/www_bget?ko:K13151">K13151</a>  SNUPN, RNUT1; snurportin-1
B  Minor spliceosome components
C    Minor spliceosome specific factors
D      comp112761_c0_seq1|zinc; <a href="/dbget-bin/www_bget?ko:K13152">K13152</a>  ZMAT5; U11/U12 small nuclear ribonucleoprotein 20 kDa protein
D      comp112761_c0_seq3|zinc; <a href="/dbget-bin/www_bget?ko:K13152">K13152</a>  ZMAT5; U11/U12 small nuclear ribonucleoprotein 20 kDa protein
D      comp135012_c0_seq1|u11; <a href="/dbget-bin/www_bget?ko:K13153">K13153</a>  SNRNP25; U11/U12 small nuclear ribonucleoprotein 25 kDa protein
D      comp135012_c0_seq2|u11; <a href="/dbget-bin/www_bget?ko:K13153">K13153</a>  SNRNP25; U11/U12 small nuclear ribonucleoprotein 25 kDa protein
D      comp135012_c0_seq4|u11; <a href="/dbget-bin/www_bget?ko:K13153">K13153</a>  SNRNP25; U11/U12 small nuclear ribonucleoprotein 25 kDa protein
D      comp139178_c0_seq9|zinc; <a href="/dbget-bin/www_bget?ko:K13154">K13154</a>  ZCRB1; U11/U12 small nuclear ribonucleoprotein 31 kDa protein
D      comp129935_c0_seq2|u11; <a href="/dbget-bin/www_bget?ko:K13155">K13155</a>  SNRNP35; U11/U12 small nuclear ribonucleoprotein 35 kDa protein
D      comp142861_c0_seq4|u11; <a href="/dbget-bin/www_bget?ko:K13156">K13156</a>  SNRNP48; U11/U12 small nuclear ribonucleoprotein 48 kDa protein
D      comp142861_c0_seq7|small; <a href="/dbget-bin/www_bget?ko:K13156">K13156</a>  SNRNP48; U11/U12 small nuclear ribonucleoprotein 48 kDa protein
D      comp142861_c0_seq13|u11; <a href="/dbget-bin/www_bget?ko:K13156">K13156</a>  SNRNP48; U11/U12 small nuclear ribonucleoprotein 48 kDa protein
D      comp142861_c0_seq35|u11; <a href="/dbget-bin/www_bget?ko:K13156">K13156</a>  SNRNP48; U11/U12 small nuclear ribonucleoprotein 48 kDa protein
D      comp142861_c0_seq37|u11; <a href="/dbget-bin/www_bget?ko:K13156">K13156</a>  SNRNP48; U11/U12 small nuclear ribonucleoprotein 48 kDa protein
D      comp142861_c0_seq49|u11; <a href="/dbget-bin/www_bget?ko:K13156">K13156</a>  SNRNP48; U11/U12 small nuclear ribonucleoprotein 48 kDa protein
D      comp140868_c1_seq14|rna-binding; <a href="/dbget-bin/www_bget?ko:K13157">K13157</a>  RNPC3; U11/U12 small nuclear ribonucleoprotein 65 kDa protein
D      comp140868_c1_seq18|rna-binding; <a href="/dbget-bin/www_bget?ko:K13157">K13157</a>  RNPC3; U11/U12 small nuclear ribonucleoprotein 65 kDa protein
D      comp140868_c1_seq23|rna-binding; <a href="/dbget-bin/www_bget?ko:K13157">K13157</a>  RNPC3; U11/U12 small nuclear ribonucleoprotein 65 kDa protein
D      comp140868_c1_seq25|rna-binding; <a href="/dbget-bin/www_bget?ko:K13157">K13157</a>  RNPC3; U11/U12 small nuclear ribonucleoprotein 65 kDa protein
B  Spliceosome associated proteins (SAPs)
C    HnRNP proteins
D      comp143800_c2_seq3|heterogeneous; <a href="/dbget-bin/www_bget?ko:K12894">K12894</a>  HNRNPA0; heterogeneous nuclear ribonucleoprotein A0
D      comp143800_c2_seq27|heterogeneous; <a href="/dbget-bin/www_bget?ko:K12894">K12894</a>  HNRNPA0; heterogeneous nuclear ribonucleoprotein A0
D      comp144307_c0_seq6|heterogeneous; <a href="/dbget-bin/www_bget?ko:K12894">K12894</a>  HNRNPA0; heterogeneous nuclear ribonucleoprotein A0
D      comp140341_c5_seq8|heterogeneous; <a href="/dbget-bin/www_bget?ko:K13044">K13044</a>  HNRNPABD; heterogeneous nuclear ribonucleoprotein A/B/D
D      comp140341_c5_seq13|heterogeneous; <a href="/dbget-bin/www_bget?ko:K13044">K13044</a>  HNRNPABD; heterogeneous nuclear ribonucleoprotein A/B/D
D      comp140341_c5_seq15|heterogeneous; <a href="/dbget-bin/www_bget?ko:K13044">K13044</a>  HNRNPABD; heterogeneous nuclear ribonucleoprotein A/B/D
D      comp143181_c0_seq2|heterogeneous; <a href="/dbget-bin/www_bget?ko:K13044">K13044</a>  HNRNPABD; heterogeneous nuclear ribonucleoprotein A/B/D
D      comp143181_c0_seq3|heterogeneous; <a href="/dbget-bin/www_bget?ko:K13044">K13044</a>  HNRNPABD; heterogeneous nuclear ribonucleoprotein A/B/D
D      comp143181_c0_seq4|heterogeneous; <a href="/dbget-bin/www_bget?ko:K13044">K13044</a>  HNRNPABD; heterogeneous nuclear ribonucleoprotein A/B/D
D      comp143181_c0_seq7|heterogeneous; <a href="/dbget-bin/www_bget?ko:K13044">K13044</a>  HNRNPABD; heterogeneous nuclear ribonucleoprotein A/B/D
D      comp143181_c0_seq10|heterogeneous; <a href="/dbget-bin/www_bget?ko:K13044">K13044</a>  HNRNPABD; heterogeneous nuclear ribonucleoprotein A/B/D
D      comp143181_c0_seq16|heterogeneous; <a href="/dbget-bin/www_bget?ko:K13044">K13044</a>  HNRNPABD; heterogeneous nuclear ribonucleoprotein A/B/D
D      comp143181_c0_seq18|heterogeneous; <a href="/dbget-bin/www_bget?ko:K13044">K13044</a>  HNRNPABD; heterogeneous nuclear ribonucleoprotein A/B/D
D      comp143181_c0_seq24|heterogeneous; <a href="/dbget-bin/www_bget?ko:K13044">K13044</a>  HNRNPABD; heterogeneous nuclear ribonucleoprotein A/B/D
D      comp144157_c1_seq2|heterogeneous; <a href="/dbget-bin/www_bget?ko:K13044">K13044</a>  HNRNPABD; heterogeneous nuclear ribonucleoprotein A/B/D
D      comp144157_c1_seq14|heterogeneous; <a href="/dbget-bin/www_bget?ko:K13044">K13044</a>  HNRNPABD; heterogeneous nuclear ribonucleoprotein A/B/D
D      comp144157_c1_seq15|heterogeneous; <a href="/dbget-bin/www_bget?ko:K13044">K13044</a>  HNRNPABD; heterogeneous nuclear ribonucleoprotein A/B/D
D      comp144157_c1_seq16|heterogeneous; <a href="/dbget-bin/www_bget?ko:K13044">K13044</a>  HNRNPABD; heterogeneous nuclear ribonucleoprotein A/B/D
D      comp144157_c1_seq18|heterogeneous; <a href="/dbget-bin/www_bget?ko:K13044">K13044</a>  HNRNPABD; heterogeneous nuclear ribonucleoprotein A/B/D
D      comp144157_c1_seq19|heterogeneous; <a href="/dbget-bin/www_bget?ko:K13044">K13044</a>  HNRNPABD; heterogeneous nuclear ribonucleoprotein A/B/D
D      comp144157_c1_seq24|heterogeneous; <a href="/dbget-bin/www_bget?ko:K13044">K13044</a>  HNRNPABD; heterogeneous nuclear ribonucleoprotein A/B/D
D      comp144157_c1_seq31|heterogeneous; <a href="/dbget-bin/www_bget?ko:K13044">K13044</a>  HNRNPABD; heterogeneous nuclear ribonucleoprotein A/B/D
D      comp144157_c1_seq32|heterogeneous; <a href="/dbget-bin/www_bget?ko:K13044">K13044</a>  HNRNPABD; heterogeneous nuclear ribonucleoprotein A/B/D
D      comp144157_c1_seq33|heterogeneous; <a href="/dbget-bin/www_bget?ko:K13044">K13044</a>  HNRNPABD; heterogeneous nuclear ribonucleoprotein A/B/D
D      comp144157_c1_seq36|heterogeneous; <a href="/dbget-bin/www_bget?ko:K13044">K13044</a>  HNRNPABD; heterogeneous nuclear ribonucleoprotein A/B/D
D      comp144689_c0_seq7|heterogeneous; <a href="/dbget-bin/www_bget?ko:K13044">K13044</a>  HNRNPABD; heterogeneous nuclear ribonucleoprotein A/B/D
D      comp144689_c0_seq9|heterogeneous; <a href="/dbget-bin/www_bget?ko:K13044">K13044</a>  HNRNPABD; heterogeneous nuclear ribonucleoprotein A/B/D
D      comp144689_c0_seq12|heterogeneous; <a href="/dbget-bin/www_bget?ko:K13044">K13044</a>  HNRNPABD; heterogeneous nuclear ribonucleoprotein A/B/D
D      comp144689_c0_seq17|heterogeneous; <a href="/dbget-bin/www_bget?ko:K13044">K13044</a>  HNRNPABD; heterogeneous nuclear ribonucleoprotein A/B/D
D      comp144689_c0_seq19|heterogeneous; <a href="/dbget-bin/www_bget?ko:K13044">K13044</a>  HNRNPABD; heterogeneous nuclear ribonucleoprotein A/B/D
D      comp144689_c0_seq24|heterogeneous; <a href="/dbget-bin/www_bget?ko:K13044">K13044</a>  HNRNPABD; heterogeneous nuclear ribonucleoprotein A/B/D
D      comp144689_c0_seq27|heterogeneous; <a href="/dbget-bin/www_bget?ko:K13044">K13044</a>  HNRNPABD; heterogeneous nuclear ribonucleoprotein A/B/D
D      comp144689_c0_seq37|heterogeneous; <a href="/dbget-bin/www_bget?ko:K13044">K13044</a>  HNRNPABD; heterogeneous nuclear ribonucleoprotein A/B/D
D      comp144689_c0_seq47|heterogeneous; <a href="/dbget-bin/www_bget?ko:K13044">K13044</a>  HNRNPABD; heterogeneous nuclear ribonucleoprotein A/B/D
D      comp144689_c0_seq66|heterogeneous; <a href="/dbget-bin/www_bget?ko:K13044">K13044</a>  HNRNPABD; heterogeneous nuclear ribonucleoprotein A/B/D
D      comp144689_c0_seq72|heterogeneous; <a href="/dbget-bin/www_bget?ko:K13044">K13044</a>  HNRNPABD; heterogeneous nuclear ribonucleoprotein A/B/D
D      comp144689_c0_seq77|heterogeneous; <a href="/dbget-bin/www_bget?ko:K13044">K13044</a>  HNRNPABD; heterogeneous nuclear ribonucleoprotein A/B/D
D      comp144689_c0_seq79|heterogeneous; <a href="/dbget-bin/www_bget?ko:K13044">K13044</a>  HNRNPABD; heterogeneous nuclear ribonucleoprotein A/B/D
D      comp144689_c0_seq102|heterogeneous; <a href="/dbget-bin/www_bget?ko:K13044">K13044</a>  HNRNPABD; heterogeneous nuclear ribonucleoprotein A/B/D
D      comp144689_c0_seq115|heterogeneous; <a href="/dbget-bin/www_bget?ko:K13044">K13044</a>  HNRNPABD; heterogeneous nuclear ribonucleoprotein A/B/D
D      comp144689_c0_seq124|heterogeneous; <a href="/dbget-bin/www_bget?ko:K13044">K13044</a>  HNRNPABD; heterogeneous nuclear ribonucleoprotein A/B/D
D      comp144689_c0_seq136|heterogeneous; <a href="/dbget-bin/www_bget?ko:K13044">K13044</a>  HNRNPABD; heterogeneous nuclear ribonucleoprotein A/B/D
D      comp144689_c0_seq138|heterogeneous; <a href="/dbget-bin/www_bget?ko:K13044">K13044</a>  HNRNPABD; heterogeneous nuclear ribonucleoprotein A/B/D
D      comp129189_c0_seq1|rna-binding; <a href="/dbget-bin/www_bget?ko:K12895">K12895</a>  RALY, HNRNPCL2; heterogeneous nuclear ribonucleoprotein C-like 2
D      comp129189_c0_seq2|rna-binding; <a href="/dbget-bin/www_bget?ko:K12895">K12895</a>  RALY, HNRNPCL2; heterogeneous nuclear ribonucleoprotein C-like 2
D      comp142440_c1_seq4|heterogeneous; <a href="/dbget-bin/www_bget?ko:K12898">K12898</a>  HNRNPF_H; heterogeneous nuclear ribonucleoprotein F/H
D      comp142440_c1_seq19|heterogeneous; <a href="/dbget-bin/www_bget?ko:K12898">K12898</a>  HNRNPF_H; heterogeneous nuclear ribonucleoprotein F/H
D      comp142440_c1_seq24|heterogeneous; <a href="/dbget-bin/www_bget?ko:K12898">K12898</a>  HNRNPF_H; heterogeneous nuclear ribonucleoprotein F/H
D      comp142440_c1_seq26|heterogeneous; <a href="/dbget-bin/www_bget?ko:K12898">K12898</a>  HNRNPF_H; heterogeneous nuclear ribonucleoprotein F/H
D      comp142440_c1_seq27|heterogeneous; <a href="/dbget-bin/www_bget?ko:K12898">K12898</a>  HNRNPF_H; heterogeneous nuclear ribonucleoprotein F/H
D      comp142440_c1_seq33|heterogeneous; <a href="/dbget-bin/www_bget?ko:K12898">K12898</a>  HNRNPF_H; heterogeneous nuclear ribonucleoprotein F/H
D      comp142440_c1_seq41|heterogeneous; <a href="/dbget-bin/www_bget?ko:K12898">K12898</a>  HNRNPF_H; heterogeneous nuclear ribonucleoprotein F/H
D      comp142440_c1_seq51|heterogeneous; <a href="/dbget-bin/www_bget?ko:K12898">K12898</a>  HNRNPF_H; heterogeneous nuclear ribonucleoprotein F/H
D      comp142440_c1_seq52|heterogeneous; <a href="/dbget-bin/www_bget?ko:K12898">K12898</a>  HNRNPF_H; heterogeneous nuclear ribonucleoprotein F/H
D      comp142440_c1_seq55|heterogeneous; <a href="/dbget-bin/www_bget?ko:K12898">K12898</a>  HNRNPF_H; heterogeneous nuclear ribonucleoprotein F/H
D      comp142440_c1_seq86|heterogeneous; <a href="/dbget-bin/www_bget?ko:K12898">K12898</a>  HNRNPF_H; heterogeneous nuclear ribonucleoprotein F/H
D      comp142440_c1_seq97|heterogeneous; <a href="/dbget-bin/www_bget?ko:K12898">K12898</a>  HNRNPF_H; heterogeneous nuclear ribonucleoprotein F/H
D      comp142440_c1_seq101|heterogeneous; <a href="/dbget-bin/www_bget?ko:K12898">K12898</a>  HNRNPF_H; heterogeneous nuclear ribonucleoprotein F/H
D      comp142440_c1_seq102|heterogeneous; <a href="/dbget-bin/www_bget?ko:K12898">K12898</a>  HNRNPF_H; heterogeneous nuclear ribonucleoprotein F/H
D      comp142440_c1_seq106|heterogeneous; <a href="/dbget-bin/www_bget?ko:K12898">K12898</a>  HNRNPF_H; heterogeneous nuclear ribonucleoprotein F/H
D      comp142440_c1_seq107|heterogeneous; <a href="/dbget-bin/www_bget?ko:K12898">K12898</a>  HNRNPF_H; heterogeneous nuclear ribonucleoprotein F/H
D      comp142440_c1_seq111|heterogeneous; <a href="/dbget-bin/www_bget?ko:K12898">K12898</a>  HNRNPF_H; heterogeneous nuclear ribonucleoprotein F/H
D      comp142440_c1_seq150|heterogeneous; <a href="/dbget-bin/www_bget?ko:K12898">K12898</a>  HNRNPF_H; heterogeneous nuclear ribonucleoprotein F/H
D      comp142440_c1_seq178|heterogeneous; <a href="/dbget-bin/www_bget?ko:K12898">K12898</a>  HNRNPF_H; heterogeneous nuclear ribonucleoprotein F/H
D      comp142440_c1_seq186|heterogeneous; <a href="/dbget-bin/www_bget?ko:K12898">K12898</a>  HNRNPF_H; heterogeneous nuclear ribonucleoprotein F/H
D      comp142440_c1_seq188|heterogeneous; <a href="/dbget-bin/www_bget?ko:K12898">K12898</a>  HNRNPF_H; heterogeneous nuclear ribonucleoprotein F/H
D      comp142440_c1_seq198|heterogeneous; <a href="/dbget-bin/www_bget?ko:K12898">K12898</a>  HNRNPF_H; heterogeneous nuclear ribonucleoprotein F/H
D      comp144370_c1_seq6|heterogeneous; <a href="/dbget-bin/www_bget?ko:K13159">K13159</a>  HNRNPL; heterogeneous nuclear ribonucleoprotein L
D      comp144370_c1_seq7|heterogeneous; <a href="/dbget-bin/www_bget?ko:K13159">K13159</a>  HNRNPL; heterogeneous nuclear ribonucleoprotein L
D      comp144370_c1_seq8|heterogeneous; <a href="/dbget-bin/www_bget?ko:K13159">K13159</a>  HNRNPL; heterogeneous nuclear ribonucleoprotein L
D      comp144370_c1_seq12|heterogeneous; <a href="/dbget-bin/www_bget?ko:K13159">K13159</a>  HNRNPL; heterogeneous nuclear ribonucleoprotein L
D      comp144370_c1_seq16|heterogeneous; <a href="/dbget-bin/www_bget?ko:K13159">K13159</a>  HNRNPL; heterogeneous nuclear ribonucleoprotein L
D      comp144370_c1_seq17|heterogeneous; <a href="/dbget-bin/www_bget?ko:K13159">K13159</a>  HNRNPL; heterogeneous nuclear ribonucleoprotein L
D      comp144370_c1_seq19|heterogeneous; <a href="/dbget-bin/www_bget?ko:K13159">K13159</a>  HNRNPL; heterogeneous nuclear ribonucleoprotein L
D      comp144370_c1_seq24|heterogeneous; <a href="/dbget-bin/www_bget?ko:K13159">K13159</a>  HNRNPL; heterogeneous nuclear ribonucleoprotein L
D      comp144370_c1_seq27|heterogeneous; <a href="/dbget-bin/www_bget?ko:K13159">K13159</a>  HNRNPL; heterogeneous nuclear ribonucleoprotein L
D      comp144370_c1_seq28|heterogeneous; <a href="/dbget-bin/www_bget?ko:K13159">K13159</a>  HNRNPL; heterogeneous nuclear ribonucleoprotein L
D      comp144370_c1_seq29|heterogeneous; <a href="/dbget-bin/www_bget?ko:K13159">K13159</a>  HNRNPL; heterogeneous nuclear ribonucleoprotein L
D      comp144370_c1_seq30|heterogeneous; <a href="/dbget-bin/www_bget?ko:K13159">K13159</a>  HNRNPL; heterogeneous nuclear ribonucleoprotein L
D      comp144370_c1_seq32|heterogeneous; <a href="/dbget-bin/www_bget?ko:K13159">K13159</a>  HNRNPL; heterogeneous nuclear ribonucleoprotein L
D      comp144370_c1_seq35|heterogeneous; <a href="/dbget-bin/www_bget?ko:K13159">K13159</a>  HNRNPL; heterogeneous nuclear ribonucleoprotein L
D      comp144983_c0_seq4|heterogeneous; <a href="/dbget-bin/www_bget?ko:K13159">K13159</a>  HNRNPL; heterogeneous nuclear ribonucleoprotein L
D      comp144983_c0_seq6|heterogeneous; <a href="/dbget-bin/www_bget?ko:K13159">K13159</a>  HNRNPL; heterogeneous nuclear ribonucleoprotein L
D      comp137107_c0_seq27|heterogeneous; <a href="/dbget-bin/www_bget?ko:K13160">K13160</a>  SYNCRIP, HNRPQ; heterogeneous nuclear ribonucleoprotein Q
D      comp137107_c0_seq32|heterogeneous; <a href="/dbget-bin/www_bget?ko:K13160">K13160</a>  SYNCRIP, HNRPQ; heterogeneous nuclear ribonucleoprotein Q
D      comp137107_c0_seq37|heterogeneous; <a href="/dbget-bin/www_bget?ko:K13160">K13160</a>  SYNCRIP, HNRPQ; heterogeneous nuclear ribonucleoprotein Q
D      comp137107_c0_seq39|heterogeneous; <a href="/dbget-bin/www_bget?ko:K13160">K13160</a>  SYNCRIP, HNRPQ; heterogeneous nuclear ribonucleoprotein Q
D      comp137107_c0_seq41|heterogeneous; <a href="/dbget-bin/www_bget?ko:K13160">K13160</a>  SYNCRIP, HNRPQ; heterogeneous nuclear ribonucleoprotein Q
D      comp137107_c0_seq43|heterogeneous; <a href="/dbget-bin/www_bget?ko:K13160">K13160</a>  SYNCRIP, HNRPQ; heterogeneous nuclear ribonucleoprotein Q
D      comp136739_c0_seq1|heterogeneous; <a href="/dbget-bin/www_bget?ko:K13160">K13160</a>  SYNCRIP, HNRPQ; heterogeneous nuclear ribonucleoprotein Q
D      comp137247_c0_seq1|heterogeneous; <a href="/dbget-bin/www_bget?ko:K13161">K13161</a>  HNRNPR; heterogeneous nuclear ribonucleoprotein R
D      comp137247_c0_seq5|heterogeneous; <a href="/dbget-bin/www_bget?ko:K13161">K13161</a>  HNRNPR; heterogeneous nuclear ribonucleoprotein R
D      comp137247_c0_seq6|heterogeneous; <a href="/dbget-bin/www_bget?ko:K13161">K13161</a>  HNRNPR; heterogeneous nuclear ribonucleoprotein R
D      comp137247_c0_seq11|heterogeneous; <a href="/dbget-bin/www_bget?ko:K13161">K13161</a>  HNRNPR; heterogeneous nuclear ribonucleoprotein R
D      comp137247_c0_seq12|heterogeneous; <a href="/dbget-bin/www_bget?ko:K13161">K13161</a>  HNRNPR; heterogeneous nuclear ribonucleoprotein R
D      comp137247_c0_seq13|heterogeneous; <a href="/dbget-bin/www_bget?ko:K13161">K13161</a>  HNRNPR; heterogeneous nuclear ribonucleoprotein R
D      comp141427_c0_seq18|poly; <a href="/dbget-bin/www_bget?ko:K13162">K13162</a>  PCBP2_3_4; poly(rC)-binding protein 2/3/4
D      comp141427_c0_seq20|poly; <a href="/dbget-bin/www_bget?ko:K13162">K13162</a>  PCBP2_3_4; poly(rC)-binding protein 2/3/4
D      comp141427_c0_seq26|poly; <a href="/dbget-bin/www_bget?ko:K13162">K13162</a>  PCBP2_3_4; poly(rC)-binding protein 2/3/4
D      comp141427_c0_seq39|poly; <a href="/dbget-bin/www_bget?ko:K13162">K13162</a>  PCBP2_3_4; poly(rC)-binding protein 2/3/4
D      comp141427_c0_seq61|poly; <a href="/dbget-bin/www_bget?ko:K13162">K13162</a>  PCBP2_3_4; poly(rC)-binding protein 2/3/4
D      comp141427_c0_seq64|poly; <a href="/dbget-bin/www_bget?ko:K13162">K13162</a>  PCBP2_3_4; poly(rC)-binding protein 2/3/4
D      comp141427_c0_seq67|poly; <a href="/dbget-bin/www_bget?ko:K13162">K13162</a>  PCBP2_3_4; poly(rC)-binding protein 2/3/4
D      comp141427_c0_seq69|poly; <a href="/dbget-bin/www_bget?ko:K13162">K13162</a>  PCBP2_3_4; poly(rC)-binding protein 2/3/4
D      comp144958_c0_seq5|poly; <a href="/dbget-bin/www_bget?ko:K13162">K13162</a>  PCBP2_3_4; poly(rC)-binding protein 2/3/4
D      comp144958_c0_seq6|poly; <a href="/dbget-bin/www_bget?ko:K13162">K13162</a>  PCBP2_3_4; poly(rC)-binding protein 2/3/4
D      comp144958_c0_seq11|poly; <a href="/dbget-bin/www_bget?ko:K13162">K13162</a>  PCBP2_3_4; poly(rC)-binding protein 2/3/4
D      comp144958_c0_seq16|poly; <a href="/dbget-bin/www_bget?ko:K13162">K13162</a>  PCBP2_3_4; poly(rC)-binding protein 2/3/4
D      comp129428_c0_seq1|male-specific; <a href="/dbget-bin/www_bget?ko:K13163">K13163</a>  MSL1; male-specific lethal 1
D      comp129428_c0_seq3|male-specific; <a href="/dbget-bin/www_bget?ko:K13163">K13163</a>  MSL1; male-specific lethal 1
D      comp60335_c0_seq2|male-specific; <a href="/dbget-bin/www_bget?ko:K13164">K13164</a>  MSL2; male-specific lethal 2
C    SR proteins
D      comp134398_c2_seq1|serine; <a href="/dbget-bin/www_bget?ko:K12899">K12899</a>  SFRS11; splicing factor, arginine/serine-rich 11
D      comp134398_c2_seq4|serine; <a href="/dbget-bin/www_bget?ko:K12899">K12899</a>  SFRS11; splicing factor, arginine/serine-rich 11
D      comp142322_c4_seq2|serine; <a href="/dbget-bin/www_bget?ko:K12899">K12899</a>  SFRS11; splicing factor, arginine/serine-rich 11
D      comp142322_c4_seq3|serine; <a href="/dbget-bin/www_bget?ko:K12899">K12899</a>  SFRS11; splicing factor, arginine/serine-rich 11
D      comp143766_c1_seq1|splicing; <a href="/dbget-bin/www_bget?ko:K13165">K13165</a>  SFRS12; splicing factor, arginine/serine-rich 12
D      comp143766_c1_seq2|splicing; <a href="/dbget-bin/www_bget?ko:K13165">K13165</a>  SFRS12; splicing factor, arginine/serine-rich 12
D      comp143766_c1_seq3|splicing; <a href="/dbget-bin/www_bget?ko:K13165">K13165</a>  SFRS12; splicing factor, arginine/serine-rich 12
D      comp143766_c1_seq4|splicing; <a href="/dbget-bin/www_bget?ko:K13165">K13165</a>  SFRS12; splicing factor, arginine/serine-rich 12
D      comp143766_c1_seq5|splicing; <a href="/dbget-bin/www_bget?ko:K13165">K13165</a>  SFRS12; splicing factor, arginine/serine-rich 12
D      comp143766_c1_seq6|splicing; <a href="/dbget-bin/www_bget?ko:K13165">K13165</a>  SFRS12; splicing factor, arginine/serine-rich 12
D      comp143766_c1_seq7|splicing; <a href="/dbget-bin/www_bget?ko:K13165">K13165</a>  SFRS12; splicing factor, arginine/serine-rich 12
D      comp143766_c1_seq8|splicing; <a href="/dbget-bin/www_bget?ko:K13165">K13165</a>  SFRS12; splicing factor, arginine/serine-rich 12
D      comp143766_c1_seq10|splicing; <a href="/dbget-bin/www_bget?ko:K13165">K13165</a>  SFRS12; splicing factor, arginine/serine-rich 12
D      comp143766_c1_seq11|splicing; <a href="/dbget-bin/www_bget?ko:K13165">K13165</a>  SFRS12; splicing factor, arginine/serine-rich 12
D      comp143766_c1_seq12|splicing; <a href="/dbget-bin/www_bget?ko:K13165">K13165</a>  SFRS12; splicing factor, arginine/serine-rich 12
D      comp143766_c1_seq13|splicing; <a href="/dbget-bin/www_bget?ko:K13165">K13165</a>  SFRS12; splicing factor, arginine/serine-rich 12
D      comp143766_c1_seq14|splicing; <a href="/dbget-bin/www_bget?ko:K13165">K13165</a>  SFRS12; splicing factor, arginine/serine-rich 12
D      comp143058_c1_seq2|surp; <a href="/dbget-bin/www_bget?ko:K13166">K13166</a>  SFRS14; splicing factor, arginine/serine-rich 14
D      comp143058_c1_seq6|surp; <a href="/dbget-bin/www_bget?ko:K13166">K13166</a>  SFRS14; splicing factor, arginine/serine-rich 14
D      comp143058_c1_seq13|surp; <a href="/dbget-bin/www_bget?ko:K13166">K13166</a>  SFRS14; splicing factor, arginine/serine-rich 14
D      comp143058_c1_seq17|surp; <a href="/dbget-bin/www_bget?ko:K13166">K13166</a>  SFRS14; splicing factor, arginine/serine-rich 14
D      comp143058_c1_seq18|surp; <a href="/dbget-bin/www_bget?ko:K13166">K13166</a>  SFRS14; splicing factor, arginine/serine-rich 14
D      comp143058_c1_seq27|surp; <a href="/dbget-bin/www_bget?ko:K13166">K13166</a>  SFRS14; splicing factor, arginine/serine-rich 14
D      comp143058_c1_seq37|surp; <a href="/dbget-bin/www_bget?ko:K13166">K13166</a>  SFRS14; splicing factor, arginine/serine-rich 14
D      comp143058_c1_seq47|surp; <a href="/dbget-bin/www_bget?ko:K13166">K13166</a>  SFRS14; splicing factor, arginine/serine-rich 14
D      comp143058_c1_seq56|surp; <a href="/dbget-bin/www_bget?ko:K13166">K13166</a>  SFRS14; splicing factor, arginine/serine-rich 14
D      comp143058_c1_seq63|surp; <a href="/dbget-bin/www_bget?ko:K13166">K13166</a>  SFRS14; splicing factor, arginine/serine-rich 14
D      comp135468_c0_seq2|splicing; <a href="/dbget-bin/www_bget?ko:K13167">K13167</a>  SFRS15, SCAF4; splicing factor, arginine/serine-rich 15
D      comp135468_c0_seq5|splicing; <a href="/dbget-bin/www_bget?ko:K13167">K13167</a>  SFRS15, SCAF4; splicing factor, arginine/serine-rich 15
D      comp135468_c0_seq8|splicing; <a href="/dbget-bin/www_bget?ko:K13167">K13167</a>  SFRS15, SCAF4; splicing factor, arginine/serine-rich 15
D      comp135468_c0_seq10|splicing; <a href="/dbget-bin/www_bget?ko:K13167">K13167</a>  SFRS15, SCAF4; splicing factor, arginine/serine-rich 15
D      comp135991_c0_seq4|clk4-associating; <a href="/dbget-bin/www_bget?ko:K13168">K13168</a>  SFRS16; splicing factor, arginine/serine-rich 16
D      comp135991_c0_seq5|clk4-associating; <a href="/dbget-bin/www_bget?ko:K13168">K13168</a>  SFRS16; splicing factor, arginine/serine-rich 16
D      comp135991_c0_seq6|clk4-associating; <a href="/dbget-bin/www_bget?ko:K13168">K13168</a>  SFRS16; splicing factor, arginine/serine-rich 16
D      comp135991_c0_seq7|clk4-associating; <a href="/dbget-bin/www_bget?ko:K13168">K13168</a>  SFRS16; splicing factor, arginine/serine-rich 16
D      comp135991_c0_seq10|clk4-associating; <a href="/dbget-bin/www_bget?ko:K13168">K13168</a>  SFRS16; splicing factor, arginine/serine-rich 16
D      comp135991_c0_seq12|clk4-associating; <a href="/dbget-bin/www_bget?ko:K13168">K13168</a>  SFRS16; splicing factor, arginine/serine-rich 16
D      comp137702_c1_seq1|a-kinase; <a href="/dbget-bin/www_bget?ko:K13169">K13169</a>  SFRS17; splicing factor, arginine/serine-rich 17
D      comp137702_c1_seq2|a-kinase; <a href="/dbget-bin/www_bget?ko:K13169">K13169</a>  SFRS17; splicing factor, arginine/serine-rich 17
D      comp141278_c4_seq3|splicing; <a href="/dbget-bin/www_bget?ko:K13170">K13170</a>  SFRS18; splicing factor, arginine/serine-rich 18
D      comp141278_c4_seq4|splicing; <a href="/dbget-bin/www_bget?ko:K13170">K13170</a>  SFRS18; splicing factor, arginine/serine-rich 18
D      comp141278_c4_seq6|splicing; <a href="/dbget-bin/www_bget?ko:K13170">K13170</a>  SFRS18; splicing factor, arginine/serine-rich 18
D      comp141278_c4_seq9|splicing; <a href="/dbget-bin/www_bget?ko:K13170">K13170</a>  SFRS18; splicing factor, arginine/serine-rich 18
C    SR-related proteins
D      comp139990_c1_seq8|serine; <a href="/dbget-bin/www_bget?ko:K13171">K13171</a>  SRRM1, SRM160; serine/arginine repetitive matrix protein 1
D      comp139990_c1_seq10|serine; <a href="/dbget-bin/www_bget?ko:K13171">K13171</a>  SRRM1, SRM160; serine/arginine repetitive matrix protein 1
D      comp139011_c2_seq3|srrm2; <a href="/dbget-bin/www_bget?ko:K13172">K13172</a>  SRRM2, SRM300; serine/arginine repetitive matrix protein 2
D      comp139011_c2_seq5|srrm2; <a href="/dbget-bin/www_bget?ko:K13172">K13172</a>  SRRM2, SRM300; serine/arginine repetitive matrix protein 2
D      comp139011_c2_seq11|srrm2; <a href="/dbget-bin/www_bget?ko:K13172">K13172</a>  SRRM2, SRM300; serine/arginine repetitive matrix protein 2
D      comp139011_c2_seq14|srrm2; <a href="/dbget-bin/www_bget?ko:K13172">K13172</a>  SRRM2, SRM300; serine/arginine repetitive matrix protein 2
D      comp141316_c2_seq2|arginine; <a href="/dbget-bin/www_bget?ko:K13173">K13173</a>  ARGLU1; arginine and glutamate-rich protein 1
D      comp141316_c2_seq4|arginine; <a href="/dbget-bin/www_bget?ko:K13173">K13173</a>  ARGLU1; arginine and glutamate-rich protein 1
D      comp141316_c2_seq17|arginine; <a href="/dbget-bin/www_bget?ko:K13173">K13173</a>  ARGLU1; arginine and glutamate-rich protein 1
D      comp141316_c2_seq19|arginine; <a href="/dbget-bin/www_bget?ko:K13173">K13173</a>  ARGLU1; arginine and glutamate-rich protein 1
C    TREX complex
D      comp144993_c1_seq1|tho; <a href="/dbget-bin/www_bget?ko:K12878">K12878</a>  THOC1; THO complex subunit 1
D      comp144993_c1_seq3|tho; <a href="/dbget-bin/www_bget?ko:K12878">K12878</a>  THOC1; THO complex subunit 1
D      comp144993_c1_seq5|tho; <a href="/dbget-bin/www_bget?ko:K12878">K12878</a>  THOC1; THO complex subunit 1
D      comp144993_c1_seq7|tho; <a href="/dbget-bin/www_bget?ko:K12878">K12878</a>  THOC1; THO complex subunit 1
D      comp139424_c0_seq1|tho; <a href="/dbget-bin/www_bget?ko:K12879">K12879</a>  THOC2; THO complex subunit 2
D      comp139424_c0_seq3|tho; <a href="/dbget-bin/www_bget?ko:K12879">K12879</a>  THOC2; THO complex subunit 2
D      comp139424_c0_seq4|tho; <a href="/dbget-bin/www_bget?ko:K12879">K12879</a>  THOC2; THO complex subunit 2
D      comp139424_c0_seq5|tho; <a href="/dbget-bin/www_bget?ko:K12879">K12879</a>  THOC2; THO complex subunit 2
D      comp139424_c0_seq7|tho; <a href="/dbget-bin/www_bget?ko:K12879">K12879</a>  THOC2; THO complex subunit 2
D      comp139424_c0_seq9|tho; <a href="/dbget-bin/www_bget?ko:K12879">K12879</a>  THOC2; THO complex subunit 2
D      comp139424_c0_seq10|tho; <a href="/dbget-bin/www_bget?ko:K12879">K12879</a>  THOC2; THO complex subunit 2
D      comp139424_c0_seq11|tho; <a href="/dbget-bin/www_bget?ko:K12879">K12879</a>  THOC2; THO complex subunit 2
D      comp135221_c0_seq1|tho; <a href="/dbget-bin/www_bget?ko:K12880">K12880</a>  THOC3; THO complex subunit 3
D      comp145348_c2_seq8|tho; <a href="/dbget-bin/www_bget?ko:K12881">K12881</a>  THOC4, ALY; THO complex subunit 4
D      comp145348_c2_seq11|tho; <a href="/dbget-bin/www_bget?ko:K12881">K12881</a>  THOC4, ALY; THO complex subunit 4
D      comp145348_c2_seq12|disulfide-isomerase; <a href="/dbget-bin/www_bget?ko:K12881">K12881</a>  THOC4, ALY; THO complex subunit 4
D      comp145348_c2_seq15|tho; <a href="/dbget-bin/www_bget?ko:K12881">K12881</a>  THOC4, ALY; THO complex subunit 4
D      comp145348_c2_seq16|tho; <a href="/dbget-bin/www_bget?ko:K12881">K12881</a>  THOC4, ALY; THO complex subunit 4
D      comp145348_c2_seq18|tho; <a href="/dbget-bin/www_bget?ko:K12881">K12881</a>  THOC4, ALY; THO complex subunit 4
D      comp145348_c2_seq19|tho; <a href="/dbget-bin/www_bget?ko:K12881">K12881</a>  THOC4, ALY; THO complex subunit 4
D      comp145348_c2_seq24|tho; <a href="/dbget-bin/www_bget?ko:K12881">K12881</a>  THOC4, ALY; THO complex subunit 4
D      comp145348_c2_seq25|tho; <a href="/dbget-bin/www_bget?ko:K12881">K12881</a>  THOC4, ALY; THO complex subunit 4
D      comp145348_c2_seq29|tho; <a href="/dbget-bin/www_bget?ko:K12881">K12881</a>  THOC4, ALY; THO complex subunit 4
D      comp142329_c1_seq4|tho; <a href="/dbget-bin/www_bget?ko:K13174">K13174</a>  THOC5; THO complex subunit 5
D      comp142329_c1_seq22|tho; <a href="/dbget-bin/www_bget?ko:K13174">K13174</a>  THOC5; THO complex subunit 5
D      comp142329_c1_seq24|tho; <a href="/dbget-bin/www_bget?ko:K13174">K13174</a>  THOC5; THO complex subunit 5
D      comp142329_c1_seq25|tho; <a href="/dbget-bin/www_bget?ko:K13174">K13174</a>  THOC5; THO complex subunit 5
D      comp142329_c1_seq30|tho; <a href="/dbget-bin/www_bget?ko:K13174">K13174</a>  THOC5; THO complex subunit 5
D      comp142329_c1_seq46|tho; <a href="/dbget-bin/www_bget?ko:K13174">K13174</a>  THOC5; THO complex subunit 5
D      comp142329_c1_seq52|tho; <a href="/dbget-bin/www_bget?ko:K13174">K13174</a>  THOC5; THO complex subunit 5
D      comp142329_c1_seq57|tho; <a href="/dbget-bin/www_bget?ko:K13174">K13174</a>  THOC5; THO complex subunit 5
D      comp142329_c1_seq63|tho; <a href="/dbget-bin/www_bget?ko:K13174">K13174</a>  THOC5; THO complex subunit 5
D      comp142329_c1_seq65|tho; <a href="/dbget-bin/www_bget?ko:K13174">K13174</a>  THOC5; THO complex subunit 5
D      comp142329_c1_seq68|tho; <a href="/dbget-bin/www_bget?ko:K13174">K13174</a>  THOC5; THO complex subunit 5
D      comp142329_c1_seq71|tho; <a href="/dbget-bin/www_bget?ko:K13174">K13174</a>  THOC5; THO complex subunit 5
D      comp142329_c1_seq73|tho; <a href="/dbget-bin/www_bget?ko:K13174">K13174</a>  THOC5; THO complex subunit 5
D      comp142329_c1_seq74|tho; <a href="/dbget-bin/www_bget?ko:K13174">K13174</a>  THOC5; THO complex subunit 5
D      comp142329_c1_seq76|tho; <a href="/dbget-bin/www_bget?ko:K13174">K13174</a>  THOC5; THO complex subunit 5
D      comp142329_c1_seq94|tho; <a href="/dbget-bin/www_bget?ko:K13174">K13174</a>  THOC5; THO complex subunit 5
D      comp142329_c1_seq101|tho; <a href="/dbget-bin/www_bget?ko:K13174">K13174</a>  THOC5; THO complex subunit 5
D      comp142329_c1_seq107|tho; <a href="/dbget-bin/www_bget?ko:K13174">K13174</a>  THOC5; THO complex subunit 5
D      comp142329_c1_seq108|tho; <a href="/dbget-bin/www_bget?ko:K13174">K13174</a>  THOC5; THO complex subunit 5
D      comp142329_c1_seq120|tho; <a href="/dbget-bin/www_bget?ko:K13174">K13174</a>  THOC5; THO complex subunit 5
D      comp142329_c1_seq122|tho; <a href="/dbget-bin/www_bget?ko:K13174">K13174</a>  THOC5; THO complex subunit 5
D      comp142329_c1_seq128|tho; <a href="/dbget-bin/www_bget?ko:K13174">K13174</a>  THOC5; THO complex subunit 5
D      comp136813_c0_seq3|tho; <a href="/dbget-bin/www_bget?ko:K13175">K13175</a>  THOC6; THO complex subunit 6
D      comp136813_c0_seq6|tho; <a href="/dbget-bin/www_bget?ko:K13175">K13175</a>  THOC6; THO complex subunit 6
D      comp142086_c2_seq2|tho; <a href="/dbget-bin/www_bget?ko:K13176">K13176</a>  THOC7; THO complex subunit 7
D      comp142086_c2_seq5|tho; <a href="/dbget-bin/www_bget?ko:K13176">K13176</a>  THOC7; THO complex subunit 7
C    RNA helicase-like proteins
D      comp139632_c0_seq1|atp-dependent; <a href="/dbget-bin/www_bget?ko:K13177">K13177</a>  DDX1; ATP-dependent RNA helicase DDX1 [EC:3.6.4.13]
D      comp139632_c0_seq2|atp-dependent; <a href="/dbget-bin/www_bget?ko:K13177">K13177</a>  DDX1; ATP-dependent RNA helicase DDX1 [EC:3.6.4.13]
D      comp137008_c3_seq5|dead; <a href="/dbget-bin/www_bget?ko:K11594">K11594</a>  DDX3X, bel; ATP-dependent RNA helicase [EC:3.6.4.13]
D      comp137008_c3_seq14|dead; <a href="/dbget-bin/www_bget?ko:K11594">K11594</a>  DDX3X, bel; ATP-dependent RNA helicase [EC:3.6.4.13]
D      comp137008_c3_seq16|dead; <a href="/dbget-bin/www_bget?ko:K11594">K11594</a>  DDX3X, bel; ATP-dependent RNA helicase [EC:3.6.4.13]
D      comp137008_c3_seq18|dead; <a href="/dbget-bin/www_bget?ko:K11594">K11594</a>  DDX3X, bel; ATP-dependent RNA helicase [EC:3.6.4.13]
D      comp137008_c3_seq21|dead; <a href="/dbget-bin/www_bget?ko:K11594">K11594</a>  DDX3X, bel; ATP-dependent RNA helicase [EC:3.6.4.13]
D      comp137008_c3_seq25|dead; <a href="/dbget-bin/www_bget?ko:K11594">K11594</a>  DDX3X, bel; ATP-dependent RNA helicase [EC:3.6.4.13]
D      comp137008_c3_seq30|dead; <a href="/dbget-bin/www_bget?ko:K11594">K11594</a>  DDX3X, bel; ATP-dependent RNA helicase [EC:3.6.4.13]
D      comp137008_c3_seq31|dead; <a href="/dbget-bin/www_bget?ko:K11594">K11594</a>  DDX3X, bel; ATP-dependent RNA helicase [EC:3.6.4.13]
D      comp143757_c0_seq1|dead; <a href="/dbget-bin/www_bget?ko:K11594">K11594</a>  DDX3X, bel; ATP-dependent RNA helicase [EC:3.6.4.13]
D      comp143757_c0_seq8|dead; <a href="/dbget-bin/www_bget?ko:K11594">K11594</a>  DDX3X, bel; ATP-dependent RNA helicase [EC:3.6.4.13]
D      comp143757_c0_seq21|dead; <a href="/dbget-bin/www_bget?ko:K11594">K11594</a>  DDX3X, bel; ATP-dependent RNA helicase [EC:3.6.4.13]
D      comp143757_c0_seq31|dead; <a href="/dbget-bin/www_bget?ko:K11594">K11594</a>  DDX3X, bel; ATP-dependent RNA helicase [EC:3.6.4.13]
D      comp144092_c0_seq1|atp-dependent; <a href="/dbget-bin/www_bget?ko:K13179">K13179</a>  DDX18, HAS1; ATP-dependent RNA helicase DDX18/HAS1 [EC:3.6.4.13]
D      comp144092_c0_seq13|atp-dependent; <a href="/dbget-bin/www_bget?ko:K13179">K13179</a>  DDX18, HAS1; ATP-dependent RNA helicase DDX18/HAS1 [EC:3.6.4.13]
D      comp144092_c0_seq14|atp-dependent; <a href="/dbget-bin/www_bget?ko:K13179">K13179</a>  DDX18, HAS1; ATP-dependent RNA helicase DDX18/HAS1 [EC:3.6.4.13]
D      comp144092_c0_seq17|atp-dependent; <a href="/dbget-bin/www_bget?ko:K13179">K13179</a>  DDX18, HAS1; ATP-dependent RNA helicase DDX18/HAS1 [EC:3.6.4.13]
D      comp144092_c0_seq21|atp-dependent; <a href="/dbget-bin/www_bget?ko:K13179">K13179</a>  DDX18, HAS1; ATP-dependent RNA helicase DDX18/HAS1 [EC:3.6.4.13]
D      comp144092_c0_seq23|atp-dependent; <a href="/dbget-bin/www_bget?ko:K13179">K13179</a>  DDX18, HAS1; ATP-dependent RNA helicase DDX18/HAS1 [EC:3.6.4.13]
D      comp144092_c0_seq29|atp-dependent; <a href="/dbget-bin/www_bget?ko:K13179">K13179</a>  DDX18, HAS1; ATP-dependent RNA helicase DDX18/HAS1 [EC:3.6.4.13]
D      comp144092_c0_seq43|atp-dependent; <a href="/dbget-bin/www_bget?ko:K13179">K13179</a>  DDX18, HAS1; ATP-dependent RNA helicase DDX18/HAS1 [EC:3.6.4.13]
D      comp144092_c0_seq47|atp-dependent; <a href="/dbget-bin/www_bget?ko:K13179">K13179</a>  DDX18, HAS1; ATP-dependent RNA helicase DDX18/HAS1 [EC:3.6.4.13]
D      comp144092_c0_seq51|atp-dependent; <a href="/dbget-bin/www_bget?ko:K13179">K13179</a>  DDX18, HAS1; ATP-dependent RNA helicase DDX18/HAS1 [EC:3.6.4.13]
D      comp144092_c0_seq52|atp-dependent; <a href="/dbget-bin/www_bget?ko:K13179">K13179</a>  DDX18, HAS1; ATP-dependent RNA helicase DDX18/HAS1 [EC:3.6.4.13]
D      comp143757_c0_seq19|probable; <a href="/dbget-bin/www_bget?ko:K13181">K13181</a>  DDX27, DRS1; ATP-dependent RNA helicase DDX27 [EC:3.6.4.13]
D      comp143757_c0_seq29|probable; <a href="/dbget-bin/www_bget?ko:K13181">K13181</a>  DDX27, DRS1; ATP-dependent RNA helicase DDX27 [EC:3.6.4.13]
D      comp143757_c0_seq33|probable; <a href="/dbget-bin/www_bget?ko:K13181">K13181</a>  DDX27, DRS1; ATP-dependent RNA helicase DDX27 [EC:3.6.4.13]
D      comp143757_c0_seq37|probable; <a href="/dbget-bin/www_bget?ko:K13181">K13181</a>  DDX27, DRS1; ATP-dependent RNA helicase DDX27 [EC:3.6.4.13]
D      comp139248_c0_seq2|atp-dependent; <a href="/dbget-bin/www_bget?ko:K13182">K13182</a>  DDX39; ATP-dependent RNA helicase DDX39 [EC:3.6.4.13]
D      comp139248_c0_seq5|atp-dependent; <a href="/dbget-bin/www_bget?ko:K13182">K13182</a>  DDX39; ATP-dependent RNA helicase DDX39 [EC:3.6.4.13]
D      comp140613_c0_seq1|atp-dependent; <a href="/dbget-bin/www_bget?ko:K13184">K13184</a>  DHX9; ATP-dependent RNA helicase A [EC:3.6.4.13]
D      comp140613_c0_seq3|atp-dependent; <a href="/dbget-bin/www_bget?ko:K13184">K13184</a>  DHX9; ATP-dependent RNA helicase A [EC:3.6.4.13]
D      comp140613_c0_seq7|atp-dependent; <a href="/dbget-bin/www_bget?ko:K13184">K13184</a>  DHX9; ATP-dependent RNA helicase A [EC:3.6.4.13]
D      comp140613_c0_seq8|atp-dependent; <a href="/dbget-bin/www_bget?ko:K13184">K13184</a>  DHX9; ATP-dependent RNA helicase A [EC:3.6.4.13]
D      comp140613_c0_seq10|atp-dependent; <a href="/dbget-bin/www_bget?ko:K13184">K13184</a>  DHX9; ATP-dependent RNA helicase A [EC:3.6.4.13]
D      comp140613_c0_seq12|atp-dependent; <a href="/dbget-bin/www_bget?ko:K13184">K13184</a>  DHX9; ATP-dependent RNA helicase A [EC:3.6.4.13]
D      comp140613_c0_seq13|atp-dependent; <a href="/dbget-bin/www_bget?ko:K13184">K13184</a>  DHX9; ATP-dependent RNA helicase A [EC:3.6.4.13]
D      comp140613_c0_seq17|atp-dependent; <a href="/dbget-bin/www_bget?ko:K13184">K13184</a>  DHX9; ATP-dependent RNA helicase A [EC:3.6.4.13]
D      comp140613_c0_seq20|atp-dependent; <a href="/dbget-bin/www_bget?ko:K13184">K13184</a>  DHX9; ATP-dependent RNA helicase A [EC:3.6.4.13]
D      comp140613_c0_seq24|atp-dependent; <a href="/dbget-bin/www_bget?ko:K13184">K13184</a>  DHX9; ATP-dependent RNA helicase A [EC:3.6.4.13]
D      comp140613_c0_seq31|atp-dependent; <a href="/dbget-bin/www_bget?ko:K13184">K13184</a>  DHX9; ATP-dependent RNA helicase A [EC:3.6.4.13]
D      comp140613_c0_seq36|atp-dependent; <a href="/dbget-bin/www_bget?ko:K13184">K13184</a>  DHX9; ATP-dependent RNA helicase A [EC:3.6.4.13]
D      comp140613_c0_seq42|atp-dependent; <a href="/dbget-bin/www_bget?ko:K13184">K13184</a>  DHX9; ATP-dependent RNA helicase A [EC:3.6.4.13]
D      comp140815_c1_seq1|deah; <a href="/dbget-bin/www_bget?ko:K13185">K13185</a>  DHX30; ATP-dependent RNA helicase DHX30 [EC:3.6.4.13]
D      comp141361_c0_seq3|atp-dependent; <a href="/dbget-bin/www_bget?ko:K14433">K14433</a>  DQX1; ATP-dependent RNA helicase DQX1 [EC:3.6.4.12]
D      comp141361_c0_seq4|atp-dependent; <a href="/dbget-bin/www_bget?ko:K14433">K14433</a>  DQX1; ATP-dependent RNA helicase DQX1 [EC:3.6.4.12]
D      comp141361_c0_seq8|atp-dependent; <a href="/dbget-bin/www_bget?ko:K14433">K14433</a>  DQX1; ATP-dependent RNA helicase DQX1 [EC:3.6.4.12]
D      comp141361_c0_seq10|atp-dependent; <a href="/dbget-bin/www_bget?ko:K14433">K14433</a>  DQX1; ATP-dependent RNA helicase DQX1 [EC:3.6.4.12]
C    RNA binding proteins (RBPs)
D      comp141785_c0_seq1; <a href="/dbget-bin/www_bget?ko:K13187">K13187</a>  RBM4; RNA-binding protein 4
D      comp141785_c0_seq2|rna; <a href="/dbget-bin/www_bget?ko:K13187">K13187</a>  RBM4; RNA-binding protein 4
D      comp141785_c0_seq3; <a href="/dbget-bin/www_bget?ko:K13187">K13187</a>  RBM4; RNA-binding protein 4
D      comp141785_c0_seq4; <a href="/dbget-bin/www_bget?ko:K13187">K13187</a>  RBM4; RNA-binding protein 4
D      comp141785_c0_seq6|rna-binding; <a href="/dbget-bin/www_bget?ko:K13187">K13187</a>  RBM4; RNA-binding protein 4
D      comp141785_c0_seq7|rna-binding; <a href="/dbget-bin/www_bget?ko:K13187">K13187</a>  RBM4; RNA-binding protein 4
D      comp141785_c0_seq8|rna-binding; <a href="/dbget-bin/www_bget?ko:K13187">K13187</a>  RBM4; RNA-binding protein 4
D      comp141785_c0_seq14; <a href="/dbget-bin/www_bget?ko:K13187">K13187</a>  RBM4; RNA-binding protein 4
D      comp141785_c0_seq16|rna-binding; <a href="/dbget-bin/www_bget?ko:K13187">K13187</a>  RBM4; RNA-binding protein 4
D      comp141785_c0_seq17|rna-binding; <a href="/dbget-bin/www_bget?ko:K13187">K13187</a>  RBM4; RNA-binding protein 4
D      comp141785_c0_seq18; <a href="/dbget-bin/www_bget?ko:K13187">K13187</a>  RBM4; RNA-binding protein 4
D      comp141785_c0_seq19; <a href="/dbget-bin/www_bget?ko:K13187">K13187</a>  RBM4; RNA-binding protein 4
D      comp141785_c0_seq21; <a href="/dbget-bin/www_bget?ko:K13187">K13187</a>  RBM4; RNA-binding protein 4
D      comp141785_c0_seq22|rna-binding; <a href="/dbget-bin/www_bget?ko:K13187">K13187</a>  RBM4; RNA-binding protein 4
D      comp141785_c0_seq23|rna-binding; <a href="/dbget-bin/www_bget?ko:K13187">K13187</a>  RBM4; RNA-binding protein 4
D      comp130142_c0_seq2|rna-binding; <a href="/dbget-bin/www_bget?ko:K13188">K13188</a>  RBM7; RNA-binding protein 7
D      comp133332_c0_seq1|rna-binding; <a href="/dbget-bin/www_bget?ko:K13189">K13189</a>  RBM14; RNA-binding protein 14
D      comp133332_c0_seq2|rna; <a href="/dbget-bin/www_bget?ko:K13189">K13189</a>  RBM14; RNA-binding protein 14
D      comp133332_c0_seq3|rna; <a href="/dbget-bin/www_bget?ko:K13189">K13189</a>  RBM14; RNA-binding protein 14
D      comp133332_c0_seq4|rna-binding; <a href="/dbget-bin/www_bget?ko:K13189">K13189</a>  RBM14; RNA-binding protein 14
D      comp133332_c0_seq5|rna; <a href="/dbget-bin/www_bget?ko:K13189">K13189</a>  RBM14; RNA-binding protein 14
D      comp133332_c0_seq7|rna; <a href="/dbget-bin/www_bget?ko:K13189">K13189</a>  RBM14; RNA-binding protein 14
D      comp129234_c0_seq1|rna-binding; <a href="/dbget-bin/www_bget?ko:K13190">K13190</a>  RBM15; RNA-binding protein 15
D      comp136820_c1_seq1|rna-binding; <a href="/dbget-bin/www_bget?ko:K13190">K13190</a>  RBM15; RNA-binding protein 15
D      comp135543_c0_seq2|protein; <a href="/dbget-bin/www_bget?ko:K13191">K13191</a>  RBM16, SCAF8; RNA-binding protein 16
D      comp140876_c1_seq13|rna-binding; <a href="/dbget-bin/www_bget?ko:K13192">K13192</a>  RBM26; RNA-binding protein 26
D      comp140876_c1_seq18|rna-binding; <a href="/dbget-bin/www_bget?ko:K13192">K13192</a>  RBM26; RNA-binding protein 26
D      comp140876_c1_seq22|rna-binding; <a href="/dbget-bin/www_bget?ko:K13192">K13192</a>  RBM26; RNA-binding protein 26
D      comp139997_c0_seq2|rna-binding; <a href="/dbget-bin/www_bget?ko:K13193">K13193</a>  RBM27; RNA-binding protein 27
D      comp139997_c0_seq3|rna-binding; <a href="/dbget-bin/www_bget?ko:K13193">K13193</a>  RBM27; RNA-binding protein 27
D      comp139997_c0_seq4|rna-binding; <a href="/dbget-bin/www_bget?ko:K13193">K13193</a>  RBM27; RNA-binding protein 27
D      comp139997_c0_seq5|rna-binding; <a href="/dbget-bin/www_bget?ko:K13193">K13193</a>  RBM27; RNA-binding protein 27
D      comp140093_c0_seq12|double-stranded; <a href="/dbget-bin/www_bget?ko:K12968">K12968</a>  ADAR, ADAR1; double-stranded RNA-specific adenosine deaminase [EC:3.5.4.-]
D      comp140093_c0_seq18|double-stranded; <a href="/dbget-bin/www_bget?ko:K12968">K12968</a>  ADAR, ADAR1; double-stranded RNA-specific adenosine deaminase [EC:3.5.4.-]
D      comp139815_c0_seq1|adenosine; <a href="/dbget-bin/www_bget?ko:K13194">K13194</a>  ADARB; double stranded RNA-specific editase B [EC:3.5.-.-]
D      comp139815_c0_seq4|adenosine; <a href="/dbget-bin/www_bget?ko:K13194">K13194</a>  ADARB; double stranded RNA-specific editase B [EC:3.5.-.-]
D      comp139815_c0_seq6|double-stranded; <a href="/dbget-bin/www_bget?ko:K13194">K13194</a>  ADARB; double stranded RNA-specific editase B [EC:3.5.-.-]
D      comp139815_c0_seq7|adenosine; <a href="/dbget-bin/www_bget?ko:K13194">K13194</a>  ADARB; double stranded RNA-specific editase B [EC:3.5.-.-]
D      comp140532_c2_seq5|chromobox; <a href="/dbget-bin/www_bget?ko:K11586">K11586</a>  CBX3, HP1G; chromobox protein 3
D      comp140532_c2_seq12|chromobox; <a href="/dbget-bin/www_bget?ko:K11586">K11586</a>  CBX3, HP1G; chromobox protein 3
D      comp140532_c2_seq19|chromobox; <a href="/dbget-bin/www_bget?ko:K11586">K11586</a>  CBX3, HP1G; chromobox protein 3
D      comp140532_c2_seq20|chromobox; <a href="/dbget-bin/www_bget?ko:K11586">K11586</a>  CBX3, HP1G; chromobox protein 3
D      comp142176_c1_seq4|cold-inducible; <a href="/dbget-bin/www_bget?ko:K13195">K13195</a>  CIRBP; cold-inducible RNA-binding protein
D      comp142176_c1_seq9|cold-inducible; <a href="/dbget-bin/www_bget?ko:K13195">K13195</a>  CIRBP; cold-inducible RNA-binding protein
D      comp142176_c1_seq11|cold-inducible; <a href="/dbget-bin/www_bget?ko:K13195">K13195</a>  CIRBP; cold-inducible RNA-binding protein
D      comp142176_c1_seq13|cold; <a href="/dbget-bin/www_bget?ko:K13195">K13195</a>  CIRBP; cold-inducible RNA-binding protein
D      comp142176_c1_seq15|cold; <a href="/dbget-bin/www_bget?ko:K13195">K13195</a>  CIRBP; cold-inducible RNA-binding protein
D      comp142176_c1_seq16|cold-inducible; <a href="/dbget-bin/www_bget?ko:K13195">K13195</a>  CIRBP; cold-inducible RNA-binding protein
D      comp142176_c1_seq17|cold-inducible; <a href="/dbget-bin/www_bget?ko:K13195">K13195</a>  CIRBP; cold-inducible RNA-binding protein
D      comp142176_c1_seq18|cold-inducible; <a href="/dbget-bin/www_bget?ko:K13195">K13195</a>  CIRBP; cold-inducible RNA-binding protein
D      comp142176_c1_seq21|cold-inducible; <a href="/dbget-bin/www_bget?ko:K13195">K13195</a>  CIRBP; cold-inducible RNA-binding protein
D      comp142176_c1_seq23|cold; <a href="/dbget-bin/www_bget?ko:K13195">K13195</a>  CIRBP; cold-inducible RNA-binding protein
D      comp142176_c1_seq25|cold-inducible; <a href="/dbget-bin/www_bget?ko:K13195">K13195</a>  CIRBP; cold-inducible RNA-binding protein
D      comp145357_c0_seq4|cold-inducible; <a href="/dbget-bin/www_bget?ko:K13195">K13195</a>  CIRBP; cold-inducible RNA-binding protein
D      comp145357_c0_seq5|cold-inducible; <a href="/dbget-bin/www_bget?ko:K13195">K13195</a>  CIRBP; cold-inducible RNA-binding protein
D      comp145357_c0_seq7|cold-inducible; <a href="/dbget-bin/www_bget?ko:K13195">K13195</a>  CIRBP; cold-inducible RNA-binding protein
D      comp145357_c0_seq10|cold; <a href="/dbget-bin/www_bget?ko:K13195">K13195</a>  CIRBP; cold-inducible RNA-binding protein
D      comp145357_c0_seq11|cold-inducible; <a href="/dbget-bin/www_bget?ko:K13195">K13195</a>  CIRBP; cold-inducible RNA-binding protein
D      comp145357_c0_seq16|cold; <a href="/dbget-bin/www_bget?ko:K13195">K13195</a>  CIRBP; cold-inducible RNA-binding protein
D      comp145357_c0_seq19|cold-inducible; <a href="/dbget-bin/www_bget?ko:K13195">K13195</a>  CIRBP; cold-inducible RNA-binding protein
D      comp145357_c0_seq20|cold-inducible; <a href="/dbget-bin/www_bget?ko:K13195">K13195</a>  CIRBP; cold-inducible RNA-binding protein
D      comp145357_c0_seq22|cold-inducible; <a href="/dbget-bin/www_bget?ko:K13195">K13195</a>  CIRBP; cold-inducible RNA-binding protein
D      comp145357_c0_seq26|cold; <a href="/dbget-bin/www_bget?ko:K13195">K13195</a>  CIRBP; cold-inducible RNA-binding protein
D      comp145357_c0_seq29|cold-inducible; <a href="/dbget-bin/www_bget?ko:K13195">K13195</a>  CIRBP; cold-inducible RNA-binding protein
D      comp145357_c0_seq31|cold-inducible; <a href="/dbget-bin/www_bget?ko:K13195">K13195</a>  CIRBP; cold-inducible RNA-binding protein
D      comp145357_c0_seq32|cold-inducible; <a href="/dbget-bin/www_bget?ko:K13195">K13195</a>  CIRBP; cold-inducible RNA-binding protein
D      comp145357_c0_seq35|cold-inducible; <a href="/dbget-bin/www_bget?ko:K13195">K13195</a>  CIRBP; cold-inducible RNA-binding protein
D      comp144259_c5_seq1|zinc; <a href="/dbget-bin/www_bget?ko:K13196">K13196</a>  DPF2, REQ; zinc finger protein ubi-d4
D      comp144259_c5_seq2|zinc; <a href="/dbget-bin/www_bget?ko:K13196">K13196</a>  DPF2, REQ; zinc finger protein ubi-d4
D      comp47149_c0_seq1|insulin-like; <a href="/dbget-bin/www_bget?ko:K13197">K13197</a>  IGF2BP3; insulin-like growth factor 2 mRNA-binding protein 3
D      comp47149_c0_seq2|insulin-like; <a href="/dbget-bin/www_bget?ko:K13197">K13197</a>  IGF2BP3; insulin-like growth factor 2 mRNA-binding protein 3
D      comp140874_c2_seq1|kh; <a href="/dbget-bin/www_bget?ko:K13198">K13198</a>  KHDRBS1; KH domain-containing, RNA-binding, signal transduction-associated protein 1
D      comp140874_c2_seq4|kh; <a href="/dbget-bin/www_bget?ko:K13198">K13198</a>  KHDRBS1; KH domain-containing, RNA-binding, signal transduction-associated protein 1
D      comp140874_c2_seq6|kh; <a href="/dbget-bin/www_bget?ko:K13198">K13198</a>  KHDRBS1; KH domain-containing, RNA-binding, signal transduction-associated protein 1
D      comp140874_c2_seq7|kh; <a href="/dbget-bin/www_bget?ko:K13198">K13198</a>  KHDRBS1; KH domain-containing, RNA-binding, signal transduction-associated protein 1
D      comp140874_c2_seq10|kh; <a href="/dbget-bin/www_bget?ko:K13198">K13198</a>  KHDRBS1; KH domain-containing, RNA-binding, signal transduction-associated protein 1
D      comp140874_c2_seq11|kh; <a href="/dbget-bin/www_bget?ko:K13198">K13198</a>  KHDRBS1; KH domain-containing, RNA-binding, signal transduction-associated protein 1
D      comp140874_c2_seq13|kh; <a href="/dbget-bin/www_bget?ko:K13198">K13198</a>  KHDRBS1; KH domain-containing, RNA-binding, signal transduction-associated protein 1
D      comp140874_c2_seq14|kh; <a href="/dbget-bin/www_bget?ko:K13198">K13198</a>  KHDRBS1; KH domain-containing, RNA-binding, signal transduction-associated protein 1
D      comp131634_c1_seq2|muscleblind-like; <a href="/dbget-bin/www_bget?ko:K14943">K14943</a>  MBNL; muscleblind
D      comp131634_c1_seq3|muscleblind-like; <a href="/dbget-bin/www_bget?ko:K14943">K14943</a>  MBNL; muscleblind
D      comp135865_c0_seq1|muscleblind-like; <a href="/dbget-bin/www_bget?ko:K14943">K14943</a>  MBNL; muscleblind
D      comp135865_c0_seq2|muscleblind-like; <a href="/dbget-bin/www_bget?ko:K14943">K14943</a>  MBNL; muscleblind
D      comp135865_c0_seq3|muscleblind-like; <a href="/dbget-bin/www_bget?ko:K14943">K14943</a>  MBNL; muscleblind
D      comp135865_c0_seq5|muscleblind-like; <a href="/dbget-bin/www_bget?ko:K14943">K14943</a>  MBNL; muscleblind
D      comp135865_c0_seq6|muscleblind-like; <a href="/dbget-bin/www_bget?ko:K14943">K14943</a>  MBNL; muscleblind
D      comp135865_c0_seq8|muscleblind-like; <a href="/dbget-bin/www_bget?ko:K14943">K14943</a>  MBNL; muscleblind
D      comp135865_c0_seq9|muscleblind-like; <a href="/dbget-bin/www_bget?ko:K14943">K14943</a>  MBNL; muscleblind
D      comp135865_c0_seq10|muscleblind-like; <a href="/dbget-bin/www_bget?ko:K14943">K14943</a>  MBNL; muscleblind
D      comp135865_c0_seq11|muscleblind-like; <a href="/dbget-bin/www_bget?ko:K14943">K14943</a>  MBNL; muscleblind
D      comp135865_c0_seq12|muscleblind-like; <a href="/dbget-bin/www_bget?ko:K14943">K14943</a>  MBNL; muscleblind
D      comp135865_c0_seq13|muscleblind-like; <a href="/dbget-bin/www_bget?ko:K14943">K14943</a>  MBNL; muscleblind
D      comp135865_c0_seq15|muscleblind-like; <a href="/dbget-bin/www_bget?ko:K14943">K14943</a>  MBNL; muscleblind
D      comp135865_c0_seq16|muscleblind-like; <a href="/dbget-bin/www_bget?ko:K14943">K14943</a>  MBNL; muscleblind
D      comp135865_c0_seq17|muscleblind-like; <a href="/dbget-bin/www_bget?ko:K14943">K14943</a>  MBNL; muscleblind
D      comp135865_c0_seq18|muscleblind-like; <a href="/dbget-bin/www_bget?ko:K14943">K14943</a>  MBNL; muscleblind
D      comp135865_c0_seq19|muscleblind-like; <a href="/dbget-bin/www_bget?ko:K14943">K14943</a>  MBNL; muscleblind
D      comp135865_c0_seq21|muscleblind-like; <a href="/dbget-bin/www_bget?ko:K14943">K14943</a>  MBNL; muscleblind
D      comp135865_c0_seq22|muscleblind-like; <a href="/dbget-bin/www_bget?ko:K14943">K14943</a>  MBNL; muscleblind
D      comp143336_c8_seq1|muscleblind-like; <a href="/dbget-bin/www_bget?ko:K14943">K14943</a>  MBNL; muscleblind
D      comp143336_c8_seq3|muscleblind-like; <a href="/dbget-bin/www_bget?ko:K14943">K14943</a>  MBNL; muscleblind
D      comp143336_c8_seq6|muscleblind-like; <a href="/dbget-bin/www_bget?ko:K14943">K14943</a>  MBNL; muscleblind
D      comp143336_c8_seq7|muscleblind-like; <a href="/dbget-bin/www_bget?ko:K14943">K14943</a>  MBNL; muscleblind
D      comp143336_c8_seq8|muscleblind-like; <a href="/dbget-bin/www_bget?ko:K14943">K14943</a>  MBNL; muscleblind
D      comp143336_c8_seq12|muscleblind-like; <a href="/dbget-bin/www_bget?ko:K14943">K14943</a>  MBNL; muscleblind
D      comp143336_c8_seq17|muscleblind-like; <a href="/dbget-bin/www_bget?ko:K14943">K14943</a>  MBNL; muscleblind
D      comp140907_c3_seq2|citron; <a href="/dbget-bin/www_bget?ko:K14944">K14944</a>  NOVA; RNA-binding protein Nova
D      comp140907_c3_seq5|citron; <a href="/dbget-bin/www_bget?ko:K14944">K14944</a>  NOVA; RNA-binding protein Nova
D      comp140907_c3_seq9|citron; <a href="/dbget-bin/www_bget?ko:K14944">K14944</a>  NOVA; RNA-binding protein Nova
D      comp140907_c3_seq11|citron; <a href="/dbget-bin/www_bget?ko:K14944">K14944</a>  NOVA; RNA-binding protein Nova
D      comp140907_c3_seq18|citron; <a href="/dbget-bin/www_bget?ko:K14944">K14944</a>  NOVA; RNA-binding protein Nova
D      comp140907_c3_seq25|citron; <a href="/dbget-bin/www_bget?ko:K14944">K14944</a>  NOVA; RNA-binding protein Nova
D      comp140907_c3_seq45|rna-binding; <a href="/dbget-bin/www_bget?ko:K14944">K14944</a>  NOVA; RNA-binding protein Nova
D      comp140907_c3_seq53|citron; <a href="/dbget-bin/www_bget?ko:K14944">K14944</a>  NOVA; RNA-binding protein Nova
D      comp140907_c3_seq56|citron; <a href="/dbget-bin/www_bget?ko:K14944">K14944</a>  NOVA; RNA-binding protein Nova
D      comp172778_c0_seq1|rna-binding; <a href="/dbget-bin/www_bget?ko:K14944">K14944</a>  NOVA; RNA-binding protein Nova
D      comp142910_c1_seq2|quaking; <a href="/dbget-bin/www_bget?ko:K14945">K14945</a>  QKI; protein quaking
D      comp142910_c1_seq11|quaking; <a href="/dbget-bin/www_bget?ko:K14945">K14945</a>  QKI; protein quaking
D      comp142910_c1_seq17|quaking; <a href="/dbget-bin/www_bget?ko:K14945">K14945</a>  QKI; protein quaking
D      comp133323_c0_seq4|rna; <a href="/dbget-bin/www_bget?ko:K14946">K14946</a>  RBFOX, FOX; RNA binding protein fox-1
D      comp133323_c0_seq5|rna; <a href="/dbget-bin/www_bget?ko:K14946">K14946</a>  RBFOX, FOX; RNA binding protein fox-1
D      comp141491_c0_seq42|rna; <a href="/dbget-bin/www_bget?ko:K14946">K14946</a>  RBFOX, FOX; RNA binding protein fox-1
D      comp143674_c3_seq4|rna; <a href="/dbget-bin/www_bget?ko:K14946">K14946</a>  RBFOX, FOX; RNA binding protein fox-1
D      comp143674_c3_seq5|rna; <a href="/dbget-bin/www_bget?ko:K14946">K14946</a>  RBFOX, FOX; RNA binding protein fox-1
D      comp143674_c3_seq6|rna; <a href="/dbget-bin/www_bget?ko:K14946">K14946</a>  RBFOX, FOX; RNA binding protein fox-1
D      comp143674_c3_seq8|rna; <a href="/dbget-bin/www_bget?ko:K14946">K14946</a>  RBFOX, FOX; RNA binding protein fox-1
D      comp143674_c3_seq18|rna; <a href="/dbget-bin/www_bget?ko:K14946">K14946</a>  RBFOX, FOX; RNA binding protein fox-1
D      comp143674_c3_seq19|rna; <a href="/dbget-bin/www_bget?ko:K14946">K14946</a>  RBFOX, FOX; RNA binding protein fox-1
D      comp143886_c6_seq5|rna; <a href="/dbget-bin/www_bget?ko:K14946">K14946</a>  RBFOX, FOX; RNA binding protein fox-1
D      comp143886_c6_seq7|rna; <a href="/dbget-bin/www_bget?ko:K14946">K14946</a>  RBFOX, FOX; RNA binding protein fox-1
D      comp143886_c6_seq29|rna; <a href="/dbget-bin/www_bget?ko:K14946">K14946</a>  RBFOX, FOX; RNA binding protein fox-1
D      comp143886_c6_seq34|rna; <a href="/dbget-bin/www_bget?ko:K14946">K14946</a>  RBFOX, FOX; RNA binding protein fox-1
D      comp143886_c6_seq38|rna; <a href="/dbget-bin/www_bget?ko:K14946">K14946</a>  RBFOX, FOX; RNA binding protein fox-1
D      comp143886_c6_seq49|rna; <a href="/dbget-bin/www_bget?ko:K14946">K14946</a>  RBFOX, FOX; RNA binding protein fox-1
D      comp141173_c1_seq1|plasminogen; <a href="/dbget-bin/www_bget?ko:K13199">K13199</a>  SERBP1; plasminogen activator inhibitor 1 RNA-binding protein
D      comp145273_c2_seq2|plasminogen; <a href="/dbget-bin/www_bget?ko:K13199">K13199</a>  SERBP1; plasminogen activator inhibitor 1 RNA-binding protein
D      comp145273_c2_seq6|serpine1; <a href="/dbget-bin/www_bget?ko:K13199">K13199</a>  SERBP1; plasminogen activator inhibitor 1 RNA-binding protein
D      comp145273_c2_seq11|serpine1; <a href="/dbget-bin/www_bget?ko:K13199">K13199</a>  SERBP1; plasminogen activator inhibitor 1 RNA-binding protein
D      comp145273_c2_seq21|plasminogen; <a href="/dbget-bin/www_bget?ko:K13199">K13199</a>  SERBP1; plasminogen activator inhibitor 1 RNA-binding protein
D      comp145273_c2_seq22|plasminogen; <a href="/dbget-bin/www_bget?ko:K13199">K13199</a>  SERBP1; plasminogen activator inhibitor 1 RNA-binding protein
D      comp145273_c2_seq26|plasminogen; <a href="/dbget-bin/www_bget?ko:K13199">K13199</a>  SERBP1; plasminogen activator inhibitor 1 RNA-binding protein
D      comp145273_c2_seq27|plasminogen; <a href="/dbget-bin/www_bget?ko:K13199">K13199</a>  SERBP1; plasminogen activator inhibitor 1 RNA-binding protein
D      comp145273_c2_seq30|serpine1; <a href="/dbget-bin/www_bget?ko:K13199">K13199</a>  SERBP1; plasminogen activator inhibitor 1 RNA-binding protein
D      comp145273_c2_seq32|plasminogen; <a href="/dbget-bin/www_bget?ko:K13199">K13199</a>  SERBP1; plasminogen activator inhibitor 1 RNA-binding protein
D      comp145273_c2_seq33|plasminogen; <a href="/dbget-bin/www_bget?ko:K13199">K13199</a>  SERBP1; plasminogen activator inhibitor 1 RNA-binding protein
D      comp145273_c2_seq36|plasminogen; <a href="/dbget-bin/www_bget?ko:K13199">K13199</a>  SERBP1; plasminogen activator inhibitor 1 RNA-binding protein
D      comp145273_c2_seq37|plasminogen; <a href="/dbget-bin/www_bget?ko:K13199">K13199</a>  SERBP1; plasminogen activator inhibitor 1 RNA-binding protein
D      comp145273_c2_seq39|plasminogen; <a href="/dbget-bin/www_bget?ko:K13199">K13199</a>  SERBP1; plasminogen activator inhibitor 1 RNA-binding protein
D      comp145273_c2_seq47|serpine1; <a href="/dbget-bin/www_bget?ko:K13199">K13199</a>  SERBP1; plasminogen activator inhibitor 1 RNA-binding protein
D      comp145273_c2_seq51|plasminogen; <a href="/dbget-bin/www_bget?ko:K13199">K13199</a>  SERBP1; plasminogen activator inhibitor 1 RNA-binding protein
D      comp145273_c2_seq52|serpine1; <a href="/dbget-bin/www_bget?ko:K13199">K13199</a>  SERBP1; plasminogen activator inhibitor 1 RNA-binding protein
D      comp145273_c2_seq61|plasminogen; <a href="/dbget-bin/www_bget?ko:K13199">K13199</a>  SERBP1; plasminogen activator inhibitor 1 RNA-binding protein
D      comp145273_c2_seq62|interleukin-12; <a href="/dbget-bin/www_bget?ko:K13199">K13199</a>  SERBP1; plasminogen activator inhibitor 1 RNA-binding protein
D      comp145273_c2_seq63|interleukin-12; <a href="/dbget-bin/www_bget?ko:K13199">K13199</a>  SERBP1; plasminogen activator inhibitor 1 RNA-binding protein
D      comp145273_c2_seq64|plasminogen; <a href="/dbget-bin/www_bget?ko:K13199">K13199</a>  SERBP1; plasminogen activator inhibitor 1 RNA-binding protein
D      comp145273_c2_seq67|serpine1; <a href="/dbget-bin/www_bget?ko:K13199">K13199</a>  SERBP1; plasminogen activator inhibitor 1 RNA-binding protein
D      comp145273_c2_seq68|plasminogen; <a href="/dbget-bin/www_bget?ko:K13199">K13199</a>  SERBP1; plasminogen activator inhibitor 1 RNA-binding protein
D      comp145273_c2_seq69|plasminogen; <a href="/dbget-bin/www_bget?ko:K13199">K13199</a>  SERBP1; plasminogen activator inhibitor 1 RNA-binding protein
D      comp145273_c2_seq70|plasminogen; <a href="/dbget-bin/www_bget?ko:K13199">K13199</a>  SERBP1; plasminogen activator inhibitor 1 RNA-binding protein
D      comp145273_c2_seq71|serpine1; <a href="/dbget-bin/www_bget?ko:K13199">K13199</a>  SERBP1; plasminogen activator inhibitor 1 RNA-binding protein
D      comp145273_c2_seq72|plasminogen; <a href="/dbget-bin/www_bget?ko:K13199">K13199</a>  SERBP1; plasminogen activator inhibitor 1 RNA-binding protein
D      comp145273_c2_seq73|plasminogen; <a href="/dbget-bin/www_bget?ko:K13199">K13199</a>  SERBP1; plasminogen activator inhibitor 1 RNA-binding protein
D      comp145273_c2_seq75|plasminogen; <a href="/dbget-bin/www_bget?ko:K13199">K13199</a>  SERBP1; plasminogen activator inhibitor 1 RNA-binding protein
D      comp145273_c2_seq79|interleukin-12; <a href="/dbget-bin/www_bget?ko:K13199">K13199</a>  SERBP1; plasminogen activator inhibitor 1 RNA-binding protein
D      comp145273_c2_seq80|plasminogen; <a href="/dbget-bin/www_bget?ko:K13199">K13199</a>  SERBP1; plasminogen activator inhibitor 1 RNA-binding protein
D      comp144174_c2_seq1|spermatid; <a href="/dbget-bin/www_bget?ko:K13200">K13200</a>  STRBP; spermatid perinuclear RNA-binding protein
D      comp144174_c2_seq5|spermatid; <a href="/dbget-bin/www_bget?ko:K13200">K13200</a>  STRBP; spermatid perinuclear RNA-binding protein
D      comp144174_c2_seq6|spermatid; <a href="/dbget-bin/www_bget?ko:K13200">K13200</a>  STRBP; spermatid perinuclear RNA-binding protein
D      comp144174_c2_seq11|spermatid; <a href="/dbget-bin/www_bget?ko:K13200">K13200</a>  STRBP; spermatid perinuclear RNA-binding protein
D      comp144174_c2_seq23|spermatid; <a href="/dbget-bin/www_bget?ko:K13200">K13200</a>  STRBP; spermatid perinuclear RNA-binding protein
D      comp144174_c2_seq24|spermatid; <a href="/dbget-bin/www_bget?ko:K13200">K13200</a>  STRBP; spermatid perinuclear RNA-binding protein
D      comp134961_c2_seq1|nucleolysin; <a href="/dbget-bin/www_bget?ko:K13201">K13201</a>  TIA1, TIAL1; nucleolysin TIA-1/TIAR
D      comp134961_c2_seq3|tia1; <a href="/dbget-bin/www_bget?ko:K13201">K13201</a>  TIA1, TIAL1; nucleolysin TIA-1/TIAR
D      comp137817_c0_seq1|nucleolysin; <a href="/dbget-bin/www_bget?ko:K13201">K13201</a>  TIA1, TIAL1; nucleolysin TIA-1/TIAR
D      comp137817_c0_seq5|nucleolysin; <a href="/dbget-bin/www_bget?ko:K13201">K13201</a>  TIA1, TIAL1; nucleolysin TIA-1/TIAR
D      comp137817_c0_seq8|nucleolysin; <a href="/dbget-bin/www_bget?ko:K13201">K13201</a>  TIA1, TIAL1; nucleolysin TIA-1/TIAR
D      comp137817_c0_seq9|nucleolysin; <a href="/dbget-bin/www_bget?ko:K13201">K13201</a>  TIA1, TIAL1; nucleolysin TIA-1/TIAR
D      comp137817_c0_seq13|nucleolysin; <a href="/dbget-bin/www_bget?ko:K13201">K13201</a>  TIA1, TIAL1; nucleolysin TIA-1/TIAR
D      comp137817_c0_seq14|nucleolysin; <a href="/dbget-bin/www_bget?ko:K13201">K13201</a>  TIA1, TIAL1; nucleolysin TIA-1/TIAR
D      comp142216_c0_seq4|target; <a href="/dbget-bin/www_bget?ko:K13202">K13202</a>  TOE1; target of EGR1 protein 1
D      comp142216_c0_seq10|target; <a href="/dbget-bin/www_bget?ko:K13202">K13202</a>  TOE1; target of EGR1 protein 1
D      comp135477_c0_seq14|zinc; <a href="/dbget-bin/www_bget?ko:K13203">K13203</a>  ZFR; zinc finger RNA-binding protein
D      comp135477_c0_seq37|zinc; <a href="/dbget-bin/www_bget?ko:K13203">K13203</a>  ZFR; zinc finger RNA-binding protein
D      comp1038754_c0_seq1|zinc; <a href="/dbget-bin/www_bget?ko:K13204">K13204</a>  ZNF326; zinc finger protein 326
C    Other SAPs
D      comp130721_c0_seq1|chromosome; <a href="/dbget-bin/www_bget?ko:K13205">K13205</a>  AAR2, C20orf4; A1 cistron-splicing factor AAR2
D      comp138837_c1_seq3|nuclear; <a href="/dbget-bin/www_bget?ko:K13206">K13206</a>  CCDC55; coiled-coil domain-containing protein 55
D      comp138837_c1_seq6|nuclear; <a href="/dbget-bin/www_bget?ko:K13206">K13206</a>  CCDC55; coiled-coil domain-containing protein 55
D      comp138837_c1_seq7|nuclear; <a href="/dbget-bin/www_bget?ko:K13206">K13206</a>  CCDC55; coiled-coil domain-containing protein 55
D      comp138837_c1_seq9|nuclear; <a href="/dbget-bin/www_bget?ko:K13206">K13206</a>  CCDC55; coiled-coil domain-containing protein 55
D      comp136513_c0_seq6|dual; <a href="/dbget-bin/www_bget?ko:K08823">K08823</a>  CLK; CDC-like kinase [EC:2.7.12.1]
D      comp139175_c0_seq14|dual; <a href="/dbget-bin/www_bget?ko:K08823">K08823</a>  CLK; CDC-like kinase [EC:2.7.12.1]
D      comp138265_c0_seq7|trinucleotide; <a href="/dbget-bin/www_bget?ko:K13207">K13207</a>  CUGBP, BRUNOL, CELF; CUG-BP- and ETR3-like factor
D      comp138265_c0_seq11|cugbp; <a href="/dbget-bin/www_bget?ko:K13207">K13207</a>  CUGBP, BRUNOL, CELF; CUG-BP- and ETR3-like factor
D      comp138265_c0_seq18|cugbp; <a href="/dbget-bin/www_bget?ko:K13207">K13207</a>  CUGBP, BRUNOL, CELF; CUG-BP- and ETR3-like factor
D      comp138265_c0_seq19|cugbp; <a href="/dbget-bin/www_bget?ko:K13207">K13207</a>  CUGBP, BRUNOL, CELF; CUG-BP- and ETR3-like factor
D      comp138265_c0_seq20|cugbp; <a href="/dbget-bin/www_bget?ko:K13207">K13207</a>  CUGBP, BRUNOL, CELF; CUG-BP- and ETR3-like factor
D      comp138265_c0_seq22|cugbp; <a href="/dbget-bin/www_bget?ko:K13207">K13207</a>  CUGBP, BRUNOL, CELF; CUG-BP- and ETR3-like factor
D      comp138265_c0_seq23|trinucleotide; <a href="/dbget-bin/www_bget?ko:K13207">K13207</a>  CUGBP, BRUNOL, CELF; CUG-BP- and ETR3-like factor
D      comp138265_c0_seq24|cugbp; <a href="/dbget-bin/www_bget?ko:K13207">K13207</a>  CUGBP, BRUNOL, CELF; CUG-BP- and ETR3-like factor
D      comp141636_c4_seq1|cugbp; <a href="/dbget-bin/www_bget?ko:K13207">K13207</a>  CUGBP, BRUNOL, CELF; CUG-BP- and ETR3-like factor
D      comp141636_c4_seq2|elav-like; <a href="/dbget-bin/www_bget?ko:K13207">K13207</a>  CUGBP, BRUNOL, CELF; CUG-BP- and ETR3-like factor
D      comp141636_c4_seq4|elav-like; <a href="/dbget-bin/www_bget?ko:K13207">K13207</a>  CUGBP, BRUNOL, CELF; CUG-BP- and ETR3-like factor
D      comp141636_c4_seq5|elav-like; <a href="/dbget-bin/www_bget?ko:K13207">K13207</a>  CUGBP, BRUNOL, CELF; CUG-BP- and ETR3-like factor
D      comp141636_c4_seq6|cugbp; <a href="/dbget-bin/www_bget?ko:K13207">K13207</a>  CUGBP, BRUNOL, CELF; CUG-BP- and ETR3-like factor
D      comp141636_c4_seq9|cugbp; <a href="/dbget-bin/www_bget?ko:K13207">K13207</a>  CUGBP, BRUNOL, CELF; CUG-BP- and ETR3-like factor
D      comp141636_c4_seq10|elav-like; <a href="/dbget-bin/www_bget?ko:K13207">K13207</a>  CUGBP, BRUNOL, CELF; CUG-BP- and ETR3-like factor
D      comp141636_c4_seq11|elav-like; <a href="/dbget-bin/www_bget?ko:K13207">K13207</a>  CUGBP, BRUNOL, CELF; CUG-BP- and ETR3-like factor
D      comp141636_c4_seq17|cugbp; <a href="/dbget-bin/www_bget?ko:K13207">K13207</a>  CUGBP, BRUNOL, CELF; CUG-BP- and ETR3-like factor
D      comp141636_c4_seq19|cugbp; <a href="/dbget-bin/www_bget?ko:K13207">K13207</a>  CUGBP, BRUNOL, CELF; CUG-BP- and ETR3-like factor
D      comp141636_c4_seq22|elav-like; <a href="/dbget-bin/www_bget?ko:K13207">K13207</a>  CUGBP, BRUNOL, CELF; CUG-BP- and ETR3-like factor
D      comp141636_c4_seq24|cugbp; <a href="/dbget-bin/www_bget?ko:K13207">K13207</a>  CUGBP, BRUNOL, CELF; CUG-BP- and ETR3-like factor
D      comp143192_c3_seq3|elav-like; <a href="/dbget-bin/www_bget?ko:K13207">K13207</a>  CUGBP, BRUNOL, CELF; CUG-BP- and ETR3-like factor
D      comp143192_c3_seq4|cugbp; <a href="/dbget-bin/www_bget?ko:K13207">K13207</a>  CUGBP, BRUNOL, CELF; CUG-BP- and ETR3-like factor
D      comp143192_c3_seq7|cugbp; <a href="/dbget-bin/www_bget?ko:K13207">K13207</a>  CUGBP, BRUNOL, CELF; CUG-BP- and ETR3-like factor
D      comp143192_c3_seq10|elav-like; <a href="/dbget-bin/www_bget?ko:K13207">K13207</a>  CUGBP, BRUNOL, CELF; CUG-BP- and ETR3-like factor
D      comp143192_c3_seq13|cugbp; <a href="/dbget-bin/www_bget?ko:K13207">K13207</a>  CUGBP, BRUNOL, CELF; CUG-BP- and ETR3-like factor
D      comp143192_c3_seq15|cugbp; <a href="/dbget-bin/www_bget?ko:K13207">K13207</a>  CUGBP, BRUNOL, CELF; CUG-BP- and ETR3-like factor
D      comp143192_c3_seq20|cugbp; <a href="/dbget-bin/www_bget?ko:K13207">K13207</a>  CUGBP, BRUNOL, CELF; CUG-BP- and ETR3-like factor
D      comp143192_c3_seq22|cugbp; <a href="/dbget-bin/www_bget?ko:K13207">K13207</a>  CUGBP, BRUNOL, CELF; CUG-BP- and ETR3-like factor
D      comp143192_c3_seq24|cugbp; <a href="/dbget-bin/www_bget?ko:K13207">K13207</a>  CUGBP, BRUNOL, CELF; CUG-BP- and ETR3-like factor
D      comp143192_c3_seq25|cugbp; <a href="/dbget-bin/www_bget?ko:K13207">K13207</a>  CUGBP, BRUNOL, CELF; CUG-BP- and ETR3-like factor
D      comp143192_c3_seq30|cugbp; <a href="/dbget-bin/www_bget?ko:K13207">K13207</a>  CUGBP, BRUNOL, CELF; CUG-BP- and ETR3-like factor
D      comp143192_c3_seq31|cugbp; <a href="/dbget-bin/www_bget?ko:K13207">K13207</a>  CUGBP, BRUNOL, CELF; CUG-BP- and ETR3-like factor
D      comp143192_c3_seq33|elav-like; <a href="/dbget-bin/www_bget?ko:K13207">K13207</a>  CUGBP, BRUNOL, CELF; CUG-BP- and ETR3-like factor
D      comp143192_c3_seq35|elav-like; <a href="/dbget-bin/www_bget?ko:K13207">K13207</a>  CUGBP, BRUNOL, CELF; CUG-BP- and ETR3-like factor
D      comp143192_c3_seq36|cugbp; <a href="/dbget-bin/www_bget?ko:K13207">K13207</a>  CUGBP, BRUNOL, CELF; CUG-BP- and ETR3-like factor
D      comp143192_c3_seq37|elav-like; <a href="/dbget-bin/www_bget?ko:K13207">K13207</a>  CUGBP, BRUNOL, CELF; CUG-BP- and ETR3-like factor
D      comp143192_c3_seq38|cugbp; <a href="/dbget-bin/www_bget?ko:K13207">K13207</a>  CUGBP, BRUNOL, CELF; CUG-BP- and ETR3-like factor
D      comp143192_c3_seq39|cugbp; <a href="/dbget-bin/www_bget?ko:K13207">K13207</a>  CUGBP, BRUNOL, CELF; CUG-BP- and ETR3-like factor
D      comp143192_c3_seq40|cugbp; <a href="/dbget-bin/www_bget?ko:K13207">K13207</a>  CUGBP, BRUNOL, CELF; CUG-BP- and ETR3-like factor
D      comp143192_c3_seq42|elav-like; <a href="/dbget-bin/www_bget?ko:K13207">K13207</a>  CUGBP, BRUNOL, CELF; CUG-BP- and ETR3-like factor
D      comp143192_c3_seq47|cugbp; <a href="/dbget-bin/www_bget?ko:K13207">K13207</a>  CUGBP, BRUNOL, CELF; CUG-BP- and ETR3-like factor
D      comp143192_c3_seq50|cugbp; <a href="/dbget-bin/www_bget?ko:K13207">K13207</a>  CUGBP, BRUNOL, CELF; CUG-BP- and ETR3-like factor
D      comp143192_c3_seq51|cugbp; <a href="/dbget-bin/www_bget?ko:K13207">K13207</a>  CUGBP, BRUNOL, CELF; CUG-BP- and ETR3-like factor
D      comp143192_c3_seq52|cugbp; <a href="/dbget-bin/www_bget?ko:K13207">K13207</a>  CUGBP, BRUNOL, CELF; CUG-BP- and ETR3-like factor
D      comp143192_c3_seq54|cugbp; <a href="/dbget-bin/www_bget?ko:K13207">K13207</a>  CUGBP, BRUNOL, CELF; CUG-BP- and ETR3-like factor
D      comp143192_c3_seq56|cugbp; <a href="/dbget-bin/www_bget?ko:K13207">K13207</a>  CUGBP, BRUNOL, CELF; CUG-BP- and ETR3-like factor
D      comp143192_c3_seq58|elav-like; <a href="/dbget-bin/www_bget?ko:K13207">K13207</a>  CUGBP, BRUNOL, CELF; CUG-BP- and ETR3-like factor
D      comp143192_c3_seq61|cugbp; <a href="/dbget-bin/www_bget?ko:K13207">K13207</a>  CUGBP, BRUNOL, CELF; CUG-BP- and ETR3-like factor
D      comp143192_c3_seq62|cugbp; <a href="/dbget-bin/www_bget?ko:K13207">K13207</a>  CUGBP, BRUNOL, CELF; CUG-BP- and ETR3-like factor
D      comp143192_c3_seq63|cugbp; <a href="/dbget-bin/www_bget?ko:K13207">K13207</a>  CUGBP, BRUNOL, CELF; CUG-BP- and ETR3-like factor
D      comp143192_c3_seq64|cugbp; <a href="/dbget-bin/www_bget?ko:K13207">K13207</a>  CUGBP, BRUNOL, CELF; CUG-BP- and ETR3-like factor
D      comp143192_c3_seq66|cugbp; <a href="/dbget-bin/www_bget?ko:K13207">K13207</a>  CUGBP, BRUNOL, CELF; CUG-BP- and ETR3-like factor
D      comp139588_c3_seq2|tyrosine-protein; <a href="/dbget-bin/www_bget?ko:K09526">K09526</a>  DNAJC6; DnaJ homolog subfamily C member 6
D      comp139588_c3_seq3|tyrosine-protein; <a href="/dbget-bin/www_bget?ko:K09526">K09526</a>  DNAJC6; DnaJ homolog subfamily C member 6
D      comp139588_c3_seq5|tyrosine-protein; <a href="/dbget-bin/www_bget?ko:K09526">K09526</a>  DNAJC6; DnaJ homolog subfamily C member 6
D      comp139588_c3_seq7|tyrosine-protein; <a href="/dbget-bin/www_bget?ko:K09526">K09526</a>  DNAJC6; DnaJ homolog subfamily C member 6
D      comp143856_c3_seq3|dnaj; <a href="/dbget-bin/www_bget?ko:K09528">K09528</a>  DNAJC8; DnaJ homolog subfamily C member 8
D      comp143856_c3_seq4|dnaj; <a href="/dbget-bin/www_bget?ko:K09528">K09528</a>  DNAJC8; DnaJ homolog subfamily C member 8
D      comp143856_c3_seq5|dnaj; <a href="/dbget-bin/www_bget?ko:K09528">K09528</a>  DNAJC8; DnaJ homolog subfamily C member 8
D      comp144718_c1_seq2; <a href="/dbget-bin/www_bget?ko:K09533">K09533</a>  DNAJC13; DnaJ homolog subfamily C member 13
D      comp144718_c1_seq16; <a href="/dbget-bin/www_bget?ko:K09533">K09533</a>  DNAJC13; DnaJ homolog subfamily C member 13
D      comp144718_c1_seq19; <a href="/dbget-bin/www_bget?ko:K09533">K09533</a>  DNAJC13; DnaJ homolog subfamily C member 13
D      comp144718_c1_seq22; <a href="/dbget-bin/www_bget?ko:K09533">K09533</a>  DNAJC13; DnaJ homolog subfamily C member 13
D      comp144718_c1_seq29; <a href="/dbget-bin/www_bget?ko:K09533">K09533</a>  DNAJC13; DnaJ homolog subfamily C member 13
D      comp144718_c1_seq33; <a href="/dbget-bin/www_bget?ko:K09533">K09533</a>  DNAJC13; DnaJ homolog subfamily C member 13
D      comp144718_c1_seq41; <a href="/dbget-bin/www_bget?ko:K09533">K09533</a>  DNAJC13; DnaJ homolog subfamily C member 13
D      comp144718_c1_seq42; <a href="/dbget-bin/www_bget?ko:K09533">K09533</a>  DNAJC13; DnaJ homolog subfamily C member 13
D      comp387623_c0_seq1|epithelial; <a href="/dbget-bin/www_bget?ko:K14947">K14947</a>  ESRP1_2; epithelial splicing regulatory protein 1/2
D      comp142722_c5_seq5|ewing; <a href="/dbget-bin/www_bget?ko:K13209">K13209</a>  EWSR1; RNA-binding protein EWS
D      comp142722_c5_seq6|ewing; <a href="/dbget-bin/www_bget?ko:K13209">K13209</a>  EWSR1; RNA-binding protein EWS
D      comp142722_c5_seq8|rna-binding; <a href="/dbget-bin/www_bget?ko:K13209">K13209</a>  EWSR1; RNA-binding protein EWS
D      comp142722_c5_seq9|ewing; <a href="/dbget-bin/www_bget?ko:K13209">K13209</a>  EWSR1; RNA-binding protein EWS
D      comp142722_c5_seq10|rna-binding; <a href="/dbget-bin/www_bget?ko:K13209">K13209</a>  EWSR1; RNA-binding protein EWS
D      comp142722_c5_seq11|ewing; <a href="/dbget-bin/www_bget?ko:K13209">K13209</a>  EWSR1; RNA-binding protein EWS
D      comp142722_c5_seq12|rna-binding; <a href="/dbget-bin/www_bget?ko:K13209">K13209</a>  EWSR1; RNA-binding protein EWS
D      comp142722_c5_seq13|ewing; <a href="/dbget-bin/www_bget?ko:K13209">K13209</a>  EWSR1; RNA-binding protein EWS
D      comp142722_c5_seq15|ewing; <a href="/dbget-bin/www_bget?ko:K13209">K13209</a>  EWSR1; RNA-binding protein EWS
D      comp142722_c5_seq17|rna-binding; <a href="/dbget-bin/www_bget?ko:K13209">K13209</a>  EWSR1; RNA-binding protein EWS
D      comp142722_c5_seq18|ewing; <a href="/dbget-bin/www_bget?ko:K13209">K13209</a>  EWSR1; RNA-binding protein EWS
D      comp142722_c5_seq19|rna-binding; <a href="/dbget-bin/www_bget?ko:K13209">K13209</a>  EWSR1; RNA-binding protein EWS
D      comp142838_c1_seq20|ewing; <a href="/dbget-bin/www_bget?ko:K13209">K13209</a>  EWSR1; RNA-binding protein EWS
D      comp142838_c1_seq27|ewing; <a href="/dbget-bin/www_bget?ko:K13209">K13209</a>  EWSR1; RNA-binding protein EWS
D      comp142838_c1_seq53|ewing; <a href="/dbget-bin/www_bget?ko:K13209">K13209</a>  EWSR1; RNA-binding protein EWS
D      comp135257_c1_seq4|far; <a href="/dbget-bin/www_bget?ko:K13210">K13210</a>  FUBP; far upstream element-binding protein
D      comp135257_c1_seq7|far; <a href="/dbget-bin/www_bget?ko:K13210">K13210</a>  FUBP; far upstream element-binding protein
D      comp139257_c1_seq15|far; <a href="/dbget-bin/www_bget?ko:K13210">K13210</a>  FUBP; far upstream element-binding protein
D      comp139257_c1_seq31|far; <a href="/dbget-bin/www_bget?ko:K13210">K13210</a>  FUBP; far upstream element-binding protein
D      comp141179_c0_seq1|far; <a href="/dbget-bin/www_bget?ko:K13210">K13210</a>  FUBP; far upstream element-binding protein
D      comp141179_c0_seq8|far; <a href="/dbget-bin/www_bget?ko:K13210">K13210</a>  FUBP; far upstream element-binding protein
D      comp143674_c2_seq4|gc-rich; <a href="/dbget-bin/www_bget?ko:K13211">K13211</a>  GCFC; GC-rich sequence DNA-binding factor
D      comp143674_c2_seq5|gc-rich; <a href="/dbget-bin/www_bget?ko:K13211">K13211</a>  GCFC; GC-rich sequence DNA-binding factor
D      comp143674_c2_seq6|gc-rich; <a href="/dbget-bin/www_bget?ko:K13211">K13211</a>  GCFC; GC-rich sequence DNA-binding factor
D      comp143674_c2_seq8|gc-rich; <a href="/dbget-bin/www_bget?ko:K13211">K13211</a>  GCFC; GC-rich sequence DNA-binding factor
D      comp143674_c2_seq9|gc-rich; <a href="/dbget-bin/www_bget?ko:K13211">K13211</a>  GCFC; GC-rich sequence DNA-binding factor
D      comp143674_c2_seq10|gc-rich; <a href="/dbget-bin/www_bget?ko:K13211">K13211</a>  GCFC; GC-rich sequence DNA-binding factor
D      comp143674_c2_seq11|gc-rich; <a href="/dbget-bin/www_bget?ko:K13211">K13211</a>  GCFC; GC-rich sequence DNA-binding factor
D      comp143674_c2_seq12|gc-rich; <a href="/dbget-bin/www_bget?ko:K13211">K13211</a>  GCFC; GC-rich sequence DNA-binding factor
D      comp143674_c2_seq13|gc-rich; <a href="/dbget-bin/www_bget?ko:K13211">K13211</a>  GCFC; GC-rich sequence DNA-binding factor
D      comp143674_c2_seq14|gc-rich; <a href="/dbget-bin/www_bget?ko:K13211">K13211</a>  GCFC; GC-rich sequence DNA-binding factor
D      comp143674_c2_seq15|gc-rich; <a href="/dbget-bin/www_bget?ko:K13211">K13211</a>  GCFC; GC-rich sequence DNA-binding factor
D      comp143674_c2_seq16|gc-rich; <a href="/dbget-bin/www_bget?ko:K13211">K13211</a>  GCFC; GC-rich sequence DNA-binding factor
D      comp143674_c2_seq18|gc-rich; <a href="/dbget-bin/www_bget?ko:K13211">K13211</a>  GCFC; GC-rich sequence DNA-binding factor
D      comp143674_c2_seq19|gc-rich; <a href="/dbget-bin/www_bget?ko:K13211">K13211</a>  GCFC; GC-rich sequence DNA-binding factor
D      comp143674_c2_seq25|gc-rich; <a href="/dbget-bin/www_bget?ko:K13211">K13211</a>  GCFC; GC-rich sequence DNA-binding factor
D      comp143674_c2_seq26|gc-rich; <a href="/dbget-bin/www_bget?ko:K13211">K13211</a>  GCFC; GC-rich sequence DNA-binding factor
D      comp143674_c2_seq27|gc-rich; <a href="/dbget-bin/www_bget?ko:K13211">K13211</a>  GCFC; GC-rich sequence DNA-binding factor
D      comp143674_c2_seq28|gc-rich; <a href="/dbget-bin/www_bget?ko:K13211">K13211</a>  GCFC; GC-rich sequence DNA-binding factor
D      comp143674_c2_seq29|gc-rich; <a href="/dbget-bin/www_bget?ko:K13211">K13211</a>  GCFC; GC-rich sequence DNA-binding factor
D      comp143674_c2_seq30|gc-rich; <a href="/dbget-bin/www_bget?ko:K13211">K13211</a>  GCFC; GC-rich sequence DNA-binding factor
D      comp143674_c2_seq32|gc-rich; <a href="/dbget-bin/www_bget?ko:K13211">K13211</a>  GCFC; GC-rich sequence DNA-binding factor
D      comp143674_c2_seq33|gc-rich; <a href="/dbget-bin/www_bget?ko:K13211">K13211</a>  GCFC; GC-rich sequence DNA-binding factor
D      comp143674_c2_seq34|gc-rich; <a href="/dbget-bin/www_bget?ko:K13211">K13211</a>  GCFC; GC-rich sequence DNA-binding factor
D      comp116054_c0_seq1|rna-binding; <a href="/dbget-bin/www_bget?ko:K13212">K13212</a>  LUC7L2; RNA-binding protein Luc7-like 2
D      comp116054_c0_seq2|rna-binding; <a href="/dbget-bin/www_bget?ko:K13212">K13212</a>  LUC7L2; RNA-binding protein Luc7-like 2
D      comp141934_c0_seq2|matrin; <a href="/dbget-bin/www_bget?ko:K13213">K13213</a>  MATR3; matrin 3
D      comp141934_c0_seq4|matrin-3; <a href="/dbget-bin/www_bget?ko:K13213">K13213</a>  MATR3; matrin 3
D      comp141934_c0_seq5|matrin; <a href="/dbget-bin/www_bget?ko:K13213">K13213</a>  MATR3; matrin 3
D      comp141934_c0_seq6|matrin; <a href="/dbget-bin/www_bget?ko:K13213">K13213</a>  MATR3; matrin 3
D      comp141934_c0_seq7|matrin; <a href="/dbget-bin/www_bget?ko:K13213">K13213</a>  MATR3; matrin 3
D      comp141934_c0_seq8|matrin-3; <a href="/dbget-bin/www_bget?ko:K13213">K13213</a>  MATR3; matrin 3
D      comp141934_c0_seq13|matrin; <a href="/dbget-bin/www_bget?ko:K13213">K13213</a>  MATR3; matrin 3
D      comp141934_c0_seq16|matrin; <a href="/dbget-bin/www_bget?ko:K13213">K13213</a>  MATR3; matrin 3
D      comp141934_c0_seq18|matrin; <a href="/dbget-bin/www_bget?ko:K13213">K13213</a>  MATR3; matrin 3
D      comp141934_c0_seq20|matrin; <a href="/dbget-bin/www_bget?ko:K13213">K13213</a>  MATR3; matrin 3
D      comp141934_c0_seq21|matrin-3; <a href="/dbget-bin/www_bget?ko:K13213">K13213</a>  MATR3; matrin 3
D      comp141934_c0_seq22|matrin; <a href="/dbget-bin/www_bget?ko:K13213">K13213</a>  MATR3; matrin 3
D      comp141934_c0_seq24|matrin; <a href="/dbget-bin/www_bget?ko:K13213">K13213</a>  MATR3; matrin 3
D      comp141934_c0_seq25|matrin-3; <a href="/dbget-bin/www_bget?ko:K13213">K13213</a>  MATR3; matrin 3
D      comp143062_c3_seq6|non-pou; <a href="/dbget-bin/www_bget?ko:K13214">K13214</a>  NONO, NRB54; non-POU domain-containing octamer-binding protein
D      comp117059_c0_seq1|nuclear; <a href="/dbget-bin/www_bget?ko:K13215">K13215</a>  NRIP2; nuclear receptor-interacting protein 2
D      comp136968_c1_seq3|nuclear; <a href="/dbget-bin/www_bget?ko:K13215">K13215</a>  NRIP2; nuclear receptor-interacting protein 2
D      comp136968_c1_seq4|nuclear; <a href="/dbget-bin/www_bget?ko:K13215">K13215</a>  NRIP2; nuclear receptor-interacting protein 2
D      comp140533_c6_seq5|serine; <a href="/dbget-bin/www_bget?ko:K06269">K06269</a>  PPP1C; protein phosphatase 1, catalytic subunit [EC:3.1.3.16]
D      comp140533_c6_seq16|serine; <a href="/dbget-bin/www_bget?ko:K06269">K06269</a>  PPP1C; protein phosphatase 1, catalytic subunit [EC:3.1.3.16]
D      comp145281_c0_seq3|protein; <a href="/dbget-bin/www_bget?ko:K06269">K06269</a>  PPP1C; protein phosphatase 1, catalytic subunit [EC:3.1.3.16]
D      comp145281_c0_seq5|serine; <a href="/dbget-bin/www_bget?ko:K06269">K06269</a>  PPP1C; protein phosphatase 1, catalytic subunit [EC:3.1.3.16]
D      comp145281_c0_seq6|protein; <a href="/dbget-bin/www_bget?ko:K06269">K06269</a>  PPP1C; protein phosphatase 1, catalytic subunit [EC:3.1.3.16]
D      comp145281_c0_seq7|serine; <a href="/dbget-bin/www_bget?ko:K06269">K06269</a>  PPP1C; protein phosphatase 1, catalytic subunit [EC:3.1.3.16]
D      comp145281_c0_seq10|protein; <a href="/dbget-bin/www_bget?ko:K06269">K06269</a>  PPP1C; protein phosphatase 1, catalytic subunit [EC:3.1.3.16]
D      comp145281_c0_seq12|protein; <a href="/dbget-bin/www_bget?ko:K06269">K06269</a>  PPP1C; protein phosphatase 1, catalytic subunit [EC:3.1.3.16]
D      comp145281_c0_seq15|protein; <a href="/dbget-bin/www_bget?ko:K06269">K06269</a>  PPP1C; protein phosphatase 1, catalytic subunit [EC:3.1.3.16]
D      comp145281_c0_seq16|protein; <a href="/dbget-bin/www_bget?ko:K06269">K06269</a>  PPP1C; protein phosphatase 1, catalytic subunit [EC:3.1.3.16]
D      comp145281_c0_seq17|serine; <a href="/dbget-bin/www_bget?ko:K06269">K06269</a>  PPP1C; protein phosphatase 1, catalytic subunit [EC:3.1.3.16]
D      comp145281_c0_seq20|serine; <a href="/dbget-bin/www_bget?ko:K06269">K06269</a>  PPP1C; protein phosphatase 1, catalytic subunit [EC:3.1.3.16]
D      comp145281_c0_seq21|serine; <a href="/dbget-bin/www_bget?ko:K06269">K06269</a>  PPP1C; protein phosphatase 1, catalytic subunit [EC:3.1.3.16]
D      comp145281_c0_seq27|protein; <a href="/dbget-bin/www_bget?ko:K06269">K06269</a>  PPP1C; protein phosphatase 1, catalytic subunit [EC:3.1.3.16]
D      comp145281_c0_seq28|protein; <a href="/dbget-bin/www_bget?ko:K06269">K06269</a>  PPP1C; protein phosphatase 1, catalytic subunit [EC:3.1.3.16]
D      comp145281_c0_seq30|protein; <a href="/dbget-bin/www_bget?ko:K06269">K06269</a>  PPP1C; protein phosphatase 1, catalytic subunit [EC:3.1.3.16]
D      comp145281_c0_seq31|protein; <a href="/dbget-bin/www_bget?ko:K06269">K06269</a>  PPP1C; protein phosphatase 1, catalytic subunit [EC:3.1.3.16]
D      comp145281_c0_seq32|protein; <a href="/dbget-bin/www_bget?ko:K06269">K06269</a>  PPP1C; protein phosphatase 1, catalytic subunit [EC:3.1.3.16]
D      comp145281_c0_seq33|protein; <a href="/dbget-bin/www_bget?ko:K06269">K06269</a>  PPP1C; protein phosphatase 1, catalytic subunit [EC:3.1.3.16]
D      comp145281_c0_seq36|protein; <a href="/dbget-bin/www_bget?ko:K06269">K06269</a>  PPP1C; protein phosphatase 1, catalytic subunit [EC:3.1.3.16]
D      comp145281_c0_seq37|protein; <a href="/dbget-bin/www_bget?ko:K06269">K06269</a>  PPP1C; protein phosphatase 1, catalytic subunit [EC:3.1.3.16]
D      comp145281_c0_seq40|protein; <a href="/dbget-bin/www_bget?ko:K06269">K06269</a>  PPP1C; protein phosphatase 1, catalytic subunit [EC:3.1.3.16]
D      comp145281_c0_seq41|protein; <a href="/dbget-bin/www_bget?ko:K06269">K06269</a>  PPP1C; protein phosphatase 1, catalytic subunit [EC:3.1.3.16]
D      comp144403_c1_seq6|nuclear; <a href="/dbget-bin/www_bget?ko:K13216">K13216</a>  PPP1R8, NIPP1; nuclear inhibitor of protein phosphatase 1 [EC:3.1.4.-]
D      comp133581_c0_seq1|protein; <a href="/dbget-bin/www_bget?ko:K02516">K02516</a>  PRMT5, HSL7; protein arginine N-methyltransferase 5 [EC:2.1.1.125]
D      comp142386_c0_seq25|serine; <a href="/dbget-bin/www_bget?ko:K08827">K08827</a>  PRPF4B; serine/threonine-protein kinase PRP4 [EC:2.7.11.1]
D      comp142386_c0_seq69|serine; <a href="/dbget-bin/www_bget?ko:K08827">K08827</a>  PRPF4B; serine/threonine-protein kinase PRP4 [EC:2.7.11.1]
D      comp141073_c0_seq3|pre-mrna-processing; <a href="/dbget-bin/www_bget?ko:K13217">K13217</a>  PRPF39, PRP39; pre-mRNA-processing factor 39
D      comp141073_c0_seq21|pre-mrna-processing; <a href="/dbget-bin/www_bget?ko:K13217">K13217</a>  PRPF39, PRP39; pre-mRNA-processing factor 39
D      comp141073_c0_seq48|pre-mrna-processing; <a href="/dbget-bin/www_bget?ko:K13217">K13217</a>  PRPF39, PRP39; pre-mRNA-processing factor 39
D      comp141073_c0_seq56|pre-mrna-processing; <a href="/dbget-bin/www_bget?ko:K13217">K13217</a>  PRPF39, PRP39; pre-mRNA-processing factor 39
D      comp141073_c0_seq58|pre-mrna-processing; <a href="/dbget-bin/www_bget?ko:K13217">K13217</a>  PRPF39, PRP39; pre-mRNA-processing factor 39
D      comp141073_c0_seq70|pre-mrna-processing; <a href="/dbget-bin/www_bget?ko:K13217">K13217</a>  PRPF39, PRP39; pre-mRNA-processing factor 39
D      comp141073_c0_seq77|pre-mrna-processing; <a href="/dbget-bin/www_bget?ko:K13217">K13217</a>  PRPF39, PRP39; pre-mRNA-processing factor 39
D      comp138129_c3_seq5|polypyrimidine; <a href="/dbget-bin/www_bget?ko:K13218">K13218</a>  PTBP1, PTB; polypyrimidine tract-binding protein 1
D      comp138129_c3_seq7|polypyrimidine; <a href="/dbget-bin/www_bget?ko:K13218">K13218</a>  PTBP1, PTB; polypyrimidine tract-binding protein 1
D      comp140807_c6_seq4|polypyrimidine; <a href="/dbget-bin/www_bget?ko:K14948">K14948</a>  PTBP2, NPTB; olypyrimidine tract-binding protein 2
D      comp140807_c6_seq7|polypyrimidine; <a href="/dbget-bin/www_bget?ko:K14948">K14948</a>  PTBP2, NPTB; olypyrimidine tract-binding protein 2
D      comp140807_c6_seq12|polypyrimidine; <a href="/dbget-bin/www_bget?ko:K14948">K14948</a>  PTBP2, NPTB; olypyrimidine tract-binding protein 2
D      comp140807_c6_seq17|polypyrimidine; <a href="/dbget-bin/www_bget?ko:K14948">K14948</a>  PTBP2, NPTB; olypyrimidine tract-binding protein 2
D      comp140807_c6_seq20|polypyrimidine; <a href="/dbget-bin/www_bget?ko:K14948">K14948</a>  PTBP2, NPTB; olypyrimidine tract-binding protein 2
D      comp140807_c6_seq21|polypyrimidine; <a href="/dbget-bin/www_bget?ko:K14948">K14948</a>  PTBP2, NPTB; olypyrimidine tract-binding protein 2
D      comp140807_c6_seq22|polypyrimidine; <a href="/dbget-bin/www_bget?ko:K14948">K14948</a>  PTBP2, NPTB; olypyrimidine tract-binding protein 2
D      comp140807_c6_seq26|polypyrimidine; <a href="/dbget-bin/www_bget?ko:K14948">K14948</a>  PTBP2, NPTB; olypyrimidine tract-binding protein 2
D      comp140807_c6_seq27|polypyrimidine; <a href="/dbget-bin/www_bget?ko:K14948">K14948</a>  PTBP2, NPTB; olypyrimidine tract-binding protein 2
D      comp140807_c6_seq33|polypyrimidine; <a href="/dbget-bin/www_bget?ko:K14948">K14948</a>  PTBP2, NPTB; olypyrimidine tract-binding protein 2
D      comp140807_c6_seq35|polypyrimidine; <a href="/dbget-bin/www_bget?ko:K14948">K14948</a>  PTBP2, NPTB; olypyrimidine tract-binding protein 2
D      comp140807_c6_seq40|polypyrimidine; <a href="/dbget-bin/www_bget?ko:K14948">K14948</a>  PTBP2, NPTB; olypyrimidine tract-binding protein 2
D      comp140807_c6_seq44|polypyrimidine; <a href="/dbget-bin/www_bget?ko:K14948">K14948</a>  PTBP2, NPTB; olypyrimidine tract-binding protein 2
D      comp141508_c0_seq3|splicing; <a href="/dbget-bin/www_bget?ko:K13219">K13219</a>  SFPQ, PSF; splicing factor, proline- and glutamine-rich
D      comp141508_c0_seq4|splicing; <a href="/dbget-bin/www_bget?ko:K13219">K13219</a>  SFPQ, PSF; splicing factor, proline- and glutamine-rich
D      comp128493_c0_seq4|srsf; <a href="/dbget-bin/www_bget?ko:K15409">K15409</a>  SRPK1; serine/threonine-protein kinase SRPK1 [EC:2.7.11.1]
D      comp141351_c9_seq4|srsf; <a href="/dbget-bin/www_bget?ko:K15409">K15409</a>  SRPK1; serine/threonine-protein kinase SRPK1 [EC:2.7.11.1]
D      comp141351_c9_seq6|srsf; <a href="/dbget-bin/www_bget?ko:K15409">K15409</a>  SRPK1; serine/threonine-protein kinase SRPK1 [EC:2.7.11.1]
D      comp141351_c9_seq8|srsf; <a href="/dbget-bin/www_bget?ko:K15409">K15409</a>  SRPK1; serine/threonine-protein kinase SRPK1 [EC:2.7.11.1]
D      comp141351_c9_seq10|srsf; <a href="/dbget-bin/www_bget?ko:K15409">K15409</a>  SRPK1; serine/threonine-protein kinase SRPK1 [EC:2.7.11.1]
D      comp144853_c2_seq1|srsf; <a href="/dbget-bin/www_bget?ko:K08831">K08831</a>  SRPK2; serine/threonine-protein kinase SRPK2 [EC:2.7.11.1]
D      comp144853_c2_seq3|srsf; <a href="/dbget-bin/www_bget?ko:K08831">K08831</a>  SRPK2; serine/threonine-protein kinase SRPK2 [EC:2.7.11.1]
D      comp142084_c0_seq6|x-ray; <a href="/dbget-bin/www_bget?ko:K10884">K10884</a>  XRCC6, KU70, G22P1; ATP-dependent DNA helicase 2 subunit 1
D      comp142084_c0_seq7|x-ray; <a href="/dbget-bin/www_bget?ko:K10884">K10884</a>  XRCC6, KU70, G22P1; ATP-dependent DNA helicase 2 subunit 1
D      comp143361_c2_seq4|ww; <a href="/dbget-bin/www_bget?ko:K13220">K13220</a>  WBP4, FBP21; WW domain-binding protein 4
D      comp143361_c2_seq5|ww; <a href="/dbget-bin/www_bget?ko:K13220">K13220</a>  WBP4, FBP21; WW domain-binding protein 4
D      comp143361_c2_seq16|peptide; <a href="/dbget-bin/www_bget?ko:K13220">K13220</a>  WBP4, FBP21; WW domain-binding protein 4
D      comp143361_c2_seq18|ww; <a href="/dbget-bin/www_bget?ko:K13220">K13220</a>  WBP4, FBP21; WW domain-binding protein 4
D      comp143361_c2_seq37|ww; <a href="/dbget-bin/www_bget?ko:K13220">K13220</a>  WBP4, FBP21; WW domain-binding protein 4
D      comp143361_c2_seq39|ww; <a href="/dbget-bin/www_bget?ko:K13220">K13220</a>  WBP4, FBP21; WW domain-binding protein 4
D      comp143361_c2_seq40|ww; <a href="/dbget-bin/www_bget?ko:K13220">K13220</a>  WBP4, FBP21; WW domain-binding protein 4
D      comp143361_c2_seq44|ww; <a href="/dbget-bin/www_bget?ko:K13220">K13220</a>  WBP4, FBP21; WW domain-binding protein 4
D      comp143361_c2_seq48|ww; <a href="/dbget-bin/www_bget?ko:K13220">K13220</a>  WBP4, FBP21; WW domain-binding protein 4
D      comp143361_c2_seq52|ww; <a href="/dbget-bin/www_bget?ko:K13220">K13220</a>  WBP4, FBP21; WW domain-binding protein 4
D      comp143361_c2_seq53|ww; <a href="/dbget-bin/www_bget?ko:K13220">K13220</a>  WBP4, FBP21; WW domain-binding protein 4
D      comp143361_c2_seq54|ww; <a href="/dbget-bin/www_bget?ko:K13220">K13220</a>  WBP4, FBP21; WW domain-binding protein 4
D      comp143361_c2_seq58|ww; <a href="/dbget-bin/www_bget?ko:K13220">K13220</a>  WBP4, FBP21; WW domain-binding protein 4
D      comp143361_c2_seq66|ww; <a href="/dbget-bin/www_bget?ko:K13220">K13220</a>  WBP4, FBP21; WW domain-binding protein 4
D      comp143361_c2_seq68|ww; <a href="/dbget-bin/www_bget?ko:K13220">K13220</a>  WBP4, FBP21; WW domain-binding protein 4
D      comp143361_c2_seq75|ww; <a href="/dbget-bin/www_bget?ko:K13220">K13220</a>  WBP4, FBP21; WW domain-binding protein 4
D      comp143361_c2_seq79|peptide; <a href="/dbget-bin/www_bget?ko:K13220">K13220</a>  WBP4, FBP21; WW domain-binding protein 4
D      comp143361_c2_seq80|ww; <a href="/dbget-bin/www_bget?ko:K13220">K13220</a>  WBP4, FBP21; WW domain-binding protein 4
D      comp144827_c5_seq13|methylosome; <a href="/dbget-bin/www_bget?ko:K13221">K13221</a>  WDR77, MEP50; methylosome protein 50
D      comp144827_c5_seq14|methylosome; <a href="/dbget-bin/www_bget?ko:K13221">K13221</a>  WDR77, MEP50; methylosome protein 50
#
A<b>Spliceosomal RNAs</b>
B  <a href="/dbget-bin/www_bget?ko:K14276">K14276</a> U1snRNA; U1 spliceosomal RNA
B  <a href="/dbget-bin/www_bget?ko:K14277">K14277</a> U2snRNA; U2 spliceosomal RNA
B  <a href="/dbget-bin/www_bget?ko:K14278">K14278</a> U4snRNA; U4 spliceosomal RNA
B  <a href="/dbget-bin/www_bget?ko:K14279">K14279</a> U5snRNA; U5 spliceosomal RNA
B  <a href="/dbget-bin/www_bget?ko:K14280">K14280</a> U6snRNA; U6 spliceosomal RNA
!
#<hr>
#<b>[ <a href="/kegg/brite.html">BRITE</a> | <a href="/kegg/kegg2.html">KEGG2</a> | <a href="/kegg/">KEGG</a> ]</b><br>
#Last updated: August 9, 2011
