# Supplementary material for: Characterization of the transcriptome of fast and slow muscle myotomal fibres in the pacu (Piaractus mesopotamicus)
Source: BMC Genomics. 2015 Mar 14;16(1):182. doi: 10.1186/s12864-015-1423-6 (PMC4372171; doi:10.1186/s12864-015-1423-6)
Supplement: Additional file 2: — KEEG Automatic Annotation Sever results. Hierarchical information of the sequences from annotated transcriptome mapped to the KEGG pathways maps using the automatic annotation tool KAAS [54]. [file 12864_2015_1423_MOESM2_ESM.zip › hier/q03051.keg]

+E	Proteasome
#<h2><a href="/kegg/kegg2.html"><img src="/Fig/bget/kegg3.gif" align="middle" border=0></a>&nbsp; Proteasome</h2>
#<!---
#ENTRY       ko03051
#NAME        Proteasome
#DEFINITION  Proteasome Pacu_blasted
#--->
!
A<b>Eukaryotic proteasome</b>
B  Core particles (20S proteasome)
C    alpha type subunits
D      <a href="/dbget-bin/www_bget?ko:K02730">K02730</a>  PSMA6; 20S proteasome subunit alpha 1 [EC:3.4.25.1]
D      <a href="/dbget-bin/www_bget?ko:K02726">K02726</a>  PSMA2; 20S proteasome subunit alpha 2 [EC:3.4.25.1]
D      <a href="/dbget-bin/www_bget?ko:K02728">K02728</a>  PSMA4; 20S proteasome subunit alpha 3 [EC:3.4.25.1]
D      <a href="/dbget-bin/www_bget?ko:K02731">K02731</a>  PSMA7; 20S proteasome subunit alpha 4 [EC:3.4.25.1]
D      <a href="/dbget-bin/www_bget?ko:K02729">K02729</a>  PSMA5; 20S proteasome subunit alpha 5 [EC:3.4.25.1]
D      <a href="/dbget-bin/www_bget?ko:K02725">K02725</a>  PSMA1; 20S proteasome subunit alpha 6 [EC:3.4.25.1]
D      <a href="/dbget-bin/www_bget?ko:K02727">K02727</a>  PSMA3; 20S proteasome subunit alpha 7 [EC:3.4.25.1]
C    beta type subunits
D      <a href="/dbget-bin/www_bget?ko:K02738">K02738</a>  PSMB6; 20S proteasome subunit beta 1 [EC:3.4.25.1]
D      <a href="/dbget-bin/www_bget?ko:K02739">K02739</a>  PSMB7; 20S proteasome subunit beta 2 [EC:3.4.25.1]
D      <a href="/dbget-bin/www_bget?ko:K02735">K02735</a>  PSMB3; 20S proteasome subunit beta 3 [EC:3.4.25.1]
D      <a href="/dbget-bin/www_bget?ko:K02734">K02734</a>  PSMB2; 20S proteasome subunit beta 4 [EC:3.4.25.1]
D      <a href="/dbget-bin/www_bget?ko:K02737">K02737</a>  PSMB5; 20S proteasome subunit beta 5 [EC:3.4.25.1]
D      <a href="/dbget-bin/www_bget?ko:K02732">K02732</a>  PSMB1; 20S proteasome subunit beta 6 [EC:3.4.25.1]
D      <a href="/dbget-bin/www_bget?ko:K02736">K02736</a>  PSMB4; 20S proteasome subunit beta 7 [EC:3.4.25.1]
D      <a href="/dbget-bin/www_bget?ko:K02740">K02740</a>  PSMB8, LMP7; 20S proteasome subunit beta 8 [EC:3.4.25.1]
D      <a href="/dbget-bin/www_bget?ko:K02741">K02741</a>  PSMB9, LMP2; 20S proteasome subunit beta 9 [EC:3.4.25.1]
D      <a href="/dbget-bin/www_bget?ko:K02733">K02733</a>  PSMB10, MECL1; 20S proteasome subunit beta 10 [EC:3.4.25.1]
D      <a href="/dbget-bin/www_bget?ko:K11598">K11598</a>  PSMB11; 20S proteasome subunit beta 11 [EC:3.4.25.1]
B  Regulatory particles
C    PA700 (19S proteasome)
D      ATPase subunits
E        comp143916_c0_seq31|26s; <a href="/dbget-bin/www_bget?ko:K03061">K03061</a>  PSMC2, RPT1; 26S proteasome regulatory subunit T1
E        comp143916_c0_seq33|26s; <a href="/dbget-bin/www_bget?ko:K03061">K03061</a>  PSMC2, RPT1; 26S proteasome regulatory subunit T1
E        comp135451_c0_seq2|proteasome; <a href="/dbget-bin/www_bget?ko:K03062">K03062</a>  PSMC1, RPT2; 26S proteasome regulatory subunit T2
E        comp135451_c0_seq5|proteasome; <a href="/dbget-bin/www_bget?ko:K03062">K03062</a>  PSMC1, RPT2; 26S proteasome regulatory subunit T2
E        comp141902_c0_seq3|proteasome; <a href="/dbget-bin/www_bget?ko:K03063">K03063</a>  PSMC4, RPT3; 26S proteasome regulatory subunit T3
E        comp141902_c0_seq4|26s; <a href="/dbget-bin/www_bget?ko:K03063">K03063</a>  PSMC4, RPT3; 26S proteasome regulatory subunit T3
E        comp138901_c0_seq11|proteasome; <a href="/dbget-bin/www_bget?ko:K03064">K03064</a>  PSMC6, RPT4; 26S proteasome regulatory subunit T4
E        comp96295_c0_seq1|26s; <a href="/dbget-bin/www_bget?ko:K03065">K03065</a>  PSMC3, RPT5; 26S proteasome regulatory subunit T5
E        comp144522_c1_seq1|26s; <a href="/dbget-bin/www_bget?ko:K03065">K03065</a>  PSMC3, RPT5; 26S proteasome regulatory subunit T5
E        comp144522_c1_seq2|26s; <a href="/dbget-bin/www_bget?ko:K03065">K03065</a>  PSMC3, RPT5; 26S proteasome regulatory subunit T5
E        comp144522_c1_seq31|26s; <a href="/dbget-bin/www_bget?ko:K03065">K03065</a>  PSMC3, RPT5; 26S proteasome regulatory subunit T5
E        comp133815_c0_seq5|26s; <a href="/dbget-bin/www_bget?ko:K03066">K03066</a>  PSMC5, RPT6; 26S proteasome regulatory subunit T6
E        comp133815_c0_seq8|26s; <a href="/dbget-bin/www_bget?ko:K03066">K03066</a>  PSMC5, RPT6; 26S proteasome regulatory subunit T6
E        comp133815_c0_seq10|26s; <a href="/dbget-bin/www_bget?ko:K03066">K03066</a>  PSMC5, RPT6; 26S proteasome regulatory subunit T6
D      non-ATPase subunits
E        comp142557_c0_seq4|26s; <a href="/dbget-bin/www_bget?ko:K03028">K03028</a>  PSMD2, RPN1; 26S proteasome regulatory subunit N1
E        comp142557_c0_seq11|26s; <a href="/dbget-bin/www_bget?ko:K03028">K03028</a>  PSMD2, RPN1; 26S proteasome regulatory subunit N1
E        comp142557_c0_seq15|26s; <a href="/dbget-bin/www_bget?ko:K03028">K03028</a>  PSMD2, RPN1; 26S proteasome regulatory subunit N1
E        comp142557_c0_seq17|26s; <a href="/dbget-bin/www_bget?ko:K03028">K03028</a>  PSMD2, RPN1; 26S proteasome regulatory subunit N1
E        comp142557_c0_seq20|26s; <a href="/dbget-bin/www_bget?ko:K03028">K03028</a>  PSMD2, RPN1; 26S proteasome regulatory subunit N1
E        comp142557_c0_seq22|26s; <a href="/dbget-bin/www_bget?ko:K03028">K03028</a>  PSMD2, RPN1; 26S proteasome regulatory subunit N1
E        comp138184_c1_seq13|psmd1; <a href="/dbget-bin/www_bget?ko:K03032">K03032</a>  PSMD1, RPN2; 26S proteasome regulatory subunit N2
E        comp138184_c1_seq14|proteasome; <a href="/dbget-bin/www_bget?ko:K03032">K03032</a>  PSMD1, RPN2; 26S proteasome regulatory subunit N2
E        comp138184_c1_seq30|proteasome; <a href="/dbget-bin/www_bget?ko:K03032">K03032</a>  PSMD1, RPN2; 26S proteasome regulatory subunit N2
E        comp138184_c1_seq31|proteasome; <a href="/dbget-bin/www_bget?ko:K03032">K03032</a>  PSMD1, RPN2; 26S proteasome regulatory subunit N2
E        comp144758_c0_seq4|proteasome; <a href="/dbget-bin/www_bget?ko:K03033">K03033</a>  PSMD3, RPN3; 26S proteasome regulatory subunit N3
E        comp144758_c0_seq20|26s; <a href="/dbget-bin/www_bget?ko:K03033">K03033</a>  PSMD3, RPN3; 26S proteasome regulatory subunit N3
E        comp144758_c0_seq22|proteasome; <a href="/dbget-bin/www_bget?ko:K03033">K03033</a>  PSMD3, RPN3; 26S proteasome regulatory subunit N3
E        comp132716_c0_seq10|26s; <a href="/dbget-bin/www_bget?ko:K03035">K03035</a>  PSMD12, RPN5; 26S proteasome regulatory subunit N5
E        comp141478_c1_seq1|26s; <a href="/dbget-bin/www_bget?ko:K03036">K03036</a>  PSMD11, RPN6; 26S proteasome regulatory subunit N6
E        comp141478_c1_seq7|26s; <a href="/dbget-bin/www_bget?ko:K03036">K03036</a>  PSMD11, RPN6; 26S proteasome regulatory subunit N6
E        comp141478_c1_seq9|26s; <a href="/dbget-bin/www_bget?ko:K03036">K03036</a>  PSMD11, RPN6; 26S proteasome regulatory subunit N6
E        comp141478_c1_seq19|26s; <a href="/dbget-bin/www_bget?ko:K03036">K03036</a>  PSMD11, RPN6; 26S proteasome regulatory subunit N6
E        comp141478_c1_seq21|26s; <a href="/dbget-bin/www_bget?ko:K03036">K03036</a>  PSMD11, RPN6; 26S proteasome regulatory subunit N6
E        comp141478_c1_seq27|26s; <a href="/dbget-bin/www_bget?ko:K03036">K03036</a>  PSMD11, RPN6; 26S proteasome regulatory subunit N6
E        comp141478_c1_seq30|26s; <a href="/dbget-bin/www_bget?ko:K03036">K03036</a>  PSMD11, RPN6; 26S proteasome regulatory subunit N6
E        comp141478_c1_seq32|26s; <a href="/dbget-bin/www_bget?ko:K03036">K03036</a>  PSMD11, RPN6; 26S proteasome regulatory subunit N6
E        comp141478_c1_seq34|26s; <a href="/dbget-bin/www_bget?ko:K03036">K03036</a>  PSMD11, RPN6; 26S proteasome regulatory subunit N6
E        comp141478_c1_seq35|26s; <a href="/dbget-bin/www_bget?ko:K03036">K03036</a>  PSMD11, RPN6; 26S proteasome regulatory subunit N6
E        comp142686_c0_seq2|26s; <a href="/dbget-bin/www_bget?ko:K03036">K03036</a>  PSMD11, RPN6; 26S proteasome regulatory subunit N6
E        comp142686_c0_seq3|26s; <a href="/dbget-bin/www_bget?ko:K03036">K03036</a>  PSMD11, RPN6; 26S proteasome regulatory subunit N6
E        comp138770_c0_seq1|26s; <a href="/dbget-bin/www_bget?ko:K03037">K03037</a>  PSMD6, RPN7; 26S proteasome regulatory subunit N7
E        comp138695_c0_seq3|26s; <a href="/dbget-bin/www_bget?ko:K03038">K03038</a>  PSMD7, RPN8; 26S proteasome regulatory subunit N8
E        comp133821_c1_seq7|proteasome; <a href="/dbget-bin/www_bget?ko:K03039">K03039</a>  PSMD13, RPN9; 26S proteasome regulatory subunit N9
E        comp138044_c0_seq1|proteasome; <a href="/dbget-bin/www_bget?ko:K03039">K03039</a>  PSMD13, RPN9; 26S proteasome regulatory subunit N9
E        comp138044_c0_seq6|proteasome; <a href="/dbget-bin/www_bget?ko:K03039">K03039</a>  PSMD13, RPN9; 26S proteasome regulatory subunit N9
E        comp139891_c0_seq1|26s; <a href="/dbget-bin/www_bget?ko:K03029">K03029</a>  PSMD4, RPN10; 26S proteasome regulatory subunit N10
E        comp139891_c0_seq4|26s; <a href="/dbget-bin/www_bget?ko:K03029">K03029</a>  PSMD4, RPN10; 26S proteasome regulatory subunit N10
E        comp139891_c0_seq8|26s; <a href="/dbget-bin/www_bget?ko:K03029">K03029</a>  PSMD4, RPN10; 26S proteasome regulatory subunit N10
E        comp140977_c2_seq2|26s; <a href="/dbget-bin/www_bget?ko:K03030">K03030</a>  PSMD14, RPN11, POH1; 26S proteasome regulatory subunit N11
E        comp140977_c2_seq4|26s; <a href="/dbget-bin/www_bget?ko:K03030">K03030</a>  PSMD14, RPN11, POH1; 26S proteasome regulatory subunit N11
E        comp134308_c0_seq3|26s; <a href="/dbget-bin/www_bget?ko:K03031">K03031</a>  PSMD8, RPN12; 26S proteasome regulatory subunit N12
E        comp134308_c0_seq9|26s; <a href="/dbget-bin/www_bget?ko:K03031">K03031</a>  PSMD8, RPN12; 26S proteasome regulatory subunit N12
E        comp131152_c0_seq1|split; <a href="/dbget-bin/www_bget?ko:K10881">K10881</a>  SHFM1, DSS1; 26 proteasome complex subunit DSS1
E        comp130113_c0_seq1|26s; <a href="/dbget-bin/www_bget?ko:K06692">K06692</a>  PSMD5; 26S proteasome non-ATPase regulatory subunit 5
E        comp138854_c4_seq7|26s; <a href="/dbget-bin/www_bget?ko:K06693">K06693</a>  PSMD9; 26S proteasome non-ATPase regulatory subunit 9
E        comp138854_c4_seq18|26s; <a href="/dbget-bin/www_bget?ko:K06693">K06693</a>  PSMD9; 26S proteasome non-ATPase regulatory subunit 9
E        comp124214_c0_seq3|proteasome; <a href="/dbget-bin/www_bget?ko:K06694">K06694</a>  PSMD10; 26S proteasome non-ATPase regulatory subunit 10
C    PA28 (11S REG)
D      <a href="/dbget-bin/www_bget?ko:K06696">K06696</a>  PSME1; proteasome activator subunit 1 (PA28 alpha)
D      <a href="/dbget-bin/www_bget?ko:K06697">K06697</a>  PSME2; proteasome activator subunit 2 (PA28 beta)
D      <a href="/dbget-bin/www_bget?ko:K06698">K06698</a>  PSME3; proteasome activator subunit 3 (PA28 gamma)
C    PA200
D      <a href="/dbget-bin/www_bget?ko:K06699">K06699</a>  PSME4; proteasome activator subunit 4
C    PI31
D      <a href="/dbget-bin/www_bget?ko:K06700">K06700</a>  PSMF1; proteasome inhibitor subunit 1 (PI31)
B  Assembling factors
C    Assembling chaperones
D      <a href="/dbget-bin/www_bget?ko:K11599">K11599</a>  POMP, UMP1; proteasome maturation protein
D      <a href="/dbget-bin/www_bget?ko:K11875">K11875</a>  PSMG1, DSCR2, PAC1; proteasome assembly chaperone 1
D      <a href="/dbget-bin/www_bget?ko:K11876">K11876</a>  PSMG2, PAC2; proteasome assembly chaperone 2
D      <a href="/dbget-bin/www_bget?ko:K11877">K11877</a>  PSMG3, PAC3; proteasome assembly chaperone 3
D      <a href="/dbget-bin/www_bget?ko:K11878">K11878</a>  PSMG4, PAC4; proteasome assembly chaperone 4
D      <a href="/dbget-bin/www_bget?ko:K11879">K11879</a>  PBA1, POC1; proteasome chaperone 1
D      <a href="/dbget-bin/www_bget?ko:K11880">K11880</a>  ADD66, PBA2, POC2; proteasome chaperone 2
D      <a href="/dbget-bin/www_bget?ko:K11881">K11881</a>  IRC25, POC3; proteasome chaperone 3
D      <a href="/dbget-bin/www_bget?ko:K11882">K11882</a>  POC4; proteasome chaperone 4
C    Other assembling factors
D      <a href="/dbget-bin/www_bget?ko:K03250">K03250</a>  EIF3E, INT6; translation initiation factor 3 subunit E
D      <a href="/dbget-bin/www_bget?ko:K03283">K03283</a>  HSPA1_8; heat shock 70kDa protein 1/8
D      <a href="/dbget-bin/www_bget?ko:K04079">K04079</a>  htpG, HSP90A; molecular chaperone HtpG
D      <a href="/dbget-bin/www_bget?ko:K04687">K04687</a>  IFNG; interferon gamma
D      <a href="/dbget-bin/www_bget?ko:K11883">K11883</a>  NOB1; RNA-binding protein NOB1
D      <a href="/dbget-bin/www_bget?ko:K11884">K11884</a>  PNO1, DIM2; RNA-binding protein PNO1
B  Proteasome interacting proteins (PIPs)
C    UBL-UBA shuttle proteins
D      <a href="/dbget-bin/www_bget?ko:K10839">K10839</a>  RAD23, HR23; UV excision repair protein RAD23
D      <a href="/dbget-bin/www_bget?ko:K04523">K04523</a>  UBQLN, DSK2; ubiquilin
D      <a href="/dbget-bin/www_bget?ko:K11885">K11885</a>  DDI1; DNA damage-inducible protein 1
C    Other PIPs
D      <a href="/dbget-bin/www_bget?ko:K11886">K11886</a>  ECM29; proteasome component ECM29
D      <a href="/dbget-bin/www_bget?ko:K11887">K11887</a>  PAAF1, RPN14; proteasomal ATPase-associated factor 1
D      <a href="/dbget-bin/www_bget?ko:K06692">K06692</a>  PSMD5; 26S proteasome non-ATPase regulatory subunit 5
D      <a href="/dbget-bin/www_bget?ko:K06693">K06693</a>  PSMD9; 26S proteasome non-ATPase regulatory subunit 9
D      <a href="/dbget-bin/www_bget?ko:K06694">K06694</a>  PSMD10; 26S proteasome non-ATPase regulatory subunit 10
D      <a href="/dbget-bin/www_bget?ko:K03034">K03034</a>  RPN4; 26S proteasome regulatory subunit N4
D      <a href="/dbget-bin/www_bget?ko:K06695">K06695</a>  PSMC3IP; 26S proteasome regulatory subunit, ATPase 3, interacting protein
D      <a href="/dbget-bin/www_bget?ko:K11888">K11888</a>  CUT8, STS1; protein Cut8
#
A<b>Prokaryotic proteasome</b>
B  Core particles (20S proteasome)
C    <a href="/dbget-bin/www_bget?ko:K03432">K03432</a>  psmA, prcA; proteasome alpha subunit [EC:3.4.25.1]
C    <a href="/dbget-bin/www_bget?ko:K03433">K03433</a>  psmB, prcB; proteasome beta subunit [EC:3.4.25.1]
B  Bacterial regulatory particles
C    <a href="/dbget-bin/www_bget?ko:K13527">K13527</a>  mpa; proteasome-associated ATPase
C    <a href="/dbget-bin/www_bget?ko:K13571">K13571</a>  pafA; proteasome accessory factor A [EC:6.3.2.-]
C    <a href="/dbget-bin/www_bget?ko:K13572">K13572</a>  pafB; proteasome accessory factor B
C    <a href="/dbget-bin/www_bget?ko:K13573">K13573</a>  pafC; proteasome accessory factor C
B  Archaeal regulatory particles
C    <a href="/dbget-bin/www_bget?ko:K03420">K03420</a>  psmR; proteasome regulatory subunit
!
#<hr>
#<b>[ <a href="/kegg/brite.html">BRITE</a> | <a href="/kegg/kegg2.html">KEGG2</a> | <a href="/kegg/">KEGG</a> ]</b><br>
#Last updated: December 26, 2012
