# Supplementary material for: Characterization of the transcriptome of fast and slow muscle myotomal fibres in the pacu (Piaractus mesopotamicus)
Source: BMC Genomics. 2015 Mar 14;16(1):182. doi: 10.1186/s12864-015-1423-6 (PMC4372171; doi:10.1186/s12864-015-1423-6)
Supplement: Additional file 2: — KEEG Automatic Annotation Sever results. Hierarchical information of the sequences from annotated transcriptome mapped to the KEGG pathways maps using the automatic annotation tool KAAS [54]. [file 12864_2015_1423_MOESM2_ESM.zip › hier/q03310.keg]

+C	Receptor
#<h2><a href="/kegg/kegg2.html"><img src="/Fig/bget/kegg3.gif" align="middle" border=0></a> &nbsp; Nuclear Receptors</h2>
#<!---
#ENTRY       ko03310
#DEFINITION  Nuclear receptors Pacu_blasted
#--->
!
A<b>1. Thyroid hormone like</b>
B  1A. Thyroid hormone receptor (THR)
C    comp139209_c3_seq8|thyroid; <a href="/dbget-bin/www_bget?ko:K05547">K05547</a>  NR1A1, THRA; thyroid hormone receptor alpha
C    comp139209_c3_seq1|thyroid; <a href="/dbget-bin/www_bget?ko:K08362">K08362</a>  NR1A2, THRB; thyroid hormone receptor beta
C    comp139209_c3_seq7|thyroid; <a href="/dbget-bin/www_bget?ko:K08362">K08362</a>  NR1A2, THRB; thyroid hormone receptor beta
C    comp139209_c3_seq10|thyroid; <a href="/dbget-bin/www_bget?ko:K08362">K08362</a>  NR1A2, THRB; thyroid hormone receptor beta
C    comp139209_c3_seq24|thyroid; <a href="/dbget-bin/www_bget?ko:K08362">K08362</a>  NR1A2, THRB; thyroid hormone receptor beta
C    comp139209_c3_seq28|thyroid; <a href="/dbget-bin/www_bget?ko:K08362">K08362</a>  NR1A2, THRB; thyroid hormone receptor beta
C    comp139209_c3_seq30|thyroid; <a href="/dbget-bin/www_bget?ko:K08362">K08362</a>  NR1A2, THRB; thyroid hormone receptor beta
C    comp139209_c3_seq35|thyroid; <a href="/dbget-bin/www_bget?ko:K08362">K08362</a>  NR1A2, THRB; thyroid hormone receptor beta
C    comp139209_c3_seq39|thyroid; <a href="/dbget-bin/www_bget?ko:K08362">K08362</a>  NR1A2, THRB; thyroid hormone receptor beta
C    comp139209_c3_seq41|thyroid; <a href="/dbget-bin/www_bget?ko:K08362">K08362</a>  NR1A2, THRB; thyroid hormone receptor beta
B  1B. Retinoic acid receptor (RAR)
C    comp140867_c10_seq4|retinoic; <a href="/dbget-bin/www_bget?ko:K08527">K08527</a>  NR1B1, RARA; retinoic acid receptor alpha
C    comp140867_c10_seq5|retinoic; <a href="/dbget-bin/www_bget?ko:K08527">K08527</a>  NR1B1, RARA; retinoic acid receptor alpha
C    comp140867_c10_seq8|retinoic; <a href="/dbget-bin/www_bget?ko:K08527">K08527</a>  NR1B1, RARA; retinoic acid receptor alpha
C    comp140867_c10_seq10|retinoic; <a href="/dbget-bin/www_bget?ko:K08527">K08527</a>  NR1B1, RARA; retinoic acid receptor alpha
C    comp140867_c10_seq11|retinoic; <a href="/dbget-bin/www_bget?ko:K08527">K08527</a>  NR1B1, RARA; retinoic acid receptor alpha
C    comp140867_c10_seq15|retinoic; <a href="/dbget-bin/www_bget?ko:K08527">K08527</a>  NR1B1, RARA; retinoic acid receptor alpha
C    comp140868_c1_seq19|retinoic; <a href="/dbget-bin/www_bget?ko:K08529">K08529</a>  NR1B3, RARG; retinoic acid receptor gamma
C    comp140868_c1_seq21|retinoic; <a href="/dbget-bin/www_bget?ko:K08529">K08529</a>  NR1B3, RARG; retinoic acid receptor gamma
C    comp140868_c1_seq24|retinoic; <a href="/dbget-bin/www_bget?ko:K08529">K08529</a>  NR1B3, RARG; retinoic acid receptor gamma
C    comp140868_c1_seq33|retinoic; <a href="/dbget-bin/www_bget?ko:K08529">K08529</a>  NR1B3, RARG; retinoic acid receptor gamma
B  1C. Peroxisome proliferator-activated receptor (PPAR)
C    comp138715_c4_seq21|peroxisome; <a href="/dbget-bin/www_bget?ko:K07294">K07294</a>  NR1C1, PPARA; peroxisome proliferator-activated receptor alpha
C    comp138715_c4_seq24|peroxisome; <a href="/dbget-bin/www_bget?ko:K07294">K07294</a>  NR1C1, PPARA; peroxisome proliferator-activated receptor alpha
C    comp138715_c4_seq86|peroxisome; <a href="/dbget-bin/www_bget?ko:K07294">K07294</a>  NR1C1, PPARA; peroxisome proliferator-activated receptor alpha
C    comp130049_c0_seq1|peroxisome; <a href="/dbget-bin/www_bget?ko:K04504">K04504</a>  NR1C2, PPARD; peroxisome proliferator-activated receptor delta
C    comp138046_c1_seq5|peroxisome; <a href="/dbget-bin/www_bget?ko:K04504">K04504</a>  NR1C2, PPARD; peroxisome proliferator-activated receptor delta
C    comp138046_c1_seq13|peroxisome; <a href="/dbget-bin/www_bget?ko:K04504">K04504</a>  NR1C2, PPARD; peroxisome proliferator-activated receptor delta
C    comp145155_c2_seq6|peroxisome; <a href="/dbget-bin/www_bget?ko:K08530">K08530</a>  NR1C3, PPARG; peroxisome proliferator-activated receptor gamma
B  1D. Rev-Erb
C    comp141705_c0_seq4|nuclear; <a href="/dbget-bin/www_bget?ko:K03728">K03728</a>  NR1D1; nuclear receptor subfamily 1 group D member 1
C    comp145126_c1_seq1|nuclear; <a href="/dbget-bin/www_bget?ko:K03728">K03728</a>  NR1D1; nuclear receptor subfamily 1 group D member 1
C    comp145126_c5_seq6|nuclear; <a href="/dbget-bin/www_bget?ko:K03728">K03728</a>  NR1D1; nuclear receptor subfamily 1 group D member 1
C    comp145126_c5_seq7|nuclear; <a href="/dbget-bin/www_bget?ko:K03728">K03728</a>  NR1D1; nuclear receptor subfamily 1 group D member 1
C    comp121710_c0_seq1|nuclear; <a href="/dbget-bin/www_bget?ko:K08531">K08531</a>  NR1D2; nuclear receptor subfamily 1 group D member 2
C    comp144810_c1_seq4|nuclear; <a href="/dbget-bin/www_bget?ko:K08531">K08531</a>  NR1D2; nuclear receptor subfamily 1 group D member 2
C    comp144810_c1_seq7|nuclear; <a href="/dbget-bin/www_bget?ko:K08531">K08531</a>  NR1D2; nuclear receptor subfamily 1 group D member 2
C    comp144810_c1_seq12|nuclear; <a href="/dbget-bin/www_bget?ko:K08531">K08531</a>  NR1D2; nuclear receptor subfamily 1 group D member 2
C    comp144810_c1_seq14|nuclear; <a href="/dbget-bin/www_bget?ko:K08531">K08531</a>  NR1D2; nuclear receptor subfamily 1 group D member 2
C    comp144810_c1_seq28|nuclear; <a href="/dbget-bin/www_bget?ko:K08531">K08531</a>  NR1D2; nuclear receptor subfamily 1 group D member 2
C    comp144810_c1_seq29|nuclear; <a href="/dbget-bin/www_bget?ko:K08531">K08531</a>  NR1D2; nuclear receptor subfamily 1 group D member 2
B  1F. RAR-related orphan receptor
C    comp138516_c3_seq4|rar-related; <a href="/dbget-bin/www_bget?ko:K08532">K08532</a>  NR1F1, RORA; RAR-related orphan receptor alpha
C    comp138516_c3_seq9|nuclear; <a href="/dbget-bin/www_bget?ko:K08532">K08532</a>  NR1F1, RORA; RAR-related orphan receptor alpha
C    comp138516_c3_seq11|rar-related; <a href="/dbget-bin/www_bget?ko:K08532">K08532</a>  NR1F1, RORA; RAR-related orphan receptor alpha
C    comp138516_c3_seq12|rar-related; <a href="/dbget-bin/www_bget?ko:K08532">K08532</a>  NR1F1, RORA; RAR-related orphan receptor alpha
C    comp135441_c0_seq3|nuclear; <a href="/dbget-bin/www_bget?ko:K08534">K08534</a>  NR1F3, RORC; RAR-related orphan receptor gamma
C    comp135441_c0_seq4|nuclear; <a href="/dbget-bin/www_bget?ko:K08534">K08534</a>  NR1F3, RORC; RAR-related orphan receptor gamma
C    comp135441_c0_seq6|nuclear; <a href="/dbget-bin/www_bget?ko:K08534">K08534</a>  NR1F3, RORC; RAR-related orphan receptor gamma
C    comp135441_c0_seq10|nuclear; <a href="/dbget-bin/www_bget?ko:K08534">K08534</a>  NR1F3, RORC; RAR-related orphan receptor gamma
B  1H. Liver X receptor like receptor
C    comp131954_c0_seq1|oxysterols; <a href="/dbget-bin/www_bget?ko:K08536">K08536</a>  NR1H3, LXRA; liver X receptor alpha
C    comp131954_c0_seq4|oxysterols; <a href="/dbget-bin/www_bget?ko:K08536">K08536</a>  NR1H3, LXRA; liver X receptor alpha
C    comp131954_c0_seq7|oxysterols; <a href="/dbget-bin/www_bget?ko:K08536">K08536</a>  NR1H3, LXRA; liver X receptor alpha
C    comp131954_c0_seq8|oxysterols; <a href="/dbget-bin/www_bget?ko:K08536">K08536</a>  NR1H3, LXRA; liver X receptor alpha
C    comp143982_c6_seq7|nuclear; <a href="/dbget-bin/www_bget?ko:K08537">K08537</a>  NR1H4, FXR; farnesoid X receptor
B  1I. Vitamin D3 like receptor
C    comp140450_c1_seq5|vitamin; <a href="/dbget-bin/www_bget?ko:K08539">K08539</a>  NR1I1, VDR; vitamin D3 receptor
C    comp140450_c1_seq17|vitamin; <a href="/dbget-bin/www_bget?ko:K08539">K08539</a>  NR1I1, VDR; vitamin D3 receptor
C    comp140450_c1_seq27|vitamin; <a href="/dbget-bin/www_bget?ko:K08539">K08539</a>  NR1I1, VDR; vitamin D3 receptor
C    comp140450_c1_seq50|vitamin; <a href="/dbget-bin/www_bget?ko:K08539">K08539</a>  NR1I1, VDR; vitamin D3 receptor
C    comp135293_c0_seq2|nuclear; <a href="/dbget-bin/www_bget?ko:K08540">K08540</a>  NR1I2, PXR; pregnane X receptor
#
A<b>2. Hepatocyte nuclear factor 4 like</b>
B  2A. Hepatocyte nuclear factor 4 receptor
C    comp614272_c0_seq1|hepatocyte; <a href="/dbget-bin/www_bget?ko:K08037">K08037</a>  NR2A2, HNF4G; hepatocyte nuclear factor 4-gamma
B  2B. Retinoid X receptor (RXR)
C    comp144035_c3_seq5|retinoic; <a href="/dbget-bin/www_bget?ko:K08524">K08524</a>  NR2B1, RXRA; retinoid X receptor alpha
C    comp144035_c3_seq6|retinoic; <a href="/dbget-bin/www_bget?ko:K08524">K08524</a>  NR2B1, RXRA; retinoid X receptor alpha
B  2C. Testicular receptor
C    comp143745_c1_seq1|nuclear; <a href="/dbget-bin/www_bget?ko:K08543">K08543</a>  NR2C1, TR2; testicular receptor 2
C    comp143745_c1_seq4|nuclear; <a href="/dbget-bin/www_bget?ko:K08543">K08543</a>  NR2C1, TR2; testicular receptor 2
C    comp143745_c1_seq5|nuclear; <a href="/dbget-bin/www_bget?ko:K08543">K08543</a>  NR2C1, TR2; testicular receptor 2
C    comp143745_c1_seq7|nuclear; <a href="/dbget-bin/www_bget?ko:K08543">K08543</a>  NR2C1, TR2; testicular receptor 2
C    comp143745_c1_seq25|nuclear; <a href="/dbget-bin/www_bget?ko:K08543">K08543</a>  NR2C1, TR2; testicular receptor 2
C    comp143745_c1_seq43|nuclear; <a href="/dbget-bin/www_bget?ko:K08543">K08543</a>  NR2C1, TR2; testicular receptor 2
C    comp143745_c1_seq46|nuclear; <a href="/dbget-bin/www_bget?ko:K08543">K08543</a>  NR2C1, TR2; testicular receptor 2
C    comp143745_c1_seq47|nuclear; <a href="/dbget-bin/www_bget?ko:K08543">K08543</a>  NR2C1, TR2; testicular receptor 2
C    comp143745_c1_seq57|nuclear; <a href="/dbget-bin/www_bget?ko:K08543">K08543</a>  NR2C1, TR2; testicular receptor 2
C    comp143745_c1_seq66|nuclear; <a href="/dbget-bin/www_bget?ko:K08543">K08543</a>  NR2C1, TR2; testicular receptor 2
C    comp143745_c1_seq70|nuclear; <a href="/dbget-bin/www_bget?ko:K08543">K08543</a>  NR2C1, TR2; testicular receptor 2
C    comp143745_c1_seq73|nuclear; <a href="/dbget-bin/www_bget?ko:K08543">K08543</a>  NR2C1, TR2; testicular receptor 2
C    comp143745_c1_seq80|nuclear; <a href="/dbget-bin/www_bget?ko:K08543">K08543</a>  NR2C1, TR2; testicular receptor 2
C    comp143745_c1_seq90|nuclear; <a href="/dbget-bin/www_bget?ko:K08543">K08543</a>  NR2C1, TR2; testicular receptor 2
C    comp143745_c1_seq93|nuclear; <a href="/dbget-bin/www_bget?ko:K08543">K08543</a>  NR2C1, TR2; testicular receptor 2
C    comp140868_c1_seq7|nuclear; <a href="/dbget-bin/www_bget?ko:K08544">K08544</a>  NR2C2, TR4; testicular receptor 4
C    comp140868_c1_seq13|nuclear; <a href="/dbget-bin/www_bget?ko:K08544">K08544</a>  NR2C2, TR4; testicular receptor 4
C    comp140868_c1_seq28|nuclear; <a href="/dbget-bin/www_bget?ko:K08544">K08544</a>  NR2C2, TR4; testicular receptor 4
B  2E. Tailless like receptor
B  2F. COUP-TF like receptor
C    comp142518_c4_seq1|coup; <a href="/dbget-bin/www_bget?ko:K08548">K08548</a>  NR2F2, TFCOUP2; COUP transcription factor 2
C    comp142518_c4_seq2|coup; <a href="/dbget-bin/www_bget?ko:K08548">K08548</a>  NR2F2, TFCOUP2; COUP transcription factor 2
C    comp142518_c4_seq3|coup; <a href="/dbget-bin/www_bget?ko:K08548">K08548</a>  NR2F2, TFCOUP2; COUP transcription factor 2
C    comp139572_c0_seq2|nuclear; <a href="/dbget-bin/www_bget?ko:K08702">K08702</a>  NR2F5, SVP46; nuclear receptor subfamily 2 group F member 5
C    comp139572_c0_seq6|nuclear; <a href="/dbget-bin/www_bget?ko:K08702">K08702</a>  NR2F5, SVP46; nuclear receptor subfamily 2 group F member 5
C    comp144059_c1_seq3|nuclear; <a href="/dbget-bin/www_bget?ko:K08549">K08549</a>  NR2F6, EAR2; nuclear receptor subfamily 2 group F member 6
#
A<b>3. Estrogen like</b>
B  3A. Estrogen receptor
C    comp143006_c0_seq3|estrogen; <a href="/dbget-bin/www_bget?ko:K08550">K08550</a>  NR3A1, ESR1; estrogen receptor alpha
C    comp143006_c0_seq5|estrogen; <a href="/dbget-bin/www_bget?ko:K08550">K08550</a>  NR3A1, ESR1; estrogen receptor alpha
C    comp143006_c0_seq10|estrogen; <a href="/dbget-bin/www_bget?ko:K08550">K08550</a>  NR3A1, ESR1; estrogen receptor alpha
C    comp143006_c0_seq22|estrogen; <a href="/dbget-bin/www_bget?ko:K08550">K08550</a>  NR3A1, ESR1; estrogen receptor alpha
C    comp143006_c0_seq23|estrogen; <a href="/dbget-bin/www_bget?ko:K08550">K08550</a>  NR3A1, ESR1; estrogen receptor alpha
C    comp143006_c0_seq31|estrogen; <a href="/dbget-bin/www_bget?ko:K08550">K08550</a>  NR3A1, ESR1; estrogen receptor alpha
C    comp131644_c0_seq1|estrogen; <a href="/dbget-bin/www_bget?ko:K08551">K08551</a>  NR3A2, ESR2; estrogen receptor beta
B  3B. Estrogen-related receptor
C    comp136133_c0_seq5|steroid; <a href="/dbget-bin/www_bget?ko:K08553">K08553</a>  NR3B2, ESRRB; estrogen-related receptor beta
C    comp136133_c0_seq7|steroid; <a href="/dbget-bin/www_bget?ko:K08553">K08553</a>  NR3B2, ESRRB; estrogen-related receptor beta
C    comp136133_c0_seq10|steroid; <a href="/dbget-bin/www_bget?ko:K08553">K08553</a>  NR3B2, ESRRB; estrogen-related receptor beta
C    comp136133_c0_seq12|steroid; <a href="/dbget-bin/www_bget?ko:K08553">K08553</a>  NR3B2, ESRRB; estrogen-related receptor beta
C    comp136133_c0_seq16|steroid; <a href="/dbget-bin/www_bget?ko:K08553">K08553</a>  NR3B2, ESRRB; estrogen-related receptor beta
C    comp136133_c0_seq17|steroid; <a href="/dbget-bin/www_bget?ko:K08553">K08553</a>  NR3B2, ESRRB; estrogen-related receptor beta
C    comp136133_c0_seq19|steroid; <a href="/dbget-bin/www_bget?ko:K08553">K08553</a>  NR3B2, ESRRB; estrogen-related receptor beta
C    comp136133_c0_seq20|steroid; <a href="/dbget-bin/www_bget?ko:K08553">K08553</a>  NR3B2, ESRRB; estrogen-related receptor beta
C    comp136133_c0_seq21|steroid; <a href="/dbget-bin/www_bget?ko:K08553">K08553</a>  NR3B2, ESRRB; estrogen-related receptor beta
C    comp136133_c0_seq23|steroid; <a href="/dbget-bin/www_bget?ko:K08553">K08553</a>  NR3B2, ESRRB; estrogen-related receptor beta
C    comp113940_c0_seq1|estrogen-related; <a href="/dbget-bin/www_bget?ko:K08554">K08554</a>  NR3B3, ESRRG; estrogen-related receptor gamma
B  3C. 3-Ketosteroid receptor
C    comp142094_c3_seq2|glucocorticoid; <a href="/dbget-bin/www_bget?ko:K05771">K05771</a>  NR3C1, GR; glucocorticoid receptor
C    comp142094_c3_seq3|glucocorticoid; <a href="/dbget-bin/www_bget?ko:K05771">K05771</a>  NR3C1, GR; glucocorticoid receptor
C    comp142094_c3_seq5|glucocorticoid; <a href="/dbget-bin/www_bget?ko:K05771">K05771</a>  NR3C1, GR; glucocorticoid receptor
C    comp142094_c3_seq11|glucocorticoid; <a href="/dbget-bin/www_bget?ko:K05771">K05771</a>  NR3C1, GR; glucocorticoid receptor
C    comp142094_c3_seq13|glucocorticoid; <a href="/dbget-bin/www_bget?ko:K05771">K05771</a>  NR3C1, GR; glucocorticoid receptor
C    comp142094_c3_seq16|glucocorticoid; <a href="/dbget-bin/www_bget?ko:K05771">K05771</a>  NR3C1, GR; glucocorticoid receptor
C    comp142094_c3_seq20|glucocorticoid; <a href="/dbget-bin/www_bget?ko:K05771">K05771</a>  NR3C1, GR; glucocorticoid receptor
C    comp142094_c3_seq21|glucocorticoid; <a href="/dbget-bin/www_bget?ko:K05771">K05771</a>  NR3C1, GR; glucocorticoid receptor
C    comp135698_c1_seq2|mineralocorticoid; <a href="/dbget-bin/www_bget?ko:K08555">K08555</a>  NR3C2, MR; mineralocorticoid receptor
C    comp113027_c0_seq1|androgen; <a href="/dbget-bin/www_bget?ko:K08557">K08557</a>  NR3C4, AR; androgen receptor
#
A<b>4. Nerve growth factor IB like</b>
B  4A. Nerve growth factor IB like receptor
C    comp143727_c1_seq2|nuclear; <a href="/dbget-bin/www_bget?ko:K04465">K04465</a>  NR4A1, HMR; nuclear receptor subfamily 4 group A member 1
C    comp143727_c1_seq8|nuclear; <a href="/dbget-bin/www_bget?ko:K04465">K04465</a>  NR4A1, HMR; nuclear receptor subfamily 4 group A member 1
C    comp143727_c1_seq18|nuclear; <a href="/dbget-bin/www_bget?ko:K04465">K04465</a>  NR4A1, HMR; nuclear receptor subfamily 4 group A member 1
C    comp143727_c1_seq25|nuclear; <a href="/dbget-bin/www_bget?ko:K04465">K04465</a>  NR4A1, HMR; nuclear receptor subfamily 4 group A member 1
C    comp143727_c1_seq41|nuclear; <a href="/dbget-bin/www_bget?ko:K04465">K04465</a>  NR4A1, HMR; nuclear receptor subfamily 4 group A member 1
C    comp144530_c0_seq17|nuclear; <a href="/dbget-bin/www_bget?ko:K04465">K04465</a>  NR4A1, HMR; nuclear receptor subfamily 4 group A member 1
C    comp144530_c0_seq24|nuclear; <a href="/dbget-bin/www_bget?ko:K04465">K04465</a>  NR4A1, HMR; nuclear receptor subfamily 4 group A member 1
C    comp142056_c1_seq2|nuclear; <a href="/dbget-bin/www_bget?ko:K08558">K08558</a>  NR4A2, NURR1; nuclear receptor subfamily 4 group A member 2
C    comp142056_c1_seq5|nuclear; <a href="/dbget-bin/www_bget?ko:K08558">K08558</a>  NR4A2, NURR1; nuclear receptor subfamily 4 group A member 2
C    comp142056_c1_seq8|nuclear; <a href="/dbget-bin/www_bget?ko:K08558">K08558</a>  NR4A2, NURR1; nuclear receptor subfamily 4 group A member 2
C    comp142056_c1_seq19|nuclear; <a href="/dbget-bin/www_bget?ko:K08558">K08558</a>  NR4A2, NURR1; nuclear receptor subfamily 4 group A member 2
C    comp142595_c4_seq4|nuclear; <a href="/dbget-bin/www_bget?ko:K08559">K08559</a>  NR4A3, NOR1; nuclear receptor subfamily 4 group A member 3
C    comp142595_c4_seq5|nuclear; <a href="/dbget-bin/www_bget?ko:K08559">K08559</a>  NR4A3, NOR1; nuclear receptor subfamily 4 group A member 3
C    comp142595_c4_seq17|nuclear; <a href="/dbget-bin/www_bget?ko:K08559">K08559</a>  NR4A3, NOR1; nuclear receptor subfamily 4 group A member 3
C    comp142595_c4_seq24|nuclear; <a href="/dbget-bin/www_bget?ko:K08559">K08559</a>  NR4A3, NOR1; nuclear receptor subfamily 4 group A member 3
#
A<b>5. Fushi tarazu-F1 like</b>
B  5A. Fushi tarazu-F1 like receptor
C    comp132546_c0_seq1|nuclear; <a href="/dbget-bin/www_bget?ko:K08027">K08027</a>  NR5A2, FTF; nuclear receptor subfamily 5 group A member 2
#
A<b>6. Germ cell nuclear factor</b>
B  6A. Germ cell nuclear factor receptor
#
A<b>0. Knirps / DAX like</b>
B  0A. Knirps like receptor
B  0B. DAX like receptor
!
#<hr>
#<b>[ <a href="/kegg/brite.html">BRITE</a> | <a href="/kegg/kegg2.html">KEGG2</a> | <a href="/kegg/">KEGG</a> ]</b><br>
#Last updated: August 31, 2010
#<br>Classification taken and modified from <a href="http://www.ncbi.nlm.nih.gov/pubmed/10219237">Nuclear Receptor Nomenclature</a>
