# Supplementary material for: Characterization of the transcriptome of fast and slow muscle myotomal fibres in the pacu (Piaractus mesopotamicus)
Source: BMC Genomics. 2015 Mar 14;16(1):182. doi: 10.1186/s12864-015-1423-6 (PMC4372171; doi:10.1186/s12864-015-1423-6)
Supplement: Additional file 2: — KEEG Automatic Annotation Sever results. Hierarchical information of the sequences from annotated transcriptome mapped to the KEGG pathways maps using the automatic annotation tool KAAS [54]. [file 12864_2015_1423_MOESM2_ESM.zip › hier/q03400.keg]

+F	Repair protein
#<h2><a href="/kegg/kegg2.html"><img src="/Fig/bget/kegg3.gif" align="middle" border=0></a>&nbsp; DNA Repair and Recombination Proteins</h2>
#<!---
#ENTRY       ko03400
#NAME        Repair
#DEFINITION  DNA repair and recombination proteins Pacu_blasted
#--->
!
A<b>Eukaryotic Type</b>
B  SSBR (single strand breaks repair)
C    Direct repair
D      <a href="/dbget-bin/www_bget?ko:K00567">K00567</a>  E2.1.1.63, MGMT, ogt; methylated-DNA-[protein]-cysteine S-methyltransferase [EC:2.1.1.63]
D      <a href="/dbget-bin/www_bget?ko:K10859">K10859</a>  ALKBH2; alpha-ketoglutarate-dependent dioxygenase alkB homolog 2 [EC:1.14.11.-]
D      <a href="/dbget-bin/www_bget?ko:K10860">K10860</a>  ALKBH3, DEPC1; alpha-ketoglutarate-dependent dioxygenase alkB homolog 3 [EC:1.14.11.-]
D      <a href="/dbget-bin/www_bget?ko:K02295">K02295</a>  CRY; cryptochrome
D      <a href="/dbget-bin/www_bget?ko:K01669">K01669</a>  E4.1.99.3, phrB; deoxyribodipyrimidine photo-lyase [EC:4.1.99.3]
C    BER (base exicision repair)
D      DNA glycosylases
E        <a href="/dbget-bin/www_bget?ko:K03648">K03648</a>  UNG, UDG; uracil-DNA glycosylase [EC:3.2.2.27]
E        <a href="/dbget-bin/www_bget?ko:K10861">K10861</a>  UDG2, CCNO; uracil-DNA glycosylase 2 [EC:3.2.2.-]
E        <a href="/dbget-bin/www_bget?ko:K03649">K03649</a>  MUG, TDG; TDG/mug DNA glycosylase family protein [EC:3.2.2.-]
E        <a href="/dbget-bin/www_bget?ko:K03652">K03652</a>  MPG; DNA-3-methyladenine glycosylase [EC:3.2.2.21]
E        <a href="/dbget-bin/www_bget?ko:K10800">K10800</a>  SMUG1; single-strand selective monofunctional uracil DNA glycosylase [EC:3.2.2.-]
E        <a href="/dbget-bin/www_bget?ko:K03575">K03575</a>  mutY; A/G-specific adenine glycosylase [EC:3.2.2.-]
E        <a href="/dbget-bin/www_bget?ko:K10801">K10801</a>  MBD4; methyl-CpG-binding domain protein 4 [EC:3.2.2.-]
E        <a href="/dbget-bin/www_bget?ko:K03660">K03660</a>  OGG1; N-glycosylase/DNA lyase [EC:3.2.2.- 4.2.99.18]
E        <a href="/dbget-bin/www_bget?ko:K10567">K10567</a>  NEIL1; endonuclease VIII-like 1 [EC:3.2.2.- 4.2.99.18]
E        <a href="/dbget-bin/www_bget?ko:K10568">K10568</a>  NEIL2; endonuclease VIII-like 2 [EC:3.2.2.- 4.2.99.18]
E        <a href="/dbget-bin/www_bget?ko:K10569">K10569</a>  NEIL3; endonuclease VIII-like 3
E        <a href="/dbget-bin/www_bget?ko:K10773">K10773</a>  NTH; endonuclease III [EC:4.2.99.18]
D      AP endonucleases
E        <a href="/dbget-bin/www_bget?ko:K10771">K10771</a>  APEX1; AP endonuclease 1 [EC:4.2.99.18]
E        <a href="/dbget-bin/www_bget?ko:K10772">K10772</a>  APEX2; AP endonuclease 2 [EC:4.2.99.18]
D      Long Patch-BER factors
E        DNA polymerase delta complex
F          comp140711_c2_seq1|dna; <a href="/dbget-bin/www_bget?ko:K02327">K02327</a>  POLD1; DNA polymerase delta subunit 1 [EC:2.7.7.7]
F          comp140711_c2_seq2|dna; <a href="/dbget-bin/www_bget?ko:K02327">K02327</a>  POLD1; DNA polymerase delta subunit 1 [EC:2.7.7.7]
F          comp140711_c2_seq3|dna; <a href="/dbget-bin/www_bget?ko:K02327">K02327</a>  POLD1; DNA polymerase delta subunit 1 [EC:2.7.7.7]
F          comp140711_c2_seq8|dna; <a href="/dbget-bin/www_bget?ko:K02327">K02327</a>  POLD1; DNA polymerase delta subunit 1 [EC:2.7.7.7]
F          comp140711_c2_seq10|dna; <a href="/dbget-bin/www_bget?ko:K02327">K02327</a>  POLD1; DNA polymerase delta subunit 1 [EC:2.7.7.7]
F          comp140711_c2_seq13|dna; <a href="/dbget-bin/www_bget?ko:K02327">K02327</a>  POLD1; DNA polymerase delta subunit 1 [EC:2.7.7.7]
F          comp135843_c1_seq2|dna; <a href="/dbget-bin/www_bget?ko:K02328">K02328</a>  POLD2; DNA polymerase delta subunit 2
F          comp135843_c1_seq3|dna; <a href="/dbget-bin/www_bget?ko:K02328">K02328</a>  POLD2; DNA polymerase delta subunit 2
F          comp135843_c1_seq4|dna; <a href="/dbget-bin/www_bget?ko:K02328">K02328</a>  POLD2; DNA polymerase delta subunit 2
F          comp135843_c1_seq6|dna; <a href="/dbget-bin/www_bget?ko:K02328">K02328</a>  POLD2; DNA polymerase delta subunit 2
F          comp132417_c0_seq1|dna; <a href="/dbget-bin/www_bget?ko:K03504">K03504</a>  POLD3; DNA polymerase delta subunit 3
F          comp132417_c0_seq3|dna; <a href="/dbget-bin/www_bget?ko:K03504">K03504</a>  POLD3; DNA polymerase delta subunit 3
F          comp132417_c0_seq4|dna; <a href="/dbget-bin/www_bget?ko:K03504">K03504</a>  POLD3; DNA polymerase delta subunit 3
F          comp132417_c0_seq5|dna; <a href="/dbget-bin/www_bget?ko:K03504">K03504</a>  POLD3; DNA polymerase delta subunit 3
F          comp132417_c0_seq6|dna; <a href="/dbget-bin/www_bget?ko:K03504">K03504</a>  POLD3; DNA polymerase delta subunit 3
F          comp132417_c0_seq8|dna; <a href="/dbget-bin/www_bget?ko:K03504">K03504</a>  POLD3; DNA polymerase delta subunit 3
F          comp130734_c0_seq1|dna; <a href="/dbget-bin/www_bget?ko:K03505">K03505</a>  POLD4; DNA polymerase delta subunit 4
F          comp130734_c0_seq5|dna; <a href="/dbget-bin/www_bget?ko:K03505">K03505</a>  POLD4; DNA polymerase delta subunit 4
E        DNA polymerase epsilon complex
F          comp115927_c0_seq1|dna; <a href="/dbget-bin/www_bget?ko:K02324">K02324</a>  POLE1; DNA polymerase epsilon subunit 1 [EC:2.7.7.7]
F          comp140986_c0_seq7|dna; <a href="/dbget-bin/www_bget?ko:K02325">K02325</a>  POLE2; DNA polymerase epsilon subunit 2 [EC:2.7.7.7]
F          comp131349_c0_seq9|dna; <a href="/dbget-bin/www_bget?ko:K02326">K02326</a>  POLE3; DNA polymerase epsilon subunit 3 [EC:2.7.7.7]
F          comp131349_c0_seq10|dna; <a href="/dbget-bin/www_bget?ko:K02326">K02326</a>  POLE3; DNA polymerase epsilon subunit 3 [EC:2.7.7.7]
F          comp131349_c0_seq12|dna; <a href="/dbget-bin/www_bget?ko:K02326">K02326</a>  POLE3; DNA polymerase epsilon subunit 3 [EC:2.7.7.7]
F          comp131349_c0_seq15|dna; <a href="/dbget-bin/www_bget?ko:K02326">K02326</a>  POLE3; DNA polymerase epsilon subunit 3 [EC:2.7.7.7]
F          comp131349_c0_seq17|dna; <a href="/dbget-bin/www_bget?ko:K02326">K02326</a>  POLE3; DNA polymerase epsilon subunit 3 [EC:2.7.7.7]
F          comp131349_c0_seq18|dna; <a href="/dbget-bin/www_bget?ko:K02326">K02326</a>  POLE3; DNA polymerase epsilon subunit 3 [EC:2.7.7.7]
F          comp131349_c0_seq19|dna; <a href="/dbget-bin/www_bget?ko:K02326">K02326</a>  POLE3; DNA polymerase epsilon subunit 3 [EC:2.7.7.7]
F          comp131349_c0_seq20|dna; <a href="/dbget-bin/www_bget?ko:K02326">K02326</a>  POLE3; DNA polymerase epsilon subunit 3 [EC:2.7.7.7]
F          comp131349_c0_seq22|dna; <a href="/dbget-bin/www_bget?ko:K02326">K02326</a>  POLE3; DNA polymerase epsilon subunit 3 [EC:2.7.7.7]
F          comp131349_c0_seq23|dna; <a href="/dbget-bin/www_bget?ko:K02326">K02326</a>  POLE3; DNA polymerase epsilon subunit 3 [EC:2.7.7.7]
F          comp131349_c0_seq25|dna; <a href="/dbget-bin/www_bget?ko:K02326">K02326</a>  POLE3; DNA polymerase epsilon subunit 3 [EC:2.7.7.7]
F          comp131349_c0_seq29|dna; <a href="/dbget-bin/www_bget?ko:K02326">K02326</a>  POLE3; DNA polymerase epsilon subunit 3 [EC:2.7.7.7]
F          comp131349_c0_seq30|dna; <a href="/dbget-bin/www_bget?ko:K02326">K02326</a>  POLE3; DNA polymerase epsilon subunit 3 [EC:2.7.7.7]
F          comp111083_c0_seq2|dna; <a href="/dbget-bin/www_bget?ko:K03506">K03506</a>  POLE4; DNA polymerase epsilon subunit 4 [EC:2.7.7.7]
F          comp111083_c0_seq3|dna; <a href="/dbget-bin/www_bget?ko:K03506">K03506</a>  POLE4; DNA polymerase epsilon subunit 4 [EC:2.7.7.7]
E        <a href="/dbget-bin/www_bget?ko:K04802">K04802</a>  PCNA; proliferating cell nuclear antigen
E        <a href="/dbget-bin/www_bget?ko:K04799">K04799</a>  FEN1, RAD2; flap endonuclease-1 [EC:3.-.-.-]
E        <a href="/dbget-bin/www_bget?ko:K10747">K10747</a>  LIG1; DNA ligase 1 [EC:6.5.1.1]
D      Short Patch-BER factors
E        <a href="/dbget-bin/www_bget?ko:K02330">K02330</a>  POLB; DNA polymerase beta [EC:2.7.7.7 4.2.99.-]
E        <a href="/dbget-bin/www_bget?ko:K10803">K10803</a>  XRCC1; DNA-repair protein XRCC1
E        <a href="/dbget-bin/www_bget?ko:K10776">K10776</a>  LIG3; DNA ligase 3 [EC:6.5.1.1]
D      Other BER factors
E        <a href="/dbget-bin/www_bget?ko:K10862">K10862</a>  TDP1; tyrosyl-DNA phosphodiesterase 1 [EC:3.1.4.-]
E        <a href="/dbget-bin/www_bget?ko:K10863">K10863</a>  APTX; aprataxin [EC:3.-.-.-]
E        <a href="/dbget-bin/www_bget?ko:K13295">K13295</a>  APLF; aprataxin and PNK-like factor [EC:4.2.99.18]
E        <a href="/dbget-bin/www_bget?ko:K08073">K08073</a>  PNKP; bifunctional polynucleotide phosphatase/kinase [EC:3.1.3.32 2.7.1.78]
E        <a href="/dbget-bin/www_bget?ko:K08075">K08075</a>  E3.1.3.32; polynucleotide 3'-phosphatase [EC:3.1.3.32]
E        <a href="/dbget-bin/www_bget?ko:K10802">K10802</a>  HMGB1; high mobility group protein B1
E        <a href="/dbget-bin/www_bget?ko:K03512">K03512</a>  POLL; DNA polymerase lambda [EC:2.7.7.7 4.2.99.-]
E        <a href="/dbget-bin/www_bget?ko:K10798">K10798</a>  PARP; poly [ADP-ribose] polymerase [EC:2.4.2.30]
C    NER (nucleotide excision repair)
D      GGR (global genome repair) factors
E        XPC-HR23B-CETN2 complex
F          comp143103_c0_seq1|xeroderma; <a href="/dbget-bin/www_bget?ko:K10838">K10838</a>  XPC; xeroderma pigmentosum group C-complementing protein
F          comp143103_c0_seq4|xeroderma; <a href="/dbget-bin/www_bget?ko:K10838">K10838</a>  XPC; xeroderma pigmentosum group C-complementing protein
F          comp143103_c0_seq7|xeroderma; <a href="/dbget-bin/www_bget?ko:K10838">K10838</a>  XPC; xeroderma pigmentosum group C-complementing protein
F          comp143103_c0_seq8|xeroderma; <a href="/dbget-bin/www_bget?ko:K10838">K10838</a>  XPC; xeroderma pigmentosum group C-complementing protein
F          comp143103_c0_seq9|xeroderma; <a href="/dbget-bin/www_bget?ko:K10838">K10838</a>  XPC; xeroderma pigmentosum group C-complementing protein
F          comp143103_c0_seq14|xeroderma; <a href="/dbget-bin/www_bget?ko:K10838">K10838</a>  XPC; xeroderma pigmentosum group C-complementing protein
F          comp143103_c0_seq18|xeroderma; <a href="/dbget-bin/www_bget?ko:K10838">K10838</a>  XPC; xeroderma pigmentosum group C-complementing protein
F          comp143103_c0_seq23|xeroderma; <a href="/dbget-bin/www_bget?ko:K10838">K10838</a>  XPC; xeroderma pigmentosum group C-complementing protein
F          comp143103_c0_seq24|xeroderma; <a href="/dbget-bin/www_bget?ko:K10838">K10838</a>  XPC; xeroderma pigmentosum group C-complementing protein
F          comp143103_c0_seq27|xeroderma; <a href="/dbget-bin/www_bget?ko:K10838">K10838</a>  XPC; xeroderma pigmentosum group C-complementing protein
F          comp143103_c0_seq28|xeroderma; <a href="/dbget-bin/www_bget?ko:K10838">K10838</a>  XPC; xeroderma pigmentosum group C-complementing protein
F          comp143103_c0_seq30|xeroderma; <a href="/dbget-bin/www_bget?ko:K10838">K10838</a>  XPC; xeroderma pigmentosum group C-complementing protein
F          comp143103_c0_seq31|xeroderma; <a href="/dbget-bin/www_bget?ko:K10838">K10838</a>  XPC; xeroderma pigmentosum group C-complementing protein
F          comp143103_c0_seq32|xeroderma; <a href="/dbget-bin/www_bget?ko:K10838">K10838</a>  XPC; xeroderma pigmentosum group C-complementing protein
F          comp143103_c0_seq35|xeroderma; <a href="/dbget-bin/www_bget?ko:K10838">K10838</a>  XPC; xeroderma pigmentosum group C-complementing protein
F          comp143103_c0_seq41|xeroderma; <a href="/dbget-bin/www_bget?ko:K10838">K10838</a>  XPC; xeroderma pigmentosum group C-complementing protein
F          comp136435_c0_seq3|uv; <a href="/dbget-bin/www_bget?ko:K10839">K10839</a>  RAD23, HR23; UV excision repair protein RAD23
F          comp142512_c3_seq4|uv; <a href="/dbget-bin/www_bget?ko:K10839">K10839</a>  RAD23, HR23; UV excision repair protein RAD23
F          comp134803_c0_seq2|ef-hand; <a href="/dbget-bin/www_bget?ko:K10840">K10840</a>  CETN2; centrin-2
F          comp134803_c0_seq3|ef-hand; <a href="/dbget-bin/www_bget?ko:K10840">K10840</a>  CETN2; centrin-2
F          comp141495_c1_seq1|centrin-1; <a href="/dbget-bin/www_bget?ko:K10840">K10840</a>  CETN2; centrin-2
F          comp141495_c1_seq5|centrin-1; <a href="/dbget-bin/www_bget?ko:K10840">K10840</a>  CETN2; centrin-2
E        Cul4-DDB2 complex
F          comp142762_c0_seq4|e3; <a href="/dbget-bin/www_bget?ko:K03868">K03868</a>  RBX1, ROC1; RING-box protein 1
F          comp142762_c0_seq11|ring-box; <a href="/dbget-bin/www_bget?ko:K03868">K03868</a>  RBX1, ROC1; RING-box protein 1
F          comp142762_c0_seq15|ring-box; <a href="/dbget-bin/www_bget?ko:K03868">K03868</a>  RBX1, ROC1; RING-box protein 1
F          comp142762_c0_seq18|ring-box; <a href="/dbget-bin/www_bget?ko:K03868">K03868</a>  RBX1, ROC1; RING-box protein 1
F          comp142762_c0_seq24|ring-box; <a href="/dbget-bin/www_bget?ko:K03868">K03868</a>  RBX1, ROC1; RING-box protein 1
F          comp142762_c0_seq26|ring-box; <a href="/dbget-bin/www_bget?ko:K03868">K03868</a>  RBX1, ROC1; RING-box protein 1
F          comp135436_c1_seq9|cullin; <a href="/dbget-bin/www_bget?ko:K10609">K10609</a>  CUL4; cullin 4
F          comp135436_c1_seq13|cullin; <a href="/dbget-bin/www_bget?ko:K10609">K10609</a>  CUL4; cullin 4
F          comp135436_c1_seq23|cullin; <a href="/dbget-bin/www_bget?ko:K10609">K10609</a>  CUL4; cullin 4
F          comp140452_c0_seq3|cullin; <a href="/dbget-bin/www_bget?ko:K10609">K10609</a>  CUL4; cullin 4
F          comp145201_c0_seq5|dna; <a href="/dbget-bin/www_bget?ko:K10610">K10610</a>  DDB1; DNA damage-binding protein 1
F          comp145201_c0_seq14|dna; <a href="/dbget-bin/www_bget?ko:K10610">K10610</a>  DDB1; DNA damage-binding protein 1
F          comp145201_c0_seq15|dna; <a href="/dbget-bin/www_bget?ko:K10610">K10610</a>  DDB1; DNA damage-binding protein 1
F          comp145201_c0_seq16|dna; <a href="/dbget-bin/www_bget?ko:K10610">K10610</a>  DDB1; DNA damage-binding protein 1
F          comp142738_c4_seq2|dna; <a href="/dbget-bin/www_bget?ko:K10140">K10140</a>  DDB2; DNA damage-binding protein 2
F          comp142738_c4_seq19|dna; <a href="/dbget-bin/www_bget?ko:K10140">K10140</a>  DDB2; DNA damage-binding protein 2
F          comp142738_c4_seq26|dna; <a href="/dbget-bin/www_bget?ko:K10140">K10140</a>  DDB2; DNA damage-binding protein 2
F          comp142738_c4_seq32|dna; <a href="/dbget-bin/www_bget?ko:K10140">K10140</a>  DDB2; DNA damage-binding protein 2
F          comp142738_c4_seq36|dna; <a href="/dbget-bin/www_bget?ko:K10140">K10140</a>  DDB2; DNA damage-binding protein 2
F          comp142738_c4_seq54|dna; <a href="/dbget-bin/www_bget?ko:K10140">K10140</a>  DDB2; DNA damage-binding protein 2
F          comp142738_c4_seq62|dna; <a href="/dbget-bin/www_bget?ko:K10140">K10140</a>  DDB2; DNA damage-binding protein 2
F          comp142738_c4_seq82|dna; <a href="/dbget-bin/www_bget?ko:K10140">K10140</a>  DDB2; DNA damage-binding protein 2
F          comp142738_c4_seq96|dna; <a href="/dbget-bin/www_bget?ko:K10140">K10140</a>  DDB2; DNA damage-binding protein 2
E        NER4 complex
D      TCR (transcription coupled repair) factors
E        DNA-directed RNA polymerase II complex
F          comp144158_c0_seq11; <a href="/dbget-bin/www_bget?ko:K03006">K03006</a>  RPB1, POLR2A; DNA-directed RNA polymerase II subunit RPB1 [EC:2.7.7.6]
F          comp144158_c0_seq12; <a href="/dbget-bin/www_bget?ko:K03006">K03006</a>  RPB1, POLR2A; DNA-directed RNA polymerase II subunit RPB1 [EC:2.7.7.6]
F          comp144158_c0_seq13|dna-directed; <a href="/dbget-bin/www_bget?ko:K03006">K03006</a>  RPB1, POLR2A; DNA-directed RNA polymerase II subunit RPB1 [EC:2.7.7.6]
F          comp142000_c2_seq4|dna-directed; <a href="/dbget-bin/www_bget?ko:K03010">K03010</a>  RPB2, POLR2B; DNA-directed RNA polymerase II subunit RPB2 [EC:2.7.7.6]
F          comp142000_c2_seq14|dna-directed; <a href="/dbget-bin/www_bget?ko:K03010">K03010</a>  RPB2, POLR2B; DNA-directed RNA polymerase II subunit RPB2 [EC:2.7.7.6]
F          comp142000_c2_seq17|dna-directed; <a href="/dbget-bin/www_bget?ko:K03010">K03010</a>  RPB2, POLR2B; DNA-directed RNA polymerase II subunit RPB2 [EC:2.7.7.6]
F          comp142000_c2_seq21|dna-directed; <a href="/dbget-bin/www_bget?ko:K03010">K03010</a>  RPB2, POLR2B; DNA-directed RNA polymerase II subunit RPB2 [EC:2.7.7.6]
F          comp142000_c2_seq25|dna-directed; <a href="/dbget-bin/www_bget?ko:K03010">K03010</a>  RPB2, POLR2B; DNA-directed RNA polymerase II subunit RPB2 [EC:2.7.7.6]
F          comp142000_c2_seq26|dna-directed; <a href="/dbget-bin/www_bget?ko:K03010">K03010</a>  RPB2, POLR2B; DNA-directed RNA polymerase II subunit RPB2 [EC:2.7.7.6]
F          comp142000_c2_seq32|dna-directed; <a href="/dbget-bin/www_bget?ko:K03010">K03010</a>  RPB2, POLR2B; DNA-directed RNA polymerase II subunit RPB2 [EC:2.7.7.6]
F          comp142000_c2_seq35|dna-directed; <a href="/dbget-bin/www_bget?ko:K03010">K03010</a>  RPB2, POLR2B; DNA-directed RNA polymerase II subunit RPB2 [EC:2.7.7.6]
F          comp138511_c1_seq6|dna-directed; <a href="/dbget-bin/www_bget?ko:K03011">K03011</a>  RPB3, POLR2C; DNA-directed RNA polymerase II subunit RPB3
F          comp135891_c0_seq3|dna-directed; <a href="/dbget-bin/www_bget?ko:K03012">K03012</a>  RPB4, POLR2D; DNA-directed RNA polymerase II subunit RPB4
F          comp133718_c0_seq5|dna-directed; <a href="/dbget-bin/www_bget?ko:K03013">K03013</a>  RPB5, POLR2E; DNA-directed RNA polymerases I, II, and III subunit RPABC1
F          comp133718_c0_seq11|dna-directed; <a href="/dbget-bin/www_bget?ko:K03013">K03013</a>  RPB5, POLR2E; DNA-directed RNA polymerases I, II, and III subunit RPABC1
F          comp133718_c0_seq14|dna-directed; <a href="/dbget-bin/www_bget?ko:K03013">K03013</a>  RPB5, POLR2E; DNA-directed RNA polymerases I, II, and III subunit RPABC1
F          comp133718_c0_seq16|dna-directed; <a href="/dbget-bin/www_bget?ko:K03013">K03013</a>  RPB5, POLR2E; DNA-directed RNA polymerases I, II, and III subunit RPABC1
F          comp136069_c1_seq2|dna-directed; <a href="/dbget-bin/www_bget?ko:K03013">K03013</a>  RPB5, POLR2E; DNA-directed RNA polymerases I, II, and III subunit RPABC1
F          comp136069_c1_seq4|dna-directed; <a href="/dbget-bin/www_bget?ko:K03013">K03013</a>  RPB5, POLR2E; DNA-directed RNA polymerases I, II, and III subunit RPABC1
F          comp144706_c1_seq1|dna-directed; <a href="/dbget-bin/www_bget?ko:K03014">K03014</a>  RPB6, POLR2F; DNA-directed RNA polymerases I, II, and III subunit RPABC2
F          comp144706_c1_seq5|dna-directed; <a href="/dbget-bin/www_bget?ko:K03014">K03014</a>  RPB6, POLR2F; DNA-directed RNA polymerases I, II, and III subunit RPABC2
F          comp144706_c1_seq7|dna-directed; <a href="/dbget-bin/www_bget?ko:K03014">K03014</a>  RPB6, POLR2F; DNA-directed RNA polymerases I, II, and III subunit RPABC2
F          comp144706_c1_seq8|dna-directed; <a href="/dbget-bin/www_bget?ko:K03014">K03014</a>  RPB6, POLR2F; DNA-directed RNA polymerases I, II, and III subunit RPABC2
F          comp126094_c1_seq5|dna-directed; <a href="/dbget-bin/www_bget?ko:K03015">K03015</a>  RPB7, POLR2G; DNA-directed RNA polymerase II subunit RPB7
F          comp158207_c0_seq1|dna-directed; <a href="/dbget-bin/www_bget?ko:K03016">K03016</a>  RPB8, POLR2H; DNA-directed RNA polymerases I, II, and III subunit RPABC3
F          comp135550_c1_seq5|dna-directed; <a href="/dbget-bin/www_bget?ko:K03017">K03017</a>  RPB9, POLR2I; DNA-directed RNA polymerase II subunit RPB9
F          comp128880_c0_seq1|dna-directed; <a href="/dbget-bin/www_bget?ko:K03007">K03007</a>  RPB10, POLR2L; DNA-directed RNA polymerases I, II, and III subunit RPABC5
F          comp128880_c0_seq3|dna-directed; <a href="/dbget-bin/www_bget?ko:K03007">K03007</a>  RPB10, POLR2L; DNA-directed RNA polymerases I, II, and III subunit RPABC5
F          comp138135_c0_seq2|dna-directed; <a href="/dbget-bin/www_bget?ko:K03008">K03008</a>  RPB11, POLR2J; DNA-directed RNA polymerase II subunit RPB11
F          comp138135_c0_seq7|dna-directed; <a href="/dbget-bin/www_bget?ko:K03008">K03008</a>  RPB11, POLR2J; DNA-directed RNA polymerase II subunit RPB11
F          comp129726_c0_seq1|dna-directed; <a href="/dbget-bin/www_bget?ko:K03009">K03009</a>  RPB12, POLR2K; DNA-directed RNA polymerases I, II, and III subunit RPABC4
E        Cul4-CSA complex
F          comp142762_c0_seq4|e3; <a href="/dbget-bin/www_bget?ko:K03868">K03868</a>  RBX1, ROC1; RING-box protein 1
F          comp142762_c0_seq11|ring-box; <a href="/dbget-bin/www_bget?ko:K03868">K03868</a>  RBX1, ROC1; RING-box protein 1
F          comp142762_c0_seq15|ring-box; <a href="/dbget-bin/www_bget?ko:K03868">K03868</a>  RBX1, ROC1; RING-box protein 1
F          comp142762_c0_seq18|ring-box; <a href="/dbget-bin/www_bget?ko:K03868">K03868</a>  RBX1, ROC1; RING-box protein 1
F          comp142762_c0_seq24|ring-box; <a href="/dbget-bin/www_bget?ko:K03868">K03868</a>  RBX1, ROC1; RING-box protein 1
F          comp142762_c0_seq26|ring-box; <a href="/dbget-bin/www_bget?ko:K03868">K03868</a>  RBX1, ROC1; RING-box protein 1
F          comp135436_c1_seq9|cullin; <a href="/dbget-bin/www_bget?ko:K10609">K10609</a>  CUL4; cullin 4
F          comp135436_c1_seq13|cullin; <a href="/dbget-bin/www_bget?ko:K10609">K10609</a>  CUL4; cullin 4
F          comp135436_c1_seq23|cullin; <a href="/dbget-bin/www_bget?ko:K10609">K10609</a>  CUL4; cullin 4
F          comp140452_c0_seq3|cullin; <a href="/dbget-bin/www_bget?ko:K10609">K10609</a>  CUL4; cullin 4
F          comp145201_c0_seq5|dna; <a href="/dbget-bin/www_bget?ko:K10610">K10610</a>  DDB1; DNA damage-binding protein 1
F          comp145201_c0_seq14|dna; <a href="/dbget-bin/www_bget?ko:K10610">K10610</a>  DDB1; DNA damage-binding protein 1
F          comp145201_c0_seq15|dna; <a href="/dbget-bin/www_bget?ko:K10610">K10610</a>  DDB1; DNA damage-binding protein 1
F          comp145201_c0_seq16|dna; <a href="/dbget-bin/www_bget?ko:K10610">K10610</a>  DDB1; DNA damage-binding protein 1
F          comp139180_c3_seq9|dna; <a href="/dbget-bin/www_bget?ko:K10570">K10570</a>  ERCC8, CKN1, CSA; DNA excision repair protein ERCC-8
E        Other TCR factor
F          comp144298_c0_seq3|dna; <a href="/dbget-bin/www_bget?ko:K10841">K10841</a>  ERCC6, CSB, RAD26; DNA excision repair protein ERCC-6
F          comp144298_c0_seq34|dna; <a href="/dbget-bin/www_bget?ko:K10841">K10841</a>  ERCC6, CSB, RAD26; DNA excision repair protein ERCC-6
F          comp144298_c0_seq38|dna; <a href="/dbget-bin/www_bget?ko:K10841">K10841</a>  ERCC6, CSB, RAD26; DNA excision repair protein ERCC-6
F          comp144298_c0_seq39|dna; <a href="/dbget-bin/www_bget?ko:K10841">K10841</a>  ERCC6, CSB, RAD26; DNA excision repair protein ERCC-6
F          comp144298_c0_seq47|dna; <a href="/dbget-bin/www_bget?ko:K10841">K10841</a>  ERCC6, CSB, RAD26; DNA excision repair protein ERCC-6
D      TFIIH complex
E        <a href="/dbget-bin/www_bget?ko:K10843">K10843</a>  ERCC3, XPB; DNA excision repair protein ERCC-3 [EC:3.6.4.12]
E        <a href="/dbget-bin/www_bget?ko:K10844">K10844</a>  ERCC2, XPD; DNA excision repair protein ERCC-2 [EC:3.6.4.12]
E        <a href="/dbget-bin/www_bget?ko:K03141">K03141</a>  TFIIH1, GTF2H1, TFB1; transcription initiation factor TFIIH subunit 1
E        <a href="/dbget-bin/www_bget?ko:K03142">K03142</a>  TFIIH2, GTF2H2, SSL1; transcription initiation factor TFIIH subunit 2
E        <a href="/dbget-bin/www_bget?ko:K03143">K03143</a>  TFIIH3, GTF2H3, TFB4; transcription initiation factor TFIIH subunit 3
E        <a href="/dbget-bin/www_bget?ko:K03144">K03144</a>  TFIIH4, GTF2H4, TFB2; transcription initiation factor TFIIH subunit 4
E        <a href="/dbget-bin/www_bget?ko:K10845">K10845</a>  TTDA, GTF2H5, TFB5; TFIIH basal transcription factor complex TTD-A subunit
E        <a href="/dbget-bin/www_bget?ko:K02202">K02202</a>  CDK7; cyclin-dependent kinase 7 [EC:2.7.11.22 2.7.11.23]
E        <a href="/dbget-bin/www_bget?ko:K06634">K06634</a>  CCNH; cyclin H
E        <a href="/dbget-bin/www_bget?ko:K10842">K10842</a>  MNAT1; CDK-activating kinase assembly factor MAT1
D      RPA (replication factor A)
E        <a href="/dbget-bin/www_bget?ko:K07466">K07466</a>  RFA1, RPA1, rpa; replication factor A1
E        <a href="/dbget-bin/www_bget?ko:K10739">K10739</a>  RFA2, RPA2; replication factor A2
E        <a href="/dbget-bin/www_bget?ko:K10740">K10740</a>  RPA3; replication factor A3
E        <a href="/dbget-bin/www_bget?ko:K10741">K10741</a>  RPA4; replication factor A4
D      Other NER factors
E        <a href="/dbget-bin/www_bget?ko:K10847">K10847</a>  XPA; DNA-repair protein complementing XP-A cells
E        <a href="/dbget-bin/www_bget?ko:K10849">K10849</a>  ERCC1; DNA excision repair protein ERCC-1
E        <a href="/dbget-bin/www_bget?ko:K10848">K10848</a>  ERCC4, XPF; DNA excision repair protein ERCC-4 [EC:3.1.-.-]
E        <a href="/dbget-bin/www_bget?ko:K10846">K10846</a>  ERCC5, XPG, RAD2; DNA excision repair protein ERCC-5
E        <a href="/dbget-bin/www_bget?ko:K10747">K10747</a>  LIG1; DNA ligase 1 [EC:6.5.1.1]
E        <a href="/dbget-bin/www_bget?ko:K15075">K15075</a>  MET18, MMS19; DNA repair/transcription protein MET18/MMS19
E        <a href="/dbget-bin/www_bget?ko:K03869">K03869</a>  CUL3; cullin 3
E        <a href="/dbget-bin/www_bget?ko:K10612">K10612</a>  CUL5; cullin 5
E        <a href="/dbget-bin/www_bget?ko:K03872">K03872</a>  TCEB1; transcription elongation factor B, polypeptide 1
E        <a href="/dbget-bin/www_bget?ko:K03873">K03873</a>  TCEB2; transcription elongation factor B, polypeptide 2
E        <a href="/dbget-bin/www_bget?ko:K15076">K15076</a>  TCEB3, ELOA; transcription elongation factor B, polypeptide 3
E        <a href="/dbget-bin/www_bget?ko:K15077">K15077</a>  ELA1; elongin-A
C    MMR (mismatch exicision repair)
D      Mismatch and loop recognition factors
E        <a href="/dbget-bin/www_bget?ko:K08735">K08735</a>  MSH2; DNA mismatch repair protein MSH2
E        <a href="/dbget-bin/www_bget?ko:K08736">K08736</a>  MSH3; DNA mismatch repair protein MSH3
E        <a href="/dbget-bin/www_bget?ko:K08737">K08737</a>  MSH6; DNA mismatch repair protein MSH6
D      MutS homologs specialized for meiosis
E        <a href="/dbget-bin/www_bget?ko:K08740">K08740</a>  MSH4; DNA mismatch repair protein MSH4
E        <a href="/dbget-bin/www_bget?ko:K08741">K08741</a>  MSH5; DNA mismatch repair protein MSH5
D      MutL homologs
E        <a href="/dbget-bin/www_bget?ko:K10864">K10864</a>  PMS1; DNA mismatch repair protein PMS1
E        <a href="/dbget-bin/www_bget?ko:K08734">K08734</a>  MLH1; DNA mismatch repair protein MLH1
E        <a href="/dbget-bin/www_bget?ko:K10858">K10858</a>  PMS2; DNA mismatch repair protein PMS2
E        <a href="/dbget-bin/www_bget?ko:K08739">K08739</a>  MLH3; DNA mismatch repair protein MLH3
D      DNA polymerase delta complex
E        <a href="/dbget-bin/www_bget?ko:K02327">K02327</a>  POLD1; DNA polymerase delta subunit 1 [EC:2.7.7.7]
E        <a href="/dbget-bin/www_bget?ko:K02328">K02328</a>  POLD2; DNA polymerase delta subunit 2
E        <a href="/dbget-bin/www_bget?ko:K03504">K03504</a>  POLD3; DNA polymerase delta subunit 3
E        <a href="/dbget-bin/www_bget?ko:K03505">K03505</a>  POLD4; DNA polymerase delta subunit 4
D      RPA (replication factor A)
E        <a href="/dbget-bin/www_bget?ko:K07466">K07466</a>  RFA1, RPA1, rpa; replication factor A1
E        <a href="/dbget-bin/www_bget?ko:K10739">K10739</a>  RFA2, RPA2; replication factor A2
E        <a href="/dbget-bin/www_bget?ko:K10740">K10740</a>  RPA3; replication factor A3
E        <a href="/dbget-bin/www_bget?ko:K10741">K10741</a>  RPA4; replication factor A4
D      RFC (replication factor C)
E        <a href="/dbget-bin/www_bget?ko:K10754">K10754</a>  RFC1; replication factor C subunit 1
E        <a href="/dbget-bin/www_bget?ko:K10755">K10755</a>  RFC2_4; replication factor C subunit 2/4
E        <a href="/dbget-bin/www_bget?ko:K10756">K10756</a>  RFC3_5; replication factor C subunit 3/5
D      Other MMR factors
E        <a href="/dbget-bin/www_bget?ko:K04802">K04802</a>  PCNA; proliferating cell nuclear antigen
E        <a href="/dbget-bin/www_bget?ko:K10746">K10746</a>  EXO1; exonuclease 1 [EC:3.1.-.-]
E        <a href="/dbget-bin/www_bget?ko:K10802">K10802</a>  HMGB1; high mobility group protein B1
E        <a href="/dbget-bin/www_bget?ko:K10747">K10747</a>  LIG1; DNA ligase 1 [EC:6.5.1.1]
B  DSBR (double strand breaks repair)
C    HR (homologous recombination)
D      MRN(MRX) complex
E        <a href="/dbget-bin/www_bget?ko:K10865">K10865</a>  MRE11; double-strand break repair protein MRE11
E        <a href="/dbget-bin/www_bget?ko:K10866">K10866</a>  RAD50; DNA repair protein RAD50 [EC:3.6.-.-]
E        <a href="/dbget-bin/www_bget?ko:K10867">K10867</a>  NBN, NBS1; nijmegen breakage syndrome protein 1
E        <a href="/dbget-bin/www_bget?ko:K10868">K10868</a>  XRS2; DNA repair protein XRS2
D      RecA family proteins
E        <a href="/dbget-bin/www_bget?ko:K04482">K04482</a>  RAD51; DNA repair protein RAD51
E        <a href="/dbget-bin/www_bget?ko:K10869">K10869</a>  RAD51L1, RAD51B; RAD51-like protein 1
E        <a href="/dbget-bin/www_bget?ko:K10870">K10870</a>  RAD51L2, RAD51C; RAD51-like protein 2
E        <a href="/dbget-bin/www_bget?ko:K10871">K10871</a>  RAD51L3, RAD51D; RAD51-like protein 3
E        <a href="/dbget-bin/www_bget?ko:K10879">K10879</a>  XRCC2; DNA-repair protein XRCC2
E        <a href="/dbget-bin/www_bget?ko:K10880">K10880</a>  XRCC3; DNA-repair protein XRCC3
E        <a href="/dbget-bin/www_bget?ko:K10872">K10872</a>  DMC1; meiotic recombination protein DMC1
E        <a href="/dbget-bin/www_bget?ko:K10957">K10957</a>  RAD55; DNA repair protein RAD55
E        <a href="/dbget-bin/www_bget?ko:K10958">K10958</a>  RAD57; DNA repair protein RAD57
D      Rad52 family proteins
E        <a href="/dbget-bin/www_bget?ko:K10873">K10873</a>  RAD52; DNA repair and recombination protein RAD52
E        <a href="/dbget-bin/www_bget?ko:K10874">K10874</a>  RDM1, RAD52B; RAD52 motif-containing protein 1
E        <a href="/dbget-bin/www_bget?ko:K10959">K10959</a>  RAD59; DNA repair protein RAD59
D      Rad54 family proteins
E        <a href="/dbget-bin/www_bget?ko:K10875">K10875</a>  RAD54L, RAD54; DNA repair and recombination protein RAD54 and RAD54-like protein [EC:3.6.4.-]
E        <a href="/dbget-bin/www_bget?ko:K10876">K10876</a>  RAD54L2; RAD54-like protein 2 [EC:3.6.4.12]
E        <a href="/dbget-bin/www_bget?ko:K10877">K10877</a>  RAD54B; DNA repair and recombination protein RAD54B [EC:3.6.4.-]
D      RecQ family DNA helicases
E        <a href="/dbget-bin/www_bget?ko:K10899">K10899</a>  RECQL; ATP-dependent DNA helicase Q1 [EC:3.6.4.12]
E        <a href="/dbget-bin/www_bget?ko:K10900">K10900</a>  WRN, RECQL2; werner syndrome ATP-dependent helicase [EC:3.6.4.12]
E        <a href="/dbget-bin/www_bget?ko:K10901">K10901</a>  BLM, RECQL3, SGS1; bloom syndrome protein [EC:3.6.4.12]
E        <a href="/dbget-bin/www_bget?ko:K10730">K10730</a>  RECQL4; ATP-dependent DNA helicase Q4 [EC:3.6.4.12]
E        <a href="/dbget-bin/www_bget?ko:K10902">K10902</a>  RECQL5; ATP-dependent DNA helicase Q5 [EC:3.6.4.12]
D      Bloom's syndrome complex (BTR)
E        <a href="/dbget-bin/www_bget?ko:K10901">K10901</a>  BLM, RECQL3, SGS1; bloom syndrome protein [EC:3.6.4.12]
E        <a href="/dbget-bin/www_bget?ko:K03165">K03165</a>  TOP3; DNA topoisomerase III [EC:5.99.1.2]
E        <a href="/dbget-bin/www_bget?ko:K10990">K10990</a>  RMI1, BRAP75; RecQ-mediated genome instability protein 1
E        <a href="/dbget-bin/www_bget?ko:K15364">K15364</a>  NCE4, RMI1; RecQ-mediated genome instability protein 1
E        <a href="/dbget-bin/www_bget?ko:K15365">K15365</a>  RMI2; RecQ-mediated genome instability protein 2
D      RPA (replication factor A)
E        <a href="/dbget-bin/www_bget?ko:K07466">K07466</a>  RFA1, RPA1, rpa; replication factor A1
E        <a href="/dbget-bin/www_bget?ko:K10739">K10739</a>  RFA2, RPA2; replication factor A2
E        <a href="/dbget-bin/www_bget?ko:K10740">K10740</a>  RPA3; replication factor A3
E        <a href="/dbget-bin/www_bget?ko:K10741">K10741</a>  RPA4; replication factor A4
D      Protein phosphatase 4
E        <a href="/dbget-bin/www_bget?ko:K15423">K15423</a>  PPP4C; serine/threonine-protein phosphatase 4 catalytic subunit [EC:3.1.3.16]
E        <a href="/dbget-bin/www_bget?ko:K15424">K15424</a>  PPP4R1; serine/threonine-protein phosphatase 4 regulatory subunit 1
E        <a href="/dbget-bin/www_bget?ko:K15425">K15425</a>  PPP4R2; serine/threonine-protein phosphatase 4 regulatory subunit 2
E        <a href="/dbget-bin/www_bget?ko:K15426">K15426</a>  PPP4R4; serine/threonine-protein phosphatase 4 regulatory subunit 4
D      Other HR factors
E        <a href="/dbget-bin/www_bget?ko:K10605">K10605</a>  BRCA1; breast cancer type 1 susceptibility protein
E        <a href="/dbget-bin/www_bget?ko:K08775">K08775</a>  BRCA2, FANCD1; breast cancer 2 susceptibility protein
E        <a href="/dbget-bin/www_bget?ko:K10882">K10882</a>  EME1, MMS4; crossover junction endonuclease EME1 [EC:3.1.22.-]
E        <a href="/dbget-bin/www_bget?ko:K10883">K10883</a>  EME2; crossover junction endonuclease EME2
E        <a href="/dbget-bin/www_bget?ko:K15271">K15271</a>  HFM1, MER3; ATP-dependent DNA helicase HFM1/MER3 [EC:3.6.4.12]
E        <a href="/dbget-bin/www_bget?ko:K14635">K14635</a>  MPH1; ATP-dependent DNA helicase MPH1 [EC:3.6.4.12]
E        <a href="/dbget-bin/www_bget?ko:K08991">K08991</a>  MUS81; crossover junction endonuclease MUS81 [EC:3.1.22.-]
E        <a href="/dbget-bin/www_bget?ko:K10881">K10881</a>  SHFM1, DSS1; 26 proteasome complex subunit DSS1
E        <a href="/dbget-bin/www_bget?ko:K10878">K10878</a>  SPO11; meiotic recombination protein SPO11
E        <a href="/dbget-bin/www_bget?ko:K10998">K10998</a>  CSM3, SWI3; replication fork protection complex subunit Csm3/Swi3
E        <a href="/dbget-bin/www_bget?ko:K10991">K10991</a>  SAE3, SWI5; DNA repair protein Swi5/Sae3
E        <a href="/dbget-bin/www_bget?ko:K10992">K10992</a>  SFR1; Swi5-dependent recombination DNA repair protein 1
E        <a href="/dbget-bin/www_bget?ko:K15078">K15078</a>  SLX1; structure-specific endonuclease subunit SLX1 [EC:3.6.1.-]
E        <a href="/dbget-bin/www_bget?ko:K10484">K10484</a>  BTBD12, SLX4; structure-specific endonuclease subunit SLX4 (BTB/POZ domain-containing protein 12)
E        <a href="/dbget-bin/www_bget?ko:K15079">K15079</a>  SLX4; structure-specific endonuclease subunit SLX4
E        <a href="/dbget-bin/www_bget?ko:K15080">K15080</a>  SAW1; single-strand annealing weakened protein 1
E        <a href="/dbget-bin/www_bget?ko:K15338">K15338</a>  GEN1, GEN; flap endonuclease GEN [EC:3.1.-.-]
E        <a href="/dbget-bin/www_bget?ko:K15339">K15339</a>  YEN1; holliday junction resolvase YEN1 [EC:3.1.-.-]
C    NHEJ (non-homologous end-joining)
D      DNA-PK complex
E        <a href="/dbget-bin/www_bget?ko:K10884">K10884</a>  XRCC6, KU70, G22P1; ATP-dependent DNA helicase 2 subunit 1
E        <a href="/dbget-bin/www_bget?ko:K10885">K10885</a>  XRCC5, KU80, G22P2; ATP-dependent DNA helicase 2 subunit 2
E        <a href="/dbget-bin/www_bget?ko:K06642">K06642</a>  PRKDC; DNA-dependent protein kinase catalytic subunit [EC:2.7.11.1]
D      MRX complex
E        <a href="/dbget-bin/www_bget?ko:K10865">K10865</a>  MRE11; double-strand break repair protein MRE11
E        <a href="/dbget-bin/www_bget?ko:K10866">K10866</a>  RAD50; DNA repair protein RAD50 [EC:3.6.-.-]
E        <a href="/dbget-bin/www_bget?ko:K10868">K10868</a>  XRS2; DNA repair protein XRS2
D      DNA Ligase 4 complex
E        <a href="/dbget-bin/www_bget?ko:K10777">K10777</a>  LIG4, DNL4; DNA ligase 4 [EC:6.5.1.1]
E        <a href="/dbget-bin/www_bget?ko:K10886">K10886</a>  XRCC4; DNA-repair protein XRCC4
E        <a href="/dbget-bin/www_bget?ko:K10980">K10980</a>  NHEJ1, XLF; non-homologous end-joining factor 1
E        <a href="/dbget-bin/www_bget?ko:K10982">K10982</a>  LIF1; ligase-interacting factor 1
E        <a href="/dbget-bin/www_bget?ko:K10983">K10983</a>  NEJ1, LIF2; non-homologous end-joining protein 1
D      X-family DNA polymerases
E        <a href="/dbget-bin/www_bget?ko:K03512">K03512</a>  POLL; DNA polymerase lambda [EC:2.7.7.7 4.2.99.-]
E        <a href="/dbget-bin/www_bget?ko:K03513">K03513</a>  POLM; DNA polymerase mu [EC:2.7.7.7]
E        <a href="/dbget-bin/www_bget?ko:K00977">K00977</a>  E2.7.7.31, DNTT; DNA nucleotidylexotransferase [EC:2.7.7.31]
E        <a href="/dbget-bin/www_bget?ko:K02330">K02330</a>  POLB; DNA polymerase beta [EC:2.7.7.7 4.2.99.-]
E        <a href="/dbget-bin/www_bget?ko:K10981">K10981</a>  POL4; DNA polymerase IV [EC:2.7.7.7]
D      Other NHEJ factors
E        <a href="/dbget-bin/www_bget?ko:K10863">K10863</a>  APTX; aprataxin [EC:3.-.-.-]
E        <a href="/dbget-bin/www_bget?ko:K13295">K13295</a>  APLF; aprataxin and PNK-like factor [EC:4.2.99.18]
E        <a href="/dbget-bin/www_bget?ko:K10887">K10887</a>  DCLRE1C, ARTEMIS, SCIDA; DNA cross-link repair 1C protein [EC:3.1.-.-]
C    FA (Fanconi anemia) pathway
D      FA core complex
E        <a href="/dbget-bin/www_bget?ko:K10888">K10888</a>  FANCA; fanconi anemia group A protein
E        <a href="/dbget-bin/www_bget?ko:K10889">K10889</a>  FANCB; fanconi anemia group B protein
E        <a href="/dbget-bin/www_bget?ko:K10890">K10890</a>  FANCC; fanconi anemia group C protein
E        <a href="/dbget-bin/www_bget?ko:K10892">K10892</a>  FANCE; fanconi anemia group E protein
E        <a href="/dbget-bin/www_bget?ko:K10893">K10893</a>  FANCF; fanconi anemia group F protein
E        <a href="/dbget-bin/www_bget?ko:K10894">K10894</a>  FANCG; fanconi anemia group G protein
E        <a href="/dbget-bin/www_bget?ko:K10606">K10606</a>  FANCL, PHF9; E3 ubiquitin-protein ligase FANCL [EC:6.3.2.19]
E        <a href="/dbget-bin/www_bget?ko:K10896">K10896</a>  FANCM; fanconi anemia group M protein
E        <a href="/dbget-bin/www_bget?ko:K10898">K10898</a>  FAAP24; fanconi anemia-associated protein
E        <a href="/dbget-bin/www_bget?ko:K10993">K10993</a>  FAAP100; fanconi anemia core complex 100 kDa subunit
D      FA core complex binding factors
E        <a href="/dbget-bin/www_bget?ko:K06054">K06054</a>  HES1; hairy and enhancer of split 1
E        <a href="/dbget-bin/www_bget?ko:K11511">K11511</a>  APITD1, CENPS, MHF1; centromere protein S
E        <a href="/dbget-bin/www_bget?ko:K15360">K15360</a>  STRA13, CENPX, MHF2; centromere protein X
E        <a href="/dbget-bin/www_bget?ko:K13960">K13960</a>  UBE2T, HSPC150; ubiquitin-conjugating enzyme E2 T [EC:6.3.2.19]
D      Bloom's syndrome complex (BTR)
E        <a href="/dbget-bin/www_bget?ko:K10901">K10901</a>  BLM, RECQL3, SGS1; bloom syndrome protein [EC:3.6.4.12]
E        <a href="/dbget-bin/www_bget?ko:K03165">K03165</a>  TOP3; DNA topoisomerase III [EC:5.99.1.2]
E        <a href="/dbget-bin/www_bget?ko:K10990">K10990</a>  RMI1, BRAP75; RecQ-mediated genome instability protein 1
E        <a href="/dbget-bin/www_bget?ko:K15364">K15364</a>  NCE4, RMI1; RecQ-mediated genome instability protein 1
E        <a href="/dbget-bin/www_bget?ko:K15365">K15365</a>  RMI2; RecQ-mediated genome instability protein 2
D      FANCD2-I complex
E        <a href="/dbget-bin/www_bget?ko:K10891">K10891</a>  FANCD2; fanconi anemia group D2 protein
E        <a href="/dbget-bin/www_bget?ko:K10895">K10895</a>  FANCI; fanconi anemia group I protein
D      Downstream FA components
E        <a href="/dbget-bin/www_bget?ko:K10605">K10605</a>  BRCA1; breast cancer type 1 susceptibility protein
E        <a href="/dbget-bin/www_bget?ko:K08775">K08775</a>  BRCA2, FANCD1; breast cancer 2 susceptibility protein
E        <a href="/dbget-bin/www_bget?ko:K15362">K15362</a>  BRIP1, BACH1, FANCJ; fanconi anemia group J protein [EC:3.6.4.12]
E        <a href="/dbget-bin/www_bget?ko:K10897">K10897</a>  PALB2, FANCN; partner and localizer of BRCA2
D      Other FA pathway factors
E        <a href="/dbget-bin/www_bget?ko:K15363">K15363</a>  FAN1, MTMR15; fanconi-associated nuclease 1
E        <a href="/dbget-bin/www_bget?ko:K04482">K04482</a>  RAD51; DNA repair protein RAD51
E        <a href="/dbget-bin/www_bget?ko:K10870">K10870</a>  RAD51L2, RAD51C; RAD51-like protein 2
E        <a href="/dbget-bin/www_bget?ko:K11137">K11137</a>  TELO2, TEL2; telomere length regulation protein
E        <a href="/dbget-bin/www_bget?ko:K11832">K11832</a>  USP1; ubiquitin carboxyl-terminal hydrolase 1 [EC:3.1.2.15]
E        <a href="/dbget-bin/www_bget?ko:K15361">K15361</a>  WDR48, UAF1; WD repeat-containing protein 48
C    Other DSBR factors
D      Protein phosphatase 6
E        <a href="/dbget-bin/www_bget?ko:K15498">K15498</a>  PPP6C; serine/threonine-protein phosphatase 6 catalytic subunit [EC:3.1.3.16]
E        <a href="/dbget-bin/www_bget?ko:K15499">K15499</a>  PPP6R1, SAPS1; serine/threonine-protein phosphatase 6 regulatory subunit 1
E        <a href="/dbget-bin/www_bget?ko:K15500">K15500</a>  PPP6R2, SAPS2; serine/threonine-protein phosphatase 6 regulatory subunit 2
E        <a href="/dbget-bin/www_bget?ko:K15501">K15501</a>  PPP6R3, SAPS3; serine/threonine-protein phosphatase 6 regulatory subunit 3
E        <a href="/dbget-bin/www_bget?ko:K15502">K15502</a>  ANKRD28; serine/threonine-protein phosphatase 6 regulatory ankyrin repeat subunit A
E        <a href="/dbget-bin/www_bget?ko:K15503">K15503</a>  ANKRD44; serine/threonine-protein phosphatase 6 regulatory ankyrin repeat subunit B
E        <a href="/dbget-bin/www_bget?ko:K15504">K15504</a>  ANKRD52; serine/threonine-protein phosphatase 6 regulatory ankyrin repeat subunit C
B  TLS (translesion DNA synthesis) factors
C    Y-family DNA polymerases
D      <a href="/dbget-bin/www_bget?ko:K03509">K03509</a>  POLH; DNA polymerase eta [EC:2.7.7.7]
D      <a href="/dbget-bin/www_bget?ko:K03510">K03510</a>  POLI; DNA polymerase iota [EC:2.7.7.7]
D      <a href="/dbget-bin/www_bget?ko:K03511">K03511</a>  POLK; DNA polymerase kappa [EC:2.7.7.7]
D      <a href="/dbget-bin/www_bget?ko:K03515">K03515</a>  REV1; DNA repair protein REV1 [EC:2.7.7.-]
C    B-family DNA polymerases
D      <a href="/dbget-bin/www_bget?ko:K02350">K02350</a>  POLZ1, rev3; DNA polymerase zeta [EC:2.7.7.7]
D      <a href="/dbget-bin/www_bget?ko:K03508">K03508</a>  POLZ2, rev7; DNA polymerase zeta [EC:2.7.7.7]
C    A-family DNA polymerase
D      <a href="/dbget-bin/www_bget?ko:K16618">K16618</a>  POLN; DNA polymerase nu [EC:2.7.7.7]
C    Rad6 epistasis group
D      <a href="/dbget-bin/www_bget?ko:K10573">K10573</a>  UBE2A, UBC2, RAD6A; ubiquitin-conjugating enzyme E2 A [EC:6.3.2.19]
D      <a href="/dbget-bin/www_bget?ko:K10574">K10574</a>  UBE2B, RAD6B; ubiquitin-conjugating enzyme E2 B [EC:6.3.2.19]
D      <a href="/dbget-bin/www_bget?ko:K10627">K10627</a>  RAD18; E3 ubiquitin-protein ligase RAD18 [EC:6.3.2.19]
D      <a href="/dbget-bin/www_bget?ko:K15505">K15505</a>  RAD5; DNA repair protein RAD5 [EC:3.6.4.-]
D      <a href="/dbget-bin/www_bget?ko:K15711">K15711</a>  SMARCA3, HLTF; SWI/SNF-related matrix-associated actin-dependent regulator of chromatin subfamily A3 [EC:3.6.4.- 6.3.2.19]
D      <a href="/dbget-bin/www_bget?ko:K10704">K10704</a>  UBE2V; ubiquitin-conjugating enzyme E2 variant
D      <a href="/dbget-bin/www_bget?ko:K10580">K10580</a>  UBE2N, BLU, UBC13; ubiquitin-conjugating enzyme E2 N [EC:6.3.2.19]
B  Check point factors
C    Rad9-Hus1-Rad1 complex
D      <a href="/dbget-bin/www_bget?ko:K10994">K10994</a>  RAD9A; cell cycle checkpoint control protein RAD9A [EC:3.1.11.2]
D      <a href="/dbget-bin/www_bget?ko:K10995">K10995</a>  RAD9B; cell cycle checkpoint control protein RAD9B
D      <a href="/dbget-bin/www_bget?ko:K10903">K10903</a>  HUS1; HUS1 checkpoint protein
D      <a href="/dbget-bin/www_bget?ko:K10996">K10996</a>  HUS1B; checkpoint protein HUS1B
D      <a href="/dbget-bin/www_bget?ko:K02830">K02830</a>  HRAD1, RAD17; cell cycle checkpoint protein [EC:3.1.11.2]
C    HRAD17(Rad24)-RFC complex
D      <a href="/dbget-bin/www_bget?ko:K06662">K06662</a>  HRAD17, RAD24; cell cycle checkpoint protein
D      <a href="/dbget-bin/www_bget?ko:K10755">K10755</a>  RFC2_4; replication factor C subunit 2/4
D      <a href="/dbget-bin/www_bget?ko:K10756">K10756</a>  RFC3_5; replication factor C subunit 3/5
C    Rad17-Mec3-Ddc1 complex
D      <a href="/dbget-bin/www_bget?ko:K02830">K02830</a>  HRAD1, RAD17; cell cycle checkpoint protein [EC:3.1.11.2]
D      <a href="/dbget-bin/www_bget?ko:K02544">K02544</a>  MEC3; G2-specific checkpoint protein
D      <a href="/dbget-bin/www_bget?ko:K06663">K06663</a>  DDC1; DNA damage checkpoint protein
C    FPC (fork protection complex)
D      <a href="/dbget-bin/www_bget?ko:K03155">K03155</a>  TIMELESS; timeless
D      <a href="/dbget-bin/www_bget?ko:K10904">K10904</a>  TIPIN; TIMELESS-interacting protein
D      <a href="/dbget-bin/www_bget?ko:K10997">K10997</a>  TOF1, SWI1; replication fork protection complex subunit Tof1/Swi1
D      <a href="/dbget-bin/www_bget?ko:K10998">K10998</a>  CSM3, SWI3; replication fork protection complex subunit Csm3/Swi3
C    Other check point factors
D      <a href="/dbget-bin/www_bget?ko:K06640">K06640</a>  ATR; serine/threonine-protein kinase ATR [EC:2.7.11.1]
D      <a href="/dbget-bin/www_bget?ko:K10905">K10905</a>  ATRIP; ATR interacting protein
D      <a href="/dbget-bin/www_bget?ko:K04728">K04728</a>  ATM, TEL1; ataxia telangiectasia mutated family protein [EC:2.7.11.1]
D      <a href="/dbget-bin/www_bget?ko:K04451">K04451</a>  TP53, P53; tumor protein p53
D      <a href="/dbget-bin/www_bget?ko:K02216">K02216</a>  CHK1; serine/threonine-protein kinase Chk1 [EC:2.7.11.1]
D      <a href="/dbget-bin/www_bget?ko:K06641">K06641</a>  CHK2; serine/threonine-protein kinase Chk2 [EC:2.7.11.1]
D      <a href="/dbget-bin/www_bget?ko:K02831">K02831</a>  RAD53; ser/thr/tyr protein kinase RAD53 [EC:2.7.11.-]
D      <a href="/dbget-bin/www_bget?ko:K02633">K02633</a>  PER; period circadian protein
D      <a href="/dbget-bin/www_bget?ko:K06661">K06661</a>  RAD9; DNA repair protein RAD9
D      <a href="/dbget-bin/www_bget?ko:K02543">K02543</a>  MEC1; cell cycle checkpoint protein MEC1
D      <a href="/dbget-bin/www_bget?ko:K15081">K15081</a>  AMN1; antagonist of mitotic exit network protein 1
B  Other factors with a suspected DNA repair function
C    DNA polymerases
D      <a href="/dbget-bin/www_bget?ko:K02349">K02349</a>  POLQ; DNA polymerase theta [EC:2.7.7.7]
D      <a href="/dbget-bin/www_bget?ko:K03514">K03514</a>  POLS, TRF4; DNA polymerase sigma [EC:2.7.7.7]
D      <a href="/dbget-bin/www_bget?ko:K02331">K02331</a>  POL5, MYBBP1A; DNA polymerase phi [EC:2.7.7.7]
C    Nucleases
D      <a href="/dbget-bin/www_bget?ko:K10790">K10790</a>  TREX1; three prime repair exonuclease 1 [EC:3.1.11.2]
D      <a href="/dbget-bin/www_bget?ko:K10791">K10791</a>  TREX2; three prime repair exonuclease 2 [EC:3.1.11.2]
D      <a href="/dbget-bin/www_bget?ko:K15340">K15340</a>  DCLRE1A, SNM1A, PSO2; DNA cross-link repair 1A protein
D      <a href="/dbget-bin/www_bget?ko:K15341">K15341</a>  DCLRE1B, SNM1B; DNA cross-link repair 1B protein [EC:3.1.-.-]
C    PSO4 complex
D      <a href="/dbget-bin/www_bget?ko:K10599">K10599</a>  PRPF19, PRP19; pre-mRNA-processing factor 19 [EC:6.3.2.19]
D      <a href="/dbget-bin/www_bget?ko:K12860">K12860</a>  CDC5L, CDC5, CEF1; pre-mRNA-splicing factor CDC5/CEF1
D      <a href="/dbget-bin/www_bget?ko:K12861">K12861</a>  BCAS2; pre-mRNA-splicing factor SPF27
D      <a href="/dbget-bin/www_bget?ko:K12862">K12862</a>  PLRG1, PRL1, PRP46; pleiotropic regulator 1
C    Modulation of nucleotide pools
D      <a href="/dbget-bin/www_bget?ko:K03574">K03574</a>  MUTT, NUDT1, MTH1; 7,8-dihydro-8-oxoguanine triphosphatase [EC:3.6.1.-]
D      <a href="/dbget-bin/www_bget?ko:K01520">K01520</a>  dut, DUT; dUTP pyrophosphatase [EC:3.6.1.23]
D      <a href="/dbget-bin/www_bget?ko:K10807">K10807</a>  RRM1; ribonucleoside-diphosphate reductase subunit M1 [EC:1.17.4.1]
D      <a href="/dbget-bin/www_bget?ko:K10808">K10808</a>  RRM2; ribonucleoside-diphosphate reductase subunit M2 [EC:1.17.4.1]
#
A<b>Prokaryotic Type</b>
B  SSBR (single strand breaks repair)
C    Direct repair
D      <a href="/dbget-bin/www_bget?ko:K00567">K00567</a>  E2.1.1.63, MGMT, ogt; methylated-DNA-[protein]-cysteine S-methyltransferase [EC:2.1.1.63]
D      <a href="/dbget-bin/www_bget?ko:K10778">K10778</a>  ada; AraC family transcriptional regulator, regulatory protein of adaptative response / methylated-DNA-[protein]-cysteine methyltransferase [EC:2.1.1.63]
D      <a href="/dbget-bin/www_bget?ko:K13530">K13530</a>  adaA; AraC family transcriptional regulator, regulatory protein of adaptative response / methylphosphotriester-DNA alkyltransferase methyltransferase [EC:2.1.1.-]
D      <a href="/dbget-bin/www_bget?ko:K13531">K13531</a>  adaB; methylated-DNA-[protein]-cysteine S-methyltransferase [EC:2.1.1.63]
D      <a href="/dbget-bin/www_bget?ko:K01669">K01669</a>  E4.1.99.3, phrB; deoxyribodipyrimidine photo-lyase [EC:4.1.99.3]
D      <a href="/dbget-bin/www_bget?ko:K03919">K03919</a>  alkB; alkylated DNA repair protein [EC:1.14.11.-]
C    BER (base exicision repair)
D      DNA glycosylases
E        <a href="/dbget-bin/www_bget?ko:K03648">K03648</a>  UNG, UDG; uracil-DNA glycosylase [EC:3.2.2.27]
E        <a href="/dbget-bin/www_bget?ko:K03649">K03649</a>  MUG, TDG; TDG/mug DNA glycosylase family protein [EC:3.2.2.-]
E        <a href="/dbget-bin/www_bget?ko:K01247">K01247</a>  alkA; DNA-3-methyladenine glycosylase II [EC:3.2.2.21]
E        <a href="/dbget-bin/www_bget?ko:K13529">K13529</a>  ada-alkA; AraC family transcriptional regulator, regulatory protein of adaptative response / DNA-3-methyladenine glycosylase II [EC:3.2.2.21]
E        <a href="/dbget-bin/www_bget?ko:K03652">K03652</a>  MPG; DNA-3-methyladenine glycosylase [EC:3.2.2.21]
E        <a href="/dbget-bin/www_bget?ko:K03575">K03575</a>  mutY; A/G-specific adenine glycosylase [EC:3.2.2.-]
E        <a href="/dbget-bin/www_bget?ko:K01246">K01246</a>  tag; DNA-3-methyladenine glycosylase I [EC:3.2.2.20]
E        <a href="/dbget-bin/www_bget?ko:K10563">K10563</a>  mutM, fpg; formamidopyrimidine-DNA glycosylase [EC:3.2.2.23 4.2.99.18]
E        <a href="/dbget-bin/www_bget?ko:K05522">K05522</a>  nei; endonuclease VIII [EC:3.2.2.- 4.2.99.18]
E        <a href="/dbget-bin/www_bget?ko:K10773">K10773</a>  NTH; endonuclease III [EC:4.2.99.18]
D      AP endonucleases
E        <a href="/dbget-bin/www_bget?ko:K01142">K01142</a>  E3.1.11.2, xthA; exodeoxyribonuclease III [EC:3.1.11.2]
E        <a href="/dbget-bin/www_bget?ko:K01151">K01151</a>  nfo; deoxyribonuclease IV [EC:3.1.21.2]
E        <a href="/dbget-bin/www_bget?ko:K05982">K05982</a>  E3.1.21.7, nfi; deoxyribonuclease V [EC:3.1.21.7]
D      RecJ
E        <a href="/dbget-bin/www_bget?ko:K07462">K07462</a>  recJ; single-stranded-DNA-specific exonuclease [EC:3.1.-.-]
D      DNA ligase
E        <a href="/dbget-bin/www_bget?ko:K01971">K01971</a>  E6.5.1.1, lig; DNA ligase (ATP) [EC:6.5.1.1]
E        <a href="/dbget-bin/www_bget?ko:K01972">K01972</a>  E6.5.1.2, ligA, ligB; DNA ligase (NAD+) [EC:6.5.1.2]
D      DNA polymerase I
E        <a href="/dbget-bin/www_bget?ko:K02335">K02335</a>  DPO1, polA; DNA polymerase I [EC:2.7.7.7]
C    NER (nucleotide excision repair)
D      GGR (global genome repair) factors
E        <a href="/dbget-bin/www_bget?ko:K03701">K03701</a>  uvrA; excinuclease ABC subunit A
E        <a href="/dbget-bin/www_bget?ko:K03702">K03702</a>  uvrB; excinuclease ABC subunit B
E        <a href="/dbget-bin/www_bget?ko:K03703">K03703</a>  uvrC; excinuclease ABC subunit C
E        <a href="/dbget-bin/www_bget?ko:K05984">K05984</a>  cho; excinuclease Cho [EC:3.1.25.-]
E        <a href="/dbget-bin/www_bget?ko:K03657">K03657</a>  uvrD, pcrA; DNA helicase II / ATP-dependent DNA helicase PcrA [EC:3.6.4.12]
E        <a href="/dbget-bin/www_bget?ko:K02335">K02335</a>  DPO1, polA; DNA polymerase I [EC:2.7.7.7]
E        <a href="/dbget-bin/www_bget?ko:K01971">K01971</a>  E6.5.1.1, lig; DNA ligase (ATP) [EC:6.5.1.1]
E        <a href="/dbget-bin/www_bget?ko:K01972">K01972</a>  E6.5.1.2, ligA, ligB; DNA ligase (NAD+) [EC:6.5.1.2]
D      TCR (transcription coupled repair) factors
E        DNA-directed RNA polymerase complex (RNAP)
E        TRCF (transcription-repair coupling factor)
C    MMR (mismatch exicision repair)
D      Mismatch and loop recognition factors
E        <a href="/dbget-bin/www_bget?ko:K03555">K03555</a>  mutS; DNA mismatch repair protein MutS
E        <a href="/dbget-bin/www_bget?ko:K07456">K07456</a>  mutS2; DNA mismatch repair protein MutS2
D      Molecular matchmaker
E        <a href="/dbget-bin/www_bget?ko:K03572">K03572</a>  mutL; DNA mismatch repair protein MutL
D      Strand discrimination factor
E        <a href="/dbget-bin/www_bget?ko:K03573">K03573</a>  mutH; DNA mismatch repair protein MutH
D      DNA exonucleases
E        <a href="/dbget-bin/www_bget?ko:K01141">K01141</a>  E3.1.11.1, sbcB; exodeoxyribonuclease I [EC:3.1.11.1]
E        <a href="/dbget-bin/www_bget?ko:K03601">K03601</a>  xseA; exodeoxyribonuclease VII large subunit [EC:3.1.11.6]
E        <a href="/dbget-bin/www_bget?ko:K03602">K03602</a>  xseB; exodeoxyribonuclease VII small subunit [EC:3.1.11.6]
E        <a href="/dbget-bin/www_bget?ko:K10857">K10857</a>  exoX; exodeoxyribonuclease X [EC:3.1.11.-]
D      DNA polymerase III holoenzyme
E        <a href="/dbget-bin/www_bget?ko:K02337">K02337</a>  DPO3A1, dnaE; DNA polymerase III subunit alpha [EC:2.7.7.7]
E        <a href="/dbget-bin/www_bget?ko:K03763">K03763</a>  DPO3A2, polC; DNA polymerase III subunit alpha, Gram-positive type [EC:2.7.7.7]
E        <a href="/dbget-bin/www_bget?ko:K02338">K02338</a>  DPO3B, dnaN; DNA polymerase III subunit beta [EC:2.7.7.7]
E        <a href="/dbget-bin/www_bget?ko:K02339">K02339</a>  DPO3C, holC; DNA polymerase III subunit chi [EC:2.7.7.7]
E        <a href="/dbget-bin/www_bget?ko:K02340">K02340</a>  DPO3D1, holA; DNA polymerase III subunit delta [EC:2.7.7.7]
E        <a href="/dbget-bin/www_bget?ko:K02341">K02341</a>  DPO3D2, holB; DNA polymerase III subunit delta' [EC:2.7.7.7]
E        <a href="/dbget-bin/www_bget?ko:K02342">K02342</a>  DPO3E, dnaQ; DNA polymerase III subunit epsilon [EC:2.7.7.7]
E        <a href="/dbget-bin/www_bget?ko:K14159">K14159</a>  rnhA-dnaQ; ribonuclease HI / DNA polymerase III subunit epsilon [EC:3.1.26.4 2.7.7.7]
E        <a href="/dbget-bin/www_bget?ko:K02343">K02343</a>  DPO3G, dnaX; DNA polymerase III subunit gamma/tau [EC:2.7.7.7]
E        <a href="/dbget-bin/www_bget?ko:K02344">K02344</a>  DPO3P, holD; DNA polymerase III subunit psi [EC:2.7.7.7]
E        <a href="/dbget-bin/www_bget?ko:K02345">K02345</a>  DPO3T, holE; DNA polymerase III subunit theta [EC:2.7.7.7]
D      DNA ligase
E        <a href="/dbget-bin/www_bget?ko:K01971">K01971</a>  E6.5.1.1, lig; DNA ligase (ATP) [EC:6.5.1.1]
E        <a href="/dbget-bin/www_bget?ko:K01972">K01972</a>  E6.5.1.2, ligA, ligB; DNA ligase (NAD+) [EC:6.5.1.2]
D      Other MMR factors
E        <a href="/dbget-bin/www_bget?ko:K03657">K03657</a>  uvrD, pcrA; DNA helicase II / ATP-dependent DNA helicase PcrA [EC:3.6.4.12]
E        <a href="/dbget-bin/www_bget?ko:K03111">K03111</a>  ssb; single-strand DNA-binding protein
E        <a href="/dbget-bin/www_bget?ko:K06223">K06223</a>  dam; DNA adenine methylase [EC:2.1.1.72]
E        <a href="/dbget-bin/www_bget?ko:K07458">K07458</a>  vsr; DNA mismatch endonuclease, patch repair protein [EC:3.1.-.-]
B  DSBR (double strand breaks repair)
C    HR (homologous recombination)
D      RecBC pathway proteins
E        <a href="/dbget-bin/www_bget?ko:K03582">K03582</a>  recB; exodeoxyribonuclease V beta subunit [EC:3.1.11.5]
E        <a href="/dbget-bin/www_bget?ko:K03583">K03583</a>  recC; exodeoxyribonuclease V gamma subunit [EC:3.1.11.5]
E        <a href="/dbget-bin/www_bget?ko:K03581">K03581</a>  recD; exodeoxyribonuclease V alpha subunit [EC:3.1.11.5]
E        <a href="/dbget-bin/www_bget?ko:K03553">K03553</a>  recA; recombination protein RecA
E        <a href="/dbget-bin/www_bget?ko:K03550">K03550</a>  ruvA; holliday junction DNA helicase RuvA [EC:3.6.4.12]
E        <a href="/dbget-bin/www_bget?ko:K03551">K03551</a>  ruvB; holliday junction DNA helicase RuvB [EC:3.6.4.12]
E        <a href="/dbget-bin/www_bget?ko:K01159">K01159</a>  ruvC; crossover junction endodeoxyribonuclease RuvC [EC:3.1.22.4]
E        <a href="/dbget-bin/www_bget?ko:K01160">K01160</a>  rusA; crossover junction endodeoxyribonuclease RusA [EC:3.1.22.4]
E        <a href="/dbget-bin/www_bget?ko:K04066">K04066</a>  priA; primosomal protein N' (replication factor Y) (superfamily II helicase) [EC:3.6.4.-]
E        <a href="/dbget-bin/www_bget?ko:K02686">K02686</a>  priB; primosomal replication protein N
E        <a href="/dbget-bin/www_bget?ko:K04067">K04067</a>  priC; primosomal replication protein N''
E        <a href="/dbget-bin/www_bget?ko:K02317">K02317</a>  dnaT; DNA replication protein DnaT
E        <a href="/dbget-bin/www_bget?ko:K01141">K01141</a>  E3.1.11.1, sbcB; exodeoxyribonuclease I [EC:3.1.11.1]
E        <a href="/dbget-bin/www_bget?ko:K03546">K03546</a>  sbcC; exonuclease SbcC
E        <a href="/dbget-bin/www_bget?ko:K03547">K03547</a>  sbcD; exonuclease SbcD
D      RecFOR pathway proteins
E        <a href="/dbget-bin/www_bget?ko:K03553">K03553</a>  recA; recombination protein RecA
E        <a href="/dbget-bin/www_bget?ko:K04485">K04485</a>  sms, radA; DNA repair protein RadA/Sms
E        <a href="/dbget-bin/www_bget?ko:K03629">K03629</a>  recF; DNA replication and repair protein RecF
E        <a href="/dbget-bin/www_bget?ko:K03655">K03655</a>  recG; ATP-dependent DNA helicase RecG [EC:3.6.4.12]
E        <a href="/dbget-bin/www_bget?ko:K07462">K07462</a>  recJ; single-stranded-DNA-specific exonuclease [EC:3.1.-.-]
E        <a href="/dbget-bin/www_bget?ko:K03584">K03584</a>  recO; DNA repair protein RecO (recombination protein O)
E        <a href="/dbget-bin/www_bget?ko:K06187">K06187</a>  recR; recombination protein RecR
E        <a href="/dbget-bin/www_bget?ko:K03631">K03631</a>  recN; DNA repair protein RecN (Recombination protein N)
E        <a href="/dbget-bin/www_bget?ko:K03700">K03700</a>  recU; recombination protein U
E        <a href="/dbget-bin/www_bget?ko:K03554">K03554</a>  rdgC; recombination associated protein RdgC
E        <a href="/dbget-bin/www_bget?ko:K03550">K03550</a>  ruvA; holliday junction DNA helicase RuvA [EC:3.6.4.12]
E        <a href="/dbget-bin/www_bget?ko:K03551">K03551</a>  ruvB; holliday junction DNA helicase RuvB [EC:3.6.4.12]
E        <a href="/dbget-bin/www_bget?ko:K01159">K01159</a>  ruvC; crossover junction endodeoxyribonuclease RuvC [EC:3.1.22.4]
D      AddAB pathway proteins
E        <a href="/dbget-bin/www_bget?ko:K16898">K16898</a> addA; ATP-dependent helicase/nuclease subunit A [EC:3.1.-.- 3.6.4.12]
E        <a href="/dbget-bin/www_bget?ko:K16899">K16899</a> addB; ATP-dependent helicase/nuclease subunit B [EC:3.1.-.- 3.6.4.12]
D      Other HR factor
E        <a href="/dbget-bin/www_bget?ko:K15342">K15342</a>  cas1; CRISP-associated protein Cas1
D      Archaeal homologous recombinant proteins
E        <a href="/dbget-bin/www_bget?ko:K04483">K04483</a>  radA; DNA repair protein RadA
E        <a href="/dbget-bin/www_bget?ko:K04484">K04484</a>  radB; DNA repair protein RadB
E        <a href="/dbget-bin/www_bget?ko:K03552">K03552</a>  hjr; holliday junction resolvase, archaea type
C    NHEJ (non-homologous end-joining)
D      Two-component NHEJ DNA repair complex
E        <a href="/dbget-bin/www_bget?ko:K10979">K10979</a>  ku; DNA end-binding protein Ku
E        <a href="/dbget-bin/www_bget?ko:K01971">K01971</a>  E6.5.1.1, lig; DNA ligase (ATP) [EC:6.5.1.1]
D      SHIIR (short-homology-independent illegitimate recombination)
E        Facilitator
E        Supressor
D      SHDIR (short-homology-dependent illegitimate recombination)
E        RecET pathway
E        Facilitator
E        Supressor
B  TLS (translesion DNA synthesis) factors
C    Y-family DNA polymerases
D      <a href="/dbget-bin/www_bget?ko:K02346">K02346</a>  DPO4, dinB; DNA polymerase IV [EC:2.7.7.7]
D      <a href="/dbget-bin/www_bget?ko:K03502">K03502</a>  DPO5C, umuC; DNA polymerase V
D      <a href="/dbget-bin/www_bget?ko:K03503">K03503</a>  DPO5D, umuD; DNA polymerase V [EC:3.4.21.-]
D      <a href="/dbget-bin/www_bget?ko:K04479">K04479</a>  K04479; DNA polymerase IV (archaeal DinB-like DNA polymerase) [EC:2.7.7.7]
C    Other SOS response factors
D      <a href="/dbget-bin/www_bget?ko:K03553">K03553</a>  recA; recombination protein RecA
D      <a href="/dbget-bin/www_bget?ko:K01356">K01356</a>  lexA; repressor LexA [EC:3.4.21.88]
D      <a href="/dbget-bin/www_bget?ko:K03631">K03631</a>  recN; DNA repair protein RecN (Recombination protein N)
D      <a href="/dbget-bin/www_bget?ko:K02336">K02336</a>  DPO2, polB; DNA polymerase II [EC:2.7.7.7]
D      <a href="/dbget-bin/www_bget?ko:K14160">K14160</a>  imuA; protein ImuA
D      <a href="/dbget-bin/www_bget?ko:K14161">K14161</a>  imuB; protein ImuB
D      <a href="/dbget-bin/www_bget?ko:K14162">K14162</a>  dnaE2; error-prone DNA polymerase [EC:2.7.7.7]
D      <a href="/dbget-bin/www_bget?ko:K03111">K03111</a>  ssb; single-strand DNA-binding protein
B  Other factors with a suspected DNA repair function
C    DNA polymerase
D      <a href="/dbget-bin/www_bget?ko:K02347">K02347</a>  dpx; DNA polymerase (family X)
C    DNA helicases
D      <a href="/dbget-bin/www_bget?ko:K03656">K03656</a>  rep; ATP-dependent DNA helicase Rep [EC:3.6.4.12]
D      <a href="/dbget-bin/www_bget?ko:K03658">K03658</a>  helD; DNA helicase IV [EC:3.6.4.12]
D      <a href="/dbget-bin/www_bget?ko:K03722">K03722</a>  dinG; ATP-dependent DNA helicase DinG [EC:3.6.4.12]
D      <a href="/dbget-bin/www_bget?ko:K03724">K03724</a>  lhr; ATP-dependent helicase Lhr and Lhr-like helicase [EC:3.6.4.-]
C    Modulation of nucleotide pools
D      <a href="/dbget-bin/www_bget?ko:K03574">K03574</a>  MUTT, NUDT1, MTH1; 7,8-dihydro-8-oxoguanine triphosphatase [EC:3.6.1.-]
D      <a href="/dbget-bin/www_bget?ko:K01520">K01520</a>  dut, DUT; dUTP pyrophosphatase [EC:3.6.1.23]
D      <a href="/dbget-bin/www_bget?ko:K00525">K00525</a>  E1.17.4.1A, nrdA, nrdE; ribonucleoside-diphosphate reductase alpha chain [EC:1.17.4.1]
D      <a href="/dbget-bin/www_bget?ko:K00526">K00526</a>  E1.17.4.1B, nrdB, nrdF; ribonucleoside-diphosphate reductase beta chain [EC:1.17.4.1]
!
#<hr>
#<b>[ <a href="/kegg/brite.html">BRITE</a> | <a href="/kegg/kegg2.html">KEGG2</a> | <a href="/kegg/">KEGG</a> ]</b><br>
#Last updated: April 2, 2013
