# Supplementary material for: Characterization of the transcriptome of fast and slow muscle myotomal fibres in the pacu (Piaractus mesopotamicus)
Source: BMC Genomics. 2015 Mar 14;16(1):182. doi: 10.1186/s12864-015-1423-6 (PMC4372171; doi:10.1186/s12864-015-1423-6)
Supplement: Additional file 2: — KEEG Automatic Annotation Sever results. Hierarchical information of the sequences from annotated transcriptome mapped to the KEGG pathways maps using the automatic annotation tool KAAS [54]. [file 12864_2015_1423_MOESM2_ESM.zip › hier/q04030.keg]

+D	Receptor
#<h2><a href="/kegg/kegg2.html"><img src="/Fig/bget/kegg3.gif" align="middle" border=0></a> &nbsp; G Protein-Coupled Receptors</h2>
#<!---
#ENTRY       ko04030
#NAME        GPCR
#DEFINITION  G Protein-Coupled Receptors Pacu_blasted
#--->
!
A<b>Class A. Rhodopsin family</b>
B  Biogenic amine [<a href="/kegg/compound/gpcr_amine.html" target="_blank">Fig</a>]
C    Acetylcholine (muscarinic) [<a href="http://www.kegg.jp/kegg-bin/view_ortholog_table?orthology=K04129+K04131+K04133+K04130+K04132+K04134" target="_blank">Table</a>]
D      comp520417_c0_seq1|muscarinic; <a href="/dbget-bin/www_bget?ko:K04130">K04130</a>  CHRM2; muscarinic acetylcholine receptor M2
C    Adrenaline [<a href="http://www.kegg.jp/kegg-bin/view_ortholog_table?orthology=K04135+K04136+K04137+K04138+K04139+K04140+K04141+K04142+K04143" target="_blank">Table</a>]
D      comp117520_c0_seq1|alpha-1a; <a href="/dbget-bin/www_bget?ko:K04135">K04135</a>  ADRA1A; adrenergic receptor alpha-1A
D      comp135469_c0_seq1|alpha-1b; <a href="/dbget-bin/www_bget?ko:K04136">K04136</a>  ADRA1B; adrenergic receptor alpha-1B
D      comp135469_c0_seq2|alpha-1b; <a href="/dbget-bin/www_bget?ko:K04136">K04136</a>  ADRA1B; adrenergic receptor alpha-1B
D      comp135469_c0_seq4|alpha-1b; <a href="/dbget-bin/www_bget?ko:K04136">K04136</a>  ADRA1B; adrenergic receptor alpha-1B
D      comp135469_c0_seq5|alpha-1b; <a href="/dbget-bin/www_bget?ko:K04136">K04136</a>  ADRA1B; adrenergic receptor alpha-1B
D      comp138306_c0_seq1|alpha-1d; <a href="/dbget-bin/www_bget?ko:K04137">K04137</a>  ADRA1D; adrenergic receptor alpha-1D
D      comp128204_c0_seq1|alpha-2b; <a href="/dbget-bin/www_bget?ko:K04139">K04139</a>  ADRA2B; adrenergic receptor alpha-2B
D      comp128204_c0_seq2|alpha-2b; <a href="/dbget-bin/www_bget?ko:K04139">K04139</a>  ADRA2B; adrenergic receptor alpha-2B
D      comp56025_c0_seq1|alpha-2; <a href="/dbget-bin/www_bget?ko:K04140">K04140</a>  ADRA2C; adrenergic receptor alpha-2C
D      comp123544_c0_seq1|alpha-2c; <a href="/dbget-bin/www_bget?ko:K04140">K04140</a>  ADRA2C; adrenergic receptor alpha-2C
D      comp128766_c0_seq1|beta-4c; <a href="/dbget-bin/www_bget?ko:K04141">K04141</a>  ADRB1; adrenergic receptor beta-1
D      comp136060_c1_seq2|beta-4c; <a href="/dbget-bin/www_bget?ko:K04141">K04141</a>  ADRB1; adrenergic receptor beta-1
D      comp136060_c1_seq3|beta-4c; <a href="/dbget-bin/www_bget?ko:K04141">K04141</a>  ADRB1; adrenergic receptor beta-1
D      comp136060_c1_seq4|beta-4c; <a href="/dbget-bin/www_bget?ko:K04141">K04141</a>  ADRB1; adrenergic receptor beta-1
D      comp136571_c0_seq1|beta-2; <a href="/dbget-bin/www_bget?ko:K04142">K04142</a>  ADRB2; adrenergic receptor beta-2
D      comp136571_c0_seq2|beta-2; <a href="/dbget-bin/www_bget?ko:K04142">K04142</a>  ADRB2; adrenergic receptor beta-2
D      comp136571_c0_seq3|beta-2; <a href="/dbget-bin/www_bget?ko:K04142">K04142</a>  ADRB2; adrenergic receptor beta-2
D      comp136571_c0_seq4|beta-2; <a href="/dbget-bin/www_bget?ko:K04142">K04142</a>  ADRB2; adrenergic receptor beta-2
D      comp140950_c0_seq4|beta-2; <a href="/dbget-bin/www_bget?ko:K04142">K04142</a>  ADRB2; adrenergic receptor beta-2
C    Dopamine [<a href="http://www.kegg.jp/kegg-bin/view_ortholog_table?orthology=K04144+K05840+K04148+K04145+K04146+K04147+K14049" target="_blank">Table</a>]
D      comp138193_c0_seq1|d; <a href="/dbget-bin/www_bget?ko:K05840">K05840</a>  DRD5; dopamine receptor D5
D      comp138193_c0_seq3|d; <a href="/dbget-bin/www_bget?ko:K05840">K05840</a>  DRD5; dopamine receptor D5
D      comp138193_c0_seq6|d; <a href="/dbget-bin/www_bget?ko:K05840">K05840</a>  DRD5; dopamine receptor D5
D      comp130871_c0_seq5|dopamine; <a href="/dbget-bin/www_bget?ko:K04145">K04145</a>  DRD2; dopamine receptor D2
D      comp145087_c3_seq1|d; <a href="/dbget-bin/www_bget?ko:K04147">K04147</a>  DRD4; dopamine receptor D4
D      comp145087_c3_seq2|d; <a href="/dbget-bin/www_bget?ko:K04147">K04147</a>  DRD4; dopamine receptor D4
D      comp145087_c3_seq4|d; <a href="/dbget-bin/www_bget?ko:K04147">K04147</a>  DRD4; dopamine receptor D4
C    Histamine [<a href="http://www.kegg.jp/kegg-bin/view_ortholog_table?orthology=K04149+K04150+K04151+K04152" target="_blank">Table</a>]
D      comp112402_c2_seq1|histamine; <a href="/dbget-bin/www_bget?ko:K04150">K04150</a>  HRH2; histamine receptor H2
D      comp117047_c0_seq1|histamine; <a href="/dbget-bin/www_bget?ko:K04151">K04151</a>  HRH3; histamine receptor H3
C    Serotonin [<a href="http://www.kegg.jp/kegg-bin/view_ortholog_table?orthology=K04153+K04157+K04160+K04161+K04162+K04163" target="_blank">Table</a>]
D      comp164527_c0_seq1|5-hydroxytryptamine; <a href="/dbget-bin/www_bget?ko:K04153">K04153</a>  HTR1; 5-hydroxytryptamine receptor 1
D      comp317041_c0_seq1|5-hydroxytryptamine; <a href="/dbget-bin/www_bget?ko:K04153">K04153</a>  HTR1; 5-hydroxytryptamine receptor 1
D      comp111778_c0_seq2|5-hydroxytryptamine; <a href="/dbget-bin/www_bget?ko:K04157">K04157</a>  HTR2; 5-hydroxytryptamine receptor 2
D      comp138184_c1_seq28|5-hydroxytryptamine; <a href="/dbget-bin/www_bget?ko:K04157">K04157</a>  HTR2; 5-hydroxytryptamine receptor 2
D      comp96070_c0_seq1|5-hydroxytryptamine; <a href="/dbget-bin/www_bget?ko:K04160">K04160</a>  HTR4; 5-hydroxytryptamine receptor 4
D      comp107169_c0_seq2|5-hydroxytryptamine; <a href="/dbget-bin/www_bget?ko:K04160">K04160</a>  HTR4; 5-hydroxytryptamine receptor 4
D      comp120664_c0_seq1|5-hydroxytryptamine; <a href="/dbget-bin/www_bget?ko:K04160">K04160</a>  HTR4; 5-hydroxytryptamine receptor 4
D      comp141676_c2_seq13|5-hydroxytryptamine; <a href="/dbget-bin/www_bget?ko:K04162">K04162</a>  HTR6; 5-hydroxytryptamine receptor 6
D      comp141676_c2_seq19|5-hydroxytryptamine; <a href="/dbget-bin/www_bget?ko:K04162">K04162</a>  HTR6; 5-hydroxytryptamine receptor 6
C    Octopamine
C    Trace amine
B  Neuropeptide
C    Tachykinin [<a href="http://www.kegg.jp/kegg-bin/view_ortholog_table?orthology=K04222+K04223+K04224+K04225+K14071+K14072" target="_blank">Table</a>]
D      comp132476_c0_seq1|substance-p; <a href="/dbget-bin/www_bget?ko:K04222">K04222</a>  TACR1; tachykinin receptor 1
C    Neurotensin
C    Ghrelin
C    Galanin [<a href="http://www.kegg.jp/kegg-bin/view_ortholog_table?orthology=K04230+K04231+K04232+K04233" target="_blank">Table</a>]
D      comp120181_c0_seq1|galanin; <a href="/dbget-bin/www_bget?ko:K04230">K04230</a>  GALR1; galanin receptor 1
D      comp543288_c0_seq1|galanin; <a href="/dbget-bin/www_bget?ko:K04230">K04230</a>  GALR1; galanin receptor 1
C    Melanin-concentrating hormone
D      comp123318_c0_seq2|melanin-concentrating; <a href="/dbget-bin/www_bget?ko:K05054">K05054</a>  MCHR2; melanin-concentrating hormone receptor 2
C    Orexin
C    Neuromedin U
D      comp59762_c0_seq1|neuromedin-u; <a href="/dbget-bin/www_bget?ko:K05052">K05052</a>  NMUR1; neuromedin U receptor 1
D      comp797323_c0_seq1|neuromedin-u; <a href="/dbget-bin/www_bget?ko:K05052">K05052</a>  NMUR1; neuromedin U receptor 1
C    Neuropeptide Y [<a href="http://www.kegg.jp/kegg-bin/view_ortholog_table?orthology=K04204+K04205+K04207+K04210+K04209" target="_blank">Table</a>]
D      comp37208_c0_seq1|neuropeptide; <a href="/dbget-bin/www_bget?ko:K04204">K04204</a>  NPY1R_4R_6R; neuropeptide Y receptor type 1/4/6
C    Neuropeptide W / neuropeptide B
C    Neuropeptide FF
D      comp791327_c0_seq1|neuropeptide; <a href="/dbget-bin/www_bget?ko:K04240">K04240</a>  NPFFR1; neuropeptide FF receptor 1
C    Neuropeptide S
C    Opioid
D      comp132779_c1_seq1|delta-type; <a href="/dbget-bin/www_bget?ko:K04213">K04213</a>  OPRD1; delta-type opioid receptor
D      comp132779_c0_seq2|kappa-type; <a href="/dbget-bin/www_bget?ko:K04214">K04214</a>  OPRK1; kappa-type opioid receptor
C    Bombesin
C    fMet-Leu-Phe
C    Orexigenic neuropeptide QRFP
D      comp479451_c0_seq1|pyroglutamylated; <a href="/dbget-bin/www_bget?ko:K08378">K08378</a>  GPR103; G protein-coupled receptor 103
B  Cardiovascular peptide
C    Angiotensin
D      comp123952_c0_seq7|type-1; <a href="/dbget-bin/www_bget?ko:K04166">K04166</a>  AGTR1; angiotensin II receptor type 1
D      comp141840_c2_seq1|type-1; <a href="/dbget-bin/www_bget?ko:K04166">K04166</a>  AGTR1; angiotensin II receptor type 1
D      comp141840_c2_seq2|type-1; <a href="/dbget-bin/www_bget?ko:K04166">K04166</a>  AGTR1; angiotensin II receptor type 1
D      comp141840_c2_seq4|type-1; <a href="/dbget-bin/www_bget?ko:K04166">K04166</a>  AGTR1; angiotensin II receptor type 1
D      comp132609_c0_seq1|type-2; <a href="/dbget-bin/www_bget?ko:K04167">K04167</a>  AGTR2; angiotensin II receptor type 2
D      comp168943_c0_seq1|type-2; <a href="/dbget-bin/www_bget?ko:K04167">K04167</a>  AGTR2; angiotensin II receptor type 2
C    Bradykinin
D      comp132056_c0_seq1|b2; <a href="/dbget-bin/www_bget?ko:K03916">K03916</a>  BDKRB2; bradykinin receptor B2
C    Endothelin
D      comp135499_c0_seq1|endothelin; <a href="/dbget-bin/www_bget?ko:K04197">K04197</a>  EDNRA; endothelin receptor type A
D      comp135499_c0_seq2|endothelin; <a href="/dbget-bin/www_bget?ko:K04197">K04197</a>  EDNRA; endothelin receptor type A
D      comp135499_c0_seq4|endothelin; <a href="/dbget-bin/www_bget?ko:K04197">K04197</a>  EDNRA; endothelin receptor type A
D      comp135499_c0_seq7|endothelin; <a href="/dbget-bin/www_bget?ko:K04197">K04197</a>  EDNRA; endothelin receptor type A
D      comp133537_c0_seq2|endothelin; <a href="/dbget-bin/www_bget?ko:K04198">K04198</a>  EDNRB; endothelin receptor type B
D      comp133537_c0_seq3|endothelin; <a href="/dbget-bin/www_bget?ko:K04198">K04198</a>  EDNRB; endothelin receptor type B
D      comp133537_c0_seq5|endothelin; <a href="/dbget-bin/www_bget?ko:K04198">K04198</a>  EDNRB; endothelin receptor type B
D      comp133537_c0_seq6|endothelin; <a href="/dbget-bin/www_bget?ko:K04198">K04198</a>  EDNRB; endothelin receptor type B
D      comp133537_c0_seq13|endothelin; <a href="/dbget-bin/www_bget?ko:K04198">K04198</a>  EDNRB; endothelin receptor type B
D      comp133537_c0_seq15|endothelin; <a href="/dbget-bin/www_bget?ko:K04198">K04198</a>  EDNRB; endothelin receptor type B
D      comp133537_c0_seq20|endothelin; <a href="/dbget-bin/www_bget?ko:K04198">K04198</a>  EDNRB; endothelin receptor type B
D      comp133537_c0_seq22|endothelin; <a href="/dbget-bin/www_bget?ko:K04198">K04198</a>  EDNRB; endothelin receptor type B
D      comp142511_c1_seq10|endothelin; <a href="/dbget-bin/www_bget?ko:K04198">K04198</a>  EDNRB; endothelin receptor type B
D      comp142511_c1_seq17|endothelin; <a href="/dbget-bin/www_bget?ko:K04198">K04198</a>  EDNRB; endothelin receptor type B
D      comp142511_c1_seq28|endothelin; <a href="/dbget-bin/www_bget?ko:K04198">K04198</a>  EDNRB; endothelin receptor type B
D      comp142511_c1_seq29|endothelin; <a href="/dbget-bin/www_bget?ko:K04198">K04198</a>  EDNRB; endothelin receptor type B
D      comp142511_c1_seq49|endothelin; <a href="/dbget-bin/www_bget?ko:K04198">K04198</a>  EDNRB; endothelin receptor type B
D      comp142511_c1_seq55|endothelin; <a href="/dbget-bin/www_bget?ko:K04198">K04198</a>  EDNRB; endothelin receptor type B
D      comp142511_c1_seq61|endothelin; <a href="/dbget-bin/www_bget?ko:K04198">K04198</a>  EDNRB; endothelin receptor type B
D      comp142511_c1_seq62|endothelin; <a href="/dbget-bin/www_bget?ko:K04198">K04198</a>  EDNRB; endothelin receptor type B
D      comp142511_c1_seq83|endothelin; <a href="/dbget-bin/www_bget?ko:K04198">K04198</a>  EDNRB; endothelin receptor type B
C    Urotensin II
D      comp131051_c1_seq1|urotensin-2; <a href="/dbget-bin/www_bget?ko:K04241">K04241</a>  UTS2R; urotensin 2 receptor
D      comp131051_c1_seq2|urotensin-2; <a href="/dbget-bin/www_bget?ko:K04241">K04241</a>  UTS2R; urotensin 2 receptor
D      comp131051_c1_seq3|urotensin-2; <a href="/dbget-bin/www_bget?ko:K04241">K04241</a>  UTS2R; urotensin 2 receptor
C    Adrenomedullin (G10D)
D      comp89767_c0_seq2|g-protein; <a href="/dbget-bin/www_bget?ko:K04242">K04242</a>  ADMR; adrenomedullin receptor
C    Endothelin B like
D      comp123271_c0_seq1|probable; <a href="/dbget-bin/www_bget?ko:K04243">K04243</a>  GPR37; G protein-coupled receptor 37 (endothelin receptor type B-like)
B  Pituitary hormone
C    Thyrotropin
D      comp79898_c0_seq1|thyroid; <a href="/dbget-bin/www_bget?ko:K04249">K04249</a>  TSHR; thyroid stimulating hormone receptor
C    Lutropin-choriogonadotropic hormone
D      comp117645_c0_seq1|luteinizing; <a href="/dbget-bin/www_bget?ko:K04248">K04248</a>  LHCGR; luteinizing hormone/choriogonadotropin receptor
D      comp117645_c0_seq2|luteinizing; <a href="/dbget-bin/www_bget?ko:K04248">K04248</a>  LHCGR; luteinizing hormone/choriogonadotropin receptor
C    Follicle stimulating hormone
D      comp322713_c0_seq1|follicle-stimulating; <a href="/dbget-bin/www_bget?ko:K04247">K04247</a>  FSHR; follicle stimulating hormone receptor
C    Oxytocin
C    Vasopressin
D      comp133180_c0_seq3|arginine; <a href="/dbget-bin/www_bget?ko:K04226">K04226</a>  AVPR1A; arginine vasopressin receptor 1A
D      comp140466_c0_seq3|vasotocin; <a href="/dbget-bin/www_bget?ko:K04228">K04228</a>  AVPR2; arginine vasopressin receptor 2
D      comp140466_c0_seq5|vasotocin; <a href="/dbget-bin/www_bget?ko:K04228">K04228</a>  AVPR2; arginine vasopressin receptor 2
D      comp140466_c0_seq10|vasotocin; <a href="/dbget-bin/www_bget?ko:K04228">K04228</a>  AVPR2; arginine vasopressin receptor 2
D      comp140466_c0_seq18|vasotocin; <a href="/dbget-bin/www_bget?ko:K04228">K04228</a>  AVPR2; arginine vasopressin receptor 2
C    Melanocortin
D      comp140654_c3_seq1|melanocortin; <a href="/dbget-bin/www_bget?ko:K04199">K04199</a>  MC1R; melanocortin 1 receptor
D      comp140981_c2_seq1|melanocortin; <a href="/dbget-bin/www_bget?ko:K04202">K04202</a>  MC4R; melanocortin 4 receptor
B  Hypothalamic hormone
C    Gonadotropin-releasing hormone
D      comp211854_c0_seq1|gonadotropin-releasing; <a href="/dbget-bin/www_bget?ko:K04280">K04280</a>  GNRHR; gonadotropin-releasing hormone receptor
C    Somatostatin
D      comp145240_c1_seq1|somatostatin; <a href="/dbget-bin/www_bget?ko:K04217">K04217</a>  SSTR1; somatostatin receptor 1
D      comp140924_c5_seq1|somatostatin; <a href="/dbget-bin/www_bget?ko:K04221">K04221</a>  SSTR5; somatostatin receptor 5
D      comp140924_c5_seq2|somatostatin; <a href="/dbget-bin/www_bget?ko:K04221">K04221</a>  SSTR5; somatostatin receptor 5
D      comp140924_c5_seq5|somatostatin; <a href="/dbget-bin/www_bget?ko:K04221">K04221</a>  SSTR5; somatostatin receptor 5
D      comp140924_c5_seq7|somatostatin; <a href="/dbget-bin/www_bget?ko:K04221">K04221</a>  SSTR5; somatostatin receptor 5
C    Thyrotropin-releasing hormone
D      comp363406_c0_seq1|thyrotropin-releasing; <a href="/dbget-bin/www_bget?ko:K04282">K04282</a>  TRHR; thyrotropin-releasing hormone receptor
C    Kisspeptin
D      comp143201_c4_seq4|g; <a href="/dbget-bin/www_bget?ko:K08374">K08374</a>  KISS1R; KISS1 receptor
B  Pancreatic peptide
C    Relaxin
D      comp47484_c0_seq1|relaxin; <a href="/dbget-bin/www_bget?ko:K04306">K04306</a>  LGR7; leucine-rich repeat-containing G protein-coupled receptor 7
D      comp129328_c0_seq2|relaxin; <a href="/dbget-bin/www_bget?ko:K04307">K04307</a>  LGR8; leucine-rich repeat-containing G protein-coupled receptor 8
D      comp119143_c0_seq1|relaxin-3; <a href="/dbget-bin/www_bget?ko:K08397">K08397</a>  RXFP3, RLN3R1; relaxin family peptide receptor 3
B  Gut peptide
C    Cholecystokinin
D      comp131785_c0_seq2|cholecystokinin; <a href="/dbget-bin/www_bget?ko:K04194">K04194</a>  CCKAR; cholecystokinin A receptor
C    Motilin
C    Apelin
D      comp128568_c0_seq2|apelin; <a href="/dbget-bin/www_bget?ko:K04174">K04174</a>  APLNR; apelin receptor
D      comp128603_c0_seq1|apelin; <a href="/dbget-bin/www_bget?ko:K04174">K04174</a>  APLNR; apelin receptor
C    Prokineticin
B  Complement peptide
C    Anaphylatoxin
D      comp142024_c4_seq1|chemokine-like; <a href="/dbget-bin/www_bget?ko:K04009">K04009</a>  C3AR1; C3a anaphylatoxin chemotactic receptor
C    Thrombin
D      comp132820_c0_seq1|coagulation; <a href="/dbget-bin/www_bget?ko:K03914">K03914</a>  F2R, PAR1; coagulation factor II (thrombin) receptor
D      comp132820_c0_seq2|coagulation; <a href="/dbget-bin/www_bget?ko:K03914">K03914</a>  F2R, PAR1; coagulation factor II (thrombin) receptor
D      comp132820_c0_seq3|coagulation; <a href="/dbget-bin/www_bget?ko:K03914">K03914</a>  F2R, PAR1; coagulation factor II (thrombin) receptor
D      comp141819_c1_seq13|proteinase-activated; <a href="/dbget-bin/www_bget?ko:K03914">K03914</a>  F2R, PAR1; coagulation factor II (thrombin) receptor
D      comp141819_c1_seq19|proteinase-activated; <a href="/dbget-bin/www_bget?ko:K03914">K03914</a>  F2R, PAR1; coagulation factor II (thrombin) receptor
D      comp144949_c0_seq1|proteinase-activated; <a href="/dbget-bin/www_bget?ko:K04234">K04234</a>  F2RL1, PAR2; coagulation factor II (thrombin) receptor-like 1
D      comp144949_c0_seq2|proteinase-activated; <a href="/dbget-bin/www_bget?ko:K04234">K04234</a>  F2RL1, PAR2; coagulation factor II (thrombin) receptor-like 1
D      comp144949_c0_seq3|proteinase-activated; <a href="/dbget-bin/www_bget?ko:K04234">K04234</a>  F2RL1, PAR2; coagulation factor II (thrombin) receptor-like 1
D      comp144949_c0_seq5|proteinase-activated; <a href="/dbget-bin/www_bget?ko:K04234">K04234</a>  F2RL1, PAR2; coagulation factor II (thrombin) receptor-like 1
D      comp144949_c0_seq6|proteinase-activated; <a href="/dbget-bin/www_bget?ko:K04234">K04234</a>  F2RL1, PAR2; coagulation factor II (thrombin) receptor-like 1
D      comp144949_c0_seq7|proteinase-activated; <a href="/dbget-bin/www_bget?ko:K04234">K04234</a>  F2RL1, PAR2; coagulation factor II (thrombin) receptor-like 1
D      comp144949_c0_seq9|proteinase-activated; <a href="/dbget-bin/www_bget?ko:K04234">K04234</a>  F2RL1, PAR2; coagulation factor II (thrombin) receptor-like 1
D      comp108553_c0_seq1|proteinase-activated; <a href="/dbget-bin/www_bget?ko:K04235">K04235</a>  F2RL2, PAR3; coagulation factor II (thrombin) receptor-like 2
D      comp132557_c0_seq1|proteinase-activated; <a href="/dbget-bin/www_bget?ko:K04235">K04235</a>  F2RL2, PAR3; coagulation factor II (thrombin) receptor-like 2
D      comp137424_c0_seq1|proteinase-activated; <a href="/dbget-bin/www_bget?ko:K04236">K04236</a>  F2RL3, PAR4; coagulation factor II (thrombin) receptor-like 3
D      comp138912_c8_seq2|partitioning; <a href="/dbget-bin/www_bget?ko:K04237">K04237</a>  PARD3; partitioning defective protein 3
D      comp138912_c8_seq4|par-3; <a href="/dbget-bin/www_bget?ko:K04237">K04237</a>  PARD3; partitioning defective protein 3
D      comp138912_c8_seq5|par-3; <a href="/dbget-bin/www_bget?ko:K04237">K04237</a>  PARD3; partitioning defective protein 3
D      comp138912_c8_seq9|partitioning; <a href="/dbget-bin/www_bget?ko:K04237">K04237</a>  PARD3; partitioning defective protein 3
D      comp138912_c8_seq12|par-3; <a href="/dbget-bin/www_bget?ko:K04237">K04237</a>  PARD3; partitioning defective protein 3
D      comp138912_c8_seq13|par-3; <a href="/dbget-bin/www_bget?ko:K04237">K04237</a>  PARD3; partitioning defective protein 3
D      comp138912_c8_seq14|partitioning; <a href="/dbget-bin/www_bget?ko:K04237">K04237</a>  PARD3; partitioning defective protein 3
D      comp138912_c8_seq15|par-3; <a href="/dbget-bin/www_bget?ko:K04237">K04237</a>  PARD3; partitioning defective protein 3
D      comp138912_c8_seq16|par-3; <a href="/dbget-bin/www_bget?ko:K04237">K04237</a>  PARD3; partitioning defective protein 3
D      comp138912_c8_seq20|partitioning; <a href="/dbget-bin/www_bget?ko:K04237">K04237</a>  PARD3; partitioning defective protein 3
D      comp138912_c8_seq25|par-3; <a href="/dbget-bin/www_bget?ko:K04237">K04237</a>  PARD3; partitioning defective protein 3
D      comp138912_c8_seq26|partitioning; <a href="/dbget-bin/www_bget?ko:K04237">K04237</a>  PARD3; partitioning defective protein 3
B  Chemokine
C    CC Chemokine
D      comp96351_c0_seq1|c-c; <a href="/dbget-bin/www_bget?ko:K04179">K04179</a>  CCR4; C-C chemokine receptor type 4
D      comp81124_c0_seq1|c-c; <a href="/dbget-bin/www_bget?ko:K04182">K04182</a>  CCR7; C-C chemokine receptor type 7
D      comp97819_c0_seq1|c-c; <a href="/dbget-bin/www_bget?ko:K04183">K04183</a>  CCR8; C-C chemokine receptor type 8
D      comp133055_c0_seq1|c-c; <a href="/dbget-bin/www_bget?ko:K04184">K04184</a>  CCR9; C-C chemokine receptor type 9
D      comp133055_c0_seq3|c-c; <a href="/dbget-bin/www_bget?ko:K04184">K04184</a>  CCR9; C-C chemokine receptor type 9
D      comp130890_c0_seq1|c-c; <a href="/dbget-bin/www_bget?ko:K04186">K04186</a>  CCRL1, CCR11; C-C chemokine receptor-like 1
D      comp136023_c0_seq1|c-c; <a href="/dbget-bin/www_bget?ko:K04186">K04186</a>  CCRL1, CCR11; C-C chemokine receptor-like 1
C    CXC Chemokine
D      comp113554_c0_seq1|c-x-c; <a href="/dbget-bin/www_bget?ko:K05050">K05050</a>  IL8RB, CXCR2; interleukin 8 receptor beta
D      comp144670_c2_seq1|c-x-c; <a href="/dbget-bin/www_bget?ko:K04188">K04188</a>  CXCR3, GPR9; C-X-C chemokine receptor type 3
D      comp144986_c1_seq10|c-x-c; <a href="/dbget-bin/www_bget?ko:K04188">K04188</a>  CXCR3, GPR9; C-X-C chemokine receptor type 3
D      comp144986_c1_seq13|c-x-c; <a href="/dbget-bin/www_bget?ko:K04188">K04188</a>  CXCR3, GPR9; C-X-C chemokine receptor type 3
D      comp141297_c0_seq1|c-x-c; <a href="/dbget-bin/www_bget?ko:K04189">K04189</a>  CXCR4; C-X-C chemokine receptor type 4
D      comp141297_c0_seq2|c-x-c; <a href="/dbget-bin/www_bget?ko:K04189">K04189</a>  CXCR4; C-X-C chemokine receptor type 4
D      comp141297_c0_seq6|c-x-c; <a href="/dbget-bin/www_bget?ko:K04189">K04189</a>  CXCR4; C-X-C chemokine receptor type 4
D      comp94716_c0_seq1|c-x-c; <a href="/dbget-bin/www_bget?ko:K04190">K04190</a>  CXCR5, BLR1; C-X-C chemokine receptor type 5
D      comp143444_c1_seq17|c-x-c; <a href="/dbget-bin/www_bget?ko:K04304">K04304</a>  CXCR7, RDC1; C-X-C chemokine receptor type 7
D      comp143444_c1_seq49|c-x-c; <a href="/dbget-bin/www_bget?ko:K04304">K04304</a>  CXCR7, RDC1; C-X-C chemokine receptor type 7
C    CX3C Chemokine
C    C Chemokine
D      comp139353_c0_seq2|chemokine; <a href="/dbget-bin/www_bget?ko:K04193">K04193</a>  XCR1; XC chemokine receptor 1
C    Chemokine like
D      comp145228_c0_seq9|chemokine-like; <a href="/dbget-bin/www_bget?ko:K04245">K04245</a>  CMKLR1; chemokine-like receptor 1
D      comp145228_c0_seq19|chemokine-like; <a href="/dbget-bin/www_bget?ko:K04245">K04245</a>  CMKLR1; chemokine-like receptor 1
D      comp48335_c0_seq1|probable; <a href="/dbget-bin/www_bget?ko:K08383">K08383</a>  GPR34; G protein-coupled receptor 34
D      comp123834_c0_seq1|g-protein-coupled; <a href="/dbget-bin/www_bget?ko:K08383">K08383</a>  GPR34; G protein-coupled receptor 34
B  Base and nucleoside
C    Purine / pyrimidine
D      comp136591_c1_seq1|p2y; <a href="/dbget-bin/www_bget?ko:K04270">K04270</a>  P2RY1; purinergic receptor P2Y, G protein-coupled, 1
D      comp91935_c0_seq1|p2y; <a href="/dbget-bin/www_bget?ko:K04269">K04269</a>  P2RY2; purinergic receptor P2Y, G protein-coupled, 2
D      comp137682_c0_seq1|p2y; <a href="/dbget-bin/www_bget?ko:K04271">K04271</a>  P2RY4; pyrimidinergic receptor P2Y, G protein-coupled, 4
D      comp137682_c0_seq2|p2y; <a href="/dbget-bin/www_bget?ko:K04271">K04271</a>  P2RY4; pyrimidinergic receptor P2Y, G protein-coupled, 4
D      comp182055_c0_seq1|p2y; <a href="/dbget-bin/www_bget?ko:K04272">K04272</a>  P2RY6; pyrimidinergic receptor P2Y, G protein-coupled, 6
D      comp127855_c0_seq1|p2y; <a href="/dbget-bin/www_bget?ko:K08386">K08386</a>  P2RY8; purinergic receptor P2Y, G protein-coupled, 8
D      comp127855_c0_seq2|p2y; <a href="/dbget-bin/www_bget?ko:K08386">K08386</a>  P2RY8; purinergic receptor P2Y, G protein-coupled, 8
D      comp131595_c0_seq1|p2y; <a href="/dbget-bin/www_bget?ko:K04274">K04274</a>  P2RY10; purinergic receptor P2Y, G protein-coupled, 10
D      comp144586_c2_seq18|p2y; <a href="/dbget-bin/www_bget?ko:K08387">K08387</a>  P2RY11; purinergic receptor P2Y, G protein-coupled, 11
D      comp135715_c0_seq1|p2y; <a href="/dbget-bin/www_bget?ko:K08388">K08388</a>  P2RY13; purinergic receptor P2Y, G protein-coupled, 13
D      comp42150_c0_seq1|p2y; <a href="/dbget-bin/www_bget?ko:K04299">K04299</a>  P2RY14; purinergic receptor P2Y, G protein-coupled, 14
D      comp1001606_c0_seq1|succinate; <a href="/dbget-bin/www_bget?ko:K10042">K10042</a>  SUCNR1, GPR91; succinate receptor 1
D      comp129133_c0_seq1|probable; <a href="/dbget-bin/www_bget?ko:K08391">K08391</a>  GPR174; G protein-coupled receptor 174
D      comp129133_c0_seq2|probable; <a href="/dbget-bin/www_bget?ko:K08391">K08391</a>  GPR174; G protein-coupled receptor 174
C    Adenosine
D      comp60230_c0_seq1|adenosine; <a href="/dbget-bin/www_bget?ko:K04265">K04265</a>  ADORA1; adenosine A1 receptor
D      comp120028_c0_seq3|adenosine; <a href="/dbget-bin/www_bget?ko:K04266">K04266</a>  ADORA2A; adenosine receptor A2a
D      comp127043_c0_seq1|adenosine; <a href="/dbget-bin/www_bget?ko:K04266">K04266</a>  ADORA2A; adenosine receptor A2a
D      comp139758_c2_seq14|adenosine; <a href="/dbget-bin/www_bget?ko:K04267">K04267</a>  ADORA2B; adenosine receptor A2b
D      comp139758_c2_seq23|adenosine; <a href="/dbget-bin/www_bget?ko:K04267">K04267</a>  ADORA2B; adenosine receptor A2b
D      comp139758_c2_seq27|adenosine; <a href="/dbget-bin/www_bget?ko:K04267">K04267</a>  ADORA2B; adenosine receptor A2b
B  Lipid
C    Prostaglandin
D      comp141135_c3_seq1|prostaglandin; <a href="/dbget-bin/www_bget?ko:K04258">K04258</a>  PTGER1; prostaglandin E receptor 1
D      comp141637_c0_seq22|long-chain; <a href="/dbget-bin/www_bget?ko:K04258">K04258</a>  PTGER1; prostaglandin E receptor 1
D      comp129001_c0_seq1|prostaglandin; <a href="/dbget-bin/www_bget?ko:K04259">K04259</a>  PTGER2; prostaglandin E receptor 2
D      comp145376_c0_seq1|prostaglandin; <a href="/dbget-bin/www_bget?ko:K04259">K04259</a>  PTGER2; prostaglandin E receptor 2
D      comp145376_c0_seq2|prostaglandin; <a href="/dbget-bin/www_bget?ko:K04259">K04259</a>  PTGER2; prostaglandin E receptor 2
D      comp130872_c0_seq1|prostaglandin; <a href="/dbget-bin/www_bget?ko:K04260">K04260</a>  PTGER3; prostaglandin E receptor 3
D      comp133069_c0_seq1|prostaglandin; <a href="/dbget-bin/www_bget?ko:K04261">K04261</a>  PTGER4; prostaglandin E receptor 4
D      comp133069_c0_seq4|prostaglandin; <a href="/dbget-bin/www_bget?ko:K04261">K04261</a>  PTGER4; prostaglandin E receptor 4
C    Prostacyclin
C    Leukotriene
D      comp129922_c0_seq1|leukotriene; <a href="/dbget-bin/www_bget?ko:K04296">K04296</a>  LTB4R1; leukotriene B4 receptor 1
D      comp129922_c0_seq2|leukotriene; <a href="/dbget-bin/www_bget?ko:K04296">K04296</a>  LTB4R1; leukotriene B4 receptor 1
D      comp130493_c3_seq2|leukotriene; <a href="/dbget-bin/www_bget?ko:K04296">K04296</a>  LTB4R1; leukotriene B4 receptor 1
C    Thromboxane
D      comp132970_c0_seq3|thromboxane; <a href="/dbget-bin/www_bget?ko:K04264">K04264</a>  TBXA2R; thromboxane A2 receptor
C    Lysophosphatidic acid [<a href="http://www.kegg.jp/kegg-bin/view_ortholog_table?orthology=K04289+K04291+K04294+K04275+K08390+K04273" target="_blank">Table</a>]
D      comp137441_c0_seq3|lysophosphatidic; <a href="/dbget-bin/www_bget?ko:K04289">K04289</a>  LPAR1, EDG2; lysophosphatidic acid receptor 1
D      comp137441_c0_seq7|lysophosphatidic; <a href="/dbget-bin/www_bget?ko:K04289">K04289</a>  LPAR1, EDG2; lysophosphatidic acid receptor 1
D      comp139876_c0_seq2|lysophosphatidic; <a href="/dbget-bin/www_bget?ko:K04275">K04275</a>  LPAR4, GPR23; lysophosphatidic acid receptor 4
D      comp139876_c0_seq20|lysophosphatidic; <a href="/dbget-bin/www_bget?ko:K04275">K04275</a>  LPAR4, GPR23; lysophosphatidic acid receptor 4
D      comp139876_c0_seq24|lysophosphatidic; <a href="/dbget-bin/www_bget?ko:K04275">K04275</a>  LPAR4, GPR23; lysophosphatidic acid receptor 4
D      comp139876_c0_seq27|lysophosphatidic; <a href="/dbget-bin/www_bget?ko:K04275">K04275</a>  LPAR4, GPR23; lysophosphatidic acid receptor 4
D      comp139876_c0_seq29|lysophosphatidic; <a href="/dbget-bin/www_bget?ko:K04275">K04275</a>  LPAR4, GPR23; lysophosphatidic acid receptor 4
D      comp139876_c0_seq31|lysophosphatidic; <a href="/dbget-bin/www_bget?ko:K04275">K04275</a>  LPAR4, GPR23; lysophosphatidic acid receptor 4
D      comp139876_c0_seq35|lysophosphatidic; <a href="/dbget-bin/www_bget?ko:K04275">K04275</a>  LPAR4, GPR23; lysophosphatidic acid receptor 4
D      comp139876_c0_seq5|lysophosphatidic; <a href="/dbget-bin/www_bget?ko:K04273">K04273</a>  LPAR6, P2RY5; lysophosphatidic acid receptor 6
D      comp139876_c0_seq8|lysophosphatidic; <a href="/dbget-bin/www_bget?ko:K04273">K04273</a>  LPAR6, P2RY5; lysophosphatidic acid receptor 6
D      comp139876_c0_seq9|lysophosphatidic; <a href="/dbget-bin/www_bget?ko:K04273">K04273</a>  LPAR6, P2RY5; lysophosphatidic acid receptor 6
D      comp139876_c0_seq16|lysophosphatidic; <a href="/dbget-bin/www_bget?ko:K04273">K04273</a>  LPAR6, P2RY5; lysophosphatidic acid receptor 6
D      comp139876_c0_seq21|lysophosphatidic; <a href="/dbget-bin/www_bget?ko:K04273">K04273</a>  LPAR6, P2RY5; lysophosphatidic acid receptor 6
D      comp139876_c0_seq22|lysophosphatidic; <a href="/dbget-bin/www_bget?ko:K04273">K04273</a>  LPAR6, P2RY5; lysophosphatidic acid receptor 6
D      comp139876_c0_seq25|lysophosphatidic; <a href="/dbget-bin/www_bget?ko:K04273">K04273</a>  LPAR6, P2RY5; lysophosphatidic acid receptor 6
D      comp139876_c0_seq26|lysophosphatidic; <a href="/dbget-bin/www_bget?ko:K04273">K04273</a>  LPAR6, P2RY5; lysophosphatidic acid receptor 6
D      comp139876_c0_seq28|lysophosphatidic; <a href="/dbget-bin/www_bget?ko:K04273">K04273</a>  LPAR6, P2RY5; lysophosphatidic acid receptor 6
D      comp139876_c0_seq32|lysophosphatidic; <a href="/dbget-bin/www_bget?ko:K04273">K04273</a>  LPAR6, P2RY5; lysophosphatidic acid receptor 6
D      comp139876_c0_seq33|lysophosphatidic; <a href="/dbget-bin/www_bget?ko:K04273">K04273</a>  LPAR6, P2RY5; lysophosphatidic acid receptor 6
D      comp139876_c0_seq36|lysophosphatidic; <a href="/dbget-bin/www_bget?ko:K04273">K04273</a>  LPAR6, P2RY5; lysophosphatidic acid receptor 6
D      comp139876_c0_seq38|lysophosphatidic; <a href="/dbget-bin/www_bget?ko:K04273">K04273</a>  LPAR6, P2RY5; lysophosphatidic acid receptor 6
D      comp139876_c0_seq40|lysophosphatidic; <a href="/dbget-bin/www_bget?ko:K04273">K04273</a>  LPAR6, P2RY5; lysophosphatidic acid receptor 6
C    Sphingolipid [<a href="http://www.kegg.jp/kegg-bin/view_ortholog_table?orthology=K04288+K04292+K04290+K04293+K04295" target="_blank">Table</a>]
D      comp134181_c0_seq3|sphingosine; <a href="/dbget-bin/www_bget?ko:K04288">K04288</a>  S1PR1, EDG1; sphingosine 1-phosphate receptor 1
D      comp142642_c5_seq1|sphingosine; <a href="/dbget-bin/www_bget?ko:K04292">K04292</a>  S1PR2, EDG5; sphingosine 1-phosphate receptor 2
D      comp142642_c5_seq3|sphingosine; <a href="/dbget-bin/www_bget?ko:K04292">K04292</a>  S1PR2, EDG5; sphingosine 1-phosphate receptor 2
D      comp140444_c3_seq1|sphingosine; <a href="/dbget-bin/www_bget?ko:K04290">K04290</a>  S1PR3, EDG3; sphingosine 1-phosphate receptor 3
D      comp138433_c3_seq2|sphingosine; <a href="/dbget-bin/www_bget?ko:K04293">K04293</a>  S1PR4, EDG6; sphingosine 1-phosphate receptor 4
D      comp138433_c3_seq3|sphingosine; <a href="/dbget-bin/www_bget?ko:K04293">K04293</a>  S1PR4, EDG6; sphingosine 1-phosphate receptor 4
D      comp138433_c3_seq4|sphingosine; <a href="/dbget-bin/www_bget?ko:K04293">K04293</a>  S1PR4, EDG6; sphingosine 1-phosphate receptor 4
C    Lysophosphatidylinositol
D      comp611950_c0_seq1|g-protein; <a href="/dbget-bin/www_bget?ko:K08413">K08413</a>  GPR55; G protein-coupled receptor 55
C    Free fatty acid
D      comp142533_c2_seq1|free; <a href="/dbget-bin/www_bget?ko:K04328">K04328</a>  FFAR2, GPR43; free fatty acid receptor 2
C    Bile acid
D      comp34170_c0_seq1|g-protein; <a href="/dbget-bin/www_bget?ko:K08400">K08400</a>  GPBAR1; G protein-coupled bile acid receptor 1
B  Vision
C    Opsin [<a href="http://www.kegg.jp/kegg-bin/view_ortholog_table?orthology=K04250+K04252+K04251+K04256+K13802+K04255+K08385+K04253+K04254" target="_blank">Table</a>]
D      comp182096_c0_seq1|rhodopsin; <a href="/dbget-bin/www_bget?ko:K04250">K04250</a>  RHO, OPN2; rhodopsin
D      comp94203_c1_seq1|pinopsin-like; <a href="/dbget-bin/www_bget?ko:K04256">K04256</a>  OPN3; c-opsin
D      comp142132_c3_seq3|opsin; <a href="/dbget-bin/www_bget?ko:K08385">K08385</a>  OPN5; G0-opsin
D      comp142132_c3_seq10|opsin; <a href="/dbget-bin/www_bget?ko:K08385">K08385</a>  OPN5; G0-opsin
D      comp142132_c3_seq12|opsin; <a href="/dbget-bin/www_bget?ko:K08385">K08385</a>  OPN5; G0-opsin
D      comp142132_c3_seq18|opsin-5; <a href="/dbget-bin/www_bget?ko:K08385">K08385</a>  OPN5; G0-opsin
D      comp142132_c3_seq27|opsin; <a href="/dbget-bin/www_bget?ko:K08385">K08385</a>  OPN5; G0-opsin
D      comp142132_c3_seq29|opsin; <a href="/dbget-bin/www_bget?ko:K08385">K08385</a>  OPN5; G0-opsin
D      comp142132_c3_seq33|opsin-5; <a href="/dbget-bin/www_bget?ko:K08385">K08385</a>  OPN5; G0-opsin
D      comp142132_c3_seq60|opsin; <a href="/dbget-bin/www_bget?ko:K08385">K08385</a>  OPN5; G0-opsin
D      comp269074_c0_seq1|opsin-5-like; <a href="/dbget-bin/www_bget?ko:K08385">K08385</a>  OPN5; G0-opsin
D      comp476174_c0_seq1|opsin-5-like; <a href="/dbget-bin/www_bget?ko:K08385">K08385</a>  OPN5; G0-opsin
D      comp237465_c0_seq1|visual; <a href="/dbget-bin/www_bget?ko:K04253">K04253</a>  RRH; visual pigment-like receptor peropsin
B  Chemoreception
C    Olfactory
D      comp127929_c0_seq4|odorant; <a href="/dbget-bin/www_bget?ko:K04257">K04257</a>  OLFR; olfactory receptor
D      comp281587_c0_seq1|odorant; <a href="/dbget-bin/www_bget?ko:K04257">K04257</a>  OLFR; olfactory receptor
D      comp1067711_c0_seq1|olfactory; <a href="/dbget-bin/www_bget?ko:K04257">K04257</a>  OLFR; olfactory receptor
B  Other
C    Cannabinoid
D      comp137485_c0_seq1|cannabinoid; <a href="/dbget-bin/www_bget?ko:K04277">K04277</a>  CNR1; cannabinoid receptor 1
D      comp137485_c0_seq2|cannabinoid; <a href="/dbget-bin/www_bget?ko:K04277">K04277</a>  CNR1; cannabinoid receptor 1
C    Platelet activating factor
D      comp116319_c0_seq1|platelet-activating; <a href="/dbget-bin/www_bget?ko:K04279">K04279</a>  PTAFR; platelet-activating factor receptor
C    Melatonin
D      comp142958_c1_seq38|melatonin; <a href="/dbget-bin/www_bget?ko:K04285">K04285</a>  MTNR1A; melatonin receptor type 1A
C    SREB
D      comp111648_c0_seq2|probable; <a href="/dbget-bin/www_bget?ko:K04302">K04302</a>  GPR85, SREB2; G protein-coupled receptor 85
C    Mas proto-oncogene & Mas-related (MRGs)
C    EBV-induced
D      comp55898_c0_seq1|g-protein; <a href="/dbget-bin/www_bget?ko:K04305">K04305</a>  EBI2; Epstein-Barr virus induced gene 2
D      comp55898_c0_seq2|g-protein; <a href="/dbget-bin/www_bget?ko:K04305">K04305</a>  EBI2; Epstein-Barr virus induced gene 2
C    LGR like
D      comp137278_c0_seq2|leucine-rich; <a href="/dbget-bin/www_bget?ko:K04309">K04309</a>  LGR4, GPR48; leucine-rich repeat-containing G protein-coupled receptor 4
D      comp68673_c0_seq2|leucine-rich; <a href="/dbget-bin/www_bget?ko:K08399">K08399</a>  LGR6; leucine-rich repeat-containing G protein-coupled receptor 6
C    Nicotinic acid
C    Lactate
C    GPR
D      comp129415_c0_seq1|g-protein; <a href="/dbget-bin/www_bget?ko:K04310">K04310</a>  GPR1; G protein-coupled receptor 1
D      comp129415_c0_seq2|g-protein; <a href="/dbget-bin/www_bget?ko:K04310">K04310</a>  GPR1; G protein-coupled receptor 1
D      comp128301_c0_seq1|g-protein; <a href="/dbget-bin/www_bget?ko:K04312">K04312</a>  GPR4; G protein-coupled receptor 4
D      comp90947_c0_seq1|g-protein; <a href="/dbget-bin/www_bget?ko:K04315">K04315</a>  GPR12; G protein-coupled receptor 12
D      comp144224_c0_seq39|uracil; <a href="/dbget-bin/www_bget?ko:K08404">K08404</a>  GPR17; G protein-coupled receptor 17
D      comp609565_c0_seq1|probable; <a href="/dbget-bin/www_bget?ko:K04316">K04316</a>  GPR19; G protein-coupled receptor 19
D      comp946095_c0_seq1|probable; <a href="/dbget-bin/www_bget?ko:K04316">K04316</a>  GPR19; G protein-coupled receptor 19
D      comp145256_c2_seq3|g-protein; <a href="/dbget-bin/www_bget?ko:K04317">K04317</a>  GPR20; G protein-coupled receptor 20
D      comp145256_c2_seq23|g-protein; <a href="/dbget-bin/www_bget?ko:K04317">K04317</a>  GPR20; G protein-coupled receptor 20
D      comp593733_c0_seq1|probable; <a href="/dbget-bin/www_bget?ko:K04319">K04319</a>  GPR22; G protein-coupled receptor 22
D      comp106519_c0_seq1|probable; <a href="/dbget-bin/www_bget?ko:K08407">K08407</a>  GPR52; G protein-coupled receptor 52
C    GPR45 like
D      comp130751_c0_seq2|g; <a href="/dbget-bin/www_bget?ko:K04321">K04321</a>  GPR63; G protein-coupled receptor 63
D      comp130751_c0_seq3|g; <a href="/dbget-bin/www_bget?ko:K04321">K04321</a>  GPR63; G protein-coupled receptor 63
C    Cysteinyl leukotriene
D      comp134877_c0_seq1|cysteinyl; <a href="/dbget-bin/www_bget?ko:K04322">K04322</a>  CYSLTR1; cysteinyl leukotriene receptor 1
C    Putative / unclassified Class A GPCRs
D      comp140237_c2_seq2|n-arachidonyl; <a href="/dbget-bin/www_bget?ko:K08410">K08410</a>  GPR18; G protein-coupled receptor 18
D      comp140237_c2_seq3|n-arachidonyl; <a href="/dbget-bin/www_bget?ko:K08410">K08410</a>  GPR18; G protein-coupled receptor 18
D      comp111898_c0_seq1|g-protein; <a href="/dbget-bin/www_bget?ko:K08411">K08411</a>  GPR26; G protein-coupled receptor 26
D      comp140566_c0_seq1|solute; <a href="/dbget-bin/www_bget?ko:K08412">K08412</a>  GPR39; G protein-coupled receptor 39
D      comp140566_c0_seq9|solute; <a href="/dbget-bin/www_bget?ko:K08412">K08412</a>  GPR39; G protein-coupled receptor 39
D      comp140566_c0_seq10|solute; <a href="/dbget-bin/www_bget?ko:K08412">K08412</a>  GPR39; G protein-coupled receptor 39
D      comp140566_c0_seq11|solute; <a href="/dbget-bin/www_bget?ko:K08412">K08412</a>  GPR39; G protein-coupled receptor 39
D      comp140566_c0_seq12|solute; <a href="/dbget-bin/www_bget?ko:K08412">K08412</a>  GPR39; G protein-coupled receptor 39
D      comp140566_c0_seq13|solute; <a href="/dbget-bin/www_bget?ko:K08412">K08412</a>  GPR39; G protein-coupled receptor 39
D      comp140566_c0_seq14|solute; <a href="/dbget-bin/www_bget?ko:K08412">K08412</a>  GPR39; G protein-coupled receptor 39
D      comp140566_c0_seq15|solute; <a href="/dbget-bin/www_bget?ko:K08412">K08412</a>  GPR39; G protein-coupled receptor 39
D      comp140566_c0_seq19|solute; <a href="/dbget-bin/www_bget?ko:K08412">K08412</a>  GPR39; G protein-coupled receptor 39
D      comp140566_c0_seq26|solute; <a href="/dbget-bin/www_bget?ko:K08412">K08412</a>  GPR39; G protein-coupled receptor 39
D      comp140566_c0_seq27|solute; <a href="/dbget-bin/www_bget?ko:K08412">K08412</a>  GPR39; G protein-coupled receptor 39
D      comp140566_c0_seq28|solute; <a href="/dbget-bin/www_bget?ko:K08412">K08412</a>  GPR39; G protein-coupled receptor 39
D      comp140566_c0_seq33|solute; <a href="/dbget-bin/www_bget?ko:K08412">K08412</a>  GPR39; G protein-coupled receptor 39
D      comp140566_c0_seq34|solute; <a href="/dbget-bin/www_bget?ko:K08412">K08412</a>  GPR39; G protein-coupled receptor 39
D      comp140566_c0_seq37|solute; <a href="/dbget-bin/www_bget?ko:K08412">K08412</a>  GPR39; G protein-coupled receptor 39
D      comp140566_c0_seq46|solute; <a href="/dbget-bin/www_bget?ko:K08412">K08412</a>  GPR39; G protein-coupled receptor 39
D      comp140566_c0_seq48|solute; <a href="/dbget-bin/www_bget?ko:K08412">K08412</a>  GPR39; G protein-coupled receptor 39
D      comp1179802_c0_seq1|g-protein; <a href="/dbget-bin/www_bget?ko:K08412">K08412</a>  GPR39; G protein-coupled receptor 39
D      comp119771_c0_seq1|probable; <a href="/dbget-bin/www_bget?ko:K08414">K08414</a>  GPR61; G protein-coupled receptor 61
D      comp62989_c0_seq1|probable; <a href="/dbget-bin/www_bget?ko:K08417">K08417</a>  GPR75; G protein-coupled receptor 75
D      comp62989_c0_seq2|probable; <a href="/dbget-bin/www_bget?ko:K08417">K08417</a>  GPR75; G protein-coupled receptor 75
D      comp131718_c0_seq1|probable; <a href="/dbget-bin/www_bget?ko:K08420">K08420</a>  GPR82; G protein-coupled receptor 82
D      comp131718_c0_seq2|probable; <a href="/dbget-bin/www_bget?ko:K08420">K08420</a>  GPR82; G protein-coupled receptor 82
D      comp132485_c0_seq1|g-protein; <a href="/dbget-bin/www_bget?ko:K08421">K08421</a>  GPR84; G protein-coupled receptor 84
D      comp132485_c0_seq3|g-protein; <a href="/dbget-bin/www_bget?ko:K08421">K08421</a>  GPR84; G protein-coupled receptor 84
D      comp131291_c0_seq1|probable; <a href="/dbget-bin/www_bget?ko:K08422">K08422</a>  GPR88; G protein-coupled receptor 88
D      comp131291_c0_seq2|probable; <a href="/dbget-bin/www_bget?ko:K08422">K08422</a>  GPR88; G protein-coupled receptor 88
D      comp466067_c0_seq1|glucose-dependent; <a href="/dbget-bin/www_bget?ko:K08424">K08424</a>  GPR119; G protein-coupled receptor 119
D      comp116157_c0_seq1|probable; <a href="/dbget-bin/www_bget?ko:K08426">K08426</a>  GPR132; G protein-coupled receptor 132
D      comp124070_c0_seq1|probable; <a href="/dbget-bin/www_bget?ko:K08426">K08426</a>  GPR132; G protein-coupled receptor 132
D      comp44998_c0_seq1|g; <a href="/dbget-bin/www_bget?ko:K08427">K08427</a>  GPR135; G protein-coupled receptor 135
D      comp1245498_c0_seq1|probable; <a href="/dbget-bin/www_bget?ko:K08427">K08427</a>  GPR135; G protein-coupled receptor 135
D      comp139723_c0_seq6|probable; <a href="/dbget-bin/www_bget?ko:K08428">K08428</a>  GPR139; G protein-coupled receptor 139
D      comp137613_c1_seq11|probable; <a href="/dbget-bin/www_bget?ko:K08429">K08429</a>  GPR141; G protein-coupled receptor 141
D      comp137613_c1_seq14|probable; <a href="/dbget-bin/www_bget?ko:K08429">K08429</a>  GPR141; G protein-coupled receptor 141
D      comp137613_c1_seq16|probable; <a href="/dbget-bin/www_bget?ko:K08429">K08429</a>  GPR141; G protein-coupled receptor 141
D      comp137613_c1_seq52|probable; <a href="/dbget-bin/www_bget?ko:K08429">K08429</a>  GPR141; G protein-coupled receptor 141
D      comp135682_c1_seq1|probable; <a href="/dbget-bin/www_bget?ko:K08430">K08430</a>  GPR142; G protein-coupled receptor 142
D      comp135682_c1_seq3|probable; <a href="/dbget-bin/www_bget?ko:K08430">K08430</a>  GPR142; G protein-coupled receptor 142
D      comp135682_c1_seq5|probable; <a href="/dbget-bin/www_bget?ko:K08430">K08430</a>  GPR142; G protein-coupled receptor 142
D      comp135682_c1_seq6|probable; <a href="/dbget-bin/www_bget?ko:K08430">K08430</a>  GPR142; G protein-coupled receptor 142
D      comp135682_c1_seq8|probable; <a href="/dbget-bin/www_bget?ko:K08430">K08430</a>  GPR142; G protein-coupled receptor 142
D      comp135682_c1_seq9|probable; <a href="/dbget-bin/www_bget?ko:K08430">K08430</a>  GPR142; G protein-coupled receptor 142
D      comp135682_c1_seq13|probable; <a href="/dbget-bin/www_bget?ko:K08430">K08430</a>  GPR142; G protein-coupled receptor 142
D      comp135682_c1_seq15|probable; <a href="/dbget-bin/www_bget?ko:K08430">K08430</a>  GPR142; G protein-coupled receptor 142
D      comp135682_c1_seq16|probable; <a href="/dbget-bin/www_bget?ko:K08430">K08430</a>  GPR142; G protein-coupled receptor 142
D      comp133345_c0_seq1|probable; <a href="/dbget-bin/www_bget?ko:K08431">K08431</a>  GPR146; G protein-coupled receptor 146
D      comp133345_c0_seq2|probable; <a href="/dbget-bin/www_bget?ko:K08431">K08431</a>  GPR146; G protein-coupled receptor 146
D      comp1249382_c0_seq1|probable; <a href="/dbget-bin/www_bget?ko:K08435">K08435</a>  GPR151; G protein-coupled receptor 151
D      comp144563_c0_seq12|probable; <a href="/dbget-bin/www_bget?ko:K08437">K08437</a>  GPR153; G protein-coupled receptor 153
D      comp113847_c1_seq1|probable; <a href="/dbget-bin/www_bget?ko:K08438">K08438</a>  GPR160; G protein-coupled receptor 160
D      comp133364_c0_seq1|g; <a href="/dbget-bin/www_bget?ko:K08439">K08439</a>  GPR161; G protein-coupled receptor 161
D      comp133364_c0_seq4|g-protein; <a href="/dbget-bin/www_bget?ko:K08439">K08439</a>  GPR161; G protein-coupled receptor 161
D      comp98153_c0_seq1|probable; <a href="/dbget-bin/www_bget?ko:K08441">K08441</a>  GPR171; G protein-coupled receptor 171
D      comp49045_c0_seq1|probable; <a href="/dbget-bin/www_bget?ko:K08442">K08442</a>  GPR176; G protein-coupled receptor 176
D      comp142778_c3_seq26|probable; <a href="/dbget-bin/www_bget?ko:K08442">K08442</a>  GPR176; G protein-coupled receptor 176
#
A<b>Class B. Secretin receptor family</b>
B  Calcium-regulating peptide
C    Calcitonin
D      comp142351_c1_seq14|calcitonin; <a href="/dbget-bin/www_bget?ko:K04576">K04576</a>  CALCR; calcitonin receptor
D      comp142351_c1_seq18|calcitonin; <a href="/dbget-bin/www_bget?ko:K04576">K04576</a>  CALCR; calcitonin receptor
D      comp142351_c1_seq19|calcitonin; <a href="/dbget-bin/www_bget?ko:K04576">K04576</a>  CALCR; calcitonin receptor
D      comp142351_c1_seq21|calcitonin; <a href="/dbget-bin/www_bget?ko:K04576">K04576</a>  CALCR; calcitonin receptor
D      comp142351_c1_seq30|calcitonin; <a href="/dbget-bin/www_bget?ko:K04576">K04576</a>  CALCR; calcitonin receptor
D      comp142351_c1_seq34|calcitonin; <a href="/dbget-bin/www_bget?ko:K04576">K04576</a>  CALCR; calcitonin receptor
D      comp142351_c1_seq36|calcitonin; <a href="/dbget-bin/www_bget?ko:K04576">K04576</a>  CALCR; calcitonin receptor
D      comp142351_c1_seq43|calcitonin; <a href="/dbget-bin/www_bget?ko:K04576">K04576</a>  CALCR; calcitonin receptor
D      comp142351_c1_seq44|calcitonin; <a href="/dbget-bin/www_bget?ko:K04576">K04576</a>  CALCR; calcitonin receptor
D      comp142351_c1_seq52|calcitonin; <a href="/dbget-bin/www_bget?ko:K04576">K04576</a>  CALCR; calcitonin receptor
D      comp142351_c1_seq57|calcitonin; <a href="/dbget-bin/www_bget?ko:K04576">K04576</a>  CALCR; calcitonin receptor
D      comp142351_c1_seq65|calcitonin; <a href="/dbget-bin/www_bget?ko:K04576">K04576</a>  CALCR; calcitonin receptor
D      comp53792_c0_seq1|calcitonin; <a href="/dbget-bin/www_bget?ko:K04577">K04577</a>  CALCRL; calcitonin receptor-like
C    Parathyroid hormone
D      comp588135_c0_seq1|parathyroid; <a href="/dbget-bin/www_bget?ko:K04586">K04586</a>  PTHR2; parathyroid hormone receptor 2
B  Hypothalamic hormone
C    Corticotropin-releasing hormone
D      comp140648_c2_seq6|corticotropin-releasing; <a href="/dbget-bin/www_bget?ko:K04578">K04578</a>  CRHR1; corticotropin releasing hormone receptor 1
D      comp140648_c2_seq24|corticotropin-releasing; <a href="/dbget-bin/www_bget?ko:K04578">K04578</a>  CRHR1; corticotropin releasing hormone receptor 1
D      comp140648_c2_seq29|corticotropin-releasing; <a href="/dbget-bin/www_bget?ko:K04578">K04578</a>  CRHR1; corticotropin releasing hormone receptor 1
D      comp140648_c2_seq32|corticotropin-releasing; <a href="/dbget-bin/www_bget?ko:K04578">K04578</a>  CRHR1; corticotropin releasing hormone receptor 1
D      comp140648_c2_seq62|corticotropin-releasing; <a href="/dbget-bin/www_bget?ko:K04578">K04578</a>  CRHR1; corticotropin releasing hormone receptor 1
D      comp140648_c2_seq84|corticotropin-releasing; <a href="/dbget-bin/www_bget?ko:K04578">K04578</a>  CRHR1; corticotropin releasing hormone receptor 1
D      comp140648_c2_seq97|corticotropin-releasing; <a href="/dbget-bin/www_bget?ko:K04578">K04578</a>  CRHR1; corticotropin releasing hormone receptor 1
D      comp140648_c2_seq102|corticotropin-releasing; <a href="/dbget-bin/www_bget?ko:K04578">K04578</a>  CRHR1; corticotropin releasing hormone receptor 1
D      comp143824_c2_seq11|corticotropin-releasing; <a href="/dbget-bin/www_bget?ko:K04578">K04578</a>  CRHR1; corticotropin releasing hormone receptor 1
D      comp141561_c2_seq8|corticotropin-releasing; <a href="/dbget-bin/www_bget?ko:K04579">K04579</a>  CRHR2; corticotropin releasing hormone receptor 2
D      comp141561_c2_seq9|corticotropin-releasing; <a href="/dbget-bin/www_bget?ko:K04579">K04579</a>  CRHR2; corticotropin releasing hormone receptor 2
D      comp141561_c2_seq13|corticotropin-releasing; <a href="/dbget-bin/www_bget?ko:K04579">K04579</a>  CRHR2; corticotropin releasing hormone receptor 2
C    Growth hormone-releasing hormone
D      comp96359_c0_seq3|growth; <a href="/dbget-bin/www_bget?ko:K04584">K04584</a>  GHRHR; growth hormone releasing hormone receptor
C    Pituitary adenyl cyclase-activating peptide (PACAP)
B  Pancreatic peptide
C    Glucagon
D      comp135207_c1_seq14|glucagon; <a href="/dbget-bin/www_bget?ko:K04583">K04583</a>  GCGR; glucagon receptor
B  Gut peptide
C    Gastric inhibitory peptide
C    Vasoactive intestinal polypeptide
C    Secretin
B  Cell adhesion
C    Cadherin EGF LAG (CELSR)
D      comp143557_c2_seq1; <a href="/dbget-bin/www_bget?ko:K04600">K04600</a>  CELSR1; cadherin EGF LAG seven-pass G-type receptor 1
D      comp143557_c2_seq2; <a href="/dbget-bin/www_bget?ko:K04600">K04600</a>  CELSR1; cadherin EGF LAG seven-pass G-type receptor 1
D      comp143557_c2_seq3; <a href="/dbget-bin/www_bget?ko:K04600">K04600</a>  CELSR1; cadherin EGF LAG seven-pass G-type receptor 1
D      comp143557_c2_seq4; <a href="/dbget-bin/www_bget?ko:K04600">K04600</a>  CELSR1; cadherin EGF LAG seven-pass G-type receptor 1
D      comp143557_c2_seq5; <a href="/dbget-bin/www_bget?ko:K04600">K04600</a>  CELSR1; cadherin EGF LAG seven-pass G-type receptor 1
D      comp143557_c2_seq6; <a href="/dbget-bin/www_bget?ko:K04600">K04600</a>  CELSR1; cadherin EGF LAG seven-pass G-type receptor 1
D      comp143557_c2_seq7; <a href="/dbget-bin/www_bget?ko:K04600">K04600</a>  CELSR1; cadherin EGF LAG seven-pass G-type receptor 1
D      comp143557_c2_seq10; <a href="/dbget-bin/www_bget?ko:K04600">K04600</a>  CELSR1; cadherin EGF LAG seven-pass G-type receptor 1
D      comp143557_c2_seq11; <a href="/dbget-bin/www_bget?ko:K04600">K04600</a>  CELSR1; cadherin EGF LAG seven-pass G-type receptor 1
D      comp143557_c2_seq13; <a href="/dbget-bin/www_bget?ko:K04600">K04600</a>  CELSR1; cadherin EGF LAG seven-pass G-type receptor 1
D      comp143557_c2_seq14; <a href="/dbget-bin/www_bget?ko:K04600">K04600</a>  CELSR1; cadherin EGF LAG seven-pass G-type receptor 1
D      comp143557_c2_seq15; <a href="/dbget-bin/www_bget?ko:K04600">K04600</a>  CELSR1; cadherin EGF LAG seven-pass G-type receptor 1
D      comp143557_c2_seq16; <a href="/dbget-bin/www_bget?ko:K04600">K04600</a>  CELSR1; cadherin EGF LAG seven-pass G-type receptor 1
D      comp143557_c2_seq17; <a href="/dbget-bin/www_bget?ko:K04600">K04600</a>  CELSR1; cadherin EGF LAG seven-pass G-type receptor 1
D      comp143557_c2_seq18; <a href="/dbget-bin/www_bget?ko:K04600">K04600</a>  CELSR1; cadherin EGF LAG seven-pass G-type receptor 1
D      comp143557_c2_seq19; <a href="/dbget-bin/www_bget?ko:K04600">K04600</a>  CELSR1; cadherin EGF LAG seven-pass G-type receptor 1
B  Other
C    EMR1
D      comp143832_c0_seq1|egf-like; <a href="/dbget-bin/www_bget?ko:K04591">K04591</a>  EMR1; egf-like module containing, mucin-like, hormone receptor-like 1
D      comp143832_c0_seq4|egf-like; <a href="/dbget-bin/www_bget?ko:K04591">K04591</a>  EMR1; egf-like module containing, mucin-like, hormone receptor-like 1
D      comp144538_c1_seq14|cd97; <a href="/dbget-bin/www_bget?ko:K08446">K08446</a>  CD97; CD97 molecule
D      comp144075_c3_seq9|cd97; <a href="/dbget-bin/www_bget?ko:K08446">K08446</a>  CD97; CD97 molecule
D      comp144075_c3_seq15|cd97; <a href="/dbget-bin/www_bget?ko:K08446">K08446</a>  CD97; CD97 molecule
C    Latrophilin
D      comp140076_c6_seq5|latrophilin-2; <a href="/dbget-bin/www_bget?ko:K04593">K04593</a>  LPHN2; latrophilin 2
D      comp140076_c6_seq15|latrophilin-2-like; <a href="/dbget-bin/www_bget?ko:K04593">K04593</a>  LPHN2; latrophilin 2
D      comp140076_c6_seq6|latrophilin-3; <a href="/dbget-bin/www_bget?ko:K04594">K04594</a>  LPHN3; latrophilin 3
D      comp140076_c6_seq7|latrophilin-2; <a href="/dbget-bin/www_bget?ko:K04594">K04594</a>  LPHN3; latrophilin 3
D      comp140076_c6_seq16|latrophilin-2; <a href="/dbget-bin/www_bget?ko:K04594">K04594</a>  LPHN3; latrophilin 3
D      comp142620_c1_seq10|latrophilin; <a href="/dbget-bin/www_bget?ko:K04595">K04595</a>  ELTD1; latrophilin and seven transmembrane domain containing 1
D      comp142620_c1_seq33|latrophilin; <a href="/dbget-bin/www_bget?ko:K04595">K04595</a>  ELTD1; latrophilin and seven transmembrane domain containing 1
D      comp142620_c1_seq49|latrophilin; <a href="/dbget-bin/www_bget?ko:K04595">K04595</a>  ELTD1; latrophilin and seven transmembrane domain containing 1
C    Brain-specific angiogenesis inhibitor (BAI)
D      comp193004_c0_seq1|brain-specific; <a href="/dbget-bin/www_bget?ko:K04596">K04596</a>  BAI1; brain-specific angiogenesis inhibitor 1
D      comp138746_c7_seq2|brain-specific; <a href="/dbget-bin/www_bget?ko:K04597">K04597</a>  BAI2; brain-specific angiogenesis inhibitor 2
D      comp138746_c7_seq3|brain-specific; <a href="/dbget-bin/www_bget?ko:K04597">K04597</a>  BAI2; brain-specific angiogenesis inhibitor 2
D      comp138746_c7_seq7|brain-specific; <a href="/dbget-bin/www_bget?ko:K04597">K04597</a>  BAI2; brain-specific angiogenesis inhibitor 2
D      comp138746_c7_seq11|brain-specific; <a href="/dbget-bin/www_bget?ko:K04597">K04597</a>  BAI2; brain-specific angiogenesis inhibitor 2
C    Methuselah-like proteins (MTH)
C    Putative / unclassified Class B GPCRs
D      comp139980_c2_seq1|receptor; <a href="/dbget-bin/www_bget?ko:K08447">K08447</a>  RAMP1; receptor activity modifying protein 1
D      comp139980_c2_seq2|receptor; <a href="/dbget-bin/www_bget?ko:K08447">K08447</a>  RAMP1; receptor activity modifying protein 1
D      comp139980_c2_seq4|receptor; <a href="/dbget-bin/www_bget?ko:K08447">K08447</a>  RAMP1; receptor activity modifying protein 1
D      comp140412_c4_seq1|receptor; <a href="/dbget-bin/www_bget?ko:K08448">K08448</a>  RAMP2; receptor activity modifying protein 2
D      comp140412_c4_seq4|receptor; <a href="/dbget-bin/www_bget?ko:K08448">K08448</a>  RAMP2; receptor activity modifying protein 2
D      comp140412_c4_seq7|receptor; <a href="/dbget-bin/www_bget?ko:K08448">K08448</a>  RAMP2; receptor activity modifying protein 2
D      comp140412_c4_seq11|receptor; <a href="/dbget-bin/www_bget?ko:K08448">K08448</a>  RAMP2; receptor activity modifying protein 2
D      comp140412_c4_seq12|receptor; <a href="/dbget-bin/www_bget?ko:K08448">K08448</a>  RAMP2; receptor activity modifying protein 2
D      comp140412_c4_seq15|receptor; <a href="/dbget-bin/www_bget?ko:K08448">K08448</a>  RAMP2; receptor activity modifying protein 2
D      comp140412_c4_seq17|receptor; <a href="/dbget-bin/www_bget?ko:K08448">K08448</a>  RAMP2; receptor activity modifying protein 2
D      comp140412_c4_seq19|receptor; <a href="/dbget-bin/www_bget?ko:K08448">K08448</a>  RAMP2; receptor activity modifying protein 2
D      comp130124_c0_seq1|receptor; <a href="/dbget-bin/www_bget?ko:K08449">K08449</a>  RAMP3; receptor activity modifying protein 3
D      comp130124_c0_seq2|receptor; <a href="/dbget-bin/www_bget?ko:K08449">K08449</a>  RAMP3; receptor activity modifying protein 3
D      comp130124_c0_seq7|receptor; <a href="/dbget-bin/www_bget?ko:K08449">K08449</a>  RAMP3; receptor activity modifying protein 3
D      comp140201_c0_seq2|g-protein; <a href="/dbget-bin/www_bget?ko:K08450">K08450</a>  GPR56; G protein-coupled receptor 56
D      comp140201_c0_seq4|g-protein; <a href="/dbget-bin/www_bget?ko:K08450">K08450</a>  GPR56; G protein-coupled receptor 56
D      comp137687_c0_seq1|g-protein; <a href="/dbget-bin/www_bget?ko:K08451">K08451</a>  GPR64; G protein-coupled receptor 64
D      comp939817_c0_seq1|probable; <a href="/dbget-bin/www_bget?ko:K08454">K08454</a>  GPR111; G protein-coupled receptor 111
D      comp135569_c0_seq3|g; <a href="/dbget-bin/www_bget?ko:K08455">K08455</a>  GPR112; G protein-coupled receptor 112
D      comp135569_c0_seq4|g; <a href="/dbget-bin/www_bget?ko:K08455">K08455</a>  GPR112; G protein-coupled receptor 112
D      comp132788_c0_seq1|probable; <a href="/dbget-bin/www_bget?ko:K08460">K08460</a>  GPR123; G protein-coupled receptor 123
D      comp142424_c0_seq5|g-protein; <a href="/dbget-bin/www_bget?ko:K08461">K08461</a>  GPR124; G protein-coupled receptor 124
D      comp142424_c0_seq16|g-protein; <a href="/dbget-bin/www_bget?ko:K08461">K08461</a>  GPR124; G protein-coupled receptor 124
D      comp141082_c0_seq1|probable; <a href="/dbget-bin/www_bget?ko:K08462">K08462</a>  GPR125; G protein-coupled receptor 125
D      comp139174_c0_seq1|g-protein; <a href="/dbget-bin/www_bget?ko:K08463">K08463</a>  GPR126; G protein-coupled receptor 126
D      comp139174_c0_seq3|g-protein; <a href="/dbget-bin/www_bget?ko:K08463">K08463</a>  GPR126; G protein-coupled receptor 126
D      comp139174_c0_seq6|g-protein; <a href="/dbget-bin/www_bget?ko:K08463">K08463</a>  GPR126; G protein-coupled receptor 126
D      comp139174_c0_seq8|g-protein; <a href="/dbget-bin/www_bget?ko:K08463">K08463</a>  GPR126; G protein-coupled receptor 126
D      comp139174_c0_seq9|g-protein; <a href="/dbget-bin/www_bget?ko:K08463">K08463</a>  GPR126; G protein-coupled receptor 126
D      comp139174_c0_seq10|g-protein; <a href="/dbget-bin/www_bget?ko:K08463">K08463</a>  GPR126; G protein-coupled receptor 126
D      comp139174_c0_seq11|g-protein; <a href="/dbget-bin/www_bget?ko:K08463">K08463</a>  GPR126; G protein-coupled receptor 126
D      comp139174_c0_seq12|g-protein; <a href="/dbget-bin/www_bget?ko:K08463">K08463</a>  GPR126; G protein-coupled receptor 126
D      comp139174_c0_seq13|g-protein; <a href="/dbget-bin/www_bget?ko:K08463">K08463</a>  GPR126; G protein-coupled receptor 126
D      comp139174_c0_seq14|g-protein; <a href="/dbget-bin/www_bget?ko:K08463">K08463</a>  GPR126; G protein-coupled receptor 126
D      comp139174_c0_seq15|g-protein; <a href="/dbget-bin/www_bget?ko:K08463">K08463</a>  GPR126; G protein-coupled receptor 126
D      comp139174_c0_seq17|g-protein; <a href="/dbget-bin/www_bget?ko:K08463">K08463</a>  GPR126; G protein-coupled receptor 126
D      comp139174_c0_seq18|g-protein; <a href="/dbget-bin/www_bget?ko:K08463">K08463</a>  GPR126; G protein-coupled receptor 126
D      comp139174_c0_seq19|g-protein; <a href="/dbget-bin/www_bget?ko:K08463">K08463</a>  GPR126; G protein-coupled receptor 126
D      comp139174_c0_seq21|g-protein; <a href="/dbget-bin/www_bget?ko:K08463">K08463</a>  GPR126; G protein-coupled receptor 126
D      comp139174_c0_seq22|g-protein; <a href="/dbget-bin/www_bget?ko:K08463">K08463</a>  GPR126; G protein-coupled receptor 126
D      comp139174_c0_seq23|g-protein; <a href="/dbget-bin/www_bget?ko:K08463">K08463</a>  GPR126; G protein-coupled receptor 126
D      comp139174_c0_seq27|g-protein; <a href="/dbget-bin/www_bget?ko:K08463">K08463</a>  GPR126; G protein-coupled receptor 126
D      comp136181_c0_seq2|probable; <a href="/dbget-bin/www_bget?ko:K08465">K08465</a>  GPR133; G protein-coupled receptor 133
D      comp136181_c0_seq3|probable; <a href="/dbget-bin/www_bget?ko:K08465">K08465</a>  GPR133; G protein-coupled receptor 133
D      comp142731_c2_seq1|probable; <a href="/dbget-bin/www_bget?ko:K08466">K08466</a>  GPR144; G protein-coupled receptor 144
D      comp142731_c2_seq18|probable; <a href="/dbget-bin/www_bget?ko:K08466">K08466</a>  GPR144; G protein-coupled receptor 144
D      comp142731_c2_seq26|probable; <a href="/dbget-bin/www_bget?ko:K08466">K08466</a>  GPR144; G protein-coupled receptor 144
D      comp142731_c2_seq41|probable; <a href="/dbget-bin/www_bget?ko:K08466">K08466</a>  GPR144; G protein-coupled receptor 144
D      comp142731_c2_seq54|probable; <a href="/dbget-bin/www_bget?ko:K08466">K08466</a>  GPR144; G protein-coupled receptor 144
D      comp142731_c2_seq56|probable; <a href="/dbget-bin/www_bget?ko:K08466">K08466</a>  GPR144; G protein-coupled receptor 144
D      comp143611_c2_seq1|probable; <a href="/dbget-bin/www_bget?ko:K08467">K08467</a>  GPR157; G protein-coupled receptor 157
D      comp143611_c2_seq2|probable; <a href="/dbget-bin/www_bget?ko:K08467">K08467</a>  GPR157; G protein-coupled receptor 157
#
A<b>Class C. Metabotropic glutamate receptor family</b>
B  Biogenic amine
C    Glutamate (metabotropic) [<a href="http://www.kegg.jp/kegg-bin/view_ortholog_table?orthology=K04604+K04605+K04607+K04608+K04611" target="_blank">Table</a>]
D      comp1025079_c0_seq1|glutamate; <a href="/dbget-bin/www_bget?ko:K04608">K04608</a>  GRM6_7_8; metabotropic glutamate receptor 6/7/8
C    GABA
D      comp134358_c0_seq2|gamma-aminobutyric; <a href="/dbget-bin/www_bget?ko:K04615">K04615</a>  GABBR; gamma-aminobutyric acid type B receptor
D      comp142490_c1_seq13|gamma-aminobutyric; <a href="/dbget-bin/www_bget?ko:K04615">K04615</a>  GABBR; gamma-aminobutyric acid type B receptor
D      comp142490_c1_seq20|gamma-aminobutyric; <a href="/dbget-bin/www_bget?ko:K04615">K04615</a>  GABBR; gamma-aminobutyric acid type B receptor
D      comp141823_c6_seq1|probable; <a href="/dbget-bin/www_bget?ko:K04617">K04617</a>  GPR156, GABABL; gamma-aminobutyric acid type B receptor-like
D      comp141823_c6_seq2|probable; <a href="/dbget-bin/www_bget?ko:K04617">K04617</a>  GPR156, GABABL; gamma-aminobutyric acid type B receptor-like
B  Chemoreception
C    Taste type 1
C    Vomeronasal pheromone type 2
B  Calcium-sensing
C    Extracellular calcium-sensing
B  Glucose-responding
C    Bride of sevenless proteins (BOSS)
B  Other
C    Orphan GPRC5
D      comp133456_c0_seq3|g-protein; <a href="/dbget-bin/www_bget?ko:K04619">K04619</a>  GPRC5B; G protein-coupled receptor family C group 5 member B
D      comp133456_c0_seq4|g-protein; <a href="/dbget-bin/www_bget?ko:K04619">K04619</a>  GPRC5B; G protein-coupled receptor family C group 5 member B
D      comp133456_c0_seq5|g-protein; <a href="/dbget-bin/www_bget?ko:K04619">K04619</a>  GPRC5B; G protein-coupled receptor family C group 5 member B
D      comp133456_c0_seq7|g-protein; <a href="/dbget-bin/www_bget?ko:K04619">K04619</a>  GPRC5B; G protein-coupled receptor family C group 5 member B
D      comp133456_c0_seq8|g-protein; <a href="/dbget-bin/www_bget?ko:K04619">K04619</a>  GPRC5B; G protein-coupled receptor family C group 5 member B
D      comp133456_c0_seq10|g-protein; <a href="/dbget-bin/www_bget?ko:K04619">K04619</a>  GPRC5B; G protein-coupled receptor family C group 5 member B
D      comp133456_c0_seq11|g-protein; <a href="/dbget-bin/www_bget?ko:K04619">K04619</a>  GPRC5B; G protein-coupled receptor family C group 5 member B
D      comp133456_c0_seq12|g-protein; <a href="/dbget-bin/www_bget?ko:K04619">K04619</a>  GPRC5B; G protein-coupled receptor family C group 5 member B
D      comp104255_c0_seq1|g-protein; <a href="/dbget-bin/www_bget?ko:K04620">K04620</a>  GPRC5C; G protein-coupled receptor family C group 5 member C
C    Orphan GPCR6
C    Putative / unclassified Class C GPCRs
D      comp519333_c0_seq1|probable; <a href="/dbget-bin/www_bget?ko:K08469">K08469</a>  GPR158; G protein-coupled receptor 158
#
A<b>Others</b>
B  Chemoreception
C    Fungal mating pheromone
C    Taste type 2
D      comp1151731_c0_seq1|taste; <a href="/dbget-bin/www_bget?ko:K08474">K08474</a>  TAS2R; taste receptor type 2
C    Vomeronasal pheromone type 1
C    Insect odorant
C    Nematode chemoreception
B  cAMP signaling
C    cAMP (Dictyostelium)
B  Wnt signaling
C    Frizzled / Smoothened family
D      comp140070_c0_seq1|frizzled; <a href="/dbget-bin/www_bget?ko:K02235">K02235</a>  FZD2; frizzled 2
D      comp140070_c0_seq7|frizzled-2; <a href="/dbget-bin/www_bget?ko:K02235">K02235</a>  FZD2; frizzled 2
D      comp140070_c0_seq2|frizzled-3; <a href="/dbget-bin/www_bget?ko:K02329">K02329</a>  FZD3; frizzled 3
D      comp134927_c0_seq1|frizzled-4; <a href="/dbget-bin/www_bget?ko:K02354">K02354</a>  FZD4, fz4; frizzled 4
D      comp143861_c1_seq1|frizzled; <a href="/dbget-bin/www_bget?ko:K02375">K02375</a>  FZD5_8, fz2; frizzled 5/8
D      comp143861_c1_seq2|frizzled-5; <a href="/dbget-bin/www_bget?ko:K02375">K02375</a>  FZD5_8, fz2; frizzled 5/8
D      comp136567_c1_seq5|frizzled-6; <a href="/dbget-bin/www_bget?ko:K02376">K02376</a>  FZD6; frizzled 6
D      comp136567_c1_seq6|frizzled-6; <a href="/dbget-bin/www_bget?ko:K02376">K02376</a>  FZD6; frizzled 6
D      comp136567_c1_seq8|frizzled-6; <a href="/dbget-bin/www_bget?ko:K02376">K02376</a>  FZD6; frizzled 6
D      comp136567_c1_seq12|frizzled-6; <a href="/dbget-bin/www_bget?ko:K02376">K02376</a>  FZD6; frizzled 6
D      comp140070_c0_seq5|frizzled-9; <a href="/dbget-bin/www_bget?ko:K02842">K02842</a>  FZD9_10; frizzled 9/10
D      comp140070_c0_seq6|frizzled-9; <a href="/dbget-bin/www_bget?ko:K02842">K02842</a>  FZD9_10; frizzled 9/10
D      comp122624_c0_seq3|smoothened; <a href="/dbget-bin/www_bget?ko:K06226">K06226</a>  SMO; smoothened
B  Other
C    Ocular albinism proteins
D      comp137845_c0_seq4|g-protein; <a href="/dbget-bin/www_bget?ko:K08470">K08470</a>  OA1, GPR143; Ocular albinism type 1 protein
D      comp137845_c0_seq7|g-protein; <a href="/dbget-bin/www_bget?ko:K08470">K08470</a>  OA1, GPR143; Ocular albinism type 1 protein
D      comp137845_c0_seq11|g-protein; <a href="/dbget-bin/www_bget?ko:K08470">K08470</a>  OA1, GPR143; Ocular albinism type 1 protein
D      comp137845_c0_seq14|g-protein; <a href="/dbget-bin/www_bget?ko:K08470">K08470</a>  OA1, GPR143; Ocular albinism type 1 protein
D      comp137845_c0_seq15|g-protein; <a href="/dbget-bin/www_bget?ko:K08470">K08470</a>  OA1, GPR143; Ocular albinism type 1 protein
C    Plant Mlo receptors
C    Bacterial rhodopsin
C    Carbon/amino acid receptor
!
#<hr>
#<b>[ <a href="/kegg/brite.html">BRITE</a> | <a href="/kegg/kegg2.html">KEGG2</a> | <a href="/kegg/">KEGG</a> ]</b><br>
#Last updated: July 27, 2011
#<br>Classification taken and modified from <a href="http://www.gpcr.org/7tm/">GPCRDB</a>
