# Supplementary material for: Characterization of the transcriptome of fast and slow muscle myotomal fibres in the pacu (Piaractus mesopotamicus)
Source: BMC Genomics. 2015 Mar 14;16(1):182. doi: 10.1186/s12864-015-1423-6 (PMC4372171; doi:10.1186/s12864-015-1423-6)
Supplement: Additional file 2: — KEEG Automatic Annotation Sever results. Hierarchical information of the sequences from annotated transcriptome mapped to the KEGG pathways maps using the automatic annotation tool KAAS [54]. [file 12864_2015_1423_MOESM2_ESM.zip › hier/q04031.keg]

+D	GTP-binding proteins
#<h2><a href="/kegg/kegg2.html"><img src="/Fig/bget/kegg3.gif" align="middle" border=0></a> &nbsp; GTP-Binding Proteins</h2>
#<!---
#ENTRY       ko04031
#NAME        G protein
#DEFINITION  GTP-binding proteins Pacu_blasted
#--->
!
A<b>Heterotrimeric G-proteins</b>
B
B  <b>Alpha Subunits</b>
C    Alpha type 1 (Gi)
D      comp142229_c0_seq4|guanine; <a href="/dbget-bin/www_bget?ko:K04630">K04630</a>  GNAI; guanine nucleotide-binding protein G(i) subunit alpha
D      comp142229_c0_seq7|guanine; <a href="/dbget-bin/www_bget?ko:K04630">K04630</a>  GNAI; guanine nucleotide-binding protein G(i) subunit alpha
D      comp142229_c0_seq11|guanine; <a href="/dbget-bin/www_bget?ko:K04630">K04630</a>  GNAI; guanine nucleotide-binding protein G(i) subunit alpha
D      comp142229_c0_seq17|guanine; <a href="/dbget-bin/www_bget?ko:K04630">K04630</a>  GNAI; guanine nucleotide-binding protein G(i) subunit alpha
D      comp142229_c0_seq21|guanine; <a href="/dbget-bin/www_bget?ko:K04630">K04630</a>  GNAI; guanine nucleotide-binding protein G(i) subunit alpha
D      comp142229_c0_seq23|guanine; <a href="/dbget-bin/www_bget?ko:K04630">K04630</a>  GNAI; guanine nucleotide-binding protein G(i) subunit alpha
D      comp142229_c0_seq26|guanine; <a href="/dbget-bin/www_bget?ko:K04630">K04630</a>  GNAI; guanine nucleotide-binding protein G(i) subunit alpha
D      comp142229_c0_seq30|guanine; <a href="/dbget-bin/www_bget?ko:K04630">K04630</a>  GNAI; guanine nucleotide-binding protein G(i) subunit alpha
D      comp141709_c2_seq1|guanine; <a href="/dbget-bin/www_bget?ko:K04534">K04534</a>  GNAO, G-ALPHA-O; guanine nucleotide-binding protein G(o) subunit alpha
D      comp141709_c2_seq4|guanine; <a href="/dbget-bin/www_bget?ko:K04534">K04534</a>  GNAO, G-ALPHA-O; guanine nucleotide-binding protein G(o) subunit alpha
D      comp142229_c0_seq37|guanine; <a href="/dbget-bin/www_bget?ko:K04535">K04535</a>  GNAZ; guanine nucleotide-binding protein G(z) subunit alpha
C    Alpha type 2 (Gs)
D      comp135871_c0_seq10|gnas; <a href="/dbget-bin/www_bget?ko:K04632">K04632</a>  GNAS; guanine nucleotide-binding protein G(s) subunit alpha
D      comp135871_c0_seq16|gnas; <a href="/dbget-bin/www_bget?ko:K04632">K04632</a>  GNAS; guanine nucleotide-binding protein G(s) subunit alpha
D      comp141500_c0_seq4|gnas; <a href="/dbget-bin/www_bget?ko:K04632">K04632</a>  GNAS; guanine nucleotide-binding protein G(s) subunit alpha
D      comp141500_c0_seq6|gnas; <a href="/dbget-bin/www_bget?ko:K04632">K04632</a>  GNAS; guanine nucleotide-binding protein G(s) subunit alpha
D      comp141500_c0_seq10|gnas; <a href="/dbget-bin/www_bget?ko:K04632">K04632</a>  GNAS; guanine nucleotide-binding protein G(s) subunit alpha
D      comp141500_c0_seq11|gnas; <a href="/dbget-bin/www_bget?ko:K04632">K04632</a>  GNAS; guanine nucleotide-binding protein G(s) subunit alpha
D      comp137545_c0_seq1|guanine; <a href="/dbget-bin/www_bget?ko:K04633">K04633</a>  GNAL; guanine nucleotide-binding protein G(olf) subunit alpha
D      comp137545_c0_seq2|guanine; <a href="/dbget-bin/www_bget?ko:K04633">K04633</a>  GNAL; guanine nucleotide-binding protein G(olf) subunit alpha
D      comp137545_c0_seq4|guanine; <a href="/dbget-bin/www_bget?ko:K04633">K04633</a>  GNAL; guanine nucleotide-binding protein G(olf) subunit alpha
C    Alpha type 3 (Gq)
D      comp144415_c2_seq1|guanine; <a href="/dbget-bin/www_bget?ko:K04635">K04635</a>  GNA11; guanine nucleotide-binding protein subunit alpha-11
D      comp144415_c2_seq4|guanine; <a href="/dbget-bin/www_bget?ko:K04635">K04635</a>  GNA11; guanine nucleotide-binding protein subunit alpha-11
D      comp144415_c2_seq8|guanine; <a href="/dbget-bin/www_bget?ko:K04635">K04635</a>  GNA11; guanine nucleotide-binding protein subunit alpha-11
D      comp144415_c2_seq9|guanine; <a href="/dbget-bin/www_bget?ko:K04635">K04635</a>  GNA11; guanine nucleotide-binding protein subunit alpha-11
D      comp144415_c2_seq12|guanine; <a href="/dbget-bin/www_bget?ko:K04635">K04635</a>  GNA11; guanine nucleotide-binding protein subunit alpha-11
D      comp144415_c2_seq13|guanine; <a href="/dbget-bin/www_bget?ko:K04635">K04635</a>  GNA11; guanine nucleotide-binding protein subunit alpha-11
D      comp144415_c2_seq19|guanine; <a href="/dbget-bin/www_bget?ko:K04635">K04635</a>  GNA11; guanine nucleotide-binding protein subunit alpha-11
D      comp144415_c2_seq21|guanine; <a href="/dbget-bin/www_bget?ko:K04635">K04635</a>  GNA11; guanine nucleotide-binding protein subunit alpha-11
D      comp144415_c2_seq23|guanine; <a href="/dbget-bin/www_bget?ko:K04635">K04635</a>  GNA11; guanine nucleotide-binding protein subunit alpha-11
D      comp144415_c2_seq25|guanine; <a href="/dbget-bin/www_bget?ko:K04635">K04635</a>  GNA11; guanine nucleotide-binding protein subunit alpha-11
D      comp144415_c2_seq26|guanine; <a href="/dbget-bin/www_bget?ko:K04635">K04635</a>  GNA11; guanine nucleotide-binding protein subunit alpha-11
D      comp144415_c2_seq30|guanine; <a href="/dbget-bin/www_bget?ko:K04635">K04635</a>  GNA11; guanine nucleotide-binding protein subunit alpha-11
D      comp144415_c2_seq31|guanine; <a href="/dbget-bin/www_bget?ko:K04635">K04635</a>  GNA11; guanine nucleotide-binding protein subunit alpha-11
D      comp144415_c2_seq34|guanine; <a href="/dbget-bin/www_bget?ko:K04635">K04635</a>  GNA11; guanine nucleotide-binding protein subunit alpha-11
D      comp144415_c2_seq35|guanine; <a href="/dbget-bin/www_bget?ko:K04635">K04635</a>  GNA11; guanine nucleotide-binding protein subunit alpha-11
D      comp144415_c2_seq36|guanine; <a href="/dbget-bin/www_bget?ko:K04635">K04635</a>  GNA11; guanine nucleotide-binding protein subunit alpha-11
D      comp144415_c2_seq38|guanine; <a href="/dbget-bin/www_bget?ko:K04635">K04635</a>  GNA11; guanine nucleotide-binding protein subunit alpha-11
D      comp144415_c2_seq40|guanine; <a href="/dbget-bin/www_bget?ko:K04635">K04635</a>  GNA11; guanine nucleotide-binding protein subunit alpha-11
D      comp144415_c2_seq42|guanine; <a href="/dbget-bin/www_bget?ko:K04635">K04635</a>  GNA11; guanine nucleotide-binding protein subunit alpha-11
D      comp144415_c2_seq55|guanine; <a href="/dbget-bin/www_bget?ko:K04635">K04635</a>  GNA11; guanine nucleotide-binding protein subunit alpha-11
C    Alpha type 4 (G12)
D      comp135280_c0_seq1|guanine; <a href="/dbget-bin/www_bget?ko:K04346">K04346</a>  GNA12; guanine nucleotide-binding protein subunit alpha-12
D      comp50273_c0_seq1|guanine; <a href="/dbget-bin/www_bget?ko:K04639">K04639</a>  GNA13; guanine nucleotide-binding protein subunit alpha-13
C    Alpha others - lower eukaryotes
B
B  <b>Beta Subunits</b>
C    Beta
D      comp137234_c1_seq14|guanine; <a href="/dbget-bin/www_bget?ko:K04536">K04536</a>  GNB1; guanine nucleotide-binding protein G(I)/G(S)/G(T) subunit beta-1
D      comp137234_c1_seq17|guanine; <a href="/dbget-bin/www_bget?ko:K04536">K04536</a>  GNB1; guanine nucleotide-binding protein G(I)/G(S)/G(T) subunit beta-1
D      comp137234_c1_seq24|guanine; <a href="/dbget-bin/www_bget?ko:K04536">K04536</a>  GNB1; guanine nucleotide-binding protein G(I)/G(S)/G(T) subunit beta-1
D      comp137234_c1_seq1|guanine; <a href="/dbget-bin/www_bget?ko:K04537">K04537</a>  GNB2; guanine nucleotide-binding protein G(I)/G(S)/G(T) subunit beta-2
D      comp137234_c1_seq3|guanine; <a href="/dbget-bin/www_bget?ko:K04538">K04538</a>  GNB4; guanine nucleotide-binding protein subunit beta-4
D      comp137234_c1_seq28|guanine; <a href="/dbget-bin/www_bget?ko:K04538">K04538</a>  GNB4; guanine nucleotide-binding protein subunit beta-4
D      comp123486_c0_seq4|guanine; <a href="/dbget-bin/www_bget?ko:K04539">K04539</a>  GNB5; guanine nucleotide-binding protein subunit beta-5
B
B  <b>Gamma Subunits</b>
C    Gamma
D      comp137356_c0_seq1|guanine; <a href="/dbget-bin/www_bget?ko:K07826">K07826</a>  GNG2; guanine nucleotide-binding protein G(I)/G(S)/G(O) subunit gamma-2
D      comp137356_c0_seq6|guanine; <a href="/dbget-bin/www_bget?ko:K07826">K07826</a>  GNG2; guanine nucleotide-binding protein G(I)/G(S)/G(O) subunit gamma-2
D      comp72807_c1_seq1|guanine; <a href="/dbget-bin/www_bget?ko:K04540">K04540</a>  GNG3; guanine nucleotide-binding protein G(I)/G(S)/G(O) subunit gamma-3
D      comp142332_c1_seq4|guanine; <a href="/dbget-bin/www_bget?ko:K04541">K04541</a>  GNG4; guanine nucleotide-binding protein G(I)/G(S)/G(O) subunit gamma-4
D      comp140792_c3_seq1|guanine; <a href="/dbget-bin/www_bget?ko:K04542">K04542</a>  GNG5; guanine nucleotide-binding protein G(I)/G(S)/G(O) subunit gamma-5
D      comp140792_c3_seq2|guanine; <a href="/dbget-bin/www_bget?ko:K04542">K04542</a>  GNG5; guanine nucleotide-binding protein G(I)/G(S)/G(O) subunit gamma-5
D      comp90604_c0_seq1|guanine; <a href="/dbget-bin/www_bget?ko:K04543">K04543</a>  GNG7; guanine nucleotide-binding protein G(I)/G(S)/G(O) subunit gamma-7
D      comp90604_c0_seq2|guanine; <a href="/dbget-bin/www_bget?ko:K04543">K04543</a>  GNG7; guanine nucleotide-binding protein G(I)/G(S)/G(O) subunit gamma-7
D      comp138766_c0_seq1|guanine; <a href="/dbget-bin/www_bget?ko:K04545">K04545</a>  GNG10; guanine nucleotide-binding protein G(I)/G(S)/G(O) subunit gamma-10
D      comp138766_c0_seq2|guanine; <a href="/dbget-bin/www_bget?ko:K04545">K04545</a>  GNG10; guanine nucleotide-binding protein G(I)/G(S)/G(O) subunit gamma-10
D      comp133902_c0_seq2|guanine; <a href="/dbget-bin/www_bget?ko:K04347">K04347</a>  GNG12; guanine nucleotide-binding protein G(I)/G(S)/G(O) subunit gamma-12
D      comp133902_c0_seq3|guanine; <a href="/dbget-bin/www_bget?ko:K04347">K04347</a>  GNG12; guanine nucleotide-binding protein G(I)/G(S)/G(O) subunit gamma-12
D      comp135929_c0_seq6|guanine; <a href="/dbget-bin/www_bget?ko:K04347">K04347</a>  GNG12; guanine nucleotide-binding protein G(I)/G(S)/G(O) subunit gamma-12
D      comp135929_c0_seq7|guanine; <a href="/dbget-bin/www_bget?ko:K04347">K04347</a>  GNG12; guanine nucleotide-binding protein G(I)/G(S)/G(O) subunit gamma-12
D      comp54991_c0_seq1|guanine; <a href="/dbget-bin/www_bget?ko:K04547">K04547</a>  GNG13; guanine nucleotide-binding protein G(I)/G(S)/G(O) subunit gamma-13
D      comp57297_c0_seq1|guanine; <a href="/dbget-bin/www_bget?ko:K04547">K04547</a>  GNG13; guanine nucleotide-binding protein G(I)/G(S)/G(O) subunit gamma-13
D      comp57297_c0_seq2|guanine; <a href="/dbget-bin/www_bget?ko:K04547">K04547</a>  GNG13; guanine nucleotide-binding protein G(I)/G(S)/G(O) subunit gamma-13
D      comp95232_c0_seq1|guanine; <a href="/dbget-bin/www_bget?ko:K04548">K04548</a>  GNGT1; guanine nucleotide-binding protein G(T) subunit gamma-T1
#
A<b>Small (Monomeric) G-proteins</b>
B
B  <b>Ras Family</b>
C    Ras
D      comp140421_c0_seq6|gtpase; <a href="/dbget-bin/www_bget?ko:K02833">K02833</a>  HRAS; GTPase HRas
D      comp140421_c0_seq10|v-ha-ras; <a href="/dbget-bin/www_bget?ko:K02833">K02833</a>  HRAS; GTPase HRas
D      comp140421_c0_seq17|v-ha-ras; <a href="/dbget-bin/www_bget?ko:K02833">K02833</a>  HRAS; GTPase HRas
D      comp140421_c0_seq20|v-ha-ras; <a href="/dbget-bin/www_bget?ko:K02833">K02833</a>  HRAS; GTPase HRas
D      comp140421_c0_seq27|v-ha-ras; <a href="/dbget-bin/www_bget?ko:K02833">K02833</a>  HRAS; GTPase HRas
D      comp140421_c0_seq31|v-ha-ras; <a href="/dbget-bin/www_bget?ko:K02833">K02833</a>  HRAS; GTPase HRas
D      comp140421_c0_seq33|v-ha-ras; <a href="/dbget-bin/www_bget?ko:K02833">K02833</a>  HRAS; GTPase HRas
D      comp140421_c0_seq38|gtpase; <a href="/dbget-bin/www_bget?ko:K02833">K02833</a>  HRAS; GTPase HRas
D      comp140421_c0_seq5|v-ki-ras2; <a href="/dbget-bin/www_bget?ko:K07827">K07827</a>  KRAS, KRAS2; GTPase KRas
D      comp140421_c0_seq11|v-ki-ras2; <a href="/dbget-bin/www_bget?ko:K07827">K07827</a>  KRAS, KRAS2; GTPase KRas
D      comp140421_c0_seq28|v-ki-ras2; <a href="/dbget-bin/www_bget?ko:K07827">K07827</a>  KRAS, KRAS2; GTPase KRas
D      comp140421_c0_seq37|v-ki-ras2; <a href="/dbget-bin/www_bget?ko:K07827">K07827</a>  KRAS, KRAS2; GTPase KRas
D      comp135358_c0_seq7|related; <a href="/dbget-bin/www_bget?ko:K07830">K07830</a>  RRAS2, TC21; Ras-related protein R-Ras2
D      comp139431_c3_seq1|related; <a href="/dbget-bin/www_bget?ko:K07830">K07830</a>  RRAS2, TC21; Ras-related protein R-Ras2
D      comp132271_c0_seq4|ras-related; <a href="/dbget-bin/www_bget?ko:K07831">K07831</a>  MRAS; Ras-related protein M-Ras
D      comp132271_c0_seq5|ras-related; <a href="/dbget-bin/www_bget?ko:K07831">K07831</a>  MRAS; Ras-related protein M-Ras
C    Rit
D      comp130299_c0_seq1|gtp-binding; <a href="/dbget-bin/www_bget?ko:K07832">K07832</a>  RIT1; Ras-like without CAAX 1
C    Ral
D      comp125882_c0_seq4|ras-related; <a href="/dbget-bin/www_bget?ko:K07835">K07835</a>  RALB; Ras-related protein Ral-B
C    Rap
D      comp132681_c1_seq4|ras-related; <a href="/dbget-bin/www_bget?ko:K04353">K04353</a>  RAP1A; Ras-related protein Rap-1A
D      comp132681_c1_seq5|ras-related; <a href="/dbget-bin/www_bget?ko:K04353">K04353</a>  RAP1A; Ras-related protein Rap-1A
D      comp143762_c4_seq2|member; <a href="/dbget-bin/www_bget?ko:K07837">K07837</a>  RAP2A; Ras-related protein Rap-2A
D      comp143762_c4_seq3|ras-related; <a href="/dbget-bin/www_bget?ko:K07837">K07837</a>  RAP2A; Ras-related protein Rap-2A
D      comp134990_c0_seq2|member; <a href="/dbget-bin/www_bget?ko:K07839">K07839</a>  RAP2C; Ras-related protein Rap-2C
D      comp134990_c0_seq4|member; <a href="/dbget-bin/www_bget?ko:K07839">K07839</a>  RAP2C; Ras-related protein Rap-2C
C    Di-Ras
D      comp818062_c0_seq1|gtp-binding; <a href="/dbget-bin/www_bget?ko:K07841">K07841</a>  DIRAS2; DIRAS family, GTP-binding Ras-like 2
C    RasD
D      comp136745_c0_seq3|dexamethasone-induced; <a href="/dbget-bin/www_bget?ko:K07843">K07843</a>  RASD1; RAS, dexamethasone-induced Ras-related protein 1
C    Rad/Gem/Kir
D      comp144421_c0_seq3|ras-related; <a href="/dbget-bin/www_bget?ko:K07845">K07845</a>  RRAD, RAD1; Ras-related associated with diabetes
D      comp144421_c0_seq4|ras-related; <a href="/dbget-bin/www_bget?ko:K07845">K07845</a>  RRAD, RAD1; Ras-related associated with diabetes
D      comp137189_c1_seq1|gtp-binding; <a href="/dbget-bin/www_bget?ko:K07847">K07847</a>  REM1; Rad and Gem related GTP binding protein 1
D      comp137189_c1_seq9|gtp-binding; <a href="/dbget-bin/www_bget?ko:K07847">K07847</a>  REM1; Rad and Gem related GTP binding protein 1
C    Rheb
D      comp135803_c0_seq1|ras; <a href="/dbget-bin/www_bget?ko:K07208">K07208</a>  RHEB; Ras homolog enriched in brain
C    Others - mammals
D      comp143865_c0_seq14|ras-like; <a href="/dbget-bin/www_bget?ko:K07851">K07851</a>  RASL10B; Ras-like, family 10, member B
D      comp143772_c2_seq1|ras-like; <a href="/dbget-bin/www_bget?ko:K07852">K07852</a>  RASL11A; Ras-like, family 11, member A
D      comp136371_c0_seq2|ras-like; <a href="/dbget-bin/www_bget?ko:K07853">K07853</a>  RASL11B; Ras-like, family 11, member B
D      comp142132_c0_seq2|ras-like; <a href="/dbget-bin/www_bget?ko:K07854">K07854</a>  RASL12, RIS; Ras-like, family 12
D      comp142132_c0_seq6|ras-like; <a href="/dbget-bin/www_bget?ko:K07854">K07854</a>  RASL12, RIS; Ras-like, family 12
D      comp129015_c0_seq1|ras-related; <a href="/dbget-bin/www_bget?ko:K07855">K07855</a>  RERG; Ras-like, estrogen-regulated, growth inhibitor
C    Others - lower eukaryotes
B
B  <b>Rho Family</b>
C    RhoA/B/C
D      comp135063_c4_seq12|transforming; <a href="/dbget-bin/www_bget?ko:K04513">K04513</a>  RHOA; Ras homolog gene family, member A
D      comp135063_c4_seq14|transforming; <a href="/dbget-bin/www_bget?ko:K04513">K04513</a>  RHOA; Ras homolog gene family, member A
D      comp138018_c1_seq8|transforming; <a href="/dbget-bin/www_bget?ko:K04513">K04513</a>  RHOA; Ras homolog gene family, member A
D      comp138018_c1_seq13|transforming; <a href="/dbget-bin/www_bget?ko:K04513">K04513</a>  RHOA; Ras homolog gene family, member A
D      comp138018_c1_seq25|transforming; <a href="/dbget-bin/www_bget?ko:K04513">K04513</a>  RHOA; Ras homolog gene family, member A
D      comp145576_c0_seq1|transforming; <a href="/dbget-bin/www_bget?ko:K04513">K04513</a>  RHOA; Ras homolog gene family, member A
D      comp145576_c0_seq2|transforming; <a href="/dbget-bin/www_bget?ko:K04513">K04513</a>  RHOA; Ras homolog gene family, member A
D      comp135063_c4_seq7|ras; <a href="/dbget-bin/www_bget?ko:K07856">K07856</a>  RHOB; Ras homolog gene family, member B
C    Rnd
D      comp98277_c0_seq1|rho; <a href="/dbget-bin/www_bget?ko:K07531">K07531</a>  RND1; Rho family GTPase 1
D      comp132330_c0_seq1|rho-related; <a href="/dbget-bin/www_bget?ko:K07858">K07858</a>  RND2; Rho family GTPase 2
D      comp132330_c0_seq2|rho-related; <a href="/dbget-bin/www_bget?ko:K07858">K07858</a>  RND2; Rho family GTPase 2
D      comp139075_c0_seq4|rho-related; <a href="/dbget-bin/www_bget?ko:K07858">K07858</a>  RND2; Rho family GTPase 2
D      comp141456_c0_seq5|rho; <a href="/dbget-bin/www_bget?ko:K07859">K07859</a>  RND3; Rho family GTPase 3
D      comp141456_c0_seq13|rho; <a href="/dbget-bin/www_bget?ko:K07859">K07859</a>  RND3; Rho family GTPase 3
D      comp143593_c7_seq1|rho; <a href="/dbget-bin/www_bget?ko:K07859">K07859</a>  RND3; Rho family GTPase 3
C    Rac/Cdc42
D      comp140310_c2_seq10|ras-related; <a href="/dbget-bin/www_bget?ko:K04392">K04392</a>  RAC1; Ras-related C3 botulinum toxin substrate 1
D      comp134785_c0_seq2|ras-related; <a href="/dbget-bin/www_bget?ko:K07860">K07860</a>  RAC2; Ras-related C3 botulinum toxin substrate 2
D      comp134785_c0_seq3|ras-related; <a href="/dbget-bin/www_bget?ko:K07860">K07860</a>  RAC2; Ras-related C3 botulinum toxin substrate 2
D      comp133376_c0_seq1|ras-related; <a href="/dbget-bin/www_bget?ko:K07861">K07861</a>  RAC3; Ras-related C3 botulinum toxin substrate 3
D      comp130138_c1_seq1|rho-related; <a href="/dbget-bin/www_bget?ko:K07863">K07863</a>  RHOG; Ras homolog gene family, member G
D      comp130138_c1_seq2|rho-related; <a href="/dbget-bin/www_bget?ko:K07863">K07863</a>  RHOG; Ras homolog gene family, member G
D      comp130431_c1_seq1|rho-related; <a href="/dbget-bin/www_bget?ko:K07863">K07863</a>  RHOG; Ras homolog gene family, member G
D      comp130431_c1_seq2|rho-related; <a href="/dbget-bin/www_bget?ko:K07863">K07863</a>  RHOG; Ras homolog gene family, member G
D      comp134605_c0_seq6|cell; <a href="/dbget-bin/www_bget?ko:K04393">K04393</a>  CDC42; cell division control protein 42
D      comp134605_c0_seq7|cell; <a href="/dbget-bin/www_bget?ko:K04393">K04393</a>  CDC42; cell division control protein 42
D      comp134605_c0_seq11|cell; <a href="/dbget-bin/www_bget?ko:K04393">K04393</a>  CDC42; cell division control protein 42
D      comp134605_c0_seq15|cell; <a href="/dbget-bin/www_bget?ko:K04393">K04393</a>  CDC42; cell division control protein 42
D      comp139589_c0_seq15|cell; <a href="/dbget-bin/www_bget?ko:K04393">K04393</a>  CDC42; cell division control protein 42
D      comp141624_c0_seq21|cell; <a href="/dbget-bin/www_bget?ko:K04393">K04393</a>  CDC42; cell division control protein 42
D      comp143933_c5_seq2|rho-related; <a href="/dbget-bin/www_bget?ko:K07864">K07864</a>  RHOJ, TCL; Ras homolog gene family, member J
D      comp133535_c0_seq1|rho-related; <a href="/dbget-bin/www_bget?ko:K07865">K07865</a>  RHOU, WRCH1; Ras homolog gene family, member U
D      comp133535_c0_seq2|rho-related; <a href="/dbget-bin/www_bget?ko:K07865">K07865</a>  RHOU, WRCH1; Ras homolog gene family, member U
D      comp142889_c4_seq5|rho-related; <a href="/dbget-bin/www_bget?ko:K07865">K07865</a>  RHOU, WRCH1; Ras homolog gene family, member U
D      comp138711_c4_seq7|rho-related; <a href="/dbget-bin/www_bget?ko:K07866">K07866</a>  RHOV, WRCH2; Ras homolog gene family, member V
D      comp138711_c4_seq38|rho-related; <a href="/dbget-bin/www_bget?ko:K07866">K07866</a>  RHOV, WRCH2; Ras homolog gene family, member V
C    RhoBTB
D      comp88750_c0_seq1|rho-related; <a href="/dbget-bin/www_bget?ko:K07868">K07868</a>  RHOBTB1_2; Rho-related BTB domain-containing protein 1/2
D      comp134230_c0_seq2|rho-related; <a href="/dbget-bin/www_bget?ko:K07868">K07868</a>  RHOBTB1_2; Rho-related BTB domain-containing protein 1/2
D      comp134230_c0_seq6|rho-related; <a href="/dbget-bin/www_bget?ko:K07868">K07868</a>  RHOBTB1_2; Rho-related BTB domain-containing protein 1/2
D      comp136093_c0_seq18|rho-related; <a href="/dbget-bin/www_bget?ko:K07869">K07869</a>  RHOBTB3; Rho-related BTB domain-containing protein 3
D      comp136093_c0_seq21|rho-related; <a href="/dbget-bin/www_bget?ko:K07869">K07869</a>  RHOBTB3; Rho-related BTB domain-containing protein 3
C    Miro
D      comp141393_c0_seq3|ras; <a href="/dbget-bin/www_bget?ko:K07870">K07870</a>  RHOT1, ARHT1; Ras homolog gene family, member T1
D      comp141393_c0_seq4|mitochondrial; <a href="/dbget-bin/www_bget?ko:K07870">K07870</a>  RHOT1, ARHT1; Ras homolog gene family, member T1
D      comp141393_c0_seq6|ras; <a href="/dbget-bin/www_bget?ko:K07870">K07870</a>  RHOT1, ARHT1; Ras homolog gene family, member T1
D      comp141393_c0_seq12|ras; <a href="/dbget-bin/www_bget?ko:K07870">K07870</a>  RHOT1, ARHT1; Ras homolog gene family, member T1
D      comp141393_c0_seq17|mitochondrial; <a href="/dbget-bin/www_bget?ko:K07870">K07870</a>  RHOT1, ARHT1; Ras homolog gene family, member T1
D      comp141393_c0_seq21|mitochondrial; <a href="/dbget-bin/www_bget?ko:K07870">K07870</a>  RHOT1, ARHT1; Ras homolog gene family, member T1
D      comp141393_c0_seq27|mitochondrial; <a href="/dbget-bin/www_bget?ko:K07870">K07870</a>  RHOT1, ARHT1; Ras homolog gene family, member T1
D      comp141393_c0_seq29|ras; <a href="/dbget-bin/www_bget?ko:K07870">K07870</a>  RHOT1, ARHT1; Ras homolog gene family, member T1
D      comp141393_c0_seq33|ras; <a href="/dbget-bin/www_bget?ko:K07870">K07870</a>  RHOT1, ARHT1; Ras homolog gene family, member T1
D      comp141393_c0_seq36|ras; <a href="/dbget-bin/www_bget?ko:K07870">K07870</a>  RHOT1, ARHT1; Ras homolog gene family, member T1
D      comp141393_c0_seq40|mitochondrial; <a href="/dbget-bin/www_bget?ko:K07870">K07870</a>  RHOT1, ARHT1; Ras homolog gene family, member T1
D      comp141393_c0_seq41|mitochondrial; <a href="/dbget-bin/www_bget?ko:K07870">K07870</a>  RHOT1, ARHT1; Ras homolog gene family, member T1
D      comp141393_c0_seq42|mitochondrial; <a href="/dbget-bin/www_bget?ko:K07870">K07870</a>  RHOT1, ARHT1; Ras homolog gene family, member T1
D      comp141393_c0_seq45|ras; <a href="/dbget-bin/www_bget?ko:K07870">K07870</a>  RHOT1, ARHT1; Ras homolog gene family, member T1
D      comp141393_c0_seq50|mitochondrial; <a href="/dbget-bin/www_bget?ko:K07870">K07870</a>  RHOT1, ARHT1; Ras homolog gene family, member T1
D      comp141393_c0_seq54|mitochondrial; <a href="/dbget-bin/www_bget?ko:K07870">K07870</a>  RHOT1, ARHT1; Ras homolog gene family, member T1
D      comp141393_c0_seq56|mitochondrial; <a href="/dbget-bin/www_bget?ko:K07870">K07870</a>  RHOT1, ARHT1; Ras homolog gene family, member T1
D      comp141393_c0_seq58|mitochondrial; <a href="/dbget-bin/www_bget?ko:K07870">K07870</a>  RHOT1, ARHT1; Ras homolog gene family, member T1
D      comp141393_c0_seq61|mitochondrial; <a href="/dbget-bin/www_bget?ko:K07870">K07870</a>  RHOT1, ARHT1; Ras homolog gene family, member T1
D      comp141393_c0_seq62|mitochondrial; <a href="/dbget-bin/www_bget?ko:K07870">K07870</a>  RHOT1, ARHT1; Ras homolog gene family, member T1
D      comp141393_c0_seq65|mitochondrial; <a href="/dbget-bin/www_bget?ko:K07870">K07870</a>  RHOT1, ARHT1; Ras homolog gene family, member T1
D      comp141393_c0_seq74|mitochondrial; <a href="/dbget-bin/www_bget?ko:K07870">K07870</a>  RHOT1, ARHT1; Ras homolog gene family, member T1
D      comp137814_c1_seq5|mitochondrial; <a href="/dbget-bin/www_bget?ko:K07871">K07871</a>  RHOT2, ARHT2; Ras homolog gene family, member T2
D      comp137814_c1_seq10|mitochondrial; <a href="/dbget-bin/www_bget?ko:K07871">K07871</a>  RHOT2, ARHT2; Ras homolog gene family, member T2
C    Others - mammals
D      comp142135_c0_seq4|rho-related; <a href="/dbget-bin/www_bget?ko:K07872">K07872</a>  RHOF, RIF; Ras homolog gene family, member F
D      comp142135_c0_seq5|rho-related; <a href="/dbget-bin/www_bget?ko:K07872">K07872</a>  RHOF, RIF; Ras homolog gene family, member F
D      comp142135_c0_seq18|rho-related; <a href="/dbget-bin/www_bget?ko:K07872">K07872</a>  RHOF, RIF; Ras homolog gene family, member F
D      comp142135_c0_seq23|rho-related; <a href="/dbget-bin/www_bget?ko:K07872">K07872</a>  RHOF, RIF; Ras homolog gene family, member F
D      comp141703_c0_seq19|rho-related; <a href="/dbget-bin/www_bget?ko:K07873">K07873</a>  RHOH, TTF; Ras homolog gene family, member H
C    Others - lower eukaryotes
B
B  <b>Rab Family</b>
C    Rab1/35
D      comp136090_c0_seq2|member; <a href="/dbget-bin/www_bget?ko:K07874">K07874</a>  RAB1A; Ras-related protein Rab-1A
D      comp136090_c0_seq4|member; <a href="/dbget-bin/www_bget?ko:K07874">K07874</a>  RAB1A; Ras-related protein Rab-1A
D      comp136090_c0_seq5|member; <a href="/dbget-bin/www_bget?ko:K07874">K07874</a>  RAB1A; Ras-related protein Rab-1A
D      comp131115_c0_seq3|ras-related; <a href="/dbget-bin/www_bget?ko:K07876">K07876</a>  RAB35, RAB1C; Ras-related protein Rab-35
D      comp131115_c0_seq5|ras-related; <a href="/dbget-bin/www_bget?ko:K07876">K07876</a>  RAB35, RAB1C; Ras-related protein Rab-35
D      comp131115_c0_seq6|member; <a href="/dbget-bin/www_bget?ko:K07876">K07876</a>  RAB35, RAB1C; Ras-related protein Rab-35
D      comp131115_c0_seq7|ras-related; <a href="/dbget-bin/www_bget?ko:K07876">K07876</a>  RAB35, RAB1C; Ras-related protein Rab-35
D      comp131115_c0_seq8|member; <a href="/dbget-bin/www_bget?ko:K07876">K07876</a>  RAB35, RAB1C; Ras-related protein Rab-35
D      comp131115_c0_seq9|ras-related; <a href="/dbget-bin/www_bget?ko:K07876">K07876</a>  RAB35, RAB1C; Ras-related protein Rab-35
C    Rab2/4/14
D      comp138367_c1_seq1|ras-related; <a href="/dbget-bin/www_bget?ko:K07877">K07877</a>  RAB2A; Ras-related protein Rab-2A
D      comp138367_c1_seq5|ras-related; <a href="/dbget-bin/www_bget?ko:K07877">K07877</a>  RAB2A; Ras-related protein Rab-2A
D      comp136601_c0_seq22|ras-related; <a href="/dbget-bin/www_bget?ko:K07879">K07879</a>  RAB4A, RAB4; Ras-related protein Rab-4A
D      comp136601_c0_seq24|ras-related; <a href="/dbget-bin/www_bget?ko:K07879">K07879</a>  RAB4A, RAB4; Ras-related protein Rab-4A
D      comp139193_c3_seq2|ras-related; <a href="/dbget-bin/www_bget?ko:K07880">K07880</a>  RAB4B; Ras-related protein Rab-4B
D      comp139193_c3_seq5|ras-related; <a href="/dbget-bin/www_bget?ko:K07880">K07880</a>  RAB4B; Ras-related protein Rab-4B
D      comp139193_c3_seq10|ras-related; <a href="/dbget-bin/www_bget?ko:K07880">K07880</a>  RAB4B; Ras-related protein Rab-4B
D      comp139193_c3_seq13|ras-related; <a href="/dbget-bin/www_bget?ko:K07880">K07880</a>  RAB4B; Ras-related protein Rab-4B
D      comp139193_c3_seq16|ras-related; <a href="/dbget-bin/www_bget?ko:K07880">K07880</a>  RAB4B; Ras-related protein Rab-4B
D      comp139193_c3_seq17|ras-related; <a href="/dbget-bin/www_bget?ko:K07880">K07880</a>  RAB4B; Ras-related protein Rab-4B
D      comp139193_c3_seq1|ras-related; <a href="/dbget-bin/www_bget?ko:K07881">K07881</a>  RAB14; Ras-related protein Rab-14
C    Rab3/27
D      comp117637_c0_seq1|ras-related; <a href="/dbget-bin/www_bget?ko:K07882">K07882</a>  RAB3A; Ras-related protein Rab-3A
D      comp139110_c3_seq5|exocyst; <a href="/dbget-bin/www_bget?ko:K07884">K07884</a>  RAB3D; Ras-related protein Rab-3D
D      comp139110_c3_seq6|ras-related; <a href="/dbget-bin/www_bget?ko:K07884">K07884</a>  RAB3D; Ras-related protein Rab-3D
D      comp139110_c3_seq18|ras-related; <a href="/dbget-bin/www_bget?ko:K07884">K07884</a>  RAB3D; Ras-related protein Rab-3D
D      comp139110_c3_seq19|ras-related; <a href="/dbget-bin/www_bget?ko:K07884">K07884</a>  RAB3D; Ras-related protein Rab-3D
D      comp139110_c3_seq23|exocyst; <a href="/dbget-bin/www_bget?ko:K07884">K07884</a>  RAB3D; Ras-related protein Rab-3D
D      comp139110_c3_seq31|ras-related; <a href="/dbget-bin/www_bget?ko:K07884">K07884</a>  RAB3D; Ras-related protein Rab-3D
D      comp138789_c0_seq3|ras-related; <a href="/dbget-bin/www_bget?ko:K07885">K07885</a>  RAB27A; Ras-related protein Rab-27A
D      comp282261_c0_seq1|ras-related; <a href="/dbget-bin/www_bget?ko:K07886">K07886</a>  RAB27B; Ras-related protein Rab-27B
C    Rab5/21/22/31
D      comp140493_c2_seq3|ras-related; <a href="/dbget-bin/www_bget?ko:K07887">K07887</a>  RAB5A; Ras-related protein Rab-5A
D      comp140889_c2_seq8|member; <a href="/dbget-bin/www_bget?ko:K07887">K07887</a>  RAB5A; Ras-related protein Rab-5A
D      comp140889_c2_seq9|member; <a href="/dbget-bin/www_bget?ko:K07887">K07887</a>  RAB5A; Ras-related protein Rab-5A
D      comp141618_c3_seq10|ras-related; <a href="/dbget-bin/www_bget?ko:K07889">K07889</a>  RAB5C; Ras-related protein Rab-5C
D      comp141618_c3_seq47|ras-related; <a href="/dbget-bin/www_bget?ko:K07889">K07889</a>  RAB5C; Ras-related protein Rab-5C
D      comp140917_c2_seq5|ras-related; <a href="/dbget-bin/www_bget?ko:K07889">K07889</a>  RAB5C; Ras-related protein Rab-5C
D      comp140917_c2_seq13|ras-related; <a href="/dbget-bin/www_bget?ko:K07889">K07889</a>  RAB5C; Ras-related protein Rab-5C
D      comp140917_c2_seq19|ras-related; <a href="/dbget-bin/www_bget?ko:K07889">K07889</a>  RAB5C; Ras-related protein Rab-5C
D      comp140917_c2_seq22|ras-related; <a href="/dbget-bin/www_bget?ko:K07889">K07889</a>  RAB5C; Ras-related protein Rab-5C
D      comp140917_c2_seq23|ras-related; <a href="/dbget-bin/www_bget?ko:K07889">K07889</a>  RAB5C; Ras-related protein Rab-5C
D      comp140917_c2_seq25|ras-related; <a href="/dbget-bin/www_bget?ko:K07889">K07889</a>  RAB5C; Ras-related protein Rab-5C
D      comp140917_c2_seq31|ras-related; <a href="/dbget-bin/www_bget?ko:K07889">K07889</a>  RAB5C; Ras-related protein Rab-5C
D      comp140917_c2_seq39|ras-related; <a href="/dbget-bin/www_bget?ko:K07889">K07889</a>  RAB5C; Ras-related protein Rab-5C
D      comp140917_c2_seq45|ras-related; <a href="/dbget-bin/www_bget?ko:K07889">K07889</a>  RAB5C; Ras-related protein Rab-5C
D      comp140917_c2_seq49|ras-related; <a href="/dbget-bin/www_bget?ko:K07889">K07889</a>  RAB5C; Ras-related protein Rab-5C
D      comp140917_c2_seq55|ras-related; <a href="/dbget-bin/www_bget?ko:K07889">K07889</a>  RAB5C; Ras-related protein Rab-5C
D      comp144943_c1_seq5|ras-related; <a href="/dbget-bin/www_bget?ko:K07890">K07890</a>  RAB21; Ras-related protein Rab-21
D      comp92948_c0_seq2|ras-related; <a href="/dbget-bin/www_bget?ko:K07891">K07891</a>  RAB22A; Ras-related protein Rab-22A
D      comp141618_c3_seq29|member; <a href="/dbget-bin/www_bget?ko:K07892">K07892</a>  RAB31, RAB22B; Ras-related protein Rab-31
C    Rab6/41
D      comp143217_c0_seq10|member; <a href="/dbget-bin/www_bget?ko:K07893">K07893</a>  RAB6A; Ras-related protein Rab-6A
D      comp139159_c0_seq4|ras-related; <a href="/dbget-bin/www_bget?ko:K07894">K07894</a>  RAB6B; Ras-related protein Rab-6B
C    Rab7/9
D      comp136096_c0_seq1|ras-related; <a href="/dbget-bin/www_bget?ko:K07897">K07897</a>  RAB7A; Ras-related protein Rab-7A
D      comp136096_c0_seq4|ras-related; <a href="/dbget-bin/www_bget?ko:K07897">K07897</a>  RAB7A; Ras-related protein Rab-7A
D      comp136096_c0_seq5|ras-related; <a href="/dbget-bin/www_bget?ko:K07897">K07897</a>  RAB7A; Ras-related protein Rab-7A
D      comp136096_c0_seq11|ras-related; <a href="/dbget-bin/www_bget?ko:K07897">K07897</a>  RAB7A; Ras-related protein Rab-7A
D      comp136096_c0_seq14|ras-related; <a href="/dbget-bin/www_bget?ko:K07897">K07897</a>  RAB7A; Ras-related protein Rab-7A
D      comp143891_c3_seq4|ras-related; <a href="/dbget-bin/www_bget?ko:K07897">K07897</a>  RAB7A; Ras-related protein Rab-7A
D      comp143891_c3_seq12|ras-related; <a href="/dbget-bin/www_bget?ko:K07897">K07897</a>  RAB7A; Ras-related protein Rab-7A
D      comp143891_c3_seq13|nedd8-activating; <a href="/dbget-bin/www_bget?ko:K07897">K07897</a>  RAB7A; Ras-related protein Rab-7A
D      comp143891_c3_seq19|nedd8-activating; <a href="/dbget-bin/www_bget?ko:K07897">K07897</a>  RAB7A; Ras-related protein Rab-7A
D      comp143891_c3_seq20|ras-related; <a href="/dbget-bin/www_bget?ko:K07897">K07897</a>  RAB7A; Ras-related protein Rab-7A
D      comp143891_c3_seq22|nedd8-activating; <a href="/dbget-bin/www_bget?ko:K07897">K07897</a>  RAB7A; Ras-related protein Rab-7A
D      comp143891_c3_seq27|ras-related; <a href="/dbget-bin/www_bget?ko:K07897">K07897</a>  RAB7A; Ras-related protein Rab-7A
D      comp143891_c3_seq42|nedd8-activating; <a href="/dbget-bin/www_bget?ko:K07897">K07897</a>  RAB7A; Ras-related protein Rab-7A
D      comp143891_c3_seq43|ras-related; <a href="/dbget-bin/www_bget?ko:K07897">K07897</a>  RAB7A; Ras-related protein Rab-7A
D      comp143891_c3_seq44|ras-related; <a href="/dbget-bin/www_bget?ko:K07897">K07897</a>  RAB7A; Ras-related protein Rab-7A
D      comp143891_c3_seq45|ras-related; <a href="/dbget-bin/www_bget?ko:K07897">K07897</a>  RAB7A; Ras-related protein Rab-7A
D      comp143891_c3_seq46|ras-related; <a href="/dbget-bin/www_bget?ko:K07897">K07897</a>  RAB7A; Ras-related protein Rab-7A
D      comp143891_c3_seq51|nedd8-activating; <a href="/dbget-bin/www_bget?ko:K07897">K07897</a>  RAB7A; Ras-related protein Rab-7A
D      comp143891_c3_seq58|ras-related; <a href="/dbget-bin/www_bget?ko:K07897">K07897</a>  RAB7A; Ras-related protein Rab-7A
D      comp143891_c3_seq59|nedd8-activating; <a href="/dbget-bin/www_bget?ko:K07897">K07897</a>  RAB7A; Ras-related protein Rab-7A
D      comp143891_c3_seq65|nedd8-activating; <a href="/dbget-bin/www_bget?ko:K07897">K07897</a>  RAB7A; Ras-related protein Rab-7A
D      comp143891_c3_seq68|ras-related; <a href="/dbget-bin/www_bget?ko:K07897">K07897</a>  RAB7A; Ras-related protein Rab-7A
D      comp143891_c3_seq71|ras-related; <a href="/dbget-bin/www_bget?ko:K07897">K07897</a>  RAB7A; Ras-related protein Rab-7A
D      comp143891_c3_seq74|nedd8-activating; <a href="/dbget-bin/www_bget?ko:K07897">K07897</a>  RAB7A; Ras-related protein Rab-7A
D      comp143891_c3_seq76|nedd8-activating; <a href="/dbget-bin/www_bget?ko:K07897">K07897</a>  RAB7A; Ras-related protein Rab-7A
D      comp143891_c3_seq77|ras-related; <a href="/dbget-bin/www_bget?ko:K07897">K07897</a>  RAB7A; Ras-related protein Rab-7A
D      comp143891_c3_seq84|nedd8-activating; <a href="/dbget-bin/www_bget?ko:K07897">K07897</a>  RAB7A; Ras-related protein Rab-7A
D      comp143891_c3_seq88|nedd8-activating; <a href="/dbget-bin/www_bget?ko:K07897">K07897</a>  RAB7A; Ras-related protein Rab-7A
D      comp143891_c3_seq90|ras-related; <a href="/dbget-bin/www_bget?ko:K07897">K07897</a>  RAB7A; Ras-related protein Rab-7A
D      comp141163_c4_seq5|ras-related; <a href="/dbget-bin/www_bget?ko:K07899">K07899</a>  RAB9A, RAB9; Ras-related protein Rab-9A
D      comp141163_c4_seq13|ras-related; <a href="/dbget-bin/www_bget?ko:K07899">K07899</a>  RAB9A, RAB9; Ras-related protein Rab-9A
D      comp141163_c4_seq19|ras-related; <a href="/dbget-bin/www_bget?ko:K07900">K07900</a>  RAB9B; Ras-related protein Rab-9B
D      comp141163_c4_seq20|ras-related; <a href="/dbget-bin/www_bget?ko:K07900">K07900</a>  RAB9B; Ras-related protein Rab-9B
D      comp141163_c4_seq26|ras-related; <a href="/dbget-bin/www_bget?ko:K07900">K07900</a>  RAB9B; Ras-related protein Rab-9B
C    Rab8/10/13
D      comp106569_c0_seq3|ras-related; <a href="/dbget-bin/www_bget?ko:K07901">K07901</a>  RAB8A, MEL; Ras-related protein Rab-8A
D      comp130907_c0_seq11|ras-related; <a href="/dbget-bin/www_bget?ko:K07902">K07902</a>  RAB8B; Ras-related protein Rab-8B
D      comp137709_c9_seq13|ras-related; <a href="/dbget-bin/www_bget?ko:K07903">K07903</a>  RAB10; Ras-related protein Rab-10
D      comp136601_c0_seq6|ras-related; <a href="/dbget-bin/www_bget?ko:K06109">K06109</a>  RAB13; Ras-related protein Rab-13
D      comp136601_c0_seq12|ras-related; <a href="/dbget-bin/www_bget?ko:K06109">K06109</a>  RAB13; Ras-related protein Rab-13
C    Rab11/25
D      comp138747_c2_seq2|ras-related; <a href="/dbget-bin/www_bget?ko:K07904">K07904</a>  RAB11A; Ras-related protein Rab-11A
D      comp138747_c2_seq14|ras-related; <a href="/dbget-bin/www_bget?ko:K07904">K07904</a>  RAB11A; Ras-related protein Rab-11A
D      comp138747_c2_seq17|ras-related; <a href="/dbget-bin/www_bget?ko:K07904">K07904</a>  RAB11A; Ras-related protein Rab-11A
D      comp138747_c2_seq24|ras-related; <a href="/dbget-bin/www_bget?ko:K07904">K07904</a>  RAB11A; Ras-related protein Rab-11A
D      comp138747_c2_seq10|ras-related; <a href="/dbget-bin/www_bget?ko:K07905">K07905</a>  RAB11B; Ras-related protein Rab-11B
D      comp138747_c2_seq11|ras-related; <a href="/dbget-bin/www_bget?ko:K07905">K07905</a>  RAB11B; Ras-related protein Rab-11B
D      comp138747_c2_seq15|ras-related; <a href="/dbget-bin/www_bget?ko:K07905">K07905</a>  RAB11B; Ras-related protein Rab-11B
D      comp138747_c2_seq16|ras-related; <a href="/dbget-bin/www_bget?ko:K07905">K07905</a>  RAB11B; Ras-related protein Rab-11B
D      comp119292_c0_seq1|ras-related; <a href="/dbget-bin/www_bget?ko:K07906">K07906</a>  RAB25; Ras-related protein Rab-25
C    Rab12
D      comp140493_c2_seq1|ras-related; <a href="/dbget-bin/www_bget?ko:K07907">K07907</a>  RAB12; Ras-related protein Rab-12
D      comp140493_c2_seq4|ras-related; <a href="/dbget-bin/www_bget?ko:K07907">K07907</a>  RAB12; Ras-related protein Rab-12
D      comp140493_c2_seq6|ras-related; <a href="/dbget-bin/www_bget?ko:K07907">K07907</a>  RAB12; Ras-related protein Rab-12
D      comp140493_c2_seq8|ras-related; <a href="/dbget-bin/www_bget?ko:K07907">K07907</a>  RAB12; Ras-related protein Rab-12
C    Rab15
D      comp100290_c0_seq1|ras-related; <a href="/dbget-bin/www_bget?ko:K07908">K07908</a>  RAB15; Ras-related protein Rab-15
C    Rab17
C    Rab18
D      comp127809_c0_seq8|member; <a href="/dbget-bin/www_bget?ko:K07910">K07910</a>  RAB18; Ras-related protein Rab-18
D      comp127809_c0_seq9|member; <a href="/dbget-bin/www_bget?ko:K07910">K07910</a>  RAB18; Ras-related protein Rab-18
D      comp137851_c0_seq13|member; <a href="/dbget-bin/www_bget?ko:K07910">K07910</a>  RAB18; Ras-related protein Rab-18
C    Rab20
D      comp128780_c0_seq1|ras-related; <a href="/dbget-bin/www_bget?ko:K07911">K07911</a>  RAB20; Ras-related protein Rab-20
D      comp137440_c2_seq4|ras-related; <a href="/dbget-bin/www_bget?ko:K07911">K07911</a>  RAB20; Ras-related protein Rab-20
C    Rab23
D      comp135919_c0_seq1|ras-related; <a href="/dbget-bin/www_bget?ko:K06234">K06234</a>  RAB23; Ras-related protein Rab-23
C    Rab24
D      comp139632_c1_seq2|ras-related; <a href="/dbget-bin/www_bget?ko:K07912">K07912</a>  RAB24; Ras-related protein Rab-24
D      comp139632_c1_seq12|ras-related; <a href="/dbget-bin/www_bget?ko:K07912">K07912</a>  RAB24; Ras-related protein Rab-24
C    Rab26/37
D      comp143137_c3_seq18|ras-related; <a href="/dbget-bin/www_bget?ko:K07914">K07914</a>  RAB37; Ras-related protein Rab-37
C    Rab28
D      comp134548_c0_seq2|member; <a href="/dbget-bin/www_bget?ko:K07915">K07915</a>  RAB28; Ras-related protein Rab-28
C    Rab29
C    Rab30
D      comp136721_c3_seq7|ras-related; <a href="/dbget-bin/www_bget?ko:K07917">K07917</a>  RAB30; Ras-related protein Rab-30
C    Rab32
D      comp140003_c0_seq6|member; <a href="/dbget-bin/www_bget?ko:K07918">K07918</a>  RAB32; Ras-related protein Rab-32
C    Rab33
D      comp126196_c0_seq1|ras-related; <a href="/dbget-bin/www_bget?ko:K07919">K07919</a>  RAB33A; Ras-related protein Rab-33A
D      comp138395_c1_seq1|ras-related; <a href="/dbget-bin/www_bget?ko:K07920">K07920</a>  RAB33B; Ras-related protein Rab-33B
C    Rab34/36
D      comp139641_c2_seq13|ras-related; <a href="/dbget-bin/www_bget?ko:K07921">K07921</a>  RAB34; Ras-related protein Rab-34
D      comp139641_c2_seq17|ras-related; <a href="/dbget-bin/www_bget?ko:K07921">K07921</a>  RAB34; Ras-related protein Rab-34
D      comp139641_c2_seq48|ras-related; <a href="/dbget-bin/www_bget?ko:K07921">K07921</a>  RAB34; Ras-related protein Rab-34
C    Rab38
D      comp116692_c0_seq1|ras-related; <a href="/dbget-bin/www_bget?ko:K07923">K07923</a>  RAB38; Ras-related protein Rab-38
C    Rab39
D      comp685860_c0_seq1|ras-related; <a href="/dbget-bin/www_bget?ko:K07925">K07925</a>  RAB39B; Ras-related protein Rab-39B
C    Rab40
D      comp137178_c1_seq6|member; <a href="/dbget-bin/www_bget?ko:K07928">K07928</a>  RAB40; Ras-related protein Rab-40
D      comp138462_c1_seq11|member; <a href="/dbget-bin/www_bget?ko:K07928">K07928</a>  RAB40; Ras-related protein Rab-40
C    Rab42
C    Rab43
D      comp145111_c6_seq3|ras-related; <a href="/dbget-bin/www_bget?ko:K07930">K07930</a>  RAB43; Ras-related protein Rab-43
D      comp145111_c6_seq4|ras-related; <a href="/dbget-bin/www_bget?ko:K07930">K07930</a>  RAB43; Ras-related protein Rab-43
C    Rab-like
D      comp142295_c0_seq5|nuclear; <a href="/dbget-bin/www_bget?ko:K07932">K07932</a>  RABL2B; Rab-like protein 2B
D      comp142295_c0_seq9|member; <a href="/dbget-bin/www_bget?ko:K07932">K07932</a>  RABL2B; Rab-like protein 2B
D      comp136185_c0_seq8|rab-like; <a href="/dbget-bin/www_bget?ko:K07933">K07933</a>  RABL3; Rab-like protein 3
D      comp129654_c0_seq4|intraflagellar; <a href="/dbget-bin/www_bget?ko:K07934">K07934</a>  RABL4; Rab-like protein 4
D      comp114227_c0_seq1|rab-like; <a href="/dbget-bin/www_bget?ko:K07935">K07935</a>  RABL5; Rab-like protein 5
D      comp114227_c0_seq2|rab-like; <a href="/dbget-bin/www_bget?ko:K07935">K07935</a>  RABL5; Rab-like protein 5
C    Others - lower eukaryotes
B
B  <b>Ran Family</b>
C    Ran
D      comp145345_c0_seq1|gtp-binding; <a href="/dbget-bin/www_bget?ko:K07936">K07936</a>  RAN; GTP-binding nuclear protein Ran
D      comp145345_c0_seq3|gtp-binding; <a href="/dbget-bin/www_bget?ko:K07936">K07936</a>  RAN; GTP-binding nuclear protein Ran
B
B  <b>Arf/Sar Family</b>
C    Arf/Arl1
D      comp142647_c1_seq6|adp-ribosylation; <a href="/dbget-bin/www_bget?ko:K07937">K07937</a>  ARF1; ADP-ribosylation factor 1
D      comp142647_c1_seq9|adp-ribosylation; <a href="/dbget-bin/www_bget?ko:K07937">K07937</a>  ARF1; ADP-ribosylation factor 1
D      comp142647_c1_seq19|adp-ribosylation; <a href="/dbget-bin/www_bget?ko:K07937">K07937</a>  ARF1; ADP-ribosylation factor 1
D      comp142647_c1_seq20|adp-ribosylation; <a href="/dbget-bin/www_bget?ko:K07937">K07937</a>  ARF1; ADP-ribosylation factor 1
D      comp142647_c1_seq21|adp-ribosylation; <a href="/dbget-bin/www_bget?ko:K07937">K07937</a>  ARF1; ADP-ribosylation factor 1
D      comp142647_c1_seq23|adp-ribosylation; <a href="/dbget-bin/www_bget?ko:K07937">K07937</a>  ARF1; ADP-ribosylation factor 1
D      comp142647_c1_seq25|adp-ribosylation; <a href="/dbget-bin/www_bget?ko:K07937">K07937</a>  ARF1; ADP-ribosylation factor 1
D      comp142647_c1_seq36|adp-ribosylation; <a href="/dbget-bin/www_bget?ko:K07937">K07937</a>  ARF1; ADP-ribosylation factor 1
D      comp142647_c1_seq39|adp-ribosylation; <a href="/dbget-bin/www_bget?ko:K07937">K07937</a>  ARF1; ADP-ribosylation factor 1
D      comp142647_c1_seq42|adp-ribosylation; <a href="/dbget-bin/www_bget?ko:K07937">K07937</a>  ARF1; ADP-ribosylation factor 1
D      comp142647_c1_seq43|adp-ribosylation; <a href="/dbget-bin/www_bget?ko:K07937">K07937</a>  ARF1; ADP-ribosylation factor 1
D      comp142647_c1_seq46|adp-ribosylation; <a href="/dbget-bin/www_bget?ko:K07937">K07937</a>  ARF1; ADP-ribosylation factor 1
D      comp142647_c1_seq48|adp-ribosylation; <a href="/dbget-bin/www_bget?ko:K07937">K07937</a>  ARF1; ADP-ribosylation factor 1
D      comp142647_c1_seq63|adp-ribosylation; <a href="/dbget-bin/www_bget?ko:K07937">K07937</a>  ARF1; ADP-ribosylation factor 1
D      comp142647_c1_seq70|adp-ribosylation; <a href="/dbget-bin/www_bget?ko:K07937">K07937</a>  ARF1; ADP-ribosylation factor 1
D      comp142647_c1_seq73|adp-ribosylation; <a href="/dbget-bin/www_bget?ko:K07937">K07937</a>  ARF1; ADP-ribosylation factor 1
D      comp142647_c1_seq77|adp-ribosylation; <a href="/dbget-bin/www_bget?ko:K07937">K07937</a>  ARF1; ADP-ribosylation factor 1
D      comp142647_c1_seq82|adp-ribosylation; <a href="/dbget-bin/www_bget?ko:K07937">K07937</a>  ARF1; ADP-ribosylation factor 1
D      comp142647_c1_seq92|adp-ribosylation; <a href="/dbget-bin/www_bget?ko:K07937">K07937</a>  ARF1; ADP-ribosylation factor 1
D      comp134211_c0_seq3|adp-ribosylation; <a href="/dbget-bin/www_bget?ko:K07939">K07939</a>  ARF4; ADP-ribosylation factor 4
D      comp140089_c7_seq19|adp-ribosylation; <a href="/dbget-bin/www_bget?ko:K07939">K07939</a>  ARF4; ADP-ribosylation factor 4
D      comp138379_c0_seq1|adp-ribosylation; <a href="/dbget-bin/www_bget?ko:K07941">K07941</a>  ARF6; ADP-ribosylation factor 6
D      comp138379_c0_seq2|adp-ribosylation; <a href="/dbget-bin/www_bget?ko:K07941">K07941</a>  ARF6; ADP-ribosylation factor 6
D      comp138379_c0_seq3|adp-ribosylation; <a href="/dbget-bin/www_bget?ko:K07941">K07941</a>  ARF6; ADP-ribosylation factor 6
D      comp134411_c0_seq7|adp-ribosylation; <a href="/dbget-bin/www_bget?ko:K07942">K07942</a>  ARL1; ADP-ribosylation factor-like 1
D      comp134411_c0_seq9|adp-ribosylation; <a href="/dbget-bin/www_bget?ko:K07942">K07942</a>  ARL1; ADP-ribosylation factor-like 1
C    Arl2/Arl3
D      comp131551_c0_seq10|adp-ribosylation; <a href="/dbget-bin/www_bget?ko:K07943">K07943</a>  ARL2; ADP-ribosylation factor-like protein 2
D      comp125612_c0_seq1|adp-ribosylation; <a href="/dbget-bin/www_bget?ko:K07944">K07944</a>  ARL3; ADP-ribosylation factor-like protein 3
D      comp135174_c0_seq2|adp-ribosylation; <a href="/dbget-bin/www_bget?ko:K07944">K07944</a>  ARL3; ADP-ribosylation factor-like protein 3
D      comp135174_c0_seq3|adp-ribosylation; <a href="/dbget-bin/www_bget?ko:K07944">K07944</a>  ARL3; ADP-ribosylation factor-like protein 3
C    Arl4/Arl7
D      comp133314_c0_seq2|adp-ribosylation; <a href="/dbget-bin/www_bget?ko:K07945">K07945</a>  ARL4A, ARL4; ADP-ribosylation factor-like 4A
D      comp133314_c0_seq3|adp-ribosylation; <a href="/dbget-bin/www_bget?ko:K07945">K07945</a>  ARL4A, ARL4; ADP-ribosylation factor-like 4A
D      comp133314_c0_seq4|adp-ribosylation; <a href="/dbget-bin/www_bget?ko:K07945">K07945</a>  ARL4A, ARL4; ADP-ribosylation factor-like 4A
D      comp136547_c0_seq3|adp-ribosylation; <a href="/dbget-bin/www_bget?ko:K07945">K07945</a>  ARL4A, ARL4; ADP-ribosylation factor-like 4A
D      comp132125_c1_seq2|adp-ribosylation; <a href="/dbget-bin/www_bget?ko:K07947">K07947</a>  ARL4C, ARL7; ADP-ribosylation factor-like 4C
D      comp132541_c0_seq1|adp-ribosylation; <a href="/dbget-bin/www_bget?ko:K07948">K07948</a>  ARL4D; ADP-ribosylation factor-like 4D
C    Arl5
D      comp138869_c0_seq6|adp-ribosylation; <a href="/dbget-bin/www_bget?ko:K07949">K07949</a>  ARL5A; ADP-ribosylation factor-like 5A
D      comp138869_c0_seq23|adp-ribosylation; <a href="/dbget-bin/www_bget?ko:K07949">K07949</a>  ARL5A; ADP-ribosylation factor-like 5A
D      comp132921_c3_seq1|adp-ribosylation; <a href="/dbget-bin/www_bget?ko:K07950">K07950</a>  ARL5B; ADP-ribosylation factor-like 5B
C    Arl6
D      comp142877_c2_seq2|adp-ribosylation; <a href="/dbget-bin/www_bget?ko:K07951">K07951</a>  ARL6, BBS3; ADP-ribosylation factor-like protein 6
D      comp142877_c2_seq18|adp-ribosylation; <a href="/dbget-bin/www_bget?ko:K07951">K07951</a>  ARL6, BBS3; ADP-ribosylation factor-like protein 6
D      comp142877_c2_seq26|adp-ribosylation; <a href="/dbget-bin/www_bget?ko:K07951">K07951</a>  ARL6, BBS3; ADP-ribosylation factor-like protein 6
C    Arp
D      comp134673_c0_seq4|adp-ribosylation; <a href="/dbget-bin/www_bget?ko:K07952">K07952</a>  ARFRP1; ADP-ribosylation factor related protein 1
D      comp134673_c0_seq9|adp-ribosylation; <a href="/dbget-bin/www_bget?ko:K07952">K07952</a>  ARFRP1; ADP-ribosylation factor related protein 1
D      comp134673_c0_seq10|adp-ribosylation; <a href="/dbget-bin/www_bget?ko:K07952">K07952</a>  ARFRP1; ADP-ribosylation factor related protein 1
C    Sar
D      comp138028_c1_seq3|gtp-binding; <a href="/dbget-bin/www_bget?ko:K07953">K07953</a>  SAR1; GTP-binding protein SAR1 [EC:3.6.5.-]
D      comp144280_c3_seq1|gtp-binding; <a href="/dbget-bin/www_bget?ko:K07953">K07953</a>  SAR1; GTP-binding protein SAR1 [EC:3.6.5.-]
D      comp144280_c3_seq2|gtp-binding; <a href="/dbget-bin/www_bget?ko:K07953">K07953</a>  SAR1; GTP-binding protein SAR1 [EC:3.6.5.-]
D      comp144280_c3_seq5|gtp-binding; <a href="/dbget-bin/www_bget?ko:K07953">K07953</a>  SAR1; GTP-binding protein SAR1 [EC:3.6.5.-]
D      comp144280_c3_seq6|gtp-binding; <a href="/dbget-bin/www_bget?ko:K07953">K07953</a>  SAR1; GTP-binding protein SAR1 [EC:3.6.5.-]
D      comp144280_c3_seq7|gtp-binding; <a href="/dbget-bin/www_bget?ko:K07953">K07953</a>  SAR1; GTP-binding protein SAR1 [EC:3.6.5.-]
D      comp144280_c3_seq8|gtp-binding; <a href="/dbget-bin/www_bget?ko:K07953">K07953</a>  SAR1; GTP-binding protein SAR1 [EC:3.6.5.-]
C    Arl8
D      comp138728_c2_seq1|adp-ribosylation; <a href="/dbget-bin/www_bget?ko:K07955">K07955</a>  ARL8A; ADP-ribosylation factor-like 8A
D      comp138728_c2_seq2|adp-ribosylation; <a href="/dbget-bin/www_bget?ko:K07955">K07955</a>  ARL8A; ADP-ribosylation factor-like 8A
D      comp94691_c0_seq3|adp-ribosylation; <a href="/dbget-bin/www_bget?ko:K07956">K07956</a>  ARL8B; ADP-ribosylation factor-like 8B
D      comp144603_c0_seq6|adp-ribosylation; <a href="/dbget-bin/www_bget?ko:K07956">K07956</a>  ARL8B; ADP-ribosylation factor-like 8B
C    Others - mammals
D      comp141018_c2_seq34|adp-ribosylation; <a href="/dbget-bin/www_bget?ko:K07957">K07957</a>  ARL9; ADP-ribosylation factor-like 9
D      comp141018_c2_seq50|adp-ribosylation; <a href="/dbget-bin/www_bget?ko:K07957">K07957</a>  ARL9; ADP-ribosylation factor-like 9
D      comp139225_c1_seq1|adp-ribosylation; <a href="/dbget-bin/www_bget?ko:K07958">K07958</a>  ARL10; ADP-ribosylation factor-like 10
D      comp139225_c1_seq4|adp-ribosylation; <a href="/dbget-bin/www_bget?ko:K07958">K07958</a>  ARL10; ADP-ribosylation factor-like 10
D      comp139225_c1_seq5|adp-ribosylation; <a href="/dbget-bin/www_bget?ko:K07958">K07958</a>  ARL10; ADP-ribosylation factor-like 10
D      comp139225_c1_seq6|nucleolar; <a href="/dbget-bin/www_bget?ko:K07958">K07958</a>  ARL10; ADP-ribosylation factor-like 10
D      comp139225_c1_seq7|nucleolar; <a href="/dbget-bin/www_bget?ko:K07958">K07958</a>  ARL10; ADP-ribosylation factor-like 10
D      comp139225_c1_seq10|adp-ribosylation; <a href="/dbget-bin/www_bget?ko:K07958">K07958</a>  ARL10; ADP-ribosylation factor-like 10
D      comp139225_c1_seq11|adp-ribosylation; <a href="/dbget-bin/www_bget?ko:K07958">K07958</a>  ARL10; ADP-ribosylation factor-like 10
D      comp112530_c0_seq1|adp-ribosylation; <a href="/dbget-bin/www_bget?ko:K07959">K07959</a>  ARL11; ADP-ribosylation factor-like 11
D      comp120656_c0_seq1|adp-ribosylation; <a href="/dbget-bin/www_bget?ko:K07962">K07962</a>  ARL2L1; ADP-ribosylation factor-like 2-like 1
D      comp134096_c0_seq2|e3; <a href="/dbget-bin/www_bget?ko:K07963">K07963</a>  TRIM23, ARFD1; tripartite motif-containing protein 23
C    Others - lower eukaryotes
!
#<hr>
#<b>[ <a href="/kegg/brite.html">BRITE</a> | <a href="/kegg/kegg2.html">KEGG2</a> | <a href="/kegg/">KEGG</a> ]</b><br>
#Last updated: August 17, 2010
