# Supplementary material for: Characterization of the transcriptome of fast and slow muscle myotomal fibres in the pacu (Piaractus mesopotamicus)
Source: BMC Genomics. 2015 Mar 14;16(1):182. doi: 10.1186/s12864-015-1423-6 (PMC4372171; doi:10.1186/s12864-015-1423-6)
Supplement: Additional file 2: — KEEG Automatic Annotation Sever results. Hierarchical information of the sequences from annotated transcriptome mapped to the KEGG pathways maps using the automatic annotation tool KAAS [54]. [file 12864_2015_1423_MOESM2_ESM.zip › hier/q04040.keg]

+C	Channel
#<h2><a href="/kegg/kegg2.html"><img src="/Fig/bget/kegg3.gif" align="middle" border=0></a>&nbsp; Ion Channels</h2>
#<!---
#ENTRY       ko04040
#NAME        Channels
#DEFINITION  Ion Channels Pacu_blasted
#--->
!
A<b>Cys-loop superfamily</b>
B  GABA-A
C    comp124461_c0_seq2|gamma-aminobutyric; <a href="/dbget-bin/www_bget?ko:K05181">K05181</a>  GABRB; gamma-aminobutyric acid receptor subunit beta
C    comp124461_c0_seq5|gamma-aminobutyric; <a href="/dbget-bin/www_bget?ko:K05181">K05181</a>  GABRB; gamma-aminobutyric acid receptor subunit beta
C    comp140858_c0_seq1|gamma-aminobutyric; <a href="/dbget-bin/www_bget?ko:K05184">K05184</a>  GABRD; gamma-aminobutyric acid receptor subunit delta
C    comp140858_c0_seq3|gamma-aminobutyric; <a href="/dbget-bin/www_bget?ko:K05184">K05184</a>  GABRD; gamma-aminobutyric acid receptor subunit delta
C    comp140858_c0_seq6|gamma-aminobutyric; <a href="/dbget-bin/www_bget?ko:K05184">K05184</a>  GABRD; gamma-aminobutyric acid receptor subunit delta
C    comp140858_c0_seq8|gamma-aminobutyric; <a href="/dbget-bin/www_bget?ko:K05184">K05184</a>  GABRD; gamma-aminobutyric acid receptor subunit delta
C    comp140858_c0_seq9|gamma-aminobutyric; <a href="/dbget-bin/www_bget?ko:K05184">K05184</a>  GABRD; gamma-aminobutyric acid receptor subunit delta
C    comp140858_c0_seq10|gamma-aminobutyric; <a href="/dbget-bin/www_bget?ko:K05184">K05184</a>  GABRD; gamma-aminobutyric acid receptor subunit delta
C    comp140858_c0_seq13|gamma-aminobutyric; <a href="/dbget-bin/www_bget?ko:K05184">K05184</a>  GABRD; gamma-aminobutyric acid receptor subunit delta
C    comp140858_c0_seq14|gamma-aminobutyric; <a href="/dbget-bin/www_bget?ko:K05184">K05184</a>  GABRD; gamma-aminobutyric acid receptor subunit delta
C    comp140858_c0_seq16|gamma-aminobutyric; <a href="/dbget-bin/www_bget?ko:K05184">K05184</a>  GABRD; gamma-aminobutyric acid receptor subunit delta
C    comp140858_c0_seq18|gamma-aminobutyric; <a href="/dbget-bin/www_bget?ko:K05184">K05184</a>  GABRD; gamma-aminobutyric acid receptor subunit delta
C    comp315102_c0_seq1|gamma-aminobutyric; <a href="/dbget-bin/www_bget?ko:K05186">K05186</a>  GABRG; gmma-aminobutyric acid receptor subunit gamma
C    comp378380_c0_seq1|gamma-aminobutyric; <a href="/dbget-bin/www_bget?ko:K05190">K05190</a>  GABRR; gamma-aminobutyric acid receptor subunit rho
B  Glycine
C    comp133916_c1_seq3|glycine; <a href="/dbget-bin/www_bget?ko:K05193">K05193</a>  GLRA1; glycine receptor alpha-1
C    comp133916_c1_seq4|glycine; <a href="/dbget-bin/www_bget?ko:K05193">K05193</a>  GLRA1; glycine receptor alpha-1
C    comp34742_c0_seq1|glycine; <a href="/dbget-bin/www_bget?ko:K05196">K05196</a>  GLRB; glycine receptor beta
B  Anionic glutamate
B  Acetylcholine (nicotinic)
C    comp138457_c1_seq13|acetylcholine; <a href="/dbget-bin/www_bget?ko:K04803">K04803</a>  CHRNA1; nicotinic acetylcholine receptor alpha-1
C    comp223108_c0_seq1|neuronal; <a href="/dbget-bin/www_bget?ko:K04804">K04804</a>  CHRNA2; nicotinic acetylcholine receptor alpha-2
C    comp140782_c4_seq6|neuronal; <a href="/dbget-bin/www_bget?ko:K04807">K04807</a>  CHRNA5; nicotinic acetylcholine receptor alpha-5
C    comp140782_c4_seq16|neuronal; <a href="/dbget-bin/www_bget?ko:K04807">K04807</a>  CHRNA5; nicotinic acetylcholine receptor alpha-5
C    comp140782_c4_seq20|neuronal; <a href="/dbget-bin/www_bget?ko:K04807">K04807</a>  CHRNA5; nicotinic acetylcholine receptor alpha-5
C    comp140782_c4_seq21|neuronal; <a href="/dbget-bin/www_bget?ko:K04807">K04807</a>  CHRNA5; nicotinic acetylcholine receptor alpha-5
C    comp140782_c4_seq32|neuronal; <a href="/dbget-bin/www_bget?ko:K04807">K04807</a>  CHRNA5; nicotinic acetylcholine receptor alpha-5
C    comp140782_c4_seq33|neuronal; <a href="/dbget-bin/www_bget?ko:K04807">K04807</a>  CHRNA5; nicotinic acetylcholine receptor alpha-5
C    comp145208_c0_seq11|neuronal; <a href="/dbget-bin/www_bget?ko:K04809">K04809</a>  CHRNA7; nicotinic acetylcholine receptor alpha-7
C    comp139064_c0_seq2|acetylcholine; <a href="/dbget-bin/www_bget?ko:K04812">K04812</a>  CHRNB1; nicotinic acetylcholine receptor beta-1
C    comp139064_c0_seq3|acetylcholine; <a href="/dbget-bin/www_bget?ko:K04812">K04812</a>  CHRNB1; nicotinic acetylcholine receptor beta-1
C    comp139064_c0_seq9|acetylcholine; <a href="/dbget-bin/www_bget?ko:K04812">K04812</a>  CHRNB1; nicotinic acetylcholine receptor beta-1
C    comp139064_c0_seq12|acetylcholine; <a href="/dbget-bin/www_bget?ko:K04812">K04812</a>  CHRNB1; nicotinic acetylcholine receptor beta-1
C    comp139319_c2_seq2|acetylcholine; <a href="/dbget-bin/www_bget?ko:K04816">K04816</a>  CHRND; nicotinic acetylcholine receptor delta
C    comp138426_c1_seq9|acetylcholine; <a href="/dbget-bin/www_bget?ko:K04817">K04817</a>  CHRNE; nicotinic acetylcholine receptor epsilon
C    comp138426_c1_seq27|acetylcholine; <a href="/dbget-bin/www_bget?ko:K04817">K04817</a>  CHRNE; nicotinic acetylcholine receptor epsilon
C    comp122057_c0_seq3|acetylcholine; <a href="/dbget-bin/www_bget?ko:K04818">K04818</a>  CHRNG; nicotinic acetylcholine receptor gamma
C    comp122057_c0_seq4|acetylcholine; <a href="/dbget-bin/www_bget?ko:K04818">K04818</a>  CHRNG; nicotinic acetylcholine receptor gamma
B  Serotonin (5-HT3)
C    comp93823_c0_seq1|5-hydroxytryptamine; <a href="/dbget-bin/www_bget?ko:K04819">K04819</a>  HTR3; 5-hydroxytryptamine receptor 3
C    comp134599_c0_seq6|5-hydroxytryptamine; <a href="/dbget-bin/www_bget?ko:K04819">K04819</a>  HTR3; 5-hydroxytryptamine receptor 3
C    comp134599_c0_seq8|5-hydroxytryptamine; <a href="/dbget-bin/www_bget?ko:K04819">K04819</a>  HTR3; 5-hydroxytryptamine receptor 3
B  Zinc-activated
#
A<b>Glutamate-gated cation channels</b>
B  Glutamate (ionotropic), non-NMDA
C    comp141533_c3_seq10|glutamate; <a href="/dbget-bin/www_bget?ko:K05197">K05197</a>  GRIA1; glutamate receptor 1
C    comp141533_c3_seq13|glutamate; <a href="/dbget-bin/www_bget?ko:K05197">K05197</a>  GRIA1; glutamate receptor 1
C    comp141354_c0_seq1|glutamate; <a href="/dbget-bin/www_bget?ko:K05201">K05201</a>  GRIK1; glutamate receptor, ionotropic kainate 1
C    comp141354_c0_seq2|glutamate; <a href="/dbget-bin/www_bget?ko:K05201">K05201</a>  GRIK1; glutamate receptor, ionotropic kainate 1
C    comp141354_c0_seq6|glutamate; <a href="/dbget-bin/www_bget?ko:K05201">K05201</a>  GRIK1; glutamate receptor, ionotropic kainate 1
C    comp141354_c0_seq11|glutamate; <a href="/dbget-bin/www_bget?ko:K05201">K05201</a>  GRIK1; glutamate receptor, ionotropic kainate 1
C    comp141354_c0_seq14|glutamate; <a href="/dbget-bin/www_bget?ko:K05201">K05201</a>  GRIK1; glutamate receptor, ionotropic kainate 1
C    comp141354_c0_seq21|glutamate; <a href="/dbget-bin/www_bget?ko:K05201">K05201</a>  GRIK1; glutamate receptor, ionotropic kainate 1
C    comp100896_c0_seq1|glutamate; <a href="/dbget-bin/www_bget?ko:K05207">K05207</a>  GRID2; glutamate receptor delta-2 subunit
B  Glutamate (ionotropic), NMDA
C    comp108127_c0_seq1|glutamate; <a href="/dbget-bin/www_bget?ko:K05210">K05210</a>  GRIN2B; glutamate receptor ionotropic, NMDA 2B
C    comp47218_c0_seq1|glutamate; <a href="/dbget-bin/www_bget?ko:K05211">K05211</a>  GRIN2C; glutamate receptor ionotropic, NMDA 2C
C    comp117133_c0_seq2|glutamate; <a href="/dbget-bin/www_bget?ko:K05214">K05214</a>  GRIN3B; glutamate receptor ionotropic, NMDA 3B
C    comp117133_c0_seq3|glutamate; <a href="/dbget-bin/www_bget?ko:K05214">K05214</a>  GRIN3B; glutamate receptor ionotropic, NMDA 3B
#
A<b>Epithelial and related channels</b>
B  Epithelial sodium channel (SCNN)
B  Acid-sensing ion channel (ASIC)
C    comp121443_c0_seq1|amiloride-sensitive; <a href="/dbget-bin/www_bget?ko:K04829">K04829</a>  ASIC1, ACCN2, BNAC2; acid-sensing ion channel 1
C    comp134239_c0_seq11|amiloride-sensitive; <a href="/dbget-bin/www_bget?ko:K04828">K04828</a>  ASIC2, ACCN1, BNAC1; acid-sensing ion channel 2
B  ATP-gated cation channel (P2X)
C    comp132240_c0_seq1|p2x; <a href="/dbget-bin/www_bget?ko:K05217">K05217</a>  P2RX3; P2X purinoceptor 3
C    comp140060_c0_seq7|purinergic; <a href="/dbget-bin/www_bget?ko:K05218">K05218</a>  P2RX4; P2X purinoceptor 4
C    comp145255_c1_seq1|p2x; <a href="/dbget-bin/www_bget?ko:K05219">K05219</a>  P2RX5; P2X purinoceptor 5
C    comp138647_c0_seq3|p2x; <a href="/dbget-bin/www_bget?ko:K05220">K05220</a>  P2RX7; P2X purinoceptor 7
C    comp138647_c0_seq7|purinergic; <a href="/dbget-bin/www_bget?ko:K05220">K05220</a>  P2RX7; P2X purinoceptor 7
C    comp138647_c0_seq19|p2x; <a href="/dbget-bin/www_bget?ko:K05220">K05220</a>  P2RX7; P2X purinoceptor 7
#
A<b>Ryanodine and IP3 receptors</b>
B  Ryanodine receptor (RYR)
C    comp143950_c0_seq13|ryanodine; <a href="/dbget-bin/www_bget?ko:K04961">K04961</a>  RYR1; ryanodine receptor 1
C    comp145228_c0_seq5; <a href="/dbget-bin/www_bget?ko:K04963">K04963</a>  RYR3; ryanodine receptor 3
C    comp145228_c0_seq6; <a href="/dbget-bin/www_bget?ko:K04963">K04963</a>  RYR3; ryanodine receptor 3
C    comp145228_c0_seq7; <a href="/dbget-bin/www_bget?ko:K04963">K04963</a>  RYR3; ryanodine receptor 3
C    comp145228_c0_seq8; <a href="/dbget-bin/www_bget?ko:K04963">K04963</a>  RYR3; ryanodine receptor 3
C    comp145228_c0_seq12; <a href="/dbget-bin/www_bget?ko:K04963">K04963</a>  RYR3; ryanodine receptor 3
C    comp145228_c0_seq14; <a href="/dbget-bin/www_bget?ko:K04963">K04963</a>  RYR3; ryanodine receptor 3
C    comp145228_c0_seq15; <a href="/dbget-bin/www_bget?ko:K04963">K04963</a>  RYR3; ryanodine receptor 3
C    comp145228_c0_seq16; <a href="/dbget-bin/www_bget?ko:K04963">K04963</a>  RYR3; ryanodine receptor 3
C    comp145228_c0_seq17; <a href="/dbget-bin/www_bget?ko:K04963">K04963</a>  RYR3; ryanodine receptor 3
C    comp145228_c0_seq18; <a href="/dbget-bin/www_bget?ko:K04963">K04963</a>  RYR3; ryanodine receptor 3
C    comp145228_c0_seq20; <a href="/dbget-bin/www_bget?ko:K04963">K04963</a>  RYR3; ryanodine receptor 3
C    comp145228_c0_seq21; <a href="/dbget-bin/www_bget?ko:K04963">K04963</a>  RYR3; ryanodine receptor 3
C    comp145228_c0_seq25; <a href="/dbget-bin/www_bget?ko:K04963">K04963</a>  RYR3; ryanodine receptor 3
C    comp145228_c0_seq27; <a href="/dbget-bin/www_bget?ko:K04963">K04963</a>  RYR3; ryanodine receptor 3
C    comp145228_c0_seq28; <a href="/dbget-bin/www_bget?ko:K04963">K04963</a>  RYR3; ryanodine receptor 3
C    comp145228_c0_seq29; <a href="/dbget-bin/www_bget?ko:K04963">K04963</a>  RYR3; ryanodine receptor 3
C    comp145228_c0_seq30; <a href="/dbget-bin/www_bget?ko:K04963">K04963</a>  RYR3; ryanodine receptor 3
C    comp145228_c0_seq33; <a href="/dbget-bin/www_bget?ko:K04963">K04963</a>  RYR3; ryanodine receptor 3
C    comp145228_c0_seq35; <a href="/dbget-bin/www_bget?ko:K04963">K04963</a>  RYR3; ryanodine receptor 3
C    comp145228_c0_seq36; <a href="/dbget-bin/www_bget?ko:K04963">K04963</a>  RYR3; ryanodine receptor 3
C    comp145228_c0_seq37; <a href="/dbget-bin/www_bget?ko:K04963">K04963</a>  RYR3; ryanodine receptor 3
C    comp145228_c0_seq38; <a href="/dbget-bin/www_bget?ko:K04963">K04963</a>  RYR3; ryanodine receptor 3
C    comp145228_c0_seq39; <a href="/dbget-bin/www_bget?ko:K04963">K04963</a>  RYR3; ryanodine receptor 3
C    comp145228_c0_seq40; <a href="/dbget-bin/www_bget?ko:K04963">K04963</a>  RYR3; ryanodine receptor 3
C    comp145228_c0_seq41; <a href="/dbget-bin/www_bget?ko:K04963">K04963</a>  RYR3; ryanodine receptor 3
C    comp145228_c0_seq42; <a href="/dbget-bin/www_bget?ko:K04963">K04963</a>  RYR3; ryanodine receptor 3
C    comp145228_c0_seq43; <a href="/dbget-bin/www_bget?ko:K04963">K04963</a>  RYR3; ryanodine receptor 3
C    comp145228_c0_seq44; <a href="/dbget-bin/www_bget?ko:K04963">K04963</a>  RYR3; ryanodine receptor 3
C    comp145228_c0_seq46; <a href="/dbget-bin/www_bget?ko:K04963">K04963</a>  RYR3; ryanodine receptor 3
C    comp145228_c0_seq47; <a href="/dbget-bin/www_bget?ko:K04963">K04963</a>  RYR3; ryanodine receptor 3
C    comp145228_c0_seq49; <a href="/dbget-bin/www_bget?ko:K04963">K04963</a>  RYR3; ryanodine receptor 3
C    comp145228_c0_seq50; <a href="/dbget-bin/www_bget?ko:K04963">K04963</a>  RYR3; ryanodine receptor 3
C    comp145228_c0_seq51; <a href="/dbget-bin/www_bget?ko:K04963">K04963</a>  RYR3; ryanodine receptor 3
C    comp145228_c0_seq52; <a href="/dbget-bin/www_bget?ko:K04963">K04963</a>  RYR3; ryanodine receptor 3
C    comp145228_c0_seq57; <a href="/dbget-bin/www_bget?ko:K04963">K04963</a>  RYR3; ryanodine receptor 3
C    comp145228_c0_seq58; <a href="/dbget-bin/www_bget?ko:K04963">K04963</a>  RYR3; ryanodine receptor 3
C    comp145228_c0_seq60; <a href="/dbget-bin/www_bget?ko:K04963">K04963</a>  RYR3; ryanodine receptor 3
C    comp145228_c0_seq61; <a href="/dbget-bin/www_bget?ko:K04963">K04963</a>  RYR3; ryanodine receptor 3
C    comp145228_c0_seq64; <a href="/dbget-bin/www_bget?ko:K04963">K04963</a>  RYR3; ryanodine receptor 3
C    comp145228_c0_seq65; <a href="/dbget-bin/www_bget?ko:K04963">K04963</a>  RYR3; ryanodine receptor 3
C    comp145228_c0_seq66; <a href="/dbget-bin/www_bget?ko:K04963">K04963</a>  RYR3; ryanodine receptor 3
C    comp145228_c0_seq68; <a href="/dbget-bin/www_bget?ko:K04963">K04963</a>  RYR3; ryanodine receptor 3
C    comp145228_c0_seq69; <a href="/dbget-bin/www_bget?ko:K04963">K04963</a>  RYR3; ryanodine receptor 3
C    comp145228_c0_seq70; <a href="/dbget-bin/www_bget?ko:K04963">K04963</a>  RYR3; ryanodine receptor 3
C    comp145228_c0_seq72; <a href="/dbget-bin/www_bget?ko:K04963">K04963</a>  RYR3; ryanodine receptor 3
C    comp145228_c0_seq73; <a href="/dbget-bin/www_bget?ko:K04963">K04963</a>  RYR3; ryanodine receptor 3
C    comp145228_c0_seq80; <a href="/dbget-bin/www_bget?ko:K04963">K04963</a>  RYR3; ryanodine receptor 3
C    comp145228_c0_seq86; <a href="/dbget-bin/www_bget?ko:K04963">K04963</a>  RYR3; ryanodine receptor 3
C    comp145228_c0_seq88; <a href="/dbget-bin/www_bget?ko:K04963">K04963</a>  RYR3; ryanodine receptor 3
C    comp145228_c0_seq95; <a href="/dbget-bin/www_bget?ko:K04963">K04963</a>  RYR3; ryanodine receptor 3
C    comp145228_c0_seq98; <a href="/dbget-bin/www_bget?ko:K04963">K04963</a>  RYR3; ryanodine receptor 3
C    comp145228_c0_seq99; <a href="/dbget-bin/www_bget?ko:K04963">K04963</a>  RYR3; ryanodine receptor 3
C    comp145228_c0_seq100; <a href="/dbget-bin/www_bget?ko:K04963">K04963</a>  RYR3; ryanodine receptor 3
C    comp145228_c0_seq101; <a href="/dbget-bin/www_bget?ko:K04963">K04963</a>  RYR3; ryanodine receptor 3
C    comp145228_c0_seq102; <a href="/dbget-bin/www_bget?ko:K04963">K04963</a>  RYR3; ryanodine receptor 3
C    comp145228_c0_seq104; <a href="/dbget-bin/www_bget?ko:K04963">K04963</a>  RYR3; ryanodine receptor 3
C    comp145228_c0_seq105; <a href="/dbget-bin/www_bget?ko:K04963">K04963</a>  RYR3; ryanodine receptor 3
C    comp145228_c0_seq108; <a href="/dbget-bin/www_bget?ko:K04963">K04963</a>  RYR3; ryanodine receptor 3
C    comp145228_c0_seq110; <a href="/dbget-bin/www_bget?ko:K04963">K04963</a>  RYR3; ryanodine receptor 3
C    comp145228_c0_seq111; <a href="/dbget-bin/www_bget?ko:K04963">K04963</a>  RYR3; ryanodine receptor 3
C    comp145228_c0_seq115; <a href="/dbget-bin/www_bget?ko:K04963">K04963</a>  RYR3; ryanodine receptor 3
C    comp145228_c0_seq117; <a href="/dbget-bin/www_bget?ko:K04963">K04963</a>  RYR3; ryanodine receptor 3
C    comp145228_c0_seq119; <a href="/dbget-bin/www_bget?ko:K04963">K04963</a>  RYR3; ryanodine receptor 3
C    comp145228_c0_seq120; <a href="/dbget-bin/www_bget?ko:K04963">K04963</a>  RYR3; ryanodine receptor 3
C    comp145228_c0_seq122; <a href="/dbget-bin/www_bget?ko:K04963">K04963</a>  RYR3; ryanodine receptor 3
C    comp145228_c0_seq125; <a href="/dbget-bin/www_bget?ko:K04963">K04963</a>  RYR3; ryanodine receptor 3
C    comp145228_c0_seq126; <a href="/dbget-bin/www_bget?ko:K04963">K04963</a>  RYR3; ryanodine receptor 3
C    comp145228_c0_seq128; <a href="/dbget-bin/www_bget?ko:K04963">K04963</a>  RYR3; ryanodine receptor 3
C    comp145228_c0_seq129; <a href="/dbget-bin/www_bget?ko:K04963">K04963</a>  RYR3; ryanodine receptor 3
C    comp145228_c0_seq130; <a href="/dbget-bin/www_bget?ko:K04963">K04963</a>  RYR3; ryanodine receptor 3
C    comp145228_c0_seq131; <a href="/dbget-bin/www_bget?ko:K04963">K04963</a>  RYR3; ryanodine receptor 3
C    comp145228_c0_seq133; <a href="/dbget-bin/www_bget?ko:K04963">K04963</a>  RYR3; ryanodine receptor 3
C    comp145228_c0_seq135; <a href="/dbget-bin/www_bget?ko:K04963">K04963</a>  RYR3; ryanodine receptor 3
C    comp145228_c0_seq136; <a href="/dbget-bin/www_bget?ko:K04963">K04963</a>  RYR3; ryanodine receptor 3
C    comp145228_c0_seq137; <a href="/dbget-bin/www_bget?ko:K04963">K04963</a>  RYR3; ryanodine receptor 3
C    comp145228_c0_seq138; <a href="/dbget-bin/www_bget?ko:K04963">K04963</a>  RYR3; ryanodine receptor 3
C    comp145228_c0_seq139; <a href="/dbget-bin/www_bget?ko:K04963">K04963</a>  RYR3; ryanodine receptor 3
C    comp145228_c0_seq140; <a href="/dbget-bin/www_bget?ko:K04963">K04963</a>  RYR3; ryanodine receptor 3
C    comp145228_c0_seq141; <a href="/dbget-bin/www_bget?ko:K04963">K04963</a>  RYR3; ryanodine receptor 3
C    comp145228_c0_seq142; <a href="/dbget-bin/www_bget?ko:K04963">K04963</a>  RYR3; ryanodine receptor 3
B  IP3 receptor
C    comp141896_c0_seq3|inositol; <a href="/dbget-bin/www_bget?ko:K04959">K04959</a>  ITPR2; inositol 1,4,5-triphosphate receptor type 2
C    comp141896_c0_seq6; <a href="/dbget-bin/www_bget?ko:K04959">K04959</a>  ITPR2; inositol 1,4,5-triphosphate receptor type 2
C    comp141896_c0_seq12|inositol; <a href="/dbget-bin/www_bget?ko:K04959">K04959</a>  ITPR2; inositol 1,4,5-triphosphate receptor type 2
#
A<b>Voltage-gated cation channels</b>
B  Na+ channel, SCN alpha, NaV1.x
C    comp142988_c3_seq20; <a href="/dbget-bin/www_bget?ko:K04834">K04834</a>  SCN2A; voltage-gated sodium channel type II alpha
C    comp142988_c3_seq38; <a href="/dbget-bin/www_bget?ko:K04834">K04834</a>  SCN2A; voltage-gated sodium channel type II alpha
B  Na+ channel, SCN beta
C    comp112016_c0_seq1|sodium; <a href="/dbget-bin/www_bget?ko:K04845">K04845</a>  SCN1B; voltage-gated sodium channel type I beta
C    comp141629_c0_seq1|sodium; <a href="/dbget-bin/www_bget?ko:K04845">K04845</a>  SCN1B; voltage-gated sodium channel type I beta
C    comp141629_c0_seq7|sodium; <a href="/dbget-bin/www_bget?ko:K04845">K04845</a>  SCN1B; voltage-gated sodium channel type I beta
C    comp141629_c0_seq10|sodium; <a href="/dbget-bin/www_bget?ko:K04845">K04845</a>  SCN1B; voltage-gated sodium channel type I beta
C    comp141629_c0_seq19|sodium; <a href="/dbget-bin/www_bget?ko:K04845">K04845</a>  SCN1B; voltage-gated sodium channel type I beta
C    comp91387_c0_seq1|sodium; <a href="/dbget-bin/www_bget?ko:K04846">K04846</a>  SCN2B; voltage-gated sodium channel type II beta
C    comp137632_c0_seq2|sodium; <a href="/dbget-bin/www_bget?ko:K04847">K04847</a>  SCN3B; voltage-gated sodium channel type III beta
C    comp137632_c0_seq5|sodium; <a href="/dbget-bin/www_bget?ko:K04847">K04847</a>  SCN3B; voltage-gated sodium channel type III beta
C    comp142617_c2_seq4|sodium; <a href="/dbget-bin/www_bget?ko:K04848">K04848</a>  SCN4B; voltage-gated sodium channel type IV beta
C    comp142617_c2_seq11|sodium; <a href="/dbget-bin/www_bget?ko:K04848">K04848</a>  SCN4B; voltage-gated sodium channel type IV beta
B  Ca2+ channel, CACN alpha-1, CaVx.x
C    comp118473_c0_seq1|voltage-dependent; <a href="/dbget-bin/www_bget?ko:K04851">K04851</a>  CACNA1D; voltage-dependent calcium channel L type alpha-1D
C    comp118473_c0_seq3|voltage-dependent; <a href="/dbget-bin/www_bget?ko:K04851">K04851</a>  CACNA1D; voltage-dependent calcium channel L type alpha-1D
C    comp118473_c0_seq4|voltage-dependent; <a href="/dbget-bin/www_bget?ko:K04851">K04851</a>  CACNA1D; voltage-dependent calcium channel L type alpha-1D
C    comp145044_c0_seq6|voltage-dependent; <a href="/dbget-bin/www_bget?ko:K04857">K04857</a>  CACNA1S; voltage-dependent calcium channel L type alpha-1S
C    comp145044_c0_seq39|voltage-dependent; <a href="/dbget-bin/www_bget?ko:K04857">K04857</a>  CACNA1S; voltage-dependent calcium channel L type alpha-1S
C    comp145044_c0_seq71|voltage-dependent; <a href="/dbget-bin/www_bget?ko:K04857">K04857</a>  CACNA1S; voltage-dependent calcium channel L type alpha-1S
B  Ca2+ channel, CACN alpha-2 delta
C    comp140664_c0_seq10|calcium; <a href="/dbget-bin/www_bget?ko:K04858">K04858</a>  CACNA2D1; voltage-dependent calcium channel alpha-2/delta-1
C    comp144272_c3_seq2|voltage-dependent; <a href="/dbget-bin/www_bget?ko:K04858">K04858</a>  CACNA2D1; voltage-dependent calcium channel alpha-2/delta-1
C    comp144272_c3_seq11|voltage-dependent; <a href="/dbget-bin/www_bget?ko:K04858">K04858</a>  CACNA2D1; voltage-dependent calcium channel alpha-2/delta-1
C    comp144272_c3_seq16; <a href="/dbget-bin/www_bget?ko:K04858">K04858</a>  CACNA2D1; voltage-dependent calcium channel alpha-2/delta-1
C    comp144272_c3_seq22|calcium; <a href="/dbget-bin/www_bget?ko:K04858">K04858</a>  CACNA2D1; voltage-dependent calcium channel alpha-2/delta-1
C    comp144272_c3_seq25; <a href="/dbget-bin/www_bget?ko:K04858">K04858</a>  CACNA2D1; voltage-dependent calcium channel alpha-2/delta-1
C    comp144272_c3_seq27|calcium; <a href="/dbget-bin/www_bget?ko:K04858">K04858</a>  CACNA2D1; voltage-dependent calcium channel alpha-2/delta-1
C    comp144272_c3_seq30; <a href="/dbget-bin/www_bget?ko:K04858">K04858</a>  CACNA2D1; voltage-dependent calcium channel alpha-2/delta-1
C    comp144272_c3_seq37; <a href="/dbget-bin/www_bget?ko:K04858">K04858</a>  CACNA2D1; voltage-dependent calcium channel alpha-2/delta-1
C    comp144372_c0_seq2|voltage-dependent; <a href="/dbget-bin/www_bget?ko:K04859">K04859</a>  CACNA2D2; voltage-dependent calcium channel alpha-2/delta-2
C    comp47309_c0_seq1|voltage-dependent; <a href="/dbget-bin/www_bget?ko:K04860">K04860</a>  CACNA2D3; voltage-dependent calcium channel alpha-2/delta-3
B  Ca2+ channel, CACN beta
C    comp136716_c2_seq13|voltage-dependent; <a href="/dbget-bin/www_bget?ko:K04862">K04862</a>  CACNB1; voltage-dependent calcium channel beta-1
C    comp136716_c2_seq5|voltage-dependent; <a href="/dbget-bin/www_bget?ko:K04863">K04863</a>  CACNB2; voltage-dependent calcium channel beta-2
C    comp136716_c2_seq11|voltage-dependent; <a href="/dbget-bin/www_bget?ko:K04863">K04863</a>  CACNB2; voltage-dependent calcium channel beta-2
C    comp136716_c2_seq14|voltage-dependent; <a href="/dbget-bin/www_bget?ko:K04863">K04863</a>  CACNB2; voltage-dependent calcium channel beta-2
B  Ca2+ channel, CACN gamma
C    comp136529_c0_seq3|voltage-dependent; <a href="/dbget-bin/www_bget?ko:K04866">K04866</a>  CACNG1; voltage-dependent calcium channel gamma-1
C    comp118272_c0_seq1|voltage-dependent; <a href="/dbget-bin/www_bget?ko:K04867">K04867</a>  CACNG2; voltage-dependent calcium channel gamma-2
C    comp118272_c0_seq3|voltage-dependent; <a href="/dbget-bin/www_bget?ko:K04867">K04867</a>  CACNG2; voltage-dependent calcium channel gamma-2
C    comp102650_c0_seq1|voltage-dependent; <a href="/dbget-bin/www_bget?ko:K04870">K04870</a>  CACNG5; voltage-dependent calcium channel gamma-5
C    comp136214_c0_seq2|voltage-dependent; <a href="/dbget-bin/www_bget?ko:K04871">K04871</a>  CACNG6; voltage-dependent calcium channel gamma-6
C    comp141841_c0_seq1|voltage-dependent; <a href="/dbget-bin/www_bget?ko:K04873">K04873</a>  CACNG8; voltage-dependent calcium channel gamma-8
B  K+ channel, KCNA, Kv1.x (Shaker)
C    comp133522_c0_seq2|potassium; <a href="/dbget-bin/www_bget?ko:K04874">K04874</a>  KCNA1; potassium voltage-gated channel Shaker-related subfamily A member 1
C    comp133522_c0_seq6|potassium; <a href="/dbget-bin/www_bget?ko:K04874">K04874</a>  KCNA1; potassium voltage-gated channel Shaker-related subfamily A member 1
C    comp133522_c0_seq7|potassium; <a href="/dbget-bin/www_bget?ko:K04876">K04876</a>  KCNA3; potassium voltage-gated channel Shaker-related subfamily A member 3
C    comp133522_c0_seq9|potassium; <a href="/dbget-bin/www_bget?ko:K04876">K04876</a>  KCNA3; potassium voltage-gated channel Shaker-related subfamily A member 3
C    comp133522_c0_seq5|potassium; <a href="/dbget-bin/www_bget?ko:K04877">K04877</a>  KCNA4; potassium voltage-gated channel Shaker-related subfamily A member 4
C    comp170006_c0_seq1|potassium; <a href="/dbget-bin/www_bget?ko:K04877">K04877</a>  KCNA4; potassium voltage-gated channel Shaker-related subfamily A member 4
C    comp143412_c2_seq5|voltage-gated; <a href="/dbget-bin/www_bget?ko:K04883">K04883</a>  KCNAB2; potassium voltage-gated channel Shaker-related subfamily A, beta member 2
C    comp143412_c2_seq8|voltage-gated; <a href="/dbget-bin/www_bget?ko:K04883">K04883</a>  KCNAB2; potassium voltage-gated channel Shaker-related subfamily A, beta member 2
C    comp143412_c2_seq23|voltage-gated; <a href="/dbget-bin/www_bget?ko:K04883">K04883</a>  KCNAB2; potassium voltage-gated channel Shaker-related subfamily A, beta member 2
C    comp143412_c2_seq38|voltage-gated; <a href="/dbget-bin/www_bget?ko:K04883">K04883</a>  KCNAB2; potassium voltage-gated channel Shaker-related subfamily A, beta member 2
B  K+ channel, KCNB, Kv2.x (Shab)
C    comp133434_c0_seq2|potassium; <a href="/dbget-bin/www_bget?ko:K04885">K04885</a>  KCNB1; potassium voltage-gated channel Shab-related subfamily B member 1
C    comp133434_c0_seq3|potassium; <a href="/dbget-bin/www_bget?ko:K04885">K04885</a>  KCNB1; potassium voltage-gated channel Shab-related subfamily B member 1
C    comp138835_c7_seq5|potassium; <a href="/dbget-bin/www_bget?ko:K04886">K04886</a>  KCNB2; potassium voltage-gated channel Shab-related subfamily B member 2
C    comp138835_c7_seq14|potassium; <a href="/dbget-bin/www_bget?ko:K04886">K04886</a>  KCNB2; potassium voltage-gated channel Shab-related subfamily B member 2
B  K+ channel, KCNC, Kv3.x (Shaw)
C    comp139638_c2_seq15|potassium; <a href="/dbget-bin/www_bget?ko:K04887">K04887</a>  KCNC1; potassium voltage-gated channel Shaw-related subfamily C member 1
C    comp139638_c2_seq23|potassium; <a href="/dbget-bin/www_bget?ko:K04887">K04887</a>  KCNC1; potassium voltage-gated channel Shaw-related subfamily C member 1
C    comp139638_c2_seq1|potassium; <a href="/dbget-bin/www_bget?ko:K04888">K04888</a>  KCNC2; potassium voltage-gated channel Shaw-related subfamily C member 2
C    comp139638_c2_seq2|potassium; <a href="/dbget-bin/www_bget?ko:K04888">K04888</a>  KCNC2; potassium voltage-gated channel Shaw-related subfamily C member 2
C    comp139638_c2_seq9|potassium; <a href="/dbget-bin/www_bget?ko:K04888">K04888</a>  KCNC2; potassium voltage-gated channel Shaw-related subfamily C member 2
C    comp139638_c2_seq14|potassium; <a href="/dbget-bin/www_bget?ko:K04888">K04888</a>  KCNC2; potassium voltage-gated channel Shaw-related subfamily C member 2
C    comp139638_c2_seq16|potassium; <a href="/dbget-bin/www_bget?ko:K04888">K04888</a>  KCNC2; potassium voltage-gated channel Shaw-related subfamily C member 2
C    comp139638_c2_seq19|potassium; <a href="/dbget-bin/www_bget?ko:K04888">K04888</a>  KCNC2; potassium voltage-gated channel Shaw-related subfamily C member 2
C    comp139638_c2_seq22|potassium; <a href="/dbget-bin/www_bget?ko:K04888">K04888</a>  KCNC2; potassium voltage-gated channel Shaw-related subfamily C member 2
C    comp127438_c1_seq5|potassium; <a href="/dbget-bin/www_bget?ko:K04890">K04890</a>  KCNC4; potassium voltage-gated channel Shaw-related subfamily C member 4
C    comp139638_c2_seq8|potassium; <a href="/dbget-bin/www_bget?ko:K04890">K04890</a>  KCNC4; potassium voltage-gated channel Shaw-related subfamily C member 4
B  K+ channel, KCND, Kv4.x (Shal)
C    comp140590_c1_seq3|potassium; <a href="/dbget-bin/www_bget?ko:K04891">K04891</a>  KCND1; potassium voltage-gated channel Shal-related subfamily D member 1
C    comp143659_c1_seq1|potassium; <a href="/dbget-bin/www_bget?ko:K04893">K04893</a>  KCND3; potassium voltage-gated channel Shal-related subfamily D member 3
C    comp143659_c1_seq14|potassium; <a href="/dbget-bin/www_bget?ko:K04893">K04893</a>  KCND3; potassium voltage-gated channel Shal-related subfamily D member 3
C    comp143659_c1_seq19|potassium; <a href="/dbget-bin/www_bget?ko:K04893">K04893</a>  KCND3; potassium voltage-gated channel Shal-related subfamily D member 3
C    comp143659_c1_seq21|potassium; <a href="/dbget-bin/www_bget?ko:K04893">K04893</a>  KCND3; potassium voltage-gated channel Shal-related subfamily D member 3
C    comp143659_c1_seq27|potassium; <a href="/dbget-bin/www_bget?ko:K04893">K04893</a>  KCND3; potassium voltage-gated channel Shal-related subfamily D member 3
C    comp143659_c1_seq31|potassium; <a href="/dbget-bin/www_bget?ko:K04893">K04893</a>  KCND3; potassium voltage-gated channel Shal-related subfamily D member 3
C    comp143659_c1_seq32|potassium; <a href="/dbget-bin/www_bget?ko:K04893">K04893</a>  KCND3; potassium voltage-gated channel Shal-related subfamily D member 3
C    comp143659_c1_seq35|potassium; <a href="/dbget-bin/www_bget?ko:K04893">K04893</a>  KCND3; potassium voltage-gated channel Shal-related subfamily D member 3
C    comp143659_c1_seq36|potassium; <a href="/dbget-bin/www_bget?ko:K04893">K04893</a>  KCND3; potassium voltage-gated channel Shal-related subfamily D member 3
C    comp143659_c1_seq37|potassium; <a href="/dbget-bin/www_bget?ko:K04893">K04893</a>  KCND3; potassium voltage-gated channel Shal-related subfamily D member 3
C    comp143659_c1_seq39|potassium; <a href="/dbget-bin/www_bget?ko:K04893">K04893</a>  KCND3; potassium voltage-gated channel Shal-related subfamily D member 3
C    comp143659_c1_seq40|potassium; <a href="/dbget-bin/www_bget?ko:K04893">K04893</a>  KCND3; potassium voltage-gated channel Shal-related subfamily D member 3
C    comp143659_c1_seq41|potassium; <a href="/dbget-bin/www_bget?ko:K04893">K04893</a>  KCND3; potassium voltage-gated channel Shal-related subfamily D member 3
C    comp143659_c1_seq46|potassium; <a href="/dbget-bin/www_bget?ko:K04893">K04893</a>  KCND3; potassium voltage-gated channel Shal-related subfamily D member 3
C    comp143659_c1_seq55|potassium; <a href="/dbget-bin/www_bget?ko:K04893">K04893</a>  KCND3; potassium voltage-gated channel Shal-related subfamily D member 3
C    comp143659_c1_seq56|potassium; <a href="/dbget-bin/www_bget?ko:K04893">K04893</a>  KCND3; potassium voltage-gated channel Shal-related subfamily D member 3
C    comp143659_c1_seq57|potassium; <a href="/dbget-bin/www_bget?ko:K04893">K04893</a>  KCND3; potassium voltage-gated channel Shal-related subfamily D member 3
C    comp143659_c1_seq60|potassium; <a href="/dbget-bin/www_bget?ko:K04893">K04893</a>  KCND3; potassium voltage-gated channel Shal-related subfamily D member 3
C    comp143659_c1_seq61|potassium; <a href="/dbget-bin/www_bget?ko:K04893">K04893</a>  KCND3; potassium voltage-gated channel Shal-related subfamily D member 3
C    comp143659_c1_seq65|potassium; <a href="/dbget-bin/www_bget?ko:K04893">K04893</a>  KCND3; potassium voltage-gated channel Shal-related subfamily D member 3
C    comp143659_c1_seq66|potassium; <a href="/dbget-bin/www_bget?ko:K04893">K04893</a>  KCND3; potassium voltage-gated channel Shal-related subfamily D member 3
C    comp143659_c1_seq74|potassium; <a href="/dbget-bin/www_bget?ko:K04893">K04893</a>  KCND3; potassium voltage-gated channel Shal-related subfamily D member 3
C    comp143659_c1_seq76|potassium; <a href="/dbget-bin/www_bget?ko:K04893">K04893</a>  KCND3; potassium voltage-gated channel Shal-related subfamily D member 3
C    comp143659_c1_seq78|potassium; <a href="/dbget-bin/www_bget?ko:K04893">K04893</a>  KCND3; potassium voltage-gated channel Shal-related subfamily D member 3
C    comp143659_c1_seq79|calcium; <a href="/dbget-bin/www_bget?ko:K04893">K04893</a>  KCND3; potassium voltage-gated channel Shal-related subfamily D member 3
C    comp143659_c1_seq82|potassium; <a href="/dbget-bin/www_bget?ko:K04893">K04893</a>  KCND3; potassium voltage-gated channel Shal-related subfamily D member 3
C    comp143659_c1_seq83|calcium; <a href="/dbget-bin/www_bget?ko:K04893">K04893</a>  KCND3; potassium voltage-gated channel Shal-related subfamily D member 3
C    comp143659_c1_seq89|potassium; <a href="/dbget-bin/www_bget?ko:K04893">K04893</a>  KCND3; potassium voltage-gated channel Shal-related subfamily D member 3
C    comp143659_c1_seq93|potassium; <a href="/dbget-bin/www_bget?ko:K04893">K04893</a>  KCND3; potassium voltage-gated channel Shal-related subfamily D member 3
C    comp143659_c1_seq94|potassium; <a href="/dbget-bin/www_bget?ko:K04893">K04893</a>  KCND3; potassium voltage-gated channel Shal-related subfamily D member 3
C    comp143659_c1_seq96|potassium; <a href="/dbget-bin/www_bget?ko:K04893">K04893</a>  KCND3; potassium voltage-gated channel Shal-related subfamily D member 3
C    comp143659_c1_seq97|potassium; <a href="/dbget-bin/www_bget?ko:K04893">K04893</a>  KCND3; potassium voltage-gated channel Shal-related subfamily D member 3
C    comp143659_c1_seq104|potassium; <a href="/dbget-bin/www_bget?ko:K04893">K04893</a>  KCND3; potassium voltage-gated channel Shal-related subfamily D member 3
C    comp143659_c1_seq106|potassium; <a href="/dbget-bin/www_bget?ko:K04893">K04893</a>  KCND3; potassium voltage-gated channel Shal-related subfamily D member 3
C    comp143659_c1_seq107|potassium; <a href="/dbget-bin/www_bget?ko:K04893">K04893</a>  KCND3; potassium voltage-gated channel Shal-related subfamily D member 3
C    comp143659_c1_seq109|potassium; <a href="/dbget-bin/www_bget?ko:K04893">K04893</a>  KCND3; potassium voltage-gated channel Shal-related subfamily D member 3
C    comp143659_c1_seq110|potassium; <a href="/dbget-bin/www_bget?ko:K04893">K04893</a>  KCND3; potassium voltage-gated channel Shal-related subfamily D member 3
B  K+ channel, KCNE, (Isk)
C    comp96624_c0_seq1|potassium; <a href="/dbget-bin/www_bget?ko:K04896">K04896</a>  KCNE2; potassium voltage-gated channel Isk-related subfamily E member 2
C    comp96624_c0_seq2|potassium; <a href="/dbget-bin/www_bget?ko:K04896">K04896</a>  KCNE2; potassium voltage-gated channel Isk-related subfamily E member 2
C    comp134325_c0_seq1|potassium; <a href="/dbget-bin/www_bget?ko:K04898">K04898</a>  KCNE4; potassium voltage-gated channel Isk-related subfamily E member 4
C    comp134325_c0_seq2|potassium; <a href="/dbget-bin/www_bget?ko:K04898">K04898</a>  KCNE4; potassium voltage-gated channel Isk-related subfamily E member 4
B  K+ channel, KCNF, Kv5.x
C    comp129369_c0_seq1|potassium; <a href="/dbget-bin/www_bget?ko:K04899">K04899</a>  KCNF1; potassium voltage-gated channel subfamily F member 1
B  K+ channel, KCNG, Kv6.x
C    comp135114_c0_seq1|potassium; <a href="/dbget-bin/www_bget?ko:K04903">K04903</a>  KCNG4; potassium voltage-gated channel subfamily G member 4
C    comp135114_c0_seq2|potassium; <a href="/dbget-bin/www_bget?ko:K04903">K04903</a>  KCNG4; potassium voltage-gated channel subfamily G member 4
B  K+ channel, KCNH, Kv10-12.x (Ether-a-go-go)
C    comp129282_c0_seq1|potassium; <a href="/dbget-bin/www_bget?ko:K04908">K04908</a>  KCNH5; potassium voltage-gated channel Eag-related subfamily H member 5
C    comp129282_c0_seq2|potassium; <a href="/dbget-bin/www_bget?ko:K04908">K04908</a>  KCNH5; potassium voltage-gated channel Eag-related subfamily H member 5
C    comp139540_c1_seq14|potassium; <a href="/dbget-bin/www_bget?ko:K04910">K04910</a>  KCNH7; potassium voltage-gated channel Eag-related subfamily H member 7
C    comp139540_c1_seq26|potassium; <a href="/dbget-bin/www_bget?ko:K04910">K04910</a>  KCNH7; potassium voltage-gated channel Eag-related subfamily H member 7
C    comp139540_c1_seq29|potassium; <a href="/dbget-bin/www_bget?ko:K04910">K04910</a>  KCNH7; potassium voltage-gated channel Eag-related subfamily H member 7
C    comp139540_c1_seq40|potassium; <a href="/dbget-bin/www_bget?ko:K04910">K04910</a>  KCNH7; potassium voltage-gated channel Eag-related subfamily H member 7
B  K+ channel, KCNK, K2px.x
C    comp135088_c0_seq1|potassium; <a href="/dbget-bin/www_bget?ko:K04912">K04912</a>  KCNK1; potassium channel subfamily K member 1
C    comp135088_c0_seq2|potassium; <a href="/dbget-bin/www_bget?ko:K04912">K04912</a>  KCNK1; potassium channel subfamily K member 1
C    comp135088_c0_seq3|potassium; <a href="/dbget-bin/www_bget?ko:K04912">K04912</a>  KCNK1; potassium channel subfamily K member 1
C    comp135088_c0_seq4|potassium; <a href="/dbget-bin/www_bget?ko:K04912">K04912</a>  KCNK1; potassium channel subfamily K member 1
C    comp50480_c0_seq2|potassium; <a href="/dbget-bin/www_bget?ko:K04914">K04914</a>  KCNK3; potassium channel subfamily K member 3
C    comp133636_c0_seq1|potassium; <a href="/dbget-bin/www_bget?ko:K04915">K04915</a>  KCNK4; potassium channel subfamily K member 4
C    comp139691_c4_seq3|potassium; <a href="/dbget-bin/www_bget?ko:K04915">K04915</a>  KCNK4; potassium channel subfamily K member 4
C    comp139691_c4_seq8|potassium; <a href="/dbget-bin/www_bget?ko:K04915">K04915</a>  KCNK4; potassium channel subfamily K member 4
C    comp139691_c4_seq16|potassium; <a href="/dbget-bin/www_bget?ko:K04915">K04915</a>  KCNK4; potassium channel subfamily K member 4
C    comp139691_c4_seq20|potassium; <a href="/dbget-bin/www_bget?ko:K04915">K04915</a>  KCNK4; potassium channel subfamily K member 4
C    comp139691_c4_seq32|potassium; <a href="/dbget-bin/www_bget?ko:K04915">K04915</a>  KCNK4; potassium channel subfamily K member 4
C    comp128678_c0_seq1|potassium; <a href="/dbget-bin/www_bget?ko:K04916">K04916</a>  KCNK5; potassium channel subfamily K member 5
C    comp128678_c0_seq4|potassium; <a href="/dbget-bin/www_bget?ko:K04916">K04916</a>  KCNK5; potassium channel subfamily K member 5
C    comp142291_c1_seq3|potassium; <a href="/dbget-bin/www_bget?ko:K04916">K04916</a>  KCNK5; potassium channel subfamily K member 5
C    comp142291_c1_seq17|potassium; <a href="/dbget-bin/www_bget?ko:K04916">K04916</a>  KCNK5; potassium channel subfamily K member 5
C    comp97957_c0_seq1|potassium; <a href="/dbget-bin/www_bget?ko:K04917">K04917</a>  KCNK6; potassium channel subfamily K member 6
C    comp826351_c0_seq1|potassium; <a href="/dbget-bin/www_bget?ko:K04922">K04922</a>  KCNK13; potassium channel subfamily K member 13
B  K+ channel, KCNQ, Kv7.x (KQT-like)
C    comp144132_c3_seq27|potassium; <a href="/dbget-bin/www_bget?ko:K04926">K04926</a>  KCNQ1; potassium voltage-gated channel KQT-like subfamily member 1
C    comp144132_c3_seq28|potassium; <a href="/dbget-bin/www_bget?ko:K04926">K04926</a>  KCNQ1; potassium voltage-gated channel KQT-like subfamily member 1
C    comp144132_c3_seq31|potassium; <a href="/dbget-bin/www_bget?ko:K04926">K04926</a>  KCNQ1; potassium voltage-gated channel KQT-like subfamily member 1
C    comp144132_c3_seq32|potassium; <a href="/dbget-bin/www_bget?ko:K04926">K04926</a>  KCNQ1; potassium voltage-gated channel KQT-like subfamily member 1
C    comp144132_c3_seq35|potassium; <a href="/dbget-bin/www_bget?ko:K04926">K04926</a>  KCNQ1; potassium voltage-gated channel KQT-like subfamily member 1
C    comp144132_c3_seq36|potassium; <a href="/dbget-bin/www_bget?ko:K04926">K04926</a>  KCNQ1; potassium voltage-gated channel KQT-like subfamily member 1
C    comp144132_c3_seq43|potassium; <a href="/dbget-bin/www_bget?ko:K04926">K04926</a>  KCNQ1; potassium voltage-gated channel KQT-like subfamily member 1
C    comp144132_c3_seq44|potassium; <a href="/dbget-bin/www_bget?ko:K04926">K04926</a>  KCNQ1; potassium voltage-gated channel KQT-like subfamily member 1
C    comp144132_c3_seq52|potassium; <a href="/dbget-bin/www_bget?ko:K04926">K04926</a>  KCNQ1; potassium voltage-gated channel KQT-like subfamily member 1
C    comp144132_c3_seq1|potassium; <a href="/dbget-bin/www_bget?ko:K04930">K04930</a>  KCNQ5; potassium voltage-gated channel KQT-like subfamily member 5
C    comp144132_c3_seq18|potassium; <a href="/dbget-bin/www_bget?ko:K04930">K04930</a>  KCNQ5; potassium voltage-gated channel KQT-like subfamily member 5
C    comp144132_c3_seq24|potassium; <a href="/dbget-bin/www_bget?ko:K04930">K04930</a>  KCNQ5; potassium voltage-gated channel KQT-like subfamily member 5
C    comp144132_c3_seq45|potassium; <a href="/dbget-bin/www_bget?ko:K04930">K04930</a>  KCNQ5; potassium voltage-gated channel KQT-like subfamily member 5
C    comp144132_c3_seq47|potassium; <a href="/dbget-bin/www_bget?ko:K04930">K04930</a>  KCNQ5; potassium voltage-gated channel KQT-like subfamily member 5
C    comp144132_c3_seq48|potassium; <a href="/dbget-bin/www_bget?ko:K04930">K04930</a>  KCNQ5; potassium voltage-gated channel KQT-like subfamily member 5
C    comp144132_c3_seq53|potassium; <a href="/dbget-bin/www_bget?ko:K04930">K04930</a>  KCNQ5; potassium voltage-gated channel KQT-like subfamily member 5
C    comp144132_c3_seq63|potassium; <a href="/dbget-bin/www_bget?ko:K04930">K04930</a>  KCNQ5; potassium voltage-gated channel KQT-like subfamily member 5
C    comp144132_c3_seq71|potassium; <a href="/dbget-bin/www_bget?ko:K04930">K04930</a>  KCNQ5; potassium voltage-gated channel KQT-like subfamily member 5
B  K+ channel, KCNS, Kv9.x (Delayed-rectifier)
B  K+ channel, KCNV, Kv8.x
C    comp182582_c0_seq1|potassium; <a href="/dbget-bin/www_bget?ko:K04934">K04934</a>  KCNV1; potassium channel subfamily V member 1
C    comp55917_c0_seq1|potassium; <a href="/dbget-bin/www_bget?ko:K04935">K04935</a>  KCNV2; potassium channel subfamily V member 2
B  K+ channel, KCNM, KCa1.x
C    comp135707_c0_seq4|calcium-activated; <a href="/dbget-bin/www_bget?ko:K04936">K04936</a>  KCNMA1; potassium large conductance calcium-activated channel subfamily M alpha member 1
C    comp135707_c0_seq6|calcium-activated; <a href="/dbget-bin/www_bget?ko:K04936">K04936</a>  KCNMA1; potassium large conductance calcium-activated channel subfamily M alpha member 1
C    comp142706_c1_seq27|calcium-activated; <a href="/dbget-bin/www_bget?ko:K04938">K04938</a>  KCNMB2; potassium large conductance calcium-activated channel subfamily M beta member 2
C    comp142706_c1_seq32|calcium-activated; <a href="/dbget-bin/www_bget?ko:K04938">K04938</a>  KCNMB2; potassium large conductance calcium-activated channel subfamily M beta member 2
C    comp142706_c1_seq38|calcium-activated; <a href="/dbget-bin/www_bget?ko:K04938">K04938</a>  KCNMB2; potassium large conductance calcium-activated channel subfamily M beta member 2
C    comp815507_c0_seq1|calcium-activated; <a href="/dbget-bin/www_bget?ko:K04941">K04941</a>  KCNMB4; potassium large conductance calcium-activated channel subfamily M beta member 4
B  K+ channel, KCNN, KCa2-3.x (Small conductance)
B  K+ channel, KCNT, KCa4.x
C    comp139910_c2_seq3|potassium; <a href="/dbget-bin/www_bget?ko:K04946">K04946</a>  KCNT1; potassium channel subfamily T member 1
C    comp139910_c2_seq8|potassium; <a href="/dbget-bin/www_bget?ko:K04946">K04946</a>  KCNT1; potassium channel subfamily T member 1
C    comp139910_c2_seq9|potassium; <a href="/dbget-bin/www_bget?ko:K04946">K04946</a>  KCNT1; potassium channel subfamily T member 1
C    comp139910_c2_seq10|potassium; <a href="/dbget-bin/www_bget?ko:K04946">K04946</a>  KCNT1; potassium channel subfamily T member 1
C    comp139910_c2_seq14|potassium; <a href="/dbget-bin/www_bget?ko:K04946">K04946</a>  KCNT1; potassium channel subfamily T member 1
C    comp139910_c2_seq17|potassium; <a href="/dbget-bin/www_bget?ko:K04946">K04946</a>  KCNT1; potassium channel subfamily T member 1
#
A<b>Related to voltage-gated cation channels</b>
B  Inward rectifier channel (Kir)
C    comp120785_c0_seq1|inward; <a href="/dbget-bin/www_bget?ko:K04996">K04996</a>  KCNJ2; potassium inwardly-rectifying channel subfamily J member 2
C    comp130438_c0_seq1|inward; <a href="/dbget-bin/www_bget?ko:K04996">K04996</a>  KCNJ2; potassium inwardly-rectifying channel subfamily J member 2
C    comp397742_c0_seq1|g; <a href="/dbget-bin/www_bget?ko:K04999">K04999</a>  KCNJ5; potassium inwardly-rectifying channel subfamily J member 5
C    comp141152_c0_seq7; <a href="/dbget-bin/www_bget?ko:K05001">K05001</a>  KCNJ8; potassium inwardly-rectifying channel subfamily J member 8
C    comp141152_c0_seq17; <a href="/dbget-bin/www_bget?ko:K05001">K05001</a>  KCNJ8; potassium inwardly-rectifying channel subfamily J member 8
C    comp141152_c0_seq21; <a href="/dbget-bin/www_bget?ko:K05001">K05001</a>  KCNJ8; potassium inwardly-rectifying channel subfamily J member 8
C    comp141152_c0_seq54; <a href="/dbget-bin/www_bget?ko:K05001">K05001</a>  KCNJ8; potassium inwardly-rectifying channel subfamily J member 8
C    comp141152_c0_seq57; <a href="/dbget-bin/www_bget?ko:K05001">K05001</a>  KCNJ8; potassium inwardly-rectifying channel subfamily J member 8
C    comp141152_c0_seq58; <a href="/dbget-bin/www_bget?ko:K05001">K05001</a>  KCNJ8; potassium inwardly-rectifying channel subfamily J member 8
C    comp141152_c0_seq60; <a href="/dbget-bin/www_bget?ko:K05001">K05001</a>  KCNJ8; potassium inwardly-rectifying channel subfamily J member 8
C    comp132912_c0_seq3|g; <a href="/dbget-bin/www_bget?ko:K05002">K05002</a>  KCNJ9; potassium inwardly-rectifying channel subfamily J member 9
C    comp90326_c0_seq1|atp-sensitive; <a href="/dbget-bin/www_bget?ko:K05003">K05003</a>  KCNJ10; potassium inwardly-rectifying channel subfamily J member 10
C    comp141152_c0_seq12; <a href="/dbget-bin/www_bget?ko:K05004">K05004</a>  KCNJ11; potassium inwardly-rectifying channel subfamily J member 11
C    comp141152_c0_seq20; <a href="/dbget-bin/www_bget?ko:K05004">K05004</a>  KCNJ11; potassium inwardly-rectifying channel subfamily J member 11
C    comp141152_c0_seq42; <a href="/dbget-bin/www_bget?ko:K05004">K05004</a>  KCNJ11; potassium inwardly-rectifying channel subfamily J member 11
C    comp141152_c0_seq43; <a href="/dbget-bin/www_bget?ko:K05004">K05004</a>  KCNJ11; potassium inwardly-rectifying channel subfamily J member 11
C    comp130438_c0_seq3|atp-sensitive; <a href="/dbget-bin/www_bget?ko:K05005">K05005</a>  KCNJ12; potassium inwardly-rectifying channel subfamily J member 12
C    comp130438_c0_seq4|atp-sensitive; <a href="/dbget-bin/www_bget?ko:K05005">K05005</a>  KCNJ12; potassium inwardly-rectifying channel subfamily J member 12
C    comp128803_c1_seq1|atp-sensitive; <a href="/dbget-bin/www_bget?ko:K05007">K05007</a>  KCNJ14; potassium inwardly-rectifying channel subfamily J member 14
B  Cyclic nucleotide-gated channel (CNG)
C    comp96997_c0_seq1|cyclic; <a href="/dbget-bin/www_bget?ko:K04950">K04950</a>  CNGA3; cyclic nucleotide gated channel alpha 3
C    comp25552_c0_seq2|cyclic; <a href="/dbget-bin/www_bget?ko:K04952">K04952</a>  CNGB1; cyclic nucleotide gated channel beta 1
B  Brain cyclic nucleotide-gated channel (HCN)
C    comp141714_c0_seq11|potassium; <a href="/dbget-bin/www_bget?ko:K04957">K04957</a>  HCN4; hyperpolarization activated cyclic nucleotide-gated potassium channel 4
C    comp141714_c0_seq25|potassium; <a href="/dbget-bin/www_bget?ko:K04957">K04957</a>  HCN4; hyperpolarization activated cyclic nucleotide-gated potassium channel 4
B  Transient receptor potential family, TRPC (Classical)
C    comp143793_c0_seq21|short; <a href="/dbget-bin/www_bget?ko:K04964">K04964</a>  TRPC1; transient receptor potential cation channel subfamily C member 1
C    comp138514_c0_seq1|short; <a href="/dbget-bin/www_bget?ko:K04969">K04969</a>  TRPC6; transient receptor potential cation channel subfamily C member 6
C    comp140679_c0_seq2; <a href="/dbget-bin/www_bget?ko:K04969">K04969</a>  TRPC6; transient receptor potential cation channel subfamily C member 6
C    comp140679_c0_seq25; <a href="/dbget-bin/www_bget?ko:K04969">K04969</a>  TRPC6; transient receptor potential cation channel subfamily C member 6
C    comp140679_c0_seq38; <a href="/dbget-bin/www_bget?ko:K04969">K04969</a>  TRPC6; transient receptor potential cation channel subfamily C member 6
B  Transient receptor potential family, TRPV (Vanilloid)
C    comp130326_c0_seq2|transient; <a href="/dbget-bin/www_bget?ko:K05222">K05222</a>  TRPV1; transient receptor potential cation channel subfamily V member 1
C    comp130326_c0_seq5|transient; <a href="/dbget-bin/www_bget?ko:K05222">K05222</a>  TRPV1; transient receptor potential cation channel subfamily V member 1
C    comp140114_c7_seq2|transient; <a href="/dbget-bin/www_bget?ko:K04973">K04973</a>  TRPV4; transient receptor potential cation channel subfamily V member 4
B  Transient receptor potential family, TRPM (Melastatin/Long TRP)
C    comp141661_c0_seq2|transient; <a href="/dbget-bin/www_bget?ko:K04979">K04979</a>  TRPM4; transient receptor potential cation channel subfamily M member 4
C    comp141661_c0_seq4|transient; <a href="/dbget-bin/www_bget?ko:K04979">K04979</a>  TRPM4; transient receptor potential cation channel subfamily M member 4
C    comp141661_c0_seq8|transient; <a href="/dbget-bin/www_bget?ko:K04979">K04979</a>  TRPM4; transient receptor potential cation channel subfamily M member 4
C    comp141661_c0_seq12|transient; <a href="/dbget-bin/www_bget?ko:K04979">K04979</a>  TRPM4; transient receptor potential cation channel subfamily M member 4
C    comp141688_c2_seq7|transient; <a href="/dbget-bin/www_bget?ko:K04981">K04981</a>  TRPM6; transient receptor potential cation channel subfamily M member 6 [EC:2.7.11.1]
C    comp141688_c2_seq17|transient; <a href="/dbget-bin/www_bget?ko:K04981">K04981</a>  TRPM6; transient receptor potential cation channel subfamily M member 6 [EC:2.7.11.1]
C    comp141688_c2_seq20|transient; <a href="/dbget-bin/www_bget?ko:K04981">K04981</a>  TRPM6; transient receptor potential cation channel subfamily M member 6 [EC:2.7.11.1]
C    comp141688_c2_seq26|transient; <a href="/dbget-bin/www_bget?ko:K04981">K04981</a>  TRPM6; transient receptor potential cation channel subfamily M member 6 [EC:2.7.11.1]
C    comp142689_c0_seq13|transient; <a href="/dbget-bin/www_bget?ko:K04982">K04982</a>  TRPM7; transient receptor potential cation channel subfamily M member 7 [EC:2.7.11.1]
C    comp142689_c0_seq29|transient; <a href="/dbget-bin/www_bget?ko:K04982">K04982</a>  TRPM7; transient receptor potential cation channel subfamily M member 7 [EC:2.7.11.1]
C    comp142689_c0_seq44|transient; <a href="/dbget-bin/www_bget?ko:K04982">K04982</a>  TRPM7; transient receptor potential cation channel subfamily M member 7 [EC:2.7.11.1]
C    comp142689_c0_seq68|transient; <a href="/dbget-bin/www_bget?ko:K04982">K04982</a>  TRPM7; transient receptor potential cation channel subfamily M member 7 [EC:2.7.11.1]
C    comp142689_c0_seq92|transient; <a href="/dbget-bin/www_bget?ko:K04982">K04982</a>  TRPM7; transient receptor potential cation channel subfamily M member 7 [EC:2.7.11.1]
B  Transient receptor potential family, TRPA (ANKTM1)
B  Transient receptor potential family, TRPP (Polycystin)
C    comp142261_c0_seq5|low; <a href="/dbget-bin/www_bget?ko:K04985">K04985</a>  PKD1; polycystin 1
C    comp21622_c0_seq1|polycystic; <a href="/dbget-bin/www_bget?ko:K04988">K04988</a>  PKD1L2; polycystin 1L2
C    comp142974_c0_seq2|polycystic; <a href="/dbget-bin/www_bget?ko:K04986">K04986</a>  PKD2; polycystin 2
B  Transient receptor potential family, TRPML (Mucolipin)
C    comp137844_c1_seq6|mucolipin; <a href="/dbget-bin/www_bget?ko:K04992">K04992</a>  MCOLN1; mucolipin 1
B  CatSper and two-pore channel
C    comp112351_c0_seq1|cation; <a href="/dbget-bin/www_bget?ko:K16889">K16889</a>  CATSPER1; cation channel sperm-associated protein 1
C    comp134615_c0_seq1|cation; <a href="/dbget-bin/www_bget?ko:K16890">K16890</a>  CATSPER2; cation channel sperm-associated protein 2
C    comp134615_c0_seq3|cation; <a href="/dbget-bin/www_bget?ko:K16890">K16890</a>  CATSPER2; cation channel sperm-associated protein 2
C    comp134615_c0_seq4|cation; <a href="/dbget-bin/www_bget?ko:K16890">K16890</a>  CATSPER2; cation channel sperm-associated protein 2
C    comp663744_c0_seq1|cation; <a href="/dbget-bin/www_bget?ko:K16891">K16891</a>  CATSPER3; cation channel sperm-associated protein 3
C    comp138407_c0_seq3|cation; <a href="/dbget-bin/www_bget?ko:K16892">K16892</a>  CATSPER4; cation channel sperm-associated protein 4
C    comp137636_c4_seq1|two; <a href="/dbget-bin/www_bget?ko:K16896">K16896</a>  TPCN1; two pore calcium channel protein 1
C    comp137636_c4_seq16|two; <a href="/dbget-bin/www_bget?ko:K16896">K16896</a>  TPCN1; two pore calcium channel protein 1
C    comp137636_c4_seq19|two; <a href="/dbget-bin/www_bget?ko:K16896">K16896</a>  TPCN1; two pore calcium channel protein 1
C    comp137636_c4_seq20|two; <a href="/dbget-bin/www_bget?ko:K16896">K16896</a>  TPCN1; two pore calcium channel protein 1
C    comp137636_c4_seq31|two; <a href="/dbget-bin/www_bget?ko:K16896">K16896</a>  TPCN1; two pore calcium channel protein 1
C    comp143466_c0_seq1|two; <a href="/dbget-bin/www_bget?ko:K14077">K14077</a>  TPCN2; two pore calcium channel protein 2
C    comp143466_c0_seq8|two; <a href="/dbget-bin/www_bget?ko:K14077">K14077</a>  TPCN2; two pore calcium channel protein 2
C    comp143466_c0_seq19|two; <a href="/dbget-bin/www_bget?ko:K14077">K14077</a>  TPCN2; two pore calcium channel protein 2
C    comp143466_c0_seq26|two; <a href="/dbget-bin/www_bget?ko:K14077">K14077</a>  TPCN2; two pore calcium channel protein 2
C    comp143466_c0_seq30|two; <a href="/dbget-bin/www_bget?ko:K14077">K14077</a>  TPCN2; two pore calcium channel protein 2
C    comp138660_c0_seq12|two; <a href="/dbget-bin/www_bget?ko:K16897">K16897</a>  TPCN3; two pore calcium channel protein 3
C    comp138660_c0_seq16|two; <a href="/dbget-bin/www_bget?ko:K16897">K16897</a>  TPCN3; two pore calcium channel protein 3
#
A<b>Chloride channels</b>
B  CLCN chloride channel
C    comp143586_c4_seq2|chloride; <a href="/dbget-bin/www_bget?ko:K05010">K05010</a>  CLCN1; chloride channel 1, skeletal muscle
C    comp143586_c4_seq3|chloride; <a href="/dbget-bin/www_bget?ko:K05010">K05010</a>  CLCN1; chloride channel 1, skeletal muscle
C    comp143586_c4_seq6|chloride; <a href="/dbget-bin/www_bget?ko:K05010">K05010</a>  CLCN1; chloride channel 1, skeletal muscle
C    comp143586_c4_seq9|chloride; <a href="/dbget-bin/www_bget?ko:K05010">K05010</a>  CLCN1; chloride channel 1, skeletal muscle
C    comp143586_c4_seq15|chloride; <a href="/dbget-bin/www_bget?ko:K05010">K05010</a>  CLCN1; chloride channel 1, skeletal muscle
C    comp143586_c4_seq16|chloride; <a href="/dbget-bin/www_bget?ko:K05010">K05010</a>  CLCN1; chloride channel 1, skeletal muscle
C    comp143586_c4_seq19|chloride; <a href="/dbget-bin/www_bget?ko:K05010">K05010</a>  CLCN1; chloride channel 1, skeletal muscle
C    comp143586_c4_seq20|chloride; <a href="/dbget-bin/www_bget?ko:K05010">K05010</a>  CLCN1; chloride channel 1, skeletal muscle
C    comp143586_c4_seq28|chloride; <a href="/dbget-bin/www_bget?ko:K05010">K05010</a>  CLCN1; chloride channel 1, skeletal muscle
C    comp143586_c4_seq34|chloride; <a href="/dbget-bin/www_bget?ko:K05010">K05010</a>  CLCN1; chloride channel 1, skeletal muscle
C    comp143586_c4_seq35|chloride; <a href="/dbget-bin/www_bget?ko:K05010">K05010</a>  CLCN1; chloride channel 1, skeletal muscle
C    comp143586_c4_seq36|chloride; <a href="/dbget-bin/www_bget?ko:K05010">K05010</a>  CLCN1; chloride channel 1, skeletal muscle
C    comp143586_c4_seq40|chloride; <a href="/dbget-bin/www_bget?ko:K05010">K05010</a>  CLCN1; chloride channel 1, skeletal muscle
C    comp143586_c4_seq48|chloride; <a href="/dbget-bin/www_bget?ko:K05010">K05010</a>  CLCN1; chloride channel 1, skeletal muscle
C    comp143586_c4_seq51|chloride; <a href="/dbget-bin/www_bget?ko:K05010">K05010</a>  CLCN1; chloride channel 1, skeletal muscle
C    comp143586_c4_seq54|chloride; <a href="/dbget-bin/www_bget?ko:K05010">K05010</a>  CLCN1; chloride channel 1, skeletal muscle
C    comp141245_c0_seq2|chloride; <a href="/dbget-bin/www_bget?ko:K05012">K05012</a>  CLCN3_4_5; chloride channel 3/4/5
C    comp141245_c0_seq4|chloride; <a href="/dbget-bin/www_bget?ko:K05012">K05012</a>  CLCN3_4_5; chloride channel 3/4/5
C    comp141245_c0_seq5|chloride; <a href="/dbget-bin/www_bget?ko:K05012">K05012</a>  CLCN3_4_5; chloride channel 3/4/5
C    comp141245_c0_seq6|chloride; <a href="/dbget-bin/www_bget?ko:K05012">K05012</a>  CLCN3_4_5; chloride channel 3/4/5
C    comp141245_c0_seq7|chloride; <a href="/dbget-bin/www_bget?ko:K05012">K05012</a>  CLCN3_4_5; chloride channel 3/4/5
C    comp141245_c0_seq12|chloride; <a href="/dbget-bin/www_bget?ko:K05012">K05012</a>  CLCN3_4_5; chloride channel 3/4/5
C    comp141245_c0_seq14|chloride; <a href="/dbget-bin/www_bget?ko:K05012">K05012</a>  CLCN3_4_5; chloride channel 3/4/5
C    comp141245_c0_seq15|chloride; <a href="/dbget-bin/www_bget?ko:K05012">K05012</a>  CLCN3_4_5; chloride channel 3/4/5
C    comp141245_c0_seq16|chloride; <a href="/dbget-bin/www_bget?ko:K05012">K05012</a>  CLCN3_4_5; chloride channel 3/4/5
C    comp141245_c0_seq19|chloride; <a href="/dbget-bin/www_bget?ko:K05012">K05012</a>  CLCN3_4_5; chloride channel 3/4/5
C    comp141245_c0_seq20|chloride; <a href="/dbget-bin/www_bget?ko:K05012">K05012</a>  CLCN3_4_5; chloride channel 3/4/5
C    comp141245_c0_seq21|chloride; <a href="/dbget-bin/www_bget?ko:K05012">K05012</a>  CLCN3_4_5; chloride channel 3/4/5
C    comp141245_c0_seq22|chloride; <a href="/dbget-bin/www_bget?ko:K05012">K05012</a>  CLCN3_4_5; chloride channel 3/4/5
C    comp141245_c0_seq24|chloride; <a href="/dbget-bin/www_bget?ko:K05012">K05012</a>  CLCN3_4_5; chloride channel 3/4/5
C    comp141245_c0_seq25|chloride; <a href="/dbget-bin/www_bget?ko:K05012">K05012</a>  CLCN3_4_5; chloride channel 3/4/5
C    comp141245_c0_seq26|chloride; <a href="/dbget-bin/www_bget?ko:K05012">K05012</a>  CLCN3_4_5; chloride channel 3/4/5
C    comp141245_c0_seq27|chloride; <a href="/dbget-bin/www_bget?ko:K05012">K05012</a>  CLCN3_4_5; chloride channel 3/4/5
C    comp141245_c0_seq28|chloride; <a href="/dbget-bin/www_bget?ko:K05012">K05012</a>  CLCN3_4_5; chloride channel 3/4/5
C    comp141245_c0_seq30|chloride; <a href="/dbget-bin/www_bget?ko:K05012">K05012</a>  CLCN3_4_5; chloride channel 3/4/5
C    comp141245_c0_seq31|chloride; <a href="/dbget-bin/www_bget?ko:K05012">K05012</a>  CLCN3_4_5; chloride channel 3/4/5
C    comp143625_c1_seq3|h(+); <a href="/dbget-bin/www_bget?ko:K05012">K05012</a>  CLCN3_4_5; chloride channel 3/4/5
C    comp143625_c1_seq26|chloride; <a href="/dbget-bin/www_bget?ko:K05012">K05012</a>  CLCN3_4_5; chloride channel 3/4/5
C    comp143625_c1_seq27|h(+); <a href="/dbget-bin/www_bget?ko:K05012">K05012</a>  CLCN3_4_5; chloride channel 3/4/5
C    comp143625_c1_seq30|chloride; <a href="/dbget-bin/www_bget?ko:K05012">K05012</a>  CLCN3_4_5; chloride channel 3/4/5
C    comp142791_c3_seq2|h(+); <a href="/dbget-bin/www_bget?ko:K05012">K05012</a>  CLCN3_4_5; chloride channel 3/4/5
C    comp142791_c3_seq8|h(+); <a href="/dbget-bin/www_bget?ko:K05012">K05012</a>  CLCN3_4_5; chloride channel 3/4/5
C    comp142791_c3_seq9|h(+); <a href="/dbget-bin/www_bget?ko:K05012">K05012</a>  CLCN3_4_5; chloride channel 3/4/5
C    comp142791_c3_seq11|h(+); <a href="/dbget-bin/www_bget?ko:K05012">K05012</a>  CLCN3_4_5; chloride channel 3/4/5
C    comp129083_c0_seq2|chloride; <a href="/dbget-bin/www_bget?ko:K05015">K05015</a>  CLCN6; chloride channel 6
C    comp129083_c0_seq3|chloride; <a href="/dbget-bin/www_bget?ko:K05015">K05015</a>  CLCN6; chloride channel 6
C    comp138488_c5_seq4|chloride; <a href="/dbget-bin/www_bget?ko:K05016">K05016</a>  CLCN7; chloride channel 7
C    comp138488_c5_seq5|chloride; <a href="/dbget-bin/www_bget?ko:K05016">K05016</a>  CLCN7; chloride channel 7
B  Nucleotide sensitive chloride channel
C    comp70374_c0_seq1|methylosome; <a href="/dbget-bin/www_bget?ko:K05019">K05019</a>  CLNS1A; chloride channel, nucleotide-sensitive, 1A
B  Chloride intracellular channel
C    comp98871_c0_seq1|chloride; <a href="/dbget-bin/www_bget?ko:K05021">K05021</a>  CLIC1; chloride intracellular channel protein 1
C    comp98871_c0_seq2|chloride; <a href="/dbget-bin/www_bget?ko:K05021">K05021</a>  CLIC1; chloride intracellular channel protein 1
C    comp138998_c1_seq8|chloride; <a href="/dbget-bin/www_bget?ko:K05022">K05022</a>  CLIC2; chloride intracellular channel protein 2
C    comp144336_c3_seq63|chloride; <a href="/dbget-bin/www_bget?ko:K05024">K05024</a>  CLIC4; chloride intracellular channel protein 4
C    comp137788_c1_seq10|chloride; <a href="/dbget-bin/www_bget?ko:K05025">K05025</a>  CLIC5; chloride intracellular channel protein 5
C    comp137788_c1_seq24|chloride; <a href="/dbget-bin/www_bget?ko:K05025">K05025</a>  CLIC5; chloride intracellular channel protein 5
C    comp137788_c1_seq28|chloride; <a href="/dbget-bin/www_bget?ko:K05025">K05025</a>  CLIC5; chloride intracellular channel protein 5
C    comp137788_c1_seq29|chloride; <a href="/dbget-bin/www_bget?ko:K05025">K05025</a>  CLIC5; chloride intracellular channel protein 5
B  Calcium activated chloride channel
C    comp123856_c0_seq1|epithelial; <a href="/dbget-bin/www_bget?ko:K05030">K05030</a>  CLCA4; calcium-activated chloride channel regulator 4
!
#<hr>
#<b>[ <a href="/kegg/brite.html">BRITE</a> | <a href="/kegg/kegg2.html">KEGG2</a> | <a href="/kegg/">KEGG</a> ]</b><br>
#Last updated: April 12, 2013
