# Supplementary material for: Characterization of the transcriptome of fast and slow muscle myotomal fibres in the pacu (Piaractus mesopotamicus)
Source: BMC Genomics. 2015 Mar 14;16(1):182. doi: 10.1186/s12864-015-1423-6 (PMC4372171; doi:10.1186/s12864-015-1423-6)
Supplement: Additional file 2: — KEEG Automatic Annotation Sever results. Hierarchical information of the sequences from annotated transcriptome mapped to the KEGG pathways maps using the automatic annotation tool KAAS [54]. [file 12864_2015_1423_MOESM2_ESM.zip › hier/q04050.keg]

+C	Receptor
#<h2><a href="/kegg/kegg2.html"><img src="/Fig/bget/kegg3.gif" align="middle" border=0></a>&nbsp; Cytokine Receptors</h2>
#<!---
#ENTRY       ko04050
#DEFINITION  Cytokine receptors Pacu_blasted
#--->
!
A<b>Class I cytokine receptor (hematopoietin family receptor)</b>
B  <a href="/dbget-bin/www_bget?ko:K05068">K05068</a>  IL2RA, CD25; interleukin 2 receptor alpha
B  <a href="/dbget-bin/www_bget?ko:K05069">K05069</a>  IL2RB; interleukin 2 receptor beta
B  <a href="/dbget-bin/www_bget?ko:K05070">K05070</a>  IL2RG; interleukin 2 receptor gamma
B  <a href="/dbget-bin/www_bget?ko:K04737">K04737</a>  IL3RA; interleukin 3 receptor alpha
B  <a href="/dbget-bin/www_bget?ko:K05071">K05071</a>  IL4R; interleukin 4 receptor
B  <a href="/dbget-bin/www_bget?ko:K05067">K05067</a>  IL5RA; interleukin 5 receptor alpha
B  <a href="/dbget-bin/www_bget?ko:K05055">K05055</a>  IL6R; interleukin 6 receptor
B  <a href="/dbget-bin/www_bget?ko:K05072">K05072</a>  IL7R; interleukin 7 receptor
B  <a href="/dbget-bin/www_bget?ko:K05073">K05073</a>  IL9R; interleukin 9 receptor
B  <a href="/dbget-bin/www_bget?ko:K05056">K05056</a>  IL11RA; interleukin 11 receptor alpha
B  <a href="/dbget-bin/www_bget?ko:K05063">K05063</a>  IL12RB1; interleukin 12 receptor beta-1
B  <a href="/dbget-bin/www_bget?ko:K05064">K05064</a>  IL12RB2; interleukin 12 receptor beta-2
B  <a href="/dbget-bin/www_bget?ko:K05076">K05076</a>  IL13RA1; interleukin 13 receptor alpha-1
B  <a href="/dbget-bin/www_bget?ko:K05077">K05077</a>  IL13RA2; interleukin 13 receptor alpha-2
B  <a href="/dbget-bin/www_bget?ko:K05074">K05074</a>  IL15RA; interleukin 15 receptor alpha
B  <a href="/dbget-bin/www_bget?ko:K05075">K05075</a>  IL21R; interleukin 21 receptor
B  <a href="/dbget-bin/www_bget?ko:K05065">K05065</a>  IL23R; interleukin 23 receptor
B  <a href="/dbget-bin/www_bget?ko:K05060">K05060</a>  IL6ST, GP130; interleukin 6 signal transducer
B  <a href="/dbget-bin/www_bget?ko:K05058">K05058</a>  LIFR; leukemia inhibitory factor receptor
B  <a href="/dbget-bin/www_bget?ko:K05057">K05057</a>  OSMR; oncostatin M receptor
B  <a href="/dbget-bin/www_bget?ko:K05059">K05059</a>  CNTFR; ciliary neurotrophic factor receptor
B  <a href="/dbget-bin/www_bget?ko:K05066">K05066</a>  CSF2RA, GMCSFR; granulocyte-macrophage colony-stimulating factor receptor alpha
B  <a href="/dbget-bin/www_bget?ko:K04738">K04738</a>  CSF2RB, IL3RB; cytokine receptor common subunit beta
B  <a href="/dbget-bin/www_bget?ko:K05061">K05061</a>  CSF3R; granulocyte colony-stimulating factor receptor
B  <a href="/dbget-bin/www_bget?ko:K05062">K05062</a>  LEPR; leptin receptor
B  <a href="/dbget-bin/www_bget?ko:K05078">K05078</a>  TSLPR; thymic stromal-derived lymphopoietin receptor
B  <a href="/dbget-bin/www_bget?ko:K05079">K05079</a>  EPOR; erythropoietin receptor
B  <a href="/dbget-bin/www_bget?ko:K05080">K05080</a>  GHR; growth hormone receptor
B  <a href="/dbget-bin/www_bget?ko:K05081">K05081</a>  PRLR; prolactin receptor
B  <a href="/dbget-bin/www_bget?ko:K05082">K05082</a>  TPOR, MPL; thrombopoietin receptor
#
A<b>Class II cytokine receptor (interferon/IL-10 family receptor)</b>
B  <a href="/dbget-bin/www_bget?ko:K05130">K05130</a>  IFNAR1; interferon receptor 1
B  <a href="/dbget-bin/www_bget?ko:K05131">K05131</a>  IFNAR2; interferon receptor 2
B  <a href="/dbget-bin/www_bget?ko:K05132">K05132</a>  IFNGR1, CD119; interferon gamma receptor 1
B  <a href="/dbget-bin/www_bget?ko:K05133">K05133</a>  IFNGR2; interferon gamma receptor 2
B  <a href="/dbget-bin/www_bget?ko:K05134">K05134</a>  IL10RA; interleukin 10 receptor alpha
B  <a href="/dbget-bin/www_bget?ko:K05135">K05135</a>  IL10RB; interleukin 10 receptor beta
B  <a href="/dbget-bin/www_bget?ko:K05136">K05136</a>  IL20RA; interleukin 20 receptor alpha
B  <a href="/dbget-bin/www_bget?ko:K05137">K05137</a>  IL20RB; interleukin 20 receptor beta
B  <a href="/dbget-bin/www_bget?ko:K05138">K05138</a>  IL22RA1; interleukin 22 receptor alpha 1
B  <a href="/dbget-bin/www_bget?ko:K05139">K05139</a>  IL22RA2; interleukin 22 receptor alpha 2
B  <a href="/dbget-bin/www_bget?ko:K05140">K05140</a>  IL28RA; interleukin 28 receptor alpha
#
A<b>Receptor tyrosine kinase</b>
B  RTK class I (EGF receptor family)
C    comp144061_c3_seq2|epidermal; <a href="/dbget-bin/www_bget?ko:K04361">K04361</a>  EGFR, ERBB1; epidermal growth factor receptor [EC:2.7.10.1]
C    comp144061_c3_seq17|epidermal; <a href="/dbget-bin/www_bget?ko:K04361">K04361</a>  EGFR, ERBB1; epidermal growth factor receptor [EC:2.7.10.1]
C    comp144061_c3_seq18|epidermal; <a href="/dbget-bin/www_bget?ko:K04361">K04361</a>  EGFR, ERBB1; epidermal growth factor receptor [EC:2.7.10.1]
C    comp141251_c1_seq14|v-erb-b2; <a href="/dbget-bin/www_bget?ko:K05083">K05083</a>  ERBB2, HER2; receptor tyrosine-protein kinase erbB-2 [EC:2.7.10.1]
C    comp141251_c1_seq16|v-erb-b2; <a href="/dbget-bin/www_bget?ko:K05083">K05083</a>  ERBB2, HER2; receptor tyrosine-protein kinase erbB-2 [EC:2.7.10.1]
C    comp141251_c1_seq28|v-erb-b2; <a href="/dbget-bin/www_bget?ko:K05083">K05083</a>  ERBB2, HER2; receptor tyrosine-protein kinase erbB-2 [EC:2.7.10.1]
C    comp141251_c1_seq42|v-erb-b2; <a href="/dbget-bin/www_bget?ko:K05083">K05083</a>  ERBB2, HER2; receptor tyrosine-protein kinase erbB-2 [EC:2.7.10.1]
C    comp142356_c2_seq2|receptor; <a href="/dbget-bin/www_bget?ko:K05084">K05084</a>  ERBB3, HER3; receptor tyrosine-protein kinase erbB-3 [EC:2.7.10.1]
C    comp142356_c2_seq13|receptor; <a href="/dbget-bin/www_bget?ko:K05084">K05084</a>  ERBB3, HER3; receptor tyrosine-protein kinase erbB-3 [EC:2.7.10.1]
C    comp145298_c0_seq7|receptor; <a href="/dbget-bin/www_bget?ko:K05085">K05085</a>  ERBB4, HER4; receptor tyrosine-protein kinase erbB-4 [EC:2.7.10.1]
C    comp145298_c0_seq17|receptor; <a href="/dbget-bin/www_bget?ko:K05085">K05085</a>  ERBB4, HER4; receptor tyrosine-protein kinase erbB-4 [EC:2.7.10.1]
B  RTK class II (Insulin receptor family)
C    comp143548_c0_seq5|insulin; <a href="/dbget-bin/www_bget?ko:K04527">K04527</a>  INSR; insulin receptor [EC:2.7.10.1]
C    comp143548_c0_seq10|insulin; <a href="/dbget-bin/www_bget?ko:K04527">K04527</a>  INSR; insulin receptor [EC:2.7.10.1]
C    comp144885_c2_seq7|insulin-like; <a href="/dbget-bin/www_bget?ko:K05087">K05087</a>  IGF1R; insulin-like growth factor 1 receptor [EC:2.7.10.1]
C    comp471779_c0_seq1|proto-oncogene; <a href="/dbget-bin/www_bget?ko:K05088">K05088</a>  ROS1; proto-oncogene tyrosine-protein kinase ROS [EC:2.7.10.1]
B  RTK class III (PDGF receptor family)
C    comp139692_c1_seq2|platelet-derived; <a href="/dbget-bin/www_bget?ko:K05089">K05089</a>  PDGFRB; platelet-derived growth factor receptor beta [EC:2.7.10.1]
C    comp139692_c1_seq8|platelet-derived; <a href="/dbget-bin/www_bget?ko:K05089">K05089</a>  PDGFRB; platelet-derived growth factor receptor beta [EC:2.7.10.1]
C    comp142181_c2_seq13|macrophage; <a href="/dbget-bin/www_bget?ko:K05090">K05090</a>  CSF1R, FMS; macrophage colony-stimulating factor 1 receptor [EC:2.7.10.1]
C    comp113795_c0_seq1|kit; <a href="/dbget-bin/www_bget?ko:K05091">K05091</a>  KIT, SCFR; proto-oncogene tyrosine-protein kinase Kit [EC:2.7.10.1]
C    comp142145_c0_seq2|fl; <a href="/dbget-bin/www_bget?ko:K05092">K05092</a>  FLT3, FLK2; fms-related tyrosine kinase 3 [EC:2.7.10.1]
C    comp142145_c0_seq16|fl; <a href="/dbget-bin/www_bget?ko:K05092">K05092</a>  FLT3, FLK2; fms-related tyrosine kinase 3 [EC:2.7.10.1]
B  RTK class IV (FGF receptor family)
C    comp141763_c1_seq6|fgfr2; <a href="/dbget-bin/www_bget?ko:K04362">K04362</a>  FGFR1; fibroblast growth factor receptor 1 [EC:2.7.10.1]
C    comp141763_c1_seq11|fibroblast; <a href="/dbget-bin/www_bget?ko:K05093">K05093</a>  FGFR2; fibroblast growth factor receptor 2 [EC:2.7.10.1]
C    comp141763_c1_seq12|fibroblast; <a href="/dbget-bin/www_bget?ko:K05095">K05095</a>  FGFR4; fibroblast growth factor receptor 4 [EC:2.7.10.1]
B  RTK class V (VEGF receptor family)
C    comp140916_c12_seq2|vascular; <a href="/dbget-bin/www_bget?ko:K05096">K05096</a>  FLT1, VEGFR1; FMS-like tyrosine kinase 1 [EC:2.7.10.1]
C    comp140916_c12_seq11|vascular; <a href="/dbget-bin/www_bget?ko:K05096">K05096</a>  FLT1, VEGFR1; FMS-like tyrosine kinase 1 [EC:2.7.10.1]
C    comp140916_c12_seq17|vascular; <a href="/dbget-bin/www_bget?ko:K05096">K05096</a>  FLT1, VEGFR1; FMS-like tyrosine kinase 1 [EC:2.7.10.1]
C    comp140916_c12_seq19|vascular; <a href="/dbget-bin/www_bget?ko:K05096">K05096</a>  FLT1, VEGFR1; FMS-like tyrosine kinase 1 [EC:2.7.10.1]
C    comp145559_c0_seq4|vascular; <a href="/dbget-bin/www_bget?ko:K05096">K05096</a>  FLT1, VEGFR1; FMS-like tyrosine kinase 1 [EC:2.7.10.1]
C    comp145559_c0_seq12|vascular; <a href="/dbget-bin/www_bget?ko:K05096">K05096</a>  FLT1, VEGFR1; FMS-like tyrosine kinase 1 [EC:2.7.10.1]
C    comp145559_c0_seq27|vascular; <a href="/dbget-bin/www_bget?ko:K05096">K05096</a>  FLT1, VEGFR1; FMS-like tyrosine kinase 1 [EC:2.7.10.1]
C    comp142917_c3_seq15|vascular; <a href="/dbget-bin/www_bget?ko:K05097">K05097</a>  FLT4, VEGFR3; FMS-like tyrosine kinase 4 [EC:2.7.10.1]
C    comp142917_c3_seq23|vascular; <a href="/dbget-bin/www_bget?ko:K05097">K05097</a>  FLT4, VEGFR3; FMS-like tyrosine kinase 4 [EC:2.7.10.1]
C    comp142917_c3_seq55; <a href="/dbget-bin/www_bget?ko:K05097">K05097</a>  FLT4, VEGFR3; FMS-like tyrosine kinase 4 [EC:2.7.10.1]
C    comp137772_c0_seq6|vascular; <a href="/dbget-bin/www_bget?ko:K05098">K05098</a>  KDR, VEGFR2; kinase insert domain protein receptor [EC:2.7.10.1]
B  RTK class VI (HGF receptor family)
C    comp136801_c0_seq2|met; <a href="/dbget-bin/www_bget?ko:K05099">K05099</a>  MET, HGFR; proto-oncogene tyrosine-protein kinase Met [EC:2.7.10.1]
C    comp48429_c0_seq1|macrophage-stimulating; <a href="/dbget-bin/www_bget?ko:K05100">K05100</a>  MST1R, RON; macrophage-stimulating 1 receptor [EC:2.7.10.1]
C    comp129372_c0_seq1|macrophage-stimulating; <a href="/dbget-bin/www_bget?ko:K05100">K05100</a>  MST1R, RON; macrophage-stimulating 1 receptor [EC:2.7.10.1]
B  RTK class VII (TRK receptor family)
C    comp129853_c0_seq2|bdnf; <a href="/dbget-bin/www_bget?ko:K04360">K04360</a>  NTRK2, TRKB; neurotrophic tyrosine kinase receptor type 2 [EC:2.7.10.1]
C    comp129853_c0_seq3|bdnf; <a href="/dbget-bin/www_bget?ko:K04360">K04360</a>  NTRK2, TRKB; neurotrophic tyrosine kinase receptor type 2 [EC:2.7.10.1]
C    comp145166_c1_seq17|bdnf; <a href="/dbget-bin/www_bget?ko:K04360">K04360</a>  NTRK2, TRKB; neurotrophic tyrosine kinase receptor type 2 [EC:2.7.10.1]
C    comp145166_c1_seq33|bdnf; <a href="/dbget-bin/www_bget?ko:K04360">K04360</a>  NTRK2, TRKB; neurotrophic tyrosine kinase receptor type 2 [EC:2.7.10.1]
B  RTK class VIII (EPH receptor family)
C    comp145619_c1_seq2|ephrin; <a href="/dbget-bin/www_bget?ko:K05103">K05103</a>  EPHA2, ECK; Eph receptor A2 [EC:2.7.10.1]
C    comp129593_c0_seq3|ephrin; <a href="/dbget-bin/www_bget?ko:K05104">K05104</a>  EPHA3, HEK, TYRO4; Eph receptor A3 [EC:2.7.10.1]
C    comp129593_c0_seq2|ephrin; <a href="/dbget-bin/www_bget?ko:K05105">K05105</a>  EPHA4, SEK, TYRO1; Eph receptor A4 [EC:2.7.10.1]
C    comp129593_c0_seq5|ephrin; <a href="/dbget-bin/www_bget?ko:K05105">K05105</a>  EPHA4, SEK, TYRO1; Eph receptor A4 [EC:2.7.10.1]
C    comp124339_c0_seq2|ephrin; <a href="/dbget-bin/www_bget?ko:K05106">K05106</a>  EPHA5, EHK1, TYRO4; Eph receptor A5 [EC:2.7.10.1]
C    comp141703_c0_seq2|ephrin; <a href="/dbget-bin/www_bget?ko:K05112">K05112</a>  EPHB3, HEK2, ETK2; Eph receptor B3 [EC:2.7.10.1]
C    comp141703_c0_seq5|ephrin; <a href="/dbget-bin/www_bget?ko:K05112">K05112</a>  EPHB3, HEK2, ETK2; Eph receptor B3 [EC:2.7.10.1]
C    comp141703_c0_seq8|ephrin; <a href="/dbget-bin/www_bget?ko:K05112">K05112</a>  EPHB3, HEK2, ETK2; Eph receptor B3 [EC:2.7.10.1]
C    comp141703_c0_seq15|ephrin; <a href="/dbget-bin/www_bget?ko:K05112">K05112</a>  EPHB3, HEK2, ETK2; Eph receptor B3 [EC:2.7.10.1]
C    comp141703_c0_seq16|ephrin; <a href="/dbget-bin/www_bget?ko:K05112">K05112</a>  EPHB3, HEK2, ETK2; Eph receptor B3 [EC:2.7.10.1]
C    comp141703_c0_seq22|ephrin; <a href="/dbget-bin/www_bget?ko:K05112">K05112</a>  EPHB3, HEK2, ETK2; Eph receptor B3 [EC:2.7.10.1]
B  RTK class IX (AXL receptor family)
C    comp138144_c0_seq7|axl; <a href="/dbget-bin/www_bget?ko:K05115">K05115</a>  AXL, UFO; AXL receptor tyrosine kinase [EC:2.7.10.1]
C    comp138144_c0_seq13|axl; <a href="/dbget-bin/www_bget?ko:K05115">K05115</a>  AXL, UFO; AXL receptor tyrosine kinase [EC:2.7.10.1]
C    comp135145_c0_seq8|tyrosine-protein; <a href="/dbget-bin/www_bget?ko:K05116">K05116</a>  TYRO3, RSE; TYRO3 protein tyrosine kinase 3 [EC:2.7.10.1]
C    comp137888_c1_seq11|tyrosine-protein; <a href="/dbget-bin/www_bget?ko:K05117">K05117</a>  MERTK, MER; c-mer proto-oncogene tyrosine kinase [EC:2.7.10.1]
B  RTK class X (LTK receptor family)
C    comp73834_c0_seq1|alk; <a href="/dbget-bin/www_bget?ko:K05119">K05119</a>  ALK; anaplastic lymphoma kinase [EC:2.7.10.1]
C    comp607418_c0_seq1|achain; <a href="/dbget-bin/www_bget?ko:K05119">K05119</a>  ALK; anaplastic lymphoma kinase [EC:2.7.10.1]
B  RTK class XI (TIE receptor family)
C    comp142175_c2_seq1|tyrosine-protein; <a href="/dbget-bin/www_bget?ko:K05120">K05120</a>  TIE1; tyrosine kinase receptor 1 [EC:2.7.10.1]
C    comp142175_c2_seq74|tyrosine-protein; <a href="/dbget-bin/www_bget?ko:K05120">K05120</a>  TIE1; tyrosine kinase receptor 1 [EC:2.7.10.1]
C    comp141446_c0_seq1|angiopoietin-1; <a href="/dbget-bin/www_bget?ko:K05121">K05121</a>  TEK, TIE2; endothelial-specific receptor tyrosine kinase [EC:2.7.10.1]
C    comp141446_c0_seq5|angiopoietin-1; <a href="/dbget-bin/www_bget?ko:K05121">K05121</a>  TEK, TIE2; endothelial-specific receptor tyrosine kinase [EC:2.7.10.1]
B  RTK class XII (ROR receptor family)
C    comp134189_c0_seq1|tyrosine-protein; <a href="/dbget-bin/www_bget?ko:K05122">K05122</a>  ROR1, NTRKR1; receptor tyrosine kinase-like orphan receptor 1 [EC:2.7.10.1]
C    comp129439_c0_seq1|tyrosine-protein; <a href="/dbget-bin/www_bget?ko:K05123">K05123</a>  ROR2, NTRKR2; receptor tyrosine kinase-like orphan receptor 2 [EC:2.7.10.1]
B  RTK class XIII (DDR receptor family)
C    comp142967_c1_seq1|discoidin; <a href="/dbget-bin/www_bget?ko:K05124">K05124</a>  DDR1, NEP; discoidin domain receptor family member 1 [EC:2.7.10.1]
C    comp136056_c1_seq3|discoidin; <a href="/dbget-bin/www_bget?ko:K05125">K05125</a>  DDR2, TKT; discoidin domain receptor family member 2 [EC:2.7.10.1]
C    comp136056_c1_seq4|discoidin; <a href="/dbget-bin/www_bget?ko:K05125">K05125</a>  DDR2, TKT; discoidin domain receptor family member 2 [EC:2.7.10.1]
C    comp139515_c0_seq12|discoidin; <a href="/dbget-bin/www_bget?ko:K05125">K05125</a>  DDR2, TKT; discoidin domain receptor family member 2 [EC:2.7.10.1]
B  RTK class XIV (RET receptor family)
C    comp100391_c0_seq1|proto-oncogene; <a href="/dbget-bin/www_bget?ko:K05126">K05126</a>  RET; proto-oncogene tyrosine-protein kinase Ret [EC:2.7.10.1]
B  RTK class XV (KLG receptor family)
C    comp135201_c0_seq5|inactive; <a href="/dbget-bin/www_bget?ko:K05127">K05127</a>  PTK7, CCK4; PTK7 protein tyrosine kinase 7 [EC:2.7.10.1]
C    comp136425_c0_seq3|ptk7; <a href="/dbget-bin/www_bget?ko:K05127">K05127</a>  PTK7, CCK4; PTK7 protein tyrosine kinase 7 [EC:2.7.10.1]
B  RTK class XVI (RYK receptor family)
C    comp137447_c0_seq1|tyrosine-protein; <a href="/dbget-bin/www_bget?ko:K05128">K05128</a>  RYK; RYK receptor-like tyrosine kinase [EC:2.7.10.1]
C    comp137447_c0_seq2|tyrosine-protein; <a href="/dbget-bin/www_bget?ko:K05128">K05128</a>  RYK; RYK receptor-like tyrosine kinase [EC:2.7.10.1]
C    comp137447_c0_seq6|tyrosine-protein; <a href="/dbget-bin/www_bget?ko:K05128">K05128</a>  RYK; RYK receptor-like tyrosine kinase [EC:2.7.10.1]
C    comp137447_c0_seq7|tyrosine-protein; <a href="/dbget-bin/www_bget?ko:K05128">K05128</a>  RYK; RYK receptor-like tyrosine kinase [EC:2.7.10.1]
C    comp137447_c0_seq10|tyrosine-protein; <a href="/dbget-bin/www_bget?ko:K05128">K05128</a>  RYK; RYK receptor-like tyrosine kinase [EC:2.7.10.1]
C    comp137447_c0_seq11|ryk; <a href="/dbget-bin/www_bget?ko:K05128">K05128</a>  RYK; RYK receptor-like tyrosine kinase [EC:2.7.10.1]
C    comp137447_c0_seq12|tyrosine-protein; <a href="/dbget-bin/www_bget?ko:K05128">K05128</a>  RYK; RYK receptor-like tyrosine kinase [EC:2.7.10.1]
C    comp137447_c0_seq17|tyrosine-protein; <a href="/dbget-bin/www_bget?ko:K05128">K05128</a>  RYK; RYK receptor-like tyrosine kinase [EC:2.7.10.1]
B  RTK class XVII (MuSK receptor family)
C    comp137109_c1_seq1|skeletal; <a href="/dbget-bin/www_bget?ko:K05129">K05129</a>  MUSK; muscle, skeletal, receptor tyrosine kinase [EC:2.7.10.1]
C    comp145106_c1_seq7|skeletal; <a href="/dbget-bin/www_bget?ko:K05129">K05129</a>  MUSK; muscle, skeletal, receptor tyrosine kinase [EC:2.7.10.1]
C    comp145106_c1_seq10|skeletal; <a href="/dbget-bin/www_bget?ko:K05129">K05129</a>  MUSK; muscle, skeletal, receptor tyrosine kinase [EC:2.7.10.1]
C    comp145106_c1_seq23|skeletal; <a href="/dbget-bin/www_bget?ko:K05129">K05129</a>  MUSK; muscle, skeletal, receptor tyrosine kinase [EC:2.7.10.1]
C    comp145106_c1_seq27|skeletal; <a href="/dbget-bin/www_bget?ko:K05129">K05129</a>  MUSK; muscle, skeletal, receptor tyrosine kinase [EC:2.7.10.1]
C    comp145106_c1_seq28|skeletal; <a href="/dbget-bin/www_bget?ko:K05129">K05129</a>  MUSK; muscle, skeletal, receptor tyrosine kinase [EC:2.7.10.1]
C    comp145106_c1_seq30|skeletal; <a href="/dbget-bin/www_bget?ko:K05129">K05129</a>  MUSK; muscle, skeletal, receptor tyrosine kinase [EC:2.7.10.1]
C    comp145106_c1_seq35|skeletal; <a href="/dbget-bin/www_bget?ko:K05129">K05129</a>  MUSK; muscle, skeletal, receptor tyrosine kinase [EC:2.7.10.1]
C    comp145106_c1_seq37|skeletal; <a href="/dbget-bin/www_bget?ko:K05129">K05129</a>  MUSK; muscle, skeletal, receptor tyrosine kinase [EC:2.7.10.1]
C    comp145106_c1_seq39|skeletal; <a href="/dbget-bin/www_bget?ko:K05129">K05129</a>  MUSK; muscle, skeletal, receptor tyrosine kinase [EC:2.7.10.1]
C    comp145106_c1_seq41|skeletal; <a href="/dbget-bin/www_bget?ko:K05129">K05129</a>  MUSK; muscle, skeletal, receptor tyrosine kinase [EC:2.7.10.1]
C    comp145106_c1_seq47|skeletal; <a href="/dbget-bin/www_bget?ko:K05129">K05129</a>  MUSK; muscle, skeletal, receptor tyrosine kinase [EC:2.7.10.1]
#
A<b>TNF receptor family</b>
B  <a href="/dbget-bin/www_bget?ko:K03158">K03158</a>  TNFRSF1A, TNFR1; tumor necrosis factor receptor superfamily member 1A
B  <a href="/dbget-bin/www_bget?ko:K05141">K05141</a>  TNFRSF1B, TNFR2; tumor necrosis factor receptor superfamily member 1B
B  <a href="/dbget-bin/www_bget?ko:K03159">K03159</a>  TNFRSF3, LTBR; lymphotoxin beta receptor TNFR superfamily member 3
B  <a href="/dbget-bin/www_bget?ko:K05142">K05142</a>  TNFRSF4, OX40; tumor necrosis factor receptor superfamily member 4
B  <a href="/dbget-bin/www_bget?ko:K03160">K03160</a>  TNFRSF5, CD40; tumor necrosis factor receptor superfamily member 5
B  <a href="/dbget-bin/www_bget?ko:K04390">K04390</a>  TNFRSF6, FAS; tumor necrosis factor receptor superfamily member 6
B  <a href="/dbget-bin/www_bget?ko:K05143">K05143</a>  TNFRSF6B, DCR3; tumor necrosis factor receptor superfamily member 6B
B  <a href="/dbget-bin/www_bget?ko:K05144">K05144</a>  TNFRSF7, CD27; tumor necrosis factor receptor superfamily member 7
B  <a href="/dbget-bin/www_bget?ko:K05145">K05145</a>  TNFRSF8, CD30; tumor necrosis factor receptor superfamily member 8
B  <a href="/dbget-bin/www_bget?ko:K05146">K05146</a>  TNFRSF9, CD137; tumor necrosis factor receptor superfamily member 9
B  <a href="/dbget-bin/www_bget?ko:K04722">K04722</a>  TNFRSF10, TRAILR; tumor necrosis factor receptor superfamily member 10
B  <a href="/dbget-bin/www_bget?ko:K05147">K05147</a>  TNFRSF11A, RANK; tumor necrosis factor receptor superfamily member 11A
B  <a href="/dbget-bin/www_bget?ko:K05148">K05148</a>  TNFRSF11B, OPG; tumor necrosis factor receptor superfamily member 11B
B  <a href="/dbget-bin/www_bget?ko:K05149">K05149</a>  TNFRSF12A, FN14, TWEAKR; tumor necrosis factor receptor superfamily member 12A
B  <a href="/dbget-bin/www_bget?ko:K05150">K05150</a>  TNFRSF13B, TACI; tumor necrosis factor receptor superfamily member 13B
B  <a href="/dbget-bin/www_bget?ko:K05151">K05151</a>  TNFRSF13C, BAFFR; tumor necrosis factor receptor superfamily member 13C
B  <a href="/dbget-bin/www_bget?ko:K05152">K05152</a>  TNFRSF14, HVEM; tumor necrosis factor receptor superfamily member 14
B  <a href="/dbget-bin/www_bget?ko:K02583">K02583</a>  NGFR; nerve growth factor receptor (TNFR superfamily member 16)
B  <a href="/dbget-bin/www_bget?ko:K05153">K05153</a>  TNFRSF17, BCMA; tumor necrosis factor receptor superfamily member 17
B  <a href="/dbget-bin/www_bget?ko:K05154">K05154</a>  TNFRSF18, GITR; tumor necrosis factor receptor superfamily member 18
B  <a href="/dbget-bin/www_bget?ko:K05155">K05155</a>  TNFRSF19, TROY; tumor necrosis factor receptor superfamily member 19
B  <a href="/dbget-bin/www_bget?ko:K05156">K05156</a>  TNFRSF19L, RELT; tumor necrosis factor receptor superfamily member 19-like
B  <a href="/dbget-bin/www_bget?ko:K05157">K05157</a>  TNFRSF21, DR6; tumor necrosis factor receptor superfamily member 21
B  <a href="/dbget-bin/www_bget?ko:K05158">K05158</a>  TNFRSF22; tumor necrosis factor receptor superfamily member 22
B  <a href="/dbget-bin/www_bget?ko:K05159">K05159</a>  TNFRSF23; tumor necrosis factor receptor superfamily member 23
B  <a href="/dbget-bin/www_bget?ko:K05160">K05160</a>  TNFRSF25; tumor necrosis factor receptor superfamily member 25
B  <a href="/dbget-bin/www_bget?ko:K05161">K05161</a>  TNFRSF26; tumor necrosis factor receptor superfamily member 26
B  <a href="/dbget-bin/www_bget?ko:K05162">K05162</a>  EDAR; tumor necrosis factor receptor superfamily member EDAR
B  <a href="/dbget-bin/www_bget?ko:K05163">K05163</a>  EDA2R, TNFRSF27, XEDAR; tumor necrosis factor receptor superfamily member 27
#
A<b>IL-1 receptor family</b>
B  <a href="/dbget-bin/www_bget?ko:K04386">K04386</a>  IL1R1; interleukin 1 receptor type I
B  <a href="/dbget-bin/www_bget?ko:K04387">K04387</a>  IL1R2; interleukin 1 receptor type II
B  <a href="/dbget-bin/www_bget?ko:K05172">K05172</a>  IL1RL2, IL1RRP2; interleukin 1 receptor-like 2
B  <a href="/dbget-bin/www_bget?ko:K04723">K04723</a>  IL1RAP; interleukin 1 receptor accessory protein
B  <a href="/dbget-bin/www_bget?ko:K05173">K05173</a>  IL18R1, IL1RRP; interleukin 18 receptor 1
B  <a href="/dbget-bin/www_bget?ko:K05174">K05174</a>  IL18RAP, ACPL; interleukin 18 receptor accessory protein
B  <a href="/dbget-bin/www_bget?ko:K05171">K05171</a>  IL1RL1, ST2; interleukin 1 receptor-like 1
B  <a href="/dbget-bin/www_bget?ko:K05169">K05169</a>  SIGIRR; single Ig IL-1R-related molecule
B  <a href="/dbget-bin/www_bget?ko:K05170">K05170</a>  IL1RAPL, IL1R8_9; interleukin 1 receptor accessory protein-like
#
A<b>IL-17 receptor family</b>
B  <a href="/dbget-bin/www_bget?ko:K05164">K05164</a>  IL17R; interleukin 17 receptor
B  <a href="/dbget-bin/www_bget?ko:K05165">K05165</a>  IL17RB, IL17RH1; interleukin 17 receptor B
B  <a href="/dbget-bin/www_bget?ko:K05166">K05166</a>  IL17RC, IL17RL; interleukin 17 receptor C
B  <a href="/dbget-bin/www_bget?ko:K05167">K05167</a>  IL17RD, SEF; interleukin 17 receptor D
B  <a href="/dbget-bin/www_bget?ko:K05168">K05168</a>  IL17RE; interleukin 17 receptor E
#
A<b>TGF-beta receptors</b>
B  Type I TGF-beta receptor
C    comp139782_c9_seq1|transforming; <a href="/dbget-bin/www_bget?ko:K04674">K04674</a>  TGFBR1, ALK5; TGF-beta receptor type-1 [EC:2.7.11.30]
C    comp145060_c0_seq5|bone; <a href="/dbget-bin/www_bget?ko:K04673">K04673</a>  BMPR1A, ALK3; bone morphogenetic protein receptor type-1A [EC:2.7.11.30]
C    comp145060_c0_seq68|bone; <a href="/dbget-bin/www_bget?ko:K04673">K04673</a>  BMPR1A, ALK3; bone morphogenetic protein receptor type-1A [EC:2.7.11.30]
C    comp139495_c2_seq8|bone; <a href="/dbget-bin/www_bget?ko:K13578">K13578</a>  BMPR1B, ALK6; bone morphogenetic protein receptor type-1B [EC:2.7.11.30]
C    comp139495_c2_seq12|bone; <a href="/dbget-bin/www_bget?ko:K13578">K13578</a>  BMPR1B, ALK6; bone morphogenetic protein receptor type-1B [EC:2.7.11.30]
C    comp139495_c2_seq21|bone; <a href="/dbget-bin/www_bget?ko:K13578">K13578</a>  BMPR1B, ALK6; bone morphogenetic protein receptor type-1B [EC:2.7.11.30]
C    comp139495_c2_seq27|bone; <a href="/dbget-bin/www_bget?ko:K13578">K13578</a>  BMPR1B, ALK6; bone morphogenetic protein receptor type-1B [EC:2.7.11.30]
C    comp143068_c1_seq2|activin; <a href="/dbget-bin/www_bget?ko:K04675">K04675</a>  ACVR1, ALK2; activin receptor type-1 [EC:2.7.11.30]
C    comp143068_c1_seq6|activin; <a href="/dbget-bin/www_bget?ko:K04675">K04675</a>  ACVR1, ALK2; activin receptor type-1 [EC:2.7.11.30]
C    comp143068_c1_seq9|activin; <a href="/dbget-bin/www_bget?ko:K04675">K04675</a>  ACVR1, ALK2; activin receptor type-1 [EC:2.7.11.30]
C    comp143068_c1_seq17|activin; <a href="/dbget-bin/www_bget?ko:K04675">K04675</a>  ACVR1, ALK2; activin receptor type-1 [EC:2.7.11.30]
C    comp143068_c1_seq21|activin; <a href="/dbget-bin/www_bget?ko:K04675">K04675</a>  ACVR1, ALK2; activin receptor type-1 [EC:2.7.11.30]
C    comp142214_c0_seq1|serine; <a href="/dbget-bin/www_bget?ko:K13567">K13567</a>  ACVR1B, ALK4; activin receptor type-1B [EC:2.7.11.30]
C    comp142214_c0_seq2|serine; <a href="/dbget-bin/www_bget?ko:K13567">K13567</a>  ACVR1B, ALK4; activin receptor type-1B [EC:2.7.11.30]
C    comp142214_c0_seq3|serine; <a href="/dbget-bin/www_bget?ko:K13567">K13567</a>  ACVR1B, ALK4; activin receptor type-1B [EC:2.7.11.30]
C    comp142214_c0_seq5|serine; <a href="/dbget-bin/www_bget?ko:K13567">K13567</a>  ACVR1B, ALK4; activin receptor type-1B [EC:2.7.11.30]
C    comp142214_c0_seq12|serine; <a href="/dbget-bin/www_bget?ko:K13567">K13567</a>  ACVR1B, ALK4; activin receptor type-1B [EC:2.7.11.30]
C    comp142214_c0_seq13|serine; <a href="/dbget-bin/www_bget?ko:K13567">K13567</a>  ACVR1B, ALK4; activin receptor type-1B [EC:2.7.11.30]
C    comp142214_c0_seq14|serine; <a href="/dbget-bin/www_bget?ko:K13567">K13567</a>  ACVR1B, ALK4; activin receptor type-1B [EC:2.7.11.30]
C    comp142214_c0_seq19|serine; <a href="/dbget-bin/www_bget?ko:K13567">K13567</a>  ACVR1B, ALK4; activin receptor type-1B [EC:2.7.11.30]
C    comp142214_c0_seq21|serine; <a href="/dbget-bin/www_bget?ko:K13567">K13567</a>  ACVR1B, ALK4; activin receptor type-1B [EC:2.7.11.30]
C    comp142214_c0_seq24|serine; <a href="/dbget-bin/www_bget?ko:K13567">K13567</a>  ACVR1B, ALK4; activin receptor type-1B [EC:2.7.11.30]
C    comp142214_c0_seq25|serine; <a href="/dbget-bin/www_bget?ko:K13567">K13567</a>  ACVR1B, ALK4; activin receptor type-1B [EC:2.7.11.30]
C    comp142214_c0_seq28|serine; <a href="/dbget-bin/www_bget?ko:K13567">K13567</a>  ACVR1B, ALK4; activin receptor type-1B [EC:2.7.11.30]
C    comp142214_c0_seq31|serine; <a href="/dbget-bin/www_bget?ko:K13567">K13567</a>  ACVR1B, ALK4; activin receptor type-1B [EC:2.7.11.30]
C    comp142214_c0_seq34|serine; <a href="/dbget-bin/www_bget?ko:K13567">K13567</a>  ACVR1B, ALK4; activin receptor type-1B [EC:2.7.11.30]
C    comp142214_c0_seq38|serine; <a href="/dbget-bin/www_bget?ko:K13567">K13567</a>  ACVR1B, ALK4; activin receptor type-1B [EC:2.7.11.30]
C    comp142214_c0_seq39|serine; <a href="/dbget-bin/www_bget?ko:K13567">K13567</a>  ACVR1B, ALK4; activin receptor type-1B [EC:2.7.11.30]
C    comp142214_c0_seq40|serine; <a href="/dbget-bin/www_bget?ko:K13567">K13567</a>  ACVR1B, ALK4; activin receptor type-1B [EC:2.7.11.30]
C    comp142214_c0_seq45|serine; <a href="/dbget-bin/www_bget?ko:K13567">K13567</a>  ACVR1B, ALK4; activin receptor type-1B [EC:2.7.11.30]
C    comp142214_c0_seq49|serine; <a href="/dbget-bin/www_bget?ko:K13567">K13567</a>  ACVR1B, ALK4; activin receptor type-1B [EC:2.7.11.30]
C    comp142214_c0_seq51|serine; <a href="/dbget-bin/www_bget?ko:K13567">K13567</a>  ACVR1B, ALK4; activin receptor type-1B [EC:2.7.11.30]
C    comp142214_c0_seq52|serine; <a href="/dbget-bin/www_bget?ko:K13567">K13567</a>  ACVR1B, ALK4; activin receptor type-1B [EC:2.7.11.30]
C    comp142214_c0_seq56|serine; <a href="/dbget-bin/www_bget?ko:K13567">K13567</a>  ACVR1B, ALK4; activin receptor type-1B [EC:2.7.11.30]
C    comp142214_c0_seq61|serine; <a href="/dbget-bin/www_bget?ko:K13567">K13567</a>  ACVR1B, ALK4; activin receptor type-1B [EC:2.7.11.30]
C    comp142214_c0_seq64|serine; <a href="/dbget-bin/www_bget?ko:K13567">K13567</a>  ACVR1B, ALK4; activin receptor type-1B [EC:2.7.11.30]
C    comp142214_c0_seq65|serine; <a href="/dbget-bin/www_bget?ko:K13567">K13567</a>  ACVR1B, ALK4; activin receptor type-1B [EC:2.7.11.30]
C    comp142214_c0_seq69|serine; <a href="/dbget-bin/www_bget?ko:K13567">K13567</a>  ACVR1B, ALK4; activin receptor type-1B [EC:2.7.11.30]
C    comp142214_c0_seq71|serine; <a href="/dbget-bin/www_bget?ko:K13567">K13567</a>  ACVR1B, ALK4; activin receptor type-1B [EC:2.7.11.30]
C    comp142214_c0_seq77|serine; <a href="/dbget-bin/www_bget?ko:K13567">K13567</a>  ACVR1B, ALK4; activin receptor type-1B [EC:2.7.11.30]
C    comp142214_c0_seq81|serine; <a href="/dbget-bin/www_bget?ko:K13567">K13567</a>  ACVR1B, ALK4; activin receptor type-1B [EC:2.7.11.30]
C    comp142214_c0_seq83|serine; <a href="/dbget-bin/www_bget?ko:K13567">K13567</a>  ACVR1B, ALK4; activin receptor type-1B [EC:2.7.11.30]
C    comp142214_c0_seq84|serine; <a href="/dbget-bin/www_bget?ko:K13567">K13567</a>  ACVR1B, ALK4; activin receptor type-1B [EC:2.7.11.30]
C    comp142214_c0_seq89|serine; <a href="/dbget-bin/www_bget?ko:K13567">K13567</a>  ACVR1B, ALK4; activin receptor type-1B [EC:2.7.11.30]
B  Type II TGF-beta receptor
C    comp121416_c0_seq1|activin; <a href="/dbget-bin/www_bget?ko:K04670">K04670</a>  ACVR2A; activin receptor type-2A [EC:2.7.11.30]
C    comp128498_c0_seq2|activin; <a href="/dbget-bin/www_bget?ko:K13596">K13596</a>  ACVR2B; activin receptor type-2B [EC:2.7.11.30]
C    comp127628_c0_seq1|tgf-beta; <a href="/dbget-bin/www_bget?ko:K04388">K04388</a>  TGFBR2; TGF-beta receptor type-2 [EC:2.7.11.30]
C    comp127628_c0_seq2|tgf-beta; <a href="/dbget-bin/www_bget?ko:K04388">K04388</a>  TGFBR2; TGF-beta receptor type-2 [EC:2.7.11.30]
C    comp139181_c1_seq2|tgf-beta; <a href="/dbget-bin/www_bget?ko:K04388">K04388</a>  TGFBR2; TGF-beta receptor type-2 [EC:2.7.11.30]
C    comp139181_c1_seq12|tgf-beta; <a href="/dbget-bin/www_bget?ko:K04388">K04388</a>  TGFBR2; TGF-beta receptor type-2 [EC:2.7.11.30]
C    comp139181_c1_seq16|tgf-beta; <a href="/dbget-bin/www_bget?ko:K04388">K04388</a>  TGFBR2; TGF-beta receptor type-2 [EC:2.7.11.30]
C    comp139181_c1_seq17|tgf-beta; <a href="/dbget-bin/www_bget?ko:K04388">K04388</a>  TGFBR2; TGF-beta receptor type-2 [EC:2.7.11.30]
C    comp139181_c1_seq21|tgf-beta; <a href="/dbget-bin/www_bget?ko:K04388">K04388</a>  TGFBR2; TGF-beta receptor type-2 [EC:2.7.11.30]
C    comp139181_c1_seq30|tgf-beta; <a href="/dbget-bin/www_bget?ko:K04388">K04388</a>  TGFBR2; TGF-beta receptor type-2 [EC:2.7.11.30]
C    comp139181_c1_seq41|tgf-beta; <a href="/dbget-bin/www_bget?ko:K04388">K04388</a>  TGFBR2; TGF-beta receptor type-2 [EC:2.7.11.30]
C    comp139181_c1_seq42|tgf-beta; <a href="/dbget-bin/www_bget?ko:K04388">K04388</a>  TGFBR2; TGF-beta receptor type-2 [EC:2.7.11.30]
C    comp138576_c5_seq3|bone; <a href="/dbget-bin/www_bget?ko:K04671">K04671</a>  BMPR2; bone morphogenetic protein receptor type-2 [EC:2.7.11.30]
C    comp140385_c1_seq12|bone; <a href="/dbget-bin/www_bget?ko:K04671">K04671</a>  BMPR2; bone morphogenetic protein receptor type-2 [EC:2.7.11.30]
C    comp140385_c1_seq14|bone; <a href="/dbget-bin/www_bget?ko:K04671">K04671</a>  BMPR2; bone morphogenetic protein receptor type-2 [EC:2.7.11.30]
#
A<b>Chemokine receptors</b>
B  CC Chemokine
C    comp96351_c0_seq1|c-c; <a href="/dbget-bin/www_bget?ko:K04179">K04179</a>  CCR4; C-C chemokine receptor type 4
C    comp81124_c0_seq1|c-c; <a href="/dbget-bin/www_bget?ko:K04182">K04182</a>  CCR7; C-C chemokine receptor type 7
C    comp97819_c0_seq1|c-c; <a href="/dbget-bin/www_bget?ko:K04183">K04183</a>  CCR8; C-C chemokine receptor type 8
C    comp133055_c0_seq1|c-c; <a href="/dbget-bin/www_bget?ko:K04184">K04184</a>  CCR9; C-C chemokine receptor type 9
C    comp133055_c0_seq3|c-c; <a href="/dbget-bin/www_bget?ko:K04184">K04184</a>  CCR9; C-C chemokine receptor type 9
C    comp130890_c0_seq1|c-c; <a href="/dbget-bin/www_bget?ko:K04186">K04186</a>  CCRL1, CCR11; C-C chemokine receptor-like 1
C    comp136023_c0_seq1|c-c; <a href="/dbget-bin/www_bget?ko:K04186">K04186</a>  CCRL1, CCR11; C-C chemokine receptor-like 1
B  CXC Chemokine
C    comp113554_c0_seq1|c-x-c; <a href="/dbget-bin/www_bget?ko:K05050">K05050</a>  IL8RB, CXCR2; interleukin 8 receptor beta
C    comp144670_c2_seq1|c-x-c; <a href="/dbget-bin/www_bget?ko:K04188">K04188</a>  CXCR3, GPR9; C-X-C chemokine receptor type 3
C    comp144986_c1_seq10|c-x-c; <a href="/dbget-bin/www_bget?ko:K04188">K04188</a>  CXCR3, GPR9; C-X-C chemokine receptor type 3
C    comp144986_c1_seq13|c-x-c; <a href="/dbget-bin/www_bget?ko:K04188">K04188</a>  CXCR3, GPR9; C-X-C chemokine receptor type 3
C    comp141297_c0_seq1|c-x-c; <a href="/dbget-bin/www_bget?ko:K04189">K04189</a>  CXCR4; C-X-C chemokine receptor type 4
C    comp141297_c0_seq2|c-x-c; <a href="/dbget-bin/www_bget?ko:K04189">K04189</a>  CXCR4; C-X-C chemokine receptor type 4
C    comp141297_c0_seq6|c-x-c; <a href="/dbget-bin/www_bget?ko:K04189">K04189</a>  CXCR4; C-X-C chemokine receptor type 4
C    comp94716_c0_seq1|c-x-c; <a href="/dbget-bin/www_bget?ko:K04190">K04190</a>  CXCR5, BLR1; C-X-C chemokine receptor type 5
C    comp143444_c1_seq17|c-x-c; <a href="/dbget-bin/www_bget?ko:K04304">K04304</a>  CXCR7, RDC1; C-X-C chemokine receptor type 7
C    comp143444_c1_seq49|c-x-c; <a href="/dbget-bin/www_bget?ko:K04304">K04304</a>  CXCR7, RDC1; C-X-C chemokine receptor type 7
B  CX3C Chemokine
B  C Chemokine
C    comp139353_c0_seq2|chemokine; <a href="/dbget-bin/www_bget?ko:K04193">K04193</a>  XCR1; XC chemokine receptor 1
!
#<hr>
#<b>[ <a href="/kegg/brite.html">BRITE</a> | <a href="/kegg/kegg2.html">KEGG2</a> | <a href="/kegg/">KEGG</a> ]</b><br>
#Last updated: February 28, 2013
