# Supplementary material for: Characterization of the transcriptome of fast and slow muscle myotomal fibres in the pacu (Piaractus mesopotamicus)
Source: BMC Genomics. 2015 Mar 14;16(1):182. doi: 10.1186/s12864-015-1423-6 (PMC4372171; doi:10.1186/s12864-015-1423-6)
Supplement: Additional file 2: — KEEG Automatic Annotation Sever results. Hierarchical information of the sequences from annotated transcriptome mapped to the KEGG pathways maps using the automatic annotation tool KAAS [54]. [file 12864_2015_1423_MOESM2_ESM.zip › hier/q04090.keg]

+B
#<h2><a href="/kegg/kegg2.html"><img src="/Fig/bget/kegg3.gif" align="middle" border=0></a>&nbsp; CD Molecules</h2>
#<!---
#ENTRY       ko04090
#NAME        CD
#DEFINITION  CD molecules Pacu_blasted
#--->
!
A<b>Proteins</b>
B  comp142813_c2_seq8|mhc; <a href="/dbget-bin/www_bget?ko:K06448">K06448</a>  CD1a; CD1A antigen, a polypeptide [HSA:909]
B  comp142813_c2_seq8|mhc; <a href="/dbget-bin/www_bget?ko:K06448">K06448</a>  CD1b; CD1B antigen, b polypeptide [HSA:910]
B  comp142813_c2_seq8|mhc; <a href="/dbget-bin/www_bget?ko:K06448">K06448</a>  CD1c; CD1C antigen, c polypeptide [HSA:911]
B  comp142813_c2_seq8|mhc; <a href="/dbget-bin/www_bget?ko:K06448">K06448</a>  CD1d; CD1D antigen, d polypeptide [HSA:912]
B  comp142813_c2_seq8|mhc; <a href="/dbget-bin/www_bget?ko:K06448">K06448</a>  CD1e; CD1E antigen, e polypeptide [HSA:913]
B  comp132391_c0_seq1|cd3e; <a href="/dbget-bin/www_bget?ko:K06451">K06451</a>  CD3e; CD3E antigen, epsilon polypeptide (TiT3 complex) [HSA:916]
B  comp132391_c0_seq2|cd3e; <a href="/dbget-bin/www_bget?ko:K06451">K06451</a>  CD3e; CD3E antigen, epsilon polypeptide (TiT3 complex) [HSA:916]
B  comp139124_c0_seq1|t-cell; <a href="/dbget-bin/www_bget?ko:K06456">K06456</a>  CD6; CD6 antigen [HSA:923]
B  comp139124_c0_seq2|t-cell; <a href="/dbget-bin/www_bget?ko:K06456">K06456</a>  CD6; CD6 antigen [HSA:923]
B  comp139124_c0_seq3|t-cell; <a href="/dbget-bin/www_bget?ko:K06456">K06456</a>  CD6; CD6 antigen [HSA:923]
B  comp139124_c0_seq5|t-cell; <a href="/dbget-bin/www_bget?ko:K06456">K06456</a>  CD6; CD6 antigen [HSA:923]
B  comp137504_c1_seq3|cd8; <a href="/dbget-bin/www_bget?ko:K06458">K06458</a>  CD8a; CD8 antigen, alpha polypeptide (p32) [HSA:925]
B  comp88954_c0_seq1|cd8; <a href="/dbget-bin/www_bget?ko:K06459">K06459</a>  CD8b, CD8B1; CD8 antigen, beta polypeptide 1 (p37) [HSA:926]
B  comp139421_c8_seq5|cd9; <a href="/dbget-bin/www_bget?ko:K06460">K06460</a>  CD9; CD9 antigen (p24) [HSA:928]
B  comp137841_c3_seq29|neprilysin; <a href="/dbget-bin/www_bget?ko:K01389">K01389</a>  CD10, MME; membrane metallo-endopeptidase [HSA:4311]
B  comp137841_c3_seq30|neprilysin; <a href="/dbget-bin/www_bget?ko:K01389">K01389</a>  CD10, MME; membrane metallo-endopeptidase [HSA:4311]
B  comp145512_c0_seq13|integrin; <a href="/dbget-bin/www_bget?ko:K06461">K06461</a>  CD11b, ITGAM; integrin, alpha M [HSA:3684]
B  comp140403_c2_seq7|aminopeptidase; <a href="/dbget-bin/www_bget?ko:K11140">K11140</a>  CD13, ANPEP; alanyl (membrane) aminopeptidase [HSA:290]
B  comp139543_c1_seq6|antigen; <a href="/dbget-bin/www_bget?ko:K06464">K06464</a>  CD18, ITGB2; integrin, beta 2 [HSA:3689]
B  comp139543_c1_seq13|antigen; <a href="/dbget-bin/www_bget?ko:K06464">K06464</a>  CD18, ITGB2; integrin, beta 2 [HSA:3689]
B  comp139543_c1_seq16|antigen; <a href="/dbget-bin/www_bget?ko:K06464">K06464</a>  CD18, ITGB2; integrin, beta 2 [HSA:3689]
B  comp139543_c1_seq21|antigen; <a href="/dbget-bin/www_bget?ko:K06464">K06464</a>  CD18, ITGB2; integrin, beta 2 [HSA:3689]
B  comp144028_c0_seq1|b-cell; <a href="/dbget-bin/www_bget?ko:K06467">K06467</a>  CD22; CD22 antigen [HSA:933]
B  comp144028_c0_seq3|b-cell; <a href="/dbget-bin/www_bget?ko:K06467">K06467</a>  CD22; CD22 antigen [HSA:933]
B  comp144028_c0_seq5|b-cell; <a href="/dbget-bin/www_bget?ko:K06467">K06467</a>  CD22; CD22 antigen [HSA:933]
B  comp144028_c0_seq8|b-cell; <a href="/dbget-bin/www_bget?ko:K06467">K06467</a>  CD22; CD22 antigen [HSA:933]
B  comp144028_c0_seq9|b-cell; <a href="/dbget-bin/www_bget?ko:K06467">K06467</a>  CD22; CD22 antigen [HSA:933]
B  comp144028_c0_seq13|b-cell; <a href="/dbget-bin/www_bget?ko:K06467">K06467</a>  CD22; CD22 antigen [HSA:933]
B  comp144028_c0_seq17|b-cell; <a href="/dbget-bin/www_bget?ko:K06467">K06467</a>  CD22; CD22 antigen [HSA:933]
B  comp144028_c0_seq18|b-cell; <a href="/dbget-bin/www_bget?ko:K06467">K06467</a>  CD22; CD22 antigen [HSA:933]
B  comp143928_c0_seq13|integrin; <a href="/dbget-bin/www_bget?ko:K05719">K05719</a>  CD29, ITGB1; integrin, beta 1 [HSA:3688]
B  comp143928_c0_seq23|integrin; <a href="/dbget-bin/www_bget?ko:K05719">K05719</a>  CD29, ITGB1; integrin, beta 1 [HSA:3688]
B  comp143928_c0_seq26|integrin; <a href="/dbget-bin/www_bget?ko:K05719">K05719</a>  CD29, ITGB1; integrin, beta 1 [HSA:3688]
B  comp143928_c0_seq27|integrin; <a href="/dbget-bin/www_bget?ko:K05719">K05719</a>  CD29, ITGB1; integrin, beta 1 [HSA:3688]
B  comp143928_c0_seq28|integrin; <a href="/dbget-bin/www_bget?ko:K05719">K05719</a>  CD29, ITGB1; integrin, beta 1 [HSA:3688]
B  comp143928_c0_seq38|integrin; <a href="/dbget-bin/www_bget?ko:K05719">K05719</a>  CD29, ITGB1; integrin, beta 1 [HSA:3688]
B  comp139005_c0_seq2|platelet; <a href="/dbget-bin/www_bget?ko:K06471">K06471</a>  CD31, PECAM1; platelet/endothelial cell adhesion molecule (CD31 antigen) [HSA:5175]
B  comp139005_c0_seq9|platelet; <a href="/dbget-bin/www_bget?ko:K06471">K06471</a>  CD31, PECAM1; platelet/endothelial cell adhesion molecule (CD31 antigen) [HSA:5175]
B  comp139005_c0_seq18|platelet; <a href="/dbget-bin/www_bget?ko:K06471">K06471</a>  CD31, PECAM1; platelet/endothelial cell adhesion molecule (CD31 antigen) [HSA:5175]
B  comp139005_c0_seq24|platelet; <a href="/dbget-bin/www_bget?ko:K06471">K06471</a>  CD31, PECAM1; platelet/endothelial cell adhesion molecule (CD31 antigen) [HSA:5175]
B  comp142520_c0_seq2|platelet; <a href="/dbget-bin/www_bget?ko:K06471">K06471</a>  CD31, PECAM1; platelet/endothelial cell adhesion molecule (CD31 antigen) [HSA:5175]
B  comp142520_c0_seq7|platelet; <a href="/dbget-bin/www_bget?ko:K06471">K06471</a>  CD31, PECAM1; platelet/endothelial cell adhesion molecule (CD31 antigen) [HSA:5175]
B  comp142520_c0_seq10|platelet; <a href="/dbget-bin/www_bget?ko:K06471">K06471</a>  CD31, PECAM1; platelet/endothelial cell adhesion molecule (CD31 antigen) [HSA:5175]
B  comp142520_c0_seq18|platelet; <a href="/dbget-bin/www_bget?ko:K06471">K06471</a>  CD31, PECAM1; platelet/endothelial cell adhesion molecule (CD31 antigen) [HSA:5175]
B  comp142520_c0_seq23|platelet; <a href="/dbget-bin/www_bget?ko:K06471">K06471</a>  CD31, PECAM1; platelet/endothelial cell adhesion molecule (CD31 antigen) [HSA:5175]
B  comp142520_c0_seq26|platelet; <a href="/dbget-bin/www_bget?ko:K06471">K06471</a>  CD31, PECAM1; platelet/endothelial cell adhesion molecule (CD31 antigen) [HSA:5175]
B  comp135316_c0_seq2|hematopoietic; <a href="/dbget-bin/www_bget?ko:K06474">K06474</a>  CD34; CD34 antigen [HSA:947]
B  comp135316_c0_seq4|hematopoietic; <a href="/dbget-bin/www_bget?ko:K06474">K06474</a>  CD34; CD34 antigen [HSA:947]
B  comp137955_c0_seq10|platelet; <a href="/dbget-bin/www_bget?ko:K06259">K06259</a>  CD36; CD36 antigen (collagen type I receptor, thrombospondin receptor) [HSA:948]
B  comp137955_c0_seq14|platelet; <a href="/dbget-bin/www_bget?ko:K06259">K06259</a>  CD36; CD36 antigen (collagen type I receptor, thrombospondin receptor) [HSA:948]
B  comp124314_c0_seq1|adp-ribosyl; <a href="/dbget-bin/www_bget?ko:K01242">K01242</a>  CD38; CD38 antigen (p45) [HSA:952]
B  comp124314_c0_seq4|adp-ribosyl; <a href="/dbget-bin/www_bget?ko:K01242">K01242</a>  CD38; CD38 antigen (p45) [HSA:952]
B  comp98514_c0_seq1|ectonucleoside; <a href="/dbget-bin/www_bget?ko:K01510">K01510</a>  CD39, ENTPD1; ectonucleoside triphosphate diphosphohydrolase 1 [HSA:953]
B  comp135722_c0_seq2|ectonucleoside; <a href="/dbget-bin/www_bget?ko:K01510">K01510</a>  CD39, ENTPD1; ectonucleoside triphosphate diphosphohydrolase 1 [HSA:953]
B  comp135722_c0_seq3|ectonucleoside; <a href="/dbget-bin/www_bget?ko:K01510">K01510</a>  CD39, ENTPD1; ectonucleoside triphosphate diphosphohydrolase 1 [HSA:953]
B  comp135722_c0_seq4|ectonucleoside; <a href="/dbget-bin/www_bget?ko:K01510">K01510</a>  CD39, ENTPD1; ectonucleoside triphosphate diphosphohydrolase 1 [HSA:953]
B  comp135722_c0_seq5|ectonucleoside; <a href="/dbget-bin/www_bget?ko:K01510">K01510</a>  CD39, ENTPD1; ectonucleoside triphosphate diphosphohydrolase 1 [HSA:953]
B  comp135722_c0_seq6|ectonucleoside; <a href="/dbget-bin/www_bget?ko:K01510">K01510</a>  CD39, ENTPD1; ectonucleoside triphosphate diphosphohydrolase 1 [HSA:953]
B  comp135722_c0_seq7|ectonucleoside; <a href="/dbget-bin/www_bget?ko:K01510">K01510</a>  CD39, ENTPD1; ectonucleoside triphosphate diphosphohydrolase 1 [HSA:953]
B  comp135722_c0_seq8|ectonucleoside; <a href="/dbget-bin/www_bget?ko:K01510">K01510</a>  CD39, ENTPD1; ectonucleoside triphosphate diphosphohydrolase 1 [HSA:953]
B  comp135722_c0_seq14|ectonucleoside; <a href="/dbget-bin/www_bget?ko:K01510">K01510</a>  CD39, ENTPD1; ectonucleoside triphosphate diphosphohydrolase 1 [HSA:953]
B  comp135722_c0_seq16|ectonucleoside; <a href="/dbget-bin/www_bget?ko:K01510">K01510</a>  CD39, ENTPD1; ectonucleoside triphosphate diphosphohydrolase 1 [HSA:953]
B  comp135722_c0_seq17|ectonucleoside; <a href="/dbget-bin/www_bget?ko:K01510">K01510</a>  CD39, ENTPD1; ectonucleoside triphosphate diphosphohydrolase 1 [HSA:953]
B  comp141378_c1_seq4|tumor; <a href="/dbget-bin/www_bget?ko:K03160">K03160</a>  CD40; tumor necrosis factor receptor superfamily, member 5 [HSA:958]
B  comp141378_c1_seq5|tumor; <a href="/dbget-bin/www_bget?ko:K03160">K03160</a>  CD40; tumor necrosis factor receptor superfamily, member 5 [HSA:958]
B  comp141378_c1_seq8|tumor; <a href="/dbget-bin/www_bget?ko:K03160">K03160</a>  CD40; tumor necrosis factor receptor superfamily, member 5 [HSA:958]
B  comp141378_c1_seq9|tumor; <a href="/dbget-bin/www_bget?ko:K03160">K03160</a>  CD40; tumor necrosis factor receptor superfamily, member 5 [HSA:958]
B  comp136855_c0_seq2|integrin; <a href="/dbget-bin/www_bget?ko:K06476">K06476</a>  CD41, ITGA2B; integrin, alpha 2b [HSA:3674]
B  comp136855_c0_seq11|integrin; <a href="/dbget-bin/www_bget?ko:K06476">K06476</a>  CD41, ITGA2B; integrin, alpha 2b [HSA:3674]
B  comp136855_c0_seq20|integrin; <a href="/dbget-bin/www_bget?ko:K06476">K06476</a>  CD41, ITGA2B; integrin, alpha 2b [HSA:3674]
B  comp144768_c1_seq9|platelet; <a href="/dbget-bin/www_bget?ko:K06263">K06263</a>  CD42a, GP9; glycoprotein IX (platelet) [HSA:2815]
B  comp140653_c0_seq14|variable; <a href="/dbget-bin/www_bget?ko:K06261">K06261</a>  CD42b, GP1BA; glycoprotein Ib (platelet), alpha polypeptide [HSA:2811]
B  comp122694_c0_seq1|platelet; <a href="/dbget-bin/www_bget?ko:K06262">K06262</a>  CD42c, GP1BB; glycoprotein Ib (platelet), beta polypeptide [HSA:2812]
B  comp128443_c0_seq1|platelet; <a href="/dbget-bin/www_bget?ko:K06260">K06260</a>  CD42d, GP5; glycoprotein V (platelet) [HSA:2814]
B  comp140877_c1_seq1|cd44; <a href="/dbget-bin/www_bget?ko:K06256">K06256</a>  CD44; CD44 antigen (homing function and Indian blood group system) [HSA:960]
B  comp140877_c1_seq3|cd44; <a href="/dbget-bin/www_bget?ko:K06256">K06256</a>  CD44; CD44 antigen (homing function and Indian blood group system) [HSA:960]
B  comp140877_c1_seq4|cd44; <a href="/dbget-bin/www_bget?ko:K06256">K06256</a>  CD44; CD44 antigen (homing function and Indian blood group system) [HSA:960]
B  comp140877_c1_seq7|cd44; <a href="/dbget-bin/www_bget?ko:K06256">K06256</a>  CD44; CD44 antigen (homing function and Indian blood group system) [HSA:960]
B  comp140877_c1_seq10|cd44; <a href="/dbget-bin/www_bget?ko:K06256">K06256</a>  CD44; CD44 antigen (homing function and Indian blood group system) [HSA:960]
B  comp140877_c1_seq12|cd44; <a href="/dbget-bin/www_bget?ko:K06256">K06256</a>  CD44; CD44 antigen (homing function and Indian blood group system) [HSA:960]
B  comp23839_c0_seq1|rpe-; <a href="/dbget-bin/www_bget?ko:K06478">K06478</a>  CD45, PTPRC; protein tyrosine phosphatase, receptor type, C [HSA:5788]
B  comp145598_c0_seq2|cd45; <a href="/dbget-bin/www_bget?ko:K06478">K06478</a>  CD45, PTPRC; protein tyrosine phosphatase, receptor type, C [HSA:5788]
B  comp23839_c0_seq1|rpe-; <a href="/dbget-bin/www_bget?ko:K06478">K06478</a>  CD45RA, PTPRC; protein tyrosine phosphatase, receptor type, C [HSA:5788]
B  comp145598_c0_seq2|cd45; <a href="/dbget-bin/www_bget?ko:K06478">K06478</a>  CD45RA, PTPRC; protein tyrosine phosphatase, receptor type, C [HSA:5788]
B  comp23839_c0_seq1|rpe-; <a href="/dbget-bin/www_bget?ko:K06478">K06478</a>  CD45RB, PTPRC; protein tyrosine phosphatase, receptor type, C [HSA:5788]
B  comp145598_c0_seq2|cd45; <a href="/dbget-bin/www_bget?ko:K06478">K06478</a>  CD45RB, PTPRC; protein tyrosine phosphatase, receptor type, C [HSA:5788]
B  comp23839_c0_seq1|rpe-; <a href="/dbget-bin/www_bget?ko:K06478">K06478</a>  CD45RC, PTPRC; protein tyrosine phosphatase, receptor type, C [HSA:5788]
B  comp145598_c0_seq2|cd45; <a href="/dbget-bin/www_bget?ko:K06478">K06478</a>  CD45RC, PTPRC; protein tyrosine phosphatase, receptor type, C [HSA:5788]
B  comp23839_c0_seq1|rpe-; <a href="/dbget-bin/www_bget?ko:K06478">K06478</a>  CD45RO, PTPRC; protein tyrosine phosphatase, receptor type, C [HSA:5788]
B  comp145598_c0_seq2|cd45; <a href="/dbget-bin/www_bget?ko:K06478">K06478</a>  CD45RO, PTPRC; protein tyrosine phosphatase, receptor type, C [HSA:5788]
B  comp145164_c0_seq13|slam; <a href="/dbget-bin/www_bget?ko:K06479">K06479</a>  CD48; CD48 antigen (B-cell membrane protein) [HSA:962]
B  comp145164_c0_seq18|slam; <a href="/dbget-bin/www_bget?ko:K06479">K06479</a>  CD48; CD48 antigen (B-cell membrane protein) [HSA:962]
B  comp145164_c0_seq25|slam; <a href="/dbget-bin/www_bget?ko:K06479">K06479</a>  CD48; CD48 antigen (B-cell membrane protein) [HSA:962]
B  comp142291_c1_seq7|integrin; <a href="/dbget-bin/www_bget?ko:K06480">K06480</a>  CD49a, ITGA1; integrin, alpha 1 [HSA:3672]
B  comp136660_c0_seq5|integrin; <a href="/dbget-bin/www_bget?ko:K06481">K06481</a>  CD49b, ITGA2; integrin, alpha 2 [HSA:3673]
B  comp135208_c0_seq1|integrin; <a href="/dbget-bin/www_bget?ko:K06482">K06482</a>  CD49c, ITGA3; integrin, alpha 3 [HSA:3675]
B  comp138009_c0_seq2|integrin; <a href="/dbget-bin/www_bget?ko:K06482">K06482</a>  CD49c, ITGA3; integrin, alpha 3 [HSA:3675]
B  comp138009_c0_seq3|integrin; <a href="/dbget-bin/www_bget?ko:K06482">K06482</a>  CD49c, ITGA3; integrin, alpha 3 [HSA:3675]
B  comp141903_c3_seq3|integrin; <a href="/dbget-bin/www_bget?ko:K06483">K06483</a>  CD49d, ITGA4; integrin, alpha 4 [HSA:3676]
B  comp144975_c4_seq3|integrin; <a href="/dbget-bin/www_bget?ko:K06484">K06484</a>  CD49e, ITGA5; integrin, alpha 5 [HSA:3678]
B  comp144975_c4_seq4|integrin; <a href="/dbget-bin/www_bget?ko:K06484">K06484</a>  CD49e, ITGA5; integrin, alpha 5 [HSA:3678]
B  comp144975_c4_seq25|integrin; <a href="/dbget-bin/www_bget?ko:K06484">K06484</a>  CD49e, ITGA5; integrin, alpha 5 [HSA:3678]
B  comp144975_c4_seq43|integrin; <a href="/dbget-bin/www_bget?ko:K06484">K06484</a>  CD49e, ITGA5; integrin, alpha 5 [HSA:3678]
B  comp144975_c4_seq44|integrin; <a href="/dbget-bin/www_bget?ko:K06484">K06484</a>  CD49e, ITGA5; integrin, alpha 5 [HSA:3678]
B  comp144975_c4_seq79|integrin; <a href="/dbget-bin/www_bget?ko:K06484">K06484</a>  CD49e, ITGA5; integrin, alpha 5 [HSA:3678]
B  comp144193_c4_seq2|integrin; <a href="/dbget-bin/www_bget?ko:K06487">K06487</a>  CD51, ITGAV; integrin, alpha V [HSA:3685]
B  comp144193_c4_seq3|integrin; <a href="/dbget-bin/www_bget?ko:K06487">K06487</a>  CD51, ITGAV; integrin, alpha V [HSA:3685]
B  comp144193_c4_seq4|integrin; <a href="/dbget-bin/www_bget?ko:K06487">K06487</a>  CD51, ITGAV; integrin, alpha V [HSA:3685]
B  comp144193_c4_seq5|integrin; <a href="/dbget-bin/www_bget?ko:K06487">K06487</a>  CD51, ITGAV; integrin, alpha V [HSA:3685]
B  comp144193_c4_seq6|integrin; <a href="/dbget-bin/www_bget?ko:K06487">K06487</a>  CD51, ITGAV; integrin, alpha V [HSA:3685]
B  comp144193_c4_seq7|integrin; <a href="/dbget-bin/www_bget?ko:K06487">K06487</a>  CD51, ITGAV; integrin, alpha V [HSA:3685]
B  comp144193_c4_seq12|integrin; <a href="/dbget-bin/www_bget?ko:K06487">K06487</a>  CD51, ITGAV; integrin, alpha V [HSA:3685]
B  comp144193_c4_seq14|integrin; <a href="/dbget-bin/www_bget?ko:K06487">K06487</a>  CD51, ITGAV; integrin, alpha V [HSA:3685]
B  comp144193_c4_seq18|integrin; <a href="/dbget-bin/www_bget?ko:K06487">K06487</a>  CD51, ITGAV; integrin, alpha V [HSA:3685]
B  comp144193_c4_seq19|integrin; <a href="/dbget-bin/www_bget?ko:K06487">K06487</a>  CD51, ITGAV; integrin, alpha V [HSA:3685]
B  comp144193_c4_seq20|integrin; <a href="/dbget-bin/www_bget?ko:K06487">K06487</a>  CD51, ITGAV; integrin, alpha V [HSA:3685]
B  comp144193_c4_seq24|integrin; <a href="/dbget-bin/www_bget?ko:K06487">K06487</a>  CD51, ITGAV; integrin, alpha V [HSA:3685]
B  comp144193_c4_seq25|integrin; <a href="/dbget-bin/www_bget?ko:K06487">K06487</a>  CD51, ITGAV; integrin, alpha V [HSA:3685]
B  comp144193_c4_seq27|integrin; <a href="/dbget-bin/www_bget?ko:K06487">K06487</a>  CD51, ITGAV; integrin, alpha V [HSA:3685]
B  comp144193_c4_seq31|integrin; <a href="/dbget-bin/www_bget?ko:K06487">K06487</a>  CD51, ITGAV; integrin, alpha V [HSA:3685]
B  comp144193_c4_seq35|integrin; <a href="/dbget-bin/www_bget?ko:K06487">K06487</a>  CD51, ITGAV; integrin, alpha V [HSA:3685]
B  comp144193_c4_seq38|integrin; <a href="/dbget-bin/www_bget?ko:K06487">K06487</a>  CD51, ITGAV; integrin, alpha V [HSA:3685]
B  comp144193_c4_seq42|integrin; <a href="/dbget-bin/www_bget?ko:K06487">K06487</a>  CD51, ITGAV; integrin, alpha V [HSA:3685]
B  comp140676_c3_seq6|leukocyte; <a href="/dbget-bin/www_bget?ko:K06489">K06489</a>  CD53; CD53 antigen [HSA:963]
B  comp140676_c3_seq9|leukocyte; <a href="/dbget-bin/www_bget?ko:K06489">K06489</a>  CD53; CD53 antigen [HSA:963]
B  comp140676_c3_seq14|leukocyte; <a href="/dbget-bin/www_bget?ko:K06489">K06489</a>  CD53; CD53 antigen [HSA:963]
B  comp136342_c2_seq2|von; <a href="/dbget-bin/www_bget?ko:K04006">K04006</a>  CD55, DAF; decay accelerating factor for complement (CD55, Cromer blood group system) [HSA:1604]
B  comp136342_c2_seq20|von; <a href="/dbget-bin/www_bget?ko:K04006">K04006</a>  CD55, DAF; decay accelerating factor for complement (CD55, Cromer blood group system) [HSA:1604]
B  comp136342_c2_seq24|von; <a href="/dbget-bin/www_bget?ko:K04006">K04006</a>  CD55, DAF; decay accelerating factor for complement (CD55, Cromer blood group system) [HSA:1604]
B  comp136342_c2_seq25|von; <a href="/dbget-bin/www_bget?ko:K04006">K04006</a>  CD55, DAF; decay accelerating factor for complement (CD55, Cromer blood group system) [HSA:1604]
B  comp135988_c1_seq1|neural; <a href="/dbget-bin/www_bget?ko:K06491">K06491</a>  CD56, NCAM1; neural cell adhesion molecule 1 [HSA:4684]
B  comp135988_c1_seq2|neural; <a href="/dbget-bin/www_bget?ko:K06491">K06491</a>  CD56, NCAM1; neural cell adhesion molecule 1 [HSA:4684]
B  comp135988_c1_seq3|neural; <a href="/dbget-bin/www_bget?ko:K06491">K06491</a>  CD56, NCAM1; neural cell adhesion molecule 1 [HSA:4684]
B  comp135988_c1_seq4|neural; <a href="/dbget-bin/www_bget?ko:K06491">K06491</a>  CD56, NCAM1; neural cell adhesion molecule 1 [HSA:4684]
B  comp135988_c1_seq8|neural; <a href="/dbget-bin/www_bget?ko:K06491">K06491</a>  CD56, NCAM1; neural cell adhesion molecule 1 [HSA:4684]
B  comp135988_c1_seq10|neural; <a href="/dbget-bin/www_bget?ko:K06491">K06491</a>  CD56, NCAM1; neural cell adhesion molecule 1 [HSA:4684]
B  comp135988_c1_seq12|neural; <a href="/dbget-bin/www_bget?ko:K06491">K06491</a>  CD56, NCAM1; neural cell adhesion molecule 1 [HSA:4684]
B  comp135988_c1_seq13|neural; <a href="/dbget-bin/www_bget?ko:K06491">K06491</a>  CD56, NCAM1; neural cell adhesion molecule 1 [HSA:4684]
B  comp135988_c1_seq21|neural; <a href="/dbget-bin/www_bget?ko:K06491">K06491</a>  CD56, NCAM1; neural cell adhesion molecule 1 [HSA:4684]
B  comp135988_c1_seq26|neural; <a href="/dbget-bin/www_bget?ko:K06491">K06491</a>  CD56, NCAM1; neural cell adhesion molecule 1 [HSA:4684]
B  comp141594_c0_seq3|neural; <a href="/dbget-bin/www_bget?ko:K06491">K06491</a>  CD56, NCAM1; neural cell adhesion molecule 1 [HSA:4684]
B  comp141594_c0_seq6; <a href="/dbget-bin/www_bget?ko:K06491">K06491</a>  CD56, NCAM1; neural cell adhesion molecule 1 [HSA:4684]
B  comp141594_c0_seq9|neural; <a href="/dbget-bin/www_bget?ko:K06491">K06491</a>  CD56, NCAM1; neural cell adhesion molecule 1 [HSA:4684]
B  comp141594_c0_seq10|neural; <a href="/dbget-bin/www_bget?ko:K06491">K06491</a>  CD56, NCAM1; neural cell adhesion molecule 1 [HSA:4684]
B  comp141594_c0_seq12|neural; <a href="/dbget-bin/www_bget?ko:K06491">K06491</a>  CD56, NCAM1; neural cell adhesion molecule 1 [HSA:4684]
B  comp141594_c0_seq13|neural; <a href="/dbget-bin/www_bget?ko:K06491">K06491</a>  CD56, NCAM1; neural cell adhesion molecule 1 [HSA:4684]
B  comp141594_c0_seq17|neural; <a href="/dbget-bin/www_bget?ko:K06491">K06491</a>  CD56, NCAM1; neural cell adhesion molecule 1 [HSA:4684]
B  comp141594_c0_seq20|neural; <a href="/dbget-bin/www_bget?ko:K06491">K06491</a>  CD56, NCAM1; neural cell adhesion molecule 1 [HSA:4684]
B  comp141594_c0_seq22|neural; <a href="/dbget-bin/www_bget?ko:K06491">K06491</a>  CD56, NCAM1; neural cell adhesion molecule 1 [HSA:4684]
B  comp141594_c0_seq23|neural; <a href="/dbget-bin/www_bget?ko:K06491">K06491</a>  CD56, NCAM1; neural cell adhesion molecule 1 [HSA:4684]
B  comp141594_c0_seq25|neural; <a href="/dbget-bin/www_bget?ko:K06491">K06491</a>  CD56, NCAM1; neural cell adhesion molecule 1 [HSA:4684]
B  comp141594_c0_seq30|neural; <a href="/dbget-bin/www_bget?ko:K06491">K06491</a>  CD56, NCAM1; neural cell adhesion molecule 1 [HSA:4684]
B  comp141594_c0_seq32|neural; <a href="/dbget-bin/www_bget?ko:K06491">K06491</a>  CD56, NCAM1; neural cell adhesion molecule 1 [HSA:4684]
B  comp141594_c0_seq36|neural; <a href="/dbget-bin/www_bget?ko:K06491">K06491</a>  CD56, NCAM1; neural cell adhesion molecule 1 [HSA:4684]
B  comp141594_c0_seq39|neural; <a href="/dbget-bin/www_bget?ko:K06491">K06491</a>  CD56, NCAM1; neural cell adhesion molecule 1 [HSA:4684]
B  comp141594_c0_seq46; <a href="/dbget-bin/www_bget?ko:K06491">K06491</a>  CD56, NCAM1; neural cell adhesion molecule 1 [HSA:4684]
B  comp141594_c0_seq47|neural; <a href="/dbget-bin/www_bget?ko:K06491">K06491</a>  CD56, NCAM1; neural cell adhesion molecule 1 [HSA:4684]
B  comp134750_c2_seq1|galactosylgalactosylxylosylprotein; <a href="/dbget-bin/www_bget?ko:K00735">K00735</a>  CD57; CD57 antigen [HSA:27087]
B  comp134750_c2_seq2|galactosylgalactosylxylosylprotein; <a href="/dbget-bin/www_bget?ko:K00735">K00735</a>  CD57; CD57 antigen [HSA:27087]
B  comp140519_c2_seq4|galactosylgalactosylxylosylprotein; <a href="/dbget-bin/www_bget?ko:K00735">K00735</a>  CD57; CD57 antigen [HSA:27087]
B  comp140519_c2_seq5|galactosylgalactosylxylosylprotein; <a href="/dbget-bin/www_bget?ko:K00735">K00735</a>  CD57; CD57 antigen [HSA:27087]
B  comp143602_c1_seq7|integrin; <a href="/dbget-bin/www_bget?ko:K06493">K06493</a>  CD61, ITGB3; integrin, beta 3 [HSA:3690]
B  comp133350_c0_seq1|lymph; <a href="/dbget-bin/www_bget?ko:K06496">K06496</a>  CD62P, SELP; selectin P [HSA:6403]
B  comp136914_c1_seq1|cd63; <a href="/dbget-bin/www_bget?ko:K06497">K06497</a>  CD63; CD63 antigen (melanoma 1 antigen) [HSA:967]
B  comp136914_c1_seq7|cd63; <a href="/dbget-bin/www_bget?ko:K06497">K06497</a>  CD63; CD63 antigen (melanoma 1 antigen) [HSA:967]
B  comp136914_c1_seq18|cd63; <a href="/dbget-bin/www_bget?ko:K06497">K06497</a>  CD63; CD63 antigen (melanoma 1 antigen) [HSA:967]
B  comp127660_c0_seq2|high; <a href="/dbget-bin/www_bget?ko:K06498">K06498</a>  CD64a, FCGR1A; Fc fragment of IgG, high affinity Ia, receptor for (CD64) [HSA:2209]
B  comp135933_c0_seq1|carcinoembryonic; <a href="/dbget-bin/www_bget?ko:K06499">K06499</a>  CD66a, CEACAM1; carcinoembryonic antigen-related cell adhesion molecule 1 [HSA:634]
B  comp144028_c0_seq2|b-cell; <a href="/dbget-bin/www_bget?ko:K06499">K06499</a>  CD66a, CEACAM1; carcinoembryonic antigen-related cell adhesion molecule 1 [HSA:634]
B  comp135933_c0_seq1|carcinoembryonic; <a href="/dbget-bin/www_bget?ko:K06499">K06499</a>  CD66b, CEACAM8; carcinoembryonic antigen-related cell adhesion molecule 8 [HSA:1088]
B  comp144028_c0_seq2|b-cell; <a href="/dbget-bin/www_bget?ko:K06499">K06499</a>  CD66b, CEACAM8; carcinoembryonic antigen-related cell adhesion molecule 8 [HSA:1088]
B  comp135933_c0_seq1|carcinoembryonic; <a href="/dbget-bin/www_bget?ko:K06499">K06499</a>  CD66c, CEACAM6; carcinoembryonic antigen-related cell adhesion molecule 6 [HSA:4680]
B  comp144028_c0_seq2|b-cell; <a href="/dbget-bin/www_bget?ko:K06499">K06499</a>  CD66c, CEACAM6; carcinoembryonic antigen-related cell adhesion molecule 6 [HSA:4680]
B  comp135933_c0_seq1|carcinoembryonic; <a href="/dbget-bin/www_bget?ko:K06499">K06499</a>  CD66d, CEACAM3; carcinoembryonic antigen-related cell adhesion molecule 3 [HSA:1084]
B  comp144028_c0_seq2|b-cell; <a href="/dbget-bin/www_bget?ko:K06499">K06499</a>  CD66d, CEACAM3; carcinoembryonic antigen-related cell adhesion molecule 3 [HSA:1084]
B  comp135933_c0_seq1|carcinoembryonic; <a href="/dbget-bin/www_bget?ko:K06499">K06499</a>  CD66e, CEACAM5; carcinoembryonic antigen-related cell adhesion molecule 5 [HSA:1048]
B  comp144028_c0_seq2|b-cell; <a href="/dbget-bin/www_bget?ko:K06499">K06499</a>  CD66e, CEACAM5; carcinoembryonic antigen-related cell adhesion molecule 5 [HSA:1048]
B  comp132622_c1_seq1|v-set; <a href="/dbget-bin/www_bget?ko:K06500">K06500</a>  CD66f, PSG1; pregnancy specific beta-1-glycoprotein 1 [HSA:5669]
B  comp135933_c0_seq1|carcinoembryonic; <a href="/dbget-bin/www_bget?ko:K06499">K06499</a>  CD67, CEACAM8; see CD66b [HSA:1088]
B  comp144028_c0_seq2|b-cell; <a href="/dbget-bin/www_bget?ko:K06499">K06499</a>  CD67, CEACAM8; see CD66b [HSA:1088]
B  comp136523_c0_seq1|macrosialin; <a href="/dbget-bin/www_bget?ko:K06501">K06501</a>  CD68; CD68 antigen [HSA:968]
B  comp136523_c0_seq5|cd68; <a href="/dbget-bin/www_bget?ko:K06501">K06501</a>  CD68; CD68 antigen [HSA:968]
B  comp144658_c0_seq9|transferrin; <a href="/dbget-bin/www_bget?ko:K06503">K06503</a>  CD71, TFRC; transferrin receptor (p90, CD71) [HSA:7037]
B  comp144658_c0_seq18|transferrin; <a href="/dbget-bin/www_bget?ko:K06503">K06503</a>  CD71, TFRC; transferrin receptor (p90, CD71) [HSA:7037]
B  comp112186_c0_seq1|5; <a href="/dbget-bin/www_bget?ko:K01081">K01081</a>  CD73, NT5E; 5'-nucleotidase, ecto (CD73) [HSA:4907]
B  comp130389_c0_seq1|5; <a href="/dbget-bin/www_bget?ko:K01081">K01081</a>  CD73, NT5E; 5'-nucleotidase, ecto (CD73) [HSA:4907]
B  comp130389_c0_seq3|5; <a href="/dbget-bin/www_bget?ko:K01081">K01081</a>  CD73, NT5E; 5'-nucleotidase, ecto (CD73) [HSA:4907]
B  comp135789_c0_seq3|cytosolic; <a href="/dbget-bin/www_bget?ko:K01081">K01081</a>  CD73, NT5E; 5'-nucleotidase, ecto (CD73) [HSA:4907]
B  comp135789_c0_seq4|cytosolic; <a href="/dbget-bin/www_bget?ko:K01081">K01081</a>  CD73, NT5E; 5'-nucleotidase, ecto (CD73) [HSA:4907]
B  comp139847_c6_seq2|cytosolic; <a href="/dbget-bin/www_bget?ko:K01081">K01081</a>  CD73, NT5E; 5'-nucleotidase, ecto (CD73) [HSA:4907]
B  comp139847_c6_seq4|cytosolic; <a href="/dbget-bin/www_bget?ko:K01081">K01081</a>  CD73, NT5E; 5'-nucleotidase, ecto (CD73) [HSA:4907]
B  comp139847_c6_seq5|cytosolic; <a href="/dbget-bin/www_bget?ko:K01081">K01081</a>  CD73, NT5E; 5'-nucleotidase, ecto (CD73) [HSA:4907]
B  comp139847_c6_seq6|cytosolic; <a href="/dbget-bin/www_bget?ko:K01081">K01081</a>  CD73, NT5E; 5'-nucleotidase, ecto (CD73) [HSA:4907]
B  comp139847_c6_seq7|cytosolic; <a href="/dbget-bin/www_bget?ko:K01081">K01081</a>  CD73, NT5E; 5'-nucleotidase, ecto (CD73) [HSA:4907]
B  comp139847_c6_seq11|cytosolic; <a href="/dbget-bin/www_bget?ko:K01081">K01081</a>  CD73, NT5E; 5'-nucleotidase, ecto (CD73) [HSA:4907]
B  comp139981_c3_seq9|retinol; <a href="/dbget-bin/www_bget?ko:K01081">K01081</a>  CD73, NT5E; 5'-nucleotidase, ecto (CD73) [HSA:4907]
B  comp141630_c0_seq9|5; <a href="/dbget-bin/www_bget?ko:K01081">K01081</a>  CD73, NT5E; 5'-nucleotidase, ecto (CD73) [HSA:4907]
B  comp141630_c0_seq30|5; <a href="/dbget-bin/www_bget?ko:K01081">K01081</a>  CD73, NT5E; 5'-nucleotidase, ecto (CD73) [HSA:4907]
B  comp143612_c2_seq3|cytosolic; <a href="/dbget-bin/www_bget?ko:K01081">K01081</a>  CD73, NT5E; 5'-nucleotidase, ecto (CD73) [HSA:4907]
B  comp143612_c2_seq8|cytosolic; <a href="/dbget-bin/www_bget?ko:K01081">K01081</a>  CD73, NT5E; 5'-nucleotidase, ecto (CD73) [HSA:4907]
B  comp143612_c2_seq11|cytosolic; <a href="/dbget-bin/www_bget?ko:K01081">K01081</a>  CD73, NT5E; 5'-nucleotidase, ecto (CD73) [HSA:4907]
B  comp143612_c2_seq14|cytosolic; <a href="/dbget-bin/www_bget?ko:K01081">K01081</a>  CD73, NT5E; 5'-nucleotidase, ecto (CD73) [HSA:4907]
B  comp145355_c1_seq6|cytosolic; <a href="/dbget-bin/www_bget?ko:K01081">K01081</a>  CD73, NT5E; 5'-nucleotidase, ecto (CD73) [HSA:4907]
B  comp145355_c1_seq13|cytosolic; <a href="/dbget-bin/www_bget?ko:K01081">K01081</a>  CD73, NT5E; 5'-nucleotidase, ecto (CD73) [HSA:4907]
B  comp145355_c1_seq20|cytosolic; <a href="/dbget-bin/www_bget?ko:K01081">K01081</a>  CD73, NT5E; 5'-nucleotidase, ecto (CD73) [HSA:4907]
B  comp145355_c1_seq25|cytosolic; <a href="/dbget-bin/www_bget?ko:K01081">K01081</a>  CD73, NT5E; 5'-nucleotidase, ecto (CD73) [HSA:4907]
B  comp145355_c1_seq27|cytosolic; <a href="/dbget-bin/www_bget?ko:K01081">K01081</a>  CD73, NT5E; 5'-nucleotidase, ecto (CD73) [HSA:4907]
B  comp145355_c1_seq38|cytosolic; <a href="/dbget-bin/www_bget?ko:K01081">K01081</a>  CD73, NT5E; 5'-nucleotidase, ecto (CD73) [HSA:4907]
B  comp145339_c0_seq6|h-2; <a href="/dbget-bin/www_bget?ko:K06505">K06505</a>  CD74; CD74 antigen (invariant polypeptide of major histocompatibility complex) [HSA:972]
B  comp140518_c0_seq3|b-cell; <a href="/dbget-bin/www_bget?ko:K06506">K06506</a>  CD79a; CD79A antigen (immunoglobulin-associated alpha) [HSA:973]
B  comp140518_c0_seq9|b-cell; <a href="/dbget-bin/www_bget?ko:K06506">K06506</a>  CD79a; CD79A antigen (immunoglobulin-associated alpha) [HSA:973]
B  comp140518_c0_seq14|b-cell; <a href="/dbget-bin/www_bget?ko:K06506">K06506</a>  CD79a; CD79A antigen (immunoglobulin-associated alpha) [HSA:973]
B  comp129838_c0_seq2|b-cell; <a href="/dbget-bin/www_bget?ko:K06507">K06507</a>  CD79b; CD79B antigen (immunoglobulin-associated beta) [HSA:974]
B  comp129838_c0_seq6|b-cell; <a href="/dbget-bin/www_bget?ko:K06507">K06507</a>  CD79b; CD79B antigen (immunoglobulin-associated beta) [HSA:974]
B  comp136438_c0_seq8|cd81; <a href="/dbget-bin/www_bget?ko:K06508">K06508</a>  CD81; CD81 antigen (target of antiproliferative antibody 1) [HSA:975]
B  comp136438_c0_seq10|cd81; <a href="/dbget-bin/www_bget?ko:K06508">K06508</a>  CD81; CD81 antigen (target of antiproliferative antibody 1) [HSA:975]
B  comp136438_c0_seq13|cd81; <a href="/dbget-bin/www_bget?ko:K06508">K06508</a>  CD81; CD81 antigen (target of antiproliferative antibody 1) [HSA:975]
B  comp136438_c0_seq17|cd81; <a href="/dbget-bin/www_bget?ko:K06508">K06508</a>  CD81; CD81 antigen (target of antiproliferative antibody 1) [HSA:975]
B  comp141786_c0_seq2|cd81; <a href="/dbget-bin/www_bget?ko:K06508">K06508</a>  CD81; CD81 antigen (target of antiproliferative antibody 1) [HSA:975]
B  comp141786_c0_seq42|cd81; <a href="/dbget-bin/www_bget?ko:K06508">K06508</a>  CD81; CD81 antigen (target of antiproliferative antibody 1) [HSA:975]
B  comp141786_c0_seq46|cd81; <a href="/dbget-bin/www_bget?ko:K06508">K06508</a>  CD81; CD81 antigen (target of antiproliferative antibody 1) [HSA:975]
B  comp141786_c0_seq54|cd81; <a href="/dbget-bin/www_bget?ko:K06508">K06508</a>  CD81; CD81 antigen (target of antiproliferative antibody 1) [HSA:975]
B  comp134209_c0_seq3|cd82; <a href="/dbget-bin/www_bget?ko:K06509">K06509</a>  CD82; kangai 1, suppression of tumorigenicity 6, prostate, CD82 antigen [HSA:3732]
B  comp134597_c0_seq5|cd82; <a href="/dbget-bin/www_bget?ko:K06509">K06509</a>  CD82; kangai 1, suppression of tumorigenicity 6, prostate, CD82 antigen [HSA:3732]
B  comp138704_c0_seq1|cd83; <a href="/dbget-bin/www_bget?ko:K06510">K06510</a>  CD83; CD83 antigen (activated B lymphocytes, immunoglobulin superfamily) [HSA:9308]
B  comp138704_c0_seq3|cd83; <a href="/dbget-bin/www_bget?ko:K06510">K06510</a>  CD83; CD83 antigen (activated B lymphocytes, immunoglobulin superfamily) [HSA:9308]
B  comp138704_c0_seq5|cd83; <a href="/dbget-bin/www_bget?ko:K06510">K06510</a>  CD83; CD83 antigen (activated B lymphocytes, immunoglobulin superfamily) [HSA:9308]
B  comp138704_c0_seq7|cd83; <a href="/dbget-bin/www_bget?ko:K06510">K06510</a>  CD83; CD83 antigen (activated B lymphocytes, immunoglobulin superfamily) [HSA:9308]
B  comp138704_c0_seq12|cd83; <a href="/dbget-bin/www_bget?ko:K06510">K06510</a>  CD83; CD83 antigen (activated B lymphocytes, immunoglobulin superfamily) [HSA:9308]
B  comp138704_c0_seq13|cd83; <a href="/dbget-bin/www_bget?ko:K06510">K06510</a>  CD83; CD83 antigen (activated B lymphocytes, immunoglobulin superfamily) [HSA:9308]
B  comp138704_c0_seq14|cd83; <a href="/dbget-bin/www_bget?ko:K06510">K06510</a>  CD83; CD83 antigen (activated B lymphocytes, immunoglobulin superfamily) [HSA:9308]
B  comp138704_c0_seq15|cd83; <a href="/dbget-bin/www_bget?ko:K06510">K06510</a>  CD83; CD83 antigen (activated B lymphocytes, immunoglobulin superfamily) [HSA:9308]
B  comp142978_c0_seq1|cd80; <a href="/dbget-bin/www_bget?ko:K05413">K05413</a>  CD86; CD86 antigen (CD28 antigen ligand 2, B7-2 antigen) [HSA:942]
B  comp142978_c0_seq5|cd80; <a href="/dbget-bin/www_bget?ko:K05413">K05413</a>  CD86; CD86 antigen (CD28 antigen ligand 2, B7-2 antigen) [HSA:942]
B  comp131058_c0_seq1|thy1; <a href="/dbget-bin/www_bget?ko:K06514">K06514</a>  CD90, THY1; Thy-1 cell surface antigen [HSA:7070]
B  comp131058_c0_seq3|thy1; <a href="/dbget-bin/www_bget?ko:K06514">K06514</a>  CD90, THY1; Thy-1 cell surface antigen [HSA:7070]
B  comp144436_c0_seq26|low-density; <a href="/dbget-bin/www_bget?ko:K04550">K04550</a>  CD91, LRP1; low density lipoprotein-related protein 1 (alpha-2-macroglobulin receptor) [HSA:4035]
B  comp144436_c0_seq40|low-density; <a href="/dbget-bin/www_bget?ko:K04550">K04550</a>  CD91, LRP1; low density lipoprotein-related protein 1 (alpha-2-macroglobulin receptor) [HSA:4035]
B  comp144072_c2_seq3|prolow-density; <a href="/dbget-bin/www_bget?ko:K04550">K04550</a>  CD91, LRP1; low density lipoprotein-related protein 1 (alpha-2-macroglobulin receptor) [HSA:4035]
B  comp142315_c1_seq6|solute; <a href="/dbget-bin/www_bget?ko:K06515">K06515</a>  CD92, SLC44A1; solute carrier family 44, member 1 [HSA:23446]
B  comp142315_c1_seq9|solute; <a href="/dbget-bin/www_bget?ko:K06515">K06515</a>  CD92, SLC44A1; solute carrier family 44, member 1 [HSA:23446]
B  comp142315_c1_seq11|solute; <a href="/dbget-bin/www_bget?ko:K06515">K06515</a>  CD92, SLC44A1; solute carrier family 44, member 1 [HSA:23446]
B  comp139040_c4_seq3|complement; <a href="/dbget-bin/www_bget?ko:K06702">K06702</a>  CD93; CD93 molecule [HSA:22918]
B  comp139925_c0_seq2|tumor; <a href="/dbget-bin/www_bget?ko:K04390">K04390</a>  CD95, FAS; tumor necrosis factor receptor superfamily, member 6 [HSA:355]
B  comp139925_c0_seq10|tumor; <a href="/dbget-bin/www_bget?ko:K04390">K04390</a>  CD95, FAS; tumor necrosis factor receptor superfamily, member 6 [HSA:355]
B  comp139925_c0_seq12|tumor; <a href="/dbget-bin/www_bget?ko:K04390">K04390</a>  CD95, FAS; tumor necrosis factor receptor superfamily, member 6 [HSA:355]
B  comp139925_c0_seq13|tumor; <a href="/dbget-bin/www_bget?ko:K04390">K04390</a>  CD95, FAS; tumor necrosis factor receptor superfamily, member 6 [HSA:355]
B  comp139925_c0_seq14|tumor; <a href="/dbget-bin/www_bget?ko:K04390">K04390</a>  CD95, FAS; tumor necrosis factor receptor superfamily, member 6 [HSA:355]
B  comp144538_c1_seq14|cd97; <a href="/dbget-bin/www_bget?ko:K08446">K08446</a>  CD97; CD97 antigen [HSA:976]
B  comp144075_c3_seq9|cd97; <a href="/dbget-bin/www_bget?ko:K08446">K08446</a>  CD97; CD97 antigen [HSA:976]
B  comp144075_c3_seq15|cd97; <a href="/dbget-bin/www_bget?ko:K08446">K08446</a>  CD97; CD97 antigen [HSA:976]
B  comp142208_c1_seq65|4f2; <a href="/dbget-bin/www_bget?ko:K06519">K06519</a>  CD98, SLC3A2; solute carrier family 3 (activators of dibasic and neutral amino acid transport), member 2 [HSA:6520]
B  comp142208_c1_seq82|4f2; <a href="/dbget-bin/www_bget?ko:K06519">K06519</a>  CD98, SLC3A2; solute carrier family 3 (activators of dibasic and neutral amino acid transport), member 2 [HSA:6520]
B  comp143380_c4_seq2|4f2; <a href="/dbget-bin/www_bget?ko:K06519">K06519</a>  CD98, SLC3A2; solute carrier family 3 (activators of dibasic and neutral amino acid transport), member 2 [HSA:6520]
B  comp143380_c4_seq25|4f2; <a href="/dbget-bin/www_bget?ko:K06519">K06519</a>  CD98, SLC3A2; solute carrier family 3 (activators of dibasic and neutral amino acid transport), member 2 [HSA:6520]
B  comp143380_c4_seq29|4f2; <a href="/dbget-bin/www_bget?ko:K06519">K06519</a>  CD98, SLC3A2; solute carrier family 3 (activators of dibasic and neutral amino acid transport), member 2 [HSA:6520]
B  comp137117_c1_seq3|cd99; <a href="/dbget-bin/www_bget?ko:K06520">K06520</a>  CD99; CD99 antigen [HSA:4267]
B  comp137117_c1_seq6|cd99; <a href="/dbget-bin/www_bget?ko:K06520">K06520</a>  CD99; CD99 antigen [HSA:4267]
B  comp137117_c1_seq11|cd99; <a href="/dbget-bin/www_bget?ko:K06520">K06520</a>  CD99; CD99 antigen [HSA:4267]
B  comp137126_c0_seq3|cd99; <a href="/dbget-bin/www_bget?ko:K06520">K06520</a>  CD99; CD99 antigen [HSA:4267]
B  comp137126_c0_seq5|cd99; <a href="/dbget-bin/www_bget?ko:K06520">K06520</a>  CD99; CD99 antigen [HSA:4267]
B  comp137126_c0_seq6|cd99; <a href="/dbget-bin/www_bget?ko:K06520">K06520</a>  CD99; CD99 antigen [HSA:4267]
B  comp99124_c0_seq1|semaphorin-4c; <a href="/dbget-bin/www_bget?ko:K06521">K06521</a>  CD100, SEMA4D; sema domain, immunoglobulin domain (Ig), transmembrane domain (TM) and short cytoplasmic domain, (semaphorin) 4D [HSA:10507]
B  comp135554_c1_seq2|sema4e; <a href="/dbget-bin/www_bget?ko:K06521">K06521</a>  CD100, SEMA4D; sema domain, immunoglobulin domain (Ig), transmembrane domain (TM) and short cytoplasmic domain, (semaphorin) 4D [HSA:10507]
B  comp135554_c1_seq3|semaphorin-4e-like; <a href="/dbget-bin/www_bget?ko:K06521">K06521</a>  CD100, SEMA4D; sema domain, immunoglobulin domain (Ig), transmembrane domain (TM) and short cytoplasmic domain, (semaphorin) 4D [HSA:10507]
B  comp136613_c0_seq2|semaphorin-4g-like; <a href="/dbget-bin/www_bget?ko:K06521">K06521</a>  CD100, SEMA4D; sema domain, immunoglobulin domain (Ig), transmembrane domain (TM) and short cytoplasmic domain, (semaphorin) 4D [HSA:10507]
B  comp136613_c0_seq3|semaphorin-4g-like; <a href="/dbget-bin/www_bget?ko:K06521">K06521</a>  CD100, SEMA4D; sema domain, immunoglobulin domain (Ig), transmembrane domain (TM) and short cytoplasmic domain, (semaphorin) 4D [HSA:10507]
B  comp139060_c0_seq1|semaphorin-4d; <a href="/dbget-bin/www_bget?ko:K06521">K06521</a>  CD100, SEMA4D; sema domain, immunoglobulin domain (Ig), transmembrane domain (TM) and short cytoplasmic domain, (semaphorin) 4D [HSA:10507]
B  comp139060_c0_seq3|semaphorin-4d; <a href="/dbget-bin/www_bget?ko:K06521">K06521</a>  CD100, SEMA4D; sema domain, immunoglobulin domain (Ig), transmembrane domain (TM) and short cytoplasmic domain, (semaphorin) 4D [HSA:10507]
B  comp139060_c0_seq4|semaphorin-4d; <a href="/dbget-bin/www_bget?ko:K06521">K06521</a>  CD100, SEMA4D; sema domain, immunoglobulin domain (Ig), transmembrane domain (TM) and short cytoplasmic domain, (semaphorin) 4D [HSA:10507]
B  comp139060_c0_seq6|semaphorin-4d; <a href="/dbget-bin/www_bget?ko:K06521">K06521</a>  CD100, SEMA4D; sema domain, immunoglobulin domain (Ig), transmembrane domain (TM) and short cytoplasmic domain, (semaphorin) 4D [HSA:10507]
B  comp139060_c0_seq7|semaphorin-4d; <a href="/dbget-bin/www_bget?ko:K06521">K06521</a>  CD100, SEMA4D; sema domain, immunoglobulin domain (Ig), transmembrane domain (TM) and short cytoplasmic domain, (semaphorin) 4D [HSA:10507]
B  comp139060_c0_seq8|semaphorin-4d; <a href="/dbget-bin/www_bget?ko:K06521">K06521</a>  CD100, SEMA4D; sema domain, immunoglobulin domain (Ig), transmembrane domain (TM) and short cytoplasmic domain, (semaphorin) 4D [HSA:10507]
B  comp139060_c0_seq9|semaphorin-4d; <a href="/dbget-bin/www_bget?ko:K06521">K06521</a>  CD100, SEMA4D; sema domain, immunoglobulin domain (Ig), transmembrane domain (TM) and short cytoplasmic domain, (semaphorin) 4D [HSA:10507]
B  comp139060_c0_seq10|semaphorin-4d; <a href="/dbget-bin/www_bget?ko:K06521">K06521</a>  CD100, SEMA4D; sema domain, immunoglobulin domain (Ig), transmembrane domain (TM) and short cytoplasmic domain, (semaphorin) 4D [HSA:10507]
B  comp139060_c0_seq11|semaphorin-4d; <a href="/dbget-bin/www_bget?ko:K06521">K06521</a>  CD100, SEMA4D; sema domain, immunoglobulin domain (Ig), transmembrane domain (TM) and short cytoplasmic domain, (semaphorin) 4D [HSA:10507]
B  comp139060_c0_seq13|semaphorin-4d; <a href="/dbget-bin/www_bget?ko:K06521">K06521</a>  CD100, SEMA4D; sema domain, immunoglobulin domain (Ig), transmembrane domain (TM) and short cytoplasmic domain, (semaphorin) 4D [HSA:10507]
B  comp139060_c0_seq15|semaphorin-4d; <a href="/dbget-bin/www_bget?ko:K06521">K06521</a>  CD100, SEMA4D; sema domain, immunoglobulin domain (Ig), transmembrane domain (TM) and short cytoplasmic domain, (semaphorin) 4D [HSA:10507]
B  comp139060_c0_seq17|semaphorin-4d; <a href="/dbget-bin/www_bget?ko:K06521">K06521</a>  CD100, SEMA4D; sema domain, immunoglobulin domain (Ig), transmembrane domain (TM) and short cytoplasmic domain, (semaphorin) 4D [HSA:10507]
B  comp141450_c1_seq12|semaphorin; <a href="/dbget-bin/www_bget?ko:K06521">K06521</a>  CD100, SEMA4D; sema domain, immunoglobulin domain (Ig), transmembrane domain (TM) and short cytoplasmic domain, (semaphorin) 4D [HSA:10507]
B  comp141450_c1_seq18|semaphorin; <a href="/dbget-bin/www_bget?ko:K06521">K06521</a>  CD100, SEMA4D; sema domain, immunoglobulin domain (Ig), transmembrane domain (TM) and short cytoplasmic domain, (semaphorin) 4D [HSA:10507]
B  comp141450_c1_seq24|semaphorin; <a href="/dbget-bin/www_bget?ko:K06521">K06521</a>  CD100, SEMA4D; sema domain, immunoglobulin domain (Ig), transmembrane domain (TM) and short cytoplasmic domain, (semaphorin) 4D [HSA:10507]
B  comp141450_c1_seq40|semaphorin; <a href="/dbget-bin/www_bget?ko:K06521">K06521</a>  CD100, SEMA4D; sema domain, immunoglobulin domain (Ig), transmembrane domain (TM) and short cytoplasmic domain, (semaphorin) 4D [HSA:10507]
B  comp141450_c1_seq46|semaphorin; <a href="/dbget-bin/www_bget?ko:K06521">K06521</a>  CD100, SEMA4D; sema domain, immunoglobulin domain (Ig), transmembrane domain (TM) and short cytoplasmic domain, (semaphorin) 4D [HSA:10507]
B  comp141450_c1_seq50|semaphorin; <a href="/dbget-bin/www_bget?ko:K06521">K06521</a>  CD100, SEMA4D; sema domain, immunoglobulin domain (Ig), transmembrane domain (TM) and short cytoplasmic domain, (semaphorin) 4D [HSA:10507]
B  comp143343_c0_seq17|semaphorin; <a href="/dbget-bin/www_bget?ko:K06521">K06521</a>  CD100, SEMA4D; sema domain, immunoglobulin domain (Ig), transmembrane domain (TM) and short cytoplasmic domain, (semaphorin) 4D [HSA:10507]
B  comp143343_c0_seq23|semaphorin; <a href="/dbget-bin/www_bget?ko:K06521">K06521</a>  CD100, SEMA4D; sema domain, immunoglobulin domain (Ig), transmembrane domain (TM) and short cytoplasmic domain, (semaphorin) 4D [HSA:10507]
B  comp143343_c0_seq24|semaphorin; <a href="/dbget-bin/www_bget?ko:K06521">K06521</a>  CD100, SEMA4D; sema domain, immunoglobulin domain (Ig), transmembrane domain (TM) and short cytoplasmic domain, (semaphorin) 4D [HSA:10507]
B  comp63857_c0_seq1|immunoglobulin; <a href="/dbget-bin/www_bget?ko:K06522">K06522</a>  CD101, IGSF2; immunoglobulin superfamily, member 2 [HSA:9398]
B  comp119459_c1_seq1|immunoglobulin; <a href="/dbget-bin/www_bget?ko:K06522">K06522</a>  CD101, IGSF2; immunoglobulin superfamily, member 2 [HSA:9398]
B  comp124372_c0_seq1|integrin; <a href="/dbget-bin/www_bget?ko:K06524">K06524</a>  CD103, ITGAE; integrin, alpha E [HSA:3682]
B  comp137570_c0_seq1|integrin; <a href="/dbget-bin/www_bget?ko:K06525">K06525</a>  CD104, ITGB4; integrin, beta 4 [HSA:3691]
B  comp137570_c0_seq2|integrin; <a href="/dbget-bin/www_bget?ko:K06525">K06525</a>  CD104, ITGB4; integrin, beta 4 [HSA:3691]
B  comp141443_c0_seq4|vascular; <a href="/dbget-bin/www_bget?ko:K06527">K06527</a>  CD106, VCAM1; vascular cell adhesion molecule 1 [HSA:7412]
B  comp141443_c0_seq7|vascular; <a href="/dbget-bin/www_bget?ko:K06527">K06527</a>  CD106, VCAM1; vascular cell adhesion molecule 1 [HSA:7412]
B  comp141443_c0_seq9|vascular; <a href="/dbget-bin/www_bget?ko:K06527">K06527</a>  CD106, VCAM1; vascular cell adhesion molecule 1 [HSA:7412]
B  comp141443_c0_seq10|vascular; <a href="/dbget-bin/www_bget?ko:K06527">K06527</a>  CD106, VCAM1; vascular cell adhesion molecule 1 [HSA:7412]
B  comp141443_c0_seq11|vascular; <a href="/dbget-bin/www_bget?ko:K06527">K06527</a>  CD106, VCAM1; vascular cell adhesion molecule 1 [HSA:7412]
B  comp141443_c0_seq13|vascular; <a href="/dbget-bin/www_bget?ko:K06527">K06527</a>  CD106, VCAM1; vascular cell adhesion molecule 1 [HSA:7412]
B  comp144194_c0_seq3|lysosome-associated; <a href="/dbget-bin/www_bget?ko:K06528">K06528</a>  CD107a, LAMP1; lysosomal-associated membrane protein 1 [HSA:3916]
B  comp144194_c0_seq12|lysosome-associated; <a href="/dbget-bin/www_bget?ko:K06528">K06528</a>  CD107a, LAMP1; lysosomal-associated membrane protein 1 [HSA:3916]
B  comp144194_c0_seq3|lysosome-associated; <a href="/dbget-bin/www_bget?ko:K06528">K06528</a>  CD107b, LAMP2; lysosomal-associated membrane protein 2 [HSA:3920]
B  comp144194_c0_seq12|lysosome-associated; <a href="/dbget-bin/www_bget?ko:K06528">K06528</a>  CD107b, LAMP2; lysosomal-associated membrane protein 2 [HSA:3920]
B  comp144853_c4_seq1|semaphorin; <a href="/dbget-bin/www_bget?ko:K06529">K06529</a>  CD108, SEMA7A; sema domain, immunoglobulin domain (Ig), and GPI membrane anchor, (semaphorin) 7A [HSA:8482]
B  comp144853_c4_seq3|semaphorin-7a; <a href="/dbget-bin/www_bget?ko:K06529">K06529</a>  CD108, SEMA7A; sema domain, immunoglobulin domain (Ig), and GPI membrane anchor, (semaphorin) 7A [HSA:8482]
B  comp144853_c4_seq4|semaphorin; <a href="/dbget-bin/www_bget?ko:K06529">K06529</a>  CD108, SEMA7A; sema domain, immunoglobulin domain (Ig), and GPI membrane anchor, (semaphorin) 7A [HSA:8482]
B  comp144853_c4_seq10|semaphorin-7a; <a href="/dbget-bin/www_bget?ko:K06529">K06529</a>  CD108, SEMA7A; sema domain, immunoglobulin domain (Ig), and GPI membrane anchor, (semaphorin) 7A [HSA:8482]
B  comp144853_c4_seq11|semaphorin-7a; <a href="/dbget-bin/www_bget?ko:K06529">K06529</a>  CD108, SEMA7A; sema domain, immunoglobulin domain (Ig), and GPI membrane anchor, (semaphorin) 7A [HSA:8482]
B  comp144853_c4_seq12|semaphorin-7a; <a href="/dbget-bin/www_bget?ko:K06529">K06529</a>  CD108, SEMA7A; sema domain, immunoglobulin domain (Ig), and GPI membrane anchor, (semaphorin) 7A [HSA:8482]
B  comp144853_c4_seq14|semaphorin-7a; <a href="/dbget-bin/www_bget?ko:K06529">K06529</a>  CD108, SEMA7A; sema domain, immunoglobulin domain (Ig), and GPI membrane anchor, (semaphorin) 7A [HSA:8482]
B  comp144853_c4_seq15|semaphorin; <a href="/dbget-bin/www_bget?ko:K06529">K06529</a>  CD108, SEMA7A; sema domain, immunoglobulin domain (Ig), and GPI membrane anchor, (semaphorin) 7A [HSA:8482]
B  comp141827_c4_seq4|thrombopoietin; <a href="/dbget-bin/www_bget?ko:K05082">K05082</a>  CD110, MPL; myeloproliferative leukemia virus oncogene [HSA:4352]
B  comp141827_c4_seq20|thrombopoietin; <a href="/dbget-bin/www_bget?ko:K05082">K05082</a>  CD110, MPL; myeloproliferative leukemia virus oncogene [HSA:4352]
B  comp141827_c4_seq24|thrombopoietin; <a href="/dbget-bin/www_bget?ko:K05082">K05082</a>  CD110, MPL; myeloproliferative leukemia virus oncogene [HSA:4352]
B  comp137333_c2_seq3|poliovirus; <a href="/dbget-bin/www_bget?ko:K06081">K06081</a>  CD111, PVRL1; poliovirus receptor-related 1 (herpesvirus entry mediator C, nectin) [HSA:5818]
B  comp139012_c0_seq3|poliovirus; <a href="/dbget-bin/www_bget?ko:K06531">K06531</a>  CD112, PVRL2; poliovirus receptor-related 2 (herpesvirus entry mediator B) [HSA:5819]
B  comp139012_c0_seq4|poliovirus; <a href="/dbget-bin/www_bget?ko:K06531">K06531</a>  CD112, PVRL2; poliovirus receptor-related 2 (herpesvirus entry mediator B) [HSA:5819]
B  comp142131_c0_seq2|poliovirus; <a href="/dbget-bin/www_bget?ko:K06592">K06592</a>  CD113, PVRL3; poliovirus receptor-related 3 [HSA:25945]
B  comp142690_c7_seq1|poliovirus; <a href="/dbget-bin/www_bget?ko:K06592">K06592</a>  CD113, PVRL3; poliovirus receptor-related 3 [HSA:25945]
B  comp142690_c7_seq2|poliovirus; <a href="/dbget-bin/www_bget?ko:K06592">K06592</a>  CD113, PVRL3; poliovirus receptor-related 3 [HSA:25945]
B  comp138459_c0_seq1|granulocyte; <a href="/dbget-bin/www_bget?ko:K05061">K05061</a>  CD114, CSF3R; colony stimulating factor 3 receptor (granulocyte) [HSA:1441]
B  comp138459_c0_seq4|granulocyte; <a href="/dbget-bin/www_bget?ko:K05061">K05061</a>  CD114, CSF3R; colony stimulating factor 3 receptor (granulocyte) [HSA:1441]
B  comp138459_c0_seq5|granulocyte; <a href="/dbget-bin/www_bget?ko:K05061">K05061</a>  CD114, CSF3R; colony stimulating factor 3 receptor (granulocyte) [HSA:1441]
B  comp138459_c0_seq7|granulocyte; <a href="/dbget-bin/www_bget?ko:K05061">K05061</a>  CD114, CSF3R; colony stimulating factor 3 receptor (granulocyte) [HSA:1441]
B  comp138459_c0_seq9|granulocyte; <a href="/dbget-bin/www_bget?ko:K05061">K05061</a>  CD114, CSF3R; colony stimulating factor 3 receptor (granulocyte) [HSA:1441]
B  comp142181_c2_seq13|macrophage; <a href="/dbget-bin/www_bget?ko:K05090">K05090</a>  CD115, CSF1R; colony stimulating factor 1 receptor [HSA:1436]
B  comp113795_c0_seq1|kit; <a href="/dbget-bin/www_bget?ko:K05091">K05091</a>  CD117, KIT; v-kit Hardy-Zuckerman 4 feline sarcoma viral oncogene homolog [HSA:3815]
B  comp144147_c0_seq3|leukemia; <a href="/dbget-bin/www_bget?ko:K05058">K05058</a>  CD118, LIFR; leukemia inhibitory factor receptor [HSA:3977]
B  comp142099_c0_seq1|interferon-gamma; <a href="/dbget-bin/www_bget?ko:K05132">K05132</a>  CD119, IFNGR1; interferon gamma receptor 1 [HSA:3459]
B  comp142099_c0_seq3|interferon-gamma; <a href="/dbget-bin/www_bget?ko:K05132">K05132</a>  CD119, IFNGR1; interferon gamma receptor 1 [HSA:3459]
B  comp128310_c1_seq1|tumor; <a href="/dbget-bin/www_bget?ko:K03158">K03158</a>  CD120a, TNFRSF1A; tumor necrosis factor receptor superfamily, member 1A [HSA:7132]
B  comp128310_c1_seq2|tumor; <a href="/dbget-bin/www_bget?ko:K03158">K03158</a>  CD120a, TNFRSF1A; tumor necrosis factor receptor superfamily, member 1A [HSA:7132]
B  comp128310_c1_seq4|tumor; <a href="/dbget-bin/www_bget?ko:K03158">K03158</a>  CD120a, TNFRSF1A; tumor necrosis factor receptor superfamily, member 1A [HSA:7132]
B  comp137326_c1_seq5|tumor; <a href="/dbget-bin/www_bget?ko:K03158">K03158</a>  CD120a, TNFRSF1A; tumor necrosis factor receptor superfamily, member 1A [HSA:7132]
B  comp141983_c1_seq4|tumor; <a href="/dbget-bin/www_bget?ko:K05141">K05141</a>  CD120b, TNFRSF1B; tumor necrosis factor receptor superfamily, member 1B [HSA:7133]
B  comp141983_c1_seq16|tumor; <a href="/dbget-bin/www_bget?ko:K05141">K05141</a>  CD120b, TNFRSF1B; tumor necrosis factor receptor superfamily, member 1B [HSA:7133]
B  comp141983_c1_seq39|tumor; <a href="/dbget-bin/www_bget?ko:K05141">K05141</a>  CD120b, TNFRSF1B; tumor necrosis factor receptor superfamily, member 1B [HSA:7133]
B  comp141983_c1_seq49|tumor; <a href="/dbget-bin/www_bget?ko:K05141">K05141</a>  CD120b, TNFRSF1B; tumor necrosis factor receptor superfamily, member 1B [HSA:7133]
B  comp136274_c2_seq2|interleukin-1; <a href="/dbget-bin/www_bget?ko:K04386">K04386</a>  CD121a, IL1R1; interleukin 1 receptor, type I [HSA:3554]
B  comp138704_c1_seq1|interleukin; <a href="/dbget-bin/www_bget?ko:K04386">K04386</a>  CD121a, IL1R1; interleukin 1 receptor, type I [HSA:3554]
B  comp138704_c1_seq9|interleukin; <a href="/dbget-bin/www_bget?ko:K04386">K04386</a>  CD121a, IL1R1; interleukin 1 receptor, type I [HSA:3554]
B  comp138704_c1_seq18|interleukin; <a href="/dbget-bin/www_bget?ko:K04386">K04386</a>  CD121a, IL1R1; interleukin 1 receptor, type I [HSA:3554]
B  comp138704_c1_seq26|interleukin; <a href="/dbget-bin/www_bget?ko:K04386">K04386</a>  CD121a, IL1R1; interleukin 1 receptor, type I [HSA:3554]
B  comp138704_c1_seq27|interleukin; <a href="/dbget-bin/www_bget?ko:K04386">K04386</a>  CD121a, IL1R1; interleukin 1 receptor, type I [HSA:3554]
B  comp138704_c1_seq35|interleukin; <a href="/dbget-bin/www_bget?ko:K04386">K04386</a>  CD121a, IL1R1; interleukin 1 receptor, type I [HSA:3554]
B  comp138704_c1_seq40|interleukin; <a href="/dbget-bin/www_bget?ko:K04386">K04386</a>  CD121a, IL1R1; interleukin 1 receptor, type I [HSA:3554]
B  comp138704_c1_seq49|interleukin; <a href="/dbget-bin/www_bget?ko:K04386">K04386</a>  CD121a, IL1R1; interleukin 1 receptor, type I [HSA:3554]
B  comp138704_c1_seq51|interleukin; <a href="/dbget-bin/www_bget?ko:K04386">K04386</a>  CD121a, IL1R1; interleukin 1 receptor, type I [HSA:3554]
B  comp136274_c2_seq6|interleukin-1; <a href="/dbget-bin/www_bget?ko:K04387">K04387</a>  CD121b, IL1R2; interleukin 1 receptor, type II [HSA:7850]
B  comp131024_c0_seq1|interleukin-2; <a href="/dbget-bin/www_bget?ko:K05069">K05069</a>  CD122, IL2RB; interleukin 2 receptor, beta [HSA:3560]
B  comp131024_c0_seq2|interleukin-2; <a href="/dbget-bin/www_bget?ko:K05069">K05069</a>  CD122, IL2RB; interleukin 2 receptor, beta [HSA:3560]
B  comp144003_c0_seq30|interleukin-4; <a href="/dbget-bin/www_bget?ko:K05071">K05071</a>  CD124, IL4R; interleukin 4 receptor [HSA:3566]
B  comp144003_c0_seq53|interleukin-4; <a href="/dbget-bin/www_bget?ko:K05071">K05071</a>  CD124, IL4R; interleukin 4 receptor [HSA:3566]
B  comp133372_c0_seq6|interleukin-5; <a href="/dbget-bin/www_bget?ko:K05067">K05067</a>  CD125, IL5RA; interleukin 5 receptor, alpha [HSA:3568]
B  comp137590_c1_seq3|interleukin-6; <a href="/dbget-bin/www_bget?ko:K05055">K05055</a>  CD126, IL6R; interleukin 6 receptor [HSA:3570]
B  comp137590_c1_seq8|interleukin-6; <a href="/dbget-bin/www_bget?ko:K05055">K05055</a>  CD126, IL6R; interleukin 6 receptor [HSA:3570]
B  comp137590_c1_seq10|interleukin-6; <a href="/dbget-bin/www_bget?ko:K05055">K05055</a>  CD126, IL6R; interleukin 6 receptor [HSA:3570]
B  comp137590_c1_seq11|interleukin-6; <a href="/dbget-bin/www_bget?ko:K05055">K05055</a>  CD126, IL6R; interleukin 6 receptor [HSA:3570]
B  comp136683_c0_seq2|interleukin-7; <a href="/dbget-bin/www_bget?ko:K05072">K05072</a>  CD127, IL7R; interleukin 7 receptor [HSA:3575]
B  comp136683_c0_seq11|interleukin-7; <a href="/dbget-bin/www_bget?ko:K05072">K05072</a>  CD127, IL7R; interleukin 7 receptor [HSA:3575]
B  comp136683_c0_seq12|interleukin-7; <a href="/dbget-bin/www_bget?ko:K05072">K05072</a>  CD127, IL7R; interleukin 7 receptor [HSA:3575]
B  comp136683_c0_seq14|interleukin-7; <a href="/dbget-bin/www_bget?ko:K05072">K05072</a>  CD127, IL7R; interleukin 7 receptor [HSA:3575]
B  comp136683_c0_seq21|interleukin-7; <a href="/dbget-bin/www_bget?ko:K05072">K05072</a>  CD127, IL7R; interleukin 7 receptor [HSA:3575]
B  comp136683_c0_seq24|interleukin-7; <a href="/dbget-bin/www_bget?ko:K05072">K05072</a>  CD127, IL7R; interleukin 7 receptor [HSA:3575]
B  comp136683_c0_seq27|interleukin-7; <a href="/dbget-bin/www_bget?ko:K05072">K05072</a>  CD127, IL7R; interleukin 7 receptor [HSA:3575]
B  comp136683_c0_seq31|interleukin-7; <a href="/dbget-bin/www_bget?ko:K05072">K05072</a>  CD127, IL7R; interleukin 7 receptor [HSA:3575]
B  comp136683_c0_seq33|interleukin-7; <a href="/dbget-bin/www_bget?ko:K05072">K05072</a>  CD127, IL7R; interleukin 7 receptor [HSA:3575]
B  comp136683_c0_seq34|interleukin-7; <a href="/dbget-bin/www_bget?ko:K05072">K05072</a>  CD127, IL7R; interleukin 7 receptor [HSA:3575]
B  comp136683_c0_seq35|interleukin-7; <a href="/dbget-bin/www_bget?ko:K05072">K05072</a>  CD127, IL7R; interleukin 7 receptor [HSA:3575]
B  comp136683_c0_seq38|interleukin-7; <a href="/dbget-bin/www_bget?ko:K05072">K05072</a>  CD127, IL7R; interleukin 7 receptor [HSA:3575]
B  comp113554_c0_seq1|c-x-c; <a href="/dbget-bin/www_bget?ko:K05050">K05050</a>  CD128b, CXCR2; see CD182 [HSA:3579]
B  comp140967_c3_seq1|interleukin-6; <a href="/dbget-bin/www_bget?ko:K05060">K05060</a>  CD130, IL6ST; interleukin 6 signal transducer (gp130, oncostatin M receptor) [HSA:3572]
B  comp140967_c3_seq6|interleukin-6; <a href="/dbget-bin/www_bget?ko:K05060">K05060</a>  CD130, IL6ST; interleukin 6 signal transducer (gp130, oncostatin M receptor) [HSA:3572]
B  comp140967_c3_seq7|interleukin-6; <a href="/dbget-bin/www_bget?ko:K05060">K05060</a>  CD130, IL6ST; interleukin 6 signal transducer (gp130, oncostatin M receptor) [HSA:3572]
B  comp140967_c3_seq10|interleukin-6; <a href="/dbget-bin/www_bget?ko:K05060">K05060</a>  CD130, IL6ST; interleukin 6 signal transducer (gp130, oncostatin M receptor) [HSA:3572]
B  comp140967_c3_seq13|interleukin-6; <a href="/dbget-bin/www_bget?ko:K05060">K05060</a>  CD130, IL6ST; interleukin 6 signal transducer (gp130, oncostatin M receptor) [HSA:3572]
B  comp140967_c3_seq14|interleukin-6; <a href="/dbget-bin/www_bget?ko:K05060">K05060</a>  CD130, IL6ST; interleukin 6 signal transducer (gp130, oncostatin M receptor) [HSA:3572]
B  comp140967_c3_seq16|interleukin-6; <a href="/dbget-bin/www_bget?ko:K05060">K05060</a>  CD130, IL6ST; interleukin 6 signal transducer (gp130, oncostatin M receptor) [HSA:3572]
B  comp140967_c3_seq17|interleukin-6; <a href="/dbget-bin/www_bget?ko:K05060">K05060</a>  CD130, IL6ST; interleukin 6 signal transducer (gp130, oncostatin M receptor) [HSA:3572]
B  comp140967_c3_seq21|interleukin-6; <a href="/dbget-bin/www_bget?ko:K05060">K05060</a>  CD130, IL6ST; interleukin 6 signal transducer (gp130, oncostatin M receptor) [HSA:3572]
B  comp140967_c3_seq22|interleukin-6; <a href="/dbget-bin/www_bget?ko:K05060">K05060</a>  CD130, IL6ST; interleukin 6 signal transducer (gp130, oncostatin M receptor) [HSA:3572]
B  comp140967_c3_seq23|interleukin; <a href="/dbget-bin/www_bget?ko:K05060">K05060</a>  CD130, IL6ST; interleukin 6 signal transducer (gp130, oncostatin M receptor) [HSA:3572]
B  comp140967_c3_seq24|interleukin-6; <a href="/dbget-bin/www_bget?ko:K05060">K05060</a>  CD130, IL6ST; interleukin 6 signal transducer (gp130, oncostatin M receptor) [HSA:3572]
B  comp140967_c3_seq25|interleukin-6; <a href="/dbget-bin/www_bget?ko:K05060">K05060</a>  CD130, IL6ST; interleukin 6 signal transducer (gp130, oncostatin M receptor) [HSA:3572]
B  comp140967_c3_seq27|interleukin-6; <a href="/dbget-bin/www_bget?ko:K05060">K05060</a>  CD130, IL6ST; interleukin 6 signal transducer (gp130, oncostatin M receptor) [HSA:3572]
B  comp140967_c3_seq28|interleukin-6; <a href="/dbget-bin/www_bget?ko:K05060">K05060</a>  CD130, IL6ST; interleukin 6 signal transducer (gp130, oncostatin M receptor) [HSA:3572]
B  comp140967_c3_seq30|interleukin; <a href="/dbget-bin/www_bget?ko:K05060">K05060</a>  CD130, IL6ST; interleukin 6 signal transducer (gp130, oncostatin M receptor) [HSA:3572]
B  comp140967_c3_seq38|interleukin-6; <a href="/dbget-bin/www_bget?ko:K05060">K05060</a>  CD130, IL6ST; interleukin 6 signal transducer (gp130, oncostatin M receptor) [HSA:3572]
B  comp140967_c3_seq39|interleukin-6; <a href="/dbget-bin/www_bget?ko:K05060">K05060</a>  CD130, IL6ST; interleukin 6 signal transducer (gp130, oncostatin M receptor) [HSA:3572]
B  comp140967_c3_seq40|interleukin-6; <a href="/dbget-bin/www_bget?ko:K05060">K05060</a>  CD130, IL6ST; interleukin 6 signal transducer (gp130, oncostatin M receptor) [HSA:3572]
B  comp140967_c3_seq41|interleukin-6; <a href="/dbget-bin/www_bget?ko:K05060">K05060</a>  CD130, IL6ST; interleukin 6 signal transducer (gp130, oncostatin M receptor) [HSA:3572]
B  comp140967_c3_seq47|interleukin-6; <a href="/dbget-bin/www_bget?ko:K05060">K05060</a>  CD130, IL6ST; interleukin 6 signal transducer (gp130, oncostatin M receptor) [HSA:3572]
B  comp140967_c3_seq50|interleukin-6; <a href="/dbget-bin/www_bget?ko:K05060">K05060</a>  CD130, IL6ST; interleukin 6 signal transducer (gp130, oncostatin M receptor) [HSA:3572]
B  comp140967_c3_seq51|interleukin-6; <a href="/dbget-bin/www_bget?ko:K05060">K05060</a>  CD130, IL6ST; interleukin 6 signal transducer (gp130, oncostatin M receptor) [HSA:3572]
B  comp140967_c3_seq52|interleukin-6; <a href="/dbget-bin/www_bget?ko:K05060">K05060</a>  CD130, IL6ST; interleukin 6 signal transducer (gp130, oncostatin M receptor) [HSA:3572]
B  comp140967_c3_seq54|interleukin-6; <a href="/dbget-bin/www_bget?ko:K05060">K05060</a>  CD130, IL6ST; interleukin 6 signal transducer (gp130, oncostatin M receptor) [HSA:3572]
B  comp140967_c3_seq59|interleukin-6; <a href="/dbget-bin/www_bget?ko:K05060">K05060</a>  CD130, IL6ST; interleukin 6 signal transducer (gp130, oncostatin M receptor) [HSA:3572]
B  comp140967_c3_seq60|interleukin; <a href="/dbget-bin/www_bget?ko:K05060">K05060</a>  CD130, IL6ST; interleukin 6 signal transducer (gp130, oncostatin M receptor) [HSA:3572]
B  comp140967_c3_seq61|interleukin-6; <a href="/dbget-bin/www_bget?ko:K05060">K05060</a>  CD130, IL6ST; interleukin 6 signal transducer (gp130, oncostatin M receptor) [HSA:3572]
B  comp140967_c3_seq63|interleukin-6; <a href="/dbget-bin/www_bget?ko:K05060">K05060</a>  CD130, IL6ST; interleukin 6 signal transducer (gp130, oncostatin M receptor) [HSA:3572]
B  comp140967_c3_seq65|interleukin-6; <a href="/dbget-bin/www_bget?ko:K05060">K05060</a>  CD130, IL6ST; interleukin 6 signal transducer (gp130, oncostatin M receptor) [HSA:3572]
B  comp140967_c3_seq66|interleukin-6; <a href="/dbget-bin/www_bget?ko:K05060">K05060</a>  CD130, IL6ST; interleukin 6 signal transducer (gp130, oncostatin M receptor) [HSA:3572]
B  comp140967_c3_seq68|interleukin; <a href="/dbget-bin/www_bget?ko:K05060">K05060</a>  CD130, IL6ST; interleukin 6 signal transducer (gp130, oncostatin M receptor) [HSA:3572]
B  comp140967_c3_seq70|interleukin-6; <a href="/dbget-bin/www_bget?ko:K05060">K05060</a>  CD130, IL6ST; interleukin 6 signal transducer (gp130, oncostatin M receptor) [HSA:3572]
B  comp138122_c3_seq2|cytokine; <a href="/dbget-bin/www_bget?ko:K04738">K04738</a>  CD131, CSF2RB; colony stimulating factor 2 receptor, beta, low-affinity (granulocyte-macrophage) [HSA:1439]
B  comp138122_c3_seq3|cytokine; <a href="/dbget-bin/www_bget?ko:K04738">K04738</a>  CD131, CSF2RB; colony stimulating factor 2 receptor, beta, low-affinity (granulocyte-macrophage) [HSA:1439]
B  comp138122_c3_seq6|cytokine; <a href="/dbget-bin/www_bget?ko:K04738">K04738</a>  CD131, CSF2RB; colony stimulating factor 2 receptor, beta, low-affinity (granulocyte-macrophage) [HSA:1439]
B  comp138122_c3_seq7|cytokine; <a href="/dbget-bin/www_bget?ko:K04738">K04738</a>  CD131, CSF2RB; colony stimulating factor 2 receptor, beta, low-affinity (granulocyte-macrophage) [HSA:1439]
B  comp138122_c3_seq10|cytokine; <a href="/dbget-bin/www_bget?ko:K04738">K04738</a>  CD131, CSF2RB; colony stimulating factor 2 receptor, beta, low-affinity (granulocyte-macrophage) [HSA:1439]
B  comp138122_c3_seq12|cytokine; <a href="/dbget-bin/www_bget?ko:K04738">K04738</a>  CD131, CSF2RB; colony stimulating factor 2 receptor, beta, low-affinity (granulocyte-macrophage) [HSA:1439]
B  comp138122_c3_seq14|cytokine; <a href="/dbget-bin/www_bget?ko:K04738">K04738</a>  CD131, CSF2RB; colony stimulating factor 2 receptor, beta, low-affinity (granulocyte-macrophage) [HSA:1439]
B  comp138122_c3_seq15|cytokine; <a href="/dbget-bin/www_bget?ko:K04738">K04738</a>  CD131, CSF2RB; colony stimulating factor 2 receptor, beta, low-affinity (granulocyte-macrophage) [HSA:1439]
B  comp138122_c3_seq17|cytokine; <a href="/dbget-bin/www_bget?ko:K04738">K04738</a>  CD131, CSF2RB; colony stimulating factor 2 receptor, beta, low-affinity (granulocyte-macrophage) [HSA:1439]
B  comp138122_c3_seq18|cytokine; <a href="/dbget-bin/www_bget?ko:K04738">K04738</a>  CD131, CSF2RB; colony stimulating factor 2 receptor, beta, low-affinity (granulocyte-macrophage) [HSA:1439]
B  comp138122_c3_seq20|cytokine; <a href="/dbget-bin/www_bget?ko:K04738">K04738</a>  CD131, CSF2RB; colony stimulating factor 2 receptor, beta, low-affinity (granulocyte-macrophage) [HSA:1439]
B  comp138122_c3_seq22|cytokine; <a href="/dbget-bin/www_bget?ko:K04738">K04738</a>  CD131, CSF2RB; colony stimulating factor 2 receptor, beta, low-affinity (granulocyte-macrophage) [HSA:1439]
B  comp142600_c0_seq1|cytokine; <a href="/dbget-bin/www_bget?ko:K04738">K04738</a>  CD131, CSF2RB; colony stimulating factor 2 receptor, beta, low-affinity (granulocyte-macrophage) [HSA:1439]
B  comp142600_c0_seq6|cytokine; <a href="/dbget-bin/www_bget?ko:K04738">K04738</a>  CD131, CSF2RB; colony stimulating factor 2 receptor, beta, low-affinity (granulocyte-macrophage) [HSA:1439]
B  comp142600_c0_seq9|cytokine; <a href="/dbget-bin/www_bget?ko:K04738">K04738</a>  CD131, CSF2RB; colony stimulating factor 2 receptor, beta, low-affinity (granulocyte-macrophage) [HSA:1439]
B  comp142600_c0_seq11|cytokine; <a href="/dbget-bin/www_bget?ko:K04738">K04738</a>  CD131, CSF2RB; colony stimulating factor 2 receptor, beta, low-affinity (granulocyte-macrophage) [HSA:1439]
B  comp142600_c0_seq12|cytokine; <a href="/dbget-bin/www_bget?ko:K04738">K04738</a>  CD131, CSF2RB; colony stimulating factor 2 receptor, beta, low-affinity (granulocyte-macrophage) [HSA:1439]
B  comp142600_c0_seq15|cytokine; <a href="/dbget-bin/www_bget?ko:K04738">K04738</a>  CD131, CSF2RB; colony stimulating factor 2 receptor, beta, low-affinity (granulocyte-macrophage) [HSA:1439]
B  comp135300_c0_seq7|common; <a href="/dbget-bin/www_bget?ko:K05070">K05070</a>  CD132, IL2RG; interleukin 2 receptor, gamma (severe combined immunodeficiency) [HSA:3561]
B  comp144635_c1_seq1|udp-n-acetylglucosamine; <a href="/dbget-bin/www_bget?ko:K05070">K05070</a>  CD132, IL2RG; interleukin 2 receptor, gamma (severe combined immunodeficiency) [HSA:3561]
B  comp144635_c1_seq4|udp-n-acetylglucosamine; <a href="/dbget-bin/www_bget?ko:K05070">K05070</a>  CD132, IL2RG; interleukin 2 receptor, gamma (severe combined immunodeficiency) [HSA:3561]
B  comp144635_c1_seq7|udp-n-acetylglucosamine; <a href="/dbget-bin/www_bget?ko:K05070">K05070</a>  CD132, IL2RG; interleukin 2 receptor, gamma (severe combined immunodeficiency) [HSA:3561]
B  comp144635_c1_seq8|common; <a href="/dbget-bin/www_bget?ko:K05070">K05070</a>  CD132, IL2RG; interleukin 2 receptor, gamma (severe combined immunodeficiency) [HSA:3561]
B  comp137781_c0_seq5|prominin-; <a href="/dbget-bin/www_bget?ko:K06532">K06532</a>  CD133, PROM1; prominin 1 [HSA:8842]
B  comp137781_c0_seq11|prominin-; <a href="/dbget-bin/www_bget?ko:K06532">K06532</a>  CD133, PROM1; prominin 1 [HSA:8842]
B  comp137781_c0_seq12|prominin-; <a href="/dbget-bin/www_bget?ko:K06532">K06532</a>  CD133, PROM1; prominin 1 [HSA:8842]
B  comp137781_c0_seq14|prominin-; <a href="/dbget-bin/www_bget?ko:K06532">K06532</a>  CD133, PROM1; prominin 1 [HSA:8842]
B  comp137781_c0_seq16|prominin-; <a href="/dbget-bin/www_bget?ko:K06532">K06532</a>  CD133, PROM1; prominin 1 [HSA:8842]
B  comp137781_c0_seq18|prominin-; <a href="/dbget-bin/www_bget?ko:K06532">K06532</a>  CD133, PROM1; prominin 1 [HSA:8842]
B  comp137781_c0_seq19|prominin-; <a href="/dbget-bin/www_bget?ko:K06532">K06532</a>  CD133, PROM1; prominin 1 [HSA:8842]
B  comp137781_c0_seq20|prominin-; <a href="/dbget-bin/www_bget?ko:K06532">K06532</a>  CD133, PROM1; prominin 1 [HSA:8842]
B  comp142145_c0_seq2|fl; <a href="/dbget-bin/www_bget?ko:K05092">K05092</a>  CD135, FLT3; fms-related tyrosine kinase 3 [HSA:2322]
B  comp142145_c0_seq16|fl; <a href="/dbget-bin/www_bget?ko:K05092">K05092</a>  CD135, FLT3; fms-related tyrosine kinase 3 [HSA:2322]
B  comp48429_c0_seq1|macrophage-stimulating; <a href="/dbget-bin/www_bget?ko:K05100">K05100</a>  CD136, MST1R; macrophage stimulating 1 receptor (c-met-related tyrosine kinase) [HSA:4486]
B  comp129372_c0_seq1|macrophage-stimulating; <a href="/dbget-bin/www_bget?ko:K05100">K05100</a>  CD136, MST1R; macrophage stimulating 1 receptor (c-met-related tyrosine kinase) [HSA:4486]
B  comp128169_c0_seq2|tumor; <a href="/dbget-bin/www_bget?ko:K05146">K05146</a>  CD137, TNFRSF9; tumor necrosis factor receptor superfamily, member 9 [HSA:3604]
B  comp128169_c0_seq4|tumor; <a href="/dbget-bin/www_bget?ko:K05146">K05146</a>  CD137, TNFRSF9; tumor necrosis factor receptor superfamily, member 9 [HSA:3604]
B  comp135349_c0_seq4|tumor; <a href="/dbget-bin/www_bget?ko:K05146">K05146</a>  CD137, TNFRSF9; tumor necrosis factor receptor superfamily, member 9 [HSA:3604]
B  comp135349_c0_seq8|tumor; <a href="/dbget-bin/www_bget?ko:K05146">K05146</a>  CD137, TNFRSF9; tumor necrosis factor receptor superfamily, member 9 [HSA:3604]
B  comp131467_c0_seq1|syndecan; <a href="/dbget-bin/www_bget?ko:K06257">K06257</a>  CD138, SDC1; syndecan 1 [HSA:6382]
B  comp131467_c0_seq1|syndecan; ------  CD139; CD139 antigen
B  comp139692_c1_seq2|platelet-derived; <a href="/dbget-bin/www_bget?ko:K05089">K05089</a>  CD140b, PDGFRB; platelet-derived growth factor receptor, beta polypeptide [HSA:5159]
B  comp139692_c1_seq8|platelet-derived; <a href="/dbget-bin/www_bget?ko:K05089">K05089</a>  CD140b, PDGFRB; platelet-derived growth factor receptor, beta polypeptide [HSA:5159]
B  comp139384_c2_seq7|thrombomodulin; <a href="/dbget-bin/www_bget?ko:K03907">K03907</a>  CD141, THBD; thrombomodulin [HSA:7056]
B  comp136899_c11_seq1|tissue; <a href="/dbget-bin/www_bget?ko:K03901">K03901</a>  CD142, F3; coagulation factor III (thromboplastin, tissue factor) [HSA:2152]
B  comp136899_c11_seq2|tissue; <a href="/dbget-bin/www_bget?ko:K03901">K03901</a>  CD142, F3; coagulation factor III (thromboplastin, tissue factor) [HSA:2152]
B  comp136899_c11_seq5|tissue; <a href="/dbget-bin/www_bget?ko:K03901">K03901</a>  CD142, F3; coagulation factor III (thromboplastin, tissue factor) [HSA:2152]
B  comp136899_c11_seq7|tissue; <a href="/dbget-bin/www_bget?ko:K03901">K03901</a>  CD142, F3; coagulation factor III (thromboplastin, tissue factor) [HSA:2152]
B  comp137924_c0_seq5|tissue; <a href="/dbget-bin/www_bget?ko:K03901">K03901</a>  CD142, F3; coagulation factor III (thromboplastin, tissue factor) [HSA:2152]
B  comp137924_c0_seq8|tissue; <a href="/dbget-bin/www_bget?ko:K03901">K03901</a>  CD142, F3; coagulation factor III (thromboplastin, tissue factor) [HSA:2152]
B  comp137924_c0_seq9|tissue; <a href="/dbget-bin/www_bget?ko:K03901">K03901</a>  CD142, F3; coagulation factor III (thromboplastin, tissue factor) [HSA:2152]
B  comp137924_c0_seq11|tissue; <a href="/dbget-bin/www_bget?ko:K03901">K03901</a>  CD142, F3; coagulation factor III (thromboplastin, tissue factor) [HSA:2152]
B  comp137924_c0_seq12|tissue; <a href="/dbget-bin/www_bget?ko:K03901">K03901</a>  CD142, F3; coagulation factor III (thromboplastin, tissue factor) [HSA:2152]
B  comp137924_c0_seq13|tissue; <a href="/dbget-bin/www_bget?ko:K03901">K03901</a>  CD142, F3; coagulation factor III (thromboplastin, tissue factor) [HSA:2152]
B  comp137924_c0_seq24|tissue; <a href="/dbget-bin/www_bget?ko:K03901">K03901</a>  CD142, F3; coagulation factor III (thromboplastin, tissue factor) [HSA:2152]
B  comp137924_c0_seq26|tissue; <a href="/dbget-bin/www_bget?ko:K03901">K03901</a>  CD142, F3; coagulation factor III (thromboplastin, tissue factor) [HSA:2152]
B  comp138725_c1_seq1|angiotensin-converting; <a href="/dbget-bin/www_bget?ko:K01283">K01283</a>  CD143, ACE; angiotensin I converting enzyme (peptidyl-dipeptidase A) 1 [HSA:1636]
B  comp138725_c1_seq4|angiotensin-converting; <a href="/dbget-bin/www_bget?ko:K01283">K01283</a>  CD143, ACE; angiotensin I converting enzyme (peptidyl-dipeptidase A) 1 [HSA:1636]
B  comp145212_c0_seq5|cadherin; <a href="/dbget-bin/www_bget?ko:K06533">K06533</a>  CD144, CDH5; cadherin 5, type 2, VE-cadherin (vascular epithelium) [HSA:1003]
B  comp145212_c0_seq12|cadherin; <a href="/dbget-bin/www_bget?ko:K06533">K06533</a>  CD144, CDH5; cadherin 5, type 2, VE-cadherin (vascular epithelium) [HSA:1003]
B  comp145212_c0_seq16|cadherin; <a href="/dbget-bin/www_bget?ko:K06533">K06533</a>  CD144, CDH5; cadherin 5, type 2, VE-cadherin (vascular epithelium) [HSA:1003]
B  comp145212_c0_seq5|cadherin; ------  CDw145; CDw145
B  comp145212_c0_seq12|cadherin; ------  CDw145; CDw145
B  comp145212_c0_seq16|cadherin; ------  CDw145; CDw145
B  comp135853_c0_seq1|cell; <a href="/dbget-bin/www_bget?ko:K06534">K06534</a>  CD146, MCAM; melanoma cell adhesion molecule [HSA:4162]
B  comp135853_c0_seq2|cell; <a href="/dbget-bin/www_bget?ko:K06534">K06534</a>  CD146, MCAM; melanoma cell adhesion molecule [HSA:4162]
B  comp143043_c0_seq10|basigin; <a href="/dbget-bin/www_bget?ko:K06535">K06535</a>  CD147, BSG; basigin (OK blood group) [HSA:682]
B  comp143043_c0_seq24|basigin; <a href="/dbget-bin/www_bget?ko:K06535">K06535</a>  CD147, BSG; basigin (OK blood group) [HSA:682]
B  comp143043_c0_seq54|basigin; <a href="/dbget-bin/www_bget?ko:K06535">K06535</a>  CD147, BSG; basigin (OK blood group) [HSA:682]
B  comp140241_c0_seq11|receptor-type; <a href="/dbget-bin/www_bget?ko:K05698">K05698</a>  CD148, PTPRJ; protein tyrosine phosphatase, receptor type, J [HSA:5795]
B  comp140241_c0_seq17|receptor-type; <a href="/dbget-bin/www_bget?ko:K05698">K05698</a>  CD148, PTPRJ; protein tyrosine phosphatase, receptor type, J [HSA:5795]
B  comp140241_c0_seq18|receptor-type; <a href="/dbget-bin/www_bget?ko:K05698">K05698</a>  CD148, PTPRJ; protein tyrosine phosphatase, receptor type, J [HSA:5795]
B  comp118574_c0_seq1|cd151; <a href="/dbget-bin/www_bget?ko:K06537">K06537</a>  CD151; CD151 antigen [HSA:977]
B  comp139322_c0_seq3|cd151; <a href="/dbget-bin/www_bget?ko:K06537">K06537</a>  CD151; CD151 antigen [HSA:977]
B  comp139322_c0_seq4|cd151; <a href="/dbget-bin/www_bget?ko:K06537">K06537</a>  CD151; CD151 antigen [HSA:977]
B  comp173321_c0_seq1|cytotoxic; <a href="/dbget-bin/www_bget?ko:K06538">K06538</a>  CD152, CTLA4; cytotoxic T-lymphocyte-associated protein 4 [HSA:1493]
B  comp132023_c0_seq2|cd40; <a href="/dbget-bin/www_bget?ko:K03161">K03161</a>  CD154, CD40LG; tumor necrosis factor (ligand) superfamily, member 5 (hyper-IgM syndrome) [HSA:959]
B  comp134516_c0_seq3|disintegrin; <a href="/dbget-bin/www_bget?ko:K06540">K06540</a>  CD156a, ADAM8; a disintegrin and metalloproteinase domain 8 [HSA:101]
B  comp134516_c0_seq4|disintegrin; <a href="/dbget-bin/www_bget?ko:K06540">K06540</a>  CD156a, ADAM8; a disintegrin and metalloproteinase domain 8 [HSA:101]
B  comp134516_c0_seq6|disintegrin; <a href="/dbget-bin/www_bget?ko:K06540">K06540</a>  CD156a, ADAM8; a disintegrin and metalloproteinase domain 8 [HSA:101]
B  comp137674_c1_seq3|disintegrin; <a href="/dbget-bin/www_bget?ko:K06540">K06540</a>  CD156a, ADAM8; a disintegrin and metalloproteinase domain 8 [HSA:101]
B  comp137674_c1_seq4|disintegrin; <a href="/dbget-bin/www_bget?ko:K06540">K06540</a>  CD156a, ADAM8; a disintegrin and metalloproteinase domain 8 [HSA:101]
B  comp137674_c1_seq6|disintegrin; <a href="/dbget-bin/www_bget?ko:K06540">K06540</a>  CD156a, ADAM8; a disintegrin and metalloproteinase domain 8 [HSA:101]
B  comp137674_c1_seq10|disintegrin; <a href="/dbget-bin/www_bget?ko:K06540">K06540</a>  CD156a, ADAM8; a disintegrin and metalloproteinase domain 8 [HSA:101]
B  comp137674_c1_seq13|disintegrin; <a href="/dbget-bin/www_bget?ko:K06540">K06540</a>  CD156a, ADAM8; a disintegrin and metalloproteinase domain 8 [HSA:101]
B  comp137674_c1_seq16|disintegrin; <a href="/dbget-bin/www_bget?ko:K06540">K06540</a>  CD156a, ADAM8; a disintegrin and metalloproteinase domain 8 [HSA:101]
B  comp137674_c1_seq25|disintegrin; <a href="/dbget-bin/www_bget?ko:K06540">K06540</a>  CD156a, ADAM8; a disintegrin and metalloproteinase domain 8 [HSA:101]
B  comp137674_c1_seq28|disintegrin; <a href="/dbget-bin/www_bget?ko:K06540">K06540</a>  CD156a, ADAM8; a disintegrin and metalloproteinase domain 8 [HSA:101]
B  comp137674_c1_seq30|disintegrin; <a href="/dbget-bin/www_bget?ko:K06540">K06540</a>  CD156a, ADAM8; a disintegrin and metalloproteinase domain 8 [HSA:101]
B  comp137674_c1_seq31|disintegrin; <a href="/dbget-bin/www_bget?ko:K06540">K06540</a>  CD156a, ADAM8; a disintegrin and metalloproteinase domain 8 [HSA:101]
B  comp137674_c1_seq32|disintegrin; <a href="/dbget-bin/www_bget?ko:K06540">K06540</a>  CD156a, ADAM8; a disintegrin and metalloproteinase domain 8 [HSA:101]
B  comp137674_c1_seq34|disintegrin; <a href="/dbget-bin/www_bget?ko:K06540">K06540</a>  CD156a, ADAM8; a disintegrin and metalloproteinase domain 8 [HSA:101]
B  comp137674_c1_seq36|disintegrin; <a href="/dbget-bin/www_bget?ko:K06540">K06540</a>  CD156a, ADAM8; a disintegrin and metalloproteinase domain 8 [HSA:101]
B  comp137674_c1_seq37|disintegrin; <a href="/dbget-bin/www_bget?ko:K06540">K06540</a>  CD156a, ADAM8; a disintegrin and metalloproteinase domain 8 [HSA:101]
B  comp137674_c1_seq40|disintegrin; <a href="/dbget-bin/www_bget?ko:K06540">K06540</a>  CD156a, ADAM8; a disintegrin and metalloproteinase domain 8 [HSA:101]
B  comp137674_c1_seq43|disintegrin; <a href="/dbget-bin/www_bget?ko:K06540">K06540</a>  CD156a, ADAM8; a disintegrin and metalloproteinase domain 8 [HSA:101]
B  comp144985_c2_seq12|disintegrin; <a href="/dbget-bin/www_bget?ko:K06059">K06059</a>  CD156b, ADAM17; a disintegrin and metalloproteinase domain 17 [HSA:6868]
B  comp144985_c2_seq35|disintegrin; <a href="/dbget-bin/www_bget?ko:K06059">K06059</a>  CD156b, ADAM17; a disintegrin and metalloproteinase domain 17 [HSA:6868]
B  comp130274_c0_seq1|disintegrin; <a href="/dbget-bin/www_bget?ko:K06704">K06704</a>  CD156C, ADAM10; a disintegrin and metalloproteinase domain 10 [HSA:102]
B  comp143532_c1_seq1|disintegrin; <a href="/dbget-bin/www_bget?ko:K06704">K06704</a>  CD156C, ADAM10; a disintegrin and metalloproteinase domain 10 [HSA:102]
B  comp124314_c0_seq1|adp-ribosyl; <a href="/dbget-bin/www_bget?ko:K01242">K01242</a>  CD157, BST1; bone marrow stromal cell antigen 1 [HSA:683]
B  comp124314_c0_seq4|adp-ribosyl; <a href="/dbget-bin/www_bget?ko:K01242">K01242</a>  CD157, BST1; bone marrow stromal cell antigen 1 [HSA:683]
B  comp126553_c0_seq1|cd164; <a href="/dbget-bin/www_bget?ko:K06546">K06546</a>  CD164; CD164 antigen, sialomucin [HSA:8763]
B  comp126553_c0_seq4|cd164; <a href="/dbget-bin/www_bget?ko:K06546">K06546</a>  CD164; CD164 antigen, sialomucin [HSA:8763]
B  comp126553_c0_seq1|cd164; ------  CD165; CD165
B  comp126553_c0_seq4|cd164; ------  CD165; CD165
B  comp142860_c1_seq7|activated; <a href="/dbget-bin/www_bget?ko:K06547">K06547</a>  CD166, ALCAM; activated leukocyte cell adhesion molecule [HSA:214]
B  comp142860_c1_seq8|activated; <a href="/dbget-bin/www_bget?ko:K06547">K06547</a>  CD166, ALCAM; activated leukocyte cell adhesion molecule [HSA:214]
B  comp142967_c1_seq1|discoidin; <a href="/dbget-bin/www_bget?ko:K05124">K05124</a>  CD167a, DDR1; discoidin domain receptor family, member 1 [HSA:780]
B  comp136056_c1_seq3|discoidin; <a href="/dbget-bin/www_bget?ko:K05125">K05125</a>  CD167b, DDR2; discoidin domain receptor family, member 2 [HSA:4921]
B  comp136056_c1_seq4|discoidin; <a href="/dbget-bin/www_bget?ko:K05125">K05125</a>  CD167b, DDR2; discoidin domain receptor family, member 2 [HSA:4921]
B  comp139515_c0_seq12|discoidin; <a href="/dbget-bin/www_bget?ko:K05125">K05125</a>  CD167b, DDR2; discoidin domain receptor family, member 2 [HSA:4921]
B  comp126767_c0_seq2|hyaluronan-mediated; <a href="/dbget-bin/www_bget?ko:K06267">K06267</a>  CD168, HMMR; hyaluronan-mediated motility receptor (RHAMM) [HSA:3161]
B  comp128441_c0_seq1|hyaluronan-mediated; <a href="/dbget-bin/www_bget?ko:K06267">K06267</a>  CD168, HMMR; hyaluronan-mediated motility receptor (RHAMM) [HSA:3161]
B  comp141581_c1_seq8|neural; <a href="/dbget-bin/www_bget?ko:K06550">K06550</a>  CD171, L1CAM; L1 cell adhesion molecule (MASA syndrome, spastic paraplegia 1) [HSA:3897]
B  comp141765_c0_seq3|fas; <a href="/dbget-bin/www_bget?ko:K04389">K04389</a>  CD178, FASLG; tumor necrosis factor (ligand) superfamily, member 6 [HSA:356]
B  comp144683_c0_seq4|immunoglobulin; <a href="/dbget-bin/www_bget?ko:K06553">K06553</a>  CD179a, VPREB1; pre-B lymphocyte gene 1 [HSA:7441]
B  comp144683_c0_seq8|this; <a href="/dbget-bin/www_bget?ko:K06553">K06553</a>  CD179a, VPREB1; pre-B lymphocyte gene 1 [HSA:7441]
B  comp145416_c0_seq1|immunoglobulin; <a href="/dbget-bin/www_bget?ko:K06554">K06554</a>  CD179b, IGLL1; immunoglobulin lambda-like polypeptide 1 [HSA:3543]
B  comp145416_c0_seq4|immunoglobulin; <a href="/dbget-bin/www_bget?ko:K06554">K06554</a>  CD179b, IGLL1; immunoglobulin lambda-like polypeptide 1 [HSA:3543]
B  comp145416_c0_seq5|immunoglobulin; <a href="/dbget-bin/www_bget?ko:K06554">K06554</a>  CD179b, IGLL1; immunoglobulin lambda-like polypeptide 1 [HSA:3543]
B  comp145416_c0_seq8|immunoglobulin; <a href="/dbget-bin/www_bget?ko:K06554">K06554</a>  CD179b, IGLL1; immunoglobulin lambda-like polypeptide 1 [HSA:3543]
B  comp145416_c0_seq10|immunoglobulin; <a href="/dbget-bin/www_bget?ko:K06554">K06554</a>  CD179b, IGLL1; immunoglobulin lambda-like polypeptide 1 [HSA:3543]
B  comp145416_c0_seq12|immunoglobulin; <a href="/dbget-bin/www_bget?ko:K06554">K06554</a>  CD179b, IGLL1; immunoglobulin lambda-like polypeptide 1 [HSA:3543]
B  comp113554_c0_seq1|c-x-c; <a href="/dbget-bin/www_bget?ko:K05050">K05050</a>  CD182, CXCR2; chemokine (C-X-C motif) receptor 2 [HSA:3579]
B  comp144670_c2_seq1|c-x-c; <a href="/dbget-bin/www_bget?ko:K04188">K04188</a>  CD183, CXCR3; chemokine (C-X-C motif) receptor 3 [HSA:2833]
B  comp144986_c1_seq10|c-x-c; <a href="/dbget-bin/www_bget?ko:K04188">K04188</a>  CD183, CXCR3; chemokine (C-X-C motif) receptor 3 [HSA:2833]
B  comp144986_c1_seq13|c-x-c; <a href="/dbget-bin/www_bget?ko:K04188">K04188</a>  CD183, CXCR3; chemokine (C-X-C motif) receptor 3 [HSA:2833]
B  comp141297_c0_seq1|c-x-c; <a href="/dbget-bin/www_bget?ko:K04189">K04189</a>  CD184, CXCR4; chemokine (C-X-C motif) receptor 4 [HSA:7852]
B  comp141297_c0_seq2|c-x-c; <a href="/dbget-bin/www_bget?ko:K04189">K04189</a>  CD184, CXCR4; chemokine (C-X-C motif) receptor 4 [HSA:7852]
B  comp141297_c0_seq6|c-x-c; <a href="/dbget-bin/www_bget?ko:K04189">K04189</a>  CD184, CXCR4; chemokine (C-X-C motif) receptor 4 [HSA:7852]
B  comp94716_c0_seq1|c-x-c; <a href="/dbget-bin/www_bget?ko:K04190">K04190</a>  CD185, CXCR5; chemokine (C-X-C motif) receptor 5 [HSA:643]
B  comp96351_c0_seq1|c-c; <a href="/dbget-bin/www_bget?ko:K04179">K04179</a>  CD194, CCR4; chemokine (C-C motif) receptor 4 [HSA:1233]
B  comp81124_c0_seq1|c-c; <a href="/dbget-bin/www_bget?ko:K04182">K04182</a>  CD197, CCR7; chemokine (C-C motif) receptor 7 [HSA:1236]
B  comp97819_c0_seq1|c-c; <a href="/dbget-bin/www_bget?ko:K04183">K04183</a>  CDw198, CCR8; chemokine (C-C motif) receptor 8 [HSA:1237]
B  comp133055_c0_seq1|c-c; <a href="/dbget-bin/www_bget?ko:K04184">K04184</a>  CDw199, CCR9; chemokine (C-C motif) receptor 9 [HSA:10803]
B  comp133055_c0_seq3|c-c; <a href="/dbget-bin/www_bget?ko:K04184">K04184</a>  CDw199, CCR9; chemokine (C-C motif) receptor 9 [HSA:10803]
B  comp139330_c1_seq1|ox-2; <a href="/dbget-bin/www_bget?ko:K06556">K06556</a>  CD200; antigen identified by monoclonal antibody MRC OX-2 [HSA:4345]
B  comp141446_c0_seq1|angiopoietin-1; <a href="/dbget-bin/www_bget?ko:K05121">K05121</a>  CD202b, TEK; TEK tyrosine kinase, endothelial [HSA:7010]
B  comp141446_c0_seq5|angiopoietin-1; <a href="/dbget-bin/www_bget?ko:K05121">K05121</a>  CD202b, TEK; TEK tyrosine kinase, endothelial [HSA:7010]
B  comp141569_c1_seq2|lymphocyte; <a href="/dbget-bin/www_bget?ko:K06559">K06559</a>  CD205, LY75; lymphocyte antigen 75 [HSA:4065]
B  comp141569_c1_seq5|lymphocyte; <a href="/dbget-bin/www_bget?ko:K06559">K06559</a>  CD205, LY75; lymphocyte antigen 75 [HSA:4065]
B  comp141569_c1_seq14|lymphocyte; <a href="/dbget-bin/www_bget?ko:K06559">K06559</a>  CD205, LY75; lymphocyte antigen 75 [HSA:4065]
B  comp141569_c1_seq51|lymphocyte; <a href="/dbget-bin/www_bget?ko:K06559">K06559</a>  CD205, LY75; lymphocyte antigen 75 [HSA:4065]
B  comp141569_c1_seq52|lymphocyte; <a href="/dbget-bin/www_bget?ko:K06559">K06559</a>  CD205, LY75; lymphocyte antigen 75 [HSA:4065]
B  comp141569_c1_seq55|lymphocyte; <a href="/dbget-bin/www_bget?ko:K06559">K06559</a>  CD205, LY75; lymphocyte antigen 75 [HSA:4065]
B  comp135641_c0_seq1|macrophage; <a href="/dbget-bin/www_bget?ko:K06560">K06560</a>  CD206, MRC1; mannose receptor, C type 1 [HSA:4360]
B  comp139976_c0_seq1|c-type; <a href="/dbget-bin/www_bget?ko:K06560">K06560</a>  CD206, MRC1; mannose receptor, C type 1 [HSA:4360]
B  comp139976_c0_seq6|c-type; <a href="/dbget-bin/www_bget?ko:K06560">K06560</a>  CD206, MRC1; mannose receptor, C type 1 [HSA:4360]
B  comp140486_c0_seq12|secretory; <a href="/dbget-bin/www_bget?ko:K06560">K06560</a>  CD206, MRC1; mannose receptor, C type 1 [HSA:4360]
B  comp140486_c0_seq16|secretory; <a href="/dbget-bin/www_bget?ko:K06560">K06560</a>  CD206, MRC1; mannose receptor, C type 1 [HSA:4360]
B  comp140486_c0_seq22|secretory; <a href="/dbget-bin/www_bget?ko:K06560">K06560</a>  CD206, MRC1; mannose receptor, C type 1 [HSA:4360]
B  comp94870_c0_seq1|lysosome-associated; <a href="/dbget-bin/www_bget?ko:K06562">K06562</a>  CD208, LAMP3; lysosomal-associated membrane protein 3 [HSA:27074]
B  comp130767_c0_seq5|cd209; <a href="/dbget-bin/www_bget?ko:K06563">K06563</a>  CD209; CD209 antigen [HSA:30835]
B  comp138368_c0_seq2|cd209; <a href="/dbget-bin/www_bget?ko:K06563">K06563</a>  CD209; CD209 antigen [HSA:30835]
B  comp138368_c0_seq3|cd209; <a href="/dbget-bin/www_bget?ko:K06563">K06563</a>  CD209; CD209 antigen [HSA:30835]
B  comp138368_c0_seq4|cd209; <a href="/dbget-bin/www_bget?ko:K06563">K06563</a>  CD209; CD209 antigen [HSA:30835]
B  comp138368_c0_seq5|cd209; <a href="/dbget-bin/www_bget?ko:K06563">K06563</a>  CD209; CD209 antigen [HSA:30835]
B  comp138368_c0_seq7|cd209; <a href="/dbget-bin/www_bget?ko:K06563">K06563</a>  CD209; CD209 antigen [HSA:30835]
B  comp138368_c0_seq8|cd209; <a href="/dbget-bin/www_bget?ko:K06563">K06563</a>  CD209; CD209 antigen [HSA:30835]
B  comp138368_c0_seq10|cd209; <a href="/dbget-bin/www_bget?ko:K06563">K06563</a>  CD209; CD209 antigen [HSA:30835]
B  comp138368_c0_seq12|cd209; <a href="/dbget-bin/www_bget?ko:K06563">K06563</a>  CD209; CD209 antigen [HSA:30835]
B  comp144596_c0_seq6|cytokine; <a href="/dbget-bin/www_bget?ko:K05135">K05135</a>  CDw210b, IL10RB; interleukin 10 receptor, beta [HSA:3588]
B  comp134330_c0_seq2|interleukin-13; <a href="/dbget-bin/www_bget?ko:K05076">K05076</a>  CD213a1, IL13RA1; interleukin 13 receptor, alpha 1 [HSA:3597]
B  comp135167_c0_seq1|interleukin-13; <a href="/dbget-bin/www_bget?ko:K05077">K05077</a>  CD213a2, IL13RA2; interleukin 13 receptor, alpha 2 [HSA:3598]
B  comp135167_c0_seq2|interleukin-13; <a href="/dbget-bin/www_bget?ko:K05077">K05077</a>  CD213a2, IL13RA2; interleukin 13 receptor, alpha 2 [HSA:3598]
B  comp129755_c0_seq3|interleukin-17; <a href="/dbget-bin/www_bget?ko:K05164">K05164</a>  CD217, IL17R; interleukin 17 receptor [HSA:23765]
B  comp143548_c0_seq5|insulin; <a href="/dbget-bin/www_bget?ko:K04527">K04527</a>  CD220, INSR; insulin receptor [HSA:3643]
B  comp143548_c0_seq10|insulin; <a href="/dbget-bin/www_bget?ko:K04527">K04527</a>  CD220, INSR; insulin receptor [HSA:3643]
B  comp144885_c2_seq7|insulin-like; <a href="/dbget-bin/www_bget?ko:K05087">K05087</a>  CD221, IGF1R; insulin-like growth factor 1 receptor [HSA:3480]
B  comp142622_c0_seq3|cation-independent; <a href="/dbget-bin/www_bget?ko:K06564">K06564</a>  CD222, IGF2R; insulin-like growth factor 2 receptor [HSA:3482]
B  comp134100_c0_seq1|lymphocyte; <a href="/dbget-bin/www_bget?ko:K06565">K06565</a>  CD223, LAG3; lymphocyte-activation gene 3 [HSA:3902]
B  comp134100_c0_seq3|lymphocyte; <a href="/dbget-bin/www_bget?ko:K06565">K06565</a>  CD223, LAG3; lymphocyte-activation gene 3 [HSA:3902]
B  comp96525_c0_seq2|gamma-glutamyltransferase; <a href="/dbget-bin/www_bget?ko:K00681">K00681</a>  CD224, GGT1; gamma-glutamyltransferase 1 [HSA:2678]
B  comp97545_c1_seq1|gamma-glutamyltransferase; <a href="/dbget-bin/www_bget?ko:K00681">K00681</a>  CD224, GGT1; gamma-glutamyltransferase 1 [HSA:2678]
B  comp138414_c0_seq5|gamma-glutamyltransferase; <a href="/dbget-bin/www_bget?ko:K00681">K00681</a>  CD224, GGT1; gamma-glutamyltransferase 1 [HSA:2678]
B  comp138414_c0_seq14|gamma-glutamyltransferase; <a href="/dbget-bin/www_bget?ko:K00681">K00681</a>  CD224, GGT1; gamma-glutamyltransferase 1 [HSA:2678]
B  comp138414_c0_seq23|gamma-glutamyltransferase; <a href="/dbget-bin/www_bget?ko:K00681">K00681</a>  CD224, GGT1; gamma-glutamyltransferase 1 [HSA:2678]
B  comp138414_c0_seq25|gamma-glutamyltransferase; <a href="/dbget-bin/www_bget?ko:K00681">K00681</a>  CD224, GGT1; gamma-glutamyltransferase 1 [HSA:2678]
B  comp138414_c0_seq33|gamma-glutamyltransferase; <a href="/dbget-bin/www_bget?ko:K00681">K00681</a>  CD224, GGT1; gamma-glutamyltransferase 1 [HSA:2678]
B  comp103384_c0_seq1|interferon-induced; <a href="/dbget-bin/www_bget?ko:K06566">K06566</a>  CD225, IFITM1; interferon induced transmembrane protein 1 [HSA:8519]
B  comp103384_c0_seq2|interferon-induced; <a href="/dbget-bin/www_bget?ko:K06566">K06566</a>  CD225, IFITM1; interferon induced transmembrane protein 1 [HSA:8519]
B  comp137887_c1_seq1|14; <a href="/dbget-bin/www_bget?ko:K06566">K06566</a>  CD225, IFITM1; interferon induced transmembrane protein 1 [HSA:8519]
B  comp137887_c1_seq2|14; <a href="/dbget-bin/www_bget?ko:K06566">K06566</a>  CD225, IFITM1; interferon induced transmembrane protein 1 [HSA:8519]
B  comp128471_c0_seq1|cd226; <a href="/dbget-bin/www_bget?ko:K06567">K06567</a>  CD226; CD226 antigen [HSA:10666]
B  comp133674_c1_seq1|cd226; <a href="/dbget-bin/www_bget?ko:K06567">K06567</a>  CD226; CD226 antigen [HSA:10666]
B  comp133674_c1_seq4|cd226; <a href="/dbget-bin/www_bget?ko:K06567">K06567</a>  CD226; CD226 antigen [HSA:10666]
B  comp121542_c0_seq3|tetraspanin; <a href="/dbget-bin/www_bget?ko:K06571">K06571</a>  CD231, TSPAN7; transmembrane 4 superfamily member 2 [HSA:7102]
B  comp121542_c0_seq4|tetraspanin; <a href="/dbget-bin/www_bget?ko:K06571">K06571</a>  CD231, TSPAN7; transmembrane 4 superfamily member 2 [HSA:7102]
B  comp140960_c1_seq35|plexin-c1; <a href="/dbget-bin/www_bget?ko:K06572">K06572</a>  CD232, PLXNC1; plexin C1 [HSA:10154]
B  comp140528_c0_seq1|glycophorin; <a href="/dbget-bin/www_bget?ko:K06576">K06576</a>  CD236, GYPC ; glycophorin C (Gerbich blood group) [HSA:2995]
B  comp140528_c0_seq3|glycophorin; <a href="/dbget-bin/www_bget?ko:K06576">K06576</a>  CD236, GYPC ; glycophorin C (Gerbich blood group) [HSA:2995]
B  comp140528_c0_seq4|glycophorin; <a href="/dbget-bin/www_bget?ko:K06576">K06576</a>  CD236, GYPC ; glycophorin C (Gerbich blood group) [HSA:2995]
B  comp140528_c0_seq5|glycophorin; <a href="/dbget-bin/www_bget?ko:K06576">K06576</a>  CD236, GYPC ; glycophorin C (Gerbich blood group) [HSA:2995]
B  comp140528_c0_seq6|glycophorin; <a href="/dbget-bin/www_bget?ko:K06576">K06576</a>  CD236, GYPC ; glycophorin C (Gerbich blood group) [HSA:2995]
B  comp140528_c0_seq7|glycophorin; <a href="/dbget-bin/www_bget?ko:K06576">K06576</a>  CD236, GYPC ; glycophorin C (Gerbich blood group) [HSA:2995]
B  comp143283_c1_seq3|basal; <a href="/dbget-bin/www_bget?ko:K06578">K06578</a>  CD239, LU; Lutheran blood group (Auberger b antigen included) [HSA:4059]
B  comp143283_c1_seq13|basal; <a href="/dbget-bin/www_bget?ko:K06578">K06578</a>  CD239, LU; Lutheran blood group (Auberger b antigen included) [HSA:4059]
B  comp143283_c1_seq20|basal; <a href="/dbget-bin/www_bget?ko:K06578">K06578</a>  CD239, LU; Lutheran blood group (Auberger b antigen included) [HSA:4059]
B  comp143283_c1_seq45|basal; <a href="/dbget-bin/www_bget?ko:K06578">K06578</a>  CD239, LU; Lutheran blood group (Auberger b antigen included) [HSA:4059]
B  comp143283_c1_seq50|basal; <a href="/dbget-bin/www_bget?ko:K06578">K06578</a>  CD239, LU; Lutheran blood group (Auberger b antigen included) [HSA:4059]
B  comp143283_c1_seq52|basal; <a href="/dbget-bin/www_bget?ko:K06578">K06578</a>  CD239, LU; Lutheran blood group (Auberger b antigen included) [HSA:4059]
B  comp143283_c1_seq65|basal; <a href="/dbget-bin/www_bget?ko:K06578">K06578</a>  CD239, LU; Lutheran blood group (Auberger b antigen included) [HSA:4059]
B  comp143283_c1_seq74|basal; <a href="/dbget-bin/www_bget?ko:K06578">K06578</a>  CD239, LU; Lutheran blood group (Auberger b antigen included) [HSA:4059]
B  comp142517_c0_seq15|rhesus; <a href="/dbget-bin/www_bget?ko:K06580">K06580</a>  CD241, RHAG; Rhesus blood group-associated glycoprotein [HSA:6005]
B  comp138918_c0_seq2|multidrug; <a href="/dbget-bin/www_bget?ko:K05658">K05658</a>  CD243, ABCB1; ATP-binding cassette, sub-family B (MDR/TAP), member 1 [HSA:5243]
B  comp138918_c0_seq8|multidrug; <a href="/dbget-bin/www_bget?ko:K05658">K05658</a>  CD243, ABCB1; ATP-binding cassette, sub-family B (MDR/TAP), member 1 [HSA:5243]
B  comp138918_c0_seq9|multidrug; <a href="/dbget-bin/www_bget?ko:K05658">K05658</a>  CD243, ABCB1; ATP-binding cassette, sub-family B (MDR/TAP), member 1 [HSA:5243]
B  comp138918_c0_seq13|multidrug; <a href="/dbget-bin/www_bget?ko:K05658">K05658</a>  CD243, ABCB1; ATP-binding cassette, sub-family B (MDR/TAP), member 1 [HSA:5243]
B  comp73834_c0_seq1|alk; <a href="/dbget-bin/www_bget?ko:K05119">K05119</a>  CD246, ALK; anaplastic lymphoma kinase (Ki-1) [HSA:238]
B  comp607418_c0_seq1|achain; <a href="/dbget-bin/www_bget?ko:K05119">K05119</a>  CD246, ALK; anaplastic lymphoma kinase (Ki-1) [HSA:238]
B  comp140983_c3_seq3|t-cell; <a href="/dbget-bin/www_bget?ko:K06453">K06453</a>  CD247; CD3Z antigen, zeta polypeptide (TiT3 complex) [HSA:919]
B  comp137394_c0_seq3|cd248; <a href="/dbget-bin/www_bget?ko:K06706">K06706</a>  CD248; CD164 sialomucin-like 1 [HSA:57124]
B  comp141912_c1_seq1|cd248; <a href="/dbget-bin/www_bget?ko:K06706">K06706</a>  CD248; CD164 sialomucin-like 1 [HSA:57124]
B  comp141912_c1_seq2|cd248; <a href="/dbget-bin/www_bget?ko:K06706">K06706</a>  CD248; CD164 sialomucin-like 1 [HSA:57124]
B  comp285909_c0_seq1|glutamyl; <a href="/dbget-bin/www_bget?ko:K11141">K11141</a>  CD249, ENPEP; glutamyl aminopeptidase (aminopeptidase A) [HSA:2028]
B  comp130917_c0_seq2|tumor; <a href="/dbget-bin/www_bget?ko:K04721">K04721</a>  CD253, TNFSF10; tumor necrosis factor (ligand) superfamily, member 10 [HSA:8743]
B  comp129231_c0_seq2|tumor; <a href="/dbget-bin/www_bget?ko:K05473">K05473</a>  CD254, TNFSF11; tumor necrosis factor (ligand) superfamily, member 11 [HSA:8600]
B  comp88681_c0_seq2|tumor; <a href="/dbget-bin/www_bget?ko:K05475">K05475</a>  CD256, TNFSF13; tumor necrosis factor (ligand) superfamily, member 13 [HSA:8741]
B  comp143886_c10_seq7|tumor; <a href="/dbget-bin/www_bget?ko:K05476">K05476</a>  CD257, TNFSF13B; tumor necrosis factor (ligand) superfamily, member 13b [HSA:10673]
B  comp143886_c10_seq11|tumor; <a href="/dbget-bin/www_bget?ko:K05476">K05476</a>  CD257, TNFSF13B; tumor necrosis factor (ligand) superfamily, member 13b [HSA:10673]
B  comp143886_c10_seq14|tumor; <a href="/dbget-bin/www_bget?ko:K05476">K05476</a>  CD257, TNFSF13B; tumor necrosis factor (ligand) superfamily, member 13b [HSA:10673]
B  comp133963_c0_seq1|tumor; <a href="/dbget-bin/www_bget?ko:K05477">K05477</a>  CD258, TNFSF14; tumor necrosis factor (ligand) superfamily, member 14 [HSA:8740]
B  comp133963_c0_seq2|tumor; <a href="/dbget-bin/www_bget?ko:K05477">K05477</a>  CD258, TNFSF14; tumor necrosis factor (ligand) superfamily, member 14 [HSA:8740]
B  comp141765_c0_seq6|tumor; <a href="/dbget-bin/www_bget?ko:K05477">K05477</a>  CD258, TNFSF14; tumor necrosis factor (ligand) superfamily, member 14 [HSA:8740]
B  comp140740_c0_seq5|tumor; <a href="/dbget-bin/www_bget?ko:K04722">K04722</a>  CD261, TNFRSF10A; tumor necrosis factor receptor superfamily, member 10a [HSA:8797]
B  comp140740_c0_seq20|tumor; <a href="/dbget-bin/www_bget?ko:K04722">K04722</a>  CD261, TNFRSF10A; tumor necrosis factor receptor superfamily, member 10a [HSA:8797]
B  comp140740_c0_seq24|tumor; <a href="/dbget-bin/www_bget?ko:K04722">K04722</a>  CD261, TNFRSF10A; tumor necrosis factor receptor superfamily, member 10a [HSA:8797]
B  comp140740_c0_seq25|tumor; <a href="/dbget-bin/www_bget?ko:K04722">K04722</a>  CD261, TNFRSF10A; tumor necrosis factor receptor superfamily, member 10a [HSA:8797]
B  comp143478_c0_seq13|hdr; <a href="/dbget-bin/www_bget?ko:K04722">K04722</a>  CD261, TNFRSF10A; tumor necrosis factor receptor superfamily, member 10a [HSA:8797]
B  comp143478_c0_seq19|hdr; <a href="/dbget-bin/www_bget?ko:K04722">K04722</a>  CD261, TNFRSF10A; tumor necrosis factor receptor superfamily, member 10a [HSA:8797]
B  comp143478_c0_seq21|hdr; <a href="/dbget-bin/www_bget?ko:K04722">K04722</a>  CD261, TNFRSF10A; tumor necrosis factor receptor superfamily, member 10a [HSA:8797]
B  comp143478_c0_seq31|hdr; <a href="/dbget-bin/www_bget?ko:K04722">K04722</a>  CD261, TNFRSF10A; tumor necrosis factor receptor superfamily, member 10a [HSA:8797]
B  comp143478_c0_seq40|hdr; <a href="/dbget-bin/www_bget?ko:K04722">K04722</a>  CD261, TNFRSF10A; tumor necrosis factor receptor superfamily, member 10a [HSA:8797]
B  comp140740_c0_seq5|tumor; <a href="/dbget-bin/www_bget?ko:K04722">K04722</a>  CD262, TNFRSF10B; tumor necrosis factor receptor superfamily, member 10b [HSA:8795]
B  comp140740_c0_seq20|tumor; <a href="/dbget-bin/www_bget?ko:K04722">K04722</a>  CD262, TNFRSF10B; tumor necrosis factor receptor superfamily, member 10b [HSA:8795]
B  comp140740_c0_seq24|tumor; <a href="/dbget-bin/www_bget?ko:K04722">K04722</a>  CD262, TNFRSF10B; tumor necrosis factor receptor superfamily, member 10b [HSA:8795]
B  comp140740_c0_seq25|tumor; <a href="/dbget-bin/www_bget?ko:K04722">K04722</a>  CD262, TNFRSF10B; tumor necrosis factor receptor superfamily, member 10b [HSA:8795]
B  comp143478_c0_seq13|hdr; <a href="/dbget-bin/www_bget?ko:K04722">K04722</a>  CD262, TNFRSF10B; tumor necrosis factor receptor superfamily, member 10b [HSA:8795]
B  comp143478_c0_seq19|hdr; <a href="/dbget-bin/www_bget?ko:K04722">K04722</a>  CD262, TNFRSF10B; tumor necrosis factor receptor superfamily, member 10b [HSA:8795]
B  comp143478_c0_seq21|hdr; <a href="/dbget-bin/www_bget?ko:K04722">K04722</a>  CD262, TNFRSF10B; tumor necrosis factor receptor superfamily, member 10b [HSA:8795]
B  comp143478_c0_seq31|hdr; <a href="/dbget-bin/www_bget?ko:K04722">K04722</a>  CD262, TNFRSF10B; tumor necrosis factor receptor superfamily, member 10b [HSA:8795]
B  comp143478_c0_seq40|hdr; <a href="/dbget-bin/www_bget?ko:K04722">K04722</a>  CD262, TNFRSF10B; tumor necrosis factor receptor superfamily, member 10b [HSA:8795]
B  comp140740_c0_seq5|tumor; <a href="/dbget-bin/www_bget?ko:K04722">K04722</a>  CD263, TNFRSF10C; tumor necrosis factor receptor superfamily, member 10c, decoy without an intracellular domain [HSA:8794]
B  comp140740_c0_seq20|tumor; <a href="/dbget-bin/www_bget?ko:K04722">K04722</a>  CD263, TNFRSF10C; tumor necrosis factor receptor superfamily, member 10c, decoy without an intracellular domain [HSA:8794]
B  comp140740_c0_seq24|tumor; <a href="/dbget-bin/www_bget?ko:K04722">K04722</a>  CD263, TNFRSF10C; tumor necrosis factor receptor superfamily, member 10c, decoy without an intracellular domain [HSA:8794]
B  comp140740_c0_seq25|tumor; <a href="/dbget-bin/www_bget?ko:K04722">K04722</a>  CD263, TNFRSF10C; tumor necrosis factor receptor superfamily, member 10c, decoy without an intracellular domain [HSA:8794]
B  comp143478_c0_seq13|hdr; <a href="/dbget-bin/www_bget?ko:K04722">K04722</a>  CD263, TNFRSF10C; tumor necrosis factor receptor superfamily, member 10c, decoy without an intracellular domain [HSA:8794]
B  comp143478_c0_seq19|hdr; <a href="/dbget-bin/www_bget?ko:K04722">K04722</a>  CD263, TNFRSF10C; tumor necrosis factor receptor superfamily, member 10c, decoy without an intracellular domain [HSA:8794]
B  comp143478_c0_seq21|hdr; <a href="/dbget-bin/www_bget?ko:K04722">K04722</a>  CD263, TNFRSF10C; tumor necrosis factor receptor superfamily, member 10c, decoy without an intracellular domain [HSA:8794]
B  comp143478_c0_seq31|hdr; <a href="/dbget-bin/www_bget?ko:K04722">K04722</a>  CD263, TNFRSF10C; tumor necrosis factor receptor superfamily, member 10c, decoy without an intracellular domain [HSA:8794]
B  comp143478_c0_seq40|hdr; <a href="/dbget-bin/www_bget?ko:K04722">K04722</a>  CD263, TNFRSF10C; tumor necrosis factor receptor superfamily, member 10c, decoy without an intracellular domain [HSA:8794]
B  comp140740_c0_seq5|tumor; <a href="/dbget-bin/www_bget?ko:K04722">K04722</a>  CD264, TNFRSF10D; tumor necrosis factor receptor superfamily, member 10d, decoy with truncated death domain [HSA:8793]
B  comp140740_c0_seq20|tumor; <a href="/dbget-bin/www_bget?ko:K04722">K04722</a>  CD264, TNFRSF10D; tumor necrosis factor receptor superfamily, member 10d, decoy with truncated death domain [HSA:8793]
B  comp140740_c0_seq24|tumor; <a href="/dbget-bin/www_bget?ko:K04722">K04722</a>  CD264, TNFRSF10D; tumor necrosis factor receptor superfamily, member 10d, decoy with truncated death domain [HSA:8793]
B  comp140740_c0_seq25|tumor; <a href="/dbget-bin/www_bget?ko:K04722">K04722</a>  CD264, TNFRSF10D; tumor necrosis factor receptor superfamily, member 10d, decoy with truncated death domain [HSA:8793]
B  comp143478_c0_seq13|hdr; <a href="/dbget-bin/www_bget?ko:K04722">K04722</a>  CD264, TNFRSF10D; tumor necrosis factor receptor superfamily, member 10d, decoy with truncated death domain [HSA:8793]
B  comp143478_c0_seq19|hdr; <a href="/dbget-bin/www_bget?ko:K04722">K04722</a>  CD264, TNFRSF10D; tumor necrosis factor receptor superfamily, member 10d, decoy with truncated death domain [HSA:8793]
B  comp143478_c0_seq21|hdr; <a href="/dbget-bin/www_bget?ko:K04722">K04722</a>  CD264, TNFRSF10D; tumor necrosis factor receptor superfamily, member 10d, decoy with truncated death domain [HSA:8793]
B  comp143478_c0_seq31|hdr; <a href="/dbget-bin/www_bget?ko:K04722">K04722</a>  CD264, TNFRSF10D; tumor necrosis factor receptor superfamily, member 10d, decoy with truncated death domain [HSA:8793]
B  comp143478_c0_seq40|hdr; <a href="/dbget-bin/www_bget?ko:K04722">K04722</a>  CD264, TNFRSF10D; tumor necrosis factor receptor superfamily, member 10d, decoy with truncated death domain [HSA:8793]
B  comp135637_c0_seq1|tumor; <a href="/dbget-bin/www_bget?ko:K05147">K05147</a>  CD265, TNFRSF11A; tumor necrosis factor receptor superfamily, member 11a, activator of NFKB [HSA:8792]
B  comp135637_c0_seq2|tumor; <a href="/dbget-bin/www_bget?ko:K05147">K05147</a>  CD265, TNFRSF11A; tumor necrosis factor receptor superfamily, member 11a, activator of NFKB [HSA:8792]
B  comp120934_c0_seq2|tumor; <a href="/dbget-bin/www_bget?ko:K05150">K05150</a>  CD267, TNFRSF13B; tumor necrosis factor receptor superfamily, member 13B [HSA:23495]
B  comp137680_c0_seq2|tumor; <a href="/dbget-bin/www_bget?ko:K05152">K05152</a>  CD270, TNFRSF14; tumor necrosis factor receptor superfamily, member 14 (herpesvirus entry mediator) [HSA:8764]
B  comp137680_c0_seq5|tumor; <a href="/dbget-bin/www_bget?ko:K05152">K05152</a>  CD270, TNFRSF14; tumor necrosis factor receptor superfamily, member 14 (herpesvirus entry mediator) [HSA:8764]
B  comp137680_c0_seq12|tumor; <a href="/dbget-bin/www_bget?ko:K05152">K05152</a>  CD270, TNFRSF14; tumor necrosis factor receptor superfamily, member 14 (herpesvirus entry mediator) [HSA:8764]
B  comp144811_c0_seq10|tumor; <a href="/dbget-bin/www_bget?ko:K05152">K05152</a>  CD270, TNFRSF14; tumor necrosis factor receptor superfamily, member 14 (herpesvirus entry mediator) [HSA:8764]
B  comp145087_c3_seq3|tumor; <a href="/dbget-bin/www_bget?ko:K02583">K02583</a>  CD271, NGFR; nerve growth factor receptor (TNFR superfamily, member 16) [HSA:4804]
B  comp145087_c3_seq7|tumor; <a href="/dbget-bin/www_bget?ko:K02583">K02583</a>  CD271, NGFR; nerve growth factor receptor (TNFR superfamily, member 16) [HSA:4804]
B  comp145087_c3_seq10|tumor; <a href="/dbget-bin/www_bget?ko:K02583">K02583</a>  CD271, NGFR; nerve growth factor receptor (TNFR superfamily, member 16) [HSA:4804]
B  comp135223_c0_seq2|b-; <a href="/dbget-bin/www_bget?ko:K06707">K06707</a>  CD272, BTLA; B and T lymphocyte associated [HSA:151888]
B  comp138139_c0_seq1|b-; <a href="/dbget-bin/www_bget?ko:K06707">K06707</a>  CD272, BTLA; B and T lymphocyte associated [HSA:151888]
B  comp143371_c0_seq9|cd274; <a href="/dbget-bin/www_bget?ko:K06745">K06745</a>  CD274; programmed cell death 1 ligand 1 [HSA:29126]
B  comp143371_c0_seq26|cd274; <a href="/dbget-bin/www_bget?ko:K06745">K06745</a>  CD274; programmed cell death 1 ligand 1 [HSA:29126]
B  comp126798_c0_seq1|cd276; <a href="/dbget-bin/www_bget?ko:K06746">K06746</a>  CD276; B7 homolog 3 [HSA:80381]
B  comp138982_c1_seq9|butyrophilin; <a href="/dbget-bin/www_bget?ko:K06712">K06712</a>  CD277, BTN3A1; butyrophilin, subfamily 3, member A1 [HSA:11119]
B  comp138982_c1_seq15|butyrophilin; <a href="/dbget-bin/www_bget?ko:K06712">K06712</a>  CD277, BTN3A1; butyrophilin, subfamily 3, member A1 [HSA:11119]
B  comp138982_c1_seq16|butyrophilin; <a href="/dbget-bin/www_bget?ko:K06712">K06712</a>  CD277, BTN3A1; butyrophilin, subfamily 3, member A1 [HSA:11119]
B  comp138982_c1_seq21|butyrophilin; <a href="/dbget-bin/www_bget?ko:K06712">K06712</a>  CD277, BTN3A1; butyrophilin, subfamily 3, member A1 [HSA:11119]
B  comp140030_c0_seq4|tripartite; <a href="/dbget-bin/www_bget?ko:K06712">K06712</a>  CD277, BTN3A1; butyrophilin, subfamily 3, member A1 [HSA:11119]
B  comp144464_c0_seq10|butyrophilin; <a href="/dbget-bin/www_bget?ko:K06712">K06712</a>  CD277, BTN3A1; butyrophilin, subfamily 3, member A1 [HSA:11119]
B  comp135641_c0_seq1|macrophage; <a href="/dbget-bin/www_bget?ko:K06560">K06560</a>  CD280, MRC2; mannose receptor, C type 2 [HSA:9902]
B  comp139976_c0_seq1|c-type; <a href="/dbget-bin/www_bget?ko:K06560">K06560</a>  CD280, MRC2; mannose receptor, C type 2 [HSA:9902]
B  comp139976_c0_seq6|c-type; <a href="/dbget-bin/www_bget?ko:K06560">K06560</a>  CD280, MRC2; mannose receptor, C type 2 [HSA:9902]
B  comp140486_c0_seq12|secretory; <a href="/dbget-bin/www_bget?ko:K06560">K06560</a>  CD280, MRC2; mannose receptor, C type 2 [HSA:9902]
B  comp140486_c0_seq16|secretory; <a href="/dbget-bin/www_bget?ko:K06560">K06560</a>  CD280, MRC2; mannose receptor, C type 2 [HSA:9902]
B  comp140486_c0_seq22|secretory; <a href="/dbget-bin/www_bget?ko:K06560">K06560</a>  CD280, MRC2; mannose receptor, C type 2 [HSA:9902]
B  comp142615_c6_seq37|toll-like; <a href="/dbget-bin/www_bget?ko:K05398">K05398</a>  CD281, TLR1; toll-like receptor 1 [HSA:7096]
B  comp142615_c6_seq41|toll-like; <a href="/dbget-bin/www_bget?ko:K05398">K05398</a>  CD281, TLR1; toll-like receptor 1 [HSA:7096]
B  comp97289_c0_seq1|toll-like; <a href="/dbget-bin/www_bget?ko:K10159">K10159</a>  CD282, TLR2; toll-like receptor 2 [HSA:7097]
B  comp533808_c0_seq1|toll-like; <a href="/dbget-bin/www_bget?ko:K10159">K10159</a>  CD282, TLR2; toll-like receptor 2 [HSA:7097]
B  comp137281_c0_seq1|toll-like; <a href="/dbget-bin/www_bget?ko:K05401">K05401</a>  CD283, TLR3; toll-like receptor 3 [HSA:7098]
B  comp46055_c0_seq1|toll-like; <a href="/dbget-bin/www_bget?ko:K10160">K10160</a>  CD284, TLR4; toll-like receptor 4 [HSA:7099]
B  comp134755_c0_seq1|toll-like; <a href="/dbget-bin/www_bget?ko:K10160">K10160</a>  CD284, TLR4; toll-like receptor 4 [HSA:7099]
B  comp134755_c0_seq2|toll-like; <a href="/dbget-bin/www_bget?ko:K10160">K10160</a>  CD284, TLR4; toll-like receptor 4 [HSA:7099]
B  comp134755_c0_seq3|toll-like; <a href="/dbget-bin/www_bget?ko:K10160">K10160</a>  CD284, TLR4; toll-like receptor 4 [HSA:7099]
B  comp143593_c3_seq1|toll-like; <a href="/dbget-bin/www_bget?ko:K10170">K10170</a>  CD288, TLR8; toll-like receptor 8 [HSA:51311]
B  comp196056_c0_seq1|toll-like; <a href="/dbget-bin/www_bget?ko:K10161">K10161</a>  CD289, TLR9; toll-like receptor 9 [HSA:54106]
B  comp145060_c0_seq5|bone; <a href="/dbget-bin/www_bget?ko:K04673">K04673</a>  CD292, BMPR1A; bone morphogenetic protein receptor, type IA [HSA:657]
B  comp145060_c0_seq68|bone; <a href="/dbget-bin/www_bget?ko:K04673">K04673</a>  CD292, BMPR1A; bone morphogenetic protein receptor, type IA [HSA:657]
B  comp139495_c2_seq8|bone; <a href="/dbget-bin/www_bget?ko:K13578">K13578</a>  CDw293, BMPR1B; bone morphogenetic protein receptor, type IB [HSA:658]
B  comp139495_c2_seq12|bone; <a href="/dbget-bin/www_bget?ko:K13578">K13578</a>  CDw293, BMPR1B; bone morphogenetic protein receptor, type IB [HSA:658]
B  comp139495_c2_seq21|bone; <a href="/dbget-bin/www_bget?ko:K13578">K13578</a>  CDw293, BMPR1B; bone morphogenetic protein receptor, type IB [HSA:658]
B  comp139495_c2_seq27|bone; <a href="/dbget-bin/www_bget?ko:K13578">K13578</a>  CDw293, BMPR1B; bone morphogenetic protein receptor, type IB [HSA:658]
B  comp141594_c0_seq4|leptin; <a href="/dbget-bin/www_bget?ko:K05062">K05062</a>  CD295, LEPR; leptin receptor [HSA:3953]
B  comp141594_c0_seq43|leptin; <a href="/dbget-bin/www_bget?ko:K05062">K05062</a>  CD295, LEPR; leptin receptor [HSA:3953]
B  comp141594_c0_seq49|leptin; <a href="/dbget-bin/www_bget?ko:K05062">K05062</a>  CD295, LEPR; leptin receptor [HSA:3953]
B  comp140139_c1_seq8|ecto-adp-ribosyltransferase; <a href="/dbget-bin/www_bget?ko:K06716">K06716</a>  CD296, ART1; ADP-ribosyltransferase 1 [HSA:417]
B  comp140139_c1_seq10|ecto-adp-ribosyltransferase; <a href="/dbget-bin/www_bget?ko:K06716">K06716</a>  CD296, ART1; ADP-ribosyltransferase 1 [HSA:417]
B  comp140139_c1_seq11|ecto-adp-ribosyltransferase; <a href="/dbget-bin/www_bget?ko:K06716">K06716</a>  CD296, ART1; ADP-ribosyltransferase 1 [HSA:417]
B  comp140139_c1_seq12|ecto-adp-ribosyltransferase; <a href="/dbget-bin/www_bget?ko:K06716">K06716</a>  CD296, ART1; ADP-ribosyltransferase 1 [HSA:417]
B  comp140139_c1_seq15|ecto-adp-ribosyltransferase; <a href="/dbget-bin/www_bget?ko:K06716">K06716</a>  CD296, ART1; ADP-ribosyltransferase 1 [HSA:417]
B  comp140139_c1_seq18|ecto-adp-ribosyltransferase; <a href="/dbget-bin/www_bget?ko:K06716">K06716</a>  CD296, ART1; ADP-ribosyltransferase 1 [HSA:417]
B  comp140139_c1_seq22|ecto-adp-ribosyltransferase; <a href="/dbget-bin/www_bget?ko:K06716">K06716</a>  CD296, ART1; ADP-ribosyltransferase 1 [HSA:417]
B  comp140139_c1_seq25|ecto-adp-ribosyltransferase; <a href="/dbget-bin/www_bget?ko:K06716">K06716</a>  CD296, ART1; ADP-ribosyltransferase 1 [HSA:417]
B  comp140139_c1_seq28|ecto-adp-ribosyltransferase; <a href="/dbget-bin/www_bget?ko:K06716">K06716</a>  CD296, ART1; ADP-ribosyltransferase 1 [HSA:417]
B  comp140139_c1_seq33|ecto-adp-ribosyltransferase; <a href="/dbget-bin/www_bget?ko:K06716">K06716</a>  CD296, ART1; ADP-ribosyltransferase 1 [HSA:417]
B  comp140139_c1_seq34|ecto-adp-ribosyltransferase; <a href="/dbget-bin/www_bget?ko:K06716">K06716</a>  CD296, ART1; ADP-ribosyltransferase 1 [HSA:417]
B  comp140139_c1_seq35|ecto-adp-ribosyltransferase; <a href="/dbget-bin/www_bget?ko:K06716">K06716</a>  CD296, ART1; ADP-ribosyltransferase 1 [HSA:417]
B  comp142027_c2_seq3|ecto-adp-ribosyltransferase; <a href="/dbget-bin/www_bget?ko:K06717">K06717</a>  CD297, ART4; ADP-ribosyltransferase 4, Dombrock blood group [HSA:420]
B  comp113262_c0_seq2|sodium; <a href="/dbget-bin/www_bget?ko:K01540">K01540</a>  CD298, ATP1B3; ATPase, Na+/K+ transporting, beta 3 polypeptide [HSA:483]
B  comp129637_c1_seq2|protein; <a href="/dbget-bin/www_bget?ko:K01540">K01540</a>  CD298, ATP1B3; ATPase, Na+/K+ transporting, beta 3 polypeptide [HSA:483]
B  comp139443_c4_seq22|sodium; <a href="/dbget-bin/www_bget?ko:K01540">K01540</a>  CD298, ATP1B3; ATPase, Na+/K+ transporting, beta 3 polypeptide [HSA:483]
B  comp142015_c3_seq9|sodium; <a href="/dbget-bin/www_bget?ko:K01540">K01540</a>  CD298, ATP1B3; ATPase, Na+/K+ transporting, beta 3 polypeptide [HSA:483]
B  comp144802_c9_seq15|sodium; <a href="/dbget-bin/www_bget?ko:K01540">K01540</a>  CD298, ATP1B3; ATPase, Na+/K+ transporting, beta 3 polypeptide [HSA:483]
B  comp144802_c9_seq18|sodium; <a href="/dbget-bin/www_bget?ko:K01540">K01540</a>  CD298, ATP1B3; ATPase, Na+/K+ transporting, beta 3 polypeptide [HSA:483]
B  comp130767_c0_seq5|cd209; <a href="/dbget-bin/www_bget?ko:K06563">K06563</a>  CD299, CLEC4M; CD209 antigen-like [HSA:10332]
B  comp138368_c0_seq2|cd209; <a href="/dbget-bin/www_bget?ko:K06563">K06563</a>  CD299, CLEC4M; CD209 antigen-like [HSA:10332]
B  comp138368_c0_seq3|cd209; <a href="/dbget-bin/www_bget?ko:K06563">K06563</a>  CD299, CLEC4M; CD209 antigen-like [HSA:10332]
B  comp138368_c0_seq4|cd209; <a href="/dbget-bin/www_bget?ko:K06563">K06563</a>  CD299, CLEC4M; CD209 antigen-like [HSA:10332]
B  comp138368_c0_seq5|cd209; <a href="/dbget-bin/www_bget?ko:K06563">K06563</a>  CD299, CLEC4M; CD209 antigen-like [HSA:10332]
B  comp138368_c0_seq7|cd209; <a href="/dbget-bin/www_bget?ko:K06563">K06563</a>  CD299, CLEC4M; CD209 antigen-like [HSA:10332]
B  comp138368_c0_seq8|cd209; <a href="/dbget-bin/www_bget?ko:K06563">K06563</a>  CD299, CLEC4M; CD209 antigen-like [HSA:10332]
B  comp138368_c0_seq10|cd209; <a href="/dbget-bin/www_bget?ko:K06563">K06563</a>  CD299, CLEC4M; CD209 antigen-like [HSA:10332]
B  comp138368_c0_seq12|cd209; <a href="/dbget-bin/www_bget?ko:K06563">K06563</a>  CD299, CLEC4M; CD209 antigen-like [HSA:10332]
B  comp142792_c0_seq2|polymeric; <a href="/dbget-bin/www_bget?ko:K06719">K06719</a>  CD300a; leukocyte membrane antigen [HSA:11314]
B  comp142792_c0_seq7|polymeric; <a href="/dbget-bin/www_bget?ko:K06719">K06719</a>  CD300a; leukocyte membrane antigen [HSA:11314]
B  comp142792_c0_seq8|polymeric; <a href="/dbget-bin/www_bget?ko:K06719">K06719</a>  CD300a; leukocyte membrane antigen [HSA:11314]
B  comp142792_c0_seq10|polymeric; <a href="/dbget-bin/www_bget?ko:K06719">K06719</a>  CD300a; leukocyte membrane antigen [HSA:11314]
B  comp142792_c0_seq12|polymeric; <a href="/dbget-bin/www_bget?ko:K06719">K06719</a>  CD300a; leukocyte membrane antigen [HSA:11314]
B  comp142792_c0_seq2|polymeric; <a href="/dbget-bin/www_bget?ko:K06719">K06719</a>  CD300C; CMRF35 leukocyte immunoglobulin-like receptor [HSA:10871]
B  comp142792_c0_seq7|polymeric; <a href="/dbget-bin/www_bget?ko:K06719">K06719</a>  CD300C; CMRF35 leukocyte immunoglobulin-like receptor [HSA:10871]
B  comp142792_c0_seq8|polymeric; <a href="/dbget-bin/www_bget?ko:K06719">K06719</a>  CD300C; CMRF35 leukocyte immunoglobulin-like receptor [HSA:10871]
B  comp142792_c0_seq10|polymeric; <a href="/dbget-bin/www_bget?ko:K06719">K06719</a>  CD300C; CMRF35 leukocyte immunoglobulin-like receptor [HSA:10871]
B  comp142792_c0_seq12|polymeric; <a href="/dbget-bin/www_bget?ko:K06719">K06719</a>  CD300C; CMRF35 leukocyte immunoglobulin-like receptor [HSA:10871]
B  comp141081_c1_seq1|c-type; <a href="/dbget-bin/www_bget?ko:K06721">K06721</a>  CD301, CLEC10A; C-type lectin domain family 10, member A [HSA:10462]
B  comp141081_c1_seq9|c-type; <a href="/dbget-bin/www_bget?ko:K06721">K06721</a>  CD301, CLEC10A; C-type lectin domain family 10, member A [HSA:10462]
B  comp141081_c1_seq10|c-type; <a href="/dbget-bin/www_bget?ko:K06721">K06721</a>  CD301, CLEC10A; C-type lectin domain family 10, member A [HSA:10462]
B  comp141081_c1_seq20|c-type; <a href="/dbget-bin/www_bget?ko:K06721">K06721</a>  CD301, CLEC10A; C-type lectin domain family 10, member A [HSA:10462]
B  comp141318_c1_seq12|cd302; <a href="/dbget-bin/www_bget?ko:K06722">K06722</a>  CD302; type I transmembrane C-type lectin receptor DCL-1 [HSA:9936]
B  comp141318_c1_seq21|cd302; <a href="/dbget-bin/www_bget?ko:K06722">K06722</a>  CD302; type I transmembrane C-type lectin receptor DCL-1 [HSA:9936]
B  comp138769_c0_seq4|neuropilin; <a href="/dbget-bin/www_bget?ko:K06724">K06724</a>  CD304, NRP1; neuropilin 1 [HSA:8829]
B  comp138769_c0_seq5|neuropilin; <a href="/dbget-bin/www_bget?ko:K06724">K06724</a>  CD304, NRP1; neuropilin 1 [HSA:8829]
B  comp138769_c0_seq9|neuropilin; <a href="/dbget-bin/www_bget?ko:K06724">K06724</a>  CD304, NRP1; neuropilin 1 [HSA:8829]
B  comp138769_c0_seq12|neuropilin; <a href="/dbget-bin/www_bget?ko:K06724">K06724</a>  CD304, NRP1; neuropilin 1 [HSA:8829]
B  comp138769_c0_seq13|neuropilin; <a href="/dbget-bin/www_bget?ko:K06724">K06724</a>  CD304, NRP1; neuropilin 1 [HSA:8829]
B  comp138769_c0_seq23|neuropilin; <a href="/dbget-bin/www_bget?ko:K06724">K06724</a>  CD304, NRP1; neuropilin 1 [HSA:8829]
B  comp138769_c0_seq29|neuropilin; <a href="/dbget-bin/www_bget?ko:K06724">K06724</a>  CD304, NRP1; neuropilin 1 [HSA:8829]
B  comp138769_c0_seq30|neuropilin; <a href="/dbget-bin/www_bget?ko:K06724">K06724</a>  CD304, NRP1; neuropilin 1 [HSA:8829]
B  comp144059_c3_seq11|neuropilin; <a href="/dbget-bin/www_bget?ko:K06724">K06724</a>  CD304, NRP1; neuropilin 1 [HSA:8829]
B  comp144059_c3_seq18|neuropilin; <a href="/dbget-bin/www_bget?ko:K06724">K06724</a>  CD304, NRP1; neuropilin 1 [HSA:8829]
B  comp144059_c3_seq19|neuropilin; <a href="/dbget-bin/www_bget?ko:K06724">K06724</a>  CD304, NRP1; neuropilin 1 [HSA:8829]
B  comp144059_c3_seq23|neuropilin; <a href="/dbget-bin/www_bget?ko:K06724">K06724</a>  CD304, NRP1; neuropilin 1 [HSA:8829]
B  comp137772_c0_seq6|vascular; <a href="/dbget-bin/www_bget?ko:K05098">K05098</a>  CD309, KDR; kinase insert domain receptor (a type III receptor tyrosine kinase) [HSA:3791]
B  comp137075_c0_seq1|prostaglandin; <a href="/dbget-bin/www_bget?ko:K06729">K06729</a>  CD315, PTGFRN; prostaglandin F2 receptor negative regulator [HSA:5738]
B  comp137075_c0_seq4|prostaglandin; <a href="/dbget-bin/www_bget?ko:K06729">K06729</a>  CD315, PTGFRN; prostaglandin F2 receptor negative regulator [HSA:5738]
B  comp93372_c0_seq1|immunoglobulin; <a href="/dbget-bin/www_bget?ko:K06730">K06730</a>  CD316, IGSF8; immunoglobulin superfamily, member 8 [HSA:93185]
B  comp93372_c0_seq2|immunoglobulin; <a href="/dbget-bin/www_bget?ko:K06730">K06730</a>  CD316, IGSF8; immunoglobulin superfamily, member 8 [HSA:93185]
B  comp524483_c0_seq1|cub; <a href="/dbget-bin/www_bget?ko:K06732">K06732</a>  CD318, CDCP1; CUB domain-containing protein 1 [HSA:64866]
B  comp144526_c5_seq1|f11; <a href="/dbget-bin/www_bget?ko:K06089">K06089</a>  CD321, F11R; F11 receptor [HSA:50848]
B  comp144526_c5_seq4|f11; <a href="/dbget-bin/www_bget?ko:K06089">K06089</a>  CD321, F11R; F11 receptor [HSA:50848]
B  comp135524_c2_seq2|junctional; <a href="/dbget-bin/www_bget?ko:K06735">K06735</a>  CD322, JAM2; junctional adhesion molecule 2 [HSA:58494]
B  comp135524_c2_seq10|junctional; <a href="/dbget-bin/www_bget?ko:K06735">K06735</a>  CD322, JAM2; junctional adhesion molecule 2 [HSA:58494]
B  comp135524_c2_seq11|junctional; <a href="/dbget-bin/www_bget?ko:K06735">K06735</a>  CD322, JAM2; junctional adhesion molecule 2 [HSA:58494]
B  comp135524_c2_seq14|junctional; <a href="/dbget-bin/www_bget?ko:K06735">K06735</a>  CD322, JAM2; junctional adhesion molecule 2 [HSA:58494]
B  comp140632_c3_seq1|cadherin; <a href="/dbget-bin/www_bget?ko:K06736">K06736</a>  CD325, CDH2; cadherin 2, type 1, N-cadherin (neuronal) [HSA:1000]
B  comp140632_c3_seq2|cadherin; <a href="/dbget-bin/www_bget?ko:K06736">K06736</a>  CD325, CDH2; cadherin 2, type 1, N-cadherin (neuronal) [HSA:1000]
B  comp120558_c0_seq1|tumor-associated; <a href="/dbget-bin/www_bget?ko:K06737">K06737</a>  CD326, TACSTD1; tumor-associated calcium signal transducer 1 [HSA:4072]
B  comp141763_c1_seq6|fgfr2; <a href="/dbget-bin/www_bget?ko:K04362">K04362</a>  CD331, FGFR1; fibroblast growth factor receptor 1 [HSA:2260]
B  comp141763_c1_seq11|fibroblast; <a href="/dbget-bin/www_bget?ko:K05093">K05093</a>  CD332, FGFR2; fibroblast growth factor receptor 2 [HSA:2263]
B  comp141763_c1_seq12|fibroblast; <a href="/dbget-bin/www_bget?ko:K05095">K05095</a>  CD334, FGFR4; fibroblast growth factor receptor 4 [HSA:2264]
B  comp138947_c0_seq4|atp-binding; <a href="/dbget-bin/www_bget?ko:K05681">K05681</a>  CD338, ABCG2; ATP-binding cassette, sub-family G (WHITE), member 2 [HSA:9429]
B  comp138947_c0_seq7|atp-binding; <a href="/dbget-bin/www_bget?ko:K05681">K05681</a>  CD338, ABCG2; ATP-binding cassette, sub-family G (WHITE), member 2 [HSA:9429]
B  comp138947_c0_seq8|atp-binding; <a href="/dbget-bin/www_bget?ko:K05681">K05681</a>  CD338, ABCG2; ATP-binding cassette, sub-family G (WHITE), member 2 [HSA:9429]
B  comp138947_c0_seq10|atp-binding; <a href="/dbget-bin/www_bget?ko:K05681">K05681</a>  CD338, ABCG2; ATP-binding cassette, sub-family G (WHITE), member 2 [HSA:9429]
B  comp138947_c0_seq12|atp-binding; <a href="/dbget-bin/www_bget?ko:K05681">K05681</a>  CD338, ABCG2; ATP-binding cassette, sub-family G (WHITE), member 2 [HSA:9429]
B  comp138947_c0_seq13|atp-binding; <a href="/dbget-bin/www_bget?ko:K05681">K05681</a>  CD338, ABCG2; ATP-binding cassette, sub-family G (WHITE), member 2 [HSA:9429]
B  comp139951_c1_seq27|jagged; <a href="/dbget-bin/www_bget?ko:K06052">K06052</a>  CD339, JAG1; jagged 1 (Alagille syndrome) [HSA:182]
B  comp139951_c1_seq30|protein; <a href="/dbget-bin/www_bget?ko:K06052">K06052</a>  CD339, JAG1; jagged 1 (Alagille syndrome) [HSA:182]
B  comp139951_c1_seq36|jagged; <a href="/dbget-bin/www_bget?ko:K06052">K06052</a>  CD339, JAG1; jagged 1 (Alagille syndrome) [HSA:182]
B  comp142119_c1_seq13|protein; <a href="/dbget-bin/www_bget?ko:K06052">K06052</a>  CD339, JAG1; jagged 1 (Alagille syndrome) [HSA:182]
B  comp142119_c1_seq18|protein; <a href="/dbget-bin/www_bget?ko:K06052">K06052</a>  CD339, JAG1; jagged 1 (Alagille syndrome) [HSA:182]
B  comp142119_c1_seq29|protein; <a href="/dbget-bin/www_bget?ko:K06052">K06052</a>  CD339, JAG1; jagged 1 (Alagille syndrome) [HSA:182]
B  comp142119_c1_seq70|protein; <a href="/dbget-bin/www_bget?ko:K06052">K06052</a>  CD339, JAG1; jagged 1 (Alagille syndrome) [HSA:182]
B  comp142119_c1_seq72|protein; <a href="/dbget-bin/www_bget?ko:K06052">K06052</a>  CD339, JAG1; jagged 1 (Alagille syndrome) [HSA:182]
B  comp142119_c1_seq74|protein; <a href="/dbget-bin/www_bget?ko:K06052">K06052</a>  CD339, JAG1; jagged 1 (Alagille syndrome) [HSA:182]
B  comp142119_c1_seq78|protein; <a href="/dbget-bin/www_bget?ko:K06052">K06052</a>  CD339, JAG1; jagged 1 (Alagille syndrome) [HSA:182]
B  comp142119_c1_seq82|protein; <a href="/dbget-bin/www_bget?ko:K06052">K06052</a>  CD339, JAG1; jagged 1 (Alagille syndrome) [HSA:182]
B  comp141251_c1_seq14|v-erb-b2; <a href="/dbget-bin/www_bget?ko:K05083">K05083</a>  CD340, ERBB2; v-erb-b2 erythroblastic leukemia viral oncogene homolog 2 [HSA:2064]
B  comp141251_c1_seq16|v-erb-b2; <a href="/dbget-bin/www_bget?ko:K05083">K05083</a>  CD340, ERBB2; v-erb-b2 erythroblastic leukemia viral oncogene homolog 2 [HSA:2064]
B  comp141251_c1_seq28|v-erb-b2; <a href="/dbget-bin/www_bget?ko:K05083">K05083</a>  CD340, ERBB2; v-erb-b2 erythroblastic leukemia viral oncogene homolog 2 [HSA:2064]
B  comp141251_c1_seq42|v-erb-b2; <a href="/dbget-bin/www_bget?ko:K05083">K05083</a>  CD340, ERBB2; v-erb-b2 erythroblastic leukemia viral oncogene homolog 2 [HSA:2064]
B  comp134927_c0_seq1|frizzled-4; <a href="/dbget-bin/www_bget?ko:K02354">K02354</a>  CD344, FZD4; frizzled homolog 4 (Drosophila) [HSA:8322]
B  comp140070_c0_seq5|frizzled-9; <a href="/dbget-bin/www_bget?ko:K02842">K02842</a>  CD349, FZD9; frizzled homolog 9 (Drosophila) [HSA:8326]
B  comp140070_c0_seq6|frizzled-9; <a href="/dbget-bin/www_bget?ko:K02842">K02842</a>  CD349, FZD9; frizzled homolog 9 (Drosophila) [HSA:8326]
B  comp140070_c0_seq5|frizzled-9; <a href="/dbget-bin/www_bget?ko:K02842">K02842</a>  CD350, FZD10; frizzled homolog 10 (Drosophila) [HSA:11211]
B  comp140070_c0_seq6|frizzled-9; <a href="/dbget-bin/www_bget?ko:K02842">K02842</a>  CD350, FZD10; frizzled homolog 10 (Drosophila) [HSA:11211]
B  comp143604_c1_seq2|cytotoxic; <a href="/dbget-bin/www_bget?ko:K16361">K16361</a>  CD355, CRTAM; cytotoxic and regulatory T cell molecule [HSA:56253]
B  comp143604_c1_seq4|cytotoxic; <a href="/dbget-bin/www_bget?ko:K16361">K16361</a>  CD355, CRTAM; cytotoxic and regulatory T cell molecule [HSA:56253]
B  comp143604_c1_seq5|cytotoxic; <a href="/dbget-bin/www_bget?ko:K16361">K16361</a>  CD355, CRTAM; cytotoxic and regulatory T cell molecule [HSA:56253]
B  comp143604_c1_seq8|cytotoxic; <a href="/dbget-bin/www_bget?ko:K16361">K16361</a>  CD355, CRTAM; cytotoxic and regulatory T cell molecule [HSA:56253]
B  comp143604_c1_seq12|cytotoxic; <a href="/dbget-bin/www_bget?ko:K16361">K16361</a>  CD355, CRTAM; cytotoxic and regulatory T cell molecule [HSA:56253]
B  comp143604_c1_seq14|cytotoxic; <a href="/dbget-bin/www_bget?ko:K16361">K16361</a>  CD355, CRTAM; cytotoxic and regulatory T cell molecule [HSA:56253]
B  comp143604_c1_seq15|cytotoxic; <a href="/dbget-bin/www_bget?ko:K16361">K16361</a>  CD355, CRTAM; cytotoxic and regulatory T cell molecule [HSA:56253]
B  comp143604_c1_seq19|cytotoxic; <a href="/dbget-bin/www_bget?ko:K16361">K16361</a>  CD355, CRTAM; cytotoxic and regulatory T cell molecule [HSA:56253]
B  comp143604_c1_seq20|cytotoxic; <a href="/dbget-bin/www_bget?ko:K16361">K16361</a>  CD355, CRTAM; cytotoxic and regulatory T cell molecule [HSA:56253]
B  comp47520_c0_seq2|tumor; <a href="/dbget-bin/www_bget?ko:K05154">K05154</a>  CD357, TNFRSF18; tumor necrosis factor receptor superfamily, member 18 [HSA:8784]
B  comp134986_c0_seq5|tumor; <a href="/dbget-bin/www_bget?ko:K05157">K05157</a>  CD358, TNFRSF21; tumor necrosis factor receptor superfamily, member 21 [HSA:27242]
B  comp134009_c1_seq1|interleukin-21; <a href="/dbget-bin/www_bget?ko:K05075">K05075</a>  CD360, IL21R; interleukin 21 receptor [HSA:50615]
B  comp134009_c1_seq3|interleukin-21; <a href="/dbget-bin/www_bget?ko:K05075">K05075</a>  CD360, IL21R; interleukin 21 receptor [HSA:50615]
B  comp134009_c1_seq4|interleukin-21; <a href="/dbget-bin/www_bget?ko:K05075">K05075</a>  CD360, IL21R; interleukin 21 receptor [HSA:50615]
B  comp134009_c1_seq6|interleukin-21; <a href="/dbget-bin/www_bget?ko:K05075">K05075</a>  CD360, IL21R; interleukin 21 receptor [HSA:50615]
B  comp134009_c1_seq8|interleukin-21; <a href="/dbget-bin/www_bget?ko:K05075">K05075</a>  CD360, IL21R; interleukin 21 receptor [HSA:50615]
B  comp94912_c0_seq1|syndecan-2-a; <a href="/dbget-bin/www_bget?ko:K16336">K16336</a>  CD362, SDC2; syndecan 2 [HSA:6383]
B  comp131810_c0_seq6|syndecan-2; <a href="/dbget-bin/www_bget?ko:K16336">K16336</a>  CD362, SDC2; syndecan 2 [HSA:6383]
B  comp134181_c0_seq3|sphingosine; <a href="/dbget-bin/www_bget?ko:K04288">K04288</a>  CD363, S1PR1; sphingosine-1-phosphate receptor 1 [HSA:1901]
#
A<b>Carbohydrates</b>
B  comp134181_c0_seq3|sphingosine; <a href="/dbget-bin/www_bget?gl:G00092">G00092</a>  CD17; CD17, lactosylceramide, LacCer
B  comp134181_c0_seq3|sphingosine; <a href="/dbget-bin/www_bget?gl:G00113">G00113</a>  CD60a; GD3
B  comp134181_c0_seq3|sphingosine; <a href="/dbget-bin/www_bget?gl:G00169">G00169</a>  CD60b; 9-O-acetyl-GD3
B  comp134181_c0_seq3|sphingosine; <a href="/dbget-bin/www_bget?gl:G00182">G00182</a>  CD60c; 7-O-acetyl-GD3
B  comp134181_c0_seq3|sphingosine; <a href="/dbget-bin/www_bget?gl:G00197">G00197</a>  CD65; ceramide-dodecasaccharide, VIM-2
B  comp134181_c0_seq3|sphingosine; <a href="/dbget-bin/www_bget?gl:G00196">G00196</a>  CD65s; sialylated-CD65, VIM2
B  comp134181_c0_seq3|sphingosine; ------  CD75; lactosamines
B  comp134181_c0_seq3|sphingosine; ------  CD75s; alpha-2,6-sialylated lactosamines
B  comp134181_c0_seq3|sphingosine; ------  CD76; see CD75 and CD75s
B  comp134181_c0_seq3|sphingosine; <a href="/dbget-bin/www_bget?gl:G00093">G00093</a>  CD77; ceramide trihexoside
B  comp134181_c0_seq3|sphingosine; <a href="/dbget-bin/www_bget?gl:G00055">G00055</a>  CD173; Blood Group H
B  comp134181_c0_seq3|sphingosine; <a href="/dbget-bin/www_bget?gl:G00023">G00023</a>  CD175; Tn
B  comp134181_c0_seq3|sphingosine; <a href="/dbget-bin/www_bget?gl:G00035">G00035</a>  CD175s; Sialyl-Tn
B  comp134181_c0_seq3|sphingosine; <a href="/dbget-bin/www_bget?gl:G00024">G00024</a>  CD176; TF
!
#<hr>
#<b>[ <a href="/kegg/brite.html">BRITE</a> | <a href="/kegg/kegg2.html">KEGG2</a> | <a href="/kegg/">KEGG</a> ]</b><br>
#Last updated: March 5, 2013
<br>According to the <a href="http://www.hlda9.org/">Human Cell Differentiation Molecules organization</a>
