# Supplementary material for: Characterization of the transcriptome of fast and slow muscle myotomal fibres in the pacu (Piaractus mesopotamicus)
Source: BMC Genomics. 2015 Mar 14;16(1):182. doi: 10.1186/s12864-015-1423-6 (PMC4372171; doi:10.1186/s12864-015-1423-6)
Supplement: Additional file 2: — KEEG Automatic Annotation Sever results. Hierarchical information of the sequences from annotated transcriptome mapped to the KEGG pathways maps using the automatic annotation tool KAAS [54]. [file 12864_2015_1423_MOESM2_ESM.zip › hier/q04091.keg]

+C	GBP	Cellular location
%<style type="text/css"><!--#grid{table-layout:fixed;font-family:monospace;position:relative;color:black;width:1000px;}.col1{position:relative;background:white;z-index:1;overflow:hidden;width:600px;}.col2{position:relative;background:white;z-index:2;padding-left:10px;}--></style>
#<h2><a href="/kegg/kegg2.html"><img src="/Fig/bget/kegg3.gif" align="middle" border=0></a>&nbsp; Glycan Binding Proteins</h2>
#<!---
#ENTRY       ko04091
#NAME        GBP
#DEFINITION  Glycan Binding Proteins Pacu_blasted
#--->
!
A<b>C-Type lectins</b>
B  Group 1: Proteoglycan core proteins
C    comp132590_c0_seq2|aggrecan; <a href="/dbget-bin/www_bget?ko:K06792">K06792</a>  AGC1, CSPG1; aggrecan 1	Extracellular
C    comp140484_c0_seq1|brevican; <a href="/dbget-bin/www_bget?ko:K06795">K06795</a>  BCAN; brevican	Extracellular
C    comp142890_c2_seq31|versican; <a href="/dbget-bin/www_bget?ko:K06793">K06793</a>  VCAN, CSPG2; versican core protein	Extracellular
C    comp142890_c2_seq37|versican; <a href="/dbget-bin/www_bget?ko:K06793">K06793</a>  VCAN, CSPG2; versican core protein	Extracellular
C    comp145112_c0_seq14; <a href="/dbget-bin/www_bget?ko:K06794">K06794</a>  NCAN, CSPG3; neurocan core protein	Extracellular
C    comp145112_c0_seq20; <a href="/dbget-bin/www_bget?ko:K06794">K06794</a>  NCAN, CSPG3; neurocan core protein	Extracellular
C    comp145112_c0_seq25|adamts-like; <a href="/dbget-bin/www_bget?ko:K06794">K06794</a>  NCAN, CSPG3; neurocan core protein	Extracellular
C    comp145112_c0_seq30; <a href="/dbget-bin/www_bget?ko:K06794">K06794</a>  NCAN, CSPG3; neurocan core protein	Extracellular
C    comp145112_c0_seq31; <a href="/dbget-bin/www_bget?ko:K06794">K06794</a>  NCAN, CSPG3; neurocan core protein	Extracellular
C    comp145112_c0_seq33; <a href="/dbget-bin/www_bget?ko:K06794">K06794</a>  NCAN, CSPG3; neurocan core protein	Extracellular
C    comp145112_c0_seq39|adamts-like; <a href="/dbget-bin/www_bget?ko:K06794">K06794</a>  NCAN, CSPG3; neurocan core protein	Extracellular
C    comp145112_c0_seq40; <a href="/dbget-bin/www_bget?ko:K06794">K06794</a>  NCAN, CSPG3; neurocan core protein	Extracellular
C    comp145112_c0_seq42; <a href="/dbget-bin/www_bget?ko:K06794">K06794</a>  NCAN, CSPG3; neurocan core protein	Extracellular
C    comp145112_c0_seq44; <a href="/dbget-bin/www_bget?ko:K06794">K06794</a>  NCAN, CSPG3; neurocan core protein	Extracellular
C    comp145112_c0_seq48; <a href="/dbget-bin/www_bget?ko:K06794">K06794</a>  NCAN, CSPG3; neurocan core protein	Extracellular
C    comp145112_c0_seq59; <a href="/dbget-bin/www_bget?ko:K06794">K06794</a>  NCAN, CSPG3; neurocan core protein	Extracellular
C    comp145112_c0_seq63; <a href="/dbget-bin/www_bget?ko:K06794">K06794</a>  NCAN, CSPG3; neurocan core protein	Extracellular
C    comp145112_c0_seq74; <a href="/dbget-bin/www_bget?ko:K06794">K06794</a>  NCAN, CSPG3; neurocan core protein	Extracellular
C    comp145112_c0_seq75; <a href="/dbget-bin/www_bget?ko:K06794">K06794</a>  NCAN, CSPG3; neurocan core protein	Extracellular
C    comp145112_c0_seq76; <a href="/dbget-bin/www_bget?ko:K06794">K06794</a>  NCAN, CSPG3; neurocan core protein	Extracellular
C    comp145112_c0_seq79; <a href="/dbget-bin/www_bget?ko:K06794">K06794</a>  NCAN, CSPG3; neurocan core protein	Extracellular
C    comp145112_c0_seq81; <a href="/dbget-bin/www_bget?ko:K06794">K06794</a>  NCAN, CSPG3; neurocan core protein	Extracellular
C    comp145112_c0_seq82; <a href="/dbget-bin/www_bget?ko:K06794">K06794</a>  NCAN, CSPG3; neurocan core protein	Extracellular
C    comp145112_c0_seq96; <a href="/dbget-bin/www_bget?ko:K06794">K06794</a>  NCAN, CSPG3; neurocan core protein	Extracellular
C    comp145112_c0_seq111; <a href="/dbget-bin/www_bget?ko:K06794">K06794</a>  NCAN, CSPG3; neurocan core protein	Extracellular
B  Group 2: Type II membrane receptors
C    comp145043_c5_seq9|c-type; <a href="/dbget-bin/www_bget?ko:K10059">K10059</a>  CLEC4E; C-type lectin domain family 4, member E	Cell membrane
C    comp145043_c5_seq11|c-type; <a href="/dbget-bin/www_bget?ko:K10059">K10059</a>  CLEC4E; C-type lectin domain family 4, member E	Cell membrane
C    comp145043_c5_seq15|c-type; <a href="/dbget-bin/www_bget?ko:K10059">K10059</a>  CLEC4E; C-type lectin domain family 4, member E	Cell membrane
C    comp145043_c5_seq22|c-type; <a href="/dbget-bin/www_bget?ko:K10059">K10059</a>  CLEC4E; C-type lectin domain family 4, member E	Cell membrane
C    comp145043_c5_seq23|c-type; <a href="/dbget-bin/www_bget?ko:K10059">K10059</a>  CLEC4E; C-type lectin domain family 4, member E	Cell membrane
C    comp145043_c5_seq30|c-type; <a href="/dbget-bin/www_bget?ko:K10059">K10059</a>  CLEC4E; C-type lectin domain family 4, member E	Cell membrane
C    comp145043_c5_seq33|c-type; <a href="/dbget-bin/www_bget?ko:K10059">K10059</a>  CLEC4E; C-type lectin domain family 4, member E	Cell membrane
C    comp145043_c5_seq39|c-type; <a href="/dbget-bin/www_bget?ko:K10059">K10059</a>  CLEC4E; C-type lectin domain family 4, member E	Cell membrane
C    comp145043_c5_seq40|c-type; <a href="/dbget-bin/www_bget?ko:K10059">K10059</a>  CLEC4E; C-type lectin domain family 4, member E	Cell membrane
C    comp145043_c5_seq41|c-type; <a href="/dbget-bin/www_bget?ko:K10059">K10059</a>  CLEC4E; C-type lectin domain family 4, member E	Cell membrane
C    comp45099_c0_seq1|cd209; <a href="/dbget-bin/www_bget?ko:K10060">K10060</a>  CLEC4F, CLECSF13; C-type lectin domain family 4, member F	Cell membrane
C    comp138368_c0_seq9|cd209; <a href="/dbget-bin/www_bget?ko:K10060">K10060</a>  CLEC4F, CLECSF13; C-type lectin domain family 4, member F	Cell membrane
C    comp138368_c0_seq11|cd209; <a href="/dbget-bin/www_bget?ko:K10060">K10060</a>  CLEC4F, CLECSF13; C-type lectin domain family 4, member F	Cell membrane
C    comp138368_c0_seq14|cd209; <a href="/dbget-bin/www_bget?ko:K10060">K10060</a>  CLEC4F, CLECSF13; C-type lectin domain family 4, member F	Cell membrane
C    comp138368_c0_seq22|cd209; <a href="/dbget-bin/www_bget?ko:K10060">K10060</a>  CLEC4F, CLECSF13; C-type lectin domain family 4, member F	Cell membrane
C    comp141081_c1_seq5|c-type; <a href="/dbget-bin/www_bget?ko:K10060">K10060</a>  CLEC4F, CLECSF13; C-type lectin domain family 4, member F	Cell membrane
C    comp141805_c1_seq8|macrophage; <a href="/dbget-bin/www_bget?ko:K10061">K10061</a>  CLEC4G; C-type lectin superfamily 4, member G	Cell membrane
C    comp141805_c1_seq10|macrophage; <a href="/dbget-bin/www_bget?ko:K10061">K10061</a>  CLEC4G; C-type lectin superfamily 4, member G	Cell membrane
C    comp141805_c1_seq39|macrophage; <a href="/dbget-bin/www_bget?ko:K10061">K10061</a>  CLEC4G; C-type lectin superfamily 4, member G	Cell membrane
C    comp141805_c1_seq50|macrophage; <a href="/dbget-bin/www_bget?ko:K10061">K10061</a>  CLEC4G; C-type lectin superfamily 4, member G	Cell membrane
C    comp141805_c1_seq54|macrophage; <a href="/dbget-bin/www_bget?ko:K10061">K10061</a>  CLEC4G; C-type lectin superfamily 4, member G	Cell membrane
C    comp141805_c1_seq61|macrophage; <a href="/dbget-bin/www_bget?ko:K10061">K10061</a>  CLEC4G; C-type lectin superfamily 4, member G	Cell membrane
C    comp130767_c0_seq5|cd209; <a href="/dbget-bin/www_bget?ko:K06563">K06563</a>  CD209; CD209 antigen	Cell membrane
C    comp138368_c0_seq2|cd209; <a href="/dbget-bin/www_bget?ko:K06563">K06563</a>  CD209; CD209 antigen	Cell membrane
C    comp138368_c0_seq3|cd209; <a href="/dbget-bin/www_bget?ko:K06563">K06563</a>  CD209; CD209 antigen	Cell membrane
C    comp138368_c0_seq4|cd209; <a href="/dbget-bin/www_bget?ko:K06563">K06563</a>  CD209; CD209 antigen	Cell membrane
C    comp138368_c0_seq5|cd209; <a href="/dbget-bin/www_bget?ko:K06563">K06563</a>  CD209; CD209 antigen	Cell membrane
C    comp138368_c0_seq7|cd209; <a href="/dbget-bin/www_bget?ko:K06563">K06563</a>  CD209; CD209 antigen	Cell membrane
C    comp138368_c0_seq8|cd209; <a href="/dbget-bin/www_bget?ko:K06563">K06563</a>  CD209; CD209 antigen	Cell membrane
C    comp138368_c0_seq10|cd209; <a href="/dbget-bin/www_bget?ko:K06563">K06563</a>  CD209; CD209 antigen	Cell membrane
C    comp138368_c0_seq12|cd209; <a href="/dbget-bin/www_bget?ko:K06563">K06563</a>  CD209; CD209 antigen	Cell membrane
C    comp141081_c1_seq1|c-type; <a href="/dbget-bin/www_bget?ko:K06721">K06721</a>  CLEC10A, CLECSF13, CLECSF14; C-type lectin domain family 10, member A	Cell membrane
C    comp141081_c1_seq9|c-type; <a href="/dbget-bin/www_bget?ko:K06721">K06721</a>  CLEC10A, CLECSF13, CLECSF14; C-type lectin domain family 10, member A	Cell membrane
C    comp141081_c1_seq10|c-type; <a href="/dbget-bin/www_bget?ko:K06721">K06721</a>  CLEC10A, CLECSF13, CLECSF14; C-type lectin domain family 10, member A	Cell membrane
C    comp141081_c1_seq20|c-type; <a href="/dbget-bin/www_bget?ko:K06721">K06721</a>  CLEC10A, CLECSF13, CLECSF14; C-type lectin domain family 10, member A	Cell membrane
C    comp135950_c1_seq11|collectin; <a href="/dbget-bin/www_bget?ko:K10062">K10062</a>  COLEC12; collectin sub-family member 12	Cell membrane
C    comp135950_c1_seq18|collectin; <a href="/dbget-bin/www_bget?ko:K10062">K10062</a>  COLEC12; collectin sub-family member 12	Cell membrane
C    comp138334_c0_seq1|c-type; <a href="/dbget-bin/www_bget?ko:K10064">K10064</a>  ASGR2; asialoglycoprotein receptor 2	Cell membrane
C    comp138334_c0_seq6|c-type; <a href="/dbget-bin/www_bget?ko:K10064">K10064</a>  ASGR2; asialoglycoprotein receptor 2	Cell membrane
C    comp138334_c0_seq8|c-type; <a href="/dbget-bin/www_bget?ko:K10064">K10064</a>  ASGR2; asialoglycoprotein receptor 2	Cell membrane
C    comp138334_c0_seq10|c-type; <a href="/dbget-bin/www_bget?ko:K10064">K10064</a>  ASGR2; asialoglycoprotein receptor 2	Cell membrane
B  Group 3: Collectins
C    comp137393_c1_seq1|mannan-binding; <a href="/dbget-bin/www_bget?ko:K03991">K03991</a>  MBL; mannose-binding lectin	Extracellular
C    comp136963_c0_seq1|pulmonary; <a href="/dbget-bin/www_bget?ko:K03991">K03991</a>  MBL; mannose-binding lectin	Extracellular
B  Group 4: Selectins
C    comp133350_c0_seq1|lymph; <a href="/dbget-bin/www_bget?ko:K06496">K06496</a>  SELP; selectin, platele	Cell membrane
B  Group 5: Dectin and related receptors
C    comp141081_c1_seq2|c-type; <a href="/dbget-bin/www_bget?ko:K10069">K10069</a>  CLEC1A; C-type lectin domain family 1, member A	Cell membrane
C    comp141081_c1_seq3|c-type; <a href="/dbget-bin/www_bget?ko:K10069">K10069</a>  CLEC1A; C-type lectin domain family 1, member A	Cell membrane
C    comp141081_c1_seq4|c-type; <a href="/dbget-bin/www_bget?ko:K10069">K10069</a>  CLEC1A; C-type lectin domain family 1, member A	Cell membrane
C    comp141081_c1_seq15|c-type; <a href="/dbget-bin/www_bget?ko:K10069">K10069</a>  CLEC1A; C-type lectin domain family 1, member A	Cell membrane
C    comp141081_c1_seq16|c-type; <a href="/dbget-bin/www_bget?ko:K10069">K10069</a>  CLEC1A; C-type lectin domain family 1, member A	Cell membrane
C    comp141081_c1_seq19|c-type; <a href="/dbget-bin/www_bget?ko:K10069">K10069</a>  CLEC1A; C-type lectin domain family 1, member A	Cell membrane
C    comp183799_c0_seq1|c-type; <a href="/dbget-bin/www_bget?ko:K10070">K10070</a>  CLEC1B; C-type lectin domain family 1, member B	Cell membrane
B  Group 6: Mannose receptor family
C    comp135641_c0_seq1|macrophage; <a href="/dbget-bin/www_bget?ko:K06560">K06560</a>  MRC; mannose receptor, C type	Cell membrane
C    comp139976_c0_seq1|c-type; <a href="/dbget-bin/www_bget?ko:K06560">K06560</a>  MRC; mannose receptor, C type	Cell membrane
C    comp139976_c0_seq6|c-type; <a href="/dbget-bin/www_bget?ko:K06560">K06560</a>  MRC; mannose receptor, C type	Cell membrane
C    comp140486_c0_seq12|secretory; <a href="/dbget-bin/www_bget?ko:K06560">K06560</a>  MRC; mannose receptor, C type	Cell membrane
C    comp140486_c0_seq16|secretory; <a href="/dbget-bin/www_bget?ko:K06560">K06560</a>  MRC; mannose receptor, C type	Cell membrane
C    comp140486_c0_seq22|secretory; <a href="/dbget-bin/www_bget?ko:K06560">K06560</a>  MRC; mannose receptor, C type	Cell membrane
C    comp141569_c1_seq2|lymphocyte; <a href="/dbget-bin/www_bget?ko:K06559">K06559</a>  LY75; lymphocyte antigen 75	Cell membrane
C    comp141569_c1_seq5|lymphocyte; <a href="/dbget-bin/www_bget?ko:K06559">K06559</a>  LY75; lymphocyte antigen 75	Cell membrane
C    comp141569_c1_seq14|lymphocyte; <a href="/dbget-bin/www_bget?ko:K06559">K06559</a>  LY75; lymphocyte antigen 75	Cell membrane
C    comp141569_c1_seq51|lymphocyte; <a href="/dbget-bin/www_bget?ko:K06559">K06559</a>  LY75; lymphocyte antigen 75	Cell membrane
C    comp141569_c1_seq52|lymphocyte; <a href="/dbget-bin/www_bget?ko:K06559">K06559</a>  LY75; lymphocyte antigen 75	Cell membrane
C    comp141569_c1_seq55|lymphocyte; <a href="/dbget-bin/www_bget?ko:K06559">K06559</a>  LY75; lymphocyte antigen 75	Cell membrane
B  Group 8: Layilin and related receptors
C    comp139547_c0_seq5|layilin; <a href="/dbget-bin/www_bget?ko:K10077">K10077</a>  LAYN; layilin	Cell membrane
C    comp139547_c0_seq6|layilin; <a href="/dbget-bin/www_bget?ko:K10077">K10077</a>  LAYN; layilin	Cell membrane
C    comp139547_c0_seq7|layilin; <a href="/dbget-bin/www_bget?ko:K10077">K10077</a>  LAYN; layilin	Cell membrane
C    comp139547_c0_seq10|layilin; <a href="/dbget-bin/www_bget?ko:K10077">K10077</a>  LAYN; layilin	Cell membrane
C    comp139547_c0_seq11|layilin; <a href="/dbget-bin/www_bget?ko:K10077">K10077</a>  LAYN; layilin	Cell membrane
C    comp139547_c0_seq12|layilin; <a href="/dbget-bin/www_bget?ko:K10077">K10077</a>  LAYN; layilin	Cell membrane
C    comp517731_c0_seq1|chondrolectin; <a href="/dbget-bin/www_bget?ko:K10078">K10078</a>  CHODL; chondrolectin	Cell membrane
#
A<b>I-type lectins (Siglecs)</b>
B  <a href="/dbget-bin/www_bget?ko:K06548">K06548</a>  SN, SIGLEC1; sialoadhesin	Cell membrane
B  <a href="/dbget-bin/www_bget?ko:K06467">K06467</a>  CD22, SIGLEC2; CD22 antigen	Cell membrane
B  <a href="/dbget-bin/www_bget?ko:K06473">K06473</a>  CD33, SIGLEC3; CD33 antigen	Cell membrane
B  <a href="/dbget-bin/www_bget?ko:K06771">K06771</a>  MAG, GMA, SIGLEC4; myelin associated glycoprotein	Cell membrane
B  <a href="/dbget-bin/www_bget?ko:K06549">K06549</a>  SIGLEC5_14; sialic acid binding Ig-like lectin 5/14	Cell membrane
B  <a href="/dbget-bin/www_bget?ko:K06738">K06738</a>  SIGLEC6; sialic acid binding Ig-like lectin 6	Cell membrane
B  <a href="/dbget-bin/www_bget?ko:K06739">K06739</a>  SIGLEC7; sialic acid binding Ig-like lectin 7	Cell membrane
B  <a href="/dbget-bin/www_bget?ko:K06748">K06748</a>  SIGLEC8; sialic acid binding Ig-like lectin 8	Cell membrane
B  <a href="/dbget-bin/www_bget?ko:K06740">K06740</a>  SIGLEC9; sialic acid binding Ig-like lectin 9	Cell membrane
B  <a href="/dbget-bin/www_bget?ko:K06749">K06749</a>  SIGLEC10; sialic acid binding Ig-like lectin 10	Cell membrane
B  <a href="/dbget-bin/www_bget?ko:K06750">K06750</a>  SIGLEC11; sialic acid binding Ig-like lectin 11	Cell membrane
B  <a href="/dbget-bin/www_bget?ko:K10079">K10079</a>  SIGLEC12, SIGLECL1; sialic acid binding Ig-like lectin 12	Cell membrane
B  <a href="/dbget-bin/www_bget?ko:K16352">K16352</a>  SIGLEC15; sialic acid binding Ig-like lectin 15
B  <a href="/dbget-bin/www_bget?ko:K06490">K06490</a>  ICAM1; intercellular adhesion molecule 1	Cell membrane
B  <a href="/dbget-bin/www_bget?ko:K06523">K06523</a>  ICAM2; intercellular adhesion molecule 2	Cell membrane
B  <a href="/dbget-bin/www_bget?ko:K06486">K06486</a>  ICAM3; intercellular adhesion molecule 3	Cell membrane
B  <a href="/dbget-bin/www_bget?ko:K08043">K08043</a>  ADCY3; adenylate cyclase 3 [EC:4.6.1.1]	Cell membrane
B  <a href="/dbget-bin/www_bget?ko:K06471">K06471</a>  PECAM1, CD31; platelet/endothelial cell adhesion molecule	Cell membrane
B  <a href="/dbget-bin/www_bget?ko:K06527">K06527</a>  VCAM1; vascular cell adhesion molecule 1	Cell membrane
B  <a href="/dbget-bin/www_bget?ko:K06550">K06550</a>  L1CAM; L1 cell adhesion molecule	Cell membrane
#
A<b>L-type lectins</b>
B  <a href="/dbget-bin/www_bget?ko:K10080">K10080</a>  LMAN1, ERGIC53; lectin, mannose-binding 1	ERGIC
B  <a href="/dbget-bin/www_bget?ko:K10081">K10081</a>  LMAN1L, ERGL; lectin, mannose-binding 1-like
B  <a href="/dbget-bin/www_bget?ko:K10082">K10082</a>  LMAN2, VIP36; lectin, mannose-binding 2	Golgi
B  <a href="/dbget-bin/www_bget?ko:K10083">K10083</a>  LMAN2L, VIPL; lectin, mannose-binding 2-like
#
A<b>M-type lectins</b>
B  <a href="/dbget-bin/www_bget?ko:K10084">K10084</a>  EDEM1; ER degradation enhancer, mannosidase alpha-like 1	Endoplasmic reticulum
B  <a href="/dbget-bin/www_bget?ko:K10085">K10085</a>  EDEM2; ER degradation enhancer, mannosidase alpha-like 2	Endoplasmic reticulum
B  <a href="/dbget-bin/www_bget?ko:K10086">K10086</a>  EDEM3; ER degradation enhancer, mannosidase alpha-like 3	Endoplasmic reticulum
#
A<b>P-type lectins</b>
B  <a href="/dbget-bin/www_bget?ko:K08288">K08288</a>  PRKCSH; protein kinase C substrate 80K-H	Secretory pathway
B  <a href="/dbget-bin/www_bget?ko:K10087">K10087</a>  GNPTG, GNPTAG; N-acetylglucosamine-1-phosphate transferase, gamma subunit	Secretory pathway
B  <a href="/dbget-bin/www_bget?ko:K10088">K10088</a>  OS9; protein OS-9	Secretory pathway
B  <a href="/dbget-bin/www_bget?ko:K10089">K10089</a>  M6PR; cation-dependent mannose-6-phosphate receptor	Secretory pathway
B  <a href="/dbget-bin/www_bget?ko:K06564">K06564</a>  IGF2R; insulin-like growth factor 2 receptor	Secretory pathway
#
A<b>S-type lectins (Galectins)</b>
B  <a href="/dbget-bin/www_bget?ko:K06830">K06830</a>  LGALS1; galectin-1
B  <a href="/dbget-bin/www_bget?ko:K10090">K10090</a>  LGALS2; galectin-2
B  <a href="/dbget-bin/www_bget?ko:K06831">K06831</a>  LGALS3; galectin-3
B  <a href="/dbget-bin/www_bget?ko:K10091">K10091</a>  LGALS4; galectin-4
B  <a href="/dbget-bin/www_bget?ko:K10092">K10092</a>  LGALS7; galectin-7
B  <a href="/dbget-bin/www_bget?ko:K06832">K06832</a>  LGALS8; galectin-8
B  <a href="/dbget-bin/www_bget?ko:K10093">K10093</a>  LGALS9; galectin-9
B  <a href="/dbget-bin/www_bget?ko:K13334">K13334</a>  CLC; eosinophil lysophospholipase (galectin-10) [EC:3.1.1.5]
B  <a href="/dbget-bin/www_bget?ko:K10095">K10095</a>  LGALS12; galectin-12
B  <a href="/dbget-bin/www_bget?ko:K10096">K10096</a>  LGALS13; galectin-13
B  <a href="/dbget-bin/www_bget?ko:K10097">K10097</a>  LGALS14; galectin-14
#
A<b>Calnexin / calreticulin</b>
B  <a href="/dbget-bin/www_bget?ko:K08054">K08054</a>  CANX; calnexin	Endoplasmic reticulum
B  <a href="/dbget-bin/www_bget?ko:K09551">K09551</a>  CLGN; calmegin	Endoplasmic reticulum
B  <a href="/dbget-bin/www_bget?ko:K08057">K08057</a>  CALR; calreticulin	Endoplasmic reticulum
B  <a href="/dbget-bin/www_bget?ko:K10098">K10098</a>  CALR3; calreticulin 3	Endoplasmic reticulum
#
A<b>F-box lectins</b>
B  <a href="/dbget-bin/www_bget?ko:K10099">K10099</a>  FBXO2, NFB42; F-box protein 2	Cytoplasm
B  <a href="/dbget-bin/www_bget?ko:K10100">K10100</a>  FBXO6; F-box protein 6	Cytoplasm
B  <a href="/dbget-bin/www_bget?ko:K10101">K10101</a>  FBXO17, FBXO26; F-box protein 17	Cytoplasm
B  <a href="/dbget-bin/www_bget?ko:K10102">K10102</a>  FBXO27; F-box protein 27	Cytoplasm
B  <a href="/dbget-bin/www_bget?ko:K10103">K10103</a>  FBXO44; F-box protein 44	Cytoplasm
#
A<b>Ficolins</b>
B  <a href="/dbget-bin/www_bget?ko:K10104">K10104</a>  FCN; ficolin	Extracellular
!
#<hr>
#<b>[ <a href="/kegg/glycan/">GLYCAN</a> | <a href="/kegg/brite.html">BRITE</a> | <a href="/kegg/kegg2.html">KEGG2</a> | <a href="/kegg/">KEGG</a> ]</b><br>
#Last updated: January 22, 2013
#<br>Classification taken and modified from <a href="http://www.functionalglycomics.org/static/index.shtml">Consortium for Functional Glycomics</a> and <a href="http://www.imperial.ac.uk/research/animallectins/default.html">Animal lectins home</a>
