# Supplementary material for: Characterization of the transcriptome of fast and slow muscle myotomal fibres in the pacu (Piaractus mesopotamicus)
Source: BMC Genomics. 2015 Mar 14;16(1):182. doi: 10.1186/s12864-015-1423-6 (PMC4372171; doi:10.1186/s12864-015-1423-6)
Supplement: Additional file 2: — KEEG Automatic Annotation Sever results. Hierarchical information of the sequences from annotated transcriptome mapped to the KEGG pathways maps using the automatic annotation tool KAAS [54]. [file 12864_2015_1423_MOESM2_ESM.zip › hier/q04121.keg]

+E	Ubiquitin system
#<h2><a href="/kegg/kegg2.html"><img src="/Fig/bget/kegg3.gif" align="middle" border=0></a>&nbsp; Ubiquitin System</h2>
#<!---
#ENTRY       ko04121
#NAME        Ubiquitin system
#DEFINITION  Ubiquitin system Pacu_blasted
#--->
!
A<b>Ubiquitins and Ubiquitin-like proteins</b>
B  Ubiquitins
C    <a href="/dbget-bin/www_bget?ko:K04551">K04551</a>  UBB; ubiquitin B
C    <a href="/dbget-bin/www_bget?ko:K08770">K08770</a>  UBC; ubiquitin C
C    <a href="/dbget-bin/www_bget?ko:K12157">K12157</a>  UBD, FAT10; ubiquitin D
B  Ubiquitin-like proteins (UBLs)
C    <a href="/dbget-bin/www_bget?ko:K12158">K12158</a>  NEDD8; ubiquitin-like protein Nedd8
C    <a href="/dbget-bin/www_bget?ko:K02983">K02983</a>  RP-S30e, RPS30; small subunit ribosomal protein S30e
C    <a href="/dbget-bin/www_bget?ko:K12159">K12159</a>  ISG15; ubiquitin cross-reactive protein
C    <a href="/dbget-bin/www_bget?ko:K12160">K12160</a>  SUMO, SMT3; small ubiquitin-related modifier
C    <a href="/dbget-bin/www_bget?ko:K08341">K08341</a>  GABARAP, ATG8, LC3; GABA(A) receptor-associated protein (autophagy-related protein 8)
C    <a href="/dbget-bin/www_bget?ko:K08336">K08336</a>  ATG12; autophagy-related protein 12
C    <a href="/dbget-bin/www_bget?ko:K12161">K12161</a>  URM1; ubiquitin related modifier 1
C    <a href="/dbget-bin/www_bget?ko:K12162">K12162</a>  UFM1; ubiquitin-fold modifier 1
C    <a href="/dbget-bin/www_bget?ko:K12163">K12163</a>  ANUBL1; AN1-type zinc finger and ubiquitin domain-containing protein 1
C    <a href="/dbget-bin/www_bget?ko:K13570">K13570</a>  pup; prokaryotic ubiquitin-like protein Pup
#
A<b>Ubiquitin-activating enzymes (E1)</b>
B  Ubiquitin activating enzyme
C    <a href="/dbget-bin/www_bget?ko:K03178">K03178</a>  UBE1, UBA1; ubiquitin-activating enzyme E1 [EC:6.3.2.19]
B  UBL-activating enzymes
C    <a href="/dbget-bin/www_bget?ko:K10684">K10684</a>  UBLE1A, SAE1; ubiquitin-like 1-activating enzyme E1 A [EC:6.3.2.19]
C    <a href="/dbget-bin/www_bget?ko:K10685">K10685</a>  UBLE1B, SAE2, UBA2; ubiquitin-like 1-activating enzyme E1 B [EC:6.3.2.19]
C    <a href="/dbget-bin/www_bget?ko:K10686">K10686</a>  UBE1C, UBA3; ubiquitin-activating enzyme E1 C [EC:6.3.2.19]
C    <a href="/dbget-bin/www_bget?ko:K04532">K04532</a>  APPBP1; amyloid beta precursor protein binding protein 1
C    <a href="/dbget-bin/www_bget?ko:K11996">K11996</a>  MOCS3, UBA4, moeB; adenylyltransferase and sulfurtransferase
C    <a href="/dbget-bin/www_bget?ko:K12164">K12164</a>  UBA5, UBE1DC1; ubiquitin-like modifier-activating enzyme 5
C    <a href="/dbget-bin/www_bget?ko:K10698">K10698</a>  UBE1L, UBA7; ubiquitin-activating enzyme E1-like [EC:6.3.2.19]
C    <a href="/dbget-bin/www_bget?ko:K10699">K10699</a>  UBE1L2, UBA6; ubiquitin-activating enzyme E1-like protein 2 [EC:6.3.2.19]
C    <a href="/dbget-bin/www_bget?ko:K08337">K08337</a>  ATG7; autophagy-related protein 7
#
A<b>Ubiquitin-conjugating enzymes (E2)</b>
B  Ubiquitin-conjugating enzymes
C    <a href="/dbget-bin/www_bget?ko:K10573">K10573</a>  UBE2A, UBC2, RAD6A; ubiquitin-conjugating enzyme E2 A [EC:6.3.2.19]
C    <a href="/dbget-bin/www_bget?ko:K10574">K10574</a>  UBE2B, RAD6B; ubiquitin-conjugating enzyme E2 B [EC:6.3.2.19]
C    <a href="/dbget-bin/www_bget?ko:K06688">K06688</a>  UBE2C, UBC11; ubiquitin-conjugating enzyme E2 C [EC:6.3.2.19]
C    <a href="/dbget-bin/www_bget?ko:K06689">K06689</a>  UBE2D_E, UBC4, UBC5; ubiquitin-conjugating enzyme E2 D/E [EC:6.3.2.19]
C    <a href="/dbget-bin/www_bget?ko:K10687">K10687</a>  UBE2F; ubiquitin-conjugating enzyme E2 F [EC:6.3.2.19]
C    <a href="/dbget-bin/www_bget?ko:K10575">K10575</a>  UBE2G1, UBC7; ubiquitin-conjugating enzyme E2 G1 [EC:6.3.2.19]
C    <a href="/dbget-bin/www_bget?ko:K04555">K04555</a>  UBE2G2, UBC7; ubiquitin-conjugating enzyme E2 G2 [EC:6.3.2.19]
C    <a href="/dbget-bin/www_bget?ko:K10576">K10576</a>  UBE2H, UBC8; ubiquitin-conjugating enzyme E2 H [EC:6.3.2.19]
C    <a href="/dbget-bin/www_bget?ko:K10578">K10578</a>  UBE2J1, NCUBE1, UBC6; ubiquitin-conjugating enzyme E2 J1 [EC:6.3.2.19]
C    <a href="/dbget-bin/www_bget?ko:K04554">K04554</a>  UBE2J2, NCUBE2, UBC6; ubiquitin-conjugating enzyme E2 J2 [EC:6.3.2.19]
C    <a href="/dbget-bin/www_bget?ko:K04552">K04552</a>  UBE2L3, UBCH7; ubiquitin-conjugating enzyme E2 L3 [EC:6.3.2.19]
C    <a href="/dbget-bin/www_bget?ko:K04553">K04553</a>  UBE2L6, UBCH8; ubiquitin-conjugating enzyme E2 L6 [EC:6.3.2.19]
C    <a href="/dbget-bin/www_bget?ko:K10580">K10580</a>  UBE2N, BLU, UBC13; ubiquitin-conjugating enzyme E2 N [EC:6.3.2.19]
C    <a href="/dbget-bin/www_bget?ko:K10581">K10581</a>  UBE2O; ubiquitin-conjugating enzyme E2 O [EC:6.3.2.19]
C    <a href="/dbget-bin/www_bget?ko:K10582">K10582</a>  UBE2Q; ubiquitin-conjugating enzyme E2 Q [EC:6.3.2.19]
C    <a href="/dbget-bin/www_bget?ko:K02207">K02207</a>  UBE2R, UBC3, CDC34; ubiquitin-conjugating enzyme E2 R [EC:6.3.2.19]
C    <a href="/dbget-bin/www_bget?ko:K10583">K10583</a>  UBE2S, E2EPF; ubiquitin-conjugating enzyme E2 S [EC:6.3.2.19]
C    <a href="/dbget-bin/www_bget?ko:K13960">K13960</a>  UBE2T, HSPC150; ubiquitin-conjugating enzyme E2 T [EC:6.3.2.19]
C    <a href="/dbget-bin/www_bget?ko:K10584">K10584</a>  UBE2U; ubiquitin-conjugating enzyme E2 U [EC:6.3.2.19]
C    <a href="/dbget-bin/www_bget?ko:K10688">K10688</a>  UBE2W, UBC16; ubiquitin-conjugating enzyme E2 W [EC:6.3.2.19]
C    <a href="/dbget-bin/www_bget?ko:K10585">K10585</a>  UBE2Z; ubiquitin-conjugating enzyme E2 Z [EC:6.3.2.19]
C    <a href="/dbget-bin/www_bget?ko:K04649">K04649</a>  HIP2, UBC1; ubiquitin-conjugating enzyme (huntingtin interacting protein 2) [EC:6.3.2.19]
C    <a href="/dbget-bin/www_bget?ko:K10586">K10586</a>  BIRC6, BRUCE; baculoviral IAP repeat-containing protein 6 (apollon) [EC:6.3.2.19]
C    <a href="/dbget-bin/www_bget?ko:K10689">K10689</a>  PEX4; peroxin-4 [EC:6.3.2.19]
C    <a href="/dbget-bin/www_bget?ko:K10690">K10690</a>  UBE2X; ubiquitin-conjugating enzyme E2, other [EC:6.3.2.19]
B  UBL-conjugating enzymes
C    <a href="/dbget-bin/www_bget?ko:K10577">K10577</a>  UBE2I, UBC9; ubiquitin-conjugating enzyme E2 I [EC:6.3.2.19]
C    <a href="/dbget-bin/www_bget?ko:K04553">K04553</a>  UBE2L6, UBCH8; ubiquitin-conjugating enzyme E2 L6 [EC:6.3.2.19]
C    <a href="/dbget-bin/www_bget?ko:K10579">K10579</a>  UBE2M, UBC12; ubiquitin-conjugating enzyme E2 M [EC:6.3.2.19]
C    <a href="/dbget-bin/www_bget?ko:K08343">K08343</a>  ATG3; autophagy-related protein 3
C    <a href="/dbget-bin/www_bget?ko:K08338">K08338</a>  ATG10; autophagy-related protein 10
C    <a href="/dbget-bin/www_bget?ko:K12165">K12165</a>  UFC1; ufm1-conjugating enzyme 1
#
A<b>Ubiquitin ligases (E3)</b>
B  HECT type E3
C    <a href="/dbget-bin/www_bget?ko:K10587">K10587</a>  UBE3A, E6AP; ubiquitin-protein ligase E3 A [EC:6.3.2.19]
C    <a href="/dbget-bin/www_bget?ko:K10588">K10588</a>  UBE3B; ubiquitin-protein ligase E3 B [EC:6.3.2.19]
C    <a href="/dbget-bin/www_bget?ko:K10589">K10589</a>  UBE3C; ubiquitin-protein ligase E3 C [EC:6.3.2.19]
C    <a href="/dbget-bin/www_bget?ko:K04678">K04678</a>  SMURF; E3 ubiquitin ligase SMURF1/2 [EC:6.3.2.19]
C    <a href="/dbget-bin/www_bget?ko:K05630">K05630</a>  WWP2, AIP2; atrophin-1 interacting protein 2 (WW domain containing E3 ubiquitin protein ligase 2) [EC:6.3.2.19]
C    <a href="/dbget-bin/www_bget?ko:K05632">K05632</a>  AIP4, ITCH; atrophin-1 interacting protein 4 [EC:6.3.2.19]
C    <a href="/dbget-bin/www_bget?ko:K05633">K05633</a>  AIP5, WWP1; atrophin-1 interacting protein 5 (WW domain containing E3 ubiquitin protein ligase 1) [EC:6.3.2.19]
C    <a href="/dbget-bin/www_bget?ko:K10590">K10590</a>  TRIP12; E3 ubiquitin-protein ligase TRIP12 [EC:6.3.2.19]
C    <a href="/dbget-bin/www_bget?ko:K10591">K10591</a>  NEDD4, RSP5; E3 ubiquitin-protein ligase NEDD4 [EC:6.3.2.19]
C    <a href="/dbget-bin/www_bget?ko:K13305">K13305</a>  NEDD4L; E3 ubiquitin-protein ligase NEDD4-like [EC:6.3.2.19]
C    <a href="/dbget-bin/www_bget?ko:K10592">K10592</a>  HUWE1, MULE, ARF-BP1; E3 ubiquitin-protein ligase HUWE1 [EC:6.3.2.19]
C    <a href="/dbget-bin/www_bget?ko:K10593">K10593</a>  EDD1, UBR5; E3 ubiquitin-protein ligase EDD1 [EC:6.3.2.19]
C    <a href="/dbget-bin/www_bget?ko:K10594">K10594</a>  HERC1; E3 ubiquitin-protein ligase HERC1 [EC:6.3.2.19]
C    <a href="/dbget-bin/www_bget?ko:K10595">K10595</a>  HERC2; E3 ubiquitin-protein ligase HERC2 [EC:6.3.2.19]
C    <a href="/dbget-bin/www_bget?ko:K10614">K10614</a>  HERC3; E3 ubiquitin-protein ligase HERC3 [EC:6.3.2.19]
C    <a href="/dbget-bin/www_bget?ko:K10615">K10615</a>  HERC4; E3 ubiquitin-protein ligase HERC4 [EC:6.3.2.19]
C    <a href="/dbget-bin/www_bget?ko:K12166">K12166</a>  HACE1; E3 ubiquitin-protein ligase HACE1 [EC:6.3.2.19]
C    <a href="/dbget-bin/www_bget?ko:K12167">K12167</a>  HECW1; E3 ubiquitin-protein ligase HECW1 [EC:6.3.2.19]
C    <a href="/dbget-bin/www_bget?ko:K12168">K12168</a>  HECW2; E3 ubiquitin-protein ligase HECW2 [EC:6.3.2.19]
C    <a href="/dbget-bin/www_bget?ko:K12231">K12231</a>  HECTD1; E3 ubiquitin-protein ligase HECTD1 [EC:6.3.2.19]
C    <a href="/dbget-bin/www_bget?ko:K12232">K12232</a>  HECTD2; E3 ubiquitin-protein ligase HECTD2 [EC:6.3.2.19]
C    <a href="/dbget-bin/www_bget?ko:K12233">K12233</a>  HECTD3; E3 ubiquitin-protein ligase HECTD3 [EC:6.3.2.19]
C    <a href="/dbget-bin/www_bget?ko:K03874">K03874</a>  HECT; other hect domain ubiquitin protein ligase E3 [EC:6.3.2.19]
B  U-box type E3
C    <a href="/dbget-bin/www_bget?ko:K10596">K10596</a>  UBE4A; ubiquitin conjugation factor E4 A [EC:6.3.2.19]
C    <a href="/dbget-bin/www_bget?ko:K10597">K10597</a>  UBE4B, UFD2; ubiquitin conjugation factor E4 B [EC:6.3.2.19]
C    <a href="/dbget-bin/www_bget?ko:K09561">K09561</a>  STUB1, CHIP; STIP1 homology and U-box containing protein 1 [EC:6.3.2.19]
C    <a href="/dbget-bin/www_bget?ko:K10598">K10598</a>  PPIL2, CYC4, CHP60; peptidyl-prolyl cis-trans isomerase-like 2 [EC:5.2.1.8]
C    <a href="/dbget-bin/www_bget?ko:K10599">K10599</a>  PRPF19, PRP19; pre-mRNA-processing factor 19 [EC:6.3.2.19]
C    <a href="/dbget-bin/www_bget?ko:K10624">K10624</a>  RBBP6; E3 ubiquitin-protein ligase RBBP6 [EC:6.3.2.19]
C    <a href="/dbget-bin/www_bget?ko:K10600">K10600</a>  UBOX5, UIP5; U-box domain-containing protein 5
B  single Ring-finger type E3
C    BRE1 protein
D      <a href="/dbget-bin/www_bget?ko:K10696">K10696</a>  BRE1; E3 ubiquitin-protein ligase BRE1 [EC:6.3.2.19]
C    CBL protein
D      <a href="/dbget-bin/www_bget?ko:K04707">K04707</a>  CBL; E3 ubiquitin-protein ligase CBL [EC:6.3.2.19]
C    SINA (Seven in absentia) proteins
D      <a href="/dbget-bin/www_bget?ko:K04506">K04506</a>  SIAH1; E3 ubiquitin-protein ligase SIAH1 [EC:6.3.2.19]
D      <a href="/dbget-bin/www_bget?ko:K08742">K08742</a>  SIAH2; E3 ubiquitin-protein ligase SIAH2 [EC:6.3.2.19]
C    Ligand of Numb proteins
D      <a href="/dbget-bin/www_bget?ko:K10692">K10692</a>  LNX1_2; ligand of Numb protein X 1/2
D      <a href="/dbget-bin/www_bget?ko:K15682">K15682</a>  PDZRN3_4, LNX3_4; ligand of Numb protein X 3/4
C    March proteins
D      <a href="/dbget-bin/www_bget?ko:K10656">K10656</a>  MARCH1_8; E3 ubiquitin-protein ligase MARCH1/8 [EC:6.3.2.19]
D      <a href="/dbget-bin/www_bget?ko:K10657">K10657</a>  MARCH2; E3 ubiquitin-protein ligase MARCH2 [EC:6.3.2.19]
D      <a href="/dbget-bin/www_bget?ko:K10658">K10658</a>  MARCH3; E3 ubiquitin-protein ligase MARCH3 [EC:6.3.2.19]
D      <a href="/dbget-bin/www_bget?ko:K10659">K10659</a>  MARCH4_9_11; E3 ubiquitin-protein ligase MARCH4/9/11 [EC:6.3.2.19]
D      <a href="/dbget-bin/www_bget?ko:K10660">K10660</a>  MARCH5; E3 ubiquitin-protein ligase MARCH5 [EC:6.3.2.19]
D      <a href="/dbget-bin/www_bget?ko:K10661">K10661</a>  MARCH6, DOA10; E3 ubiquitin-protein ligase MARCH6 [EC:6.3.2.19]
D      <a href="/dbget-bin/www_bget?ko:K10662">K10662</a>  MARCH7, AXOT; E3 ubiquitin-protein ligase MARCH7 [EC:6.3.2.19]
D      <a href="/dbget-bin/www_bget?ko:K10665">K10665</a>  MARCH10; E3 ubiquitin-protein ligase MARCH10 [EC:6.3.2.19]
C    MDM2/MDM4 proteins
D      <a href="/dbget-bin/www_bget?ko:K06643">K06643</a>  MDM2; E3 ubiquitin-protein ligase Mdm2 [EC:6.3.2.19]
D      <a href="/dbget-bin/www_bget?ko:K10127">K10127</a>  MDM4, MDMX; protein Mdm4
C    NFX1 proteins
D      <a href="/dbget-bin/www_bget?ko:K12236">K12236</a>  NFX1; transcriptional repressor NF-X1 [EC:6.3.2.-]
D      <a href="/dbget-bin/www_bget?ko:K15683">K15683</a>  NFXL1, OZFP; NF-X1-type zinc finger protein NFXL1
C    Pellino proteins
D      <a href="/dbget-bin/www_bget?ko:K11964">K11964</a>  PELI; pellino
C    Peripheral membrane proteins
D      <a href="/dbget-bin/www_bget?ko:K13346">K13346</a>  PEX10; peroxin-10
D      <a href="/dbget-bin/www_bget?ko:K13345">K13345</a>  PEX12, PAF3; peroxin-12
D      <a href="/dbget-bin/www_bget?ko:K06664">K06664</a>  PEX2, PXMP3; peroxin-2
C    RBR proteins
D      <a href="/dbget-bin/www_bget?ko:K04556">K04556</a>  PARK2; parkin [EC:6.3.2.19]
D      <a href="/dbget-bin/www_bget?ko:K11967">K11967</a>  ANKIB1; ankyrin repeat and IBR domain-containing protein 1
D      <a href="/dbget-bin/www_bget?ko:K11968">K11968</a>  ARIH1; ariadne-1
D      <a href="/dbget-bin/www_bget?ko:K11969">K11969</a>  ARIH2; ariadne-2
D      <a href="/dbget-bin/www_bget?ko:K11970">K11970</a>  CUL9, PARC; p53-associated parkin-like cytoplasmic protein
D      <a href="/dbget-bin/www_bget?ko:K10630">K10630</a>  RBCK1, HOIL1; RanBP-type and C3HC4-type zinc finger-containing protein 1
D      <a href="/dbget-bin/www_bget?ko:K11971">K11971</a>  RNF14, ARA54; E3 ubiquitin-protein ligase RNF14 [EC:6.3.2.19]
D      <a href="/dbget-bin/www_bget?ko:K11972">K11972</a>  RNF19A; E3 ubiquitin-protein ligase RNF19A [EC:6.3.2.19]
D      <a href="/dbget-bin/www_bget?ko:K11973">K11973</a>  RNF19B; E3 ubiquitin-protein ligase RNF19B [EC:6.3.2.19]
D      <a href="/dbget-bin/www_bget?ko:K11974">K11974</a>  RNF31; E3 ubiquitin-protein ligase RNF31 [EC:6.3.2.19]
D      <a href="/dbget-bin/www_bget?ko:K11975">K11975</a>  RNF144; E3 ubiquitin-protein ligase RNF144 [EC:6.3.2.19]
D      <a href="/dbget-bin/www_bget?ko:K11976">K11976</a>  RNF216; TRIAD3; E3 ubiquitin-protein ligase RNF216 [EC:6.3.2.19]
D      <a href="/dbget-bin/www_bget?ko:K11977">K11977</a>  RNF217, IBRDC1; E3 ubiquitin-protein ligase RNF217 [EC:6.3.2.19]
C    TRAF proteins
D      <a href="/dbget-bin/www_bget?ko:K03173">K03173</a>  TRAF2; TNF receptor-associated factor 2
D      <a href="/dbget-bin/www_bget?ko:K09849">K09849</a>  TRAF5; TNF receptor-associated factor 5
D      <a href="/dbget-bin/www_bget?ko:K03175">K03175</a>  TRAF6; TNF receptor-associated factor 6
D      <a href="/dbget-bin/www_bget?ko:K10646">K10646</a>  TRAF7, RFWD1; E3 ubiquitin-protein ligase TRAF7 [EC:6.3.2.19]
C    TRIM/RBCC proteins
D      <a href="/dbget-bin/www_bget?ko:K10647">K10647</a>  TRIM1, MID2; midline 2
D      <a href="/dbget-bin/www_bget?ko:K11997">K11997</a>  TRIM2_3; tripartite motif-containing protein 2/3
D      <a href="/dbget-bin/www_bget?ko:K11998">K11998</a>  TRIM4; tripartite motif-containing protein 4
D      <a href="/dbget-bin/www_bget?ko:K10648">K10648</a>  TRIM5; tripartite motif-containing protein 5 [EC:6.3.2.19]
D      <a href="/dbget-bin/www_bget?ko:K11999">K11999</a>  TRIM6_22_34; tripartite motif-containing protein 6/22/34
D      <a href="/dbget-bin/www_bget?ko:K12000">K12000</a>  TRIM7; tripartite motif-containing protein 7
D      <a href="/dbget-bin/www_bget?ko:K12001">K12001</a>  TRIM8; tripartite motif-containing protein 8
D      <a href="/dbget-bin/www_bget?ko:K10649">K10649</a>  TRIM9_67; tripartite motif-containing protein 9/67
D      <a href="/dbget-bin/www_bget?ko:K12002">K12002</a>  TRIM10; tripartite motif-containing protein 10
D      <a href="/dbget-bin/www_bget?ko:K10650">K10650</a>  TRIM11; tripartite motif-containing protein 11 [EC:6.3.2.19]
D      <a href="/dbget-bin/www_bget?ko:K12003">K12003</a>  TRIM13; tripartite motif-containing protein 13
D      <a href="/dbget-bin/www_bget?ko:K12004">K12004</a>  TRIM14; tripartite motif-containing protein 14
D      <a href="/dbget-bin/www_bget?ko:K12005">K12005</a>  TRIM15; tripartite motif-containing protein 15
D      <a href="/dbget-bin/www_bget?ko:K12006">K12006</a>  TRIM16; tripartite motif-containing protein 16
D      <a href="/dbget-bin/www_bget?ko:K12007">K12007</a>  TRIM17; tripartite motif-containing protein 17
D      <a href="/dbget-bin/www_bget?ko:K08285">K08285</a>  TRIM18, MID1; midline 1 [EC:6.3.2.19]
D      <a href="/dbget-bin/www_bget?ko:K10054">K10054</a>  PML, TRIM19; probable transcription factor PML
D      <a href="/dbget-bin/www_bget?ko:K10651">K10651</a>  TRIM21, SSA1; tripartite motif-containing protein 21
D      <a href="/dbget-bin/www_bget?ko:K07963">K07963</a>  TRIM23, ARFD1; tripartite motif-containing protein 23
D      <a href="/dbget-bin/www_bget?ko:K08881">K08881</a>  TRIM24, TIF1; tripartite motif-containing protein 24
D      <a href="/dbget-bin/www_bget?ko:K10652">K10652</a>  TRIM25, EFP; tripartite motif-containing protein 25
D      <a href="/dbget-bin/www_bget?ko:K12008">K12008</a>  TRIM26; tripartite motif-containing protein 26
D      <a href="/dbget-bin/www_bget?ko:K12009">K12009</a>  TRIM27, RFP; tripartite motif-containing protein 27
D      <a href="/dbget-bin/www_bget?ko:K08882">K08882</a>  TRIM28; tripartite motif-containing protein 28
D      <a href="/dbget-bin/www_bget?ko:K12010">K12010</a>  TRIM29, ATDC; tripartite motif-containing protein 29
D      <a href="/dbget-bin/www_bget?ko:K12011">K12011</a>  TRIM31; tripartite motif-containing protein 31
D      <a href="/dbget-bin/www_bget?ko:K10607">K10607</a>  TRIM32, HT2A; tripartite motif-containing protein 32 [EC:6.3.2.19]
D      <a href="/dbget-bin/www_bget?ko:K08883">K08883</a>  TRIM33; tripartite motif-containing protein 33 [EC:6.3.2.19]
D      <a href="/dbget-bin/www_bget?ko:K12012">K12012</a>  TRIM35; tripartite motif-containing protein 35
D      <a href="/dbget-bin/www_bget?ko:K12013">K12013</a>  TRIM36; tripartite motif-containing protein 36
D      <a href="/dbget-bin/www_bget?ko:K10608">K10608</a>  TRIM37, MUL; tripartite motif-containing protein 37
D      <a href="/dbget-bin/www_bget?ko:K12014">K12014</a>  TRIM38; tripartite motif-containing protein 38
D      <a href="/dbget-bin/www_bget?ko:K12015">K12015</a>  TRIM39; tripartite motif-containing protein 39
D      <a href="/dbget-bin/www_bget?ko:K12016">K12016</a>  TRIM40; tripartite motif-containing protein 40
D      <a href="/dbget-bin/www_bget?ko:K12017">K12017</a>  TRIM41; tripartite motif-containing protein 41
D      <a href="/dbget-bin/www_bget?ko:K12018">K12018</a>  TRIM42; tripartite motif-containing protein 42
D      <a href="/dbget-bin/www_bget?ko:K12019">K12019</a>  TRIM43S; tripartite motif-containing protein 43/48/49/64/77
D      <a href="/dbget-bin/www_bget?ko:K12020">K12020</a>  TRIM44; tripartite motif-containing protein 44
D      <a href="/dbget-bin/www_bget?ko:K12021">K12021</a>  TRIM45; tripartite motif-containing protein 45
D      <a href="/dbget-bin/www_bget?ko:K12022">K12022</a>  TRIM46; tripartite motif-containing protein 46
D      <a href="/dbget-bin/www_bget?ko:K12023">K12023</a>  TRIM47; tripartite motif-containing protein 47
D      <a href="/dbget-bin/www_bget?ko:K12024">K12024</a>  TRIM50_73_74; tripartite motif-containing protein 50/73/74
D      <a href="/dbget-bin/www_bget?ko:K12025">K12025</a>  TRIM52; tripartite motif-containing protein 52
D      <a href="/dbget-bin/www_bget?ko:K10653">K10653</a>  TRIM54, MURF3; tripartite motif-containing protein 54
D      <a href="/dbget-bin/www_bget?ko:K10654">K10654</a>  TRIM55, MURF2; tripartite motif-containing protein 55
D      <a href="/dbget-bin/www_bget?ko:K12026">K12026</a>  TRIM56; tripartite motif-containing protein 56
D      <a href="/dbget-bin/www_bget?ko:K12027">K12027</a>  TRIM58; tripartite motif-containing protein 58
D      <a href="/dbget-bin/www_bget?ko:K12028">K12028</a>  TRIM59; tripartite motif-containing protein 59
D      <a href="/dbget-bin/www_bget?ko:K12029">K12029</a>  TRIM60_61; tripartite motif-containing protein 60/61
D      <a href="/dbget-bin/www_bget?ko:K12030">K12030</a>  TRIM62; tripartite motif-containing protein 62
D      <a href="/dbget-bin/www_bget?ko:K10655">K10655</a>  TRIM63, MURF1; tripartite motif-containing protein 63 [EC:6.3.2.19]
D      <a href="/dbget-bin/www_bget?ko:K12031">K12031</a>  TRIM65; tripartite motif-containing protein 65
D      <a href="/dbget-bin/www_bget?ko:K12032">K12032</a>  TRIM66; tripartite motif-containing protein 66
D      <a href="/dbget-bin/www_bget?ko:K12033">K12033</a>  TRIM68; tripartite motif-containing protein 68
D      <a href="/dbget-bin/www_bget?ko:K12034">K12034</a>  TRIM69; tripartite motif-containing protein 69
D      <a href="/dbget-bin/www_bget?ko:K12035">K12035</a>  TRIM71; tripartite motif-containing protein 71
D      <a href="/dbget-bin/www_bget?ko:K12036">K12036</a>  TRIM72; tripartite motif-containing protein 72
D      <a href="/dbget-bin/www_bget?ko:K12037">K12037</a>  TRIM75; tripartite motif-containing protein 75
C    UBR box proteins
D      <a href="/dbget-bin/www_bget?ko:K10625">K10625</a>  UBR1; E3 ubiquitin-protein ligase UBR1 [EC:6.3.2.19]
D      <a href="/dbget-bin/www_bget?ko:K10626">K10626</a>  UBR2; E3 ubiquitin-protein ligase UBR2 [EC:6.3.2.19]
D      <a href="/dbget-bin/www_bget?ko:K11978">K11978</a>  UBR3; E3 ubiquitin-protein ligase UBR3 [EC:6.3.2.19]
D      <a href="/dbget-bin/www_bget?ko:K10691">K10691</a>  UBR4, ZUBR1; E3 ubiquitin-protein ligase UBR4 [EC:6.3.2.19]
D      <a href="/dbget-bin/www_bget?ko:K11979">K11979</a>  UBR7; E3 ubiquitin-protein ligase UBR7 [EC:6.3.2.19]
C    Other single Ring-finger type E3
D      <a href="/dbget-bin/www_bget?ko:K10636">K10636</a>  AMFR, GP78; autocrine motility factor receptor [EC:6.3.2.19]
D      <a href="/dbget-bin/www_bget?ko:K10603">K10603</a>  AIRE; autoimmune regulator
D      <a href="/dbget-bin/www_bget?ko:K15684">K15684</a>  BFAR; bifunctional apoptosis regulator
D      <a href="/dbget-bin/www_bget?ko:K16060">K16060</a>  BIRC2_3; baculoviral IAP repeat-containing protein 2/3
D      <a href="/dbget-bin/www_bget?ko:K04725">K04725</a>  XIAP, BIRC4; E3 ubiquitin-protein ligase XIAP
D      <a href="/dbget-bin/www_bget?ko:K16061">K16061</a>  BIRC7_8; baculoviral IAP repeat-containing protein 7/8
D      <a href="/dbget-bin/www_bget?ko:K10632">K10632</a>  BRAP; BRCA1-associated protein [EC:6.3.2.19]
D      <a href="/dbget-bin/www_bget?ko:K10605">K10605</a>  BRCA1; breast cancer type 1 susceptibility protein
D      <a href="/dbget-bin/www_bget?ko:K15685">K15685</a>  CBLL1; E3 ubiquitin-protein ligase Hakai [EC:6.3.2.19]
D      <a href="/dbget-bin/www_bget?ko:K10639">K10639</a>  CCNB1IP1, HEI10; E3 ubiquitin-protein ligase CCNP1IP1 [EC:6.3.2.19]
D      <a href="/dbget-bin/www_bget?ko:K10644">K10644</a>  CHFR; E3 ubiquitin-protein ligase CHFR [EC:6.3.2.19]
D      <a href="/dbget-bin/www_bget?ko:K10643">K10643</a>  CNOT4, NOT4, MOT2; CCR4-NOT transcription complex subunit 4 [EC:6.3.2.19]
D      <a href="/dbget-bin/www_bget?ko:K06058">K06058</a>  DTX; deltex
D      <a href="/dbget-bin/www_bget?ko:K10642">K10642</a>  DZIP3; E3 ubiquitin-protein ligase DZIP3 [EC:6.3.2.19]
D      <a href="/dbget-bin/www_bget?ko:K10606">K10606</a>  FANCL, PHF9; E3 ubiquitin-protein ligase FANCL [EC:6.3.2.19]
D      <a href="/dbget-bin/www_bget?ko:K10641">K10641</a>  LRSAM1; E3 ubiquitin-protein ligase LRSAM1 [EC:6.3.2.19]
D      <a href="/dbget-bin/www_bget?ko:K04416">K04416</a>  MAP3K1, MEKK1; mitogen-activated protein kinase kinase kinase 1 [EC:2.7.11.25]
D      <a href="/dbget-bin/www_bget?ko:K15686">K15686</a>  MEX3, RKHD; RNA-binding protein MEX3
D      <a href="/dbget-bin/www_bget?ko:K10604">K10604</a>  MGRN1; E3 ubiquitin-protein ligase MGRN1 [EC:6.3.2.19]
D      <a href="/dbget-bin/www_bget?ko:K10645">K10645</a>  MIB; E3 ubiquitin-protein ligase mind-bomb [EC:6.3.2.19]
D      <a href="/dbget-bin/www_bget?ko:K15687">K15687</a>  MKRN; E3 ubiquitin-protein ligase makorin [EC:6.3.2.19]
D      <a href="/dbget-bin/www_bget?ko:K15688">K15688</a>  MUL1; E3 ubiquitin-protein ligase MUL1 [EC:6.3.2.19]
D      <a href="/dbget-bin/www_bget?ko:K10693">K10693</a>  MYCBP2, PAM; E3 ubiquitin-protein ligase MYCBP2 [EC:6.3.2.19]
D      <a href="/dbget-bin/www_bget?ko:K10637">K10637</a>  MYLIP, MIR; E3 ubiquitin-protein ligase MYLIP [EC:6.3.2.19]
D      <a href="/dbget-bin/www_bget?ko:K01931">K01931</a>  NEUR; protein neuralized [EC:6.3.2.19]
D      <a href="/dbget-bin/www_bget?ko:K15689">K15689</a>  NEURL3, LINCR; E3 ubiquitin-protein ligase NEURL3 [EC:6.3.2.19]
D      <a href="/dbget-bin/www_bget?ko:K10602">K10602</a>  NHLRC1; E3 ubiquitin-protein ligase NHLRC1 [EC:6.3.2.19]
D      <a href="/dbget-bin/www_bget?ko:K10633">K10633</a>  PJA1; E3 ubiquitin-protein ligase Praja1 [EC:6.3.2.19]
D      <a href="/dbget-bin/www_bget?ko:K10634">K10634</a>  PJA2; E3 ubiquitin-protein ligase Praja2 [EC:6.3.2.19]
D      <a href="/dbget-bin/www_bget?ko:K10627">K10627</a>  RAD18; E3 ubiquitin-protein ligase RAD18 [EC:6.3.2.19]
D      <a href="/dbget-bin/www_bget?ko:K10628">K10628</a>  RAG1; V(D)J recombination-activating protein 1 [EC:6.3.2.19]
D      <a href="/dbget-bin/www_bget?ko:K10144">K10144</a>  RCHY1, PIRH2; RING finger and CHY zinc finger domain-containing protein 1 [EC:6.3.2.19]
D      <a href="/dbget-bin/www_bget?ko:K15690">K15690</a>  RC3H; RING finger and CCCH-type zinc finger domain-containing protein
D      <a href="/dbget-bin/www_bget?ko:K10143">K10143</a>  RFWD2, COP1; E3 ubiquitin-protein ligase RFWD2 [EC:6.3.2.19]
D      <a href="/dbget-bin/www_bget?ko:K15691">K15691</a>  RFWD3; E3 ubiquitin-protein ligase RFWD3 [EC:6.3.2.19]
D      <a href="/dbget-bin/www_bget?ko:K10695">K10695</a>  RNF1_2; E3 ubiquitin-protein ligase RNF1/2 [EC:6.3.2.19]
D      <a href="/dbget-bin/www_bget?ko:K10666">K10666</a>  RNF5; E3 ubiquitin-protein ligase RNF5 [EC:6.3.2.19]
D      <a href="/dbget-bin/www_bget?ko:K10667">K10667</a>  RNF8; E3 ubiquitin-protein ligase RNF8 [EC:6.3.2.19]
D      <a href="/dbget-bin/www_bget?ko:K11980">K11980</a>  RNF11; E3 ubiquitin-protein ligase RNF11
D      <a href="/dbget-bin/www_bget?ko:K16271">K16271</a>  RLIM, RNF12; E3 ubiquitin-protein ligase RLIM [EC:6.3.2.19]
D      <a href="/dbget-bin/www_bget?ko:K15692">K15692</a>  RNF13, RZF; E3 ubiquitin-protein ligase RNF13 [EC:6.3.2.19]
D      <a href="/dbget-bin/www_bget?ko:K10640">K10640</a>  RNF25, AO7; E3 ubiquitin-protein ligase RNF25 [EC:6.3.2.19]
D      <a href="/dbget-bin/www_bget?ko:K15693">K15693</a>  RNF26; RING finger protein 26
D      <a href="/dbget-bin/www_bget?ko:K11981">K11981</a>  RNF41, NRDP1; E3 ubiquitin-protein ligase NRDP1 [EC:6.3.2.19]
D      <a href="/dbget-bin/www_bget?ko:K15694">K15694</a>  RNF43; RING finger protein 43
D      <a href="/dbget-bin/www_bget?ko:K15695">K15695</a>  RNF103, KF1; E3 ubiquitin-protein ligase RNF103 [EC:6.3.2.19]
D      <a href="/dbget-bin/www_bget?ko:K10635">K10635</a>  RNF111; E3 ubiquitin-protein ligase Arkadia [EC:6.3.2.19]
D      <a href="/dbget-bin/www_bget?ko:K15696">K15696</a>  RNF113B; RING finger protein 113B
D      <a href="/dbget-bin/www_bget?ko:K15697">K15697</a>  RNF114; RING finger protein 114
D      <a href="/dbget-bin/www_bget?ko:K11982">K11982</a>  RNF115_126; E3 ubiquitin-protein ligase RNF115/126 [EC:6.3.2.19]
D      <a href="/dbget-bin/www_bget?ko:K15698">K15698</a>  RNF121; RING finger protein 121
D      <a href="/dbget-bin/www_bget?ko:K15699">K15699</a>  RNF122; RING finger protein 122
D      <a href="/dbget-bin/www_bget?ko:K12169">K12169</a>  KPC1, RNF123; Kip1 ubiquitination-promoting complex protein 1 [EC:6.3.2.19]
D      <a href="/dbget-bin/www_bget?ko:K12170">K12170</a>  RNF125; E3 ubiquitin-protein ligase RNF125 [EC:6.3.2.19]
D      <a href="/dbget-bin/www_bget?ko:K10629">K10629</a>  RNF128, GRAIL; E3 ubiquitin-protein ligase RNF128 [EC:6.3.2.19]
D      <a href="/dbget-bin/www_bget?ko:K15701">K15701</a>  RNF130, GOLIATH; E3 ubiquitin-protein ligase RNF130 [EC:6.3.2.19]
D      <a href="/dbget-bin/www_bget?ko:K15702">K15702</a>  RNF133; E3 ubiquitin-protein ligase RNF133 [EC:6.3.2.19]
D      <a href="/dbget-bin/www_bget?ko:K16272">K16272</a>  RNF135; E3 ubiquitin-protein ligase RNF135 [EC:6.3.2.19]
D      <a href="/dbget-bin/www_bget?ko:K10668">K10668</a>  RNF138; E3 ubiquitin-protein ligase RNF138 [EC:6.3.2.19]
D      <a href="/dbget-bin/www_bget?ko:K15703">K15703</a>  RNF139, TRC8; E3 ubiquitin-protein ligase RNF139 [EC:6.3.2.19]
D      <a href="/dbget-bin/www_bget?ko:K15700">K15700</a>  RNF146; E3 ubiquitin-protein ligase RNF146 [EC:6.3.2.19]
D      <a href="/dbget-bin/www_bget?ko:K15704">K15704</a>  RNF149; E3 ubiquitin-protein ligase RNF149 [EC:6.3.2.19]
D      <a href="/dbget-bin/www_bget?ko:K15705">K15705</a>  RNF152; E3 ubiquitin-protein ligase RNF152 [EC:6.3.2.19]
D      <a href="/dbget-bin/www_bget?ko:K15706">K15706</a>  RNF167; E3 ubiquitin-protein ligase RNF167 [EC:6.3.2.19]
D      <a href="/dbget-bin/www_bget?ko:K15707">K15707</a>  RNF170; RING finger protein 170
D      <a href="/dbget-bin/www_bget?ko:K15708">K15708</a>  RNF180; E3 ubiquitin-protein ligase RNF180 [EC:6.3.2.19]
D      <a href="/dbget-bin/www_bget?ko:K11983">K11983</a>  RNF182; E3 ubiquitin-protein ligase RNF182 [EC:6.3.2.19]
D      <a href="/dbget-bin/www_bget?ko:K15709">K15709</a>  RNF187; E3 ubiquitin-protein ligase RNF187 [EC:6.3.2.19]
D      <a href="/dbget-bin/www_bget?ko:K11984">K11984</a>  SART1, HAF, SNU66; U4/U6.U5 tri-snRNP-associated protein 1
D      <a href="/dbget-bin/www_bget?ko:K15710">K15710</a>  SHPRH; E3 ubiquitin-protein ligase SHPRH [EC:3.6.4.- 6.3.2.19]
D      <a href="/dbget-bin/www_bget?ko:K12171">K12171</a>  SH3RF, POSH; E3 ubiquitin-protein ligase SH3RF [EC:6.3.2.19]
D      <a href="/dbget-bin/www_bget?ko:K15711">K15711</a>  SMARCA3, HLTF; SWI/SNF-related matrix-associated actin-dependent regulator of chromatin subfamily A3 [EC:3.6.4.- 6.3.2.19]
D      <a href="/dbget-bin/www_bget?ko:K10601">K10601</a>  SYVN1, HRD1; E3 ubiquitin-protein ligase synoviolin [EC:6.3.2.19]
D      <a href="/dbget-bin/www_bget?ko:K10631">K10631</a>  TOPORS; E3 ubiquitin-protein ligase Topors [EC:6.3.2.19]
D      <a href="/dbget-bin/www_bget?ko:K11985">K11985</a>  TRAIP, TRIP; TRAF-interacting protein
D      <a href="/dbget-bin/www_bget?ko:K15712">K15712</a>  TTC3; E3 ubiquitin-protein ligase TTC3 [EC:6.3.2.19]
D      <a href="/dbget-bin/www_bget?ko:K10638">K10638</a>  UHRF1, NP95; E3 ubiquitin-protein ligase UHRF1 [EC:6.3.2.19]
D      <a href="/dbget-bin/www_bget?ko:K15713">K15713</a>  UHRF2, NIRF; E3 ubiquitin-protein ligase UHRF2 [EC:6.3.2.19]
D      <a href="/dbget-bin/www_bget?ko:K15714">K15714</a>  ZNF645; E3 ubiquitin-protein ligase ZNF645 [EC:6.3.2.19]
D      <a href="/dbget-bin/www_bget?ko:K10694">K10694</a>  ZNRF1_2; E3 ubiquitin-protein ligase ZNRF1/2 [EC:6.3.2.19]
D      <a href="/dbget-bin/www_bget?ko:K16273">K16273</a>  ZNRF3; E3 ubiquitin-protein ligase ZNRF3 [EC:6.3.2.19]
D      <a href="/dbget-bin/www_bget?ko:K15715">K15715</a>  ZNRF4; Zinc/RING finger protein 4
D      <a href="/dbget-bin/www_bget?ko:K15716">K15716</a>  ZSWIM2; E3 ubiquitin-protein ligase ZSWIM2 [EC:6.3.2.19]
D      <a href="/dbget-bin/www_bget?ko:K16274">K16274</a>  AIP2; E3 ubiquitin-protein ligase AIP2 [EC:6.3.2.19]
D      <a href="/dbget-bin/www_bget?ko:K16275">K16275</a>  BAH, NLA; E3 ubiquitin-protein ligase BAH [EC:6.3.2.19]
D      <a href="/dbget-bin/www_bget?ko:K16276">K16276</a>  K16276, BTS; zinc finger protein-like protein
D      <a href="/dbget-bin/www_bget?ko:K16277">K16277</a>  DRIP; E3 ubiquitin-protein ligase DRIP [EC:6.3.2.19]
D      <a href="/dbget-bin/www_bget?ko:K16278">K16278</a>  K16278, HOS1; E3 ubiquitin-protein ligase HOS1 [EC:6.3.2.19]
D      <a href="/dbget-bin/www_bget?ko:K16279">K16279</a>  KEG; E3 ubiquitin-protein ligase KEG [EC:2.7.11.1 6.3.2.19]
D      <a href="/dbget-bin/www_bget?ko:K16280">K16280</a>  RGLG; E3 ubiquitin-protein ligase RGLG [EC:6.3.2.19]
D      <a href="/dbget-bin/www_bget?ko:K16281">K16281</a>  RHA1; RING-H2 zinc finger protein RHA1
D      <a href="/dbget-bin/www_bget?ko:K16282">K16282</a>  RHA2; E3 ubiquitin-protein ligase RHA2 [EC:6.3.2.19]
D      <a href="/dbget-bin/www_bget?ko:K16283">K16283</a>  SDIR1; E3 ubiquitin-protein ligase SDIR1 [EC:6.3.2.19]
D      <a href="/dbget-bin/www_bget?ko:K16284">K16284</a>  SIS3; E3 ubiquitin-protein ligase SIS3 [EC:6.3.2.19]
D      <a href="/dbget-bin/www_bget?ko:K16285">K16285</a>  XERICO; RING/U-box domain-containing protein
D      <a href="/dbget-bin/www_bget?ko:K16286">K16286</a>  EL5; E3 ubiquitin-protein ligase EL5 [EC:6.3.2.19]
B  UBL E3 ligases
C    <a href="/dbget-bin/www_bget?ko:K12172">K12172</a>  RANBP2, NUP358; E3 SUMO-protein ligase RanBP2
C    <a href="/dbget-bin/www_bget?ko:K10631">K10631</a>  TOPORS; E3 ubiquitin-protein ligase Topors [EC:6.3.2.19]
C    <a href="/dbget-bin/www_bget?ko:K04706">K04706</a>  PIAS1; E3 SUMO-protein ligase PIAS1 [EC:6.3.2.-]
C    <a href="/dbget-bin/www_bget?ko:K16063">K16063</a>  PIAS2; E3 SUMO-protein ligase PIAS2 [EC:6.3.2.-]
C    <a href="/dbget-bin/www_bget?ko:K16064">K16064</a>  PIAS3; E3 SUMO-protein ligase PIAS3 [EC:6.3.2.-]
C    <a href="/dbget-bin/www_bget?ko:K16065">K16065</a>  PIAS4; E3 SUMO-protein ligase PIAS4 [EC:6.3.2.-]
C    <a href="/dbget-bin/www_bget?ko:K11452">K11452</a>  CBX4, PC2; chromobox protein 4
C    <a href="/dbget-bin/www_bget?ko:K03868">K03868</a>  RBX1, ROC1; RING-box protein 1
B  multi subunit Ring-finger type E3
C    SCF complex
D      Ring finger protein
E        comp142762_c0_seq4|e3; <a href="/dbget-bin/www_bget?ko:K03868">K03868</a>  RBX1, ROC1; RING-box protein 1
E        comp142762_c0_seq11|ring-box; <a href="/dbget-bin/www_bget?ko:K03868">K03868</a>  RBX1, ROC1; RING-box protein 1
E        comp142762_c0_seq15|ring-box; <a href="/dbget-bin/www_bget?ko:K03868">K03868</a>  RBX1, ROC1; RING-box protein 1
E        comp142762_c0_seq18|ring-box; <a href="/dbget-bin/www_bget?ko:K03868">K03868</a>  RBX1, ROC1; RING-box protein 1
E        comp142762_c0_seq24|ring-box; <a href="/dbget-bin/www_bget?ko:K03868">K03868</a>  RBX1, ROC1; RING-box protein 1
E        comp142762_c0_seq26|ring-box; <a href="/dbget-bin/www_bget?ko:K03868">K03868</a>  RBX1, ROC1; RING-box protein 1
D      Cullin
E        comp138023_c3_seq5|cullin-1; <a href="/dbget-bin/www_bget?ko:K03347">K03347</a>  CUL1, CDC53; cullin 1
D      adaptor protein
E        comp141160_c0_seq1|s-phase; <a href="/dbget-bin/www_bget?ko:K03094">K03094</a>  SKP1, CBF3D; S-phase kinase-associated protein 1
E        comp141160_c0_seq5|s-phase; <a href="/dbget-bin/www_bget?ko:K03094">K03094</a>  SKP1, CBF3D; S-phase kinase-associated protein 1
E        comp141160_c0_seq6|s-phase; <a href="/dbget-bin/www_bget?ko:K03094">K03094</a>  SKP1, CBF3D; S-phase kinase-associated protein 1
E        comp141160_c0_seq10|s-phase; <a href="/dbget-bin/www_bget?ko:K03094">K03094</a>  SKP1, CBF3D; S-phase kinase-associated protein 1
E        comp141160_c0_seq13|s-phase; <a href="/dbget-bin/www_bget?ko:K03094">K03094</a>  SKP1, CBF3D; S-phase kinase-associated protein 1
E        comp141160_c0_seq14|s-phase; <a href="/dbget-bin/www_bget?ko:K03094">K03094</a>  SKP1, CBF3D; S-phase kinase-associated protein 1
D      target recognizing subunit (F-box)
E        comp143118_c7_seq5|f-box; <a href="/dbget-bin/www_bget?ko:K03362">K03362</a>  FBXW1_11, BTRC, beta-TRCP; F-box and WD-40 domain protein 1/11
E        comp143118_c7_seq8|f-box; <a href="/dbget-bin/www_bget?ko:K03362">K03362</a>  FBXW1_11, BTRC, beta-TRCP; F-box and WD-40 domain protein 1/11
E        comp143118_c7_seq9|f-box; <a href="/dbget-bin/www_bget?ko:K03362">K03362</a>  FBXW1_11, BTRC, beta-TRCP; F-box and WD-40 domain protein 1/11
E        comp143118_c7_seq12|f-box; <a href="/dbget-bin/www_bget?ko:K03362">K03362</a>  FBXW1_11, BTRC, beta-TRCP; F-box and WD-40 domain protein 1/11
E        comp143118_c7_seq15|f-box; <a href="/dbget-bin/www_bget?ko:K03362">K03362</a>  FBXW1_11, BTRC, beta-TRCP; F-box and WD-40 domain protein 1/11
E        comp143118_c7_seq17|f-box; <a href="/dbget-bin/www_bget?ko:K03362">K03362</a>  FBXW1_11, BTRC, beta-TRCP; F-box and WD-40 domain protein 1/11
E        comp143118_c7_seq19|f-box; <a href="/dbget-bin/www_bget?ko:K03362">K03362</a>  FBXW1_11, BTRC, beta-TRCP; F-box and WD-40 domain protein 1/11
E        comp143118_c7_seq20|f-box; <a href="/dbget-bin/www_bget?ko:K03362">K03362</a>  FBXW1_11, BTRC, beta-TRCP; F-box and WD-40 domain protein 1/11
E        comp143118_c7_seq21|f-box; <a href="/dbget-bin/www_bget?ko:K03362">K03362</a>  FBXW1_11, BTRC, beta-TRCP; F-box and WD-40 domain protein 1/11
E        comp143118_c7_seq23|f-box; <a href="/dbget-bin/www_bget?ko:K03362">K03362</a>  FBXW1_11, BTRC, beta-TRCP; F-box and WD-40 domain protein 1/11
E        comp143118_c7_seq26|f-box; <a href="/dbget-bin/www_bget?ko:K03362">K03362</a>  FBXW1_11, BTRC, beta-TRCP; F-box and WD-40 domain protein 1/11
E        comp122491_c1_seq1|f-box; <a href="/dbget-bin/www_bget?ko:K10261">K10261</a>  FBXW2, MD6; F-box and WD-40 domain protein 2
E        comp122491_c1_seq4|f-box; <a href="/dbget-bin/www_bget?ko:K10261">K10261</a>  FBXW2, MD6; F-box and WD-40 domain protein 2
E        comp135463_c0_seq1|f-box; <a href="/dbget-bin/www_bget?ko:K10262">K10262</a>  FBXW4, SHFM3; F-box and WD-40 domain protein 4
E        comp135463_c0_seq2|f-box; <a href="/dbget-bin/www_bget?ko:K10262">K10262</a>  FBXW4, SHFM3; F-box and WD-40 domain protein 4
E        comp135463_c0_seq7|f-box; <a href="/dbget-bin/www_bget?ko:K10262">K10262</a>  FBXW4, SHFM3; F-box and WD-40 domain protein 4
E        comp135463_c0_seq11|f-box; <a href="/dbget-bin/www_bget?ko:K10262">K10262</a>  FBXW4, SHFM3; F-box and WD-40 domain protein 4
E        comp133333_c0_seq1|f-box; <a href="/dbget-bin/www_bget?ko:K10263">K10263</a>  FBXW5; F-box and WD-40 domain protein 5
E        comp133333_c0_seq3|f-box; <a href="/dbget-bin/www_bget?ko:K10263">K10263</a>  FBXW5; F-box and WD-40 domain protein 5
E        comp133333_c0_seq4|f-box; <a href="/dbget-bin/www_bget?ko:K10263">K10263</a>  FBXW5; F-box and WD-40 domain protein 5
E        comp133333_c0_seq6|f-box; <a href="/dbget-bin/www_bget?ko:K10263">K10263</a>  FBXW5; F-box and WD-40 domain protein 5
E        comp132899_c0_seq3|f-box; <a href="/dbget-bin/www_bget?ko:K10260">K10260</a>  FBXW7, SEL10; F-box and WD-40 domain protein 7
E        comp138157_c1_seq1|f-box; <a href="/dbget-bin/www_bget?ko:K10264">K10264</a>  FBXW8; F-box and WD-40 domain protein 8
E        comp134368_c0_seq1|f-box; <a href="/dbget-bin/www_bget?ko:K10265">K10265</a>  FBXW9; F-box and WD-40 domain protein 9
E        comp134368_c0_seq2|f-box; <a href="/dbget-bin/www_bget?ko:K10265">K10265</a>  FBXW9; F-box and WD-40 domain protein 9
E        comp134368_c0_seq3|f-box; <a href="/dbget-bin/www_bget?ko:K10265">K10265</a>  FBXW9; F-box and WD-40 domain protein 9
E        comp7851_c0_seq1|f-box; <a href="/dbget-bin/www_bget?ko:K10266">K10266</a>  FBXW10; F-box and WD-40 domain protein 10
E        comp61372_c0_seq1|f-box; <a href="/dbget-bin/www_bget?ko:K10266">K10266</a>  FBXW10; F-box and WD-40 domain protein 10
E        comp135267_c0_seq4|f-box; <a href="/dbget-bin/www_bget?ko:K10267">K10267</a>  FBXW12S; F-box and WD-40 domain protein 12/13/14/15/16/17/19
E        comp141787_c1_seq5|s-phase; <a href="/dbget-bin/www_bget?ko:K03875">K03875</a>  SKP2, FBXL1; F-box and leucine-rich repeat protein 1 (S-phase kinase-associated protein 2)
E        comp141787_c1_seq7|s-phase; <a href="/dbget-bin/www_bget?ko:K03875">K03875</a>  SKP2, FBXL1; F-box and leucine-rich repeat protein 1 (S-phase kinase-associated protein 2)
E        comp141787_c1_seq13|s-phase; <a href="/dbget-bin/www_bget?ko:K03875">K03875</a>  SKP2, FBXL1; F-box and leucine-rich repeat protein 1 (S-phase kinase-associated protein 2)
E        comp141787_c1_seq26|s-phase; <a href="/dbget-bin/www_bget?ko:K03875">K03875</a>  SKP2, FBXL1; F-box and leucine-rich repeat protein 1 (S-phase kinase-associated protein 2)
E        comp141787_c1_seq30|s-phase; <a href="/dbget-bin/www_bget?ko:K03875">K03875</a>  SKP2, FBXL1; F-box and leucine-rich repeat protein 1 (S-phase kinase-associated protein 2)
E        comp141699_c1_seq6|f-box; <a href="/dbget-bin/www_bget?ko:K10268">K10268</a>  FBXL2_20; F-box and leucine-rich repeat protein 2/20
E        comp143441_c5_seq1|f-box; <a href="/dbget-bin/www_bget?ko:K10268">K10268</a>  FBXL2_20; F-box and leucine-rich repeat protein 2/20
E        comp133850_c0_seq2|f-box; <a href="/dbget-bin/www_bget?ko:K10269">K10269</a>  FBXL3; F-box and leucine-rich repeat protein 3
E        comp133850_c0_seq4|f-box; <a href="/dbget-bin/www_bget?ko:K10269">K10269</a>  FBXL3; F-box and leucine-rich repeat protein 3
E        comp133850_c0_seq6|f-box; <a href="/dbget-bin/www_bget?ko:K10269">K10269</a>  FBXL3; F-box and leucine-rich repeat protein 3
E        comp135953_c0_seq3|f-box; <a href="/dbget-bin/www_bget?ko:K10270">K10270</a>  FBXL4; F-box and leucine-rich repeat protein 4
E        comp135953_c0_seq4|f-box; <a href="/dbget-bin/www_bget?ko:K10270">K10270</a>  FBXL4; F-box and leucine-rich repeat protein 4
E        comp135953_c0_seq5|f-box; <a href="/dbget-bin/www_bget?ko:K10270">K10270</a>  FBXL4; F-box and leucine-rich repeat protein 4
E        comp135953_c0_seq7|f-box; <a href="/dbget-bin/www_bget?ko:K10270">K10270</a>  FBXL4; F-box and leucine-rich repeat protein 4
E        comp135953_c0_seq8|f-box; <a href="/dbget-bin/www_bget?ko:K10270">K10270</a>  FBXL4; F-box and leucine-rich repeat protein 4
E        comp135953_c0_seq9|f-box; <a href="/dbget-bin/www_bget?ko:K10270">K10270</a>  FBXL4; F-box and leucine-rich repeat protein 4
E        comp145340_c1_seq3|f-box; <a href="/dbget-bin/www_bget?ko:K10271">K10271</a>  FBXL5; F-box and leucine-rich repeat protein 5
E        comp145340_c1_seq4|f-box; <a href="/dbget-bin/www_bget?ko:K10271">K10271</a>  FBXL5; F-box and leucine-rich repeat protein 5
E        comp145340_c1_seq6|f-box; <a href="/dbget-bin/www_bget?ko:K10271">K10271</a>  FBXL5; F-box and leucine-rich repeat protein 5
E        comp145340_c1_seq11|f-box; <a href="/dbget-bin/www_bget?ko:K10271">K10271</a>  FBXL5; F-box and leucine-rich repeat protein 5
E        comp145340_c1_seq16|f-box; <a href="/dbget-bin/www_bget?ko:K10271">K10271</a>  FBXL5; F-box and leucine-rich repeat protein 5
E        comp145233_c3_seq5|f-box; <a href="/dbget-bin/www_bget?ko:K10272">K10272</a>  FBXL6; F-box and leucine-rich repeat protein 6
E        comp134524_c0_seq1|f-box; <a href="/dbget-bin/www_bget?ko:K10273">K10273</a>  FBXL7; F-box and leucine-rich repeat protein 7
E        comp116717_c0_seq1|leucine-rich; <a href="/dbget-bin/www_bget?ko:K10275">K10275</a>  FBXL9, LRRC29; F-box and leucine-rich repeat protein 9
E        comp89794_c0_seq1|lysine-specific; <a href="/dbget-bin/www_bget?ko:K10276">K10276</a>  FBXL10_11; F-box and leucine-rich repeat protein 10/11 [EC:1.14.11.27]
E        comp135788_c2_seq2|lysine-specific; <a href="/dbget-bin/www_bget?ko:K10276">K10276</a>  FBXL10_11; F-box and leucine-rich repeat protein 10/11 [EC:1.14.11.27]
E        comp135788_c2_seq3|lysine-specific; <a href="/dbget-bin/www_bget?ko:K10276">K10276</a>  FBXL10_11; F-box and leucine-rich repeat protein 10/11 [EC:1.14.11.27]
E        comp135788_c2_seq4|lysine-specific; <a href="/dbget-bin/www_bget?ko:K10276">K10276</a>  FBXL10_11; F-box and leucine-rich repeat protein 10/11 [EC:1.14.11.27]
E        comp135788_c2_seq7|lysine-specific; <a href="/dbget-bin/www_bget?ko:K10276">K10276</a>  FBXL10_11; F-box and leucine-rich repeat protein 10/11 [EC:1.14.11.27]
E        comp135788_c2_seq8|lysine-specific; <a href="/dbget-bin/www_bget?ko:K10276">K10276</a>  FBXL10_11; F-box and leucine-rich repeat protein 10/11 [EC:1.14.11.27]
E        comp137192_c0_seq1|lysine-specific; <a href="/dbget-bin/www_bget?ko:K10276">K10276</a>  FBXL10_11; F-box and leucine-rich repeat protein 10/11 [EC:1.14.11.27]
E        comp137192_c0_seq2|lysine-specific; <a href="/dbget-bin/www_bget?ko:K10276">K10276</a>  FBXL10_11; F-box and leucine-rich repeat protein 10/11 [EC:1.14.11.27]
E        comp137192_c0_seq3|lysine-specific; <a href="/dbget-bin/www_bget?ko:K10276">K10276</a>  FBXL10_11; F-box and leucine-rich repeat protein 10/11 [EC:1.14.11.27]
E        comp137192_c0_seq9|lysine-specific; <a href="/dbget-bin/www_bget?ko:K10276">K10276</a>  FBXL10_11; F-box and leucine-rich repeat protein 10/11 [EC:1.14.11.27]
E        comp137192_c0_seq10|lysine-specific; <a href="/dbget-bin/www_bget?ko:K10276">K10276</a>  FBXL10_11; F-box and leucine-rich repeat protein 10/11 [EC:1.14.11.27]
E        comp137192_c0_seq12|lysine-specific; <a href="/dbget-bin/www_bget?ko:K10276">K10276</a>  FBXL10_11; F-box and leucine-rich repeat protein 10/11 [EC:1.14.11.27]
E        comp137192_c0_seq22|lysine-specific; <a href="/dbget-bin/www_bget?ko:K10276">K10276</a>  FBXL10_11; F-box and leucine-rich repeat protein 10/11 [EC:1.14.11.27]
E        comp137192_c0_seq23|lysine-specific; <a href="/dbget-bin/www_bget?ko:K10276">K10276</a>  FBXL10_11; F-box and leucine-rich repeat protein 10/11 [EC:1.14.11.27]
E        comp139631_c0_seq5|lysine-specific; <a href="/dbget-bin/www_bget?ko:K10276">K10276</a>  FBXL10_11; F-box and leucine-rich repeat protein 10/11 [EC:1.14.11.27]
E        comp139631_c0_seq8|lysine-specific; <a href="/dbget-bin/www_bget?ko:K10276">K10276</a>  FBXL10_11; F-box and leucine-rich repeat protein 10/11 [EC:1.14.11.27]
E        comp139631_c0_seq18|lysine-specific; <a href="/dbget-bin/www_bget?ko:K10276">K10276</a>  FBXL10_11; F-box and leucine-rich repeat protein 10/11 [EC:1.14.11.27]
E        comp139631_c0_seq20|lysine-specific; <a href="/dbget-bin/www_bget?ko:K10276">K10276</a>  FBXL10_11; F-box and leucine-rich repeat protein 10/11 [EC:1.14.11.27]
E        comp139631_c0_seq25|lysine-specific; <a href="/dbget-bin/www_bget?ko:K10276">K10276</a>  FBXL10_11; F-box and leucine-rich repeat protein 10/11 [EC:1.14.11.27]
E        comp139631_c0_seq33|lysine-specific; <a href="/dbget-bin/www_bget?ko:K10276">K10276</a>  FBXL10_11; F-box and leucine-rich repeat protein 10/11 [EC:1.14.11.27]
E        comp139631_c0_seq34|lysine-specific; <a href="/dbget-bin/www_bget?ko:K10276">K10276</a>  FBXL10_11; F-box and leucine-rich repeat protein 10/11 [EC:1.14.11.27]
E        comp139631_c0_seq35|lysine-specific; <a href="/dbget-bin/www_bget?ko:K10276">K10276</a>  FBXL10_11; F-box and leucine-rich repeat protein 10/11 [EC:1.14.11.27]
E        comp126920_c0_seq2|f-box; <a href="/dbget-bin/www_bget?ko:K10278">K10278</a>  FBXL12; F-box and leucine-rich repeat protein 12
E        comp126920_c0_seq3|f-box; <a href="/dbget-bin/www_bget?ko:K10278">K10278</a>  FBXL12; F-box and leucine-rich repeat protein 12
E        comp126920_c0_seq5|f-box; <a href="/dbget-bin/www_bget?ko:K10278">K10278</a>  FBXL12; F-box and leucine-rich repeat protein 12
E        comp47956_c0_seq1|f-box; <a href="/dbget-bin/www_bget?ko:K10280">K10280</a>  FBXL14; F-box and leucine-rich repeat protein 14
E        comp55696_c0_seq1|f-box; <a href="/dbget-bin/www_bget?ko:K10280">K10280</a>  FBXL14; F-box and leucine-rich repeat protein 14
E        comp143128_c3_seq1|f-box; <a href="/dbget-bin/www_bget?ko:K10281">K10281</a>  FBXL15; F-box and leucine-rich repeat protein 15
E        comp590831_c0_seq1|f-box; <a href="/dbget-bin/www_bget?ko:K10282">K10282</a>  FBXL16; F-box and leucine-rich repeat protein 16
E        comp133030_c2_seq3|f-box; <a href="/dbget-bin/www_bget?ko:K10283">K10283</a>  FBXL17; F-box and leucine-rich repeat protein 17
E        comp143508_c4_seq1|argininosuccinate; <a href="/dbget-bin/www_bget?ko:K10284">K10284</a>  FBXL18; F-box and leucine-rich repeat protein 18
E        comp143508_c4_seq3|argininosuccinate; <a href="/dbget-bin/www_bget?ko:K10284">K10284</a>  FBXL18; F-box and leucine-rich repeat protein 18
E        comp143508_c4_seq4|argininosuccinate; <a href="/dbget-bin/www_bget?ko:K10284">K10284</a>  FBXL18; F-box and leucine-rich repeat protein 18
E        comp143508_c4_seq11|f-box; <a href="/dbget-bin/www_bget?ko:K10284">K10284</a>  FBXL18; F-box and leucine-rich repeat protein 18
E        comp143508_c4_seq18|argininosuccinate; <a href="/dbget-bin/www_bget?ko:K10284">K10284</a>  FBXL18; F-box and leucine-rich repeat protein 18
E        comp143508_c4_seq19|argininosuccinate; <a href="/dbget-bin/www_bget?ko:K10284">K10284</a>  FBXL18; F-box and leucine-rich repeat protein 18
E        comp143508_c4_seq20|argininosuccinate; <a href="/dbget-bin/www_bget?ko:K10284">K10284</a>  FBXL18; F-box and leucine-rich repeat protein 18
E        comp143508_c4_seq22|f-box; <a href="/dbget-bin/www_bget?ko:K10284">K10284</a>  FBXL18; F-box and leucine-rich repeat protein 18
E        comp143508_c4_seq30|argininosuccinate; <a href="/dbget-bin/www_bget?ko:K10284">K10284</a>  FBXL18; F-box and leucine-rich repeat protein 18
E        comp143508_c4_seq33|argininosuccinate; <a href="/dbget-bin/www_bget?ko:K10284">K10284</a>  FBXL18; F-box and leucine-rich repeat protein 18
E        comp143508_c4_seq34|argininosuccinate; <a href="/dbget-bin/www_bget?ko:K10284">K10284</a>  FBXL18; F-box and leucine-rich repeat protein 18
E        comp143508_c4_seq37|argininosuccinate; <a href="/dbget-bin/www_bget?ko:K10284">K10284</a>  FBXL18; F-box and leucine-rich repeat protein 18
E        comp143508_c4_seq39|f-box; <a href="/dbget-bin/www_bget?ko:K10284">K10284</a>  FBXL18; F-box and leucine-rich repeat protein 18
E        comp143508_c4_seq44|argininosuccinate; <a href="/dbget-bin/www_bget?ko:K10284">K10284</a>  FBXL18; F-box and leucine-rich repeat protein 18
E        comp143508_c4_seq45|argininosuccinate; <a href="/dbget-bin/www_bget?ko:K10284">K10284</a>  FBXL18; F-box and leucine-rich repeat protein 18
E        comp143508_c4_seq54|f-box; <a href="/dbget-bin/www_bget?ko:K10284">K10284</a>  FBXL18; F-box and leucine-rich repeat protein 18
E        comp143508_c4_seq55|argininosuccinate; <a href="/dbget-bin/www_bget?ko:K10284">K10284</a>  FBXL18; F-box and leucine-rich repeat protein 18
E        comp143508_c4_seq56|f-box; <a href="/dbget-bin/www_bget?ko:K10284">K10284</a>  FBXL18; F-box and leucine-rich repeat protein 18
E        comp143508_c4_seq57|argininosuccinate; <a href="/dbget-bin/www_bget?ko:K10284">K10284</a>  FBXL18; F-box and leucine-rich repeat protein 18
E        comp143508_c4_seq58|argininosuccinate; <a href="/dbget-bin/www_bget?ko:K10284">K10284</a>  FBXL18; F-box and leucine-rich repeat protein 18
E        comp143508_c4_seq69|argininosuccinate; <a href="/dbget-bin/www_bget?ko:K10284">K10284</a>  FBXL18; F-box and leucine-rich repeat protein 18
E        comp143508_c4_seq72|argininosuccinate; <a href="/dbget-bin/www_bget?ko:K10284">K10284</a>  FBXL18; F-box and leucine-rich repeat protein 18
E        comp143508_c4_seq74|argininosuccinate; <a href="/dbget-bin/www_bget?ko:K10284">K10284</a>  FBXL18; F-box and leucine-rich repeat protein 18
E        comp143508_c4_seq75|argininosuccinate; <a href="/dbget-bin/www_bget?ko:K10284">K10284</a>  FBXL18; F-box and leucine-rich repeat protein 18
E        comp143508_c4_seq85|argininosuccinate; <a href="/dbget-bin/www_bget?ko:K10284">K10284</a>  FBXL18; F-box and leucine-rich repeat protein 18
E        comp143508_c4_seq89|argininosuccinate; <a href="/dbget-bin/www_bget?ko:K10284">K10284</a>  FBXL18; F-box and leucine-rich repeat protein 18
E        comp143508_c4_seq91|argininosuccinate; <a href="/dbget-bin/www_bget?ko:K10284">K10284</a>  FBXL18; F-box and leucine-rich repeat protein 18
E        comp143508_c4_seq94|argininosuccinate; <a href="/dbget-bin/www_bget?ko:K10284">K10284</a>  FBXL18; F-box and leucine-rich repeat protein 18
E        comp143508_c4_seq97|argininosuccinate; <a href="/dbget-bin/www_bget?ko:K10284">K10284</a>  FBXL18; F-box and leucine-rich repeat protein 18
E        comp143508_c4_seq99|argininosuccinate; <a href="/dbget-bin/www_bget?ko:K10284">K10284</a>  FBXL18; F-box and leucine-rich repeat protein 18
E        comp143508_c4_seq102|argininosuccinate; <a href="/dbget-bin/www_bget?ko:K10284">K10284</a>  FBXL18; F-box and leucine-rich repeat protein 18
E        comp143508_c4_seq104|argininosuccinate; <a href="/dbget-bin/www_bget?ko:K10284">K10284</a>  FBXL18; F-box and leucine-rich repeat protein 18
E        comp143508_c4_seq105|f-box; <a href="/dbget-bin/www_bget?ko:K10284">K10284</a>  FBXL18; F-box and leucine-rich repeat protein 18
E        comp128964_c0_seq1|f-box; <a href="/dbget-bin/www_bget?ko:K10285">K10285</a>  FBXL19; F-box and leucine-rich repeat protein 19
E        comp128964_c1_seq1|f-box; <a href="/dbget-bin/www_bget?ko:K10285">K10285</a>  FBXL19; F-box and leucine-rich repeat protein 19
E        comp134819_c1_seq2|f-box; <a href="/dbget-bin/www_bget?ko:K10288">K10288</a>  FBXL22; F-box and leucine-rich repeat protein 22
E        comp134819_c1_seq6|f-box; <a href="/dbget-bin/www_bget?ko:K10288">K10288</a>  FBXL22; F-box and leucine-rich repeat protein 22
E        comp111320_c0_seq1|cyclin; <a href="/dbget-bin/www_bget?ko:K10289">K10289</a>  CCNF, FBXO1; F-box protein 1 (cyclin F)
E        comp111320_c0_seq3|cyclin; <a href="/dbget-bin/www_bget?ko:K10289">K10289</a>  CCNF, FBXO1; F-box protein 1 (cyclin F)
E        comp112282_c0_seq1|f-box; <a href="/dbget-bin/www_bget?ko:K10099">K10099</a>  FBXO2, NFB42; F-box protein 2
E        comp142943_c1_seq21|f-box; <a href="/dbget-bin/www_bget?ko:K10290">K10290</a>  FBXO3; F-box protein 3
E        comp143010_c3_seq5|f-box; <a href="/dbget-bin/www_bget?ko:K10291">K10291</a>  FBXO4; F-box protein 4
E        comp141822_c0_seq1|f-box; <a href="/dbget-bin/www_bget?ko:K10293">K10293</a>  FBXO7; F-box protein 7
E        comp141822_c0_seq6|enoyl-; <a href="/dbget-bin/www_bget?ko:K10293">K10293</a>  FBXO7; F-box protein 7
E        comp141822_c0_seq9|f-box; <a href="/dbget-bin/www_bget?ko:K10293">K10293</a>  FBXO7; F-box protein 7
E        comp141822_c0_seq12|f-box; <a href="/dbget-bin/www_bget?ko:K10293">K10293</a>  FBXO7; F-box protein 7
E        comp141822_c0_seq13|enoyl-; <a href="/dbget-bin/www_bget?ko:K10293">K10293</a>  FBXO7; F-box protein 7
E        comp141822_c0_seq15|enoyl-; <a href="/dbget-bin/www_bget?ko:K10293">K10293</a>  FBXO7; F-box protein 7
E        comp141822_c0_seq25|enoyl-; <a href="/dbget-bin/www_bget?ko:K10293">K10293</a>  FBXO7; F-box protein 7
E        comp141822_c0_seq37|f-box; <a href="/dbget-bin/www_bget?ko:K10293">K10293</a>  FBXO7; F-box protein 7
E        comp141822_c0_seq39|enoyl-; <a href="/dbget-bin/www_bget?ko:K10293">K10293</a>  FBXO7; F-box protein 7
E        comp141822_c0_seq43|enoyl-; <a href="/dbget-bin/www_bget?ko:K10293">K10293</a>  FBXO7; F-box protein 7
E        comp166736_c0_seq1|f-box; <a href="/dbget-bin/www_bget?ko:K10294">K10294</a>  FBXO8; F-box protein 8
E        comp142457_c2_seq3|f-box; <a href="/dbget-bin/www_bget?ko:K10295">K10295</a>  FBXO9; F-box protein 9
E        comp142457_c2_seq7|f-box; <a href="/dbget-bin/www_bget?ko:K10295">K10295</a>  FBXO9; F-box protein 9
E        comp142457_c2_seq12|f-box; <a href="/dbget-bin/www_bget?ko:K10295">K10295</a>  FBXO9; F-box protein 9
E        comp142457_c2_seq13|f-box; <a href="/dbget-bin/www_bget?ko:K10295">K10295</a>  FBXO9; F-box protein 9
E        comp142457_c2_seq27|f-box; <a href="/dbget-bin/www_bget?ko:K10295">K10295</a>  FBXO9; F-box protein 9
E        comp142457_c2_seq28|f-box; <a href="/dbget-bin/www_bget?ko:K10295">K10295</a>  FBXO9; F-box protein 9
E        comp142457_c2_seq33|f-box; <a href="/dbget-bin/www_bget?ko:K10295">K10295</a>  FBXO9; F-box protein 9
E        comp142457_c2_seq41|f-box; <a href="/dbget-bin/www_bget?ko:K10295">K10295</a>  FBXO9; F-box protein 9
E        comp142457_c2_seq46|f-box; <a href="/dbget-bin/www_bget?ko:K10295">K10295</a>  FBXO9; F-box protein 9
E        comp142457_c2_seq48|f-box; <a href="/dbget-bin/www_bget?ko:K10295">K10295</a>  FBXO9; F-box protein 9
E        comp142457_c2_seq50|f-box; <a href="/dbget-bin/www_bget?ko:K10295">K10295</a>  FBXO9; F-box protein 9
E        comp126248_c0_seq1|f-box; <a href="/dbget-bin/www_bget?ko:K10296">K10296</a>  FBXO10; F-box protein 10
E        comp138904_c1_seq16|f-box; <a href="/dbget-bin/www_bget?ko:K10297">K10297</a>  FBXO11; F-box protein 11
E        comp138904_c1_seq43|f-box; <a href="/dbget-bin/www_bget?ko:K10297">K10297</a>  FBXO11; F-box protein 11
E        comp144195_c0_seq3|f-box; <a href="/dbget-bin/www_bget?ko:K10297">K10297</a>  FBXO11; F-box protein 11
E        comp144195_c0_seq24|f-box; <a href="/dbget-bin/www_bget?ko:K10297">K10297</a>  FBXO11; F-box protein 11
E        comp144195_c0_seq49|f-box; <a href="/dbget-bin/www_bget?ko:K10297">K10297</a>  FBXO11; F-box protein 11
E        comp144195_c0_seq57|f-box; <a href="/dbget-bin/www_bget?ko:K10297">K10297</a>  FBXO11; F-box protein 11
E        comp144195_c0_seq62|f-box; <a href="/dbget-bin/www_bget?ko:K10297">K10297</a>  FBXO11; F-box protein 11
E        comp144195_c0_seq68|f-box; <a href="/dbget-bin/www_bget?ko:K10297">K10297</a>  FBXO11; F-box protein 11
E        comp144195_c0_seq72|f-box; <a href="/dbget-bin/www_bget?ko:K10297">K10297</a>  FBXO11; F-box protein 11
E        comp144195_c0_seq76|f-box; <a href="/dbget-bin/www_bget?ko:K10297">K10297</a>  FBXO11; F-box protein 11
E        comp269141_c0_seq1|f-box; <a href="/dbget-bin/www_bget?ko:K10298">K10298</a>  FBXO15; F-box protein 15
E        comp370775_c0_seq1|f-box; <a href="/dbget-bin/www_bget?ko:K10298">K10298</a>  FBXO15; F-box protein 15
E        comp118835_c0_seq2|f-box; <a href="/dbget-bin/www_bget?ko:K10299">K10299</a>  FBXO16; F-box protein 16
E        comp144297_c2_seq1|f-box; <a href="/dbget-bin/www_bget?ko:K10300">K10300</a>  FBXO18; F-box protein, helicase, 18 [EC:3.6.4.12]
E        comp144297_c2_seq2|f-box; <a href="/dbget-bin/www_bget?ko:K10300">K10300</a>  FBXO18; F-box protein, helicase, 18 [EC:3.6.4.12]
E        comp144297_c2_seq3|f-box; <a href="/dbget-bin/www_bget?ko:K10300">K10300</a>  FBXO18; F-box protein, helicase, 18 [EC:3.6.4.12]
E        comp144297_c2_seq6|f-box; <a href="/dbget-bin/www_bget?ko:K10300">K10300</a>  FBXO18; F-box protein, helicase, 18 [EC:3.6.4.12]
E        comp143613_c0_seq3|lim; <a href="/dbget-bin/www_bget?ko:K06084">K06084</a>  LMO7, FBXO20; F-box protein 20
E        comp143613_c0_seq23|lim; <a href="/dbget-bin/www_bget?ko:K06084">K06084</a>  LMO7, FBXO20; F-box protein 20
E        comp143613_c0_seq57|lim; <a href="/dbget-bin/www_bget?ko:K06084">K06084</a>  LMO7, FBXO20; F-box protein 20
E        comp143613_c0_seq65|lim; <a href="/dbget-bin/www_bget?ko:K06084">K06084</a>  LMO7, FBXO20; F-box protein 20
E        comp143613_c0_seq66|lim; <a href="/dbget-bin/www_bget?ko:K06084">K06084</a>  LMO7, FBXO20; F-box protein 20
E        comp143613_c0_seq102|lim; <a href="/dbget-bin/www_bget?ko:K06084">K06084</a>  LMO7, FBXO20; F-box protein 20
E        comp143613_c0_seq108|lim; <a href="/dbget-bin/www_bget?ko:K06084">K06084</a>  LMO7, FBXO20; F-box protein 20
E        comp145152_c5_seq1|f-box; <a href="/dbget-bin/www_bget?ko:K10301">K10301</a>  FBXO21; F-box protein 21
E        comp145152_c5_seq4|f-box; <a href="/dbget-bin/www_bget?ko:K10301">K10301</a>  FBXO21; F-box protein 21
E        comp145152_c5_seq6|f-box; <a href="/dbget-bin/www_bget?ko:K10301">K10301</a>  FBXO21; F-box protein 21
E        comp145152_c5_seq7|f-box; <a href="/dbget-bin/www_bget?ko:K10301">K10301</a>  FBXO21; F-box protein 21
E        comp140198_c0_seq50|f-box; <a href="/dbget-bin/www_bget?ko:K10302">K10302</a>  FBXO22; F-box protein 22
E        comp140198_c0_seq105|f-box; <a href="/dbget-bin/www_bget?ko:K10302">K10302</a>  FBXO22; F-box protein 22
E        comp136502_c0_seq4|f-box; <a href="/dbget-bin/www_bget?ko:K10305">K10305</a>  FBXO25_32; F-box protein 25/32
E        comp136502_c0_seq7|f-box; <a href="/dbget-bin/www_bget?ko:K10305">K10305</a>  FBXO25_32; F-box protein 25/32
E        comp136502_c0_seq12|f-box; <a href="/dbget-bin/www_bget?ko:K10305">K10305</a>  FBXO25_32; F-box protein 25/32
E        comp136502_c0_seq14|f-box; <a href="/dbget-bin/www_bget?ko:K10305">K10305</a>  FBXO25_32; F-box protein 25/32
E        comp136502_c0_seq17|f-box; <a href="/dbget-bin/www_bget?ko:K10305">K10305</a>  FBXO25_32; F-box protein 25/32
E        comp136502_c0_seq20|f-box; <a href="/dbget-bin/www_bget?ko:K10305">K10305</a>  FBXO25_32; F-box protein 25/32
E        comp145335_c1_seq5|f-box; <a href="/dbget-bin/www_bget?ko:K10305">K10305</a>  FBXO25_32; F-box protein 25/32
E        comp124032_c0_seq1|f-box; <a href="/dbget-bin/www_bget?ko:K10306">K10306</a>  FBXO28; F-box protein 28
E        comp124032_c0_seq3|f-box; <a href="/dbget-bin/www_bget?ko:K10306">K10306</a>  FBXO28; F-box protein 28
E        comp137588_c0_seq1|f-box; <a href="/dbget-bin/www_bget?ko:K10307">K10307</a>  FBXO30; F-box protein 30
E        comp137751_c0_seq2|f-box; <a href="/dbget-bin/www_bget?ko:K10307">K10307</a>  FBXO30; F-box protein 30
E        comp144786_c0_seq22|f-box; <a href="/dbget-bin/www_bget?ko:K10307">K10307</a>  FBXO30; F-box protein 30
E        comp144786_c0_seq25|f-box; <a href="/dbget-bin/www_bget?ko:K10307">K10307</a>  FBXO30; F-box protein 30
E        comp145018_c2_seq3; <a href="/dbget-bin/www_bget?ko:K10308">K10308</a>  FBXO31; F-box protein 31
E        comp145018_c2_seq4; <a href="/dbget-bin/www_bget?ko:K10308">K10308</a>  FBXO31; F-box protein 31
E        comp145018_c2_seq5|triple; <a href="/dbget-bin/www_bget?ko:K10308">K10308</a>  FBXO31; F-box protein 31
E        comp145018_c2_seq7; <a href="/dbget-bin/www_bget?ko:K10308">K10308</a>  FBXO31; F-box protein 31
E        comp145018_c2_seq8; <a href="/dbget-bin/www_bget?ko:K10308">K10308</a>  FBXO31; F-box protein 31
E        comp145018_c2_seq9; <a href="/dbget-bin/www_bget?ko:K10308">K10308</a>  FBXO31; F-box protein 31
E        comp145018_c2_seq10|triple; <a href="/dbget-bin/www_bget?ko:K10308">K10308</a>  FBXO31; F-box protein 31
E        comp145018_c2_seq11; <a href="/dbget-bin/www_bget?ko:K10308">K10308</a>  FBXO31; F-box protein 31
E        comp145018_c2_seq12; <a href="/dbget-bin/www_bget?ko:K10308">K10308</a>  FBXO31; F-box protein 31
E        comp145018_c2_seq14; <a href="/dbget-bin/www_bget?ko:K10308">K10308</a>  FBXO31; F-box protein 31
E        comp145018_c2_seq15; <a href="/dbget-bin/www_bget?ko:K10308">K10308</a>  FBXO31; F-box protein 31
E        comp145018_c2_seq16|triple; <a href="/dbget-bin/www_bget?ko:K10308">K10308</a>  FBXO31; F-box protein 31
E        comp145018_c2_seq17; <a href="/dbget-bin/www_bget?ko:K10308">K10308</a>  FBXO31; F-box protein 31
E        comp145018_c2_seq20; <a href="/dbget-bin/www_bget?ko:K10308">K10308</a>  FBXO31; F-box protein 31
E        comp145018_c2_seq22; <a href="/dbget-bin/www_bget?ko:K10308">K10308</a>  FBXO31; F-box protein 31
E        comp145018_c2_seq23; <a href="/dbget-bin/www_bget?ko:K10308">K10308</a>  FBXO31; F-box protein 31
E        comp145018_c2_seq24; <a href="/dbget-bin/www_bget?ko:K10308">K10308</a>  FBXO31; F-box protein 31
E        comp145018_c2_seq25; <a href="/dbget-bin/www_bget?ko:K10308">K10308</a>  FBXO31; F-box protein 31
E        comp145018_c2_seq27|triple; <a href="/dbget-bin/www_bget?ko:K10308">K10308</a>  FBXO31; F-box protein 31
E        comp145018_c2_seq28|triple; <a href="/dbget-bin/www_bget?ko:K10308">K10308</a>  FBXO31; F-box protein 31
E        comp145018_c2_seq33; <a href="/dbget-bin/www_bget?ko:K10308">K10308</a>  FBXO31; F-box protein 31
E        comp145018_c2_seq35|triple; <a href="/dbget-bin/www_bget?ko:K10308">K10308</a>  FBXO31; F-box protein 31
E        comp145018_c2_seq41; <a href="/dbget-bin/www_bget?ko:K10308">K10308</a>  FBXO31; F-box protein 31
E        comp145018_c2_seq42; <a href="/dbget-bin/www_bget?ko:K10308">K10308</a>  FBXO31; F-box protein 31
E        comp145018_c2_seq47; <a href="/dbget-bin/www_bget?ko:K10308">K10308</a>  FBXO31; F-box protein 31
E        comp145018_c2_seq50; <a href="/dbget-bin/www_bget?ko:K10308">K10308</a>  FBXO31; F-box protein 31
E        comp145018_c2_seq52; <a href="/dbget-bin/www_bget?ko:K10308">K10308</a>  FBXO31; F-box protein 31
E        comp145018_c2_seq53; <a href="/dbget-bin/www_bget?ko:K10308">K10308</a>  FBXO31; F-box protein 31
E        comp145018_c2_seq55; <a href="/dbget-bin/www_bget?ko:K10308">K10308</a>  FBXO31; F-box protein 31
E        comp145018_c2_seq56; <a href="/dbget-bin/www_bget?ko:K10308">K10308</a>  FBXO31; F-box protein 31
E        comp145018_c2_seq57|triple; <a href="/dbget-bin/www_bget?ko:K10308">K10308</a>  FBXO31; F-box protein 31
E        comp145018_c2_seq58; <a href="/dbget-bin/www_bget?ko:K10308">K10308</a>  FBXO31; F-box protein 31
E        comp145018_c2_seq59; <a href="/dbget-bin/www_bget?ko:K10308">K10308</a>  FBXO31; F-box protein 31
E        comp145018_c2_seq60; <a href="/dbget-bin/www_bget?ko:K10308">K10308</a>  FBXO31; F-box protein 31
E        comp145018_c2_seq61; <a href="/dbget-bin/www_bget?ko:K10308">K10308</a>  FBXO31; F-box protein 31
E        comp145018_c2_seq64; <a href="/dbget-bin/www_bget?ko:K10308">K10308</a>  FBXO31; F-box protein 31
E        comp145018_c2_seq67|triple; <a href="/dbget-bin/www_bget?ko:K10308">K10308</a>  FBXO31; F-box protein 31
E        comp145018_c2_seq68; <a href="/dbget-bin/www_bget?ko:K10308">K10308</a>  FBXO31; F-box protein 31
E        comp145018_c2_seq69; <a href="/dbget-bin/www_bget?ko:K10308">K10308</a>  FBXO31; F-box protein 31
E        comp145018_c2_seq70; <a href="/dbget-bin/www_bget?ko:K10308">K10308</a>  FBXO31; F-box protein 31
E        comp145018_c2_seq71; <a href="/dbget-bin/www_bget?ko:K10308">K10308</a>  FBXO31; F-box protein 31
E        comp145018_c2_seq72|triple; <a href="/dbget-bin/www_bget?ko:K10308">K10308</a>  FBXO31; F-box protein 31
E        comp145018_c2_seq73; <a href="/dbget-bin/www_bget?ko:K10308">K10308</a>  FBXO31; F-box protein 31
E        comp145018_c2_seq75|triple; <a href="/dbget-bin/www_bget?ko:K10308">K10308</a>  FBXO31; F-box protein 31
E        comp145018_c2_seq80|triple; <a href="/dbget-bin/www_bget?ko:K10308">K10308</a>  FBXO31; F-box protein 31
E        comp145018_c2_seq81; <a href="/dbget-bin/www_bget?ko:K10308">K10308</a>  FBXO31; F-box protein 31
E        comp145018_c2_seq83; <a href="/dbget-bin/www_bget?ko:K10308">K10308</a>  FBXO31; F-box protein 31
E        comp145018_c2_seq85; <a href="/dbget-bin/www_bget?ko:K10308">K10308</a>  FBXO31; F-box protein 31
E        comp145018_c2_seq87; <a href="/dbget-bin/www_bget?ko:K10308">K10308</a>  FBXO31; F-box protein 31
E        comp145018_c2_seq88; <a href="/dbget-bin/www_bget?ko:K10308">K10308</a>  FBXO31; F-box protein 31
E        comp145018_c2_seq89; <a href="/dbget-bin/www_bget?ko:K10308">K10308</a>  FBXO31; F-box protein 31
E        comp145018_c2_seq91; <a href="/dbget-bin/www_bget?ko:K10308">K10308</a>  FBXO31; F-box protein 31
E        comp145018_c2_seq92; <a href="/dbget-bin/www_bget?ko:K10308">K10308</a>  FBXO31; F-box protein 31
E        comp145018_c2_seq97; <a href="/dbget-bin/www_bget?ko:K10308">K10308</a>  FBXO31; F-box protein 31
E        comp145018_c2_seq98; <a href="/dbget-bin/www_bget?ko:K10308">K10308</a>  FBXO31; F-box protein 31
E        comp38183_c0_seq1|f-box; <a href="/dbget-bin/www_bget?ko:K10310">K10310</a>  FBXO33; F-box protein 33
E        comp44826_c1_seq1|f-box; <a href="/dbget-bin/www_bget?ko:K10310">K10310</a>  FBXO33; F-box protein 33
E        comp138629_c0_seq1|f-box; <a href="/dbget-bin/www_bget?ko:K10311">K10311</a>  FBXO34; F-box protein 34
E        comp138629_c0_seq3|f-box; <a href="/dbget-bin/www_bget?ko:K10311">K10311</a>  FBXO34; F-box protein 34
E        comp138629_c0_seq4|f-box; <a href="/dbget-bin/www_bget?ko:K10311">K10311</a>  FBXO34; F-box protein 34
E        comp138629_c0_seq5|f-box; <a href="/dbget-bin/www_bget?ko:K10311">K10311</a>  FBXO34; F-box protein 34
E        comp476272_c0_seq1|f-box; <a href="/dbget-bin/www_bget?ko:K10312">K10312</a>  FBXO36; F-box protein 36
E        comp131952_c0_seq1|f-box; <a href="/dbget-bin/www_bget?ko:K10313">K10313</a>  FBXO38, MOKA; F-box protein 38
E        comp131952_c0_seq2|f-box; <a href="/dbget-bin/www_bget?ko:K10313">K10313</a>  FBXO38, MOKA; F-box protein 38
E        comp131952_c0_seq3|f-box; <a href="/dbget-bin/www_bget?ko:K10313">K10313</a>  FBXO38, MOKA; F-box protein 38
E        comp131952_c0_seq4|f-box; <a href="/dbget-bin/www_bget?ko:K10313">K10313</a>  FBXO38, MOKA; F-box protein 38
E        comp131952_c0_seq6|f-box; <a href="/dbget-bin/www_bget?ko:K10313">K10313</a>  FBXO38, MOKA; F-box protein 38
E        comp131952_c0_seq7|f-box; <a href="/dbget-bin/www_bget?ko:K10313">K10313</a>  FBXO38, MOKA; F-box protein 38
E        comp131952_c0_seq8|f-box; <a href="/dbget-bin/www_bget?ko:K10313">K10313</a>  FBXO38, MOKA; F-box protein 38
E        comp131952_c0_seq9|f-box; <a href="/dbget-bin/www_bget?ko:K10313">K10313</a>  FBXO38, MOKA; F-box protein 38
E        comp131952_c0_seq10|f-box; <a href="/dbget-bin/www_bget?ko:K10313">K10313</a>  FBXO38, MOKA; F-box protein 38
E        comp131952_c0_seq12|f-box; <a href="/dbget-bin/www_bget?ko:K10313">K10313</a>  FBXO38, MOKA; F-box protein 38
E        comp131952_c0_seq13|f-box; <a href="/dbget-bin/www_bget?ko:K10313">K10313</a>  FBXO38, MOKA; F-box protein 38
E        comp131952_c0_seq15|f-box; <a href="/dbget-bin/www_bget?ko:K10313">K10313</a>  FBXO38, MOKA; F-box protein 38
E        comp131952_c0_seq16|f-box; <a href="/dbget-bin/www_bget?ko:K10313">K10313</a>  FBXO38, MOKA; F-box protein 38
E        comp131952_c0_seq18|f-box; <a href="/dbget-bin/www_bget?ko:K10313">K10313</a>  FBXO38, MOKA; F-box protein 38
E        comp131952_c0_seq19|f-box; <a href="/dbget-bin/www_bget?ko:K10313">K10313</a>  FBXO38, MOKA; F-box protein 38
E        comp131952_c0_seq20|f-box; <a href="/dbget-bin/www_bget?ko:K10313">K10313</a>  FBXO38, MOKA; F-box protein 38
E        comp131952_c0_seq21|f-box; <a href="/dbget-bin/www_bget?ko:K10313">K10313</a>  FBXO38, MOKA; F-box protein 38
E        comp131952_c0_seq22|f-box; <a href="/dbget-bin/www_bget?ko:K10313">K10313</a>  FBXO38, MOKA; F-box protein 38
E        comp142953_c1_seq1|f-box; <a href="/dbget-bin/www_bget?ko:K10315">K10315</a>  FBXO40; F-box protein 40
E        comp142953_c1_seq2|f-box; <a href="/dbget-bin/www_bget?ko:K10315">K10315</a>  FBXO40; F-box protein 40
E        comp142953_c1_seq3|f-box; <a href="/dbget-bin/www_bget?ko:K10315">K10315</a>  FBXO40; F-box protein 40
E        comp142953_c1_seq4|f-box; <a href="/dbget-bin/www_bget?ko:K10315">K10315</a>  FBXO40; F-box protein 40
E        comp142953_c1_seq6|f-box; <a href="/dbget-bin/www_bget?ko:K10315">K10315</a>  FBXO40; F-box protein 40
E        comp142953_c1_seq9|f-box; <a href="/dbget-bin/www_bget?ko:K10315">K10315</a>  FBXO40; F-box protein 40
E        comp144786_c0_seq6|f-box; <a href="/dbget-bin/www_bget?ko:K10315">K10315</a>  FBXO40; F-box protein 40
E        comp144786_c0_seq14|f-box; <a href="/dbget-bin/www_bget?ko:K10315">K10315</a>  FBXO40; F-box protein 40
E        comp144786_c0_seq18|f-box; <a href="/dbget-bin/www_bget?ko:K10315">K10315</a>  FBXO40; F-box protein 40
E        comp144786_c0_seq24|f-box; <a href="/dbget-bin/www_bget?ko:K10315">K10315</a>  FBXO40; F-box protein 40
E        comp141218_c0_seq2|f-box; <a href="/dbget-bin/www_bget?ko:K10316">K10316</a>  FBXO41; F-box protein 41
E        comp141218_c0_seq4|f-box; <a href="/dbget-bin/www_bget?ko:K10316">K10316</a>  FBXO41; F-box protein 41
E        comp141218_c0_seq6|f-box; <a href="/dbget-bin/www_bget?ko:K10316">K10316</a>  FBXO41; F-box protein 41
E        comp141218_c0_seq9|f-box; <a href="/dbget-bin/www_bget?ko:K10316">K10316</a>  FBXO41; F-box protein 41
E        comp137436_c0_seq1|f-box; <a href="/dbget-bin/www_bget?ko:K10317">K10317</a>  FBXO42; F-box protein 42
E        comp142331_c1_seq13|f-box; <a href="/dbget-bin/www_bget?ko:K10103">K10103</a>  FBXO44; F-box protein 44
E        comp142331_c1_seq14|f-box; <a href="/dbget-bin/www_bget?ko:K10103">K10103</a>  FBXO44; F-box protein 44
E        comp132654_c0_seq1|f-box; <a href="/dbget-bin/www_bget?ko:K10319">K10319</a>  FBXO45; F-box protein 45
E        comp132654_c0_seq3|f-box; <a href="/dbget-bin/www_bget?ko:K10319">K10319</a>  FBXO45; F-box protein 45
E        comp138752_c1_seq1|f-box; <a href="/dbget-bin/www_bget?ko:K10320">K10320</a>  FBXO46; F-box protein 46
E        comp129541_c0_seq1|f-box; <a href="/dbget-bin/www_bget?ko:K10321">K10321</a>  FBXO47; F-box protein 47
C    ECV complex
D      Ring finger protein
E        comp142762_c0_seq4|e3; <a href="/dbget-bin/www_bget?ko:K03868">K03868</a>  RBX1, ROC1; RING-box protein 1
E        comp142762_c0_seq11|ring-box; <a href="/dbget-bin/www_bget?ko:K03868">K03868</a>  RBX1, ROC1; RING-box protein 1
E        comp142762_c0_seq15|ring-box; <a href="/dbget-bin/www_bget?ko:K03868">K03868</a>  RBX1, ROC1; RING-box protein 1
E        comp142762_c0_seq18|ring-box; <a href="/dbget-bin/www_bget?ko:K03868">K03868</a>  RBX1, ROC1; RING-box protein 1
E        comp142762_c0_seq24|ring-box; <a href="/dbget-bin/www_bget?ko:K03868">K03868</a>  RBX1, ROC1; RING-box protein 1
E        comp142762_c0_seq26|ring-box; <a href="/dbget-bin/www_bget?ko:K03868">K03868</a>  RBX1, ROC1; RING-box protein 1
D      Cullin
E        comp138748_c1_seq2|cullin-2; <a href="/dbget-bin/www_bget?ko:K03870">K03870</a>  CUL2; cullin 2
E        comp138748_c1_seq3|cullin-2; <a href="/dbget-bin/www_bget?ko:K03870">K03870</a>  CUL2; cullin 2
E        comp138748_c1_seq4|cullin-2; <a href="/dbget-bin/www_bget?ko:K03870">K03870</a>  CUL2; cullin 2
E        comp138748_c1_seq8|cullin-2; <a href="/dbget-bin/www_bget?ko:K03870">K03870</a>  CUL2; cullin 2
E        comp138748_c1_seq14|cullin-2; <a href="/dbget-bin/www_bget?ko:K03870">K03870</a>  CUL2; cullin 2
E        comp138748_c1_seq19|cullin-2; <a href="/dbget-bin/www_bget?ko:K03870">K03870</a>  CUL2; cullin 2
E        comp138748_c1_seq20|cullin-2; <a href="/dbget-bin/www_bget?ko:K03870">K03870</a>  CUL2; cullin 2
E        comp138748_c1_seq23|cullin-2; <a href="/dbget-bin/www_bget?ko:K03870">K03870</a>  CUL2; cullin 2
D      adoptor protein
E        comp129176_c0_seq1|transcription; <a href="/dbget-bin/www_bget?ko:K03872">K03872</a>  TCEB1; transcription elongation factor B, polypeptide 1
E        comp129176_c0_seq2|transcription; <a href="/dbget-bin/www_bget?ko:K03872">K03872</a>  TCEB1; transcription elongation factor B, polypeptide 1
E        comp137213_c0_seq2|transcription; <a href="/dbget-bin/www_bget?ko:K03873">K03873</a>  TCEB2; transcription elongation factor B, polypeptide 2
E        comp137213_c0_seq3|transcription; <a href="/dbget-bin/www_bget?ko:K03873">K03873</a>  TCEB2; transcription elongation factor B, polypeptide 2
E        comp140361_c0_seq1|transcription; <a href="/dbget-bin/www_bget?ko:K03873">K03873</a>  TCEB2; transcription elongation factor B, polypeptide 2
E        comp140361_c0_seq3|transcription; <a href="/dbget-bin/www_bget?ko:K03873">K03873</a>  TCEB2; transcription elongation factor B, polypeptide 2
E        comp140361_c0_seq4|transcription; <a href="/dbget-bin/www_bget?ko:K03873">K03873</a>  TCEB2; transcription elongation factor B, polypeptide 2
E        comp140361_c0_seq7|transcription; <a href="/dbget-bin/www_bget?ko:K03873">K03873</a>  TCEB2; transcription elongation factor B, polypeptide 2
D      target recognizing subunit (VHL box)
E        comp121096_c0_seq1|von; <a href="/dbget-bin/www_bget?ko:K03871">K03871</a>  VHL; von Hippel-Lindau disease tumor supressor
E        comp133513_c0_seq18|von; <a href="/dbget-bin/www_bget?ko:K03871">K03871</a>  VHL; von Hippel-Lindau disease tumor supressor
E        comp129821_c0_seq3|leucine; <a href="/dbget-bin/www_bget?ko:K10348">K10348</a>  LRR1, PPIL5; LRR-repeat protein 1
E        comp129821_c0_seq4|leucine; <a href="/dbget-bin/www_bget?ko:K10348">K10348</a>  LRR1, PPIL5; LRR-repeat protein 1
E        comp143009_c0_seq2|protein; <a href="/dbget-bin/www_bget?ko:K10349">K10349</a>  FEM1B; Fem-1 homolog b
E        comp135480_c0_seq2|protein; <a href="/dbget-bin/www_bget?ko:K10350">K10350</a>  ZYG11; Zyg-11 protein homolog
E        comp135480_c0_seq3|protein; <a href="/dbget-bin/www_bget?ko:K10350">K10350</a>  ZYG11; Zyg-11 protein homolog
E        comp135480_c0_seq5|protein; <a href="/dbget-bin/www_bget?ko:K10350">K10350</a>  ZYG11; Zyg-11 protein homolog
E        comp135480_c0_seq7|protein; <a href="/dbget-bin/www_bget?ko:K10350">K10350</a>  ZYG11; Zyg-11 protein homolog
E        comp138596_c0_seq1|protein; <a href="/dbget-bin/www_bget?ko:K10350">K10350</a>  ZYG11; Zyg-11 protein homolog
E        comp138596_c0_seq2|protein; <a href="/dbget-bin/www_bget?ko:K10350">K10350</a>  ZYG11; Zyg-11 protein homolog
C    Cul3 complex
D      Ring finger protein
E        comp142762_c0_seq4|e3; <a href="/dbget-bin/www_bget?ko:K03868">K03868</a>  RBX1, ROC1; RING-box protein 1
E        comp142762_c0_seq11|ring-box; <a href="/dbget-bin/www_bget?ko:K03868">K03868</a>  RBX1, ROC1; RING-box protein 1
E        comp142762_c0_seq15|ring-box; <a href="/dbget-bin/www_bget?ko:K03868">K03868</a>  RBX1, ROC1; RING-box protein 1
E        comp142762_c0_seq18|ring-box; <a href="/dbget-bin/www_bget?ko:K03868">K03868</a>  RBX1, ROC1; RING-box protein 1
E        comp142762_c0_seq24|ring-box; <a href="/dbget-bin/www_bget?ko:K03868">K03868</a>  RBX1, ROC1; RING-box protein 1
E        comp142762_c0_seq26|ring-box; <a href="/dbget-bin/www_bget?ko:K03868">K03868</a>  RBX1, ROC1; RING-box protein 1
D      Cullin
E        comp139644_c1_seq1|cullin; <a href="/dbget-bin/www_bget?ko:K03869">K03869</a>  CUL3; cullin 3
E        comp139644_c1_seq2|cullin; <a href="/dbget-bin/www_bget?ko:K03869">K03869</a>  CUL3; cullin 3
E        comp139644_c1_seq8|cullin; <a href="/dbget-bin/www_bget?ko:K03869">K03869</a>  CUL3; cullin 3
E        comp139644_c1_seq9|cullin; <a href="/dbget-bin/www_bget?ko:K03869">K03869</a>  CUL3; cullin 3
D      target recognizing subunit (BTB)
E        comp134218_c0_seq2|kelch-like; <a href="/dbget-bin/www_bget?ko:K10442">K10442</a>  KLHL1_4_5; kelch-like protein 1/4/5
E        comp134218_c0_seq3|kelch-like; <a href="/dbget-bin/www_bget?ko:K10442">K10442</a>  KLHL1_4_5; kelch-like protein 1/4/5
E        comp134218_c0_seq4|kelch-like; <a href="/dbget-bin/www_bget?ko:K10442">K10442</a>  KLHL1_4_5; kelch-like protein 1/4/5
E        comp134218_c0_seq8|kelch-like; <a href="/dbget-bin/www_bget?ko:K10442">K10442</a>  KLHL1_4_5; kelch-like protein 1/4/5
E        comp134218_c0_seq9|kelch-like; <a href="/dbget-bin/www_bget?ko:K10442">K10442</a>  KLHL1_4_5; kelch-like protein 1/4/5
E        comp134218_c0_seq12|kelch-like; <a href="/dbget-bin/www_bget?ko:K10442">K10442</a>  KLHL1_4_5; kelch-like protein 1/4/5
E        comp134908_c1_seq1|kelch-like; <a href="/dbget-bin/www_bget?ko:K10443">K10443</a>  KLHL2_3; kelch-like protein 2/3
E        comp127913_c0_seq5|kelch-like; <a href="/dbget-bin/www_bget?ko:K10444">K10444</a>  KLHL6; kelch-like protein 6
E        comp136165_c0_seq2|kelch-like; <a href="/dbget-bin/www_bget?ko:K10445">K10445</a>  KLHL7; kelch-like protein 7
E        comp139182_c0_seq1|kelch-like; <a href="/dbget-bin/www_bget?ko:K10446">K10446</a>  KLHL8; kelch-like protein 8
E        comp139182_c0_seq2|kelch-like; <a href="/dbget-bin/www_bget?ko:K10446">K10446</a>  KLHL8; kelch-like protein 8
E        comp143878_c0_seq1|kelch-like; <a href="/dbget-bin/www_bget?ko:K10447">K10447</a>  KLHL9_13; kelch-like protein 9/13
E        comp143878_c0_seq5|kelch-like; <a href="/dbget-bin/www_bget?ko:K10447">K10447</a>  KLHL9_13; kelch-like protein 9/13
E        comp143878_c0_seq7|kelch-like; <a href="/dbget-bin/www_bget?ko:K10447">K10447</a>  KLHL9_13; kelch-like protein 9/13
E        comp143878_c0_seq9|kelch-like; <a href="/dbget-bin/www_bget?ko:K10447">K10447</a>  KLHL9_13; kelch-like protein 9/13
E        comp143878_c0_seq16|kelch-like; <a href="/dbget-bin/www_bget?ko:K10447">K10447</a>  KLHL9_13; kelch-like protein 9/13
E        comp141998_c4_seq6|kelch-like; <a href="/dbget-bin/www_bget?ko:K10449">K10449</a>  KLHL11; kelch-like protein 11
E        comp140380_c4_seq1|kelch-like; <a href="/dbget-bin/www_bget?ko:K10450">K10450</a>  KLHL12, C3IP1; kelch-like protein 12
E        comp140380_c4_seq2|kelch-like; <a href="/dbget-bin/www_bget?ko:K10450">K10450</a>  KLHL12, C3IP1; kelch-like protein 12
E        comp140380_c4_seq3|kelch-like; <a href="/dbget-bin/www_bget?ko:K10450">K10450</a>  KLHL12, C3IP1; kelch-like protein 12
E        comp140380_c4_seq4|kelch-like; <a href="/dbget-bin/www_bget?ko:K10450">K10450</a>  KLHL12, C3IP1; kelch-like protein 12
E        comp119363_c0_seq1|kelch-like; <a href="/dbget-bin/www_bget?ko:K10451">K10451</a>  KLHL14; kelch-like protein 14
E        comp136207_c1_seq2|kelch-like; <a href="/dbget-bin/www_bget?ko:K10452">K10452</a>  KLHL15; kelch-like protein 15
E        comp136207_c1_seq3|kelch-like; <a href="/dbget-bin/www_bget?ko:K10452">K10452</a>  KLHL15; kelch-like protein 15
E        comp136207_c1_seq5|kelch-like; <a href="/dbget-bin/www_bget?ko:K10452">K10452</a>  KLHL15; kelch-like protein 15
E        comp136207_c1_seq6|kelch-like; <a href="/dbget-bin/www_bget?ko:K10452">K10452</a>  KLHL15; kelch-like protein 15
E        comp143653_c0_seq4|gigaxonin; <a href="/dbget-bin/www_bget?ko:K10453">K10453</a>  KLHL16, GAN; kelch-like protein 16 (gigaxonin)
E        comp143653_c0_seq35|gigaxonin; <a href="/dbget-bin/www_bget?ko:K10453">K10453</a>  KLHL16, GAN; kelch-like protein 16 (gigaxonin)
E        comp129911_c0_seq2|kelch-like; <a href="/dbget-bin/www_bget?ko:K10454">K10454</a>  KLHL17; kelch-like protein 17 (actinfilin)
E        comp129911_c0_seq3|kelch-like; <a href="/dbget-bin/www_bget?ko:K10454">K10454</a>  KLHL17; kelch-like protein 17 (actinfilin)
E        comp142410_c0_seq13|kelch-like; <a href="/dbget-bin/www_bget?ko:K10455">K10455</a>  KLHL18; kelch-like protein 18
E        comp142410_c0_seq23|kelch-like; <a href="/dbget-bin/www_bget?ko:K10455">K10455</a>  KLHL18; kelch-like protein 18
E        comp144897_c1_seq2|kelch-like; <a href="/dbget-bin/www_bget?ko:K10456">K10456</a>  KLHL19, KEAP1, INRF2; kelch-like protein 19
E        comp144897_c1_seq16|kelch-like; <a href="/dbget-bin/www_bget?ko:K10456">K10456</a>  KLHL19, KEAP1, INRF2; kelch-like protein 19
E        comp144897_c1_seq23|kelch-like; <a href="/dbget-bin/www_bget?ko:K10456">K10456</a>  KLHL19, KEAP1, INRF2; kelch-like protein 19
E        comp144897_c1_seq25|kelch-like; <a href="/dbget-bin/www_bget?ko:K10456">K10456</a>  KLHL19, KEAP1, INRF2; kelch-like protein 19
E        comp144897_c1_seq37|kelch-like; <a href="/dbget-bin/www_bget?ko:K10456">K10456</a>  KLHL19, KEAP1, INRF2; kelch-like protein 19
E        comp144897_c1_seq103|kelch-like; <a href="/dbget-bin/www_bget?ko:K10456">K10456</a>  KLHL19, KEAP1, INRF2; kelch-like protein 19
E        comp139744_c5_seq1|kelch-like; <a href="/dbget-bin/www_bget?ko:K10457">K10457</a>  KLHL20, KLEIP; kelch-like protein 20
E        comp139744_c5_seq5|kelch-like; <a href="/dbget-bin/www_bget?ko:K10457">K10457</a>  KLHL20, KLEIP; kelch-like protein 20
E        comp140290_c3_seq4|kelch-like; <a href="/dbget-bin/www_bget?ko:K10458">K10458</a>  KLHL21; kelch-like protein 21
E        comp144714_c1_seq2|kelch-like; <a href="/dbget-bin/www_bget?ko:K10458">K10458</a>  KLHL21; kelch-like protein 21
E        comp144714_c1_seq8|kelch-like; <a href="/dbget-bin/www_bget?ko:K10458">K10458</a>  KLHL21; kelch-like protein 21
E        comp144714_c1_seq9|kelch-like; <a href="/dbget-bin/www_bget?ko:K10458">K10458</a>  KLHL21; kelch-like protein 21
E        comp144714_c1_seq12|kelch-like; <a href="/dbget-bin/www_bget?ko:K10458">K10458</a>  KLHL21; kelch-like protein 21
E        comp144714_c1_seq14|kelch-like; <a href="/dbget-bin/www_bget?ko:K10458">K10458</a>  KLHL21; kelch-like protein 21
E        comp144714_c1_seq16|kelch-like; <a href="/dbget-bin/www_bget?ko:K10458">K10458</a>  KLHL21; kelch-like protein 21
E        comp144714_c1_seq20|kelch-like; <a href="/dbget-bin/www_bget?ko:K10458">K10458</a>  KLHL21; kelch-like protein 21
E        comp144714_c1_seq24|kelch-like; <a href="/dbget-bin/www_bget?ko:K10458">K10458</a>  KLHL21; kelch-like protein 21
E        comp144714_c1_seq27|kelch-like; <a href="/dbget-bin/www_bget?ko:K10458">K10458</a>  KLHL21; kelch-like protein 21
E        comp144714_c1_seq28|kelch-like; <a href="/dbget-bin/www_bget?ko:K10458">K10458</a>  KLHL21; kelch-like protein 21
E        comp144714_c1_seq29|kelch-like; <a href="/dbget-bin/www_bget?ko:K10458">K10458</a>  KLHL21; kelch-like protein 21
E        comp144714_c1_seq30|kelch-like; <a href="/dbget-bin/www_bget?ko:K10458">K10458</a>  KLHL21; kelch-like protein 21
E        comp144714_c1_seq31|kelch-like; <a href="/dbget-bin/www_bget?ko:K10458">K10458</a>  KLHL21; kelch-like protein 21
E        comp144714_c1_seq32|kelch-like; <a href="/dbget-bin/www_bget?ko:K10458">K10458</a>  KLHL21; kelch-like protein 21
E        comp144714_c1_seq33|kelch-like; <a href="/dbget-bin/www_bget?ko:K10458">K10458</a>  KLHL21; kelch-like protein 21
E        comp144714_c1_seq35|kelch-like; <a href="/dbget-bin/www_bget?ko:K10458">K10458</a>  KLHL21; kelch-like protein 21
E        comp144714_c1_seq38|kelch-like; <a href="/dbget-bin/www_bget?ko:K10458">K10458</a>  KLHL21; kelch-like protein 21
E        comp139834_c1_seq1|kelch-like; <a href="/dbget-bin/www_bget?ko:K10459">K10459</a>  KLHL22, KELCHL; kelch-like protein 22
E        comp139834_c1_seq5|kelch-like; <a href="/dbget-bin/www_bget?ko:K10459">K10459</a>  KLHL22, KELCHL; kelch-like protein 22
E        comp139834_c1_seq11|kelch-like; <a href="/dbget-bin/www_bget?ko:K10459">K10459</a>  KLHL22, KELCHL; kelch-like protein 22
E        comp139834_c1_seq12|kelch-like; <a href="/dbget-bin/www_bget?ko:K10459">K10459</a>  KLHL22, KELCHL; kelch-like protein 22
E        comp142455_c3_seq11|kelch-like; <a href="/dbget-bin/www_bget?ko:K10460">K10460</a>  KLHL23; kelch-like protein 23
E        comp142133_c0_seq3|kelch-like; <a href="/dbget-bin/www_bget?ko:K10461">K10461</a>  KLHL24_35; kelch-like protein 24/35
E        comp142133_c0_seq4|kelch-like; <a href="/dbget-bin/www_bget?ko:K10461">K10461</a>  KLHL24_35; kelch-like protein 24/35
E        comp142133_c0_seq6|kelch-like; <a href="/dbget-bin/www_bget?ko:K10461">K10461</a>  KLHL24_35; kelch-like protein 24/35
E        comp142133_c0_seq8|kelch-like; <a href="/dbget-bin/www_bget?ko:K10461">K10461</a>  KLHL24_35; kelch-like protein 24/35
E        comp142133_c0_seq9|kelch-like; <a href="/dbget-bin/www_bget?ko:K10461">K10461</a>  KLHL24_35; kelch-like protein 24/35
E        comp142133_c0_seq10|kelch-like; <a href="/dbget-bin/www_bget?ko:K10461">K10461</a>  KLHL24_35; kelch-like protein 24/35
E        comp142133_c0_seq14|kelch-like; <a href="/dbget-bin/www_bget?ko:K10461">K10461</a>  KLHL24_35; kelch-like protein 24/35
E        comp142133_c0_seq15|kelch-like; <a href="/dbget-bin/www_bget?ko:K10461">K10461</a>  KLHL24_35; kelch-like protein 24/35
E        comp142133_c0_seq18|kelch-like; <a href="/dbget-bin/www_bget?ko:K10461">K10461</a>  KLHL24_35; kelch-like protein 24/35
E        comp142133_c0_seq22|kelch-like; <a href="/dbget-bin/www_bget?ko:K10461">K10461</a>  KLHL24_35; kelch-like protein 24/35
E        comp142133_c0_seq24|kelch-like; <a href="/dbget-bin/www_bget?ko:K10461">K10461</a>  KLHL24_35; kelch-like protein 24/35
E        comp142133_c0_seq26|kelch-like; <a href="/dbget-bin/www_bget?ko:K10461">K10461</a>  KLHL24_35; kelch-like protein 24/35
E        comp142133_c0_seq28|kelch-like; <a href="/dbget-bin/www_bget?ko:K10461">K10461</a>  KLHL24_35; kelch-like protein 24/35
E        comp139397_c0_seq3|ectoderm-neural; <a href="/dbget-bin/www_bget?ko:K10462">K10462</a>  KLHL25_37, ENC1, ENC2; kelch-like protein 25/37 (ectoderm-neural cortex protein)
E        comp139397_c0_seq4|ectoderm-neural; <a href="/dbget-bin/www_bget?ko:K10462">K10462</a>  KLHL25_37, ENC1, ENC2; kelch-like protein 25/37 (ectoderm-neural cortex protein)
E        comp139397_c0_seq5|ectoderm-neural; <a href="/dbget-bin/www_bget?ko:K10462">K10462</a>  KLHL25_37, ENC1, ENC2; kelch-like protein 25/37 (ectoderm-neural cortex protein)
E        comp137114_c0_seq2|actin-binding; <a href="/dbget-bin/www_bget?ko:K13956">K13956</a>  IPP, KLHL27; actin-binding protein IPP
E        comp137114_c0_seq4|actin-binding; <a href="/dbget-bin/www_bget?ko:K13956">K13956</a>  IPP, KLHL27; actin-binding protein IPP
E        comp83679_c0_seq1|kelch-like; <a href="/dbget-bin/www_bget?ko:K10464">K10464</a>  KLHL28; kelch-like protein 28
E        comp141146_c0_seq9|kelch-like; <a href="/dbget-bin/www_bget?ko:K10465">K10465</a>  KLHL29, KBTBD9; kelch-like protein 29
E        comp141146_c0_seq10|kelch-like; <a href="/dbget-bin/www_bget?ko:K10465">K10465</a>  KLHL29, KBTBD9; kelch-like protein 29
E        comp143046_c3_seq3|kelch-like; <a href="/dbget-bin/www_bget?ko:K10466">K10466</a>  KLHL30; kelch-like protein 30
E        comp145567_c0_seq1|kelch-like; <a href="/dbget-bin/www_bget?ko:K10467">K10467</a>  KLHL31; kelch-like protein 31
E        comp131574_c0_seq2|kelch-like; <a href="/dbget-bin/www_bget?ko:K10468">K10468</a>  KLHL32; kelch-like protein 32
E        comp135564_c0_seq1|kelch-like; <a href="/dbget-bin/www_bget?ko:K13957">K13957</a>  KLHL33; kelch-like protein 33
E        comp138997_c1_seq10|kelch-like; <a href="/dbget-bin/www_bget?ko:K13957">K13957</a>  KLHL33; kelch-like protein 33
E        comp138997_c1_seq32|kelch-like; <a href="/dbget-bin/www_bget?ko:K13957">K13957</a>  KLHL33; kelch-like protein 33
E        comp127272_c0_seq1|kelch-like; <a href="/dbget-bin/www_bget?ko:K10469">K10469</a>  KLHL34; kelch-like protein 34
E        comp139158_c2_seq1|kelch-like; <a href="/dbget-bin/www_bget?ko:K13958">K13958</a>  KLHL36; kelch-like protein 36
E        comp139158_c2_seq11|kelch-like; <a href="/dbget-bin/www_bget?ko:K13958">K13958</a>  KLHL36; kelch-like protein 36
E        comp139158_c2_seq14|kelch-like; <a href="/dbget-bin/www_bget?ko:K13958">K13958</a>  KLHL36; kelch-like protein 36
E        comp142915_c0_seq2|kelch-like; <a href="/dbget-bin/www_bget?ko:K13959">K13959</a>  KLHL38; kelch-like protein 38
E        comp142915_c0_seq7|kelch-like; <a href="/dbget-bin/www_bget?ko:K13959">K13959</a>  KLHL38; kelch-like protein 38
E        comp142915_c0_seq9|kelch-like; <a href="/dbget-bin/www_bget?ko:K13959">K13959</a>  KLHL38; kelch-like protein 38
E        comp142915_c0_seq10|kelch-like; <a href="/dbget-bin/www_bget?ko:K13959">K13959</a>  KLHL38; kelch-like protein 38
E        comp142915_c0_seq11|kelch-like; <a href="/dbget-bin/www_bget?ko:K13959">K13959</a>  KLHL38; kelch-like protein 38
E        comp142915_c0_seq17|kelch-like; <a href="/dbget-bin/www_bget?ko:K13959">K13959</a>  KLHL38; kelch-like protein 38
E        comp144620_c1_seq43|kelch-like; <a href="/dbget-bin/www_bget?ko:K13959">K13959</a>  KLHL38; kelch-like protein 38
E        comp140460_c3_seq4|kelch; <a href="/dbget-bin/www_bget?ko:K10470">K10470</a>  KBTBD2; kelch repeat and BTB domain-containing protein 2
E        comp140460_c3_seq5|kelch; <a href="/dbget-bin/www_bget?ko:K10470">K10470</a>  KBTBD2; kelch repeat and BTB domain-containing protein 2
E        comp127600_c0_seq2|kelch; <a href="/dbget-bin/www_bget?ko:K10472">K10472</a>  KBTBD4; kelch repeat and BTB domain-containing protein 4
E        comp140371_c0_seq3|kelch; <a href="/dbget-bin/www_bget?ko:K10473">K10473</a>  KBTBD5_10; kelch repeat and BTB domain-containing protein 5/10
E        comp143257_c2_seq2|kelch; <a href="/dbget-bin/www_bget?ko:K10473">K10473</a>  KBTBD5_10; kelch repeat and BTB domain-containing protein 5/10
E        comp142770_c1_seq31|kelch; <a href="/dbget-bin/www_bget?ko:K10473">K10473</a>  KBTBD5_10; kelch repeat and BTB domain-containing protein 5/10
E        comp142770_c1_seq38|kelch; <a href="/dbget-bin/www_bget?ko:K10473">K10473</a>  KBTBD5_10; kelch repeat and BTB domain-containing protein 5/10
E        comp119377_c0_seq1|kelch; <a href="/dbget-bin/www_bget?ko:K10474">K10474</a>  KBTBD6_7; kelch repeat and BTB domain-containing protein 6/7
E        comp138757_c2_seq2|kelch; <a href="/dbget-bin/www_bget?ko:K10476">K10476</a>  KBTBD11; kelch repeat and BTB domain-containing protein 11
E        comp144767_c2_seq6|btb; <a href="/dbget-bin/www_bget?ko:K10477">K10477</a>  BTBD1_2; BTB/POZ domain-containing protein 1/2
E        comp144767_c2_seq15|btb; <a href="/dbget-bin/www_bget?ko:K10477">K10477</a>  BTBD1_2; BTB/POZ domain-containing protein 1/2
E        comp144767_c2_seq21|btb; <a href="/dbget-bin/www_bget?ko:K10477">K10477</a>  BTBD1_2; BTB/POZ domain-containing protein 1/2
E        comp144767_c2_seq29|btb; <a href="/dbget-bin/www_bget?ko:K10477">K10477</a>  BTBD1_2; BTB/POZ domain-containing protein 1/2
E        comp144767_c2_seq44|btb; <a href="/dbget-bin/www_bget?ko:K10477">K10477</a>  BTBD1_2; BTB/POZ domain-containing protein 1/2
E        comp144767_c2_seq60|btb; <a href="/dbget-bin/www_bget?ko:K10477">K10477</a>  BTBD1_2; BTB/POZ domain-containing protein 1/2
E        comp144767_c2_seq76|btb; <a href="/dbget-bin/www_bget?ko:K10477">K10477</a>  BTBD1_2; BTB/POZ domain-containing protein 1/2
E        comp144767_c2_seq122|btb; <a href="/dbget-bin/www_bget?ko:K10477">K10477</a>  BTBD1_2; BTB/POZ domain-containing protein 1/2
E        comp144767_c2_seq127|btb; <a href="/dbget-bin/www_bget?ko:K10477">K10477</a>  BTBD1_2; BTB/POZ domain-containing protein 1/2
E        comp139049_c0_seq1|btb; <a href="/dbget-bin/www_bget?ko:K10478">K10478</a>  BTBD3_6; BTB/POZ domain-containing protein 3/6
E        comp139049_c0_seq8|btb; <a href="/dbget-bin/www_bget?ko:K10478">K10478</a>  BTBD3_6; BTB/POZ domain-containing protein 3/6
E        comp139049_c0_seq15|btb; <a href="/dbget-bin/www_bget?ko:K10478">K10478</a>  BTBD3_6; BTB/POZ domain-containing protein 3/6
E        comp127726_c0_seq3|btb; <a href="/dbget-bin/www_bget?ko:K10479">K10479</a>  BTBD7; BTB/POZ domain-containing protein 7
E        comp127726_c0_seq5|btb; <a href="/dbget-bin/www_bget?ko:K10479">K10479</a>  BTBD7; BTB/POZ domain-containing protein 7
E        comp142866_c2_seq21|btb; <a href="/dbget-bin/www_bget?ko:K10480">K10480</a>  BTBD8; BTB/POZ domain-containing protein 8
E        comp142866_c2_seq24|btb; <a href="/dbget-bin/www_bget?ko:K10480">K10480</a>  BTBD8; BTB/POZ domain-containing protein 8
E        comp142866_c2_seq27|btb; <a href="/dbget-bin/www_bget?ko:K10480">K10480</a>  BTBD8; BTB/POZ domain-containing protein 8
E        comp142866_c2_seq28|btb; <a href="/dbget-bin/www_bget?ko:K10480">K10480</a>  BTBD8; BTB/POZ domain-containing protein 8
E        comp140867_c2_seq2|btb; <a href="/dbget-bin/www_bget?ko:K10481">K10481</a>  BTBD9; BTB/POZ domain-containing protein 9
E        comp140867_c2_seq8|btb; <a href="/dbget-bin/www_bget?ko:K10481">K10481</a>  BTBD9; BTB/POZ domain-containing protein 9
E        comp140867_c2_seq11|btb; <a href="/dbget-bin/www_bget?ko:K10481">K10481</a>  BTBD9; BTB/POZ domain-containing protein 9
E        comp140867_c2_seq13|btb; <a href="/dbget-bin/www_bget?ko:K10481">K10481</a>  BTBD9; BTB/POZ domain-containing protein 9
E        comp142187_c2_seq11|btb; <a href="/dbget-bin/www_bget?ko:K10481">K10481</a>  BTBD9; BTB/POZ domain-containing protein 9
E        comp132550_c0_seq1|btb; <a href="/dbget-bin/www_bget?ko:K10482">K10482</a>  BTBD10; BTB/POZ domain-containing protein 10
E        comp144687_c5_seq13|btb; <a href="/dbget-bin/www_bget?ko:K10482">K10482</a>  BTBD10; BTB/POZ domain-containing protein 10
E        comp144687_c5_seq17|btb; <a href="/dbget-bin/www_bget?ko:K10482">K10482</a>  BTBD10; BTB/POZ domain-containing protein 10
E        comp138179_c4_seq2|ankyrin; <a href="/dbget-bin/www_bget?ko:K10483">K10483</a>  BTBD11; BTB/POZ domain-containing protein 11
E        comp141294_c0_seq1|structure-specific; <a href="/dbget-bin/www_bget?ko:K10484">K10484</a>  BTBD12, SLX4; structure-specific endonuclease subunit SLX4 (BTB/POZ domain-containing protein 12)
E        comp140208_c0_seq5|germ; <a href="/dbget-bin/www_bget?ko:K10485">K10485</a>  BTBD13, GMCL1, GCL; BTB/POZ domain-containing protein 13 (germ cell-less protein-like 1)
E        comp140208_c0_seq8|germ; <a href="/dbget-bin/www_bget?ko:K10485">K10485</a>  BTBD13, GMCL1, GCL; BTB/POZ domain-containing protein 13 (germ cell-less protein-like 1)
E        comp140208_c0_seq10|germ; <a href="/dbget-bin/www_bget?ko:K10485">K10485</a>  BTBD13, GMCL1, GCL; BTB/POZ domain-containing protein 13 (germ cell-less protein-like 1)
E        comp124669_c0_seq1|nucleus; <a href="/dbget-bin/www_bget?ko:K10486">K10486</a>  BTBD14; BTB/POZ domain-containing protein 14
E        comp124669_c0_seq2|nucleus; <a href="/dbget-bin/www_bget?ko:K10486">K10486</a>  BTBD14; BTB/POZ domain-containing protein 14
E        comp124669_c0_seq3|nucleus; <a href="/dbget-bin/www_bget?ko:K10486">K10486</a>  BTBD14; BTB/POZ domain-containing protein 14
E        comp141630_c0_seq37|nucleus; <a href="/dbget-bin/www_bget?ko:K10486">K10486</a>  BTBD14; BTB/POZ domain-containing protein 14
E        comp529612_c0_seq1|nucleus; <a href="/dbget-bin/www_bget?ko:K10486">K10486</a>  BTBD14; BTB/POZ domain-containing protein 14
E        comp125091_c0_seq2|btb; <a href="/dbget-bin/www_bget?ko:K10487">K10487</a>  BTBD16; BTB/POZ domain-containing protein 16
E        comp128871_c1_seq2|zinc; <a href="/dbget-bin/www_bget?ko:K10488">K10488</a>  ZBTB1; zinc finger and BTB domain-containing protein 1
E        comp137107_c0_seq29|zinc; <a href="/dbget-bin/www_bget?ko:K10489">K10489</a>  ZBTB2; zinc finger and BTB domain-containing protein 2
E        comp132399_c0_seq1|zinc; <a href="/dbget-bin/www_bget?ko:K10490">K10490</a>  ZBTB3; zinc finger and BTB domain-containing protein 3
E        comp132399_c0_seq2|zinc; <a href="/dbget-bin/www_bget?ko:K10490">K10490</a>  ZBTB3; zinc finger and BTB domain-containing protein 3
E        comp132399_c0_seq4|zinc; <a href="/dbget-bin/www_bget?ko:K10490">K10490</a>  ZBTB3; zinc finger and BTB domain-containing protein 3
E        comp132399_c0_seq5|zinc; <a href="/dbget-bin/www_bget?ko:K10490">K10490</a>  ZBTB3; zinc finger and BTB domain-containing protein 3
E        comp139678_c0_seq3|zinc; <a href="/dbget-bin/www_bget?ko:K10491">K10491</a>  ZBTB4; zinc finger and BTB domain-containing protein 4
E        comp130681_c0_seq1|zinc; <a href="/dbget-bin/www_bget?ko:K10492">K10492</a>  ZBTB5; zinc finger and BTB domain-containing protein 5
E        comp130681_c0_seq2|zinc; <a href="/dbget-bin/www_bget?ko:K10492">K10492</a>  ZBTB5; zinc finger and BTB domain-containing protein 5
E        comp122691_c0_seq1|zinc; <a href="/dbget-bin/www_bget?ko:K10494">K10494</a>  ZBTB7; zinc finger and BTB domain-containing protein 7
E        comp129310_c0_seq1|zinc; <a href="/dbget-bin/www_bget?ko:K10495">K10495</a>  ZBTB8; zinc finger and BTB domain-containing protein 8
E        comp137678_c0_seq1|zinc; <a href="/dbget-bin/www_bget?ko:K10495">K10495</a>  ZBTB8; zinc finger and BTB domain-containing protein 8
E        comp137678_c0_seq3|zinc; <a href="/dbget-bin/www_bget?ko:K10495">K10495</a>  ZBTB8; zinc finger and BTB domain-containing protein 8
E        comp137678_c0_seq5|zinc; <a href="/dbget-bin/www_bget?ko:K10495">K10495</a>  ZBTB8; zinc finger and BTB domain-containing protein 8
E        comp137678_c0_seq9|zinc; <a href="/dbget-bin/www_bget?ko:K10495">K10495</a>  ZBTB8; zinc finger and BTB domain-containing protein 8
E        comp139632_c2_seq2|zinc; <a href="/dbget-bin/www_bget?ko:K10495">K10495</a>  ZBTB8; zinc finger and BTB domain-containing protein 8
E        comp139632_c2_seq3|zinc; <a href="/dbget-bin/www_bget?ko:K10495">K10495</a>  ZBTB8; zinc finger and BTB domain-containing protein 8
E        comp139632_c2_seq4|zinc; <a href="/dbget-bin/www_bget?ko:K10495">K10495</a>  ZBTB8; zinc finger and BTB domain-containing protein 8
E        comp139632_c2_seq5|zinc; <a href="/dbget-bin/www_bget?ko:K10495">K10495</a>  ZBTB8; zinc finger and BTB domain-containing protein 8
E        comp134081_c0_seq1|zinc; <a href="/dbget-bin/www_bget?ko:K10496">K10496</a>  ZBTB9; zinc finger and BTB domain-containing protein 9
E        comp134081_c0_seq2|zinc; <a href="/dbget-bin/www_bget?ko:K10496">K10496</a>  ZBTB9; zinc finger and BTB domain-containing protein 9
E        comp134081_c0_seq5|zinc; <a href="/dbget-bin/www_bget?ko:K10496">K10496</a>  ZBTB9; zinc finger and BTB domain-containing protein 9
E        comp134081_c0_seq8|zinc; <a href="/dbget-bin/www_bget?ko:K10496">K10496</a>  ZBTB9; zinc finger and BTB domain-containing protein 9
E        comp134081_c0_seq11|zinc; <a href="/dbget-bin/www_bget?ko:K10496">K10496</a>  ZBTB9; zinc finger and BTB domain-containing protein 9
E        comp139916_c5_seq2|zinc; <a href="/dbget-bin/www_bget?ko:K10497">K10497</a>  ZBTB10, RINZF; zinc finger and BTB domain-containing protein 10
E        comp139393_c0_seq1|zinc; <a href="/dbget-bin/www_bget?ko:K10498">K10498</a>  ZBTB11; zinc finger and BTB domain-containing protein 11
E        comp139393_c0_seq6|zinc; <a href="/dbget-bin/www_bget?ko:K10498">K10498</a>  ZBTB11; zinc finger and BTB domain-containing protein 11
E        comp139393_c0_seq7|zinc; <a href="/dbget-bin/www_bget?ko:K10498">K10498</a>  ZBTB11; zinc finger and BTB domain-containing protein 11
E        comp141058_c1_seq5|zinc; <a href="/dbget-bin/www_bget?ko:K10499">K10499</a>  ZBTB12; zinc finger and BTB domain-containing protein 12
E        comp141058_c1_seq16|zinc; <a href="/dbget-bin/www_bget?ko:K10499">K10499</a>  ZBTB12; zinc finger and BTB domain-containing protein 12
E        comp141058_c1_seq32|zinc; <a href="/dbget-bin/www_bget?ko:K10499">K10499</a>  ZBTB12; zinc finger and BTB domain-containing protein 12
E        comp141058_c1_seq35|zinc; <a href="/dbget-bin/www_bget?ko:K10499">K10499</a>  ZBTB12; zinc finger and BTB domain-containing protein 12
E        comp141058_c1_seq39|zinc; <a href="/dbget-bin/www_bget?ko:K10499">K10499</a>  ZBTB12; zinc finger and BTB domain-containing protein 12
E        comp141058_c1_seq43|zinc; <a href="/dbget-bin/www_bget?ko:K10499">K10499</a>  ZBTB12; zinc finger and BTB domain-containing protein 12
E        comp141058_c1_seq46|zinc; <a href="/dbget-bin/www_bget?ko:K10499">K10499</a>  ZBTB12; zinc finger and BTB domain-containing protein 12
E        comp141058_c1_seq56|zinc; <a href="/dbget-bin/www_bget?ko:K10499">K10499</a>  ZBTB12; zinc finger and BTB domain-containing protein 12
E        comp141058_c1_seq61|zinc; <a href="/dbget-bin/www_bget?ko:K10499">K10499</a>  ZBTB12; zinc finger and BTB domain-containing protein 12
E        comp141058_c1_seq65|zinc; <a href="/dbget-bin/www_bget?ko:K10499">K10499</a>  ZBTB12; zinc finger and BTB domain-containing protein 12
E        comp139991_c2_seq5|zinc; <a href="/dbget-bin/www_bget?ko:K10055">K10055</a>  ZBTB16, PLZF; zinc finger and BTB domain-containing protein 16
E        comp139991_c2_seq6|zinc; <a href="/dbget-bin/www_bget?ko:K10055">K10055</a>  ZBTB16, PLZF; zinc finger and BTB domain-containing protein 16
E        comp141879_c1_seq12|zinc; <a href="/dbget-bin/www_bget?ko:K10500">K10500</a>  ZBTB17, MIZ1; zinc finger and BTB domain-containing protein 17
E        comp141879_c1_seq19|zinc; <a href="/dbget-bin/www_bget?ko:K10500">K10500</a>  ZBTB17, MIZ1; zinc finger and BTB domain-containing protein 17
E        comp142722_c6_seq2|zinc; <a href="/dbget-bin/www_bget?ko:K10501">K10501</a>  ZBTB20, HOF, DPZF; zinc finger and BTB domain-containing protein 20
E        comp142722_c6_seq4|zinc; <a href="/dbget-bin/www_bget?ko:K10501">K10501</a>  ZBTB20, HOF, DPZF; zinc finger and BTB domain-containing protein 20
E        comp142722_c6_seq5|zinc; <a href="/dbget-bin/www_bget?ko:K10501">K10501</a>  ZBTB20, HOF, DPZF; zinc finger and BTB domain-containing protein 20
E        comp142722_c6_seq6|zinc; <a href="/dbget-bin/www_bget?ko:K10501">K10501</a>  ZBTB20, HOF, DPZF; zinc finger and BTB domain-containing protein 20
E        comp128219_c0_seq1|zinc; <a href="/dbget-bin/www_bget?ko:K10502">K10502</a>  ZBTB22, BING1; zinc finger and BTB domain-containing protein 22
E        comp128219_c0_seq2|zinc; <a href="/dbget-bin/www_bget?ko:K10502">K10502</a>  ZBTB22, BING1; zinc finger and BTB domain-containing protein 22
E        comp144405_c2_seq10|zinc; <a href="/dbget-bin/www_bget?ko:K10503">K10503</a>  ZBTB24, BIF1; zinc finger and BTB domain-containing protein 24
E        comp144405_c2_seq20|zinc; <a href="/dbget-bin/www_bget?ko:K10503">K10503</a>  ZBTB24, BIF1; zinc finger and BTB domain-containing protein 24
E        comp128871_c0_seq1|zinc; <a href="/dbget-bin/www_bget?ko:K10504">K10504</a>  ZBTB25; zinc finger and BTB domain-containing protein 25
E        comp133302_c0_seq2|zinc; <a href="/dbget-bin/www_bget?ko:K10505">K10505</a>  ZBTB26; zinc finger and BTB domain-containing protein 26
E        comp139323_c0_seq8|transcriptional; <a href="/dbget-bin/www_bget?ko:K10507">K10507</a>  ZBTB33, KAISO; zinc finger and BTB domain-containing protein 33
E        comp139323_c0_seq14|transcriptional; <a href="/dbget-bin/www_bget?ko:K10507">K10507</a>  ZBTB33, KAISO; zinc finger and BTB domain-containing protein 33
E        comp125297_c0_seq1|zinc; <a href="/dbget-bin/www_bget?ko:K10508">K10508</a>  ZBTB34; zinc finger and BTB domain-containing protein 34
E        comp139603_c2_seq19|zinc; <a href="/dbget-bin/www_bget?ko:K10510">K10510</a>  ZBTB38; zinc finger and BTB domain-containing protein 38
E        comp139603_c2_seq23|zinc; <a href="/dbget-bin/www_bget?ko:K10510">K10510</a>  ZBTB38; zinc finger and BTB domain-containing protein 38
E        comp139678_c0_seq2|zinc; <a href="/dbget-bin/www_bget?ko:K10510">K10510</a>  ZBTB38; zinc finger and BTB domain-containing protein 38
E        comp144674_c2_seq14|zinc; <a href="/dbget-bin/www_bget?ko:K10511">K10511</a>  ZBTB39; zinc finger and BTB domain-containing protein 39
E        comp144674_c2_seq24|zinc; <a href="/dbget-bin/www_bget?ko:K10511">K10511</a>  ZBTB39; zinc finger and BTB domain-containing protein 39
E        comp144674_c2_seq25|zinc; <a href="/dbget-bin/www_bget?ko:K10511">K10511</a>  ZBTB39; zinc finger and BTB domain-containing protein 39
E        comp37911_c0_seq1|zinc; <a href="/dbget-bin/www_bget?ko:K10512">K10512</a>  ZBTB40; zinc finger and BTB domain-containing protein 40
E        comp135665_c5_seq20|zinc; <a href="/dbget-bin/www_bget?ko:K10513">K10513</a>  ZBTB41; zinc finger and BTB domain-containing protein 41
E        comp111789_c0_seq1|zinc; <a href="/dbget-bin/www_bget?ko:K10514">K10514</a>  ZBTB43; zinc finger and BTB domain-containing protein 43
E        comp118339_c0_seq2|zinc; <a href="/dbget-bin/www_bget?ko:K10515">K10515</a>  ZBTB44, BTBD15; zinc finger and BTB domain-containing protein 44
E        comp129637_c0_seq4|zinc; <a href="/dbget-bin/www_bget?ko:K10515">K10515</a>  ZBTB44, BTBD15; zinc finger and BTB domain-containing protein 44
E        comp49295_c0_seq1|zinc; <a href="/dbget-bin/www_bget?ko:K10516">K10516</a>  ZBTB45; zinc finger and BTB domain-containing protein 45
E        comp114355_c0_seq1|zinc; <a href="/dbget-bin/www_bget?ko:K10517">K10517</a>  ZBTB46, BTBD4; zinc finger and BTB domain-containing protein 46
E        comp114355_c0_seq2|zinc; <a href="/dbget-bin/www_bget?ko:K10517">K10517</a>  ZBTB46, BTBD4; zinc finger and BTB domain-containing protein 46
E        comp114355_c0_seq3|zinc; <a href="/dbget-bin/www_bget?ko:K10517">K10517</a>  ZBTB46, BTBD4; zinc finger and BTB domain-containing protein 46
E        comp137507_c5_seq2|zinc; <a href="/dbget-bin/www_bget?ko:K10517">K10517</a>  ZBTB46, BTBD4; zinc finger and BTB domain-containing protein 46
E        comp140539_c0_seq2|zinc; <a href="/dbget-bin/www_bget?ko:K10518">K10518</a>  ZBTB47; zinc finger and BTB domain-containing protein 47
E        comp140539_c0_seq4|zinc; <a href="/dbget-bin/www_bget?ko:K10518">K10518</a>  ZBTB47; zinc finger and BTB domain-containing protein 47
E        comp140539_c0_seq6|zinc; <a href="/dbget-bin/www_bget?ko:K10518">K10518</a>  ZBTB47; zinc finger and BTB domain-containing protein 47
E        comp140539_c0_seq7|zinc; <a href="/dbget-bin/www_bget?ko:K10518">K10518</a>  ZBTB47; zinc finger and BTB domain-containing protein 47
E        comp133046_c0_seq3|zinc; <a href="/dbget-bin/www_bget?ko:K10519">K10519</a>  ZBTB48, HKR3; zinc finger and BTB domain-containing protein 48
E        comp133046_c0_seq5|zinc; <a href="/dbget-bin/www_bget?ko:K10519">K10519</a>  ZBTB48, HKR3; zinc finger and BTB domain-containing protein 48
E        comp136783_c0_seq10|ankyrin; <a href="/dbget-bin/www_bget?ko:K10520">K10520</a>  ABTB1, BPOZ; ankyrin repeat and BTB/POZ domain-containing protein 1
E        comp136783_c0_seq13|ankyrin; <a href="/dbget-bin/www_bget?ko:K10520">K10520</a>  ABTB1, BPOZ; ankyrin repeat and BTB/POZ domain-containing protein 1
E        comp137487_c5_seq7|ankyrin; <a href="/dbget-bin/www_bget?ko:K10521">K10521</a>  ABTB2; ankyrin repeat and BTB/POZ domain-containing protein 2
E        comp137487_c5_seq8|ankyrin; <a href="/dbget-bin/www_bget?ko:K10521">K10521</a>  ABTB2; ankyrin repeat and BTB/POZ domain-containing protein 2
E        comp88750_c0_seq1|rho-related; <a href="/dbget-bin/www_bget?ko:K07868">K07868</a>  RHOBTB1_2; Rho-related BTB domain-containing protein 1/2
E        comp134230_c0_seq2|rho-related; <a href="/dbget-bin/www_bget?ko:K07868">K07868</a>  RHOBTB1_2; Rho-related BTB domain-containing protein 1/2
E        comp134230_c0_seq6|rho-related; <a href="/dbget-bin/www_bget?ko:K07868">K07868</a>  RHOBTB1_2; Rho-related BTB domain-containing protein 1/2
E        comp136093_c0_seq18|rho-related; <a href="/dbget-bin/www_bget?ko:K07869">K07869</a>  RHOBTB3; Rho-related BTB domain-containing protein 3
E        comp136093_c0_seq21|rho-related; <a href="/dbget-bin/www_bget?ko:K07869">K07869</a>  RHOBTB3; Rho-related BTB domain-containing protein 3
E        comp122549_c1_seq2|btb; <a href="/dbget-bin/www_bget?ko:K15074">K15074</a>  BACURD; BTB/POZ domain-containing adapter for CUL3-mediated RhoA degradation protein
E        comp122549_c1_seq5|btb; <a href="/dbget-bin/www_bget?ko:K15074">K15074</a>  BACURD; BTB/POZ domain-containing adapter for CUL3-mediated RhoA degradation protein
E        comp144412_c1_seq9|potassium; <a href="/dbget-bin/www_bget?ko:K15074">K15074</a>  BACURD; BTB/POZ domain-containing adapter for CUL3-mediated RhoA degradation protein
E        comp126231_c0_seq2|diablo; <a href="/dbget-bin/www_bget?ko:K10522">K10522</a>  DIABLO, SMAC; diablo
E        comp136950_c0_seq14|speckle-type; <a href="/dbget-bin/www_bget?ko:K10523">K10523</a>  SPOP; speckle-type POZ protein
E        comp136950_c0_seq24|speckle-type; <a href="/dbget-bin/www_bget?ko:K10523">K10523</a>  SPOP; speckle-type POZ protein
E        comp141830_c2_seq2|speckle-type; <a href="/dbget-bin/www_bget?ko:K10523">K10523</a>  SPOP; speckle-type POZ protein
E        comp141830_c2_seq7|speckle-type; <a href="/dbget-bin/www_bget?ko:K10523">K10523</a>  SPOP; speckle-type POZ protein
C    Cul4 complex
D      Ring finger protein
E        comp142762_c0_seq4|e3; <a href="/dbget-bin/www_bget?ko:K03868">K03868</a>  RBX1, ROC1; RING-box protein 1
E        comp142762_c0_seq11|ring-box; <a href="/dbget-bin/www_bget?ko:K03868">K03868</a>  RBX1, ROC1; RING-box protein 1
E        comp142762_c0_seq15|ring-box; <a href="/dbget-bin/www_bget?ko:K03868">K03868</a>  RBX1, ROC1; RING-box protein 1
E        comp142762_c0_seq18|ring-box; <a href="/dbget-bin/www_bget?ko:K03868">K03868</a>  RBX1, ROC1; RING-box protein 1
E        comp142762_c0_seq24|ring-box; <a href="/dbget-bin/www_bget?ko:K03868">K03868</a>  RBX1, ROC1; RING-box protein 1
E        comp142762_c0_seq26|ring-box; <a href="/dbget-bin/www_bget?ko:K03868">K03868</a>  RBX1, ROC1; RING-box protein 1
D      Cullin
E        comp135436_c1_seq9|cullin; <a href="/dbget-bin/www_bget?ko:K10609">K10609</a>  CUL4; cullin 4
E        comp135436_c1_seq13|cullin; <a href="/dbget-bin/www_bget?ko:K10609">K10609</a>  CUL4; cullin 4
E        comp135436_c1_seq23|cullin; <a href="/dbget-bin/www_bget?ko:K10609">K10609</a>  CUL4; cullin 4
E        comp140452_c0_seq3|cullin; <a href="/dbget-bin/www_bget?ko:K10609">K10609</a>  CUL4; cullin 4
D      adoptor protein
E        comp145201_c0_seq5|dna; <a href="/dbget-bin/www_bget?ko:K10610">K10610</a>  DDB1; DNA damage-binding protein 1
E        comp145201_c0_seq14|dna; <a href="/dbget-bin/www_bget?ko:K10610">K10610</a>  DDB1; DNA damage-binding protein 1
E        comp145201_c0_seq15|dna; <a href="/dbget-bin/www_bget?ko:K10610">K10610</a>  DDB1; DNA damage-binding protein 1
E        comp145201_c0_seq16|dna; <a href="/dbget-bin/www_bget?ko:K10610">K10610</a>  DDB1; DNA damage-binding protein 1
D      target recognizing subunit (DCAF)
E        comp142738_c4_seq2|dna; <a href="/dbget-bin/www_bget?ko:K10140">K10140</a>  DDB2; DNA damage-binding protein 2
E        comp142738_c4_seq19|dna; <a href="/dbget-bin/www_bget?ko:K10140">K10140</a>  DDB2; DNA damage-binding protein 2
E        comp142738_c4_seq26|dna; <a href="/dbget-bin/www_bget?ko:K10140">K10140</a>  DDB2; DNA damage-binding protein 2
E        comp142738_c4_seq32|dna; <a href="/dbget-bin/www_bget?ko:K10140">K10140</a>  DDB2; DNA damage-binding protein 2
E        comp142738_c4_seq36|dna; <a href="/dbget-bin/www_bget?ko:K10140">K10140</a>  DDB2; DNA damage-binding protein 2
E        comp142738_c4_seq54|dna; <a href="/dbget-bin/www_bget?ko:K10140">K10140</a>  DDB2; DNA damage-binding protein 2
E        comp142738_c4_seq62|dna; <a href="/dbget-bin/www_bget?ko:K10140">K10140</a>  DDB2; DNA damage-binding protein 2
E        comp142738_c4_seq82|dna; <a href="/dbget-bin/www_bget?ko:K10140">K10140</a>  DDB2; DNA damage-binding protein 2
E        comp142738_c4_seq96|dna; <a href="/dbget-bin/www_bget?ko:K10140">K10140</a>  DDB2; DNA damage-binding protein 2
E        comp139180_c3_seq9|dna; <a href="/dbget-bin/www_bget?ko:K10570">K10570</a>  ERCC8, CKN1, CSA; DNA excision repair protein ERCC-8
E        comp131325_c0_seq1|det1; <a href="/dbget-bin/www_bget?ko:K10571">K10571</a>  DET1; de-etiolated-1
E        comp137078_c0_seq11|ring; <a href="/dbget-bin/www_bget?ko:K10143">K10143</a>  RFWD2, COP1; E3 ubiquitin-protein ligase RFWD2 [EC:6.3.2.19]
E        comp137078_c0_seq12|ring; <a href="/dbget-bin/www_bget?ko:K10143">K10143</a>  RFWD2, COP1; E3 ubiquitin-protein ligase RFWD2 [EC:6.3.2.19]
E        comp144085_c1_seq4|protein; <a href="/dbget-bin/www_bget?ko:K11789">K11789</a>  VPRBP, DCAF1; HIV-1 Vpr-binding protein
E        comp144085_c1_seq7; <a href="/dbget-bin/www_bget?ko:K11789">K11789</a>  VPRBP, DCAF1; HIV-1 Vpr-binding protein
E        comp144085_c1_seq9|protein; <a href="/dbget-bin/www_bget?ko:K11789">K11789</a>  VPRBP, DCAF1; HIV-1 Vpr-binding protein
E        comp144085_c1_seq12|protein; <a href="/dbget-bin/www_bget?ko:K11789">K11789</a>  VPRBP, DCAF1; HIV-1 Vpr-binding protein
E        comp144085_c1_seq15; <a href="/dbget-bin/www_bget?ko:K11789">K11789</a>  VPRBP, DCAF1; HIV-1 Vpr-binding protein
E        comp144085_c1_seq19|protein; <a href="/dbget-bin/www_bget?ko:K11789">K11789</a>  VPRBP, DCAF1; HIV-1 Vpr-binding protein
E        comp144085_c1_seq20; <a href="/dbget-bin/www_bget?ko:K11789">K11789</a>  VPRBP, DCAF1; HIV-1 Vpr-binding protein
E        comp144085_c1_seq22|protein; <a href="/dbget-bin/www_bget?ko:K11789">K11789</a>  VPRBP, DCAF1; HIV-1 Vpr-binding protein
E        comp144085_c1_seq23|protein; <a href="/dbget-bin/www_bget?ko:K11789">K11789</a>  VPRBP, DCAF1; HIV-1 Vpr-binding protein
E        comp144085_c1_seq25|protein; <a href="/dbget-bin/www_bget?ko:K11789">K11789</a>  VPRBP, DCAF1; HIV-1 Vpr-binding protein
E        comp144085_c1_seq27|protein; <a href="/dbget-bin/www_bget?ko:K11789">K11789</a>  VPRBP, DCAF1; HIV-1 Vpr-binding protein
E        comp144085_c1_seq28|protein; <a href="/dbget-bin/www_bget?ko:K11789">K11789</a>  VPRBP, DCAF1; HIV-1 Vpr-binding protein
E        comp144085_c1_seq29|protein; <a href="/dbget-bin/www_bget?ko:K11789">K11789</a>  VPRBP, DCAF1; HIV-1 Vpr-binding protein
E        comp144085_c1_seq30; <a href="/dbget-bin/www_bget?ko:K11789">K11789</a>  VPRBP, DCAF1; HIV-1 Vpr-binding protein
E        comp144085_c1_seq33; <a href="/dbget-bin/www_bget?ko:K11789">K11789</a>  VPRBP, DCAF1; HIV-1 Vpr-binding protein
E        comp144085_c1_seq34|protein; <a href="/dbget-bin/www_bget?ko:K11789">K11789</a>  VPRBP, DCAF1; HIV-1 Vpr-binding protein
E        comp144085_c1_seq35|protein; <a href="/dbget-bin/www_bget?ko:K11789">K11789</a>  VPRBP, DCAF1; HIV-1 Vpr-binding protein
E        comp144085_c1_seq36|protein; <a href="/dbget-bin/www_bget?ko:K11789">K11789</a>  VPRBP, DCAF1; HIV-1 Vpr-binding protein
E        comp144085_c1_seq37|protein; <a href="/dbget-bin/www_bget?ko:K11789">K11789</a>  VPRBP, DCAF1; HIV-1 Vpr-binding protein
E        comp144085_c1_seq39|protein; <a href="/dbget-bin/www_bget?ko:K11789">K11789</a>  VPRBP, DCAF1; HIV-1 Vpr-binding protein
E        comp144085_c1_seq42; <a href="/dbget-bin/www_bget?ko:K11789">K11789</a>  VPRBP, DCAF1; HIV-1 Vpr-binding protein
E        comp144085_c1_seq44|protein; <a href="/dbget-bin/www_bget?ko:K11789">K11789</a>  VPRBP, DCAF1; HIV-1 Vpr-binding protein
E        comp144085_c1_seq45|protein; <a href="/dbget-bin/www_bget?ko:K11789">K11789</a>  VPRBP, DCAF1; HIV-1 Vpr-binding protein
E        comp144085_c1_seq49|protein; <a href="/dbget-bin/www_bget?ko:K11789">K11789</a>  VPRBP, DCAF1; HIV-1 Vpr-binding protein
E        comp144085_c1_seq50; <a href="/dbget-bin/www_bget?ko:K11789">K11789</a>  VPRBP, DCAF1; HIV-1 Vpr-binding protein
E        comp144085_c1_seq52|protein; <a href="/dbget-bin/www_bget?ko:K11789">K11789</a>  VPRBP, DCAF1; HIV-1 Vpr-binding protein
E        comp144085_c1_seq53|protein; <a href="/dbget-bin/www_bget?ko:K11789">K11789</a>  VPRBP, DCAF1; HIV-1 Vpr-binding protein
E        comp144085_c1_seq55|protein; <a href="/dbget-bin/www_bget?ko:K11789">K11789</a>  VPRBP, DCAF1; HIV-1 Vpr-binding protein
E        comp144085_c1_seq56; <a href="/dbget-bin/www_bget?ko:K11789">K11789</a>  VPRBP, DCAF1; HIV-1 Vpr-binding protein
E        comp144085_c1_seq57|protein; <a href="/dbget-bin/www_bget?ko:K11789">K11789</a>  VPRBP, DCAF1; HIV-1 Vpr-binding protein
E        comp144085_c1_seq58|protein; <a href="/dbget-bin/www_bget?ko:K11789">K11789</a>  VPRBP, DCAF1; HIV-1 Vpr-binding protein
E        comp144085_c1_seq59|protein; <a href="/dbget-bin/www_bget?ko:K11789">K11789</a>  VPRBP, DCAF1; HIV-1 Vpr-binding protein
E        comp144085_c1_seq60|protein; <a href="/dbget-bin/www_bget?ko:K11789">K11789</a>  VPRBP, DCAF1; HIV-1 Vpr-binding protein
E        comp144085_c1_seq61|protein; <a href="/dbget-bin/www_bget?ko:K11789">K11789</a>  VPRBP, DCAF1; HIV-1 Vpr-binding protein
E        comp144085_c1_seq62|protein; <a href="/dbget-bin/www_bget?ko:K11789">K11789</a>  VPRBP, DCAF1; HIV-1 Vpr-binding protein
E        comp144085_c1_seq65; <a href="/dbget-bin/www_bget?ko:K11789">K11789</a>  VPRBP, DCAF1; HIV-1 Vpr-binding protein
E        comp144085_c1_seq67|protein; <a href="/dbget-bin/www_bget?ko:K11789">K11789</a>  VPRBP, DCAF1; HIV-1 Vpr-binding protein
E        comp144085_c1_seq70; <a href="/dbget-bin/www_bget?ko:K11789">K11789</a>  VPRBP, DCAF1; HIV-1 Vpr-binding protein
E        comp69926_c0_seq1|denticleless; <a href="/dbget-bin/www_bget?ko:K11790">K11790</a>  DTL, CDT2, DCAF2; denticleless
E        comp138706_c0_seq1|ddb1-; <a href="/dbget-bin/www_bget?ko:K11791">K11791</a>  DCAF15; DDB1- and CUL4-associated factor 15
E        comp138706_c0_seq3|ddb1-; <a href="/dbget-bin/www_bget?ko:K11791">K11791</a>  DCAF15; DDB1- and CUL4-associated factor 15
E        comp138706_c0_seq5|ddb1-; <a href="/dbget-bin/www_bget?ko:K11791">K11791</a>  DCAF15; DDB1- and CUL4-associated factor 15
E        comp138706_c0_seq6|ddb1-; <a href="/dbget-bin/www_bget?ko:K11791">K11791</a>  DCAF15; DDB1- and CUL4-associated factor 15
E        comp131756_c0_seq1|det1-; <a href="/dbget-bin/www_bget?ko:K11792">K11792</a>  DDA1; DET1- and DDB1-associated protein 1
E        comp131756_c0_seq3|det1-; <a href="/dbget-bin/www_bget?ko:K11792">K11792</a>  DDA1; DET1- and DDB1-associated protein 1
E        comp131756_c0_seq4|det1-; <a href="/dbget-bin/www_bget?ko:K11792">K11792</a>  DDA1; DET1- and DDB1-associated protein 1
E        comp135075_c2_seq2|protein; <a href="/dbget-bin/www_bget?ko:K11793">K11793</a>  CRBN; cereblon
E        comp135075_c2_seq3|protein; <a href="/dbget-bin/www_bget?ko:K11793">K11793</a>  CRBN; cereblon
E        comp135075_c2_seq4|protein; <a href="/dbget-bin/www_bget?ko:K11793">K11793</a>  CRBN; cereblon
E        comp135075_c2_seq8|protein; <a href="/dbget-bin/www_bget?ko:K11793">K11793</a>  CRBN; cereblon
E        comp144411_c1_seq1|ddb1; <a href="/dbget-bin/www_bget?ko:K11795">K11795</a>  IQWD1, NRIP, ARCAP; nuclear receptor interaction protein
E        comp144411_c1_seq2|ddb1; <a href="/dbget-bin/www_bget?ko:K11795">K11795</a>  IQWD1, NRIP, ARCAP; nuclear receptor interaction protein
E        comp144411_c1_seq3|ddb1; <a href="/dbget-bin/www_bget?ko:K11795">K11795</a>  IQWD1, NRIP, ARCAP; nuclear receptor interaction protein
E        comp144411_c1_seq6|ddb1; <a href="/dbget-bin/www_bget?ko:K11795">K11795</a>  IQWD1, NRIP, ARCAP; nuclear receptor interaction protein
E        comp144411_c1_seq9|ddb1; <a href="/dbget-bin/www_bget?ko:K11795">K11795</a>  IQWD1, NRIP, ARCAP; nuclear receptor interaction protein
E        comp144411_c1_seq17|ddb1; <a href="/dbget-bin/www_bget?ko:K11795">K11795</a>  IQWD1, NRIP, ARCAP; nuclear receptor interaction protein
E        comp130153_c0_seq2|short; <a href="/dbget-bin/www_bget?ko:K11796">K11796</a>  TRPC4AP; Trpc4-associated protein
E        comp128854_c0_seq3|ph-interacting; <a href="/dbget-bin/www_bget?ko:K11797">K11797</a>  PHIP, WDR11; PH-interacting protein
E        comp128854_c0_seq5|ph-interacting; <a href="/dbget-bin/www_bget?ko:K11797">K11797</a>  PHIP, WDR11; PH-interacting protein
E        comp136994_c0_seq2|bromodomain; <a href="/dbget-bin/www_bget?ko:K11798">K11798</a>  BRWD1_3; bromodomain and WD repeat domain containing protein 1/3
E        comp136994_c0_seq4|bromodomain; <a href="/dbget-bin/www_bget?ko:K11798">K11798</a>  BRWD1_3; bromodomain and WD repeat domain containing protein 1/3
E        comp136994_c0_seq6|bromodomain; <a href="/dbget-bin/www_bget?ko:K11798">K11798</a>  BRWD1_3; bromodomain and WD repeat domain containing protein 1/3
E        comp136994_c0_seq7|bromodomain; <a href="/dbget-bin/www_bget?ko:K11798">K11798</a>  BRWD1_3; bromodomain and WD repeat domain containing protein 1/3
E        comp136994_c0_seq8|bromodomain; <a href="/dbget-bin/www_bget?ko:K11798">K11798</a>  BRWD1_3; bromodomain and WD repeat domain containing protein 1/3
E        comp136994_c0_seq9|bromodomain; <a href="/dbget-bin/www_bget?ko:K11798">K11798</a>  BRWD1_3; bromodomain and WD repeat domain containing protein 1/3
E        comp142579_c0_seq15|ddb1-; <a href="/dbget-bin/www_bget?ko:K11799">K11799</a>  WDR21A; WD repeat-containing protein 21A
E        comp142579_c0_seq30|ddb1-; <a href="/dbget-bin/www_bget?ko:K11799">K11799</a>  WDR21A; WD repeat-containing protein 21A
E        comp142579_c0_seq35|ddb1-; <a href="/dbget-bin/www_bget?ko:K11799">K11799</a>  WDR21A; WD repeat-containing protein 21A
E        comp142579_c0_seq39|ddb1-; <a href="/dbget-bin/www_bget?ko:K11799">K11799</a>  WDR21A; WD repeat-containing protein 21A
E        comp137645_c0_seq3|ddb1-; <a href="/dbget-bin/www_bget?ko:K11800">K11800</a>  WDR22, BCRP2; WD repeat-containing protein 22
E        comp141585_c3_seq3|ddb1-; <a href="/dbget-bin/www_bget?ko:K11801">K11801</a>  WDR23; WD repeat-containing protein 23
E        comp141585_c3_seq5|ddb1-; <a href="/dbget-bin/www_bget?ko:K11801">K11801</a>  WDR23; WD repeat-containing protein 23
E        comp141585_c3_seq7|ddb1-; <a href="/dbget-bin/www_bget?ko:K11801">K11801</a>  WDR23; WD repeat-containing protein 23
E        comp141585_c3_seq13|ddb1-; <a href="/dbget-bin/www_bget?ko:K11801">K11801</a>  WDR23; WD repeat-containing protein 23
E        comp141585_c3_seq14|ddb1-; <a href="/dbget-bin/www_bget?ko:K11801">K11801</a>  WDR23; WD repeat-containing protein 23
E        comp141585_c3_seq21|ddb1-; <a href="/dbget-bin/www_bget?ko:K11801">K11801</a>  WDR23; WD repeat-containing protein 23
E        comp141585_c3_seq25|ddb1-; <a href="/dbget-bin/www_bget?ko:K11801">K11801</a>  WDR23; WD repeat-containing protein 23
E        comp141585_c3_seq36|ddb1-; <a href="/dbget-bin/www_bget?ko:K11801">K11801</a>  WDR23; WD repeat-containing protein 23
E        comp141585_c3_seq40|ddb1-; <a href="/dbget-bin/www_bget?ko:K11801">K11801</a>  WDR23; WD repeat-containing protein 23
E        comp141585_c3_seq48|ddb1-; <a href="/dbget-bin/www_bget?ko:K11801">K11801</a>  WDR23; WD repeat-containing protein 23
E        comp141585_c3_seq56|ddb1-; <a href="/dbget-bin/www_bget?ko:K11801">K11801</a>  WDR23; WD repeat-containing protein 23
E        comp141585_c3_seq57|ddb1-; <a href="/dbget-bin/www_bget?ko:K11801">K11801</a>  WDR23; WD repeat-containing protein 23
E        comp135400_c0_seq3|ddb1-; <a href="/dbget-bin/www_bget?ko:K11802">K11802</a>  WDR32; WD repeat-containing protein 32
E        comp129867_c0_seq1|ddb1-; <a href="/dbget-bin/www_bget?ko:K11803">K11803</a>  WDR40A; WD repeat-containing protein 40A
E        comp129867_c0_seq2|ddb1-; <a href="/dbget-bin/www_bget?ko:K11803">K11803</a>  WDR40A; WD repeat-containing protein 40A
E        comp134644_c1_seq1|ddb1-; <a href="/dbget-bin/www_bget?ko:K11804">K11804</a>  WDR42A; WD repeat-containing protein 42A
E        comp134644_c1_seq2|ddb1-; <a href="/dbget-bin/www_bget?ko:K11804">K11804</a>  WDR42A; WD repeat-containing protein 42A
E        comp145606_c2_seq4|ddb1-; <a href="/dbget-bin/www_bget?ko:K11805">K11805</a>  WDR68, HAN11; WD repeat-containing protein 68
E        comp132208_c2_seq1|ddb1-; <a href="/dbget-bin/www_bget?ko:K11806">K11806</a>  WDSOF1; WD repeat and SOF domain-containing protein 1
E        comp139683_c0_seq2|wd; <a href="/dbget-bin/www_bget?ko:K11807">K11807</a>  WDTC1; WD and tetratricopeptide repeats protein 1
E        comp139683_c0_seq7|wd; <a href="/dbget-bin/www_bget?ko:K11807">K11807</a>  WDTC1; WD and tetratricopeptide repeats protein 1
C    ECS complex
D      Ring finger protein
E        comp139556_c0_seq4|ring-box; <a href="/dbget-bin/www_bget?ko:K10611">K10611</a>  RBX2, ROC2, RNF7; RING-box protein 2
D      Cullin
E        comp140307_c0_seq3|cullin-5; <a href="/dbget-bin/www_bget?ko:K10612">K10612</a>  CUL5; cullin 5
D      adoptor protein
E        comp129176_c0_seq1|transcription; <a href="/dbget-bin/www_bget?ko:K03872">K03872</a>  TCEB1; transcription elongation factor B, polypeptide 1
E        comp129176_c0_seq2|transcription; <a href="/dbget-bin/www_bget?ko:K03872">K03872</a>  TCEB1; transcription elongation factor B, polypeptide 1
E        comp137213_c0_seq2|transcription; <a href="/dbget-bin/www_bget?ko:K03873">K03873</a>  TCEB2; transcription elongation factor B, polypeptide 2
E        comp137213_c0_seq3|transcription; <a href="/dbget-bin/www_bget?ko:K03873">K03873</a>  TCEB2; transcription elongation factor B, polypeptide 2
E        comp140361_c0_seq1|transcription; <a href="/dbget-bin/www_bget?ko:K03873">K03873</a>  TCEB2; transcription elongation factor B, polypeptide 2
E        comp140361_c0_seq3|transcription; <a href="/dbget-bin/www_bget?ko:K03873">K03873</a>  TCEB2; transcription elongation factor B, polypeptide 2
E        comp140361_c0_seq4|transcription; <a href="/dbget-bin/www_bget?ko:K03873">K03873</a>  TCEB2; transcription elongation factor B, polypeptide 2
E        comp140361_c0_seq7|transcription; <a href="/dbget-bin/www_bget?ko:K03873">K03873</a>  TCEB2; transcription elongation factor B, polypeptide 2
D      target recognizing subunit (SOCS box)
E        comp144539_c1_seq14|cytokine-inducible; <a href="/dbget-bin/www_bget?ko:K04701">K04701</a>  CISH; cytokine inducible SH2-containing protein
E        comp144539_c1_seq16|cytokine-inducible; <a href="/dbget-bin/www_bget?ko:K04701">K04701</a>  CISH; cytokine inducible SH2-containing protein
E        comp133953_c0_seq1|suppressor; <a href="/dbget-bin/www_bget?ko:K04694">K04694</a>  SOCS1, JAB; suppressor of cytokine signaling 1
E        comp133953_c0_seq2|suppressor; <a href="/dbget-bin/www_bget?ko:K04694">K04694</a>  SOCS1, JAB; suppressor of cytokine signaling 1
E        comp76456_c0_seq1|suppressor; <a href="/dbget-bin/www_bget?ko:K04695">K04695</a>  SOCS2, CIS2; suppressor of cytokine signaling 2
E        comp125028_c0_seq1|suppressor; <a href="/dbget-bin/www_bget?ko:K04696">K04696</a>  SOCS3, CIS3; suppressor of cytokine signaling 3
E        comp142391_c4_seq1|suppressor; <a href="/dbget-bin/www_bget?ko:K04696">K04696</a>  SOCS3, CIS3; suppressor of cytokine signaling 3
E        comp142391_c4_seq2|suppressor; <a href="/dbget-bin/www_bget?ko:K04696">K04696</a>  SOCS3, CIS3; suppressor of cytokine signaling 3
E        comp143902_c3_seq6|suppressor; <a href="/dbget-bin/www_bget?ko:K04698">K04698</a>  SOCS5; suppressor of cytokine signaling 5
E        comp143902_c3_seq11|suppressor; <a href="/dbget-bin/www_bget?ko:K04698">K04698</a>  SOCS5; suppressor of cytokine signaling 5
E        comp125183_c1_seq1|suppressor; <a href="/dbget-bin/www_bget?ko:K10322">K10322</a>  SOCS6, CIS4; suppressor of cytokine signaling 6
E        comp135993_c0_seq1|suppressor; <a href="/dbget-bin/www_bget?ko:K10322">K10322</a>  SOCS6, CIS4; suppressor of cytokine signaling 6
E        comp138077_c0_seq3|suppressor; <a href="/dbget-bin/www_bget?ko:K04699">K04699</a>  SOCS7, NAP4; suppressor of cytokine signaling 7
E        comp138077_c0_seq5|suppressor; <a href="/dbget-bin/www_bget?ko:K04699">K04699</a>  SOCS7, NAP4; suppressor of cytokine signaling 7
E        comp138077_c0_seq6|suppressor; <a href="/dbget-bin/www_bget?ko:K04699">K04699</a>  SOCS7, NAP4; suppressor of cytokine signaling 7
E        comp138077_c0_seq8|suppressor; <a href="/dbget-bin/www_bget?ko:K04699">K04699</a>  SOCS7, NAP4; suppressor of cytokine signaling 7
E        comp138077_c0_seq9|suppressor; <a href="/dbget-bin/www_bget?ko:K04699">K04699</a>  SOCS7, NAP4; suppressor of cytokine signaling 7
E        comp138077_c0_seq13|suppressor; <a href="/dbget-bin/www_bget?ko:K04699">K04699</a>  SOCS7, NAP4; suppressor of cytokine signaling 7
E        comp144446_c6_seq2|ankyrin; <a href="/dbget-bin/www_bget?ko:K10323">K10323</a>  ASB1; ankyrin repeat and SOCS box protein 1
E        comp144446_c6_seq4|ankyrin; <a href="/dbget-bin/www_bget?ko:K10323">K10323</a>  ASB1; ankyrin repeat and SOCS box protein 1
E        comp143599_c1_seq2|ankyrin; <a href="/dbget-bin/www_bget?ko:K10324">K10324</a>  ASB2; ankyrin repeat and SOCS box protein 2
E        comp143599_c1_seq3|ankyrin; <a href="/dbget-bin/www_bget?ko:K10324">K10324</a>  ASB2; ankyrin repeat and SOCS box protein 2
E        comp143599_c1_seq6|ankyrin; <a href="/dbget-bin/www_bget?ko:K10324">K10324</a>  ASB2; ankyrin repeat and SOCS box protein 2
E        comp143599_c1_seq22|ankyrin; <a href="/dbget-bin/www_bget?ko:K10324">K10324</a>  ASB2; ankyrin repeat and SOCS box protein 2
E        comp143599_c1_seq23|ankyrin; <a href="/dbget-bin/www_bget?ko:K10324">K10324</a>  ASB2; ankyrin repeat and SOCS box protein 2
E        comp143599_c1_seq26|ankyrin; <a href="/dbget-bin/www_bget?ko:K10324">K10324</a>  ASB2; ankyrin repeat and SOCS box protein 2
E        comp143599_c1_seq42|ankyrin; <a href="/dbget-bin/www_bget?ko:K10324">K10324</a>  ASB2; ankyrin repeat and SOCS box protein 2
E        comp143599_c1_seq44|ankyrin; <a href="/dbget-bin/www_bget?ko:K10324">K10324</a>  ASB2; ankyrin repeat and SOCS box protein 2
E        comp143599_c1_seq45|ankyrin; <a href="/dbget-bin/www_bget?ko:K10324">K10324</a>  ASB2; ankyrin repeat and SOCS box protein 2
E        comp143599_c1_seq56|ankyrin; <a href="/dbget-bin/www_bget?ko:K10324">K10324</a>  ASB2; ankyrin repeat and SOCS box protein 2
E        comp143599_c1_seq61|ankyrin; <a href="/dbget-bin/www_bget?ko:K10324">K10324</a>  ASB2; ankyrin repeat and SOCS box protein 2
E        comp139207_c0_seq28|ankyrin; <a href="/dbget-bin/www_bget?ko:K10325">K10325</a>  ASB3; ankyrin repeat and SOCS box protein 3
E        comp143555_c1_seq38|ankyrin; <a href="/dbget-bin/www_bget?ko:K10326">K10326</a>  ASB4; ankyrin repeat and SOCS box protein 4
E        comp145296_c3_seq3|ankyrin; <a href="/dbget-bin/www_bget?ko:K10327">K10327</a>  ASB5; ankyrin repeat and SOCS box protein 5
E        comp145296_c3_seq11|ankyrin; <a href="/dbget-bin/www_bget?ko:K10327">K10327</a>  ASB5; ankyrin repeat and SOCS box protein 5
E        comp145296_c3_seq13|ankyrin; <a href="/dbget-bin/www_bget?ko:K10327">K10327</a>  ASB5; ankyrin repeat and SOCS box protein 5
E        comp145296_c3_seq21|ankyrin; <a href="/dbget-bin/www_bget?ko:K10327">K10327</a>  ASB5; ankyrin repeat and SOCS box protein 5
E        comp145296_c3_seq24|ankyrin; <a href="/dbget-bin/www_bget?ko:K10327">K10327</a>  ASB5; ankyrin repeat and SOCS box protein 5
E        comp145296_c3_seq25|ankyrin; <a href="/dbget-bin/www_bget?ko:K10327">K10327</a>  ASB5; ankyrin repeat and SOCS box protein 5
E        comp145296_c3_seq31|ankyrin; <a href="/dbget-bin/www_bget?ko:K10327">K10327</a>  ASB5; ankyrin repeat and SOCS box protein 5
E        comp145296_c3_seq35|ankyrin; <a href="/dbget-bin/www_bget?ko:K10327">K10327</a>  ASB5; ankyrin repeat and SOCS box protein 5
E        comp145296_c3_seq39|ankyrin; <a href="/dbget-bin/www_bget?ko:K10327">K10327</a>  ASB5; ankyrin repeat and SOCS box protein 5
E        comp145296_c3_seq40|ankyrin; <a href="/dbget-bin/www_bget?ko:K10327">K10327</a>  ASB5; ankyrin repeat and SOCS box protein 5
E        comp145296_c3_seq46|ankyrin; <a href="/dbget-bin/www_bget?ko:K10327">K10327</a>  ASB5; ankyrin repeat and SOCS box protein 5
E        comp145296_c3_seq49|ankyrin; <a href="/dbget-bin/www_bget?ko:K10327">K10327</a>  ASB5; ankyrin repeat and SOCS box protein 5
E        comp144680_c2_seq15|ankyrin; <a href="/dbget-bin/www_bget?ko:K10327">K10327</a>  ASB5; ankyrin repeat and SOCS box protein 5
E        comp144680_c2_seq51|ankyrin; <a href="/dbget-bin/www_bget?ko:K10327">K10327</a>  ASB5; ankyrin repeat and SOCS box protein 5
E        comp144680_c2_seq91|ankyrin; <a href="/dbget-bin/www_bget?ko:K10327">K10327</a>  ASB5; ankyrin repeat and SOCS box protein 5
E        comp145175_c1_seq3|ankyrin; <a href="/dbget-bin/www_bget?ko:K10328">K10328</a>  ASB6; ankyrin repeat and SOCS box protein 6
E        comp138342_c0_seq1|ankyrin; <a href="/dbget-bin/www_bget?ko:K10329">K10329</a>  ASB7; ankyrin repeat and SOCS box protein 7
E        comp138342_c0_seq2|ankyrin; <a href="/dbget-bin/www_bget?ko:K10329">K10329</a>  ASB7; ankyrin repeat and SOCS box protein 7
E        comp95594_c0_seq1|ankyrin; <a href="/dbget-bin/www_bget?ko:K10330">K10330</a>  ASB8; ankyrin repeat and SOCS box protein 8
E        comp140779_c2_seq10|ankyrin; <a href="/dbget-bin/www_bget?ko:K10332">K10332</a>  ASB10; ankyrin repeat and SOCS box protein 10
E        comp140779_c2_seq32|ankyrin; <a href="/dbget-bin/www_bget?ko:K10332">K10332</a>  ASB10; ankyrin repeat and SOCS box protein 10
E        comp133386_c0_seq1|ankyrin; <a href="/dbget-bin/www_bget?ko:K10334">K10334</a>  ASB12; ankyrin repeat and SOCS box protein 12
E        comp133386_c0_seq3|ankyrin; <a href="/dbget-bin/www_bget?ko:K10334">K10334</a>  ASB12; ankyrin repeat and SOCS box protein 12
E        comp127637_c0_seq1|ankyrin; <a href="/dbget-bin/www_bget?ko:K10335">K10335</a>  ASB13; ankyrin repeat and SOCS box protein 13
E        comp137918_c2_seq15|ankyrin; <a href="/dbget-bin/www_bget?ko:K10335">K10335</a>  ASB13; ankyrin repeat and SOCS box protein 13
E        comp137918_c2_seq20|ankyrin; <a href="/dbget-bin/www_bget?ko:K10335">K10335</a>  ASB13; ankyrin repeat and SOCS box protein 13
E        comp144657_c0_seq4|ankyrin; <a href="/dbget-bin/www_bget?ko:K10336">K10336</a>  ASB14; ankyrin repeat and SOCS box protein 14
E        comp141320_c0_seq23|ankyrin; <a href="/dbget-bin/www_bget?ko:K10337">K10337</a>  ASB15; ankyrin repeat and SOCS box protein 15
E        comp141320_c0_seq29|ankyrin; <a href="/dbget-bin/www_bget?ko:K10337">K10337</a>  ASB15; ankyrin repeat and SOCS box protein 15
E        comp141320_c0_seq34|ankyrin; <a href="/dbget-bin/www_bget?ko:K10337">K10337</a>  ASB15; ankyrin repeat and SOCS box protein 15
E        comp141320_c0_seq62|ankyrin; <a href="/dbget-bin/www_bget?ko:K10337">K10337</a>  ASB15; ankyrin repeat and SOCS box protein 15
E        comp141320_c0_seq70|ankyrin; <a href="/dbget-bin/www_bget?ko:K10337">K10337</a>  ASB15; ankyrin repeat and SOCS box protein 15
E        comp141320_c0_seq89|ankyrin; <a href="/dbget-bin/www_bget?ko:K10337">K10337</a>  ASB15; ankyrin repeat and SOCS box protein 15
E        comp141320_c0_seq96|ankyrin; <a href="/dbget-bin/www_bget?ko:K10337">K10337</a>  ASB15; ankyrin repeat and SOCS box protein 15
E        comp142513_c1_seq4|ankyrin; <a href="/dbget-bin/www_bget?ko:K10337">K10337</a>  ASB15; ankyrin repeat and SOCS box protein 15
E        comp142266_c3_seq20|ankyrin; <a href="/dbget-bin/www_bget?ko:K10338">K10338</a>  ASB16; ankyrin repeat and SOCS box protein 16
E        comp142266_c3_seq27|ankyrin; <a href="/dbget-bin/www_bget?ko:K10338">K10338</a>  ASB16; ankyrin repeat and SOCS box protein 16
E        comp140629_c1_seq2|ankyrin; <a href="/dbget-bin/www_bget?ko:K10340">K10340</a>  ASB18; ankyrin repeat and SOCS box protein 18
E        comp140629_c1_seq7|ankyrin; <a href="/dbget-bin/www_bget?ko:K10340">K10340</a>  ASB18; ankyrin repeat and SOCS box protein 18
E        comp140629_c1_seq8|ankyrin; <a href="/dbget-bin/www_bget?ko:K10340">K10340</a>  ASB18; ankyrin repeat and SOCS box protein 18
E        comp140629_c1_seq15|ankyrin; <a href="/dbget-bin/www_bget?ko:K10340">K10340</a>  ASB18; ankyrin repeat and SOCS box protein 18
E        comp132345_c0_seq3|wd; <a href="/dbget-bin/www_bget?ko:K10341">K10341</a>  WSB1; WD repeat and SOCS box-containing protein 1
E        comp132345_c0_seq5|wd; <a href="/dbget-bin/www_bget?ko:K10341">K10341</a>  WSB1; WD repeat and SOCS box-containing protein 1
E        comp132345_c0_seq8|wd; <a href="/dbget-bin/www_bget?ko:K10341">K10341</a>  WSB1; WD repeat and SOCS box-containing protein 1
E        comp132345_c0_seq10|wd; <a href="/dbget-bin/www_bget?ko:K10341">K10341</a>  WSB1; WD repeat and SOCS box-containing protein 1
E        comp132345_c0_seq11|wd; <a href="/dbget-bin/www_bget?ko:K10341">K10341</a>  WSB1; WD repeat and SOCS box-containing protein 1
E        comp132345_c0_seq12|wd; <a href="/dbget-bin/www_bget?ko:K10341">K10341</a>  WSB1; WD repeat and SOCS box-containing protein 1
E        comp132345_c0_seq13|wd; <a href="/dbget-bin/www_bget?ko:K10341">K10341</a>  WSB1; WD repeat and SOCS box-containing protein 1
E        comp135658_c5_seq3|spry; <a href="/dbget-bin/www_bget?ko:K10343">K10343</a>  SPSB1_4, SSB1, SSB4; SPRY domain-containing SOCS box protein 1/4
E        comp135658_c5_seq5|spry; <a href="/dbget-bin/www_bget?ko:K10343">K10343</a>  SPSB1_4, SSB1, SSB4; SPRY domain-containing SOCS box protein 1/4
E        comp135658_c5_seq6|spry; <a href="/dbget-bin/www_bget?ko:K10343">K10343</a>  SPSB1_4, SSB1, SSB4; SPRY domain-containing SOCS box protein 1/4
E        comp135658_c5_seq9|spry; <a href="/dbget-bin/www_bget?ko:K10343">K10343</a>  SPSB1_4, SSB1, SSB4; SPRY domain-containing SOCS box protein 1/4
E        comp135658_c5_seq10|spry; <a href="/dbget-bin/www_bget?ko:K10343">K10343</a>  SPSB1_4, SSB1, SSB4; SPRY domain-containing SOCS box protein 1/4
E        comp135658_c5_seq11|spry; <a href="/dbget-bin/www_bget?ko:K10343">K10343</a>  SPSB1_4, SSB1, SSB4; SPRY domain-containing SOCS box protein 1/4
E        comp135658_c5_seq13|spry; <a href="/dbget-bin/www_bget?ko:K10343">K10343</a>  SPSB1_4, SSB1, SSB4; SPRY domain-containing SOCS box protein 1/4
E        comp135658_c5_seq14|spry; <a href="/dbget-bin/www_bget?ko:K10343">K10343</a>  SPSB1_4, SSB1, SSB4; SPRY domain-containing SOCS box protein 1/4
E        comp135658_c5_seq16|spry; <a href="/dbget-bin/www_bget?ko:K10343">K10343</a>  SPSB1_4, SSB1, SSB4; SPRY domain-containing SOCS box protein 1/4
E        comp135658_c5_seq19|spry; <a href="/dbget-bin/www_bget?ko:K10343">K10343</a>  SPSB1_4, SSB1, SSB4; SPRY domain-containing SOCS box protein 1/4
E        comp135658_c5_seq20|spry; <a href="/dbget-bin/www_bget?ko:K10343">K10343</a>  SPSB1_4, SSB1, SSB4; SPRY domain-containing SOCS box protein 1/4
E        comp135658_c5_seq22|spry; <a href="/dbget-bin/www_bget?ko:K10343">K10343</a>  SPSB1_4, SSB1, SSB4; SPRY domain-containing SOCS box protein 1/4
E        comp135658_c5_seq26|spry; <a href="/dbget-bin/www_bget?ko:K10343">K10343</a>  SPSB1_4, SSB1, SSB4; SPRY domain-containing SOCS box protein 1/4
E        comp135658_c5_seq27|spry; <a href="/dbget-bin/www_bget?ko:K10343">K10343</a>  SPSB1_4, SSB1, SSB4; SPRY domain-containing SOCS box protein 1/4
E        comp136219_c0_seq8|spry; <a href="/dbget-bin/www_bget?ko:K10345">K10345</a>  SPSB3, SSB3; SPRY domain-containing SOCS box protein 3
E        comp136219_c0_seq12|spry; <a href="/dbget-bin/www_bget?ko:K10345">K10345</a>  SPSB3, SSB3; SPRY domain-containing SOCS box protein 3
E        comp136219_c0_seq13|spry; <a href="/dbget-bin/www_bget?ko:K10345">K10345</a>  SPSB3, SSB3; SPRY domain-containing SOCS box protein 3
E        comp143696_c1_seq5|spry; <a href="/dbget-bin/www_bget?ko:K10345">K10345</a>  SPSB3, SSB3; SPRY domain-containing SOCS box protein 3
E        comp143696_c1_seq6|spry; <a href="/dbget-bin/www_bget?ko:K10345">K10345</a>  SPSB3, SSB3; SPRY domain-containing SOCS box protein 3
E        comp143696_c1_seq9|spry; <a href="/dbget-bin/www_bget?ko:K10345">K10345</a>  SPSB3, SSB3; SPRY domain-containing SOCS box protein 3
E        comp143696_c1_seq17|spry; <a href="/dbget-bin/www_bget?ko:K10345">K10345</a>  SPSB3, SSB3; SPRY domain-containing SOCS box protein 3
E        comp143696_c1_seq21|spry; <a href="/dbget-bin/www_bget?ko:K10345">K10345</a>  SPSB3, SSB3; SPRY domain-containing SOCS box protein 3
E        comp137178_c1_seq6|member; <a href="/dbget-bin/www_bget?ko:K07928">K07928</a>  RAB40; Ras-related protein Rab-40
E        comp138462_c1_seq11|member; <a href="/dbget-bin/www_bget?ko:K07928">K07928</a>  RAB40; Ras-related protein Rab-40
E        comp137506_c0_seq1|leucine-rich; <a href="/dbget-bin/www_bget?ko:K10347">K10347</a>  LRRC41, MUF1; leucine-rich repeat-containing protein 41
E        comp137506_c0_seq4|leucine-rich; <a href="/dbget-bin/www_bget?ko:K10347">K10347</a>  LRRC41, MUF1; leucine-rich repeat-containing protein 41
E        comp137506_c0_seq5|leucine-rich; <a href="/dbget-bin/www_bget?ko:K10347">K10347</a>  LRRC41, MUF1; leucine-rich repeat-containing protein 41
E        comp137506_c0_seq7|leucine-rich; <a href="/dbget-bin/www_bget?ko:K10347">K10347</a>  LRRC41, MUF1; leucine-rich repeat-containing protein 41
E        comp137506_c0_seq8|leucine-rich; <a href="/dbget-bin/www_bget?ko:K10347">K10347</a>  LRRC41, MUF1; leucine-rich repeat-containing protein 41
C    Cul7 complex
D      Ring finger protein
E        comp142762_c0_seq4|e3; <a href="/dbget-bin/www_bget?ko:K03868">K03868</a>  RBX1, ROC1; RING-box protein 1
E        comp142762_c0_seq11|ring-box; <a href="/dbget-bin/www_bget?ko:K03868">K03868</a>  RBX1, ROC1; RING-box protein 1
E        comp142762_c0_seq15|ring-box; <a href="/dbget-bin/www_bget?ko:K03868">K03868</a>  RBX1, ROC1; RING-box protein 1
E        comp142762_c0_seq18|ring-box; <a href="/dbget-bin/www_bget?ko:K03868">K03868</a>  RBX1, ROC1; RING-box protein 1
E        comp142762_c0_seq24|ring-box; <a href="/dbget-bin/www_bget?ko:K03868">K03868</a>  RBX1, ROC1; RING-box protein 1
E        comp142762_c0_seq26|ring-box; <a href="/dbget-bin/www_bget?ko:K03868">K03868</a>  RBX1, ROC1; RING-box protein 1
D      Cullin
D      adaptor protein
E        comp141160_c0_seq1|s-phase; <a href="/dbget-bin/www_bget?ko:K03094">K03094</a>  SKP1, CBF3D; S-phase kinase-associated protein 1
E        comp141160_c0_seq5|s-phase; <a href="/dbget-bin/www_bget?ko:K03094">K03094</a>  SKP1, CBF3D; S-phase kinase-associated protein 1
E        comp141160_c0_seq6|s-phase; <a href="/dbget-bin/www_bget?ko:K03094">K03094</a>  SKP1, CBF3D; S-phase kinase-associated protein 1
E        comp141160_c0_seq10|s-phase; <a href="/dbget-bin/www_bget?ko:K03094">K03094</a>  SKP1, CBF3D; S-phase kinase-associated protein 1
E        comp141160_c0_seq13|s-phase; <a href="/dbget-bin/www_bget?ko:K03094">K03094</a>  SKP1, CBF3D; S-phase kinase-associated protein 1
E        comp141160_c0_seq14|s-phase; <a href="/dbget-bin/www_bget?ko:K03094">K03094</a>  SKP1, CBF3D; S-phase kinase-associated protein 1
D      target recognizing subunit
E        comp138157_c1_seq1|f-box; <a href="/dbget-bin/www_bget?ko:K10264">K10264</a>  FBXW8; F-box and WD-40 domain protein 8
C    APC/C
D      Ring finger protein
E        comp139236_c0_seq2|anaphase-promoting; <a href="/dbget-bin/www_bget?ko:K03358">K03358</a>  APC11; anaphase-promoting complex subunit 11
E        comp139236_c0_seq3|anaphase-promoting; <a href="/dbget-bin/www_bget?ko:K03358">K03358</a>  APC11; anaphase-promoting complex subunit 11
E        comp139236_c0_seq4|anaphase-promoting; <a href="/dbget-bin/www_bget?ko:K03358">K03358</a>  APC11; anaphase-promoting complex subunit 11
E        comp139236_c0_seq5|anaphase-promoting; <a href="/dbget-bin/www_bget?ko:K03358">K03358</a>  APC11; anaphase-promoting complex subunit 11
E        comp139236_c0_seq6|anaphase-promoting; <a href="/dbget-bin/www_bget?ko:K03358">K03358</a>  APC11; anaphase-promoting complex subunit 11
E        comp139236_c0_seq7|anaphase-promoting; <a href="/dbget-bin/www_bget?ko:K03358">K03358</a>  APC11; anaphase-promoting complex subunit 11
E        comp139236_c0_seq8|anaphase-promoting; <a href="/dbget-bin/www_bget?ko:K03358">K03358</a>  APC11; anaphase-promoting complex subunit 11
E        comp139236_c0_seq11|anaphase-promoting; <a href="/dbget-bin/www_bget?ko:K03358">K03358</a>  APC11; anaphase-promoting complex subunit 11
E        comp139236_c0_seq12|anaphase-promoting; <a href="/dbget-bin/www_bget?ko:K03358">K03358</a>  APC11; anaphase-promoting complex subunit 11
E        comp139236_c0_seq13|anaphase-promoting; <a href="/dbget-bin/www_bget?ko:K03358">K03358</a>  APC11; anaphase-promoting complex subunit 11
D      Cullin
E        comp144745_c2_seq1|anaphase-promoting; <a href="/dbget-bin/www_bget?ko:K03349">K03349</a>  APC2; anaphase-promoting complex subunit 2
E        comp144745_c2_seq7|anaphase-promoting; <a href="/dbget-bin/www_bget?ko:K03349">K03349</a>  APC2; anaphase-promoting complex subunit 2
E        comp144745_c2_seq15|anaphase-promoting; <a href="/dbget-bin/www_bget?ko:K03349">K03349</a>  APC2; anaphase-promoting complex subunit 2
E        comp144745_c2_seq19|anaphase-promoting; <a href="/dbget-bin/www_bget?ko:K03349">K03349</a>  APC2; anaphase-promoting complex subunit 2
E        comp144745_c2_seq21|anaphase-promoting; <a href="/dbget-bin/www_bget?ko:K03349">K03349</a>  APC2; anaphase-promoting complex subunit 2
E        comp144745_c2_seq27|anaphase-promoting; <a href="/dbget-bin/www_bget?ko:K03349">K03349</a>  APC2; anaphase-promoting complex subunit 2
E        comp144745_c2_seq32|anaphase-promoting; <a href="/dbget-bin/www_bget?ko:K03349">K03349</a>  APC2; anaphase-promoting complex subunit 2
E        comp144745_c2_seq36|anaphase-promoting; <a href="/dbget-bin/www_bget?ko:K03349">K03349</a>  APC2; anaphase-promoting complex subunit 2
E        comp144745_c2_seq38|anaphase-promoting; <a href="/dbget-bin/www_bget?ko:K03349">K03349</a>  APC2; anaphase-promoting complex subunit 2
E        comp144745_c2_seq44|anaphase-promoting; <a href="/dbget-bin/www_bget?ko:K03349">K03349</a>  APC2; anaphase-promoting complex subunit 2
E        comp144745_c2_seq45|anaphase-promoting; <a href="/dbget-bin/www_bget?ko:K03349">K03349</a>  APC2; anaphase-promoting complex subunit 2
E        comp144745_c2_seq46|anaphase-promoting; <a href="/dbget-bin/www_bget?ko:K03349">K03349</a>  APC2; anaphase-promoting complex subunit 2
D      target recognizing subunit
E        comp116142_c0_seq2|cell; <a href="/dbget-bin/www_bget?ko:K03363">K03363</a>  CDC20; cell division cycle 20, cofactor of APC complex
E        comp133092_c0_seq1|fizzy; <a href="/dbget-bin/www_bget?ko:K03364">K03364</a>  CDH1; cell division cycle 20-like protein 1, cofactor of APC complex
E        comp133092_c0_seq3|fizzy; <a href="/dbget-bin/www_bget?ko:K03364">K03364</a>  CDH1; cell division cycle 20-like protein 1, cofactor of APC complex
E        comp133092_c0_seq4|fizzy; <a href="/dbget-bin/www_bget?ko:K03364">K03364</a>  CDH1; cell division cycle 20-like protein 1, cofactor of APC complex
E        comp143528_c0_seq2|fizzy; <a href="/dbget-bin/www_bget?ko:K03364">K03364</a>  CDH1; cell division cycle 20-like protein 1, cofactor of APC complex
E        comp143528_c0_seq5|fizzy; <a href="/dbget-bin/www_bget?ko:K03364">K03364</a>  CDH1; cell division cycle 20-like protein 1, cofactor of APC complex
E        comp143528_c0_seq36|fizzy; <a href="/dbget-bin/www_bget?ko:K03364">K03364</a>  CDH1; cell division cycle 20-like protein 1, cofactor of APC complex
E        comp143528_c0_seq37|fizzy; <a href="/dbget-bin/www_bget?ko:K03364">K03364</a>  CDH1; cell division cycle 20-like protein 1, cofactor of APC complex
D      other subunits
E        comp141820_c0_seq3|anaphase-promoting; <a href="/dbget-bin/www_bget?ko:K03348">K03348</a>  APC1; anaphase-promoting complex subunit 1
E        comp141820_c0_seq4|anaphase-promoting; <a href="/dbget-bin/www_bget?ko:K03348">K03348</a>  APC1; anaphase-promoting complex subunit 1
E        comp141060_c1_seq9|cell; <a href="/dbget-bin/www_bget?ko:K03350">K03350</a>  APC3, CDC27; anaphase-promoting complex subunit 3
E        comp141060_c1_seq54|cell; <a href="/dbget-bin/www_bget?ko:K03350">K03350</a>  APC3, CDC27; anaphase-promoting complex subunit 3
E        comp139746_c0_seq1|anaphase-promoting; <a href="/dbget-bin/www_bget?ko:K03351">K03351</a>  APC4; anaphase-promoting complex subunit 4
E        comp139746_c0_seq6|anaphase-promoting; <a href="/dbget-bin/www_bget?ko:K03351">K03351</a>  APC4; anaphase-promoting complex subunit 4
E        comp139746_c0_seq13|anaphase-promoting; <a href="/dbget-bin/www_bget?ko:K03351">K03351</a>  APC4; anaphase-promoting complex subunit 4
E        comp137726_c0_seq1|anaphase; <a href="/dbget-bin/www_bget?ko:K03352">K03352</a>  APC5; anaphase-promoting complex subunit 5
E        comp137726_c0_seq2|anaphase-promoting; <a href="/dbget-bin/www_bget?ko:K03352">K03352</a>  APC5; anaphase-promoting complex subunit 5
E        comp137726_c0_seq4|anaphase; <a href="/dbget-bin/www_bget?ko:K03352">K03352</a>  APC5; anaphase-promoting complex subunit 5
E        comp137693_c0_seq6|cell; <a href="/dbget-bin/www_bget?ko:K03353">K03353</a>  APC6, CDC16; anaphase-promoting complex subunit 6
E        comp141791_c0_seq21|anaphase-promoting; <a href="/dbget-bin/www_bget?ko:K03354">K03354</a>  APC7; anaphase-promoting complex subunit 7
E        comp136295_c0_seq1|cell; <a href="/dbget-bin/www_bget?ko:K03355">K03355</a>  APC8, CDC23; anaphase-promoting complex subunit 8
E        comp134119_c0_seq2|anaphase-promoting; <a href="/dbget-bin/www_bget?ko:K03357">K03357</a>  APC10, DOC1; anaphase-promoting complex subunit 10
E        comp134119_c0_seq3|anaphase-promoting; <a href="/dbget-bin/www_bget?ko:K03357">K03357</a>  APC10, DOC1; anaphase-promoting complex subunit 10
E        comp138510_c2_seq4|anaphase-promoting; <a href="/dbget-bin/www_bget?ko:K03359">K03359</a>  APC12, CDC26; anaphase-promoting complex subunit 12
E        comp138510_c2_seq19|anaphase-promoting; <a href="/dbget-bin/www_bget?ko:K03359">K03359</a>  APC12, CDC26; anaphase-promoting complex subunit 12
E        comp55233_c0_seq1|anaphase-promoting; <a href="/dbget-bin/www_bget?ko:K12456">K12456</a>  APC13; anaphase-promoting complex subunit 13
C    BRCC complex
D      <a href="/dbget-bin/www_bget?ko:K10605">K10605</a>  BRCA1; breast cancer type 1 susceptibility protein
D      <a href="/dbget-bin/www_bget?ko:K08775">K08775</a>  BRCA2, FANCD1; breast cancer 2 susceptibility protein
D      <a href="/dbget-bin/www_bget?ko:K11864">K11864</a>  BRCC3; BRCA1/BRCA2-containing complex subunit 3
D      <a href="/dbget-bin/www_bget?ko:K10683">K10683</a>  BARD1; BRCA1-associated RING domain protein 1 [EC:6.3.2.19]
D      <a href="/dbget-bin/www_bget?ko:K12173">K12173</a>  BRE, BRCC45; BRCA1-A complex subunit BRE
D      <a href="/dbget-bin/www_bget?ko:K04482">K04482</a>  RAD51; DNA repair protein RAD51
C    KPC complex
D      <a href="/dbget-bin/www_bget?ko:K12169">K12169</a>  KPC1, RNF123; Kip1 ubiquitination-promoting complex protein 1 [EC:6.3.2.19]
D      <a href="/dbget-bin/www_bget?ko:K12174">K12174</a>  KPC2, UBAC1; Kip1 ubiquitination-promoting complex protein 2
#
A<b>Deubiquitinating enzyme (DUB)</b>
B  Ubiquitin-specific proteases (UBPs)
C    UCH
D      <a href="/dbget-bin/www_bget?ko:K05611">K05611</a>  UCHL1; ubiquitin carboxyl-terminal hydrolase L1 [EC:3.4.19.12]
D      <a href="/dbget-bin/www_bget?ko:K08588">K08588</a>  BAP1, UCHL2; ubiquitin carboxyl-terminal hydrolase BAP1 [EC:3.4.19.12]
D      <a href="/dbget-bin/www_bget?ko:K05609">K05609</a>  UCHL3, YUH1; ubiquitin carboxyl-terminal hydrolase L3 [EC:3.4.19.12]
D      <a href="/dbget-bin/www_bget?ko:K05610">K05610</a>  UCHL5, UCH37; ubiquitin carboxyl-terminal hydrolase L5 [EC:3.4.19.12]
C    UBP/USP
D      <a href="/dbget-bin/www_bget?ko:K08601">K08601</a>  CYLD, USLP2; ubiquitin thioesterase CYLD [EC:3.1.2.15]
D      <a href="/dbget-bin/www_bget?ko:K11832">K11832</a>  USP1; ubiquitin carboxyl-terminal hydrolase 1 [EC:3.1.2.15]
D      <a href="/dbget-bin/www_bget?ko:K11833">K11833</a>  USP2_21; ubiquitin carboxyl-terminal hydrolase 2/21 [EC:3.1.2.15]
D      <a href="/dbget-bin/www_bget?ko:K11986">K11986</a>  USP3; ubiquitin carboxyl-terminal hydrolase 3 [EC:3.1.2.15]
D      <a href="/dbget-bin/www_bget?ko:K11835">K11835</a>  USP4_11_15, UBP12; ubiquitin carboxyl-terminal hydrolase 4/11/15 [EC:3.1.2.15]
D      <a href="/dbget-bin/www_bget?ko:K11836">K11836</a>  USP5_13, UBP14; ubiquitin carboxyl-terminal hydrolase 5/13 [EC:3.1.2.15]
D      <a href="/dbget-bin/www_bget?ko:K11837">K11837</a>  USP6_32; ubiquitin carboxyl-terminal hydrolase 6/32 [EC:3.1.2.15]
D      <a href="/dbget-bin/www_bget?ko:K11838">K11838</a>  USP7, UBP15; ubiquitin carboxyl-terminal hydrolase 7 [EC:3.1.2.15]
D      <a href="/dbget-bin/www_bget?ko:K11839">K11839</a>  USP8, UBP5; ubiquitin carboxyl-terminal hydrolase 8 [EC:3.1.2.15]
D      <a href="/dbget-bin/www_bget?ko:K11840">K11840</a>  USP9_24; ubiquitin carboxyl-terminal hydrolase 9/24 [EC:3.1.2.15]
D      <a href="/dbget-bin/www_bget?ko:K11841">K11841</a>  USP10, UBP3; ubiquitin carboxyl-terminal hydrolase 10 [EC:3.1.2.15]
D      <a href="/dbget-bin/www_bget?ko:K11842">K11842</a>  USP12_46; ubiquitin carboxyl-terminal hydrolase 12/46 [EC:3.1.2.15]
D      <a href="/dbget-bin/www_bget?ko:K11843">K11843</a>  USP14, UBP6; ubiquitin carboxyl-terminal hydrolase 14 [EC:3.1.2.15]
D      <a href="/dbget-bin/www_bget?ko:K11844">K11844</a>  USP16_45; ubiquitin carboxyl-terminal hydrolase 16/45 [EC:3.1.2.15]
D      <a href="/dbget-bin/www_bget?ko:K11845">K11845</a>  USP17, DUB3; ubiquitin carboxyl-terminal hydrolase 17 [EC:3.1.2.15]
D      <a href="/dbget-bin/www_bget?ko:K11846">K11846</a>  USP18_41; ubiquitin carboxyl-terminal hydrolase 18/41 [EC:3.1.2.15]
D      <a href="/dbget-bin/www_bget?ko:K11847">K11847</a>  USP19; ubiquitin carboxyl-terminal hydrolase 19 [EC:3.1.2.15]
D      <a href="/dbget-bin/www_bget?ko:K11848">K11848</a>  USP20_33; ubiquitin carboxyl-terminal hydrolase 20/33 [EC:3.1.2.15]
D      <a href="/dbget-bin/www_bget?ko:K11366">K11366</a>  USP22_27_51, UBP8; ubiquitin carboxyl-terminal hydrolase 22/27/51 [EC:3.1.2.15]
D      <a href="/dbget-bin/www_bget?ko:K11849">K11849</a>  USP25_28, UBP2; ubiquitin carboxyl-terminal hydrolase 25/28 [EC:3.1.2.15]
D      <a href="/dbget-bin/www_bget?ko:K11850">K11850</a>  USP26_29_37; ubiquitin carboxyl-terminal hydrolase 26/29/37 [EC:3.1.2.15]
D      <a href="/dbget-bin/www_bget?ko:K11851">K11851</a>  USP30; ubiquitin carboxyl-terminal hydrolase 30 [EC:3.1.2.15]
D      <a href="/dbget-bin/www_bget?ko:K11852">K11852</a>  USP31; ubiquitin carboxyl-terminal hydrolase 31 [EC:3.1.2.15]
D      <a href="/dbget-bin/www_bget?ko:K11853">K11853</a>  USP34; ubiquitin carboxyl-terminal hydrolase 34 [EC:3.1.2.15]
D      <a href="/dbget-bin/www_bget?ko:K11854">K11854</a>  USP35_38; ubiquitin carboxyl-terminal hydrolase 35/38 [EC:3.1.2.15]
D      <a href="/dbget-bin/www_bget?ko:K11855">K11855</a>  USP36_42; ubiquitin carboxyl-terminal hydrolase 36/42 [EC:3.1.2.15]
D      <a href="/dbget-bin/www_bget?ko:K11869">K11869</a>  USP40; ubiquitin carboxyl-terminal hydrolase 40 [EC:3.1.2.15]
D      <a href="/dbget-bin/www_bget?ko:K11856">K11856</a>  USP43; ubiquitin carboxyl-terminal hydrolase 43 [EC:3.1.2.15]
D      <a href="/dbget-bin/www_bget?ko:K11834">K11834</a>  USP44_49; ubiquitin carboxyl-terminal hydrolase 44/49 [EC:3.1.2.15]
D      <a href="/dbget-bin/www_bget?ko:K11857">K11857</a>  USP47; ubiquitin carboxyl-terminal hydrolase 47 [EC:3.1.2.15]
D      <a href="/dbget-bin/www_bget?ko:K11858">K11858</a>  USP48; ubiquitin carboxyl-terminal hydrolase 48 [EC:3.1.2.15]
D      <a href="/dbget-bin/www_bget?ko:K11870">K11870</a>  UBP1; ubiquitin carboxyl-terminal hydrolase 1 [EC:3.1.2.15]
D      <a href="/dbget-bin/www_bget?ko:K11871">K11871</a>  UBP7_11; ubiquitin carboxyl-terminal hydrolase 7/11 [EC:3.1.2.15]
D      <a href="/dbget-bin/www_bget?ko:K11872">K11872</a>  UBP9_13; ubiquitin carboxyl-terminal hydrolase 9/13 [EC:3.1.2.15]
D      <a href="/dbget-bin/www_bget?ko:K11873">K11873</a>  UBP10; ubiquitin carboxyl-terminal hydrolase 10 [EC:3.1.2.15]
D      <a href="/dbget-bin/www_bget?ko:K11874">K11874</a>  UBP16; ubiquitin carboxyl-terminal hydrolase 16 [EC:3.1.2.15]
C    OTU
D      <a href="/dbget-bin/www_bget?ko:K09602">K09602</a>  OTUB1; ubiquitin thioesterase protein OTUB1 [EC:3.4.-.-]
D      <a href="/dbget-bin/www_bget?ko:K09603">K09603</a>  OTUB2; ubiquitin thioesterase protein OTUB2 [EC:3.4.-.-]
D      <a href="/dbget-bin/www_bget?ko:K12655">K12655</a>  OTUD5, DUBA; OTU domain-containing protein 5 [EC:3.1.2.15]
D      <a href="/dbget-bin/www_bget?ko:K11859">K11859</a>  TNFAIP3, A20; tumor necrosis factor, alpha-induced protein 3 [EC:3.-.-.-]
D      <a href="/dbget-bin/www_bget?ko:K11860">K11860</a>  OTUD7; OTU domain-containing protein 7 [EC:3.-.-.-]
D      <a href="/dbget-bin/www_bget?ko:K11861">K11861</a>  VCPIP1, VCIP135; deubiquitinating protein VCIP135 [EC:3.4.22.-]
D      <a href="/dbget-bin/www_bget?ko:K11862">K11862</a>  ZRANB1, TRABID; ubiquitin thioesterase ZRANB1 [EC:3.1.2.-]
C    MJD
D      <a href="/dbget-bin/www_bget?ko:K11863">K11863</a>  ATXN3, MJD; Ataxin-3 [EC:3.4.22.-]
D      <a href="/dbget-bin/www_bget?ko:K15235">K15235</a>  JOSD; josephin [EC:3.4.19.12]
C    JAMM
D      <a href="/dbget-bin/www_bget?ko:K11864">K11864</a>  BRCC3; BRCA1/BRCA2-containing complex subunit 3
D      <a href="/dbget-bin/www_bget?ko:K11865">K11865</a>  MYSM1; protein MYSM1
D      <a href="/dbget-bin/www_bget?ko:K03030">K03030</a>  PSMD14, RPN11, POH1; 26S proteasome regulatory subunit N11
D      <a href="/dbget-bin/www_bget?ko:K11866">K11866</a>  STAMBP, AMSH; STAM-binding protein [EC:3.1.2.15]
D      <a href="/dbget-bin/www_bget?ko:K11867">K11867</a>  STAMBPL1; AMSH-like protease [EC:3.1.2.15]
B  UBL-specific proteases (ULPs)
C    <a href="/dbget-bin/www_bget?ko:K08592">K08592</a>  SENP1; sentrin-specific protease 1 [EC:3.4.22.68]
C    <a href="/dbget-bin/www_bget?ko:K03345">K03345</a>  SENP2, AXAM2; sentrin-specific protease 2 (axin associating molecule) [EC:3.4.22.68]
C    <a href="/dbget-bin/www_bget?ko:K08593">K08593</a>  SENP3; sentrin-specific protease 3 [EC:3.4.22.68]
C    <a href="/dbget-bin/www_bget?ko:K08594">K08594</a>  SENP5; sentrin-specific protease 5 [EC:3.4.22.68]
C    <a href="/dbget-bin/www_bget?ko:K08595">K08595</a>  SENP6; sentrin-specific protease 6 [EC:3.4.22.68]
C    <a href="/dbget-bin/www_bget?ko:K08596">K08596</a>  SENP7; sentrin-specific protease 7 [EC:3.4.22.68]
C    <a href="/dbget-bin/www_bget?ko:K08597">K08597</a>  SENP8, NEDP1, DEN1; sentrin-specific protease 8 [EC:3.4.22.68]
C    <a href="/dbget-bin/www_bget?ko:K05609">K05609</a>  UCHL3, YUH1; ubiquitin carboxyl-terminal hydrolase L3 [EC:3.4.19.12]
C    <a href="/dbget-bin/www_bget?ko:K16287">K16287</a>  ULP1C_D; ubiquitin-like-specific protease 1C/D [EC:3.4.22.68]
C    COP9 signalosome (CSN) complex
D      <a href="/dbget-bin/www_bget?ko:K12175">K12175</a>  GPS1, COPS1, CSN1; COP9 signalosome complex subunit 1
D      <a href="/dbget-bin/www_bget?ko:K12176">K12176</a>  COPS2, CSN2, TRIP15; COP9 signalosome complex subunit 2
D      <a href="/dbget-bin/www_bget?ko:K12177">K12177</a>  COPS3, CSN3; COP9 signalosome complex subunit 3
D      <a href="/dbget-bin/www_bget?ko:K12178">K12178</a>  COPS4, CSN4; COP9 signalosome complex subunit 4
D      <a href="/dbget-bin/www_bget?ko:K09613">K09613</a>  COPS5, CSN5; COP9 signalosome complex subunit 5 [EC:3.4.-.-]
D      <a href="/dbget-bin/www_bget?ko:K12179">K12179</a>  COPS6, CSN6; COP9 signalosome complex subunit 6
D      <a href="/dbget-bin/www_bget?ko:K12180">K12180</a>  COPS7, CSN7; COP9 signalosome complex subunit 7
D      <a href="/dbget-bin/www_bget?ko:K12181">K12181</a>  COPS8, CSN8; COP9 signalosome complex subunit 8
!
#<hr>
#<b>[ <a href="/kegg/brite.html">BRITE</a> | <a href="/kegg/kegg2.html">KEGG2</a> | <a href="/kegg/">KEGG</a> ]</b><br>
#Last updated: March 11, 2013
