# Supplementary material for: Characterization of the transcriptome of fast and slow muscle myotomal fibres in the pacu (Piaractus mesopotamicus)
Source: BMC Genomics. 2015 Mar 14;16(1):182. doi: 10.1186/s12864-015-1423-6 (PMC4372171; doi:10.1186/s12864-015-1423-6)
Supplement: Additional file 2: — KEEG Automatic Annotation Sever results. Hierarchical information of the sequences from annotated transcriptome mapped to the KEGG pathways maps using the automatic annotation tool KAAS [54]. [file 12864_2015_1423_MOESM2_ESM.zip › hier/q04131.keg]

+C	SNARE
#<h2><a href="/kegg/kegg2.html"><img src="/Fig/bget/kegg3.gif" align="middle" border=0></a> &nbsp; SNAREs</h2>
#<!---
#ENTRY       ko04131
#NAME        SNARE
#DEFINITION  SNAREs Pacu_blasted
#--->
!
A<b>Syntaxin (Qa)</b>
B  Stx-PM
C    comp144169_c0_seq3|syntaxin; <a href="/dbget-bin/www_bget?ko+K04560">K04560</a>  STX1A; syntaxin 1A
C    comp109656_c0_seq1|syntaxin-3-like; <a href="/dbget-bin/www_bget?ko+K08486">K08486</a>  STX1B_2_3; syntaxin 1B/2/3
C    comp135544_c0_seq1|syntaxin-3; <a href="/dbget-bin/www_bget?ko+K08486">K08486</a>  STX1B_2_3; syntaxin 1B/2/3
C    comp144248_c0_seq4|syntaxin; <a href="/dbget-bin/www_bget?ko+K08486">K08486</a>  STX1B_2_3; syntaxin 1B/2/3
C    comp144248_c0_seq5|syntaxin; <a href="/dbget-bin/www_bget?ko+K08486">K08486</a>  STX1B_2_3; syntaxin 1B/2/3
C    comp142787_c1_seq3|syntaxin; <a href="/dbget-bin/www_bget?ko+K13502">K13502</a>  STX4; syntaxin 4
C    comp142787_c1_seq5|syntaxin; <a href="/dbget-bin/www_bget?ko+K13502">K13502</a>  STX4; syntaxin 4
C    comp142787_c1_seq12|syntaxin; <a href="/dbget-bin/www_bget?ko+K13502">K13502</a>  STX4; syntaxin 4
C    comp127309_c0_seq1|syntaxin-11; <a href="/dbget-bin/www_bget?ko+K08487">K08487</a>  STX11; syntaxin 11
B  Stx-Endo
C    comp141277_c0_seq9|syntaxin-7; <a href="/dbget-bin/www_bget?ko+K08488">K08488</a>  STX7; syntaxin 7
C    comp114213_c0_seq3|syntaxin-12; <a href="/dbget-bin/www_bget?ko+K13813">K13813</a>  STX12, STX13; syntaxin 12/13
C    comp138055_c0_seq28|syntaxin; <a href="/dbget-bin/www_bget?ko+K13813">K13813</a>  STX12, STX13; syntaxin 12/13
C    comp138055_c0_seq31|syntaxin; <a href="/dbget-bin/www_bget?ko+K13813">K13813</a>  STX12, STX13; syntaxin 12/13
C    comp190795_c0_seq1|t-snare; <a href="/dbget-bin/www_bget?ko+K13814">K13814</a>  TSNARE1; t-SNARE domain-containing protein 1
B  Stx-TGN / EE
C    comp144550_c1_seq3|syntaxin-16; <a href="/dbget-bin/www_bget?ko+K08489">K08489</a>  STX16; syntaxin 16
C    comp144550_c1_seq5|syntaxin-16; <a href="/dbget-bin/www_bget?ko+K08489">K08489</a>  STX16; syntaxin 16
B  Stx-cisGolgi
C    comp137599_c0_seq2|syntaxin-5; <a href="/dbget-bin/www_bget?ko+K08490">K08490</a>  STX5; syntaxin 5
C    comp137599_c0_seq3|syntaxin-5; <a href="/dbget-bin/www_bget?ko+K08490">K08490</a>  STX5; syntaxin 5
C    comp137599_c0_seq5|syntaxin-5; <a href="/dbget-bin/www_bget?ko+K08490">K08490</a>  STX5; syntaxin 5
C    comp137599_c0_seq6|syntaxin-5; <a href="/dbget-bin/www_bget?ko+K08490">K08490</a>  STX5; syntaxin 5
C    comp143916_c0_seq2|syntaxin; <a href="/dbget-bin/www_bget?ko+K08490">K08490</a>  STX5; syntaxin 5
C    comp143916_c0_seq25|syntaxin; <a href="/dbget-bin/www_bget?ko+K08490">K08490</a>  STX5; syntaxin 5
C    comp143916_c0_seq44|syntaxin; <a href="/dbget-bin/www_bget?ko+K08490">K08490</a>  STX5; syntaxin 5
B  Stx-sER
C    comp140302_c0_seq7|syntaxin; <a href="/dbget-bin/www_bget?ko+K08491">K08491</a>  STX17; syntaxin 17
C    comp140302_c0_seq8|syntaxin; <a href="/dbget-bin/www_bget?ko+K08491">K08491</a>  STX17; syntaxin 17
B  Stx-rER
C    comp139327_c3_seq2|syntaxin; <a href="/dbget-bin/www_bget?ko+K08492">K08492</a>  STX18; syntaxin 18
#
A<b>SNAP-25[N] (Qb)</b>
B  Vti1
C    comp135454_c0_seq2|vesicle; <a href="/dbget-bin/www_bget?ko+K08493">K08493</a>  VTI1; vesicle transport through interaction with t-SNAREs 1
C    comp142894_c4_seq3|vesicle; <a href="/dbget-bin/www_bget?ko+K08493">K08493</a>  VTI1; vesicle transport through interaction with t-SNAREs 1
C    comp142894_c4_seq8|vesicle; <a href="/dbget-bin/www_bget?ko+K08493">K08493</a>  VTI1; vesicle transport through interaction with t-SNAREs 1
B  NPSN
B  Gos1 (Gos28)
C    comp138661_c0_seq14|golgi; <a href="/dbget-bin/www_bget?ko+K08495">K08495</a>  GOSR1, GOS1; golgi SNAP receptor complex member 1
B  Bos1 / Membrin
C    comp136398_c0_seq4|golgi; <a href="/dbget-bin/www_bget?ko+K08496">K08496</a>  GOSR2, BOS1; golgi SNAP receptor complex member 2
C    comp136398_c0_seq6|golgi; <a href="/dbget-bin/www_bget?ko+K08496">K08496</a>  GOSR2, BOS1; golgi SNAP receptor complex member 2
C    comp136398_c0_seq7|golgi; <a href="/dbget-bin/www_bget?ko+K08496">K08496</a>  GOSR2, BOS1; golgi SNAP receptor complex member 2
B  Sec20
C    comp126723_c0_seq3|vesicle; <a href="/dbget-bin/www_bget?ko+K08497">K08497</a>  SEC20; protein transport protein SEC20
C    comp135561_c0_seq2|vesicle; <a href="/dbget-bin/www_bget?ko+K08497">K08497</a>  SEC20; protein transport protein SEC20
C    comp135561_c0_seq4|vesicle; <a href="/dbget-bin/www_bget?ko+K08497">K08497</a>  SEC20; protein transport protein SEC20
#
A<b>SNAP-25[C] (Qc)</b>
B  STX6
C    comp131786_c1_seq3|syntaxin; <a href="/dbget-bin/www_bget?ko+K08498">K08498</a>  STX6; syntaxin 6
C    comp131786_c1_seq5|syntaxin; <a href="/dbget-bin/www_bget?ko+K08498">K08498</a>  STX6; syntaxin 6
B  STX8
C    comp124952_c0_seq1|syntaxin; <a href="/dbget-bin/www_bget?ko+K08501">K08501</a>  STX8; syntaxin 8
C    comp124952_c0_seq4|syntaxin; <a href="/dbget-bin/www_bget?ko+K08501">K08501</a>  STX8; syntaxin 8
B  Bet1
C    comp128889_c0_seq2|bet1-like; <a href="/dbget-bin/www_bget?ko+K08504">K08504</a>  BET1; blocked early in transport 1
C    comp128889_c0_seq3|bet1-like; <a href="/dbget-bin/www_bget?ko+K08504">K08504</a>  BET1; blocked early in transport 1
C    comp138749_c0_seq12|acyl-; <a href="/dbget-bin/www_bget?ko+K08504">K08504</a>  BET1; blocked early in transport 1
C    comp138749_c0_seq15|acyl-; <a href="/dbget-bin/www_bget?ko+K08504">K08504</a>  BET1; blocked early in transport 1
C    comp138749_c0_seq24|acyl-; <a href="/dbget-bin/www_bget?ko+K08504">K08504</a>  BET1; blocked early in transport 1
B  Sft1
B  Syp7
B  Use1
C    comp138247_c4_seq10|vesicle; <a href="/dbget-bin/www_bget?ko+K08507">K08507</a>  USE1; unconventional SNARE in the endoplasmic reticulum protein 1
C    comp138247_c4_seq17|vesicle; <a href="/dbget-bin/www_bget?ko+K08507">K08507</a>  USE1; unconventional SNARE in the endoplasmic reticulum protein 1
C    comp138247_c4_seq18|vesicle; <a href="/dbget-bin/www_bget?ko+K08507">K08507</a>  USE1; unconventional SNARE in the endoplasmic reticulum protein 1
#
A<b>SNAP-25 (Qb,c)</b>
B  SNAP-23
C    comp142867_c3_seq8|synaptosomal-associated; <a href="/dbget-bin/www_bget?ko+K08508">K08508</a>  SNAP23; synaptosomal-associated protein, 23kDa
C    comp142867_c3_seq25|synaptosomal-associated; <a href="/dbget-bin/www_bget?ko+K08508">K08508</a>  SNAP23; synaptosomal-associated protein, 23kDa
C    comp300799_c0_seq1|synaptosomal-associated; <a href="/dbget-bin/www_bget?ko+K08508">K08508</a>  SNAP23; synaptosomal-associated protein, 23kDa
C    comp428370_c0_seq1|synaptosomal-associated; <a href="/dbget-bin/www_bget?ko+K08508">K08508</a>  SNAP23; synaptosomal-associated protein, 23kDa
B  SNAP-29
C    comp137978_c0_seq1|synaptosomal-associated; <a href="/dbget-bin/www_bget?ko+K08509">K08509</a>  SNAP29; synaptosomal-associated protein, 29kDa
C    comp141631_c0_seq17|synaptosomal-associated; <a href="/dbget-bin/www_bget?ko+K08509">K08509</a>  SNAP29; synaptosomal-associated protein, 29kDa
C    comp141631_c0_seq23|synaptosomal-associated; <a href="/dbget-bin/www_bget?ko+K08509">K08509</a>  SNAP29; synaptosomal-associated protein, 29kDa
C    comp141631_c0_seq24|synaptosomal-associated; <a href="/dbget-bin/www_bget?ko+K08509">K08509</a>  SNAP29; synaptosomal-associated protein, 29kDa
C    comp141631_c0_seq36|synaptosomal-associated; <a href="/dbget-bin/www_bget?ko+K08509">K08509</a>  SNAP29; synaptosomal-associated protein, 29kDa
#
A<b>VAMP, Ykt6, Sec22 (R)</b>
B  VAMP
C    comp140041_c2_seq7|vesicle-associated; <a href="/dbget-bin/www_bget?ko+K08510">K08510</a>  VAMP1; vesicle-associated membrane protein 1
C    comp140041_c2_seq18|vesicle-associated; <a href="/dbget-bin/www_bget?ko+K08510">K08510</a>  VAMP1; vesicle-associated membrane protein 1
C    comp108595_c0_seq1|vesicle-associated; <a href="/dbget-bin/www_bget?ko+K13504">K13504</a>  VAMP2; vesicle-associated membrane protein 2
C    comp144680_c0_seq1|vesicle-associated; <a href="/dbget-bin/www_bget?ko+K13505">K13505</a>  VAMP3; vesicle-associated membrane protein 3
C    comp144680_c0_seq6|vesicle-associated; <a href="/dbget-bin/www_bget?ko+K13505">K13505</a>  VAMP3; vesicle-associated membrane protein 3
C    comp144680_c0_seq8|vesicle-associated; <a href="/dbget-bin/www_bget?ko+K13505">K13505</a>  VAMP3; vesicle-associated membrane protein 3
C    comp124898_c0_seq1|vesicle-associated; <a href="/dbget-bin/www_bget?ko+K08512">K08512</a>  VAMP8; vesicle-associated membrane protein 8
C    comp140033_c0_seq5|vesicle-associated; <a href="/dbget-bin/www_bget?ko+K08513">K08513</a>  VAMP4; vesicle-associated membrane protein 4
C    comp140033_c0_seq11|vesicle-associated; <a href="/dbget-bin/www_bget?ko+K08513">K08513</a>  VAMP4; vesicle-associated membrane protein 4
C    comp140033_c0_seq12|vesicle-associated; <a href="/dbget-bin/www_bget?ko+K08513">K08513</a>  VAMP4; vesicle-associated membrane protein 4
C    comp140033_c0_seq13|vesicle-associated; <a href="/dbget-bin/www_bget?ko+K08513">K08513</a>  VAMP4; vesicle-associated membrane protein 4
C    comp140033_c0_seq17|vesicle-associated; <a href="/dbget-bin/www_bget?ko+K08513">K08513</a>  VAMP4; vesicle-associated membrane protein 4
C    comp140033_c0_seq18|vesicle-associated; <a href="/dbget-bin/www_bget?ko+K08513">K08513</a>  VAMP4; vesicle-associated membrane protein 4
C    comp140033_c0_seq20|vesicle-associated; <a href="/dbget-bin/www_bget?ko+K08513">K08513</a>  VAMP4; vesicle-associated membrane protein 4
C    comp140033_c0_seq21|vesicle-associated; <a href="/dbget-bin/www_bget?ko+K08513">K08513</a>  VAMP4; vesicle-associated membrane protein 4
C    comp140033_c0_seq23|vesicle-associated; <a href="/dbget-bin/www_bget?ko+K08513">K08513</a>  VAMP4; vesicle-associated membrane protein 4
C    comp144975_c4_seq22|vesicle-associated; <a href="/dbget-bin/www_bget?ko+K08514">K08514</a>  VAMP5; vesicle-associated membrane protein 5
C    comp144975_c4_seq31|vesicle-associated; <a href="/dbget-bin/www_bget?ko+K08514">K08514</a>  VAMP5; vesicle-associated membrane protein 5
C    comp136131_c0_seq7|vesicle-associated; <a href="/dbget-bin/www_bget?ko+K08515">K08515</a>  VAMP7; vesicle-associated membrane protein 7
C    comp136131_c0_seq11|vesicle-associated; <a href="/dbget-bin/www_bget?ko+K08515">K08515</a>  VAMP7; vesicle-associated membrane protein 7
C    comp136131_c0_seq14|vesicle-associated; <a href="/dbget-bin/www_bget?ko+K08515">K08515</a>  VAMP7; vesicle-associated membrane protein 7
B  Ykt6
C    comp133509_c0_seq1|synaptobrevin; <a href="/dbget-bin/www_bget?ko+K08516">K08516</a>  YKT6; synaptobrevin homolog YKT6
C    comp133509_c0_seq2|synaptobrevin; <a href="/dbget-bin/www_bget?ko+K08516">K08516</a>  YKT6; synaptobrevin homolog YKT6
C    comp133509_c0_seq3|synaptobrevin; <a href="/dbget-bin/www_bget?ko+K08516">K08516</a>  YKT6; synaptobrevin homolog YKT6
C    comp133509_c0_seq4|synaptobrevin; <a href="/dbget-bin/www_bget?ko+K08516">K08516</a>  YKT6; synaptobrevin homolog YKT6
C    comp133509_c0_seq5|synaptobrevin; <a href="/dbget-bin/www_bget?ko+K08516">K08516</a>  YKT6; synaptobrevin homolog YKT6
C    comp133509_c0_seq6|synaptobrevin; <a href="/dbget-bin/www_bget?ko+K08516">K08516</a>  YKT6; synaptobrevin homolog YKT6
C    comp133509_c0_seq7|synaptobrevin; <a href="/dbget-bin/www_bget?ko+K08516">K08516</a>  YKT6; synaptobrevin homolog YKT6
C    comp133509_c0_seq8|synaptobrevin; <a href="/dbget-bin/www_bget?ko+K08516">K08516</a>  YKT6; synaptobrevin homolog YKT6
C    comp133509_c0_seq9|synaptobrevin; <a href="/dbget-bin/www_bget?ko+K08516">K08516</a>  YKT6; synaptobrevin homolog YKT6
C    comp133509_c0_seq10|synaptobrevin; <a href="/dbget-bin/www_bget?ko+K08516">K08516</a>  YKT6; synaptobrevin homolog YKT6
C    comp133509_c0_seq11|synaptobrevin; <a href="/dbget-bin/www_bget?ko+K08516">K08516</a>  YKT6; synaptobrevin homolog YKT6
C    comp133509_c0_seq12|synaptobrevin; <a href="/dbget-bin/www_bget?ko+K08516">K08516</a>  YKT6; synaptobrevin homolog YKT6
C    comp133509_c0_seq13|synaptobrevin; <a href="/dbget-bin/www_bget?ko+K08516">K08516</a>  YKT6; synaptobrevin homolog YKT6
C    comp133509_c0_seq14|synaptobrevin; <a href="/dbget-bin/www_bget?ko+K08516">K08516</a>  YKT6; synaptobrevin homolog YKT6
C    comp133509_c0_seq15|synaptobrevin; <a href="/dbget-bin/www_bget?ko+K08516">K08516</a>  YKT6; synaptobrevin homolog YKT6
C    comp133509_c0_seq16|synaptobrevin; <a href="/dbget-bin/www_bget?ko+K08516">K08516</a>  YKT6; synaptobrevin homolog YKT6
B  Sec22
C    comp134092_c0_seq3|vesicle-trafficking; <a href="/dbget-bin/www_bget?ko+K08517">K08517</a>  SEC22; vesicle transport protein SEC22
B  Tomosyn
C    comp142168_c0_seq13|syntaxin-binding; <a href="/dbget-bin/www_bget?ko+K08518">K08518</a>  STXBP5; syntaxin-binding protein 5
C    comp142168_c0_seq22|syntaxin-binding; <a href="/dbget-bin/www_bget?ko+K08518">K08518</a>  STXBP5; syntaxin-binding protein 5
C    comp140419_c1_seq2|syntaxin-binding; <a href="/dbget-bin/www_bget?ko+K08519">K08519</a>  STXBP6; syntaxin-binding protein 6
C    comp140419_c1_seq6|syntaxin-binding; <a href="/dbget-bin/www_bget?ko+K08519">K08519</a>  STXBP6; syntaxin-binding protein 6
C    comp140419_c1_seq7|syntaxin-binding; <a href="/dbget-bin/www_bget?ko+K08519">K08519</a>  STXBP6; syntaxin-binding protein 6
B  Putative SNAREs
C    comp128215_c0_seq2|vesicle-trafficking; <a href="/dbget-bin/www_bget?ko+K08520">K08520</a>  SEC22A_C; SEC22 vesicle trafficking protein A/C
C    comp133233_c0_seq1|sec22; <a href="/dbget-bin/www_bget?ko+K08520">K08520</a>  SEC22A_C; SEC22 vesicle trafficking protein A/C
!
#<hr>
#<b>[ <a href="/kegg/brite.html">BRITE</a> | <a href="/kegg/kegg2.html">KEGG2</a> | <a href="/kegg/">KEGG</a> ]</b><br>
#Last updated: June 22, 2010
#<br>Classification based on <a href="http://www.ncbi.nlm.nih.gov/pubmed/16882042">Yoshizawa et al. (2006)</a>
