# Supplementary material for: Characterization of the transcriptome of fast and slow muscle myotomal fibres in the pacu (Piaractus mesopotamicus)
Source: BMC Genomics. 2015 Mar 14;16(1):182. doi: 10.1186/s12864-015-1423-6 (PMC4372171; doi:10.1186/s12864-015-1423-6)
Supplement: Additional file 3: — Simple Sequence Repeats Identification. Simple Sequence Repeats identified in contigs containing over 90% of the CDS using Msatcommander software [57]. [file 12864_2015_1423_MOESM3_ESM.xls]

## Sheet: microsatellites
name		records_id	id	motif	start	end	preceding	following	count		motif	count	%
comp111086_c0_seq4	pr domain containing with znf domain	2904	1455	AAC	2157	2193	2157	2	12		AAC	1	0.324675		Mononucletide	44.6352
											AC	113	36.6883		Dinucleotide	53.6481
comp113290_c0_seq2	stanniocalcin 1	207	44	AC	2546	2564	2546	3	9		ACAG	1	0.324675		trinucleotide	0.858369
comp114157_c0_seq1	inhibin beta a chain-like	257	64	AC	1113	1129	1113	123	8		ACCT	1	0.324675		tetranucleotide	0.858369
comp114440_c0_seq1	protein homolog	308	71	AC	2278	2294	2278	1	8		AG	107	34.7403
comp115655_c0_seq1	gli pathogenesis-related 1	329	78	AC	1305	1321	1305	126	8		AGCG	1	0.324675
comp118788_c0_seq1	cholesterol 7-alpha-monooxygenase-like	353	85	AC	0	20	0	778	10		AGGC	1	0.324675
comp120121_c0_seq1	malignant fibrous histiocytoma-amplified sequence 1 homolog	353	86	AC	44	60	44	738	8		AT	28	9.09091
comp120723_c0_seq2	dna-directed rna polymerase i subunit rpa43	540	149	AC	0	18	0	1442	9		ATC	1	0.324675
comp121099_c0_seq5	serine threonine-protein phosphatase 2a 56 kda regulatory subunit delta isoform	569	157	AC	1	19	1	834	9		C	52	16.8831
comp121903_c0_seq1	heparan sulfate glucosamine 3-o-sulfotransferase 1-like	699	206	AC	3	19	3	2806	8		CG	2	0.649351
comp123259_c0_seq1	timeless-interacting protein	623	176	AC	1658	1674	1658	1	8
comp123274_c0_seq1	tumor necrosis factor ligand superfamily member 10-like	645	187	AC	0	18	0	1476	9
comp123420_c0_seq5	transmembrane protein 179b	648	188	AC	1	19	1	1754	9
comp124627_c0_seq1	type i cytoskeletal 13-like	748	227	AC	0	20	0	1551	10
comp125541_c0_seq1	like homeobox	857	271	AC	2030	2048	2030	1	9
comp125653_c1_seq1	claudin-22-like	746	226	AC	1275	1295	1275	1	10
comp125867_c0_seq4	dual specificity protein phosphatase 10	770	234	AC	2305	2323	2305	0	9
comp126576_c1_seq5	inducible nitric oxide synthase	771	235	AC	4	22	4	1154	9
comp126819_c0_seq4	tlc domain-containing protein 1	832	257	AC	3941	3961	3941	0	10
comp127016_c0_seq3	secretory carrier-associated membrane protein 1	851	267	AC	0	18	0	3708	9
comp127889_c0_seq2	calsyntenin 1	904	294	AC	0	20	0	3721	10
comp128607_c0_seq1	desmoglein 2	905	295	AC	0	18	0	2539	9
comp128718_c0_seq2	dmrt-like family a1	967	316	AC	0	18	0	4020	9
comp128902_c0_seq1	cytochrome p4501b	1079	377	AC	2786	2804	2786	0	9
comp129019_c0_seq4	epithelial membrane protein 2	965	315	AC	0	20	0	1429	10
comp129104_c0_seq2	phospholipid scramblase 1	1004	326	AC	696	712	696	3345	8
comp129815_c3_seq2	udp-glucuronosyltransferase 2a2-like	1036	349	AC	2787	2805	2787	5	9
comp129846_c0_seq2	tpa_inf: twist1a	1024	342	AC	1880	1900	1880	0	10
comp129938_c2_seq1	insulin-like growth factor binding protein 3	1049	357	AC	2954	2970	2954	827	8
comp130489_c0_seq1	carbonic anhydrase	1080	378	AC	4613	4631	4613	1	9
comp130848_c0_seq1	ubiquitin carboxyl-terminal hydrolase 31	1149	416	AC	0	18	0	1618	9
comp130888_c0_seq1	torsin family member b (torsin b)	1229	450	AC	1803	1819	1803	0	8
comp131084_c0_seq1	carotene -monooxygenase	1260	467	AC	4839	4855	4839	0	8
comp131262_c0_seq4	transmembrane protein 120b	1387	537	AC	0	18	0	2623	9
comp131350_c2_seq1	anosmin-1	1399	543	AC	2456	2472	2456	1	8
comp131390_c0_seq7	synaptotagmin xi	1117	399	AC	1255	1273	1255	1	9
comp131454_c0_seq11	krueppel-like factor 5	1181	433	AC	1329	1345	1329	6	8
comp131632_c0_seq3	alpha- -mannosyl-glycoprotein 4-beta-n-acetylglucosaminyltransferase a	1321	506	AC	2287	2305	2287	403	9
comp131891_c0_seq7	calcium calmodulin-dependent protein kinase type 1g	1331	510	AC	0	20	0	3309	10
comp131975_c0_seq2	ras association domain-containing protein 8-like	1356	521	AC	0	18	0	3279	9
comp132051_c0_seq1	synaptogyrin 1	1370	529	AC	0	18	0	1948	9
comp132386_c0_seq2	transcription factor jun-b-like	1586	641	AC	5293	5309	5293	331	8
comp132773_c0_seq1	claudin 5 (transmembrane protein deleted in velocardiofacial syndrome)	1545	628	AC	1	17	1	2495	8
comp133055_c0_seq3	c-c chemokine receptor type 9	1741	722	AC	1	17	1	2521	8
comp133137_c1_seq1	nuclear receptor-interacting protein 1	1742	723	AC	4136	4152	4136	1	8
comp133274_c0_seq1	myristoylated alanine-rich c-kinase substrate	1799	747	AC	2330	2346	2330	178	8
comp133456_c0_seq7	g-protein coupled receptor family c group 5 member b-like	1473	586	AC	430	446	430	2053	8
comp133487_c0_seq2	zinc finger protein 511	1556	634	AC	3199	3219	3199	0	10
comp133801_c0_seq1	regulation of nuclear pre-mrna domain containing 2	1605	647	AC	966	982	966	1	8
comp133835_c0_seq4	transcription factor rfx4 isoform 1	1619	651	AC	1	19	1	2023	9
comp133924_c0_seq1	large neutral amino acids transporter small subunit 1	1905	805	AC	1	19	1	4089	9
comp133953_c0_seq2	suppressor of cytokine signaling 1	1961	838	AC	1	17	1	2322	8
comp134098_c0_seq3	fibroblast growth factor 18	2027	889	AC	124	140	124	3733	8
comp134289_c0_seq1	protein shisa-2 homolog	2181	979	AC	0	22	0	1747	11
comp134651_c2_seq5	fh2 domain-containing protein 1	2215	1002	AC	1252	1268	1252	163	8
comp134812_c1_seq5	crfb5 protein	2230	1011	AC	553	569	553	548	8
comp134978_c2_seq3	sodium calcium exchanger 3 isoform 1	2258	1026	AC	0	16	0	3928	8
comp135016_c0_seq1	transcription factor p65	1880	793	AC	3188	3204	3188	2057	8
comp135034_c0_seq2	beta-arrestin-2 isoform 1	1819	757	AC	0	20	0	1487	10
comp135061_c0_seq1	protein wnt-11-like	1863	783	AC	0	18	0	2299	9
comp135071_c0_seq5	protein diaphanous homolog 1	1893	800	AC	0	16	0	3819	8
comp135167_c0_seq1	interleukin-13 receptor subunit alpha-2 precursor	1926	818	AC	0	16	0	2914	8
comp135388_c0_seq7	nedd4-binding protein 2	1940	824	AC	353	373	353	4066	10
comp135444_c0_seq1	glucose-fructose oxidoreductase domain-containing protein 1	1976	852	AC	1503	1523	1503	0	10
comp135507_c0_seq1	2010300c02rik protein	1989	867	AC	1	23	1	4332	11
comp135524_c2_seq10	junctional adhesion molecule b-like	1989	868	AC	25	47	25	4308	11
comp135698_c1_seq2	mineralocorticoid receptor	2156	967	AC	3494	3516	3494	0	11
comp135698_c1_seq2	mineralocorticoid receptor	2246	1021	AC	0	20	0	1707	10
comp135788_c2_seq2	lysine-specific demethylase 2a	2347	1069	AC	7	23	7	4895	8
comp135792_c0_seq5	forkhead box d3	2516	1179	AC	1	19	1	1370	9
comp135792_c0_seq5	forkhead box d3	2514	1178	AC	0	18	0	5619	9
comp135853_c0_seq2	cell surface glycoprotein muc18-like	2523	1186	AC	59	75	59	2657	8
comp135970_c0_seq10	regulator of g-protein signaling 12	2591	1236	AC	7	23	7	1414	8
comp136335_c1_seq5	2-acylglycerol o-acyltransferase 1	2713	1314	AC	1	19	1	5012	9
comp136457_c1_seq16	pabpn1 protein	2721	1322	AC	5872	5890	5872	1	9
comp136540_c1_seq1	emilin-1 precursor	2745	1337	AC	1	19	1	6459	9
comp136545_c0_seq1	novel protein	2745	1338	AC	6402	6418	6402	60	8
comp136588_c1_seq10	receptor-type tyrosine-protein phosphatase delta	2782	1369	AC	148	166	148	1267	9
comp136669_c0_seq6	matrix-remodelling associated 5	2799	1382	AC	1713	1731	1713	1	9
comp136705_c0_seq7	transforming growth factor beta-1-like isoform 2	2835	1399	AC	2483	2499	2483	126	8
comp136716_c2_seq15	voltage-dependent l-type calcium channel subunit beta-2	2846	1402	AC	1	21	1	1992	10
comp136925_c0_seq5	stearoyl- desaturase	2484	1167	AC	1	19	1	4420	9
comp137033_c2_seq10	disabled homolog 2	2478	1162	AC	1	17	1	3290	8
comp137034_c2_seq3	importin-13	2569	1224	AC	0	18	0	3929	9
comp137034_c2_seq3	importin-13	2606	1246	AC	38	54	38	2080	8
comp137061_c0_seq3	myosin light chain smooth muscle-like	2648	1276	AC	1	17	1	1470	8
comp137088_c1_seq2	gc-rich sequence dna-binding factor	2668	1286	AC	2035	2051	2035	0	8
comp137189_c1_seq9	gtp-binding protein rem 1	2693	1303	AC	4873	4889	4873	750	8
comp137216_c0_seq3	sorting nexin-15	2708	1311	AC	4410	4426	4410	1	8
comp137243_c0_seq9	netrin receptor unc5d-like	2718	1319	AC	0	18	0	3513	9
comp137367_c2_seq2	nfkb activating	2751	1351	AC	7535	7553	7535	1	9
comp137446_c0_seq1	low-density lipoprotein receptor-related protein 4	3235	1675	AC	0	22	0	968	11
comp137449_c2_seq45	glutamate n-methyl d-aspartate-associated protein 1 (glutamate binding)	2967	1485	AC	0	18	0	2869	9
comp137507_c7_seq2	homeobox protein engrailed-1	2873	1418	AC	0	18	0	4486	9
comp137538_c1_seq1	phospholipase ddhd1-like	2932	1469	AC	1	21	1	3545	10
comp137590_c1_seq3	interleukin-6 receptor subunit alpha precursor	2988	1502	AC	1	19	1	928	9
comp137672_c1_seq13	carnitine palmitoyltransferase 1a	3024	1539	AC	1315	1331	1315	4	8
comp137806_c0_seq39	zgc:136474 protein	3033	1545	AC	5346	5362	5346	1597	8
comp137841_c3_seq30	neprilysin	3056	1560	AC	8	24	8	2752	8
comp137901_c0_seq120	band -like protein 3 isoform 2	3162	1626	AC	455	475	455	2270	10
comp137929_c0_seq4	multimerin-2	3175	1637	AC	107	127	107	4205	10
comp137934_c2_seq3	probable trna guanylyltransferase-like	3211	1660	AC	0	18	0	2206	9
comp137937_c4_seq21	camp-dependent protein kinase type ii-alpha regulatory subunit-like	2960	1482	AC	1	17	1	2909	8
comp138006_c1_seq10	sickle tail protein homolog	2898	1442	AC	0	20	0	2146	10
comp138030_c1_seq4	neuroblast differentiation-associated protein ahnak	2917	1463	AC	1967	1989	1967	0	11
comp138117_c0_seq1	cytochrome p450 26b1	3006	1521	AC	0	20	0	5900	10
comp138119_c1_seq13	tetraspanin 14	3025	1540	AC	1	21	1	3178	10
comp138191_c0_seq4	inositol-trisphosphate 3-kinase c	3112	1596	AC	847	863	847	1285	8
comp138319_c0_seq11	e3 ubiquitin-protein ligase march3	3254	1680	AC	991	1009	991	1	9
comp138420_c1_seq8	g protein-coupled receptor kinase 6	36	7	AC	651	669	651	1	9
comp138429_c0_seq8	doublecortin domain-containing protein 2	78	15	AC	3320	3338	3320	0	9
comp138439_c2_seq36	n-acylneuraminate cytidylyltransferase	96	18	AC	1	19	1	701	9
comp138453_c2_seq8	g patch domain-containing protein 4	136	30	AC	975	993	975	1	9
comp138466_c0_seq6	ceramide synthase 2-like	164	36	AC	609	625	609	95	8
comp138724_c0_seq15	pseudouridylate synthase 7 homolog-like	3123	1606	ACAG	3799	3823	3799	2375	6
comp138725_c1_seq4	angiotensin-converting enzyme-like	2815	1395	ACCT	198	230	198	6355	8
comp138793_c1_seq1	pap-associated domain-containing protein 5	245	59	AG	0	18	0	2684	9
comp138795_c0_seq62	bromodomain-containing protein 2 precursor	309	73	AG	1	19	1	2528	9
comp138837_c1_seq9	nuclear speckle splicing regulatory protein 1	351	84	AG	0	18	0	1438	9
comp138902_c6_seq43	sodium- and chloride-dependent taurine transporter-like	406	100	AG	1290	1308	1290	1	9
comp138946_c0_seq5	mesoderm induction early response protein 2	409	103	AG	156	176	156	1480	10
comp138947_c0_seq10	atp-binding cassette sub-family g member 2	492	128	AG	1	19	1	1426	9
comp139069_c4_seq19	interleukin 1 receptor accessory protein	485	124	AG	0	18	0	2947	9
comp139173_c0_seq2	tensin-3	531	145	AG	1553	1573	1553	0	10
comp139306_c0_seq3	lysosomal thioesterase ppt2-a-like	507	136	AG	1	21	1	1445	10
comp139310_c4_seq55	golgi-associated plant pathogenesis-related protein 1	601	167	AG	0	18	0	1163	9
comp139316_c1_seq2	tnf receptor-associated factor 5	813	249	AG	1	19	1	2379	9
comp139428_c0_seq3	transcription factor sp3	809	247	AG	2391	2409	2391	127	9
comp139494_c3_seq6	tripartite motif-containing protein 16-like	839	259	AG	3364	3382	3364	1	9
comp139538_c0_seq7	peroxisome proliferator-activated receptor gamma coactivator 1-beta-like	865	274	AG	0	20	0	1049	10
comp139615_c1_seq7	zinc finger protein 516	1061	364	AG	0	18	0	3848	9
comp139634_c0_seq4	39s ribosomal protein mitochondrial-like	1070	367	AG	5	21	5	5402	8
comp139652_c0_seq8	nf-kappa-b inhibitor alpha	1075	375	AG	2803	2819	2803	1	8
comp139678_c0_seq2	zinc finger and btb domain-containing protein 4	938	308	AG	0	16	0	5624	8
comp139773_c0_seq1	golgi reassembly-stacking protein 2	946	309	AG	1	17	1	3393	8
comp139817_c3_seq11	lamina-associated polypeptide 2 isoform beta	1004	327	AG	672	688	672	3369	8
comp139947_c2_seq9	lysosome-associated membrane glycoprotein 2 isoform 2	1244	457	AG	0	20	0	4531	10
comp139948_c2_seq4	thioredoxin domain-containing protein 11-like	1293	491	AG	3414	3430	3414	0	8
comp139989_c1_seq17	alpha-n-acetylgalactosaminide alpha- -sialyltransferase 2-like	1297	493	AG	170	186	170	1594	8
comp140062_c1_seq8	krueppel-like factor 2-like	1388	539	AG	3810	3826	3810	1	8
comp140138_c0_seq8	calmodulin-binding transcription activator 2	1396	542	AG	2	18	2	2845	8
comp140177_c3_seq1	protein las1 homolog	1100	387	AG	1	19	1	3422	9
comp140212_c1_seq6	non-syndromic hearing impairment protein 5	1132	409	AG	3092	3110	3092	1	9
comp140337_c0_seq10	low quality protein: synemin	1201	439	AG	1	17	1	6654	8
comp140447_c2_seq50	fish virus induced trim protein	1246	460	AG	2206	2222	2206	1	8
comp140526_c3_seq1	g1 s-specific cyclin-d2	1368	527	AG	1	19	1	4558	9
comp140556_c2_seq6	elav-like protein 1	1575	638	AG	1918	1934	1918	1298	8
comp140584_c0_seq23	transmembrane 6 superfamily member 1 isoform 1	1400	544	AG	0	16	0	3243	8
comp140681_c0_seq31	proprotein convertase subtilisin kexin type 5-like	1404	548	AG	2830	2852	2830	0	11
comp140740_c0_seq25	tumor necrosis factor receptor superfamily member 10b-like	1453	572	AG	1	19	1	2312	9
comp140836_c1_seq4	dual specificity protein phosphatase 2	1536	622	AG	1	21	1	3011	10
comp140862_c0_seq4	expressed sequence isoform cra_a	1538	623	AG	0	20	0	2241	10
comp140902_c0_seq1	3 precursor	1773	735	AG	3	21	3	3683	9
comp140934_c1_seq2	nadh dehydrogenase	1423	557	AG	3719	3737	3719	1	9
comp140936_c0_seq53	sestrin-1 isoform 1	1472	584	AG	2385	2403	2385	1	9
comp140998_c1_seq11	probable e3 ubiquitin-protein ligase dtx2-like	1530	619	AG	0	18	0	3321	9
comp141099_c3_seq6	rootletin isoform 2	1626	654	AG	6	22	6	6545	8
comp141111_c1_seq41	synovial apoptosis inhibitor synoviolin	1685	686	AG	0	20	0	3801	10
comp141157_c0_seq15	charged multivesicular body protein 4b	2139	958	AG	1172	1188	1172	207	8
comp141223_c0_seq10	with fg repeats 1	1811	753	AG	1	17	1	5183	8
comp141225_c5_seq9	protein scaf11	1817	756	AG	1	17	1	1014	8
comp141244_c1_seq4	homeobox protein six4	1832	762	AG	1	19	1	1714	9
comp141281_c3_seq83	ubiquitin carboxyl-terminal hydrolase cyld isoform 2	2038	900	AG	0	20	0	1883	10
comp141304_c0_seq6	collagen alpha-1 chain-like	2086	927	AG	1274	1290	1274	3347	8
comp141322_c0_seq57	transcription initiation factor tfiid subunit 1-like	2110	942	AG	3908	3926	3908	232	9
comp141354_c0_seq2	glutamate ionotropic kainate 1-like	2186	984	AG	1	19	1	5828	9
comp141371_c0_seq3	t-cell surface glycoprotein cd4	1865	784	AG	4306	4322	4306	1319	8
comp141378_c1_seq16	thrombospondin 4	1871	786	AG	2433	2449	2433	1155	8
comp141389_c0_seq55	y+l amino acid transporter 2	1914	814	AG	4800	4816	4800	1	8
comp141391_c2_seq41	disintegrin and metalloproteinase domain-containing protein 28	1957	834	AG	1	17	1	1475	8
comp141411_c0_seq1	sparc cwcv and kazal-like domains proteoglycan 3	1964	841	AG	1	19	1	3823	9
comp141427_c0_seq66	e3 ubiquitin-protein ligase rnf25	2054	908	AG	3	23	3	1207	10
comp141427_c0_seq66	e3 ubiquitin-protein ligase rnf25	2056	910	AG	4595	4615	4595	0	10
comp141575_c3_seq4	ankyrin repeat domain-containing protein 1	2058	912	AG	0	18	0	3895	9
comp141581_c1_seq8	neural cell adhesion molecule l1-like	2091	930	AG	334	352	334	1067	9
comp141585_c3_seq58	pentraxin-related protein ptx3	2108	940	AG	3874	3894	3874	0	10
comp141636_c4_seq21	short stature homeobox protein	2153	965	AG	1	19	1	4395	9
comp141672_c1_seq5	phosphatidylinositol transfer cytoplasmic 1	2242	1019	AG	1062	1080	1062	1	9
comp141699_c1_seq6	f-box and leucine-rich repeat protein 2	2300	1033	AG	7	23	7	3455	8
comp141703_c0_seq20	ephrin type-b receptor 4	2611	1247	AG	0	20	0	3588	10
comp141762_c3_seq42	early endosome antigen 1	2447	1141	AG	105	121	105	1338	8
comp141772_c0_seq4	zinc finger protein 831	2501	1174	AG	2	22	2	2398	10
comp141785_c0_seq22	rna-binding protein 4b	2573	1226	AG	1	21	1	2042	10
comp141869_c0_seq56	cytochrome p450	2698	1305	AG	641	659	641	1443	9
comp141876_c0_seq11	tsc22 domain member 4	2698	1306	AG	696	712	696	1390	8
comp141961_c0_seq11	integrin beta-7	2758	1357	AG	1711	1731	1711	0	10
comp142028_c2_seq11	liprin-alpha-1 isoform b	2834	1398	AG	1	21	1	3754	10
comp142059_c2_seq3	alcohol dehydrogenase class-3-like	2845	1401	AG	5037	5055	5037	0	9
comp142069_c0_seq71	ras-associating and dilute domain-containing	2322	1047	AG	1	19	1	2840	9
comp142072_c0_seq38	cyclin-dependent kinase inhibitor 1b	2365	1076	AG	3073	3089	3073	514	8
comp142191_c0_seq21	aryl hydrocarbon receptor 2	2377	1093	AG	2046	2068	2046	0	11
comp142229_c0_seq17	guanine nucleotide-binding protein g subunit alpha-1	2391	1101	AG	168	184	168	4311	8
comp142291_c1_seq19	integrin alpha-1	2390	1098	AG	1789	1809	1789	1620	10
comp142310_c1_seq11	serum deprivation-response protein	2406	1114	AG	1642	1658	1642	1	8
comp142432_c0_seq20	ets-related transcription factor elf-2 isoform 2	2413	1121	AG	1	17	1	840	8
comp142444_c1_seq37	myelin-associated glyco	2533	1199	AG	1775	1793	1775	1	9
comp142451_c0_seq7	collagen alpha-1 chain isoform 1	2534	1200	AG	4	22	4	2882	9
comp142456_c0_seq5	cyclin-dependent kinase inhibitor 1b	2538	1203	AG	0	18	0	3375	9
comp142506_c1_seq11	chromobox protein homolog 7	2549	1208	AG	1936	1952	1936	57	8
comp142523_c1_seq60	vaccinia related kinase 3	2551	1209	AG	3	19	3	3640	8
comp142538_c1_seq7	gata-binding factor 2	2553	1213	AG	723	739	723	3247	8
comp142582_c0_seq43	cysteine-rich secretory protein lccl domain-containing 2	2717	1318	AG	3184	3200	3184	1	8
comp142647_c1_seq92	adp-ribosylation factor 1	2728	1327	AG	0	20	0	2613	10
comp142664_c2_seq62	iq motif and sec7 domain-containing protein 1-like	2750	1346	AG	0	20	0	4520	10
comp142679_c0_seq20	udp-n-acetylglucosamine--peptide n-acetylglucosaminyltransferase 110 kda subunit isoform 1	2750	1347	AG	26	46	26	4494	10
comp142689_c0_seq92	transient receptor potential cation channel subfamily m member 7	3229	1669	AG	0	18	0	5874	9
comp142717_c2_seq18	centromere protein f	2877	1424	AG	1	21	1	2084	10
comp142732_c0_seq12	tpa_inf: von willebrand factor	2940	1472	AG	0	20	0	2299	10
comp142738_c1_seq1	noelin-2-like	3071	1571	AG	0	18	0	5978	9
comp142802_c1_seq53	riken cdna 2900026a02 gene	3057	1561	AG	2748	2770	2748	0	11
comp142826_c1_seq14	hydroxyindole o-methyltransferase-like	3124	1612	AG	2735	2753	2735	1	9
comp142860_c1_seq7	activated leukocyte cell adhesion molecule	3200	1651	AG	100	118	100	2149	9
comp142898_c1_seq36	transportin-3 isoform 1	2966	1484	AG	1959	1977	1959	1	9
comp142958_c1_seq38	melatonin receptor type 1a-a-like	2966	1483	AG	1935	1957	1935	21	11
comp142973_c1_seq43	sodium bicarbonate cotransporter 3	2886	1436	AG	2261	2279	2261	0	9
comp142976_c0_seq26	lim and calponin homology domains-containing protein 1	2882	1433	AG	2268	2284	2268	2234	8
comp143045_c5_seq10	rho gtpase-activating protein 23-like	3006	1522	AG	5899	5919	5899	1	10
comp143047_c0_seq3	a-kinase anchor protein mitochondrial-like	3017	1534	AG	443	459	443	3845	8
comp143148_c0_seq8	serine threonine-protein phosphatase 6 regulatory ankyrin repeat subunit a	3087	1581	AG	1	23	1	3585	11
comp143231_c4_seq22	rho gtpase-activating protein 6-like	3099	1587	AG	1	21	1	3322	10
comp143283_c1_seq65	basal cell adhesion molecule	3123	1607	AG	7	23	7	6175	8
comp143317_c0_seq20	pituitary homeobox 3-like	26	1	AG	1	17	1	1245	8
comp143317_c2_seq6	netrin-g2 precursor	49	11	AG	0	18	0	1421	9
comp143336_c8_seq8	muscleblind-like protein 1-like isoform 2	1487	598	AGCG	2687	2711	2687	64	6
comp143345_c1_seq64	ankyrin-3 isoform 1	1500	608	AGGC	1797	1821	1797	0	6
comp143349_c2_seq9	udp- c:betagal beta- -n-acetylglucosaminyltransferase 7	236	54	AT	1437	1455	1437	1	9
comp143406_c3_seq18	sh3 domain-binding protein 4-like	297	68	AT	1668	1686	1668	5	9
comp143418_c1_seq28	insulin-like growth factor binding protein 2	334	80	AT	1	17	1	2101	8
comp143478_c0_seq21	hdr protein	395	93	AT	7	23	7	1307	8
comp143480_c0_seq10	protein jumonji	412	105	AT	2591	2609	2591	1	9
comp143492_c0_seq28	angiopoietin-like 2	562	154	AT	2717	2737	2717	0	10
comp143493_c0_seq17	pyruvate dehydrogenase component x	593	164	AT	653	671	653	2193	9
comp143509_c6_seq6	protocadherin-10-like	660	189	AT	3415	3435	3415	0	10
comp143544_c1_seq3	g protein-coupled receptor kinase 5	668	191	AT	2	18	2	2905	8
comp143549_c1_seq118	collagen alpha-1 chain	881	280	AT	204	220	204	2028	8
comp143550_c4_seq9	leukemia inhibitory factor receptor	962	312	AT	3734	3754	3734	0	10
comp143593_c3_seq1	toll-like receptor 8	1024	343	AT	1	19	1	1881	9
comp143600_c0_seq22	activated cdc42 kinase 1	1388	538	AT	0	16	0	3811	8
comp143661_c3_seq78	serine threonine-protein kinase sik2	1203	440	AT	1714	1732	1714	1	9
comp143715_c0_seq10	secreted frizzled-related protein 1	1376	532	AT	1479	1495	1479	0	8
comp143745_c1_seq9	hydroxycarboxylic acid receptor 2-like	1764	728	AT	2163	2179	2163	1	8
comp143771_c1_seq14	multiple egf-like-domains 9	1774	736	AT	2417	2435	2417	91	9
comp143815_c1_seq18	t-box transcription factor tbx15	1520	611	AT	1245	1265	1245	804	10
comp143845_c0_seq7	low-density lipoprotein receptor-related protein 1-like	1705	694	AT	1382	1398	1382	0	8
comp143877_c2_seq97	inhibitor of apoptosis protein	1707	695	AT	0	18	0	2773	9
comp143878_c0_seq16	kelch-like protein 13-like	1967	843	AT	1	19	1	2942	9
comp143879_c1_seq14	rela-associated inhibitor	2200	994	AT	249	267	249	6802	9
comp143928_c0_seq29	integrin beta-1-like	2624	1254	AT	1769	1785	1769	1	8
comp143931_c1_seq102	mitogen-activated protein kinase kinase kinase kinase 5	2635	1258	AT	2438	2454	2438	1932	8
comp143946_c0_seq26	tbc1 domain family member 10b	2441	1138	AT	1	17	1	4848	8
comp143963_c4_seq57	slit-robo rho gtpase activating protein 2	2584	1231	AT	1	21	1	2552	10
comp143963_c4_seq57	slit-robo rho gtpase activating protein 2	2777	1366	AT	1006	1022	1006	6524	8
comp143983_c7_seq23	rho gtpase-activating protein 21-like	154	34	AT	0	18	0	1522	9
comp144032_c1_seq52	coiled-coil domain-containing protein 141	2754	1353	ATC	9	33	9	6381	8
comp144067_c0_seq8	beta-2 microglobulin	249	60	C	0	12	0	822	12
comp144115_c0_seq8	acidic coiled-coil containing protein 3	349	83	C	1367	1378	1367	15	11
comp144147_c0_seq3	leukemia inhibitory factor receptor	459	119	C	0	10	0	2775	10
comp144180_c0_seq43	slain motif-containing protein 2	498	130	C	8	21	8	1238	13
comp144236_c6_seq15	tenascin precursor	596	165	C	728	739	728	8	11
comp144238_c0_seq22	cathepsin d	630	180	C	130	145	130	1297	15
comp144240_c5_seq21	xin actin-binding repeat-containing protein 2-like	670	192	C	1363	1373	1363	752	10
comp144274_c2_seq53	protein wnt-2b-like	640	185	C	0	10	0	2231	10
comp144282_c0_seq16	protein fam207a	707	209	C	1630	1640	1630	239	10
comp144291_c6_seq12	ski oncogene	718	213	C	723	733	723	4187	10
comp144331_c4_seq30	serine threonine-protein kinase wnk1	851	266	C	1750	1760	1750	1966	10
comp144336_c3_seq110	nfatc2ip protein	1010	333	C	2037	2047	2037	1483	10
comp144441_c0_seq28	transcription factor 15-like	1057	362	C	2140	2152	2140	3	12
comp144450_c0_seq67	cell adhesion molecule-related down-regulated by oncogenes	1205	441	C	0	17	0	1112	17
comp144452_c2_seq66	ankyrin repeat and death domain-containing protein 1a	1281	479	C	2	14	2	7083	12
comp144512_c0_seq1	udp-galactose:beta-d-galactoside beta- -galactosyltransferase	1361	524	C	49	60	49	2579	11
comp144530_c0_seq16	retinoblastoma binding protein 6	1228	449	C	0	17	0	1526	17
comp144535_c4_seq53	connector enhancer of kinase suppressor of ras 1	1232	452	C	4365	4379	4365	1812	14
comp144642_c2_seq6	forkhead box protein n3 isoform 2	1277	475	C	216	227	216	3691	11
comp144830_c1_seq14	tenascin xb	1562	636	C	241	251	241	3041	10
comp144858_c0_seq31	cst complex subunit ctc1	1547	629	C	2612	2622	2612	115	10
comp144874_c5_seq15	cellular tumor antigen p53	1710	697	C	0	11	0	2794	11
comp144971_c1_seq14	reticulon 1a	1711	698	C	4060	4072	4060	572	12
comp144986_c1_seq10	c-x-c chemokine receptor type 3-like	1752	726	C	0	10	0	1881	10
comp144999_c1_seq4	aspartyl beta-hydroxylase-like precursor	2231	1015	C	384	398	384	2161	14
comp145037_c0_seq30	high affinity cationic amino acid transporter 1-like	1880	792	C	4117	4128	4117	1133	11
comp145122_c2_seq23	polyadenylate-binding protein 1	1805	750	C	4227	4239	4227	17	12
comp145143_c0_seq15	neuregulin 1 variant iv-beta 1a	2197	990	C	140	150	140	6705	10
comp145162_c0_seq34	g patch domain-containing protein 8	2645	1275	C	1780	1790	1780	323	10
comp145172_c3_seq12	otu domain-containing protein 4-like	2422	1125	C	491	501	491	2336	10
comp145186_c2_seq37	cytochrome p450 2j2-like	2644	1271	C	725	735	725	2443	10
comp145201_c1_seq17	aspartate cytoplasmic	2719	1321	C	12	24	12	4598	12
comp145240_c1_seq1	somatostatin receptor type 1	2828	1396	C	0	10	0	2430	10
comp145329_c2_seq88	supervillin	2526	1190	C	1488	1500	1488	39	12
comp145352_c1_seq61	pleckstrin homology domain-containing family a member 5	2528	1195	C	0	11	0	5175	11
comp145355_c1_seq9	zinc finger protein gfi-1	2574	1227	C	5284	5294	5284	185	10
comp145374_c4_seq73	nedd4-like e3 ubiquitin-protein ligase wwp2	2640	1265	C	321	333	321	3136	12
comp145415_c0_seq50	vigilin	2712	1313	C	4027	4037	4027	1729	10
comp145436_c0_seq27	lim domain-binding protein 3-like isoform 2	2734	1332	C	1726	1736	1726	3854	10
comp145477_c3_seq8	coiled-coil domain-containing protein 85b-like	2751	1350	C	1639	1649	1639	5905	10
comp145544_c4_seq1	protocadherin 1	2901	1447	C	190	203	190	1565	13
comp145597_c0_seq1	heat shock factor protein 1-like	2937	1470	C	320	331	320	897	11
comp145617_c0_seq2	myosin-binding protein fast-type	3035	1546	C	668	678	668	3385	10
comp173257_c0_seq1	tektin 4	3180	1642	C	0	11	0	1502	11
comp46384_c0_seq1	udp- c:betagal beta- -n-acetylglucosaminyltransferase 7	3195	1648	C	2828	2840	2828	679	12
comp46728_c0_seq1	golgi phosphoprotein 3	3200	1650	C	118	128	118	2139	10
comp47149_c0_seq1	insulin-like growth factor 2 mrna-binding protein 3	3204	1656	C	507	518	507	1772	11
comp53234_c0_seq2	paired mesoderm homeobox protein 2a	2875	1423	C	1248	1258	1248	6583	10
comp73466_c0_seq1	rac gtpase-activating protein 1	3054	1558	C	9	19	9	4295	10
comp89574_c0_seq2	leucine-rich repeat-containing protein 20	3067	1568	C	759	769	759	266	10
comp89837_c0_seq1	elongation of very long chain fatty acids protein 4-like	28	4	C	2032	2042	2032	60	10
comp94796_c0_seq2	myelin protein zero-like protein 2-like	78	14	C	2460	2471	2460	867	11
comp96070_c0_seq1	5-hydroxytryptamine receptor 4-like	1607	649	CG	4131	4149	4131	11	9
comp98229_c0_seq1	microfibrillar-associated protein 2 precursor	1946	830	CG	2644	2660	2644	159	8
