# Supplementary material for: Characterization of the transcriptome of fast and slow muscle myotomal fibres in the pacu (Piaractus mesopotamicus)
Source: BMC Genomics. 2015 Mar 14;16(1):182. doi: 10.1186/s12864-015-1423-6 (PMC4372171; doi:10.1186/s12864-015-1423-6)
Supplement: Additional file 4: — Teleost-specific paralogues sequences and phylogenetic trees. Supplementary file contains the amino acids sequences for the pacu paralogues and the corresponding orthologues for zebrafish, stickleback, tilapia, green puffer fish and human, their MAFFT alignments and individual phylogenetic trees. [file 12864_2015_1423_MOESM4_ESM.zip]

Archive with 1,413 entries (1,406 files):
- Paralogues/
- Paralogues/.DS_Store
- __MACOSX/
- __MACOSX/Paralogues/
- __MACOSX/Paralogues/._.DS_Store
- Paralogues/nwk/
- Paralogues/nwk/.DS_Store
- __MACOSX/Paralogues/nwk/
- __MACOSX/Paralogues/nwk/._.DS_Store
- Paralogues/nwk/aatk.nwk
- __MACOSX/Paralogues/nwk/._aatk.nwk
- Paralogues/nwk/abcf2.nwk
- __MACOSX/Paralogues/nwk/._abcf2.nwk
- Paralogues/nwk/abcg2.nwk
- __MACOSX/Paralogues/nwk/._abcg2.nwk
- Paralogues/nwk/acin1.nwk
- __MACOSX/Paralogues/nwk/._acin1.nwk
- Paralogues/nwk/acp5.nwk
- __MACOSX/Paralogues/nwk/._acp5.nwk
- Paralogues/nwk/adnp2.nwk
- __MACOSX/Paralogues/nwk/._adnp2.nwk
- Paralogues/nwk/ado.nwk
- __MACOSX/Paralogues/nwk/._ado.nwk
- Paralogues/nwk/adora2a.nwk
- __MACOSX/Paralogues/nwk/._adora2a.nwk
- Paralogues/nwk/adrb2.nwk
- __MACOSX/Paralogues/nwk/._adrb2.nwk
- Paralogues/nwk/afap1l1.nwk
- Paralogues/nwk/aftph.nwk
- __MACOSX/Paralogues/nwk/._aftph.nwk
- Paralogues/nwk/agfg1.nwk
- Paralogues/nwk/alcam.nwk
- Paralogues/nwk/ankh.nwk
- Paralogues/nwk/ankrd10.nwk
- Paralogues/nwk/ano10.nwk
- Paralogues/nwk/anpep.nwk
- Paralogues/nwk/anxa11.nwk
- Paralogues/nwk/ap2m1.nwk
- Paralogues/nwk/apba1.nwk
- Paralogues/nwk/aplnr.nwk
- Paralogues/nwk/apoe.nwk
- Paralogues/nwk/apoo.nwk
- Paralogues/nwk/aqp8a.nwk
- Paralogues/nwk/arfip2.nwk
- Paralogues/nwk/arhgap17.nwk
- __MACOSX/Paralogues/nwk/._arhgap17.nwk
- Paralogues/nwk/arhgap4.nwk
- __MACOSX/Paralogues/nwk/._arhgap4.nwk
- Paralogues/nwk/arhgef1.nwk
- __MACOSX/Paralogues/nwk/._arhgef1.nwk
- Paralogues/nwk/arhgef7.nwk
- __MACOSX/Paralogues/nwk/._arhgef7.nwk
- Paralogues/nwk/arhgef9.nwk
- Paralogues/nwk/arl4a.nwk
- __MACOSX/Paralogues/nwk/._arl4a.nwk
- Paralogues/nwk/arvcf.nwk
- Paralogues/nwk/asah1.nwk
- Paralogues/nwk/asb2a.nwk
- __MACOSX/Paralogues/nwk/._asb2a.nwk
- Paralogues/nwk/asf1b.nwk
- __MACOSX/Paralogues/nwk/._asf1b.nwk
- Paralogues/nwk/atf7.nwk
- Paralogues/nwk/atp1b2.nwk
- __MACOSX/Paralogues/nwk/._atp1b2.nwk
- Paralogues/nwk/atp6v1c1.nwk
- __MACOSX/Paralogues/nwk/._atp6v1c1.nwk
- Paralogues/nwk/atxn1.nwk
- __MACOSX/Paralogues/nwk/._atxn1.nwk
- Paralogues/nwk/axin1.nwk
- __MACOSX/Paralogues/nwk/._axin1.nwk
- Paralogues/nwk/axin2.nwk
- __MACOSX/Paralogues/nwk/._axin2.nwk
- Paralogues/nwk/azin1.nwk
- __MACOSX/Paralogues/nwk/._azin1.nwk
- Paralogues/nwk/b3gnt5.nwk
- __MACOSX/Paralogues/nwk/._b3gnt5.nwk
- Paralogues/nwk/bambi.nwk
- Paralogues/nwk/bax.nwk
- Paralogues/nwk/bcl6.nwk
- __MACOSX/Paralogues/nwk/._bcl6.nwk
- Paralogues/nwk/bcl7b.nwk
- Paralogues/nwk/bmp7.nwk
- Paralogues/nwk/bmpr2.nwk
- Paralogues/nwk/bok.nwk
- __MACOSX/Paralogues/nwk/._bok.nwk
- Paralogues/nwk/brms1l.nwk
- Paralogues/nwk/ca4.nwk
- __MACOSX/Paralogues/nwk/._ca4.nwk
- Paralogues/nwk/cabp1.nwk
- Paralogues/nwk/cacnb2.nwk
- __MACOSX/Paralogues/nwk/._cacnb2.nwk
- Paralogues/nwk/cacng8.nwk
- Paralogues/nwk/calr.nwk
- __MACOSX/Paralogues/nwk/._calr.nwk
- Paralogues/nwk/calu.nwk
- Paralogues/nwk/cant1.nwk
- __MACOSX/Paralogues/nwk/._cant1.nwk
- Paralogues/nwk/capsl.nwk
- Paralogues/nwk/capza1.nwk
- __MACOSX/Paralogues/nwk/._capza1.nwk
- Paralogues/nwk/casp3.nwk
- __MACOSX/Paralogues/nwk/._casp3.nwk
- Paralogues/nwk/cbx8.nwk
- __MACOSX/Paralogues/nwk/._cbx8.nwk
- Paralogues/nwk/ccdc149.nwk
- __MACOSX/Paralogues/nwk/._ccdc149.nwk
- Paralogues/nwk/ccnd2.nwk
- __MACOSX/Paralogues/nwk/._ccnd2.nwk
- Paralogues/nwk/cd82.nwk
- __MACOSX/Paralogues/nwk/._cd82.nwk
- Paralogues/nwk/cdh2.nwk
- Paralogues/nwk/cers2.nwk
- Paralogues/nwk/cgn.nwk
- __MACOSX/Paralogues/nwk/._cgn.nwk
- Paralogues/nwk/cldn5.nwk
- Paralogues/nwk/clk2.nwk
- Paralogues/nwk/clptm1l.nwk
- __MACOSX/Paralogues/nwk/._clptm1l.nwk
- Paralogues/nwk/cmklr1.nwk
- __MACOSX/Paralogues/nwk/._cmklr1.nwk
- Paralogues/nwk/cnot3.nwk
- __MACOSX/Paralogues/nwk/._cnot3.nwk
- Paralogues/nwk/col11a1.nwk
- __MACOSX/Paralogues/nwk/._col11a1.nwk
- Paralogues/nwk/cpz.nwk
- Paralogues/nwk/crabp1.nwk
- __MACOSX/Paralogues/nwk/._crabp1.nwk
- Paralogues/nwk/crat.nwk
- __MACOSX/Paralogues/nwk/._crat.nwk
- Paralogues/nwk/crk.nwk
- __MACOSX/Paralogues/nwk/._crk.nwk
- Paralogues/nwk/crlf1.nwk
- __MACOSX/Paralogues/nwk/._crlf1.nwk
- Paralogues/nwk/cry1.nwk
- Paralogues/nwk/csf1.nwk
- __MACOSX/Paralogues/nwk/._csf1.nwk
- Paralogues/nwk/csnk1d.nwk
- __MACOSX/Paralogues/nwk/._csnk1d.nwk
- Paralogues/nwk/cspg5.nwk
- __MACOSX/Paralogues/nwk/._cspg5.nwk
- Paralogues/nwk/ctdspl2.nwk
- __MACOSX/Paralogues/nwk/._ctdspl2.nwk
- Paralogues/nwk/ctps1.nwk
- __MACOSX/Paralogues/nwk/._ctps1.nwk
- Paralogues/nwk/dbp.nwk
- Paralogues/nwk/dbx1.nwk
- Paralogues/nwk/dennd2d.nwk
- Paralogues/nwk/dennd3.nwk
- Paralogues/nwk/desi1.nwk
- __MACOSX/Paralogues/nwk/._desi1.nwk
- Paralogues/nwk/desm.nwk
- __MACOSX/Paralogues/nwk/._desm.nwk
- Paralogues/nwk/dgat1.nwk
- __MACOSX/Paralogues/nwk/._dgat1.nwk
- Paralogues/nwk/dhrs13a.nwk
- Paralogues/nwk/diablo.nwk
- Paralogues/nwk/dixdc1.nwk
- __MACOSX/Paralogues/nwk/._dixdc1.nwk
- Paralogues/nwk/dmrt2.nwk
- Paralogues/nwk/dnaja3.nwk
- __MACOSX/Paralogues/nwk/._dnaja3.nwk
- Paralogues/nwk/dnajb6.nwk
- Paralogues/nwk/dnmt3a.nwk
- __MACOSX/Paralogues/nwk/._dnmt3a.nwk
- Paralogues/nwk/dram2.nwk
- Paralogues/nwk/dtnbp1.nwk
- __MACOSX/Paralogues/nwk/._dtnbp1.nwk
- Paralogues/nwk/dyrk1a.nwk
- __MACOSX/Paralogues/nwk/._dyrk1a.nwk
- Paralogues/nwk/ednra.nwk
- Paralogues/nwk/efemp2.nwk
- Paralogues/nwk/ehd1.nwk
- Paralogues/nwk/ehmt1.nwk
- Paralogues/nwk/eif3e.nwk
- __MACOSX/Paralogues/nwk/._eif3e.nwk
- Paralogues/nwk/eif4b.nwk
- Paralogues/nwk/elf2.nwk
- Paralogues/nwk/elovl1.nwk
- Paralogues/nwk/epas1.nwk
- Paralogues/nwk/esr2.nwk
- Paralogues/nwk/esyt1.nwk
- __MACOSX/Paralogues/nwk/._esyt1.nwk
- Paralogues/nwk/f2rl1.nwk
- __MACOSX/Paralogues/nwk/._f2rl1.nwk
- Paralogues/nwk/faah2.nwk
- Paralogues/nwk/fam105b.nwk
- __MACOSX/Paralogues/nwk/._fam105b.nwk
- Paralogues/nwk/fam129b.nwk
- __MACOSX/Paralogues/nwk/._fam129b.nwk
- Paralogues/nwk/fam46b.nwk
- __MACOSX/Paralogues/nwk/._fam46b.nwk
- Paralogues/nwk/fbxl14.nwk
- Paralogues/nwk/fbxl7.nwk
- Paralogues/nwk/fbxo30.nwk
- __MACOSX/Paralogues/nwk/._fbxo30.nwk
- Paralogues/nwk/fgf10.nwk
- Paralogues/nwk/fgf8.nwk
- __MACOSX/Paralogues/nwk/._fgf8.nwk
- Paralogues/nwk/fhl2.nwk
- __MACOSX/Paralogues/nwk/._fhl2.nwk
- Paralogues/nwk/fibin.nwk
- __MACOSX/Paralogues/nwk/._fibin.nwk
- Paralogues/nwk/fibp.nwk
- __MACOSX/Paralogues/nwk/._fibp.nwk
- Paralogues/nwk/fip1l1.nwk
- __MACOSX/Paralogues/nwk/._fip1l1.nwk
- Paralogues/nwk/fkbp1a.nwk
- Paralogues/nwk/fosl1.nwk
- Paralogues/nwk/foxo1.nwk
- __MACOSX/Paralogues/nwk/._foxo1.nwk
- Paralogues/nwk/foxo3.nwk
- __MACOSX/Paralogues/nwk/._foxo3.nwk
- Paralogues/nwk/foxp1.nwk
- __MACOSX/Paralogues/nwk/._foxp1.nwk
- Paralogues/nwk/foxp3.nwk
- Paralogues/nwk/fry.nwk
- __MACOSX/Paralogues/nwk/._fry.nwk
- Paralogues/nwk/fst.nwk
- __MACOSX/Paralogues/nwk/._fst.nwk
- Paralogues/nwk/galc.nwk
- Paralogues/nwk/galnt18.nwk
- Paralogues/nwk/gcsh.nwk
- __MACOSX/Paralogues/nwk/._gcsh.nwk
- Paralogues/nwk/gfi1a.nwk
- Paralogues/nwk/ghr.nwk
- __MACOSX/Paralogues/nwk/._ghr.nwk
- Paralogues/nwk/gls.nwk
- Paralogues/nwk/gmppa.nwk
- Paralogues/nwk/gns.nwk
- __MACOSX/Paralogues/nwk/._gns.nwk
- Paralogues/nwk/golph3.nwk
- Paralogues/nwk/golt1b.nwk
- Paralogues/nwk/gpm6a.nwk
- __MACOSX/Paralogues/nwk/._gpm6a.nwk
- Paralogues/nwk/gpm6b.nwk
- Paralogues/nwk/gpr155a.nwk
- __MACOSX/Paralogues/nwk/._gpr155a.nwk
- Paralogues/nwk/grap.nwk
- Paralogues/nwk/grap2.nwk
- Paralogues/nwk/grhpr.nwk
- Paralogues/nwk/gria1.nwk
- __MACOSX/Paralogues/nwk/._gria1.nwk
- Paralogues/nwk/grn.nwk
- Paralogues/nwk/gsk3a.nwk
- Paralogues/nwk/hhatl.nwk
- Paralogues/nwk/hibadh.nwk
- Paralogues/nwk/hipk3.nwk
- Paralogues/nwk/hlf.nwk
- Paralogues/nwk/hmbox1.nwk
- Paralogues/nwk/hmbs.nwk
- __MACOSX/Paralogues/nwk/._hmbs.nwk
- Paralogues/nwk/hmgb2.nwk
- __MACOSX/Paralogues/nwk/._hmgb2.nwk
- Paralogues/nwk/hmgb3.nwk
- __MACOSX/Paralogues/nwk/._hmgb3.nwk
- Paralogues/nwk/hmox2.nwk
- __MACOSX/Paralogues/nwk/._hmox2.nwk
- Paralogues/nwk/hnrnpa0.nwk
- Paralogues/nwk/hoxa11.nwk
- Paralogues/nwk/hoxa9.nwk
- __MACOSX/Paralogues/nwk/._hoxa9.nwk
- Paralogues/nwk/hoxc6.nwk
- Paralogues/nwk/hprt1.nwk
- __MACOSX/Paralogues/nwk/._hprt1.nwk
- Paralogues/nwk/igf2.nwk
- Paralogues/nwk/igfbp5.nwk
- __MACOSX/Paralogues/nwk/._igfbp5.nwk
- Paralogues/nwk/ilf3.nwk
- Paralogues/nwk/ing5.nwk
- Paralogues/nwk/ino80d.nwk
- Paralogues/nwk/inpp4a.nwk
- __MACOSX/Paralogues/nwk/._inpp4a.nwk
- Paralogues/nwk/inppl1.nwk
- __MACOSX/Paralogues/nwk/._inppl1.nwk
- Paralogues/nwk/itgb3.nwk
- Paralogues/nwk/itm2b.nwk
- Paralogues/nwk/jag1.nwk
- Paralogues/nwk/jagn1.nwk
- __MACOSX/Paralogues/nwk/._jagn1.nwk
- Paralogues/nwk/jak2.nwk
- __MACOSX/Paralogues/nwk/._jak2.nwk
- Paralogues/nwk/jam3.nwk
- Paralogues/nwk/jazf1.nwk
- __MACOSX/Paralogues/nwk/._jazf1.nwk
- Paralogues/nwk/kal1.nwk
- __MACOSX/Paralogues/nwk/._kal1.nwk
- Paralogues/nwk/kcnk5.nwk
- __MACOSX/Paralogues/nwk/._kcnk5.nwk
- Paralogues/nwk/kctd6.nwk
- __MACOSX/Paralogues/nwk/._kctd6.nwk
- Paralogues/nwk/keap1.nwk
- __MACOSX/Paralogues/nwk/._keap1.nwk
- Paralogues/nwk/klf11.nwk
- __MACOSX/Paralogues/nwk/._klf11.nwk
- Paralogues/nwk/klf12.nwk
- Paralogues/nwk/lace1.nwk
- __MACOSX/Paralogues/nwk/._lace1.nwk
- Paralogues/nwk/lamb2.nwk
- __MACOSX/Paralogues/nwk/._lamb2.nwk
- Paralogues/nwk/ldb3.nwk
[truncated: 1,113 more entries]
