# Supplementary material for: Characterization of the transcriptome of fast and slow muscle myotomal fibres in the pacu (Piaractus mesopotamicus)
Source: BMC Genomics. 2015 Mar 14;16(1):182. doi: 10.1186/s12864-015-1423-6 (PMC4372171; doi:10.1186/s12864-015-1423-6)
Supplement: Additional file 4: — Teleost-specific paralogues sequences and phylogenetic trees. Supplementary file contains the amino acids sequences for the pacu paralogues and the corresponding orthologues for zebrafish, stickleback, tilapia, green puffer fish and human, their MAFFT alignments and individual phylogenetic trees. [file 12864_2015_1423_MOESM4_ESM.zip › Paralogues/nwk/inppl1.nwk]

(ENST00000298229_ENSP00000298229_Homo_sapiens_INPPL1:0.039375,
(((ENSGACT00000010363_ENSGACP00000010341_Gasterosteus_aculeatus_INP:0.01153,
(ENSTNIT00000008471_ENSTNIP00000008305_Tetraodon_nigroviridis_INP:0.02871,
ENSONIT00000021107_ENSONIP00000021088_Oreochromis_niloticus_INPP:0.01018)
0.6950000000:0.00483)0.9770000000:0.02696,
(ENSDART00000041897_ENSDARP00000041896_Danio_rerio_inppl1a:0.18459,
comp144185_c5_seq10_Piaractus_mesopotamicus_inppl1:0.01862)0.9590000000:0.02412)
0.9600000000:0.04984,(((ENSTNIT00000020177_ENSTNIP00000019947:0.09414,
ENSGACT00000022729_ENSGACP00000022686_Gasterosteus_aculeatus_Unn:0.05905)
0.5590000000:0.01536,ENSONIT00000003458_ENSONIP00000003457:0.0557)
0.9020000000:0.02477,
(ENSDART00000105745_ENSDARP00000096523_Danio_rerio_inppl1b:0.10792,
comp140015_c0_seq3_Piaractus_mesopotamicus_inppl1:0.07620)0.9930000000:0.05573)
1.0000000000:0.34575):0.039375);
