# Supplementary material for: Characterization of the transcriptome of fast and slow muscle myotomal fibres in the pacu (Piaractus mesopotamicus)
Source: BMC Genomics. 2015 Mar 14;16(1):182. doi: 10.1186/s12864-015-1423-6 (PMC4372171; doi:10.1186/s12864-015-1423-6)
Supplement: Additional file 5: — Fast and slow skeletal muscle global digital gene expression analysis. Global digital gene expression analysis between fast and slow skeletal muscle was performed using the number of reads mapped normalized by length and library size was investigated using R-Bioconductor. Normalized counts for individual animals per contig are shown. Differences between tissues were analysed using the DESEQ package. Significant differences were considered when FDR < 0.05. [file 12864_2015_1423_MOESM5_ESM.xlsx]

## Sheet: SLOW
	id,	baseMean	baseMeanA	baseMeanB	foldChange	log2FoldChange	pval	padj
292	comp98991_c0_seq2	69.7687	139.323	0.214356	0.00153855	-9.34421	7.57966e-13	2.55869e-10
451	comp98535_c0_seq1	13.135	26.0077	0.262252	0.0100836	-6.63184	0.000152508	0.00739254
493	comp98415_c0_seq1	57.9754	112.936	3.01476	0.0266944	-5.22732	5.90072e-08	8.07126e-06
620	comp98051_c0_seq1	8.93799	17.876	0	0	-Inf	0.000721423	0.0261198
1041	comp96945_c0_seq1	31.0695	59.1324	3.00665	0.0508461	-4.29772	7.31253e-05	0.00394665
1192	comp96542_c0_seq1	71.4269	141.067	1.78724	0.0126695	-6.3025	5.05327e-10	1.038e-07
1253	comp96388_c0_seq1	354.692	709.383	0	0	-Inf	3.92769e-12	1.15579e-09
1398	comp96021_c0_seq1	19.7314	39.2149	0.247954	0.00632295	-7.30519	5.57801e-06	0.000446525
1613	comp95398_c0_seq1	78.3972	144.103	12.6909	0.0880682	-3.50524	0.00123635	0.0399822
1615	comp95395_c0_seq1	50.3083	98.2345	2.38222	0.0242503	-5.36585	1.55026e-07	1.93015e-05
1677	comp95221_c0_seq1	33.3518	65.6191	1.08446	0.0165266	-5.91907	2.41707e-06	0.000217202
2075	comp94101_c0_seq2	49.7811	94.7719	4.79021	0.0505446	-4.3063	6.11775e-06	0.000482819
2473	comp93178_c0_seq1	181.15	314.18	48.1194	0.153158	-2.7069	0.000248946	0.0110549
2513	comp93071_c0_seq3	133.722	264.284	3.15987	0.0119564	-6.38608	8.48083e-07	8.74044e-05
2514	comp93071_c0_seq1	11.0547	21.8471	0.262252	0.012004	-6.38034	0.000631951	0.0235307
3312	comp89171_c0_seq1	266.941	464.477	69.405	0.149426	-2.7425	0.00012928	0.00640367
3838	comp86599_c0_seq1	69.7795	137.676	1.88303	0.0136773	-6.19207	5.62364e-10	1.14205e-07
6465	comp74966_c0_seq1	16.1178	31.6979	0.537636	0.0169612	-5.88161	0.000109519	0.00557815
6516	comp74630_c0_seq1	10.8376	21.413	0.262252	0.0122474	-6.35139	0.00066182	0.0244142
9962	comp59516_c0_seq1	356.172	682.232	30.1122	0.0441377	-4.50184	1.77329e-09	3.24735e-07
10817	comp56028_c0_seq1	9.74409	19.4882	0	0	-Inf	0.00041604	0.0168253
11007	comp54778_c0_seq1	8.47073	16.9415	0	0	-Inf	0.00104851	0.035066
11095	comp54395_c0_seq1	10.8688	21.7377	0	0	-Inf	0.000186242	0.00871601
11179	comp54020_c0_seq1	12.0555	23.863	0.247954	0.0103907	-6.58856	0.000329114	0.0138842
11397	comp53071_c0_seq1	651.17	1141.21	161.126	0.141188	-2.82431	5.22143e-05	0.00298459
11611	comp52236_c0_seq1	208973	416635	1310.74	0.00314601	-8.31226	1.28755e-22	3.03106e-19
20061	comp172778_c0_seq1	29.3203	56.2475	2.39304	0.0425449	-4.55487	5.37074e-05	0.00305436
20306	comp169584_c0_seq1	65.2087	130.128	0.289682	0.00222614	-8.81124	2.3875e-12	7.39026e-10
20511	comp166834_c0_seq1	19.5301	36.8453	2.2149	0.0601133	-4.05617	0.00110203	0.036479
21010	comp161070_c0_seq1	56.5725	113.145	0	0	-Inf	2.66474e-12	8.19176e-10
21011	comp161065_c0_seq1	45.8086	88.2628	3.35439	0.0380046	-4.71768	3.9285e-06	0.000329364
21016	comp161015_c0_seq1	116.372	227.073	5.67174	0.0249776	-5.32322	1.37648e-09	2.59781e-07
21726	comp152365_c0_seq1	162.459	291.484	33.4336	0.114701	-3.12405	4.13785e-05	0.00244895
21798	comp149288_c0_seq1	92.5919	184.385	0.798574	0.00433101	-7.85108	3.59964e-13	1.29322e-10
21910	comp145646_c0_seq1	48394.7	96532.6	256.789	0.00266012	-8.55429	5.10896e-21	8.23481e-18
21913	comp145628_c0_seq1	1.46315e+06	2.56436e+06	361945	0.141144	-2.82476	3.92365e-05	0.00234076
21914	comp145627_c0_seq1	1.56726e+06	2.7779e+06	356630	0.128381	-2.96149	1.67502e-05	0.00114471
21946	comp145614_c0_seq5	2275.92	3749.72	802.118	0.213914	-2.2249	0.00116719	0.0381629
21948	comp145614_c0_seq3	5270.85	9098.49	1443.2	0.15862	-2.65636	0.000120158	0.00602017
21949	comp145614_c0_seq2	233.274	465.726	0.822208	0.00176543	-9.14576	2.64359e-06	0.000234786
21953	comp145611_c2_seq2	33201.3	55369.5	11033.1	0.199264	-2.32725	0.00057528	0.0218433
21958	comp145608_c0_seq1	38738.6	64906.5	12570.7	0.193674	-2.3683	0.000483367	0.0189776
22044	comp145592_c1_seq1	75756.4	151338	174.459	0.00115277	-9.76067	1.6675e-27	1.29713e-23
22045	comp145592_c0_seq2	25258.8	48587.4	1930.21	0.0397265	-4.65375	1.46943e-10	3.37919e-08
22046	comp145592_c0_seq1	21.6642	43.3284	0	0	-Inf	4.53338e-07	4.96685e-05
22137	comp145584_c0_seq2	218.191	436.383	0	0	-Inf	3.92101e-08	5.58094e-06
22168	comp145580_c3_seq1	3784.45	6436.76	1132.15	0.175888	-2.50727	0.000365729	0.0150947
22176	comp145580_c0_seq14	25.7503	49.1832	2.31746	0.0471189	-4.40755	7.17433e-05	0.00388378
22442	comp145570_c0_seq12	426.148	852.295	0	0	-Inf	8.34923e-25	3.39499e-21
22525	comp145559_c0_seq12	19.0813	38.1626	0	0	-Inf	0.000519409	0.0201364
22532	comp145556_c0_seq7	523.548	1047.1	0	0	-Inf	1.11478e-08	1.77763e-06
22533	comp145556_c0_seq6	29748.6	53333.5	6163.68	0.115569	-3.11318	4.24026e-06	0.000351488
22547	comp145556_c0_seq10	21.8283	42.8032	0.853434	0.0199386	-5.64829	4.51867e-05	0.00264633
22548	comp145556_c0_seq1	431.921	839.106	24.7368	0.02948	-5.08412	3.77532e-11	9.59458e-09
22561	comp145553_c0_seq2	15047.7	24640.4	5455.02	0.221385	-2.17537	0.00141103	0.0442358
22575	comp145550_c2_seq3	4622.79	8412.23	833.347	0.0990637	-3.3355	1.77977e-06	0.000166084
22579	comp145549_c0_seq9	33.5951	67.1903	0	0	-Inf	3.53933e-06	0.000300261
22580	comp145549_c0_seq7	14834.2	29371.1	297.32	0.0101229	-6.62624	6.58328e-17	5.21168e-14
22587	comp145549_c0_seq37	41.4055	82.811	0	0	-Inf	7.02466e-06	0.000542899
22605	comp145549_c0_seq19	42.445	84.8899	0	0	-Inf	5.75241e-06	0.000458844
22609	comp145549_c0_seq15	27.2775	54.555	0	0	-Inf	2.10262e-08	3.18533e-06
22691	comp145544_c4_seq1	495.016	847.928	142.104	0.16759	-2.57699	0.000222513	0.0101068
22723	comp145540_c4_seq1	21848.7	37781.3	5916.1	0.156588	-2.67496	9.47366e-05	0.00492153
22738	comp145537_c1_seq2	398486	794035	2938.25	0.00370041	-8.0781	7.24377e-22	1.37874e-18
22739	comp145537_c1_seq1	231.859	460.978	2.74069	0.00594538	-7.39401	5.35295e-16	3.38416e-13
22791	comp145531_c0_seq6	20100.6	38724.1	1477.15	0.0381456	-4.71234	1.31768e-10	3.0617e-08
22793	comp145531_c0_seq4	7429.62	13902.8	956.487	0.0687984	-3.86148	6.09786e-08	8.31549e-06
22887	comp145520_c1_seq1	40726.5	81052.7	400.356	0.00493945	-7.66143	6.75569e-19	7.41526e-16
22947	comp145514_c0_seq21	922.996	1767.28	78.7089	0.0445366	-4.48886	1.97447e-09	3.57914e-07
22948	comp145514_c0_seq17	37.1214	73.7183	0.524504	0.00711498	-7.13492	0.00111195	0.0366987
23044	comp145505_c1_seq2	17956.5	29235.3	6677.77	0.228414	-2.13027	0.00162366	0.0492277
23083	comp145501_c3_seq5	77.7038	155.408	0	0	-Inf	3.79309e-07	4.22563e-05
23086	comp145501_c3_seq2	517.998	1027.17	8.83077	0.00859723	-6.86191	2.58777e-16	1.80151e-13
23096	comp145497_c0_seq3	323.392	586.231	60.5541	0.103294	-3.27517	1.0355e-05	0.00075711
23128	comp145494_c2_seq36	539.483	913.084	165.882	0.181673	-2.46059	0.000361425	0.0149685
23148	comp145494_c2_seq18	12.4938	24.9877	0	0	-Inf	0.000838104	0.0294652
23151	comp145494_c2_seq15	10.4993	20.9986	0	0	-Inf	0.000198752	0.00920515
23154	comp145494_c2_seq12	3504.64	5784.17	1225.12	0.211805	-2.23919	0.00099103	0.0335051
23436	comp145487_c2_seq13	14.1552	28.3105	0	0	-Inf	0.000182902	0.00858438
23439	comp145486_c0_seq8	25.1526	47.9877	2.31746	0.0482928	-4.37205	0.000137905	0.00677459
23440	comp145486_c0_seq7	24106	46514.1	1697.9	0.0365028	-4.77585	7.50131e-11	1.81119e-08
23441	comp145486_c0_seq6	7198.58	14323.9	73.292	0.00511677	-7.61055	3.83525e-20	5.23801e-17
23445	comp145486_c0_seq2	11.9367	23.8733	0	0	-Inf	0.000148403	0.00721898
23448	comp145483_c1_seq6	18152.8	30585.3	5720.31	0.187028	-2.41867	0.000367471	0.0151558
23671	comp145479_c0_seq2	532.538	898.514	166.563	0.185376	-2.43147	0.000418564	0.0169045
23672	comp145479_c0_seq1	20235.3	33835.8	6634.82	0.196089	-2.35042	0.000443662	0.0177023
23673	comp145477_c3_seq8	27.3496	54.6993	0	0	-Inf	3.53982e-05	0.00214105
23726	comp145472_c0_seq8	115.7	197.044	34.355	0.174352	-2.51992	0.000766618	0.0273824
23731	comp145470_c0_seq4	21559.4	42913.3	205.516	0.00478911	-7.70603	1.3739e-20	1.99845e-17
23732	comp145470_c0_seq3	20.9973	40.8358	1.15873	0.0283753	-5.13922	6.26256e-05	0.00346891
23733	comp145470_c0_seq2	351.598	702.375	0.822208	0.00117061	-9.73852	5.06458e-21	8.23481e-18
23822	comp145464_c0_seq19	15.4757	30.1291	0.822208	0.0272895	-5.19551	0.000707489	0.0257417
23868	comp145463_c0_seq48	192.218	340.854	43.582	0.127861	-2.96735	6.71277e-05	0.00366161
23920	comp145462_c1_seq19	15.0221	30.0442	0	0	-Inf	1.58748e-05	0.00109072
24006	comp145454_c1_seq2	144.775	250.865	38.6852	0.154207	-2.69706	0.000478126	0.018809
24068	comp145448_c3_seq7	972.299	1664.16	280.441	0.168518	-2.56902	0.000437653	0.0175002
24115	comp145446_c1_seq6	61.4874	120.188	2.7871	0.0231896	-5.43038	1.68155e-08	2.59132e-06
24116	comp145446_c1_seq5	22.0124	42.7851	1.23977	0.0289767	-5.10896	5.50086e-05	0.00311351
24119	comp145446_c1_seq19	1213.27	2425.47	1.07264	0.00044224	-11.1429	1.52835e-12	4.94473e-10
24121	comp145446_c1_seq17	1076.45	2075.71	77.1862	0.0371854	-4.74912	1.04837e-10	2.4583e-08
24123	comp145446_c1_seq15	1852.3	3704.61	0	0	-Inf	1.3595e-18	1.44782e-15
24128	comp145446_c1_seq10	132.838	265.128	0.548139	0.00206745	-8.91793	4.61228e-09	7.80701e-07
24129	comp145446_c1_seq1	429.428	760.067	98.7897	0.129975	-2.94369	2.35009e-05	0.00152397
24254	comp145445_c0_seq116	12.4123	24.8246	0	0	-Inf	0.000927065	0.0318603
24451	comp145430_c0_seq9	14143.3	27979.2	307.314	0.0109837	-6.5085	1.24559e-16	9.20882e-14
24455	comp145430_c0_seq5	74.1564	146.653	1.66003	0.0113194	-6.46505	4.38756e-09	7.46903e-07
24457	comp145430_c0_seq3	150.834	298.38	3.28883	0.0110223	-6.50343	5.22303e-05	0.00298459
24458	comp145430_c0_seq2	128.148	250.841	5.45499	0.0217468	-5.52305	2.58677e-10	5.64401e-08
24459	comp145430_c0_seq12	31.73	61.077	2.38304	0.039017	-4.67975	2.49526e-05	0.00160646
24460	comp145430_c0_seq11	2135.93	4212.75	59.1105	0.0140313	-6.1552	2.17424e-15	1.20434e-12
24502	comp145425_c0_seq5	32.9874	62.0316	3.94325	0.0635683	-3.97555	0.000184362	0.00864613
24516	comp145423_c2_seq5	153.091	303.355	2.82758	0.00932103	-6.7453	3.88084e-09	6.65711e-07
24517	comp145423_c2_seq4	9686.01	19069.8	302.255	0.0158499	-5.97938	1.37993e-11	3.70148e-09
24519	comp145423_c2_seq2	34.6121	67.4885	1.73568	0.0257181	-5.28107	2.84525e-06	0.000249782
24520	comp145423_c2_seq1	97.4115	189.485	5.33761	0.028169	-5.14975	1.20886e-07	1.53609e-05
24573	comp145418_c0_seq45	20.0631	38.263	1.8632	0.0486944	-4.3601	0.00035671	0.0147972
24941	comp145407_c1_seq3	34763.9	58883	10644.9	0.18078	-2.46769	0.000309405	0.0131991
24946	comp145405_c0_seq7	206.566	380.202	32.9309	0.0866142	-3.52925	9.38711e-06	0.000697751
24950	comp145405_c0_seq35	719.743	1276.8	162.69	0.12742	-2.97233	6.41308e-05	0.00353478
24965	comp145405_c0_seq18	418.532	746.833	90.2313	0.120819	-3.04909	6.33309e-05	0.00349824
25047	comp145401_c2_seq1	610297	1.20537e+06	15220.1	0.0126269	-6.30736	6.14284e-16	3.82941e-13
25137	comp145394_c0_seq7	2921.52	5819.56	23.4809	0.00403482	-7.95328	5.76985e-21	9.05533e-18
25138	comp145394_c0_seq6	15567.3	31035.1	99.5008	0.00320607	-8.28498	1.8557e-22	4.0989e-19
25140	comp145394_c0_seq4	20.4022	40.8043	0	0	-Inf	0.000513016	0.0199621
25149	comp145392_c3_seq3	150.279	251.93	48.6277	0.193021	-2.37317	0.000880948	0.0306702
25175	comp145390_c0_seq4	13638.1	22593.3	4682.94	0.207271	-2.27041	0.000870163	0.0303656
25178	comp145390_c0_seq1	55.5017	107.983	3.02095	0.0279763	-5.15965	2.20042e-07	2.62457e-05
25199	comp145386_c1_seq79	37.9072	75.8144	0	0	-Inf	1.44332e-06	0.000138017
25200	comp145386_c1_seq78	41.0575	82.115	0	0	-Inf	3.0677e-06	0.000265789
25203	comp145386_c1_seq75	88.2237	176.447	0	0	-Inf	3.75044e-15	1.96201e-12
25214	comp145386_c1_seq64	576.576	1153.15	0	0	-Inf	1.65154e-26	9.84943e-23
25216	comp145386_c1_seq62	713.417	1425.97	0.869047	0.000609444	-10.6802	3.45889e-25	1.62854e-21
25221	comp145386_c1_seq58	1120.36	2236.37	4.34966	0.00194496	-9.00604	4.68304e-23	1.22079e-19
25223	comp145386_c1_seq56	11.2678	22.5357	0	0	-Inf	0.000138346	0.00679302
25224	comp145386_c1_seq55	665.782	1330.52	1.04901	0.000788423	-10.3087	2.60165e-24	8.78249e-21
25225	comp145386_c1_seq54	200.935	401.871	0	0	-Inf	2.13358e-07	2.56365e-05
25226	comp145386_c1_seq53	2040.62	4080.15	1.09628	0.000268685	-11.8618	3.41909e-30	6.11723e-26
25238	comp145386_c1_seq42	669.397	1335.65	3.14703	0.00235618	-8.72933	2.31466e-21	3.90683e-18
25240	comp145386_c1_seq40	173.68	346.812	0.548139	0.00158051	-9.3054	7.13626e-14	3.02554e-11
25242	comp145386_c1_seq38	2489.28	4975.03	3.52745	0.000709031	-10.4619	5.813e-28	5.77792e-24
25245	comp145386_c1_seq35	91.3312	180.799	1.8632	0.0103053	-6.60047	0.000146358	0.00713112
25248	comp145386_c1_seq31	888.795	1777.32	0.274069	0.000154204	-12.6629	6.67259e-28	6.28326e-24
25250	comp145386_c1_seq3	1840.02	3676.21	3.83697	0.00104373	-9.90404	3.89889e-26	2.17989e-22
25255	comp145386_c1_seq23	44.8137	89.6274	0	0	-Inf	8.13777e-06	0.000615368
25257	comp145386_c1_seq21	173.297	346.593	0	0	-Inf	2.42575e-19	2.89334e-16
25262	comp145386_c1_seq17	606.16	1211.22	1.09628	0.000905098	-10.1096	9.25479e-24	2.80646e-20
25263	comp145386_c1_seq16	882.363	1763.61	1.11968	0.000634879	-10.6212	2.93617e-25	1.41979e-21
25264	comp145386_c1_seq15	75.2649	150.53	0	0	-Inf	2.37268e-09	4.20719e-07
25266	comp145386_c1_seq13	1428.38	2855.71	1.04901	0.000367338	-11.4106	2.5978e-28	2.90489e-24
25270	comp145385_c2_seq4	2594.5	4536.45	652.54	0.143844	-2.79743	5.91652e-05	0.00330796
25311	comp145383_c2_seq7	623.512	1112.64	134.382	0.120777	-3.04958	1.80164e-05	0.00121683
25313	comp145383_c2_seq5	4849.94	8350.6	1349.27	0.161577	-2.6297	0.000126462	0.00629543
25314	comp145383_c2_seq4	30.6072	59.9032	1.31126	0.0218897	-5.51361	2.44813e-06	0.000219882
25315	comp145383_c2_seq3	11334.3	20150.9	2517.6	0.124937	-3.00073	1.51727e-05	0.00105014
25400	comp145377_c0_seq7	489.796	979.302	0.289682	0.000295805	-11.7231	1.68047e-24	6.01319e-21
25401	comp145377_c0_seq6	25.9	51.5103	0.289682	0.00562377	-7.47425	3.15343e-07	3.58673e-05
25402	comp145377_c0_seq4	15672	31334.9	9.15627	0.000292207	-11.7407	1.84182e-33	5.49212e-29
25403	comp145377_c0_seq3	7.72961	15.4592	0	0	-Inf	0.00150075	0.0463499
25407	comp145377_c0_seq10	256.564	513.129	0	0	-Inf	8.07735e-22	1.52121e-18
25497	comp145376_c5_seq16	20.7662	41.5323	0	0	-Inf	0.000310852	0.0132482
25569	comp145374_c4_seq62	9.20151	18.403	0	0	-Inf	0.000979751	0.0331677
25628	comp145374_c2_seq2	10124.4	17588.6	2660.2	0.151246	-2.72503	7.47105e-05	0.00402008
25629	comp145374_c2_seq1	286.574	502.794	70.3535	0.139925	-2.83727	9.52895e-05	0.00494593
25631	comp145373_c0_seq8	893.819	1773.11	14.5282	0.00819361	-6.93128	1.41755e-06	0.00013599
25633	comp145373_c0_seq6	105.852	208.5	3.20363	0.0153651	-6.0242	1.07018e-08	1.70955e-06
25635	comp145373_c0_seq4	20627.1	39364.1	1890.19	0.0480181	-4.38028	1.26328e-09	2.40158e-07
25636	comp145373_c0_seq3	836.494	1549.22	123.77	0.0798922	-3.6458	2.03842e-07	2.46753e-05
25637	comp145373_c0_seq21	2752.01	5016.54	487.48	0.0971746	-3.36328	1.32748e-06	0.00012859
25648	comp145373_c0_seq10	96.9656	190.754	3.17762	0.0166583	-5.90762	3.39342e-05	0.00206437
25708	comp145365_c0_seq18	53.588	97.7297	9.44625	0.0966569	-3.37098	0.000242858	0.0108383
25727	comp145364_c1_seq5	196.643	391.368	1.91848	0.004902	-7.67241	7.41565e-16	4.52821e-13
25728	comp145364_c1_seq3	51225.1	102387	63.2212	0.000617473	-10.6613	0.000239443	0.0107314
25729	comp145364_c1_seq1	129103	257305	900.646	0.0035003	-8.15831	4.10926e-22	8.16893e-19
25915	comp145355_c1_seq13	494.661	799.233	190.089	0.23784	-2.07194	0.00155199	0.0476365
25987	comp145352_c2_seq43	106.113	202.366	9.86038	0.0487254	-4.35918	0.000167137	0.00796778
26087	comp145350_c1_seq3	7281.37	14547.1	15.6227	0.00107394	-9.86287	3.36771e-27	2.2316e-23
26094	comp145350_c0_seq5	51.0266	99.8607	2.19255	0.0219561	-5.50923	6.73395e-08	9.09747e-06
26098	comp145350_c0_seq1	14.0182	28.0365	0	0	-Inf	0.00157242	0.0480657
26197	comp145342_c1_seq31	57.8229	107.545	8.10122	0.0753289	-3.73065	0.000378451	0.0155405
26297	comp145337_c3_seq4	10944.9	19170.8	2719.05	0.141833	-2.81774	4.14028e-05	0.00244959
26412	comp145332_c0_seq1	1181.11	1986.95	375.273	0.188869	-2.40454	0.000525774	0.0203259
26511	comp145330_c1_seq1	15468.1	27076.2	3860.1	0.142564	-2.81032	4.27762e-05	0.00252333
26664	comp145326_c2_seq8	409.297	710.941	107.654	0.151425	-2.72333	0.000117593	0.00591813
26665	comp145326_c2_seq7	51806.5	90144.3	13468.7	0.149412	-2.74263	6.17621e-05	0.00342852
26775	comp145323_c1_seq28	7.88273	15.7655	0	0	-Inf	0.00149387	0.0461932
26779	comp145323_c1_seq24	403.494	675.316	131.672	0.194978	-2.35862	0.000681038	0.0249738
26792	comp145323_c1_seq1	147.768	261.254	34.2829	0.131225	-2.92989	0.000164024	0.00784027
26802	comp145321_c3_seq96	22.123	44.2459	0	0	-Inf	3.33818e-06	0.000285491
26803	comp145321_c3_seq95	13.8175	27.635	0	0	-Inf	2.60439e-05	0.00166489
26804	comp145321_c3_seq94	51.3871	96.4513	6.32285	0.0655549	-3.93115	3.12191e-05	0.00192804
26807	comp145321_c3_seq91	9.96939	19.9388	0	0	-Inf	0.00075885	0.0271755
26810	comp145321_c3_seq89	15.8033	31.6067	0	0	-Inf	6.4899e-06	0.000507489
26813	comp145321_c3_seq84	37.733	73.9655	1.50049	0.0202864	-5.62335	1.02215e-06	0.000102608
26814	comp145321_c3_seq83	77.5199	155.04	0	0	-Inf	2.02114e-14	9.36812e-12
26817	comp145321_c3_seq79	74.9902	146.655	3.32553	0.0226759	-5.46269	4.42959e-09	7.53342e-07
26818	comp145321_c3_seq78	86.7075	165.53	7.88512	0.0476357	-4.39181	1.56816e-07	1.94973e-05
26819	comp145321_c3_seq77	22.9469	45.2507	0.643068	0.0142112	-6.13683	7.84955e-06	0.00059584
26822	comp145321_c3_seq74	20.172	40.344	0	0	-Inf	6.90867e-07	7.31396e-05
26827	comp145321_c3_seq7	75.1334	144.707	5.55945	0.0384186	-4.70205	2.68859e-06	0.000237587
26828	comp145321_c3_seq69	42.0632	79.5273	4.59903	0.0578296	-4.11205	3.27395e-05	0.00200327
26829	comp145321_c3_seq68	10.1618	20.1093	0.214356	0.0106596	-6.55171	0.00107431	0.0357524
26830	comp145321_c3_seq67	27.9252	53.533	2.31746	0.0432902	-4.52981	4.33049e-05	0.00254864
26831	comp145321_c3_seq66	8.40975	16.8195	0	0	-Inf	0.00127262	0.0408705
26834	comp145321_c3_seq63	82.4837	161.835	3.13214	0.0193539	-5.69123	2.49158e-07	2.93083e-05
26835	comp145321_c3_seq61	19.8116	39.6232	0	0	-Inf	9.39625e-07	9.53016e-05
26837	comp145321_c3_seq6	20.2098	38.8871	1.53258	0.0394111	-4.66526	0.000214381	0.00977965
26839	comp145321_c3_seq58	8.95615	17.9123	0	0	-Inf	0.000789548	0.028058
26843	comp145321_c3_seq54	11.3785	22.7569	0	0	-Inf	0.000111287	0.00565007
26845	comp145321_c3_seq52	8.48098	16.962	0	0	-Inf	0.000885168	0.0307751
26848	comp145321_c3_seq5	119.127	233.039	5.21428	0.0223752	-5.48196	1.56995e-10	3.5965e-08
26854	comp145321_c3_seq43	37.7839	71.0605	4.50731	0.0634292	-3.97871	6.48347e-05	0.00356408
26856	comp145321_c3_seq41	41.8888	80.8929	2.88477	0.0356617	-4.80948	1.98961e-06	0.000182924
26857	comp145321_c3_seq40	23.0904	46.1808	0	0	-Inf	1.76184e-07	2.16645e-05
26858	comp145321_c3_seq4	28.8716	54.1279	3.61522	0.0667902	-3.90422	0.00020034	0.00925287
26859	comp145321_c3_seq39	9.66636	19.3327	0	0	-Inf	0.000540556	0.0207717
26860	comp145321_c3_seq38	41.6165	82.2411	0.991816	0.0120599	-6.37364	3.34597e-08	4.85516e-06
26861	comp145321_c3_seq37	168.131	332.987	3.27568	0.00983726	-6.66753	1.33985e-13	5.30349e-11
26862	comp145321_c3_seq35	11.9393	23.8785	0	0	-Inf	9.95629e-05	0.00513793
26866	comp145321_c3_seq30	15.2306	30.4613	0	0	-Inf	1.02202e-05	0.000748483
26872	comp145321_c3_seq24	52.5415	99.5004	5.58259	0.0561062	-4.1557	6.71009e-06	0.000522261
26873	comp145321_c3_seq23	24.4073	48.1715	0.643068	0.0133496	-6.22706	5.00336e-06	0.000406526
26874	comp145321_c3_seq22	10.9314	21.8629	0	0	-Inf	0.000169259	0.00805181
26879	comp145321_c3_seq18	8.59801	17.196	0	0	-Inf	0.000953198	0.0325149
26888	comp145321_c3_seq134	30.6187	59.7891	1.44841	0.0242253	-5.36734	8.44844e-05	0.00448131
26893	comp145321_c3_seq127	19.826	39.4376	0.214356	0.00543532	-7.52342	5.95948e-06	0.000472203
26894	comp145321_c3_seq124	45.3718	90.5293	0.214356	0.00236781	-8.72223	3.18171e-10	6.86674e-08
26895	comp145321_c3_seq123	33.4396	64.0084	2.87084	0.0448509	-4.47872	3.7625e-05	0.00225591
26896	comp145321_c3_seq122	99.511	195.486	3.53635	0.0180901	-5.78866	4.84785e-10	1.0004e-07
26897	comp145321_c3_seq121	57.8583	113.692	2.025	0.0178113	-5.81106	2.05452e-08	3.12304e-06
26900	comp145321_c3_seq118	15.6312	31.2624	0	0	-Inf	0.000337897	0.0141812
26902	comp145321_c3_seq113	40.5871	78.1594	3.01476	0.038572	-4.6963	3.24275e-06	0.000278332
26906	comp145321_c3_seq11	75.9424	149.586	2.29887	0.0153682	-6.0239	6.35083e-10	1.26814e-07
26910	comp145321_c3_seq106	17.5315	34.0713	0.991816	0.02911	-5.10234	0.000220361	0.0100256
26911	comp145321_c3_seq105	12.422	24.844	0	0	-Inf	6.75134e-05	0.0036804
26912	comp145321_c3_seq104	25.8801	48.9964	2.76386	0.0564094	-4.14792	0.000335599	0.0141079
26913	comp145321_c3_seq103	26.1263	50.9666	1.28614	0.0252349	-5.30844	2.25386e-05	0.00146956
26915	comp145321_c3_seq100	167.061	326.217	7.90479	0.0242317	-5.36696	7.80117e-11	1.87599e-08
26925	comp145319_c0_seq3	10414.7	20829.4	0	0	-Inf	1.69911e-41	3.03994e-36
26927	comp145319_c0_seq12	8.07107	16.1421	0	0	-Inf	0.0013851	0.0435754
26932	comp145318_c3_seq8	147.48	263.06	31.8998	0.121264	-3.04377	6.00781e-05	0.00334958
26939	comp145318_c3_seq13	240.121	393.525	86.7174	0.220361	-2.18206	0.00149856	0.046306
26999	comp145314_c0_seq84	30.201	60.1877	0.214356	0.00356146	-8.13332	0.000126603	0.00630069
27051	comp145314_c0_seq34	57.9159	115.832	0	0	-Inf	0.000206039	0.00947039
27057	comp145314_c0_seq29	173.279	300.498	46.0588	0.153275	-2.70581	0.00028167	0.0122288
27102	comp145311_c2_seq1	315.241	569.042	61.4414	0.107973	-3.21125	1.03825e-05	0.000758813
27104	comp145311_c0_seq6	17.5479	34.2737	0.822208	0.0239895	-5.38145	0.00103759	0.0347833
27248	comp145305_c1_seq7	22.7414	42.8758	2.60714	0.0608069	-4.03962	0.000398366	0.0162169
27250	comp145305_c1_seq5	34996.3	66550.2	3442.52	0.0517282	-4.2729	1.94632e-09	3.53169e-07
27252	comp145305_c1_seq4	28.8658	54.2413	3.49031	0.0643479	-3.95796	0.000283174	0.0122821
27264	comp145305_c1_seq28	1003.26	1919.84	86.6812	0.0451503	-4.46912	8.79741e-07	9.03548e-05
27270	comp145305_c1_seq22	3878.73	7251.07	506.379	0.069835	-3.83991	4.13298e-08	5.84082e-06
27273	comp145305_c1_seq2	24.3356	47.3852	1.28614	0.0271422	-5.20332	4.60437e-05	0.00268365
27299	comp145302_c1_seq9	11.3642	22.4544	0.274069	0.0122056	-6.35631	0.000601269	0.0226094
27304	comp145302_c1_seq3	17.7853	34.4744	1.09628	0.0317998	-4.97484	0.00021383	0.0097595
27362	comp145298_c0_seq24	213.826	387.063	40.5884	0.104863	-3.25343	8.78669e-06	0.000658041
27365	comp145298_c0_seq21	38.915	71.5448	6.28518	0.0878495	-3.50882	0.000337124	0.0141569
27367	comp145298_c0_seq2	34.961	62.3823	7.53974	0.120863	-3.04855	0.00141752	0.0443974
27373	comp145298_c0_seq14	151.31	272.497	30.1221	0.110541	-3.17735	2.17222e-05	0.00142411
27376	comp145298_c0_seq11	13.4713	26.7282	0.214356	0.00801986	-6.96221	0.000157088	0.00757352
27475	comp145295_c2_seq37	150.718	273.163	28.2726	0.103501	-3.27229	1.56397e-05	0.00107704
27482	comp145295_c2_seq3	122.477	222.972	21.9814	0.0985838	-3.34251	1.23365e-05	0.000879354
27498	comp145295_c2_seq14	534.09	951.732	116.449	0.122355	-3.03085	2.11538e-05	0.00139144
27528	comp145293_c3_seq13	55.9597	108.2	3.71931	0.0343744	-4.86252	8.50585e-06	0.000640226
27623	comp145291_c2_seq3	130.014	223.781	36.2469	0.161975	-2.62616	0.00105275	0.0351665
27624	comp145291_c2_seq1	8526	15160.8	1891.24	0.124746	-3.00294	1.88958e-05	0.00126668
27642	comp145289_c0_seq17	10.1193	20.2385	0	0	-Inf	0.00102668	0.0344694
27646	comp145289_c0_seq11	1782.32	3564.64	0	0	-Inf	1.01252e-32	2.58792e-28
27694	comp145283_c0_seq8	79.7005	159.401	0	0	-Inf	7.59295e-08	1.01531e-05
27695	comp145283_c0_seq6	31.2551	62.5101	0	0	-Inf	2.66667e-06	0.000236307
27701	comp145283_c0_seq33	20.8015	41.603	0	0	-Inf	5.37978e-07	5.77049e-05
27702	comp145283_c0_seq32	38.1969	73.5047	2.88915	0.0393056	-4.66912	5.38257e-06	0.000433012
27707	comp145283_c0_seq27	15.4719	30.9439	0	0	-Inf	0.00107284	0.0357177
27714	comp145283_c0_seq20	66.327	132.654	0	0	-Inf	1.47359e-09	2.75205e-07
27715	comp145283_c0_seq2	84.5398	167.756	1.32308	0.0078869	-6.98633	1.06341e-11	2.90916e-09
27716	comp145283_c0_seq19	24.0199	48.0398	0	0	-Inf	1.10591e-07	1.42738e-05
27721	comp145283_c0_seq13	48.8391	96.5937	1.08446	0.011227	-6.47688	4.08166e-09	6.98151e-07
28347	comp145263_c0_seq4	2805.77	4897.91	713.627	0.1457	-2.77893	6.28027e-05	0.00347657
28349	comp145263_c0_seq2	634.541	1055.75	213.332	0.202067	-2.30709	0.00081832	0.0288775
28354	comp145263_c0_seq14	92.7439	158.671	26.8166	0.169007	-2.56484	0.00133419	0.042414
28359	comp145263_c0_seq1	662.638	1148.44	176.833	0.153976	-2.69922	0.000119708	0.00600263
28417	comp145256_c2_seq3	48.8283	92.8892	4.76737	0.0513232	-4.28425	0.000584378	0.022095
28418	comp145256_c2_seq23	17.2136	34.4272	0	0	-Inf	0.000220599	0.0100326
28604	comp145243_c0_seq7	189.721	313.397	66.0442	0.210736	-2.24649	0.00120061	0.0390484
28644	comp145239_c1_seq49	567.516	976.623	158.41	0.162202	-2.62414	0.000233916	0.0105311
28694	comp145236_c1_seq4	43120.4	81034.9	5205.92	0.064243	-3.96032	5.78943e-08	7.93117e-06
28696	comp145236_c1_seq1	220.947	425.485	16.4095	0.0385665	-4.69651	6.96385e-09	1.14096e-06
28783	comp145231_c0_seq5	884.891	1706.19	63.5901	0.0372702	-4.74583	2.4626e-10	5.4127e-08
28785	comp145231_c0_seq3	17075	32562.6	1587.3	0.0487459	-4.35857	1.83395e-09	3.34475e-07
28976	comp145225_c5_seq30	28.7843	57.5687	0	0	-Inf	2.97504e-05	0.00185139
28979	comp145225_c5_seq28	16.4675	32.9349	0	0	-Inf	0.000153561	0.00743549
28983	comp145225_c5_seq21	17.3634	34.7269	0	0	-Inf	0.00133	0.0423106
29029	comp145220_c0_seq62	32.4896	64.9792	0	0	-Inf	2.18791e-05	0.00143178
29122	comp145213_c0_seq83	161.754	301.637	21.8711	0.0725081	-3.78571	1.10325e-05	0.00080108
29125	comp145213_c0_seq80	268.363	502.901	33.825	0.0672599	-3.89411	2.16553e-07	2.5968e-05
29129	comp145213_c0_seq77	35.2113	67.2937	3.12887	0.0464957	-4.42676	3.46872e-05	0.00210445
29163	comp145213_c0_seq44	245.008	445.207	44.8088	0.100647	-3.31262	1.92358e-05	0.00128512
29166	comp145213_c0_seq41	74.9695	142.504	7.43509	0.0521746	-4.26051	1.22908e-05	0.000876795
29170	comp145213_c0_seq38	350.111	645.249	54.9732	0.0851968	-3.55306	2.77376e-06	0.000243985
29171	comp145213_c0_seq37	153.882	279.433	28.3317	0.10139	-3.30201	1.86998e-05	0.00125824
29178	comp145213_c0_seq30	330.103	612.239	47.9664	0.0783458	-3.674	9.45822e-07	9.58758e-05
29182	comp145213_c0_seq27	145.402	269.186	21.6186	0.0803108	-3.63826	4.41595e-06	0.00036409
29187	comp145213_c0_seq22	113.513	203.838	23.188	0.113757	-3.13597	0.000134354	0.00662564
29189	comp145213_c0_seq20	13.2794	26.5588	0	0	-Inf	0.000158832	0.0076411
29191	comp145213_c0_seq19	70.6377	141.275	0	0	-Inf	1.16495e-13	4.68372e-11
29192	comp145213_c0_seq18	152.582	294.156	11.0073	0.0374199	-4.74005	1.23299e-08	1.95394e-06
29197	comp145213_c0_seq13	22.739	45.4779	0	0	-Inf	1.90134e-06	0.00017594
29198	comp145213_c0_seq12	73.5894	135.101	12.0776	0.089397	-3.48363	5.66644e-05	0.00319007
29224	comp145212_c0_seq12	189.887	322.058	57.716	0.17921	-2.48027	0.000446187	0.0177793
29263	comp145208_c0_seq7	16.3502	32.7005	0	0	-Inf	6.55593e-06	0.00051198
29269	comp145207_c1_seq9	632.176	1255.88	8.47026	0.00674447	-7.21208	3.07448e-12	9.29169e-10
29278	comp145207_c1_seq23	249.228	473.072	25.3848	0.0536594	-4.22003	2.37714e-07	2.81286e-05
29667	comp145193_c3_seq4	809.658	1425.34	193.974	0.13609	-2.87737	4.54645e-05	0.00265825
29700	comp145193_c1_seq39	18.0696	36.1392	0	0	-Inf	2.93677e-06	0.000257059
29808	comp145190_c0_seq25	10858.3	18084.1	3632.39	0.200861	-2.31573	0.000652821	0.024152
29819	comp145190_c0_seq10	119.293	235.029	3.55714	0.0151349	-6.04597	3.93132e-11	9.88856e-09
29832	comp145188_c2_seq36	7.76074	15.5215	0	0	-Inf	0.00148231	0.0459152
29948	comp145183_c0_seq7	8237.24	13683.9	2790.62	0.203935	-2.29382	0.000736582	0.0265446
29951	comp145183_c0_seq4	2180.27	3668.38	692.163	0.188683	-2.40596	0.000435092	0.0174273
29957	comp145183_c0_seq19	99.887	193.557	6.21688	0.0321191	-4.96042	5.88101e-09	9.73353e-07
30192	comp145180_c0_seq17	8.11801	16.236	0	0	-Inf	0.00107974	0.0359006
30229	comp145175_c3_seq3	15.6	30.6638	0.536321	0.0174904	-5.83729	0.000475743	0.0187359
30246	comp145175_c0_seq7	152.313	300.588	4.03766	0.0134325	-6.21812	2.29136e-12	7.12967e-10
30269	comp145175_c0_seq11	121.456	234.233	8.67971	0.0370559	-4.75415	1.17115e-07	1.49348e-05
30356	comp145171_c2_seq18	8.60727	17.2145	0	0	-Inf	0.000919921	0.0316879
30553	comp145167_c0_seq2	24.7143	49.4285	0	0	-Inf	9.65005e-05	0.00499719
30577	comp145166_c2_seq10	375.204	654.714	95.6938	0.146161	-2.77437	0.000220971	0.0100444
30767	comp145159_c0_seq74	141.737	279.911	3.5629	0.0127287	-6.29577	1.78348e-05	0.00120639
30787	comp145159_c0_seq53	806.841	1355.81	257.876	0.190202	-2.3944	0.000744793	0.0267606
30795	comp145159_c0_seq43	696.606	1229.76	163.452	0.132914	-2.91143	0.000689259	0.0252028
30799	comp145159_c0_seq39	469.843	840.092	99.5935	0.118551	-3.07642	7.91069e-05	0.00423245
30816	comp145159_c0_seq20	275.978	471.256	80.6996	0.171243	-2.54588	0.00158874	0.0484182
30817	comp145159_c0_seq2	215.769	421.946	9.59242	0.0227338	-5.45902	4.76459e-06	0.000389959
31027	comp145153_c1_seq5	303.948	563.534	44.3617	0.0787206	-3.66712	9.16548e-07	9.34378e-05
31035	comp145153_c1_seq15	7418.24	13662.8	1173.66	0.0859019	-3.54117	5.3932e-07	5.77796e-05
31038	comp145153_c1_seq11	53.2477	94.5652	11.9302	0.126158	-2.9867	0.00096155	0.0327062
31040	comp145153_c1_seq1	252.051	473.064	31.0386	0.0656119	-3.9299	8.65496e-06	0.000649809
31065	comp145151_c0_seq18	813.698	1424.15	203.25	0.142717	-2.80877	6.68958e-05	0.0036523
31077	comp145148_c0_seq1	3004.27	5062.67	945.873	0.186833	-2.42018	0.000309077	0.0131882
31128	comp145147_c0_seq26	37.7397	75.4793	0	0	-Inf	5.97755e-05	0.00333792
31140	comp145147_c0_seq15	21.6254	43.2508	0	0	-Inf	4.67713e-07	5.1087e-05
31147	comp145146_c0_seq9	9.66046	19.3209	0	0	-Inf	0.000398663	0.0162253
31201	comp145143_c0_seq6	126.269	219.498	33.0397	0.150524	-2.73193	0.000476443	0.0187539
31215	comp145143_c0_seq12	495.919	871.958	119.88	0.137484	-2.86266	4.76651e-05	0.00276702
31218	comp145142_c0_seq6	12.8404	25.6807	0	0	-Inf	4.79345e-05	0.00277995
31219	comp145142_c0_seq5	179.627	334.213	25.0405	0.0749236	-3.73844	1.61092e-06	0.000152738
31220	comp145142_c0_seq4	259.08	459.769	58.3914	0.127002	-2.97708	0.000302075	0.0129534
31221	comp145142_c0_seq3	10643.3	17373.5	3912.99	0.225227	-2.15055	0.00149297	0.0461735
31223	comp145142_c0_seq1	29.1525	56.2603	2.04464	0.0363425	-4.7822	2.43837e-05	0.00157494
31227	comp145141_c5_seq2	57.3376	100.705	13.9701	0.138723	-2.84972	0.00104894	0.035066
31264	comp145136_c1_seq38	257.708	431.242	84.175	0.195192	-2.35703	0.00111573	0.0367791
31274	comp145136_c1_seq26	42.2139	84.4278	0	0	-Inf	1.16774e-07	1.49157e-05
31466	comp145127_c2_seq56	253.527	507.054	0	0	-Inf	9.78004e-22	1.8039e-18
31467	comp145127_c2_seq55	25.5671	51.1343	0	0	-Inf	4.54458e-08	6.37218e-06
31539	comp145126_c3_seq1	46.6585	92.1518	1.16509	0.0126432	-6.3055	2.18873e-08	3.29903e-06
31555	comp145125_c1_seq5	300.457	497.268	103.647	0.208432	-2.26235	0.00147272	0.0456892
31678	comp145117_c0_seq8	64.7174	111.399	18.0356	0.161901	-2.62682	0.00143478	0.0447997
31690	comp145117_c0_seq13	177.097	314.255	39.9391	0.127091	-2.97606	5.8427e-05	0.00327488
31692	comp145117_c0_seq10	61.5685	107.596	15.5413	0.144442	-2.79144	0.00114011	0.0374347
31776	comp145114_c0_seq9	37.9782	68.9151	7.04136	0.102174	-3.2909	0.000821881	0.0289689
31780	comp145114_c0_seq3	114.626	229.251	0	0	-Inf	6.03217e-12	1.71853e-09
31782	comp145114_c0_seq13	8226.92	14433.4	2020.44	0.139984	-2.83667	5.23372e-05	0.00298878
31861	comp145112_c0_seq75	29.1602	58.3205	0	0	-Inf	1.20432e-08	1.91188e-06
31914	comp145112_c0_seq23	17.6861	33.3444	2.02778	0.0608131	-4.03947	0.000953906	0.0325269
31919	comp145112_c0_seq19	19.2881	37.9332	0.643068	0.0169526	-5.88235	5.02329e-05	0.00288797
31932	comp145112_c0_seq11	23.9781	45.4543	2.50184	0.0550407	-4.18336	0.000268747	0.011759
31941	comp145112_c0_seq100	21.6837	43.3674	0	0	-Inf	3.97174e-07	4.41366e-05
31942	comp145112_c0_seq10	7.71536	15.4307	0	0	-Inf	0.00153786	0.0473001
32006	comp145106_c1_seq10	46.3212	92.6425	0	0	-Inf	3.41232e-11	8.68438e-09
32079	comp145105_c0_seq7	128.488	256.976	0	0	-Inf	3.8967e-09	6.67791e-07
32080	comp145105_c0_seq6	960.953	1917.52	4.3889	0.00228885	-8.77116	2.8481e-22	5.99488e-19
32083	comp145105_c0_seq3	126.568	252.315	0.822208	0.00325866	-8.26151	3.9954e-15	2.08406e-12
32086	comp145105_c0_seq11	70065	139968	161.891	0.00115663	-9.75586	1.60562e-27	1.29713e-23
32087	comp145105_c0_seq10	108.55	213.538	3.5629	0.0166851	-5.9053	2.90817e-07	3.34822e-05
32088	comp145105_c0_seq1	14663	29270.6	55.4255	0.00189356	-9.04468	6.55512e-25	2.79239e-21
32112	comp145102_c0_seq1	7952.78	13773.6	2131.93	0.154784	-2.69168	8.77104e-05	0.004625
32134	comp145097_c1_seq7	19.3505	38.701	0	0	-Inf	9.56791e-07	9.68231e-05
32140	comp145097_c1_seq52	913.971	1812.37	15.5747	0.00859356	-6.86253	1.21147e-15	7.08328e-13
32144	comp145097_c1_seq49	65.1321	128.646	1.6183	0.0125795	-6.31278	6.31411e-10	1.26504e-07
32148	comp145097_c1_seq44	1112.71	2197.24	28.17	0.0128206	-6.28539	2.66752e-05	0.00169842
32164	comp145097_c1_seq27	5335.42	10514.1	156.752	0.0149087	-6.0677	2.88881e-15	1.56148e-12
32176	comp145097_c1_seq16	73.4539	146.908	0	0	-Inf	3.4564e-07	3.8942e-05
32421	comp145087_c3_seq4	15.2841	29.9251	0.643068	0.0214893	-5.54024	0.000387735	0.0158382
32425	comp145087_c3_seq1	24.8572	45.6136	4.10067	0.0899001	-3.47553	0.00161545	0.0490124
32504	comp145085_c2_seq16	9.8533	19.7066	0	0	-Inf	0.000380027	0.0155944
32542	comp145078_c4_seq7	990.372	1657.93	322.814	0.194709	-2.36061	0.00053999	0.0207544
32569	comp145077_c0_seq2	14.5968	28.0972	1.09628	0.0390173	-4.67974	0.000791608	0.0281062
32582	comp145075_c1_seq54	29.1816	57.3266	1.03656	0.0180817	-5.78932	2.25957e-06	0.000204177
32586	comp145075_c1_seq5	14.5433	29.0866	0	0	-Inf	1.90023e-05	0.00127277
32621	comp145075_c1_seq11	175.391	350.783	0	0	-Inf	1.6751e-19	2.05273e-16
32631	comp145074_c0_seq4	54.6755	99.925	9.42607	0.0943315	-3.40612	0.000171535	0.00814057
32637	comp145073_c0_seq5	4333.32	8602.85	63.7895	0.00741493	-7.07535	4.04611e-15	2.09828e-12
32641	comp145073_c0_seq23	252.926	494.95	10.9029	0.0220282	-5.5045	2.66152e-07	3.10824e-05
32647	comp145071_c0_seq5	28933.3	48058.5	9808.14	0.204088	-2.29274	0.000716306	0.0259848
32809	comp145069_c1_seq33	903.897	1499.75	308.04	0.205394	-2.28354	0.00092274	0.0317483
32818	comp145069_c1_seq25	1518.97	2787.44	250.499	0.0898671	-3.47606	9.61185e-05	0.00498173
32832	comp145069_c1_seq12	663.182	1086.91	239.457	0.22031	-2.18239	0.0013465	0.0426639
33071	comp145064_c0_seq15	15257.7	26706.2	3809.19	0.142633	-2.80962	3.9438e-05	0.00234966
33105	comp145061_c2_seq7	91.2824	175.868	6.69681	0.0380786	-4.71488	3.26606e-06	0.000280126
33116	comp145061_c2_seq48	9560.67	16687.6	2433.78	0.145844	-2.7775	5.83376e-05	0.00327089
33142	comp145061_c2_seq24	299.193	517.179	81.2076	0.15702	-2.67098	0.000468079	0.018487
33153	comp145061_c2_seq14	344.156	653.781	34.531	0.0528174	-4.24284	0.00122479	0.0396977
33218	comp145060_c0_seq2	21.5411	43.0823	0	0	-Inf	0.000476515	0.0187539
33236	comp145059_c0_seq23	40.7501	79.3785	2.12165	0.0267283	-5.22549	3.10696e-06	0.00026841
33247	comp145059_c0_seq10	91.4646	155.043	27.8866	0.179864	-2.47502	0.00146155	0.0454043
33248	comp145059_c0_seq1	97.3555	172.959	21.7521	0.125764	-2.9912	0.000914274	0.0315358
33250	comp145058_c2_seq5	27846	48280.2	7411.86	0.153518	-2.70352	8.06114e-05	0.00429753
33252	comp145058_c2_seq1	41889.3	70083.4	13695.3	0.195414	-2.35539	0.000524385	0.020281
33428	comp145048_c0_seq2	26444	43794.4	9093.51	0.207641	-2.26784	0.000952115	0.0324965
33493	comp145044_c0_seq8	69.945	139.642	0.247954	0.00177564	-9.13745	7.1288e-13	2.42479e-10
33495	comp145044_c0_seq76	205.557	411.113	0	0	-Inf	4.25323e-17	3.47471e-14
33497	comp145044_c0_seq74	11.6359	23.2717	0	0	-Inf	0.0015662	0.0479165
33499	comp145044_c0_seq71	51.1508	100.383	1.91848	0.0191116	-5.70941	0.000865529	0.0302274
33500	comp145044_c0_seq70	229.018	456.118	1.91848	0.00420612	-7.8933	8.86132e-17	6.70982e-14
33506	comp145044_c0_seq65	22.9644	44.3341	1.59467	0.0359693	-4.79709	9.18236e-05	0.00479385
33511	comp145044_c0_seq6	184.444	367.244	1.64442	0.00447772	-7.80302	4.6633e-16	2.99043e-13
33513	comp145044_c0_seq58	119.036	237.022	1.04901	0.00442579	-7.81985	3.99568e-14	1.7739e-11
33515	comp145044_c0_seq56	191.454	382.908	0	0	-Inf	4.70376e-20	6.28036e-17
33519	comp145044_c0_seq52	10.516	21.032	0	0	-Inf	0.00136706	0.0431623
33532	comp145044_c0_seq40	39.7861	79.5722	0	0	-Inf	1.70671e-06	0.000160234
33535	comp145044_c0_seq38	26.8455	53.6909	0	0	-Inf	3.42989e-05	0.00208301
33537	comp145044_c0_seq36	301.614	602.484	0.743862	0.00123466	-9.66167	2.79552e-20	3.90748e-17
33539	comp145044_c0_seq34	103.465	206.142	0.786757	0.00381657	-8.03351	8.69116e-14	3.57464e-11
33549	comp145044_c0_seq23	74.6778	149.356	0	0	-Inf	3.49311e-14	1.56242e-11
33550	comp145044_c0_seq22	172.791	345.582	0	0	-Inf	1.42018e-09	2.67293e-07
33553	comp145044_c0_seq2	171.04	328.376	13.7035	0.0417311	-4.58273	8.62949e-05	0.00456482
33555	comp145044_c0_seq18	90.8548	181.71	0	0	-Inf	2.48376e-07	2.92355e-05
33565	comp145043_c5_seq8	1054.26	1717.03	391.485	0.228002	-2.13288	0.00146826	0.0455588
33621	comp145042_c2_seq1	18.9631	37.9262	0	0	-Inf	1.30025e-06	0.000126293
33820	comp145035_c0_seq4	9.16247	18.3249	0	0	-Inf	0.000609156	0.0228388
33821	comp145035_c0_seq3	9.36447	18.7289	0	0	-Inf	0.000564445	0.0215508
33957	comp145029_c3_seq88	49.6331	89.5369	9.72919	0.108661	-3.20209	0.000577535	0.0219011
33959	comp145029_c3_seq86	34.9256	65.0362	4.81508	0.0740369	-3.75561	0.000161167	0.00772644
33964	comp145029_c3_seq81	11.6724	23.3447	0	0	-Inf	9.38174e-05	0.00488085
33976	comp145029_c3_seq70	224.107	371.85	76.364	0.205363	-2.28376	0.00124009	0.0400558
33996	comp145029_c3_seq52	152.31	266.843	37.7776	0.141572	-2.82039	0.000250795	0.0111275
33997	comp145029_c3_seq51	530.929	950.976	110.883	0.116599	-3.10037	1.8006e-05	0.00121659
34000	comp145029_c3_seq48	73.7541	127.377	20.1312	0.158044	-2.6616	0.000952957	0.0325129
34016	comp145029_c3_seq33	370.065	605.654	134.475	0.222033	-2.17116	0.00160367	0.0487212
34024	comp145029_c3_seq26	72.8238	130.354	15.2931	0.11732	-3.09148	0.00016398	0.00784027
34033	comp145029_c3_seq18	185.847	317.604	54.0903	0.170307	-2.55379	0.000569298	0.0216621
34034	comp145029_c3_seq17	76.2627	133.626	18.8995	0.141436	-2.82178	0.000630117	0.0234835
34039	comp145029_c3_seq11	27.4508	54.0795	0.822208	0.0152037	-6.03943	1.63572e-06	0.000154679
34041	comp145029_c3_seq101	55.3052	103.518	7.09255	0.0685152	-3.86743	2.62965e-05	0.00167729
34042	comp145029_c3_seq100	594.418	992.544	196.292	0.197767	-2.33813	0.000812501	0.0287175
34174	comp145019_c1_seq2	24.4733	48.0931	0.853434	0.0177455	-5.81641	0.000234474	0.0105483
34183	comp145018_c2_seq90	12.5006	25.0013	0	0	-Inf	5.40209e-05	0.00306829
34223	comp145018_c2_seq52	38.6482	77.2963	0	0	-Inf	3.51307e-10	7.44714e-08
34258	comp145018_c2_seq20	39.9617	74.9619	4.96149	0.0661869	-3.91731	6.52639e-05	0.00357972
34425	comp145015_c0_seq34	33.1419	66.2838	0	0	-Inf	3.32109e-09	5.75208e-07
34450	comp145012_c2_seq29	52.6957	101.62	3.77186	0.0371175	-4.75176	7.7114e-07	8.05416e-05
34540	comp145008_c1_seq95	703.191	1406.38	0	0	-Inf	1.03286e-27	8.7997e-24
34544	comp145008_c1_seq90	1662.5	3324.46	0.548139	0.00016488	-12.5663	2.22927e-30	4.43165e-26
34551	comp145008_c1_seq82	1294.84	2589.69	0	0	-Inf	6.46034e-25	2.79239e-21
34568	comp145008_c1_seq6	126.766	253.533	0	0	-Inf	1.49288e-17	1.34898e-14
34574	comp145008_c1_seq51	15.8675	31.735	0	0	-Inf	7.25979e-06	0.000558657
34575	comp145008_c1_seq50	29.4884	58.9767	0	0	-Inf	1.7545e-06	0.000164004
34580	comp145008_c1_seq45	29.5458	59.0915	0	0	-Inf	9.74831e-09	1.56733e-06
34589	comp145008_c1_seq31	183.122	366.245	0	0	-Inf	3.01566e-12	9.14481e-10
34594	comp145008_c1_seq26	15.0286	30.0573	0	0	-Inf	1.20221e-05	0.000858651
34607	comp145008_c1_seq106	10.0964	20.1929	0	0	-Inf	0.000304963	0.0130532
34611	comp145008_c1_seq102	30.593	61.186	0	0	-Inf	6.20725e-07	6.6105e-05
34637	comp145004_c0_seq9	436.066	806.611	65.521	0.08123	-3.62184	5.50363e-07	5.88569e-05
34638	comp145004_c0_seq8	839.722	1427.35	252.095	0.176617	-2.5013	0.000319408	0.0135418
34652	comp145004_c0_seq55	3221.87	5393.16	1050.58	0.194799	-2.35994	0.000622013	0.0232305
34663	comp145004_c0_seq44	261.632	453.474	69.791	0.153903	-2.69991	0.000265989	0.0116726
34668	comp145004_c0_seq4	1221.36	2011.13	431.582	0.214597	-2.2203	0.00111333	0.0367172
34681	comp145004_c0_seq28	532.869	982.933	82.8052	0.0842429	-3.5693	1.30995e-06	0.000127098
34688	comp145004_c0_seq2	110.203	191.638	28.7675	0.150114	-2.73587	0.000446558	0.0177862
34698	comp145004_c0_seq10	301.619	553.942	49.297	0.0889931	-3.49016	2.98371e-06	0.000260023
34711	comp145003_c0_seq15	156.442	284.289	28.5942	0.100581	-3.31357	1.15199e-05	0.000829737
35110	comp144986_c1_seq6	122634	243323	1944.52	0.00799152	-6.96731	4.55451e-18	4.381e-15
35164	comp144984_c2_seq13	7.75988	15.5198	0	0	-Inf	0.00161198	0.0489405
35170	comp144983_c6_seq4	68.9328	128.858	9.00767	0.0699039	-3.83848	8.86627e-06	0.000663169
35247	comp144981_c1_seq5	57.0857	100.171	14.0001	0.139762	-2.83896	0.000721634	0.0261198
35327	comp144975_c4_seq8	15.0896	29.4353	0.743862	0.0252711	-5.30637	0.000390549	0.0159386
35520	comp144967_c3_seq6	13352.7	24706.4	1998.96	0.0809087	-3.62756	2.78033e-07	3.22176e-05
35521	comp144967_c3_seq5	56.6761	105.382	7.97013	0.0756309	-3.72488	4.09017e-05	0.00242395
35522	comp144967_c3_seq4	299.459	562.199	36.7202	0.0653153	-3.93644	1.86712e-07	2.28179e-05
35540	comp144965_c0_seq13	456.86	815.642	98.0773	0.120245	-3.05595	1.92631e-05	0.00128553
35597	comp144962_c0_seq18	61.0388	114.206	7.87204	0.0689287	-3.85875	3.77843e-05	0.00226395
35642	comp144959_c1_seq86	94.5493	161.036	28.0629	0.174265	-2.52064	0.00164434	0.0496952
35648	comp144959_c1_seq80	126.284	245.75	6.81856	0.0277459	-5.17158	1.46872e-09	2.74869e-07
35691	comp144959_c1_seq40	939.245	1559.04	319.449	0.204901	-2.287	0.000932843	0.0320036
35705	comp144959_c1_seq27	1308.2	2319.22	297.171	0.128134	-2.96428	2.48225e-05	0.00160097
35707	comp144959_c1_seq25	61.4565	113.57	9.34277	0.0822642	-3.60359	2.94838e-05	0.00183928
35732	comp144958_c0_seq6	49.5828	94.949	4.21671	0.0444103	-4.49296	3.46027e-06	0.000294384
35735	comp144958_c0_seq16	168.945	337.343	0.548139	0.00162487	-9.26546	2.72163e-16	1.86566e-13
35739	comp144958_c0_seq11	187.709	375.418	0	0	-Inf	6.07691e-20	8.05367e-17
36008	comp144950_c1_seq55	24.427	45.6431	3.21085	0.0703469	-3.82937	0.000492323	0.0192701
36078	comp144948_c1_seq95	19.0904	36.8696	1.31126	0.0355648	-4.81341	0.000235106	0.0105688
36082	comp144948_c1_seq91	302.946	510.272	95.6198	0.18739	-2.41589	0.000709921	0.025816
36087	comp144948_c1_seq86	57.4876	109.69	5.28538	0.0481848	-4.37528	3.05314e-06	0.000264784
36099	comp144948_c1_seq75	27.3933	54.7866	0	0	-Inf	3.55262e-08	5.12139e-06
36109	comp144948_c1_seq66	76.0092	138.156	13.8623	0.100338	-3.31706	7.20732e-05	0.00389755
36111	comp144948_c1_seq64	109.36	187.446	31.274	0.166843	-2.58344	0.00101588	0.034216
36122	comp144948_c1_seq53	10.0776	20.1551	0	0	-Inf	0.00027944	0.0121496
36138	comp144948_c1_seq39	1604.72	2876.49	332.945	0.115747	-3.11095	1.35601e-05	0.000953276
36140	comp144948_c1_seq37	80.3497	157.028	3.67153	0.0233814	-5.41849	5.81387e-09	9.64025e-07
36154	comp144948_c1_seq23	612.738	1128.75	96.7266	0.0856937	-3.54467	8.02059e-07	8.31882e-05
36155	comp144948_c1_seq22	26.678	52.8602	0.495908	0.0093815	-6.73597	2.95252e-05	0.00184123
36162	comp144948_c1_seq15	145.116	255.155	35.0775	0.137475	-2.86276	0.000140524	0.00688251
36209	comp144947_c0_seq26	1435.04	2506.35	363.729	0.145123	-2.78465	7.42632e-05	0.00399841
36220	comp144947_c0_seq15	6456.08	10879.7	2032.47	0.186813	-2.42033	0.000403838	0.0163986
36262	comp144944_c6_seq2	11914	20140.7	3687.26	0.183075	-2.44949	0.000332332	0.0139936
36302	comp144942_c3_seq5	21.8054	43.3486	0.262252	0.00604984	-7.36889	1.96023e-06	0.000180408
36476	comp144935_c0_seq6	127.787	219.342	36.2313	0.165182	-2.59787	0.000597163	0.022484
36511	comp144931_c4_seq6	15.9386	30.5069	1.37035	0.0449192	-4.47652	0.000893932	0.0310136
36589	comp144929_c1_seq8	19.0703	38.1405	0	0	-Inf	0.000125727	0.0062641
36590	comp144929_c1_seq6	2842.3	5102.68	581.931	0.114044	-3.13234	6.86091e-06	0.000532082
36596	comp144929_c1_seq22	220.215	433.768	6.66269	0.01536	-6.02468	1.29611e-07	1.63997e-05
36598	comp144929_c1_seq18	697.59	1156.44	238.745	0.206449	-2.27614	0.00115466	0.0378291
36600	comp144929_c1_seq15	6150.53	11031.7	1269.35	0.115064	-3.1195	7.00739e-06	0.000542032
36602	comp144929_c1_seq13	1269.63	2195.98	343.28	0.156322	-2.67741	0.000304661	0.0130434
36639	comp144927_c1_seq6	18.0296	36.0592	0	0	-Inf	2.76106e-06	0.000243107
36679	comp144924_c0_seq47	11.9682	23.9363	0	0	-Inf	0.000108705	0.00554258
36747	comp144922_c9_seq49	23.4816	44.1766	2.78663	0.0630793	-3.98669	0.00100262	0.0338204
36782	comp144922_c9_seq13	35.9641	71.9283	0	0	-Inf	7.34655e-10	1.45882e-07
36830	comp144918_c1_seq91	11.4141	22.8282	0	0	-Inf	0.000128946	0.00639129
36831	comp144918_c1_seq90	14.9038	29.8076	0	0	-Inf	1.25103e-05	0.000889613
36838	comp144918_c1_seq84	29.5961	58.9443	0.247954	0.00420658	-7.89314	0.000188083	0.00879069
36842	comp144918_c1_seq80	20.3518	39.8814	0.822208	0.0206163	-5.60007	3.60483e-05	0.00217303
36846	comp144918_c1_seq77	14.3374	28.6749	0	0	-Inf	2.38455e-05	0.00154277
36848	comp144918_c1_seq75	1122.23	2234.09	10.3792	0.00464583	-7.74985	9.70679e-20	1.25846e-16
36850	comp144918_c1_seq72	10.7052	21.4104	0	0	-Inf	0.00019361	0.00900663
36851	comp144918_c1_seq71	7.88051	15.761	0	0	-Inf	0.0012591	0.040509
36854	comp144918_c1_seq69	9.1349	18.2698	0	0	-Inf	0.000700402	0.0255373
36856	comp144918_c1_seq67	59.2183	118.437	0	0	-Inf	1.06973e-12	3.55083e-10
36857	comp144918_c1_seq66	331.771	662.497	1.04405	0.00157593	-9.30958	2.99752e-20	4.15735e-17
36858	comp144918_c1_seq65	90.866	181.196	0.536321	0.0029599	-8.40023	1.1893e-13	4.76023e-11
36859	comp144918_c1_seq64	28.5656	56.0349	1.09628	0.0195642	-5.67564	2.16863e-06	0.000197254
36862	comp144918_c1_seq61	131.325	262.649	0	0	-Inf	1.4506e-17	1.31742e-14
36864	comp144918_c1_seq6	9.59405	19.1881	0	0	-Inf	0.00042149	0.0169985
36865	comp144918_c1_seq59	29.7436	59.4871	0	0	-Inf	1.26943e-06	0.000123857
36867	comp144918_c1_seq57	92.85	183.077	2.62252	0.0143247	-6.12536	8.55147e-11	2.04269e-08
36870	comp144918_c1_seq54	57.575	114.328	0.822208	0.00719167	-7.11946	2.02545e-10	4.54682e-08
36872	comp144918_c1_seq52	149.719	299.439	0	0	-Inf	1.73734e-18	1.80717e-15
36876	comp144918_c1_seq49	51.167	102.334	0	0	-Inf	1.00523e-11	2.77997e-09
36877	comp144918_c1_seq48	22.5829	45.1658	0	0	-Inf	2.08896e-07	2.5202e-05
36880	comp144918_c1_seq45	10.815	21.63	0	0	-Inf	0.000180579	0.00849094
36881	comp144918_c1_seq44	10.978	21.9561	0	0	-Inf	0.000154581	0.00747478
36883	comp144918_c1_seq42	19.1767	38.3533	0	0	-Inf	1.28031e-06	0.000124584
36885	comp144918_c1_seq40	483.469	963.731	3.20611	0.00332677	-8.23166	1.37473e-19	1.70804e-16
36886	comp144918_c1_seq4	256.791	512.534	1.04901	0.00204671	-8.93248	8.73428e-19	9.47082e-16
36887	comp144918_c1_seq39	19.5252	39.0505	0	0	-Inf	0.000123324	0.00615807
36889	comp144918_c1_seq37	16.9099	33.8198	0	0	-Inf	4.77101e-06	0.000390307
36891	comp144918_c1_seq35	12.9831	25.4418	0.524504	0.0206159	-5.6001	0.000489893	0.0191833
36893	comp144918_c1_seq33	295.982	591.963	0	0	-Inf	1.22818e-22	2.92984e-19
36894	comp144918_c1_seq32	15.9986	31.9973	0	0	-Inf	0.00113318	0.0372481
36897	comp144918_c1_seq3	8.57942	17.1588	0	0	-Inf	0.000839931	0.029512
36898	comp144918_c1_seq29	2767.69	5511.99	23.4003	0.00424535	-7.8799	8.55639e-21	1.27571e-17
36908	comp144918_c1_seq2	26.6495	53.299	0	0	-Inf	7.94036e-07	8.26435e-05
36910	comp144918_c1_seq18	8.82913	17.6583	0	0	-Inf	0.000638013	0.0236972
36913	comp144918_c1_seq15	17.8205	35.641	0	0	-Inf	2.70303e-06	0.000238584
36914	comp144918_c1_seq14	691.184	1380.48	1.88303	0.00136404	-9.5179	4.7081e-23	1.22079e-19
36916	comp144918_c1_seq12	17.1518	34.3036	0	0	-Inf	0.000474676	0.018698
36917	comp144918_c1_seq11	119.694	235.55	3.83697	0.0162894	-5.93992	3.91419e-11	9.87735e-09
36963	comp144913_c10_seq8	664.975	1097.19	232.758	0.21214	-2.23691	0.00114641	0.03758
36968	comp144913_c10_seq4	2201.65	4327.28	76.0202	0.0175677	-5.83093	8.56127e-14	3.54567e-11
36971	comp144913_c10_seq35	69.4393	132.091	6.78771	0.0513866	-4.28246	1.0369e-06	0.000103872
36979	comp144913_c10_seq26	49.2271	98.4542	0	0	-Inf	1.50685e-11	4.01784e-09
36987	comp144913_c10_seq18	702.887	1375.23	30.5413	0.0222081	-5.49277	1.76822e-12	5.59927e-10
36996	comp144912_c3_seq6	17.0603	33.6166	0.504038	0.0149937	-6.0595	0.000503814	0.0196511
37003	comp144912_c2_seq7	384.029	686.12	81.9371	0.119421	-3.06587	1.2458e-05	0.0008866
37004	comp144912_c2_seq6	1707.01	3407.61	6.41222	0.00188173	-9.05372	9.99225e-24	2.97959e-20
37010	comp144912_c2_seq20	48.6168	97.2335	0	0	-Inf	2.09229e-05	0.00137929
37012	comp144912_c2_seq18	5634.1	11168.7	99.4871	0.00890767	-6.81074	1.5085e-17	1.35624e-14
37074	comp144908_c0_seq8	6863.76	12078	1649.51	0.136571	-2.87227	3.21333e-05	0.0019736
37089	comp144908_c0_seq15	20.1051	40.2102	0	0	-Inf	8.45146e-07	8.72021e-05
37101	comp144907_c1_seq5	15.4495	30.899	0	0	-Inf	1.18742e-05	0.000851149
37196	comp144904_c0_seq30	184.199	368.398	0	0	-Inf	1.2086e-19	1.52278e-16
37256	comp144902_c4_seq6	34.8577	68.2277	1.48772	0.0218053	-5.51918	1.37849e-06	0.000132668
37265	comp144902_c4_seq2	37.5353	70.2791	4.79144	0.0681773	-3.87456	8.54808e-05	0.00453013
37447	comp144898_c1_seq45	83.7294	145.626	21.8324	0.149921	-2.73773	0.000733232	0.02647
37461	comp144898_c1_seq31	36.9268	70.3029	3.55061	0.0505045	-4.30744	4.01917e-05	0.00238741
37476	comp144898_c1_seq18	485.862	804.335	167.389	0.208109	-2.26459	0.000750903	0.0269503
37592	comp144894_c2_seq14	65.2428	122.025	8.46038	0.0693331	-3.85031	2.12134e-05	0.00139433
37851	comp144889_c10_seq23	50.4676	96.8796	4.05555	0.0418618	-4.57822	3.70811e-05	0.00222778
37908	comp144887_c2_seq12	4479.49	7811.7	1147.28	0.146867	-2.76742	5.48823e-05	0.00310735
38035	comp144883_c2_seq7	169.373	335.232	3.51315	0.0104798	-6.57625	1.01715e-11	2.80569e-09
38665	comp144863_c2_seq8	3693.87	7299.47	88.2682	0.0120924	-6.36975	8.6257e-14	3.55757e-11
38668	comp144863_c2_seq4	134.377	262.254	6.49932	0.0247825	-5.33454	3.46684e-10	7.38412e-08
38764	comp144860_c0_seq2	39.1522	71.4528	6.85162	0.0958902	-3.38247	0.000418912	0.0169109
38772	comp144859_c0_seq4	518.344	954.448	82.2399	0.0861648	-3.53676	9.86065e-07	9.95042e-05
38780	comp144859_c0_seq3	1513.65	2486.73	540.577	0.217385	-2.20168	0.00116619	0.0381426
38787	comp144859_c0_seq19	193.726	355.974	31.4786	0.0884294	-3.49933	5.54407e-06	0.000444007
38791	comp144859_c0_seq15	13.9053	27.8106	0	0	-Inf	0.000955094	0.0325609
38862	comp144857_c0_seq2	127.377	227.951	26.8039	0.117587	-3.08821	0.000142056	0.00695373
38884	comp144856_c1_seq3	149.841	287.623	12.059	0.0419266	-4.57599	1.34596e-08	2.11053e-06
38959	comp144853_c4_seq15	7.71377	15.4275	0	0	-Inf	0.00156383	0.0478765
39025	comp144848_c0_seq8	7109.31	12139.8	2078.83	0.171241	-2.5459	0.000339861	0.0142477
39033	comp144848_c0_seq15	236.44	458.58	14.2989	0.0311808	-5.0032	1.82174e-09	3.32586e-07
39036	comp144848_c0_seq12	90.0947	171.381	8.80826	0.0513958	-4.28221	1.19039e-06	0.000117085
39208	comp144843_c0_seq2	9531.13	16140.4	2921.87	0.181029	-2.46571	0.000279323	0.0121475
39217	comp144841_c1_seq6	31.3494	61.627	1.07178	0.0173914	-5.84548	1.99804e-06	0.00018351
39818	comp144828_c3_seq19	30.3756	60.3225	0.428712	0.00710701	-7.13654	1.5177e-07	1.89621e-05
39823	comp144828_c3_seq12	547.064	1091.17	2.95568	0.00270872	-8.52818	1.39609e-20	2.01436e-17
39834	comp144828_c0_seq1	286.43	571.501	1.35853	0.00237712	-8.71657	5.22439e-19	5.84198e-16
39936	comp144825_c3_seq3	93.9277	163.007	24.849	0.152442	-2.71367	0.000405653	0.0164611
39968	comp144823_c2_seq5	261.654	456.483	66.824	0.146389	-2.77213	9.07395e-05	0.00474972
39969	comp144823_c2_seq4	9080.55	15000.7	3160.44	0.210687	-2.24683	0.000904894	0.0312847
39972	comp144823_c2_seq17	370.823	625.339	116.306	0.185989	-2.42671	0.000450969	0.0179259
39974	comp144823_c2_seq15	15.6292	30.162	1.09628	0.0363463	-4.78205	0.000515863	0.0200406
40129	comp144817_c1_seq15	117.804	216.464	19.1444	0.0884417	-3.49913	8.39991e-06	0.00063305
40132	comp144817_c1_seq12	8016.42	13221.6	2811.28	0.212628	-2.2336	0.000853097	0.0298925
40133	comp144817_c1_seq11	174.699	310.923	38.4753	0.123745	-3.01455	5.38947e-05	0.00306306
40179	comp144811_c0_seq30	11.1659	22.3319	0	0	-Inf	0.000154188	0.00745981
40184	comp144811_c0_seq23	41.9749	78.0735	5.87631	0.0752664	-3.73185	8.97357e-05	0.00471373
40223	comp144809_c4_seq2	9.07558	18.1512	0	0	-Inf	0.00062911	0.023464
40225	comp144809_c4_seq10	86.0215	171.256	0.786757	0.00459403	-7.76602	7.83744e-13	2.63577e-10
40245	comp144808_c0_seq5	83.368	143.654	23.0823	0.16068	-2.63774	0.000736221	0.0265446
40251	comp144808_c0_seq44	139.631	237.098	42.1638	0.177833	-2.49141	0.000788714	0.0280374
40274	comp144808_c0_seq23	150.201	257.018	43.3826	0.168792	-2.56668	0.00066239	0.0244252
40275	comp144808_c0_seq22	67.1902	126.432	7.94801	0.0628637	-3.99163	0.00017403	0.00824151
40283	comp144808_c0_seq13	24.9039	49.8078	0	0	-Inf	7.89193e-07	8.21872e-05
40302	comp144805_c0_seq6	4320.33	8007.84	632.821	0.0790252	-3.66154	2.14369e-07	2.57407e-05
40391	comp144803_c5_seq16	9.49328	18.9866	0	0	-Inf	0.000439683	0.0175632
40421	comp144798_c7_seq6	48079.5	80688.6	15470.5	0.191731	-2.38285	0.000460569	0.0182346
40423	comp144798_c7_seq2	134.308	245.539	23.0773	0.093986	-3.41141	1.04362e-05	0.000762113
40424	comp144798_c7_seq1	254.348	439.706	68.9907	0.156902	-2.67207	0.000240849	0.0107701
40552	comp144793_c0_seq8	193.924	358.388	29.4598	0.0822008	-3.6047	1.57696e-06	0.000149835
40557	comp144793_c0_seq67	86.1843	160.947	11.4218	0.0709666	-3.81672	4.71396e-06	0.000386346
40567	comp144793_c0_seq58	30.4394	56.5718	4.30689	0.0761314	-3.71536	0.000380714	0.0156084
40577	comp144793_c0_seq49	51.2713	96.9669	5.5756	0.0575001	-4.12029	1.22066e-05	0.000871132
40581	comp144793_c0_seq45	1808.34	3380.76	235.915	0.0697817	-3.84101	6.09359e-08	8.31549e-06
40605	comp144793_c0_seq20	99.9441	169.876	30.0122	0.176671	-2.50086	0.000945633	0.0323274
40606	comp144793_c0_seq2	146.281	267.909	24.6536	0.0920223	-3.44187	8.05811e-06	0.000610118
40626	comp144791_c2_seq43	95.0025	183.84	6.16525	0.033536	-4.89815	1.11825e-06	0.000111027
40854	comp144781_c4_seq5	32.413	59.8863	4.9398	0.0824864	-3.5997	0.000369107	0.0152057
40967	comp144776_c0_seq11	25.1095	50.2191	0	0	-Inf	2.17952e-07	2.61009e-05
40996	comp144772_c7_seq15	8.05761	16.1152	0	0	-Inf	0.00128191	0.0410951
41063	comp144768_c1_seq9	106.51	187.975	25.0449	0.133236	-2.90795	0.000248693	0.0110463
41359	comp144763_c0_seq12	121.875	210.68	33.0702	0.156969	-2.67145	0.000521896	0.0202153
41377	comp144760_c0_seq4	5943.35	9722.05	2164.65	0.222654	-2.16713	0.00145135	0.0451987
41379	comp144760_c0_seq2	276.129	552.259	0	0	-Inf	4.56271e-16	2.93645e-13
41400	comp144758_c0_seq13	11.9806	23.9612	0	0	-Inf	7.5291e-05	0.00404644
41414	comp144755_c0_seq8	656.692	1313.38	0	0	-Inf	3.23036e-27	2.22291e-23
41421	comp144755_c0_seq34	45.321	90.146	0.495908	0.00550116	-7.50605	1.54017e-09	2.86145e-07
41423	comp144755_c0_seq31	14.6566	29.3133	0	0	-Inf	5.48206e-05	0.00310582
41426	comp144755_c0_seq27	1718.49	3423.65	13.323	0.00389147	-8.00547	7.36894e-21	1.11729e-17
41430	comp144755_c0_seq22	785.088	1568.26	1.91848	0.00122332	-9.67498	1.23098e-23	3.61048e-20
41431	comp144755_c0_seq21	17.0502	34.1005	0	0	-Inf	3.61068e-06	0.000305727
41457	comp144751_c1_seq12	113.088	226.177	0	0	-Inf	8.88822e-17	6.70982e-14
41519	comp144748_c0_seq10	22.7371	45.4742	0	0	-Inf	5.82262e-05	0.00326567
41677	comp144743_c0_seq47	9.62204	19.2441	0	0	-Inf	0.000785833	0.0279683
41696	comp144743_c0_seq24	47.1317	87.8974	6.36605	0.0724259	-3.78735	3.12148e-05	0.00192804
42020	comp144733_c4_seq11	13.1305	26.2611	0	0	-Inf	0.00032246	0.0136422
42057	comp144732_c2_seq66	8.12972	16.2594	0	0	-Inf	0.00123744	0.039999
42232	comp144722_c4_seq2	211.49	378.649	44.3312	0.117077	-3.09447	2.33849e-05	0.00151865
42233	comp144722_c4_seq1	8902.15	15977.3	1827.02	0.114351	-3.12846	7.26737e-06	0.000559
42269	comp144721_c2_seq59	8.75211	17.5042	0	0	-Inf	0.00091004	0.031414
42538	comp144709_c2_seq50	10.5457	21.0914	0	0	-Inf	0.000213549	0.00975294
42670	comp144707_c3_seq6	102.463	192.774	12.1519	0.0630372	-3.98765	2.21234e-06	0.000200516
42672	comp144707_c3_seq4	3042.11	5356.28	727.94	0.135904	-2.87934	2.82434e-05	0.00177677
42683	comp144705_c2_seq6	152.222	253.884	50.561	0.19915	-2.32807	0.00158239	0.0482656
42710	comp144704_c0_seq33	15.8175	31.6351	0	0	-Inf	9.42023e-06	0.000699631
42833	comp144700_c1_seq16	180.835	342.655	19.0144	0.0554914	-4.17159	2.1092e-07	2.54106e-05
43037	comp144692_c0_seq71	31.8901	62.2798	1.50049	0.0240928	-5.37526	9.93217e-06	0.000730977
43113	comp144691_c1_seq6	16.8121	33.6242	0	0	-Inf	5.23864e-06	0.000422763
43152	comp144689_c0_seq7	9.95936	19.9187	0	0	-Inf	0.0010271	0.0344707
43360	comp144685_c0_seq42	337.198	626.524	47.8714	0.0764079	-3.71013	3.43487e-07	3.87237e-05
43426	comp144684_c2_seq53	10.5545	21.109	0	0	-Inf	0.000201117	0.00928327
43480	comp144682_c9_seq8	57.646	108.712	6.57994	0.0605263	-4.0463	8.74071e-06	0.000655421
43617	comp144679_c0_seq3	25.833	50.7969	0.869047	0.0171083	-5.86916	0.00037181	0.0152995
43947	comp144667_c4_seq30	326.117	538.834	113.4	0.210454	-2.24843	0.00072079	0.0261051
43996	comp144663_c0_seq15	13.8508	27.7016	0	0	-Inf	2.75568e-05	0.00174335
44001	comp144663_c0_seq1	9.04137	18.0827	0	0	-Inf	0.000659936	0.0243592
44070	comp144658_c0_seq38	21.2051	42.4103	0	0	-Inf	0.000538329	0.0207173
44088	comp144658_c0_seq2	989.363	1849.7	129.022	0.0697527	-3.84161	1.35533e-07	1.71006e-05
44090	comp144658_c0_seq18	2763.71	5083.09	444.322	0.0874118	-3.51603	5.78939e-07	6.17652e-05
44130	comp144654_c3_seq5	29.1246	55.9604	2.28878	0.0409	-4.61176	5.40993e-05	0.00307079
44133	comp144654_c3_seq47	205.667	411.335	0	0	-Inf	1.77131e-11	4.66048e-09
44141	comp144654_c3_seq4	59.0291	115.316	2.74179	0.0237762	-5.39434	2.0808e-05	0.00137374
44142	comp144654_c3_seq39	13.8922	27.7843	0	0	-Inf	2.92388e-05	0.00182591
44156	comp144654_c3_seq24	154.197	308.394	0	0	-Inf	1.39094e-18	1.47254e-15
44378	comp144647_c0_seq29	190.53	381.06	0	0	-Inf	6.87955e-20	8.98429e-17
44519	comp144639_c0_seq31	8138.82	14472.4	1805.27	0.124739	-3.00302	1.32759e-05	0.000935872
44524	comp144639_c0_seq27	328.832	642.126	15.538	0.0241977	-5.36899	4.36161e-08	6.13485e-06
44678	comp144636_c0_seq71	149.314	276.953	21.6751	0.0782627	-3.67553	2.91828e-06	0.000255565
44695	comp144636_c0_seq55	49.4132	92.3976	6.42885	0.0695781	-3.84522	9.0288e-05	0.00473302
44698	comp144636_c0_seq52	36.7692	73.5385	0	0	-Inf	6.38618e-10	1.27378e-07
44706	comp144636_c0_seq44	107.571	208.526	6.6162	0.0317284	-4.97808	1.25883e-08	1.98784e-06
44708	comp144636_c0_seq42	145.417	261.664	29.1689	0.111474	-3.16521	4.64412e-05	0.00270288
44710	comp144636_c0_seq39	19.9148	39.0075	0.822208	0.0210782	-5.5681	4.42181e-05	0.00259555
44714	comp144636_c0_seq35	50.1849	88.2208	12.149	0.137711	-2.86028	0.00109402	0.0362742
44725	comp144636_c0_seq25	120.727	216.787	24.6671	0.113785	-3.13562	6.79825e-05	0.00370147
44761	comp144636_c0_seq100	262.818	501.126	24.5095	0.0489088	-4.35376	1.97881e-08	3.02079e-06
44762	comp144636_c0_seq10	91.6149	168.855	14.3752	0.0851336	-3.55413	1.16662e-05	0.000838332
44780	comp144634_c0_seq20	27.0823	49.8508	4.31377	0.0865337	-3.53059	0.0015819	0.0482656
44786	comp144634_c0_seq13	281.15	504.526	57.7734	0.11451	-3.12645	1.44491e-05	0.00100668
44801	comp144633_c3_seq38	25.9532	51.9064	0	0	-Inf	5.12557e-08	7.09781e-06
44807	comp144633_c3_seq32	7.58085	15.1617	0	0	-Inf	0.00162887	0.0493359
44835	comp144633_c0_seq6	3362.82	6151.66	573.978	0.0933046	-3.42191	1.23076e-06	0.000120592
44839	comp144633_c0_seq12	66.7662	127.228	6.30435	0.0495516	-4.33492	4.17429e-06	0.000347205
44970	comp144632_c1_seq128	30.1032	58.4682	1.73809	0.0297271	-5.07208	6.8585e-06	0.000532082
45017	comp144630_c1_seq31	91.9597	158.653	25.2666	0.159257	-2.65057	0.00113626	0.0373287
45136	comp144625_c1_seq14	51.9004	90.3413	13.4596	0.148986	-2.74675	0.00104609	0.0350205
45294	comp144622_c4_seq27	14.6642	28.5846	0.743862	0.0260232	-5.26406	0.000527376	0.0203658
45395	comp144620_c1_seq95	15.7984	31.5968	0	0	-Inf	9.41963e-06	0.000699631
45408	comp144620_c1_seq82	313.875	579.961	47.7898	0.0824018	-3.60118	3.17716e-05	0.00195593
45411	comp144620_c1_seq8	16.2953	31.7801	0.810391	0.0254999	-5.29336	0.00022715	0.0102991
45413	comp144620_c1_seq78	51.3888	98.6665	4.11104	0.041666	-4.58499	0.000304519	0.0130404
45414	comp144620_c1_seq77	154.58	304.239	4.92143	0.0161762	-5.94998	6.85948e-08	9.24835e-06
45422	comp144620_c1_seq68	478.455	826.121	130.789	0.158317	-2.65911	0.000205417	0.00944537
45428	comp144620_c1_seq62	9.62939	19.2588	0	0	-Inf	0.000452686	0.0179742
45430	comp144620_c1_seq60	39.6785	73.3598	5.99726	0.0817513	-3.61261	0.000280117	0.0121731
45435	comp144620_c1_seq56	23.0232	46.0463	0	0	-Inf	0.000116535	0.00587219
45455	comp144620_c1_seq38	108.3	184.974	31.6267	0.17098	-2.5481	0.00145525	0.0452494
45457	comp144620_c1_seq35	163.703	293.692	33.7134	0.114792	-3.12291	0.00114558	0.0375799
45465	comp144620_c1_seq27	20.9026	41.8053	0	0	-Inf	3.7611e-06	0.000317262
45572	comp144618_c0_seq17	110.023	193.485	26.5601	0.137272	-2.86489	0.000342553	0.0143396
45574	comp144618_c0_seq15	752.049	1406.87	97.2302	0.0691111	-3.85494	2.02314e-07	2.4507e-05
45579	comp144617_c0_seq36	43.5161	77.1326	9.89958	0.128345	-2.9619	0.00131602	0.0419255
45657	comp144613_c2_seq40	17.4621	33.4236	1.50049	0.0448932	-4.47736	0.000976595	0.0330859
45979	comp144597_c4_seq52	50.2053	100.411	0	0	-Inf	2.37696e-06	0.000213919
46190	comp144589_c0_seq56	18.8356	37.6712	0	0	-Inf	4.42075e-06	0.000364318
46201	comp144589_c0_seq45	12.2237	24.4474	0	0	-Inf	7.96739e-05	0.0042577
46211	comp144589_c0_seq3	51.6165	103.233	0	0	-Inf	3.20052e-08	4.64787e-06
46393	comp144578_c1_seq5	25.1049	50.2099	0	0	-Inf	0.000637416	0.0236799
46424	comp144577_c0_seq53	34.3927	68.7854	0	0	-Inf	1.42983e-09	2.68433e-07
46442	comp144577_c0_seq34	424.066	848.131	0	0	-Inf	1.16092e-24	4.61565e-21
46444	comp144577_c0_seq32	89.5532	179.106	0	0	-Inf	8.41843e-14	3.50273e-11
46448	comp144577_c0_seq27	27.715	55.4301	0	0	-Inf	1.71069e-06	0.000160496
46457	comp144577_c0_seq18	26.4859	52.9718	0	0	-Inf	3.46966e-08	5.01836e-06
46460	comp144577_c0_seq15	49.6354	95.2144	4.05626	0.0426014	-4.55296	1.62861e-06	0.000154251
46570	comp144572_c0_seq42	266.783	500.839	32.7271	0.0653447	-3.93579	2.19996e-07	2.62457e-05
46579	comp144572_c0_seq34	2238.68	4083.2	394.172	0.0965353	-3.3728	1.76592e-06	0.000164899
46583	comp144572_c0_seq3	308.274	605.501	11.0481	0.0182462	-5.77626	1.14952e-07	1.47219e-05
46597	comp144572_c0_seq17	14.8152	28.5814	1.04901	0.0367025	-4.76798	0.000769699	0.0274706
46603	comp144572_c0_seq11	97.318	190.326	4.31037	0.0226473	-5.46452	2.19522e-05	0.00143528
46609	comp144571_c0_seq6	9.13988	18.2798	0	0	-Inf	0.000522956	0.0202432
46645	comp144567_c5_seq7	401.014	757.929	44.0988	0.0581833	-4.10325	2.64437e-08	3.92953e-06
46774	comp144561_c5_seq8	7.74767	15.4953	0	0	-Inf	0.00165422	0.0499414
46793	comp144561_c5_seq62	19.0489	35.6574	2.44051	0.0684433	-3.86895	0.00120056	0.0390484
46816	comp144561_c5_seq41	32.6537	63.0769	2.23051	0.0353617	-4.82167	1.42121e-05	0.000993612
46840	comp144561_c5_seq19	16.7466	32.0122	1.48089	0.0462601	-4.43409	0.00106029	0.0353722
46853	comp144561_c3_seq6	17.0907	33.4374	0.743862	0.0222464	-5.49029	0.000185717	0.0086937
46854	comp144561_c3_seq5	315.082	629.365	0.798574	0.00126886	-9.62226	2.49092e-20	3.50914e-17
46857	comp144561_c3_seq21	2575.98	5112.56	39.3905	0.00770465	-7.02005	6.39422e-18	5.98961e-15
46865	comp144561_c3_seq13	1944.94	3856.65	33.2435	0.0086198	-6.85813	2.89185e-17	2.47557e-14
46868	comp144561_c3_seq1	193.925	371.067	16.782	0.0452263	-4.46669	1.50291e-08	2.33616e-06
47004	comp144557_c0_seq25	18.7818	37.5636	0	0	-Inf	0.00051508	0.0200163
47009	comp144557_c0_seq19	401.161	718.982	83.34	0.115914	-3.10887	3.04058e-05	0.00188628
47059	comp144555_c0_seq5	12453.1	21341.3	3564.87	0.167041	-2.58173	0.000142797	0.00698551
47094	comp144552_c0_seq3	23.3344	43.6608	3.00797	0.068894	-3.85948	0.000852725	0.0298853
47096	comp144552_c0_seq14	5522.78	9587.1	1458.45	0.152126	-2.71666	5.6288e-05	0.00317288
47097	comp144552_c0_seq13	11168.2	19754.5	2581.96	0.130702	-2.93564	0.000103745	0.00532612
47132	comp144550_c2_seq87	9.81243	19.6249	0	0	-Inf	0.000374844	0.0154101
47139	comp144550_c2_seq80	51.3607	102.721	0	0	-Inf	8.24222e-12	2.31863e-09
47169	comp144550_c2_seq50	16.2658	32.5315	0	0	-Inf	0.00105969	0.0353589
47178	comp144550_c2_seq42	47.4659	94.9319	0	0	-Inf	2.75066e-11	7.06072e-09
47211	comp144550_c2_seq108	8.56596	17.1319	0	0	-Inf	0.000784559	0.027934
47372	comp144538_c1_seq43	29.623	53.8734	5.37268	0.0997279	-3.32586	0.00140059	0.0439777
47374	comp144538_c1_seq40	11.8058	23.6117	0	0	-Inf	0.000579798	0.0219589
47475	comp144534_c2_seq3	12.4429	24.3898	0.495908	0.0203326	-5.62006	0.00059718	0.022484
47566	comp144531_c3_seq22	27.6157	52.4906	2.74069	0.052213	-4.25945	0.000106534	0.00545364
47569	comp144531_c3_seq19	18.4379	36.8758	0	0	-Inf	3.36376e-05	0.00204911
48062	comp144524_c2_seq6	94.9743	174.947	15.0013	0.0857476	-3.54376	1.93171e-05	0.00128863
48067	comp144524_c2_seq53	26.3622	51.1509	1.57351	0.0307621	-5.0227	0.00039188	0.0159892
48107	comp144524_c2_seq17	169.615	303.903	35.3283	0.116249	-3.10471	3.11958e-05	0.00192793
48188	comp144520_c0_seq13	61.352	107.756	14.9484	0.138725	-2.8497	0.000721539	0.0261198
48414	comp144511_c2_seq8	34807.7	69353.5	261.824	0.0037752	-8.04923	9.91361e-22	1.80853e-18
48416	comp144511_c2_seq5	17.6275	34.9808	0.274069	0.00783484	-6.99588	1.65233e-05	0.00113093
48417	comp144511_c2_seq3	9.28956	18.5791	0	0	-Inf	0.000500176	0.019539
48418	comp144511_c2_seq1	21.306	42.612	0	0	-Inf	4.14699e-07	4.58847e-05
48597	comp144503_c0_seq1	160.676	269.874	51.4772	0.190745	-2.39028	0.00102253	0.0343688
49074	comp144490_c0_seq6	10.245	20.49	0	0	-Inf	0.00112494	0.0370316
49148	comp144488_c0_seq21	131.541	243.307	19.7744	0.0812735	-3.62107	4.96633e-06	0.000404068
49203	comp144487_c1_seq15	117.029	212.818	21.2398	0.099803	-3.32477	2.78934e-05	0.00176094
49323	comp144482_c2_seq7	39.6301	79.2602	0	0	-Inf	1.78683e-06	0.000166591
49433	comp144478_c2_seq9	108.449	212.036	4.86234	0.0229317	-5.44652	2.33156e-09	4.13838e-07
49440	comp144478_c2_seq29	184.259	336.535	31.9822	0.0950339	-3.39541	0.000181956	0.00854671
49444	comp144478_c2_seq25	614.598	1222.37	6.83037	0.00558783	-7.4835	5.99416e-13	2.07035e-10
49451	comp144478_c2_seq17	11.9993	23.9985	0	0	-Inf	9.20428e-05	0.00480249
49456	comp144478_c2_seq12	336.06	567.721	104.398	0.18389	-2.44309	0.0013686	0.0431839
49457	comp144478_c2_seq11	2781.36	5217.67	345.05	0.0661311	-3.91853	1.86481e-06	0.00017323
49491	comp144476_c1_seq6	28.1927	56.3854	0	0	-Inf	1.69687e-05	0.00115611
49753	comp144462_c1_seq33	584.281	1079.74	88.8213	0.0822617	-3.60363	2.75764e-07	3.19907e-05
49773	comp144462_c1_seq13	63.178	124.164	2.19255	0.0176586	-5.82349	3.14178e-06	0.000271287
49779	comp144461_c1_seq5	2428.32	4785	71.6384	0.0149714	-6.06164	9.87408e-12	2.73893e-09
49781	comp144461_c1_seq3	17.9087	34.447	1.37035	0.0397813	-4.65176	0.000436426	0.0174672
49835	comp144459_c0_seq88	10.1716	20.3432	0	0	-Inf	0.000933392	0.032006
50268	comp144450_c0_seq21	14.1107	28.2215	0	0	-Inf	0.00100464	0.0338795
50292	comp144448_c0_seq3	11.0985	21.6489	0.548139	0.0253194	-5.30361	0.00160538	0.0487648
50430	comp144440_c3_seq52	100.838	189.187	12.4891	0.0660147	-3.92107	2.09072e-06	0.000191065
50437	comp144440_c3_seq45	11805.4	23351.2	259.468	0.0111115	-6.4918	1.81187e-16	1.30713e-13
50452	comp144440_c3_seq28	2174.28	4280.11	68.4444	0.0159913	-5.96657	1.89951e-14	8.85022e-12
50454	comp144440_c3_seq26	34.1246	68.2492	0	0	-Inf	2.09079e-09	3.76362e-07
50471	comp144440_c1_seq1	638.363	1250.83	25.8925	0.0207002	-5.59421	9.66939e-13	3.22158e-10
50499	comp144439_c0_seq56	74.1002	127.309	20.8918	0.164104	-2.60732	0.00139462	0.0438286
50656	comp144434_c0_seq23	37.8691	67.0167	8.72146	0.130139	-2.94188	0.00133738	0.0424776
50716	comp144432_c0_seq4	67.3203	134.641	0	0	-Inf	1.67726e-13	6.50945e-11
50849	comp144429_c0_seq1	17.1302	34.2604	0	0	-Inf	0.000200351	0.00925287
50970	comp144422_c0_seq69	27.8053	53.8957	1.71485	0.0318179	-4.97402	0.00019823	0.00918573
51154	comp144417_c8_seq1	10.2429	20.4859	0	0	-Inf	0.000474382	0.0186905
51171	comp144416_c0_seq5	264.542	525.759	3.32474	0.00632369	-7.30502	5.98457e-08	8.1797e-06
51182	comp144415_c2_seq51	9.3943	18.7886	0	0	-Inf	0.000494606	0.0193509
51284	comp144411_c2_seq10	191.326	324.638	58.0146	0.178705	-2.48435	0.000661449	0.0244055
51355	comp144407_c2_seq56	1082.85	1792.82	372.873	0.207981	-2.26548	0.00135229	0.0427917
51396	comp144407_c2_seq10	330.089	560.628	99.5508	0.17757	-2.49354	0.000811055	0.028672
51435	comp144403_c1_seq19	58.1189	116.238	0	0	-Inf	1.76368e-12	5.59927e-10
51460	comp144402_c3_seq86	9.40934	18.8187	0	0	-Inf	0.000425155	0.0171166
51517	comp144402_c3_seq32	12.8725	25.745	0	0	-Inf	0.000212912	0.00972999
51569	comp144400_c1_seq3	661.198	1168.62	153.78	0.131591	-2.92587	2.75066e-05	0.00174144
51571	comp144400_c1_seq20	792.434	1392.27	192.593	0.13833	-2.85382	4.63267e-05	0.00269808
51587	comp144399_c2_seq60	143.941	254.738	33.1438	0.130109	-2.94221	0.000161429	0.00773484
51646	comp144398_c0_seq5	21.5368	43.0737	0	0	-Inf	4.7214e-07	5.15076e-05
51650	comp144398_c0_seq1	15.0065	30.013	0	0	-Inf	0.000332002	0.013983
51664	comp144395_c0_seq7	16.8395	33.405	0.274069	0.00820444	-6.92938	2.5637e-05	0.00164343
51666	comp144395_c0_seq4	40.0508	78.6531	1.44841	0.0184152	-5.76296	0.00114642	0.03758
51671	comp144395_c0_seq23	45.427	87.5567	3.29731	0.0376591	-4.73086	0.000567063	0.0216137
51673	comp144395_c0_seq21	154.07	305.948	2.19255	0.00716642	-7.12453	2.55386e-11	6.59339e-09
51674	comp144395_c0_seq20	1486.62	2951.62	21.6066	0.00732026	-7.09389	1.01512e-14	4.88224e-12
51681	comp144395_c0_seq14	129.346	258.692	0	0	-Inf	6.46164e-16	3.98648e-13
51684	comp144395_c0_seq11	8.6047	17.2094	0	0	-Inf	0.000813709	0.0287532
51686	comp144395_c0_seq1	590.96	1173.41	8.50836	0.00725096	-7.10761	6.358e-17	5.05571e-14
51690	comp144394_c0_seq5	323.793	587.829	59.756	0.101655	-3.29824	9.08573e-06	0.000678166
51703	comp144394_c0_seq12	28.824	57.6479	0	0	-Inf	2.75254e-07	3.19577e-05
51727	comp144393_c0_seq56	204.601	345.385	63.817	0.18477	-2.43619	0.000928282	0.031896
51807	comp144392_c1_seq32	1328.67	2436.64	220.692	0.0905721	-3.46479	1.20424e-06	0.000118382
51825	comp144391_c5_seq1	434.536	866.366	2.70524	0.00312252	-8.32308	1.32496e-19	1.65771e-16
51886	comp144386_c5_seq14	162.263	302.113	22.4124	0.0741853	-3.75272	2.00195e-06	0.000183775
51918	comp144384_c1_seq31	8.62709	17.2542	0	0	-Inf	0.000909215	0.0314096
51963	comp144382_c0_seq73	19.7961	38.0917	1.50049	0.0393916	-4.66597	0.000415818	0.0168202
51967	comp144382_c0_seq7	31.9827	58.7387	5.22672	0.0889826	-3.49033	0.000640856	0.0237781
52028	comp144382_c0_seq130	20.9005	41.801	0	0	-Inf	5.44992e-07	5.83523e-05
52361	comp144369_c0_seq9	3351.89	5435.25	1268.52	0.233388	-2.0992	0.00158571	0.0483396
52369	comp144369_c0_seq2	3473.26	6111.62	834.903	0.136609	-2.87187	2.6227e-05	0.00167346
52420	comp144368_c0_seq34	55.2104	105.7	4.72054	0.0446596	-4.48488	0.000110001	0.00560066
52427	comp144368_c0_seq28	20.9302	41.8603	0	0	-Inf	5.09242e-07	5.50517e-05
52514	comp144366_c1_seq22	59.6703	108.569	10.772	0.0992181	-3.33325	0.000145744	0.00710701
52517	comp144366_c1_seq18	8296.71	14865.5	1727.9	0.116235	-3.10488	6.48655e-06	0.000507448
52521	comp144366_c1_seq10	99.3829	188.044	10.7216	0.0570163	-4.13248	5.16589e-05	0.0029603
52542	comp144362_c0_seq3	279.828	518.332	41.3243	0.0797255	-3.64881	0.000804633	0.02849
52543	comp144362_c0_seq2	12025.2	19785.4	4265.04	0.215565	-2.2138	0.00103892	0.0348102
52583	comp144360_c2_seq28	20.2549	40.5097	0	0	-Inf	8.01262e-07	8.31537e-05
52780	comp144357_c0_seq14	8.75554	17.5111	0	0	-Inf	0.000672657	0.0247171
53032	comp144351_c4_seq31	74.9013	140.886	8.91657	0.0632893	-3.98189	3.61518e-06	0.000305819
53159	comp144347_c0_seq11	61.7484	122.949	0.548139	0.00445827	-7.8093	7.04584e-07	7.44155e-05
53370	comp144338_c4_seq96	8.56105	17.1221	0	0	-Inf	0.000886187	0.0307926
53385	comp144338_c4_seq80	9.56204	18.8344	0.289682	0.0153805	-6.02275	0.00157187	0.048057
53403	comp144338_c4_seq62	85.7996	147.922	23.6775	0.160067	-2.64325	0.000681436	0.0249833
53414	comp144338_c4_seq52	40.6402	74.0138	7.26667	0.0981798	-3.34843	0.000586453	0.02215
53426	comp144338_c4_seq41	53.6117	102.385	4.83873	0.0472602	-4.40323	3.0247e-06	0.0002627
53440	comp144338_c4_seq28	24.0793	46.1607	1.99793	0.043282	-4.53009	0.000154099	0.00745753
53465	comp144338_c4_seq123	271.458	449.588	93.3276	0.207585	-2.26823	0.00142077	0.0444555
53470	comp144338_c4_seq119	28.9651	53.8574	4.07276	0.0756212	-3.72506	0.000953913	0.0325269
53479	comp144338_c4_seq110	38.8612	70.3962	7.32607	0.104069	-3.26439	0.000516259	0.020049
53480	comp144338_c4_seq11	28.5377	55.1569	1.91848	0.0347823	-4.8455	1.96393e-05	0.00130623
53624	comp144335_c0_seq6	34.6361	69.2723	0	0	-Inf	1.43213e-09	2.68583e-07
53626	comp144335_c0_seq4	141.808	283.068	0.548139	0.00193642	-9.01239	2.57923e-16	1.80151e-13
53631	comp144335_c0_seq27	77.8219	152.903	2.74069	0.0179244	-5.80193	1.06647e-09	2.05389e-07
53634	comp144335_c0_seq24	58.1057	116.211	0	0	-Inf	1.79141e-12	5.66269e-10
53641	comp144335_c0_seq16	87.6935	174.877	0.510206	0.00291752	-8.42104	2.14801e-13	8.05679e-11
53690	comp144331_c4_seq39	407.126	678.973	135.279	0.19924	-2.32742	0.000957822	0.032629
53883	comp144326_c1_seq11	756.126	1273.92	238.33	0.187084	-2.41824	0.000484073	0.0189996
54099	comp144317_c0_seq9	270.232	531.299	9.16583	0.0172517	-5.85711	1.18106e-07	1.50397e-05
54101	comp144317_c0_seq7	401.747	793.778	9.71701	0.0122415	-6.35208	3.3613e-14	1.50723e-11
54102	comp144317_c0_seq6	872.461	1711.63	33.2911	0.0194499	-5.68409	2.38742e-13	8.86189e-11
54106	comp144317_c0_seq2	212.729	420.696	4.76232	0.0113201	-6.46497	1.29251e-13	5.12743e-11
54108	comp144317_c0_seq11	13.7891	27.5782	0	0	-Inf	2.2178e-05	0.00144816
54126	comp144315_c3_seq26	10.1478	20.2956	0	0	-Inf	0.000342958	0.0143499
54138	comp144314_c1_seq8	8.8885	17.777	0	0	-Inf	0.00061061	0.0228789
54168	comp144312_c0_seq7	49.3098	93.1101	5.50955	0.0591724	-4.07893	4.06442e-05	0.00241108
54178	comp144312_c0_seq26	82.0508	143.093	21.0085	0.146817	-2.76791	0.000674353	0.0247642
54179	comp144312_c0_seq25	441.177	740.844	141.509	0.19101	-2.38828	0.000823983	0.0290258
54183	comp144312_c0_seq2	134.31	234.2	34.4192	0.146965	-2.76646	0.000212805	0.00972758
54275	comp144308_c0_seq50	188.584	316.144	61.0245	0.193027	-2.37312	0.00083507	0.0293816
54307	comp144308_c0_seq21	376.334	618.476	134.192	0.216972	-2.20442	0.00159575	0.0485796
54370	comp144304_c1_seq12	98.937	197.874	0	0	-Inf	8.50024e-16	5.13788e-13
54486	comp144300_c5_seq19	64.8344	119.292	10.377	0.0869887	-3.52303	3.33357e-05	0.00203557
54491	comp144300_c5_seq13	56.2059	112.412	0	0	-Inf	2.90481e-12	8.83864e-10
54668	comp144294_c0_seq2	8137.98	13700.8	2575.16	0.187957	-2.41153	0.000432064	0.017344
54843	comp144288_c0_seq9	487.442	891.58	83.3033	0.0934333	-3.41992	2.07397e-06	0.000189899
54844	comp144288_c0_seq8	594.26	1082.79	105.729	0.0976446	-3.35632	2.51441e-06	0.000224707
54845	comp144288_c0_seq72	456.884	844.905	68.8635	0.0815044	-3.61698	6.84797e-07	7.25399e-05
54847	comp144288_c0_seq70	771.613	1416.08	127.149	0.0897893	-3.47731	1.12463e-06	0.000111475
54850	comp144288_c0_seq68	828.457	1513.11	143.807	0.0950412	-3.3953	1.72185e-06	0.00016129
54852	comp144288_c0_seq66	934.227	1731.42	137.033	0.0791447	-3.65936	3.46557e-07	3.90207e-05
54855	comp144288_c0_seq63	208.698	392.324	25.0719	0.0639063	-3.9679	2.37477e-07	2.8119e-05
54872	comp144288_c0_seq48	49.9363	90.4668	9.40583	0.10397	-3.26576	0.000315533	0.0134189
54873	comp144288_c0_seq47	336.122	606.108	66.1367	0.109117	-3.19605	1.07912e-05	0.000785156
54875	comp144288_c0_seq45	216.602	402.394	30.8109	0.076569	-3.7071	9.812e-07	9.9125e-05
54879	comp144288_c0_seq41	140.522	267.075	13.97	0.0523076	-4.25683	9.37426e-07	9.51866e-05
54884	comp144288_c0_seq37	352.194	666.032	38.3555	0.0575881	-4.11809	3.9942e-08	5.67158e-06
54890	comp144288_c0_seq31	448.264	808.229	88.2984	0.109249	-3.19431	9.86581e-06	0.00072729
54898	comp144288_c0_seq23	810.334	1482.86	137.81	0.0929353	-3.42763	1.37354e-06	0.000132263
54900	comp144288_c0_seq21	365.042	667.002	63.0826	0.0945763	-3.40238	2.85396e-06	0.000250423
54908	comp144288_c0_seq14	582.795	1061.19	104.397	0.0983775	-3.34553	2.99403e-06	0.000260542
54911	comp144288_c0_seq11	190.17	349.904	30.437	0.0869868	-3.52306	2.55635e-06	0.000227999
54925	comp144287_c0_seq37	102.147	199.894	4.40109	0.0220172	-5.50523	3.00411e-05	0.00186689
54935	comp144287_c0_seq28	85.1691	166.741	3.59687	0.0215715	-5.53473	1.51949e-09	2.82892e-07
54936	comp144287_c0_seq27	188.706	361.006	16.407	0.045448	-4.45964	0.00055176	0.0211387
54947	comp144287_c0_seq17	4776.65	9553.3	0	0	-Inf	1.024e-37	6.10695e-33
54955	comp144287_c0_seq1	41.309	82.618	0	0	-Inf	1.3832e-10	3.19733e-08
55105	comp144279_c1_seq8	145.516	291.032	0	0	-Inf	9.83278e-06	0.000725153
55108	comp144279_c1_seq5	77.8288	155.658	0	0	-Inf	3.50452e-05	0.00212329
55111	comp144279_c1_seq35	1571.19	3134.67	7.70928	0.00245936	-8.6675	7.57027e-23	1.9349e-19
55113	comp144279_c1_seq33	43681.1	87172	190.176	0.00218162	-8.84039	2.43983e-24	8.39462e-21
55121	comp144279_c1_seq24	70.7373	141.475	0	0	-Inf	1.37484e-05	0.000965001
55126	comp144279_c1_seq18	13.5127	27.0254	0	0	-Inf	3.49178e-05	0.00211701
55132	comp144279_c1_seq10	523.827	1047.65	0	0	-Inf	2.34955e-12	7.28541e-10
55278	comp144275_c3_seq11	37.9544	68.5632	7.34555	0.107135	-3.22249	0.00081092	0.028672
55308	comp144274_c2_seq50	694.809	1241.25	148.366	0.119529	-3.06457	1.42171e-05	0.000993612
55315	comp144274_c2_seq43	869.772	1635.09	104.455	0.0638831	-3.96842	3.11211e-07	3.54423e-05
55316	comp144274_c2_seq42	505.791	947.014	64.5682	0.0681808	-3.87449	1.68455e-05	0.0011499
55320	comp144274_c2_seq38	1000.46	1999.75	1.15873	0.000579436	-10.7531	1.66173e-16	1.20367e-13
55324	comp144274_c2_seq34	146.243	274.906	17.5796	0.0639477	-3.96696	2.11132e-06	0.00019253
55325	comp144274_c2_seq33	292.067	556.882	27.2525	0.0489377	-4.35291	8.62582e-09	1.39663e-06
55331	comp144274_c2_seq28	833.973	1530.54	137.403	0.089774	-3.47756	1.17955e-06	0.000116082
55348	comp144274_c2_seq12	123.102	244.417	1.78791	0.007315	-7.09493	8.7848e-06	0.000658041
55365	comp144272_c3_seq37	39.2996	70.9476	7.65156	0.107848	-3.21293	0.00136913	0.0431839
55378	comp144272_c3_seq24	74.5815	132.594	16.5691	0.124962	-3.00044	0.00039253	0.0160092
55380	comp144272_c3_seq22	47.3812	89.7318	5.03057	0.0560623	-4.15683	1.74433e-05	0.00118214
55450	comp144269_c1_seq5	17.52	33.2042	1.83577	0.0552871	-4.17691	0.00101875	0.0342739
55539	comp144266_c0_seq65	66.9013	133.803	0	0	-Inf	1.63433e-08	2.52727e-06
55608	comp144265_c3_seq19	24.2214	48.4429	0	0	-Inf	1.14809e-07	1.47141e-05
55645	comp144261_c0_seq5	181.001	333.832	28.1707	0.0843859	-3.56685	3.17433e-06	0.000273175
55667	comp144259_c2_seq60	57.6623	110.645	4.67954	0.0422932	-4.56343	1.03899e-06	0.000103965
55674	comp144259_c2_seq54	114.876	229.752	0	0	-Inf	7.88679e-17	6.05604e-14
55688	comp144259_c2_seq40	27.3727	50.9575	3.78798	0.074336	-3.7498	0.000732624	0.0264534
55697	comp144259_c2_seq32	110.611	221.223	0	0	-Inf	3.22204e-16	2.151e-13
55717	comp144259_c2_seq14	116.324	232.22	0.428712	0.00184614	-9.08127	3.70198e-15	1.94805e-12
55803	comp144254_c1_seq37	8.19971	16.3994	0	0	-Inf	0.00141018	0.0442167
55827	comp144254_c1_seq13	10.9328	21.8655	0	0	-Inf	0.000194155	0.00902728
55858	comp144252_c1_seq21	15.8111	31.6222	0	0	-Inf	9.44804e-06	0.000701114
55948	comp144248_c6_seq6	7.86206	15.7241	0	0	-Inf	0.0014859	0.0459865
55954	comp144248_c6_seq52	15.4186	30.5476	0.289682	0.00948298	-6.72044	5.45193e-05	0.0030907
55983	comp144248_c6_seq25	13.5696	26.8496	0.289682	0.0107891	-6.53429	0.00013707	0.00674471
55999	comp144248_c0_seq5	23.649	44.5979	2.70015	0.0605445	-4.04586	0.000539166	0.0207317
56082	comp144242_c0_seq8	8.3037	16.6074	0	0	-Inf	0.00102008	0.0343123
56084	comp144242_c0_seq6	299.384	576.081	22.6859	0.0393797	-4.6664	6.05856e-06	0.00047857
56089	comp144242_c0_seq12	4010.34	7906.33	114.36	0.0144644	-6.11135	2.46165e-15	1.34686e-12
56092	comp144242_c0_seq1	216.908	431.373	2.44299	0.00566329	-7.46414	0.000440163	0.0175745
56093	comp144241_c0_seq4	17.5097	33.6846	1.3349	0.0396293	-4.65729	0.000445671	0.0177667
56483	comp144233_c0_seq27	16.262	32.524	0	0	-Inf	0.000202317	0.00931958
56811	comp144226_c1_seq19	10.7052	21.4104	0	0	-Inf	0.000200266	0.00925287
56937	comp144223_c2_seq33	1687.82	3044.04	331.606	0.108936	-3.19845	3.20939e-06	0.000275795
56945	comp144223_c2_seq26	206.009	389.98	22.0371	0.0565083	-4.14539	5.10614e-08	7.08187e-06
57143	comp144213_c0_seq93	74.8986	149.233	0.563752	0.00377765	-8.0483	1.94976e-12	6.15237e-10
57147	comp144213_c0_seq89	85.7196	153.238	18.2009	0.118775	-3.0737	0.000396459	0.016143
57148	comp144213_c0_seq88	23.9944	46.7379	1.25092	0.0267646	-5.22353	2.4923e-05	0.00160572
57158	comp144213_c0_seq77	16.3923	32.7847	0	0	-Inf	7.20712e-06	0.000555081
57168	comp144213_c0_seq62	229.319	428.968	29.6703	0.0691667	-3.85378	5.13154e-07	5.54411e-05
57182	comp144213_c0_seq46	117.943	231.599	4.28712	0.018511	-5.75548	4.12044e-10	8.58213e-08
57198	comp144213_c0_seq24	146.083	272.105	20.0621	0.0737293	-3.76162	1.11458e-06	0.000110724
57202	comp144213_c0_seq2	34.8563	69.7127	0	0	-Inf	1.34443e-09	2.54536e-07
57204	comp144213_c0_seq18	22.8444	45.6888	0	0	-Inf	2.01335e-07	2.44215e-05
57206	comp144213_c0_seq16	95.6075	163.384	27.8305	0.170338	-2.55353	0.000885826	0.0307921
57210	comp144213_c0_seq1	33.851	66.2015	1.50049	0.0226655	-5.46336	3.20924e-06	0.000275795
57225	comp144210_c1_seq3	37.4353	74.8706	0	0	-Inf	4.95637e-09	8.34994e-07
57485	comp144206_c0_seq70	17.9003	35.5526	0.247954	0.00697429	-7.16374	1.29685e-05	0.000918912
57513	comp144206_c0_seq44	162.572	289.957	35.1865	0.121351	-3.04275	5.96337e-05	0.00333208
57551	comp144206_c0_seq1	84.367	148.482	20.2523	0.136396	-2.87413	0.000264281	0.0116119
57644	comp144200_c0_seq5	222.223	412.817	31.6294	0.0766184	-3.70616	1.27395e-05	0.000905192
57653	comp144199_c1_seq1	9704.76	16725.6	2683.91	0.160467	-2.63965	0.000137392	0.00675683
57672	comp144198_c3_seq21	129.432	251.793	7.07071	0.0280814	-5.15424	3.79137e-08	5.40932e-06
57680	comp144198_c3_seq12	102.812	204.88	0.743862	0.00363072	-8.10553	7.1416e-12	2.01222e-09
57817	comp144192_c1_seq2	23.9158	47.8316	0	0	-Inf	3.1379e-05	0.00193532
57888	comp144191_c1_seq39	32.9953	59.3279	6.66269	0.112303	-3.15453	0.000756607	0.0271115
58096	comp144183_c2_seq15	31.0124	61.8103	0.214356	0.00346796	-8.1717	1.89319e-05	0.00126861
58115	comp144180_c0_seq94	210.802	404.172	17.4328	0.0431321	-4.53509	1.06962e-08	1.70955e-06
58126	comp144180_c0_seq84	24.5312	49.0624	0	0	-Inf	7.77767e-08	1.03691e-05
58131	comp144180_c0_seq8	54.0695	98.5061	9.63284	0.0977892	-3.35418	0.000335352	0.0141009
58138	comp144180_c0_seq73	13.6274	27.2548	0	0	-Inf	0.000106638	0.00545738
58150	comp144180_c0_seq62	12.0279	24.0558	0	0	-Inf	0.000429747	0.0172704
58175	comp144180_c0_seq37	340.591	676.095	5.08668	0.00752362	-7.05436	4.97506e-16	3.17072e-13
58176	comp144180_c0_seq36	262.337	507.809	16.8651	0.0332116	-4.91217	1.12883e-06	0.000111705
58180	comp144180_c0_seq32	157.714	314.56	0.869047	0.00276274	-8.49969	2.10287e-16	1.50493e-13
58187	comp144180_c0_seq26	433.373	799.531	67.2145	0.0840674	-3.57231	8.94172e-07	9.1417e-05
58188	comp144180_c0_seq25	58.2245	116.449	0	0	-Inf	0.000375223	0.0154221
58379	comp144169_c0_seq15	15.5477	30.2263	0.869047	0.0287513	-5.12023	0.000335925	0.0141183
58407	comp144167_c0_seq13	745.031	1211.94	278.118	0.229481	-2.12355	0.00148857	0.0460452
58437	comp144165_c2_seq43	11.5356	23.0712	0	0	-Inf	0.000101207	0.00521524
58472	comp144164_c3_seq1	159.622	313.72	5.52408	0.0176083	-5.8276	2.09344e-11	5.48383e-09
58534	comp144161_c1_seq9	28.4368	52.2388	4.63492	0.0887256	-3.49451	0.000523512	0.0202516
58623	comp144160_c0_seq34	14.7982	29.5963	0	0	-Inf	1.31809e-05	0.000931009
58744	comp144157_c0_seq41	24.6515	49.3031	0	0	-Inf	4.52949e-05	0.00265006
58750	comp144157_c0_seq36	17.8054	34.7534	0.857424	0.0246716	-5.341	0.000736828	0.0265446
58778	comp144157_c0_seq1	11.6883	23.3767	0	0	-Inf	8.73095e-05	0.00460793
58868	comp144154_c2_seq5	10.2842	20.5683	0	0	-Inf	0.000333182	0.0140261
58879	comp144154_c2_seq13	2497.44	4220.6	774.287	0.183454	-2.44651	0.000353696	0.0146927
58957	comp144150_c6_seq17	19.0282	38.0564	0	0	-Inf	1.69735e-06	0.000159621
59183	comp144139_c0_seq14	63.3855	126.771	0	0	-Inf	4.03531e-13	1.43643e-10
59233	comp144137_c0_seq18	80.147	138.549	21.7453	0.156951	-2.67162	0.000897347	0.0310964
59398	comp144132_c3_seq55	14.9958	29.9916	0	0	-Inf	1.56227e-05	0.00107629
59408	comp144132_c3_seq46	77.0969	147.813	6.38095	0.0431691	-4.53386	3.17477e-07	3.60185e-05
59416	comp144132_c3_seq39	8.90511	17.8102	0	0	-Inf	0.000604339	0.0226962
59427	comp144132_c3_seq28	41.6153	83.2305	0	0	-Inf	1.34972e-10	3.13208e-08
59437	comp144132_c3_seq19	29.7971	57.234	2.36027	0.041239	-4.59985	3.73243e-05	0.00223863
59447	comp144132_c1_seq1	38.2802	69.8122	6.74811	0.096661	-3.37092	0.000513687	0.0199752
59559	comp144128_c0_seq3	419.147	698.015	140.279	0.200968	-2.31496	0.000973235	0.0330096
59560	comp144128_c0_seq2	28.2374	56.4748	0	0	-Inf	1.96982e-08	3.00963e-06
59563	comp144127_c0_seq6	38.2925	72.1308	4.45429	0.061753	-4.01735	0.000767342	0.0274028
59687	comp144124_c1_seq24	33.5127	67.0255	0	0	-Inf	8.93118e-07	9.13615e-05
59693	comp144124_c1_seq19	8.84707	17.6941	0	0	-Inf	0.000702172	0.0255862
59728	comp144123_c1_seq64	10.9267	21.8535	0	0	-Inf	0.00023502	0.0105676
59984	comp144120_c1_seq6	113.44	204.849	22.0307	0.107546	-3.21698	3.95871e-05	0.00235618
59987	comp144120_c1_seq33	90.1798	175.725	4.63492	0.026376	-5.24463	2.80238e-09	4.91553e-07
60054	comp144116_c3_seq3	77.9649	155.656	0.274069	0.00176074	-9.1496	5.53295e-05	0.00312673
60144	comp144111_c2_seq9	66.1224	132.245	0	0	-Inf	2.93904e-13	1.0666e-10
60149	comp144111_c2_seq4	33.7978	65.6892	1.90643	0.029022	-5.10671	0.000183238	0.00859792
60158	comp144111_c2_seq26	4953.01	9217.11	688.915	0.0747431	-3.74192	8.92126e-07	9.13123e-05
60164	comp144111_c2_seq2	2373.04	4397.2	348.872	0.0793396	-3.65581	2.77848e-06	0.00024428
60171	comp144111_c2_seq13	9.96153	19.9231	0	0	-Inf	0.0014682	0.0455588
60206	comp144110_c1_seq50	26.5257	53.0514	0	0	-Inf	0.000979206	0.0331555
60260	comp144107_c0_seq4	1206.41	2406.86	5.97044	0.00248059	-8.6551	1.42791e-14	6.79451e-12
60261	comp144107_c0_seq3	3031.98	6056.49	7.47881	0.00123484	-9.66146	8.31492e-26	4.37546e-22
60262	comp144107_c0_seq2	148.1	295.331	0.869047	0.00294262	-8.40868	5.16099e-16	3.27438e-13
60281	comp144103_c0_seq47	37.7068	69.0512	6.36237	0.0921398	-3.44003	0.000556089	0.0212817
60404	comp144100_c4_seq49	87.4751	162.7	12.2505	0.0752951	-3.7313	5.14928e-05	0.00295282
60519	comp144095_c0_seq5	92.1107	178.19	6.0318	0.0338505	-4.88468	1.98507e-07	2.41275e-05
60602	comp144091_c0_seq9	88.8212	177.106	0.536321	0.00302825	-8.3673	0.000287146	0.0124123
60615	comp144091_c0_seq33	179.11	358.22	0	0	-Inf	1.04155e-19	1.34064e-16
60630	comp144091_c0_seq17	81.9647	163.929	0	0	-Inf	0.000130668	0.00646344
60632	comp144091_c0_seq15	993.021	1970.97	15.0738	0.00764792	-7.03072	1.29939e-05	0.000919983
60673	comp144089_c2_seq19	15.1497	30.2995	0	0	-Inf	0.0014596	0.0453767
60690	comp144088_c4_seq42	9.94002	19.88	0	0	-Inf	0.000284222	0.0123097
60730	comp144087_c0_seq6	2085.85	3669.04	502.658	0.137	-2.86776	3.40609e-05	0.00207103
60731	comp144087_c0_seq5	511.061	962.087	60.0352	0.062401	-4.00229	8.19826e-08	1.09136e-05
60740	comp144087_c0_seq39	36.7597	73.5195	0	0	-Inf	2.97398e-05	0.00185138
60760	comp144087_c0_seq19	36.6041	73.2083	0	0	-Inf	6.10004e-10	1.22903e-07
60832	comp144085_c1_seq22	12.1128	24.2257	0	0	-Inf	0.000820854	0.0289498
60966	comp144081_c0_seq8	3726.18	6849.74	602.616	0.0879765	-3.50674	5.59785e-07	5.97574e-05
60967	comp144081_c0_seq7	275.349	550.698	0	0	-Inf	3.75368e-22	7.54591e-19
60970	comp144081_c0_seq44	318.705	569.742	67.6683	0.11877	-3.07376	1.92635e-05	0.00128553
60980	comp144081_c0_seq34	370.936	695.529	46.3426	0.0666293	-3.9077	1.1623e-07	1.48723e-05
60982	comp144081_c0_seq32	70.0209	134.198	5.84342	0.0435432	-4.52141	4.41611e-07	4.84727e-05
60989	comp144081_c0_seq25	55.8342	102.59	9.0786	0.0884943	-3.49827	0.00015153	0.00735508
61072	comp144073_c3_seq22	70.7123	134.482	6.94271	0.0516256	-4.27577	2.23359e-06	0.000202032
61076	comp144073_c3_seq18	12.4894	24.9788	0	0	-Inf	7.37212e-05	0.00397402
61090	comp144073_c0_seq6	72.1847	140.588	3.78125	0.0268959	-5.21647	0.000245356	0.0109198
61276	comp144068_c2_seq16	15.9439	31.8878	0	0	-Inf	2.19567e-05	0.00143528
61308	comp144064_c1_seq1	182.372	362.289	2.45481	0.00677583	-7.20539	7.94084e-15	3.9031e-12
61376	comp144058_c0_seq4	9.57246	19.1449	0	0	-Inf	0.000430508	0.0172932
61382	comp144058_c0_seq11	255.662	433.99	77.3343	0.178194	-2.48848	0.000468824	0.0185123
61388	comp144057_c0_seq5	1311.14	2263.61	358.68	0.158455	-2.65785	0.000118946	0.00597115
61393	comp144057_c0_seq3	2816.25	5031.5	601.003	0.119448	-3.06554	0.000345355	0.0144266
61404	comp144057_c0_seq18	830.874	1572.35	89.4003	0.0568579	-4.1365	0.000495721	0.0193861
61929	comp144035_c1_seq62	16.1643	32.3285	0	0	-Inf	6.80271e-06	0.000528255
61971	comp144035_c1_seq20	50.6811	94.2814	7.08081	0.0751029	-3.73499	3.93961e-05	0.00234872
62017	comp144033_c0_seq5	7967.72	15133	802.401	0.0530231	-4.23724	5.20974e-09	8.75208e-07
62018	comp144033_c0_seq4	21.9537	42.6677	1.23977	0.0290564	-5.105	0.000243769	0.0108616
62024	comp144033_c0_seq2	61.5886	114.038	9.13937	0.0801433	-3.64127	3.53969e-05	0.00214105
62348	comp144027_c1_seq47	80.2013	146.925	13.4778	0.0917326	-3.44642	3.04943e-05	0.00189046
62374	comp144027_c1_seq15	499.749	972.267	27.232	0.0280088	-5.15797	4.17248e-11	1.04408e-08
62391	comp144027_c0_seq1	81.8143	151.565	12.0636	0.0795936	-3.6512	1.27853e-05	0.000907723
62463	comp144023_c0_seq1	16.6565	32.7648	0.548139	0.0167295	-5.90146	6.29103e-05	0.00348037
62770	comp144011_c4_seq28	46.0949	83.3212	8.86853	0.106438	-3.23192	0.000544605	0.0209049
62771	comp144011_c4_seq22	27.9548	51.189	4.72054	0.0922178	-3.43881	0.00125597	0.0404348
62950	comp144006_c1_seq10	32.3767	64.7534	0	0	-Inf	1.7492e-06	0.000163595
63277	comp143995_c7_seq8	72.7037	129.483	15.9241	0.122982	-3.02348	0.000317763	0.0134817
63519	comp143991_c0_seq3	12500.7	20876.5	4124.99	0.19759	-2.33941	0.000565659	0.0215793
63593	comp143990_c0_seq17	139.796	240.556	39.0362	0.162275	-2.62349	0.000632344	0.0235404
63597	comp143990_c0_seq12	229.976	445.481	14.4706	0.032483	-4.94417	5.79246e-06	0.000461216
63728	comp143985_c0_seq6	184.308	312.943	55.6733	0.177902	-2.49084	0.0006048	0.0227082
63773	comp143983_c7_seq70	19.2261	36.3791	2.07313	0.0569868	-4.13323	0.000974659	0.0330399
63848	comp143982_c6_seq1	153.48	306.202	0.75816	0.00247601	-8.65777	3.63365e-16	2.38136e-13
64058	comp143972_c0_seq2	6318.87	12513.1	124.636	0.00996046	-6.64957	9.71375e-17	7.30221e-14
64059	comp143972_c0_seq1	502.96	992.711	13.209	0.013306	-6.23178	2.68643e-14	1.21681e-11
64094	comp143970_c2_seq5	10.0075	20.015	0	0	-Inf	0.00142847	0.0446649
64161	comp143964_c0_seq85	8.06373	16.1275	0	0	-Inf	0.00139121	0.0437293
64296	comp143963_c4_seq44	28.639	57.2781	0	0	-Inf	3.17127e-06	0.000273043
64298	comp143963_c4_seq42	12.7571	25.5143	0	0	-Inf	0.000614936	0.0230206
64301	comp143963_c4_seq39	16.9202	33.8404	0	0	-Inf	4.67268e-06	0.000383138
64313	comp143963_c4_seq25	32.6744	65.3489	0	0	-Inf	2.9033e-09	5.0826e-07
64343	comp143961_c3_seq8	1137.19	1878.63	395.75	0.210659	-2.24702	0.000956656	0.0326017
64378	comp143960_c3_seq7	150.348	261.082	39.6133	0.151727	-2.72045	0.000233176	0.0105031
64390	comp143959_c3_seq9	215.832	362.989	68.6748	0.189192	-2.40208	0.000918194	0.0316406
64467	comp143958_c1_seq3	38240.3	63686.8	12793.9	0.200887	-2.31554	0.000619353	0.0231628
64546	comp143953_c0_seq57	99.0087	186.228	11.7896	0.0633073	-3.98148	5.35993e-06	0.000431773
64548	comp143953_c0_seq54	246.273	410.944	81.6021	0.198572	-2.33226	0.00122921	0.0398123
64790	comp143950_c0_seq8	78.3667	156.733	0	0	-Inf	3.01533e-07	3.45823e-05
64801	comp143950_c0_seq11	15.1428	30.2856	0	0	-Inf	1.29995e-05	0.000920013
64842	comp143948_c4_seq19	26.9436	50.3554	3.53176	0.0701366	-3.83369	0.00033716	0.0141569
64936	comp143945_c7_seq14	109.634	202.483	16.7841	0.0828914	-3.59263	7.6528e-06	0.000584127
65014	comp143940_c0_seq9	4759.5	9470.53	48.468	0.00511778	-7.61027	3.73274e-20	5.13722e-17
65024	comp143940_c0_seq10	53.1767	104.709	1.64442	0.0157046	-5.99267	0.00017617	0.00832302
65185	comp143936_c3_seq32	13.0352	25.7963	0.274069	0.0106244	-6.55648	0.000179309	0.00844677
65236	comp143935_c2_seq9	16.0696	31.0337	1.10538	0.0356186	-4.81123	0.00133994	0.0425288
65244	comp143935_c2_seq15	14.4151	28.2821	0.548139	0.0193811	-5.6892	0.00025103	0.0111317
65248	comp143935_c2_seq10	39.9716	79.121	0.822208	0.0103918	-6.58841	2.70482e-08	4.01602e-06
65249	comp143935_c2_seq1	58.1597	113.393	2.92591	0.0258032	-5.27631	7.70975e-08	1.02939e-05
65294	comp143933_c5_seq15	270.362	535.016	5.70819	0.0106692	-6.55041	3.48482e-09	6.02982e-07
65298	comp143933_c5_seq11	18.8641	37.7282	0	0	-Inf	1.40349e-06	0.000134857
65424	comp143931_c3_seq16	14.0136	28.0272	0	0	-Inf	2.34234e-05	0.0015206
65601	comp143928_c0_seq25	185.408	312.646	58.1707	0.18606	-2.42616	0.000764111	0.0273147
65875	comp143918_c0_seq39	12.9624	25.9248	0	0	-Inf	0.000336916	0.0141533
65879	comp143918_c0_seq35	117.082	229.182	4.98279	0.0217416	-5.5234	4.57709e-10	9.50006e-08
65885	comp143918_c0_seq3	26.6876	53.3752	0	0	-Inf	3.97861e-08	5.65392e-06
65893	comp143918_c0_seq22	442.108	784.912	99.3042	0.126516	-2.9826	5.21728e-05	0.00298361
65905	comp143918_c0_seq11	282.847	503.324	62.3692	0.123915	-3.01258	5.3362e-05	0.00303857
66495	comp143904_c5_seq31	12.7313	25.4627	0	0	-Inf	0.00147684	0.0457773
66549	comp143902_c1_seq9	22.571	44.225	0.917137	0.020738	-5.59158	2.46975e-05	0.00159406
66559	comp143902_c1_seq30	42.3617	84.5091	0.214356	0.00253648	-8.62295	1.03708e-09	2.00376e-07
66560	comp143902_c1_seq3	64.1046	128.209	0	0	-Inf	3.22081e-12	9.70115e-10
66564	comp143902_c1_seq25	50.039	97.5985	2.47954	0.0254055	-5.29872	0.000117288	0.00590614
66577	comp143902_c1_seq12	236.953	471.299	2.60714	0.00553182	-7.49803	2.19448e-16	1.56424e-13
66579	comp143902_c1_seq10	197.377	373.301	21.4532	0.0574689	-4.12107	1.078e-07	1.39457e-05
66586	comp143901_c0_seq3	804.613	1596.17	13.0583	0.00818104	-6.9335	3.13114e-08	4.56937e-06
66591	comp143901_c0_seq13	2268.88	4509.5	28.2642	0.0062677	-7.31785	7.19978e-13	2.43966e-10
66595	comp143900_c3_seq92	81.4037	162.164	0.643068	0.00396553	-7.97827	8.42129e-11	2.01429e-08
66599	comp143900_c3_seq89	575.554	1122.23	28.8781	0.0257328	-5.28025	3.9271e-12	1.15579e-09
66600	comp143900_c3_seq88	455.814	911.629	0	0	-Inf	4.28863e-25	1.96743e-21
66603	comp143900_c3_seq85	645.47	1290.94	0	0	-Inf	5.3351e-27	3.40901e-23
66621	comp143900_c3_seq69	105.226	209.595	0.857424	0.00409087	-7.93338	2.13814e-13	8.0366e-11
66632	comp143900_c3_seq59	240.757	443.111	38.4023	0.0866653	-3.5284	1.90594e-06	0.000176227
66633	comp143900_c3_seq58	554.209	1026.87	81.5495	0.0794158	-3.65443	4.29357e-07	4.73308e-05
66634	comp143900_c3_seq57	100.133	192.874	7.39209	0.0383261	-4.70553	5.20264e-08	7.19895e-06
66636	comp143900_c3_seq55	429.991	859.982	0	0	-Inf	4.30465e-18	4.16304e-15
66642	comp143900_c3_seq49	119.732	222.5	16.9634	0.0762399	-3.71331	6.46673e-06	0.000506673
66647	comp143900_c3_seq44	939.952	1865.71	14.1944	0.00760806	-7.03826	1.17454e-17	1.08882e-14
66649	comp143900_c3_seq42	100.422	191.325	9.51969	0.0497567	-4.32897	7.65762e-07	8.00266e-05
66659	comp143900_c3_seq33	45.2083	90.4167	0	0	-Inf	5.55849e-11	1.36606e-08
66665	comp143900_c3_seq27	253.338	492.843	13.8319	0.0280654	-5.15506	1.3649e-10	3.16321e-08
66667	comp143900_c3_seq25	21.0836	40.3654	1.8018	0.0446371	-4.48561	0.000258578	0.0114117
66668	comp143900_c3_seq23	11.3425	22.685	0	0	-Inf	0.00014857	0.00722317
66686	comp143899_c0_seq6	20.1757	40.3514	0	0	-Inf	0.000269309	0.0117778
66761	comp143894_c1_seq28	416.208	827.98	4.43592	0.00535752	-7.54422	1.34856e-17	1.23731e-14
66772	comp143894_c1_seq15	10.6817	21.3634	0	0	-Inf	0.000214064	0.00976765
66773	comp143894_c1_seq14	38.8335	75.1966	2.47042	0.0328528	-4.92784	6.16852e-05	0.00342637
66818	comp143892_c3_seq52	27.5235	49.802	5.24504	0.105318	-3.24718	0.00157116	0.0480516
66953	comp143891_c3_seq26	22.466	44.9319	0	0	-Inf	3.49278e-07	3.93023e-05
66968	comp143890_c2_seq8	23.1982	46.3964	0	0	-Inf	0.000209296	0.00960193
66974	comp143890_c2_seq22	99.8397	172.16	27.5194	0.159848	-2.64523	0.000787492	0.0280162
66976	comp143890_c2_seq2	3641.58	6835.77	447.389	0.0654482	-3.9335	5.5023e-07	5.88569e-05
66978	comp143890_c2_seq17	69.1175	123.125	15.1099	0.12272	-3.02656	0.000890939	0.0309217
67035	comp143888_c0_seq21	22.4558	44.9116	0	0	-Inf	2.82476e-07	3.26901e-05
67126	comp143886_c11_seq1	231.577	447.407	15.7462	0.0351944	-4.82851	8.94669e-10	1.7513e-07
67272	comp143881_c2_seq20	43.4568	84.0313	2.88242	0.0343018	-4.86557	4.82729e-06	0.00039455
67330	comp143880_c0_seq32	13.1857	26.3714	0	0	-Inf	3.88462e-05	0.00232058
67526	comp143876_c1_seq98	9.29462	18.5892	0	0	-Inf	0.000528955	0.0204136
67538	comp143876_c1_seq87	9.18406	18.3681	0	0	-Inf	0.000601562	0.0226157
67539	comp143876_c1_seq86	574.234	939.459	209.008	0.222477	-2.16827	0.00146648	0.0455271
67547	comp143876_c1_seq78	54.174	98.9389	9.40919	0.095101	-3.3944	0.000227679	0.0103138
67563	comp143876_c1_seq63	782.232	1324.48	239.982	0.181189	-2.46443	0.000370234	0.0152417
67594	comp143876_c1_seq33	83.4858	155.799	11.173	0.0717142	-3.8016	4.92097e-06	0.000401107
67607	comp143876_c1_seq20	52.042	92.4982	11.5858	0.125255	-2.99706	0.00074487	0.0267606
67614	comp143876_c1_seq14	1120.6	1902.52	338.687	0.178021	-2.48988	0.000268098	0.0117392
67631	comp143876_c1_seq116	45.3335	85.5778	5.08915	0.0594681	-4.07174	1.70177e-05	0.00115856
67842	comp143870_c1_seq14	138.684	240.954	36.4138	0.151124	-2.7262	0.000376763	0.0154765
68001	comp143859_c0_seq1	5332.52	9751.79	913.253	0.0936498	-3.41658	1.23802e-06	0.000121181
68032	comp143858_c1_seq26	34.2437	68.4875	0	0	-Inf	1.59622e-09	2.95637e-07
68169	comp143856_c3_seq3	14.7842	29.5684	0	0	-Inf	1.29152e-05	0.000915498
68207	comp143854_c0_seq13	11.8198	23.6396	0	0	-Inf	0.000142349	0.00696613
68373	comp143848_c1_seq9	14.3326	28.4173	0.247954	0.00872546	-6.84055	8.2635e-05	0.00439102
68383	comp143848_c1_seq54	186.609	349.034	24.1835	0.0692869	-3.85127	7.84703e-07	8.17672e-05
68385	comp143848_c1_seq52	27.4615	54.923	0	0	-Inf	6.66967e-05	0.00364477
68406	comp143848_c1_seq30	2761.26	4847.14	675.373	0.139334	-2.84338	4.6711e-05	0.00271604
68412	comp143848_c1_seq25	749.936	1381.34	118.536	0.0858123	-3.54267	1.12795e-06	0.00011168
68443	comp143845_c0_seq32	11.8887	23.7774	0	0	-Inf	0.00058684	0.02216
68644	comp143837_c1_seq3	23.9165	47.8331	0	0	-Inf	1.06268e-07	1.37675e-05
68645	comp143837_c1_seq2	16.3008	32.6016	0	0	-Inf	6.14531e-06	0.000484781
68694	comp143834_c0_seq11	8.33057	16.6611	0	0	-Inf	0.00118749	0.0386992
68717	comp143833_c1_seq15	502.457	954.245	50.668	0.0530974	-4.23521	1.24877e-08	1.9737e-06
68734	comp143831_c0_seq26	81.1878	157.836	4.53964	0.0287618	-5.1197	2.1461e-08	3.24296e-06
68735	comp143831_c0_seq24	314.732	589.032	40.4322	0.0686418	-3.86477	1.97465e-07	2.40498e-05
68747	comp143831_c0_seq10	15.603	31.2059	0	0	-Inf	8.65914e-06	0.00064985
68752	comp143830_c3_seq5	76.9453	140.187	13.7035	0.0977512	-3.35474	0.000179617	0.00845907
68757	comp143830_c3_seq42	333.726	579.973	87.478	0.150831	-2.72899	0.00013936	0.00683107
68840	comp143826_c1_seq4	33.1901	66.3802	0	0	-Inf	3.2754e-09	5.68395e-07
68841	comp143826_c1_seq39	62.5251	125.05	0	0	-Inf	5.17166e-13	1.81428e-10
68932	comp143824_c2_seq22	13.0408	26.0815	0	0	-Inf	0.000311931	0.0132752
68936	comp143824_c2_seq18	19.6277	39.2554	0	0	-Inf	8.28434e-07	8.57249e-05
68942	comp143824_c2_seq11	27.611	55.222	0	0	-Inf	2.09362e-08	3.17709e-06
68972	comp143821_c0_seq58	228.744	440.515	16.9731	0.0385303	-4.69786	1.88273e-09	3.42672e-07
69072	comp143820_c8_seq24	99.4557	198.697	0.214356	0.00107881	-9.85635	6.18594e-15	3.09148e-12
69207	comp143816_c1_seq10	44.2349	87.3735	1.09628	0.012547	-6.31651	2.03621e-08	3.10047e-06
69308	comp143811_c0_seq83	110.038	184.976	35.0991	0.18975	-2.39783	0.00129062	0.0413152
69552	comp143805_c0_seq35	15.7685	31.537	0	0	-Inf	0.000113391	0.00574057
69560	comp143805_c0_seq22	152.818	301.459	4.1759	0.0138523	-6.17373	2.9179e-08	4.28967e-06
69564	comp143805_c0_seq17	257.744	495.578	19.9095	0.0401743	-4.63758	5.32088e-09	8.91367e-07
69940	comp143796_c4_seq5	37.7072	75.4144	0	0	-Inf	5.07523e-10	1.04132e-07
69945	comp143796_c4_seq19	22.5832	45.1664	0	0	-Inf	6.29712e-05	0.00348267
69946	comp143796_c4_seq18	1149.8	2225.29	74.3087	0.0333929	-4.90432	1.16648e-10	2.72453e-08
70127	comp143789_c0_seq2	55.8552	110.444	1.26588	0.0114617	-6.44703	2.47216e-09	4.37925e-07
70174	comp143786_c1_seq27	35.487	63.7319	7.24206	0.113633	-3.13755	0.00058042	0.0219778
70184	comp143786_c1_seq18	10.6634	21.3269	0	0	-Inf	0.000233627	0.0105208
70192	comp143785_c0_seq9	36.5592	65.5644	7.55389	0.115213	-3.11762	0.00149859	0.046306
70388	comp143777_c0_seq15	11.043	22.086	0	0	-Inf	0.000194836	0.00905425
70638	comp143767_c0_seq39	57.4693	114.939	0	0	-Inf	1.49616e-12	4.86699e-10
70718	comp143765_c1_seq3	9.03789	18.0758	0	0	-Inf	0.000649108	0.0240345
70771	comp143762_c4_seq4	324.152	608.87	39.4338	0.0647655	-3.94863	1.72936e-05	0.00117422
70859	comp143759_c1_seq4	14.9372	29.1045	0.769977	0.0264556	-5.24028	0.000454376	0.0180373
71025	comp143754_c1_seq4	492.445	811.942	172.948	0.213006	-2.23104	0.00128933	0.0412813
71202	comp143743_c2_seq14	16.5511	32.006	1.09628	0.0342523	-4.86766	0.000419535	0.0169322
71228	comp143742_c0_seq37	1706.12	2810.36	601.889	0.214168	-2.22318	0.00100187	0.0338077
71240	comp143742_c0_seq26	142.579	274.576	10.5823	0.0385406	-4.69748	5.08455e-08	7.06287e-06
71244	comp143742_c0_seq20	12.52	25.0399	0	0	-Inf	5.3463e-05	0.00304336
71502	comp143736_c1_seq74	15.6348	31.2695	0	0	-Inf	3.89927e-05	0.00232855
71514	comp143736_c1_seq60	145.332	276.39	14.2741	0.0516446	-4.27524	1.10717e-07	1.42738e-05
71515	comp143736_c1_seq6	135.142	252.067	18.2175	0.0722727	-3.79041	3.13217e-05	0.00193321
71516	comp143736_c1_seq59	43.4039	81.3006	5.5073	0.0677399	-3.88385	4.94281e-05	0.0028527
71517	comp143736_c1_seq58	112.806	203.084	22.5275	0.110927	-3.17231	4.84752e-05	0.00280676
71524	comp143736_c1_seq50	163.838	271.627	56.0495	0.206348	-2.27685	0.00133599	0.0424486
71530	comp143736_c1_seq45	54.4797	99.8769	9.08241	0.090936	-3.45901	9.30378e-05	0.00484593
71538	comp143736_c1_seq36	20.1785	40.357	0	0	-Inf	0.000147085	0.00716263
71541	comp143736_c1_seq31	31.9721	63.9443	0	0	-Inf	7.01213e-06	0.000542165
71698	comp143729_c0_seq88	10.8566	21.7132	0	0	-Inf	0.000389283	0.0158905
71720	comp143729_c0_seq66	14.5227	29.0455	0	0	-Inf	1.98051e-05	0.00131627
71721	comp143729_c0_seq65	8.90093	17.8019	0	0	-Inf	0.000759272	0.0271852
71809	comp143727_c1_seq25	21.2743	39.6518	2.89682	0.0730565	-3.77484	0.000898539	0.0311311
71814	comp143727_c1_seq2	13.4681	26.3567	0.579364	0.0219816	-5.50756	0.000404919	0.0164388
72031	comp143720_c0_seq2	27.7931	51.8878	3.69848	0.0712785	-3.81039	0.000603123	0.0226648
72272	comp143710_c1_seq33	10.8494	21.6988	0	0	-Inf	0.000161308	0.0077311
72300	comp143709_c1_seq7	11.7182	23.4364	0	0	-Inf	0.000104844	0.00537633
72301	comp143709_c1_seq6	60.6534	119.615	1.69208	0.0141461	-6.14346	4.89551e-09	8.25519e-07
72310	comp143709_c1_seq29	984.562	1964.77	4.3536	0.00221583	-8.81794	3.33443e-16	2.20139e-13
72318	comp143709_c1_seq20	23.598	47.1959	0	0	-Inf	9.2708e-05	0.00483438
72323	comp143709_c1_seq15	185.573	363.922	7.22375	0.0198497	-5.65474	1.84739e-07	2.26077e-05
72441	comp143703_c0_seq1	8.36596	16.7319	0	0	-Inf	0.00110427	0.0365327
72463	comp143702_c0_seq47	9.38822	18.7764	0	0	-Inf	0.000622073	0.0232305
72465	comp143702_c0_seq45	9.43021	18.8604	0	0	-Inf	0.000512043	0.0199286
72553	comp143698_c1_seq6	1868.01	3588.32	147.687	0.0411578	-4.60269	3.22867e-10	6.9597e-08
72738	comp143690_c2_seq10	267.882	515.032	20.7321	0.040254	-4.63472	2.69174e-09	4.74006e-07
73120	comp143678_c2_seq28	1509.58	2602.73	416.427	0.159997	-2.64389	0.000129091	0.00639605
73124	comp143678_c2_seq20	119.153	232.763	5.54384	0.0238175	-5.39183	3.15596e-08	4.59453e-06
73189	comp143676_c0_seq6	84.2193	159.957	8.48106	0.0530207	-4.2373	3.87912e-05	0.00231807
73190	comp143676_c0_seq5	32.6879	62.7109	2.66483	0.0424938	-4.5566	2.60461e-05	0.00166489
73325	comp143672_c3_seq45	38.4722	76.9444	0	0	-Inf	5.14136e-10	1.05247e-07
73754	comp143659_c1_seq28	30.243	55.7686	4.71736	0.0845881	-3.5634	0.000858623	0.0300391
74011	comp143653_c0_seq36	14.8595	29.719	0	0	-Inf	1.19556e-05	0.000855608
74261	comp143643_c1_seq7	71.5301	136.46	6.60024	0.0483676	-4.36982	0.000178329	0.00841171
74322	comp143642_c0_seq3	21.5301	40.9096	2.15054	0.0525682	-4.24966	0.000353317	0.0146837
74363	comp143637_c1_seq8	16.1782	32.3564	0	0	-Inf	0.000110664	0.00562641
74386	comp143637_c1_seq14	99.5361	180.8	18.2722	0.101063	-3.30667	3.25843e-05	0.00199445
74391	comp143637_c1_seq1	203.865	375.831	31.8988	0.0848755	-3.55851	1.8297e-06	0.000170234
74767	comp143621_c6_seq3	4571.87	7652.47	1491.27	0.194874	-2.35939	0.000516797	0.0200525
74908	comp143618_c0_seq5	12.4808	24.9616	0	0	-Inf	5.55752e-05	0.00313863
75069	comp143613_c0_seq110	15.3197	30.6394	0	0	-Inf	0.00032267	0.0136478
75203	comp143606_c2_seq7	48.5887	97.1775	0	0	-Inf	4.74461e-09	8.02342e-07
75219	comp143606_c2_seq13	24.4983	47.261	1.73568	0.0367254	-4.76708	0.00111802	0.0368311
75353	comp143601_c4_seq4	16.4165	32.8331	0	0	-Inf	6.01039e-06	0.000475395
75484	comp143598_c3_seq9	57.892	100.398	15.3861	0.153251	-2.70603	0.0012225	0.0396378
75570	comp143597_c2_seq78	8.83801	17.676	0	0	-Inf	0.000886795	0.0308078
75634	comp143597_c2_seq13	24.608	49.2161	0	0	-Inf	0.000355507	0.0147576
75793	comp143590_c0_seq7	856.582	1704.94	8.22208	0.0048225	-7.696	1.00281e-16	7.47573e-14
75794	comp143590_c0_seq6	1407.41	2356.52	458.292	0.194478	-2.36232	0.000511785	0.0199229
75797	comp143590_c0_seq3	68.8226	137.645	0	0	-Inf	1.27929e-13	5.0863e-11
75799	comp143590_c0_seq27	13.0466	25.8191	0.274069	0.010615	-6.55776	0.000201453	0.00928938
75802	comp143590_c0_seq24	1028.89	1938.27	119.506	0.0616558	-4.01962	3.39749e-08	4.92592e-06
75815	comp143590_c0_seq11	1374.19	2748.39	0	0	-Inf	9.02549e-29	1.07652e-24
75878	comp143587_c1_seq12	13.6389	27.2779	0	0	-Inf	0.000763579	0.0273039
76174	comp143574_c0_seq14	9.96009	19.9202	0	0	-Inf	0.000380111	0.0155944
76208	comp143572_c0_seq7	137.894	275.788	0	0	-Inf	2.10464e-08	3.18569e-06
76209	comp143572_c0_seq6	15.2015	30.403	0	0	-Inf	1.14784e-05	0.000827418
76224	comp143571_c2_seq11	15.7934	29.9268	1.66003	0.0554696	-4.17216	0.00152637	0.0469849
76261	comp143569_c1_seq19	36.6913	66.521	6.86152	0.103148	-3.27721	0.000598573	0.0225269
76366	comp143560_c5_seq8	166.536	333.073	0	0	-Inf	3.55346e-19	4.12834e-16
76367	comp143560_c5_seq2	263.4	518.363	8.43706	0.0162763	-5.94108	6.34941e-13	2.18042e-10
76408	comp143557_c2_seq4	14.6525	29.305	0	0	-Inf	1.35264e-05	0.000951658
76471	comp143556_c4_seq16	276.577	511.234	41.9188	0.0819952	-3.60832	0.0013136	0.0418685
76642	comp143552_c2_seq1	155.645	266.124	45.1657	0.169717	-2.5588	0.000684314	0.0250641
76645	comp143550_c4_seq8	12.1009	24.2019	0	0	-Inf	9.63735e-05	0.00499227
76647	comp143550_c4_seq5	28.9994	52.0872	5.91158	0.113494	-3.13931	0.00151124	0.0466098
76842	comp143546_c0_seq5	228.997	393.396	64.5994	0.16421	-2.60639	0.000330242	0.0139187
76845	comp143546_c0_seq16	2820.35	4613.48	1027.23	0.222658	-2.1671	0.00153703	0.0472828
76850	comp143546_c0_seq10	2305.41	3879.74	731.08	0.188435	-2.40786	0.000410514	0.0166357
76861	comp143545_c3_seq16	75.3704	150.741	0	0	-Inf	0.000748539	0.0268762
76941	comp143540_c0_seq29	14.8983	29.7966	0	0	-Inf	1.35964e-05	0.000955077
76956	comp143540_c0_seq14	52.4301	97.1784	7.68169	0.0790472	-3.66114	6.95759e-05	0.00377902
77230	comp143534_c2_seq33	82.8287	161.69	3.96726	0.0245362	-5.34894	8.1333e-09	1.32287e-06
77256	comp143533_c5_seq1	31.721	62.1332	1.30878	0.0210641	-5.56907	1.89495e-06	0.000175483
77706	comp143520_c0_seq6	66.1252	116.893	15.3577	0.131382	-2.92816	0.000681753	0.0249898
77769	comp143518_c0_seq36	169.521	327.31	11.7325	0.0358452	-4.80208	3.76005e-09	6.46852e-07
77774	comp143518_c0_seq3	12.3057	24.6114	0	0	-Inf	0.000302265	0.0129563
77910	comp143511_c0_seq4	4718.75	9437.5	0	0	-Inf	1.05967e-07	1.37384e-05
77994	comp143508_c4_seq61	7.83245	15.6649	0	0	-Inf	0.00143867	0.0448976
78056	comp143507_c0_seq3	261.855	446.84	76.8709	0.172033	-2.53925	0.000422904	0.0170452
78059	comp143507_c0_seq23	367.451	622.825	112.076	0.179948	-2.47435	0.000816967	0.0288468
78105	comp143504_c2_seq48	10.7856	21.5711	0	0	-Inf	0.000223411	0.0101425
78764	comp143480_c0_seq7	130.688	223.11	38.2666	0.171514	-2.5436	0.000625421	0.0233458
78769	comp143480_c0_seq13	121.629	205.352	37.9047	0.184583	-2.43765	0.000874638	0.0304825
78776	comp143479_c2_seq4	20.9017	40.4293	1.37414	0.0339888	-4.8788	0.000103605	0.00532308
78778	comp143479_c2_seq2	135.866	232.491	39.2409	0.168785	-2.56674	0.00061597	0.0230507
79189	comp143460_c0_seq6	4713.11	7743.99	1682.24	0.217232	-2.20269	0.00123647	0.0399822
79190	comp143460_c0_seq1	2487.52	4064.68	910.349	0.223966	-2.15865	0.00150556	0.0464743
79255	comp143454_c0_seq59	154.281	263.977	44.5847	0.168896	-2.56579	0.00134288	0.0425939
79331	comp143452_c2_seq11	43.1788	85.9289	0.428712	0.00498915	-7.64699	2.67564e-09	4.71635e-07
79439	comp143449_c0_seq19	38.8457	70.2814	7.40992	0.105432	-3.24561	0.000728229	0.0263266
79964	comp143430_c5_seq16	4095.23	6752.42	1438.03	0.212965	-2.23131	0.00107449	0.0357524
80212	comp143421_c4_seq1	3044.05	5557.05	531.046	0.0955627	-3.38741	1.65948e-06	0.000156512
80244	comp143419_c2_seq66	45.2962	83.6943	6.89812	0.0824205	-3.60085	0.000157877	0.00760541
80254	comp143419_c2_seq56	32.5816	58.8577	6.30562	0.107133	-3.22252	0.00134716	0.042667
80289	comp143419_c2_seq23	16.6844	32.6249	0.743862	0.0228005	-5.45479	0.000170237	0.00809188
80384	comp143416_c0_seq48	45.8576	86.6892	5.02598	0.057977	-4.10837	5.68103e-05	0.00319454
80547	comp143412_c2_seq42	174.339	348.679	0	0	-Inf	2.13734e-19	2.60136e-16
80551	comp143412_c2_seq38	89.2952	177.804	0.786757	0.00442486	-7.82015	7.07798e-13	2.4167e-10
80566	comp143412_c2_seq23	84.2325	167.643	0.822208	0.00490452	-7.67167	1.3626e-12	4.44869e-10
80577	comp143412_c2_seq12	115.974	231.947	0	0	-Inf	7.38191e-17	5.71743e-14
80612	comp143408_c2_seq75	51.2121	96.4733	5.95089	0.0616844	-4.01895	0.000159433	0.00766383
80617	comp143408_c2_seq70	17.2242	34.4484	0	0	-Inf	3.47598e-06	0.00029544
80624	comp143408_c2_seq64	62.5752	115.447	9.70333	0.0840501	-3.57261	4.5058e-05	0.00264052
80627	comp143408_c2_seq61	27.5193	53.7273	1.31126	0.0244059	-5.35663	0.000934268	0.0320095
80631	comp143408_c2_seq58	16.5197	33.0393	0	0	-Inf	8.10552e-06	0.000613448
80671	comp143408_c2_seq20	65.8063	122.343	9.26983	0.0757693	-3.72224	1.01438e-05	0.000743801
80712	comp143406_c3_seq4	170.767	302.387	39.1466	0.129459	-2.94944	8.07633e-05	0.00430434
80715	comp143406_c3_seq18	24.8229	49.6457	0	0	-Inf	0.000294506	0.0126875
80716	comp143406_c3_seq17	14.5277	29.0554	0	0	-Inf	0.00013992	0.00685478
80887	comp143399_c1_seq8	265.223	485.784	44.6606	0.0919351	-3.44324	3.03333e-06	0.00026329
80940	comp143396_c0_seq6	17.0497	33.6035	0.495908	0.0147576	-6.0824	8.65362e-05	0.00457177
80945	comp143396_c0_seq14	13.2957	25.5997	0.991816	0.0387433	-4.68991	0.00152449	0.0469533
81166	comp143384_c0_seq8	23.9344	47.8687	0	0	-Inf	0.000155094	0.00749393
81174	comp143384_c0_seq16	3331.49	6537.05	125.922	0.0192628	-5.69804	1.84769e-13	7.07876e-11
81175	comp143384_c0_seq15	30.3969	60.7938	0	0	-Inf	9.74355e-06	0.00071976
81553	comp143372_c2_seq2	8.37591	16.7518	0	0	-Inf	0.000890757	0.0309214
81554	comp143372_c2_seq1	443.598	881.86	5.33593	0.00605077	-7.36867	2.5836e-17	2.24169e-14
81822	comp143362_c0_seq87	18.4387	36.8774	0	0	-Inf	2.17074e-06	0.00019729
81979	comp143361_c2_seq86	26.047	52.0939	0	0	-Inf	5.57333e-08	7.67036e-06
82036	comp143361_c2_seq33	25.8174	48.2052	3.4297	0.0711479	-3.81304	0.00109112	0.0361982
82039	comp143361_c2_seq30	11.0075	22.0151	0	0	-Inf	0.00113763	0.0373671
82080	comp143361_c0_seq31	58.5519	113.09	4.01363	0.0354906	-4.81642	7.81763e-07	8.15083e-05
82085	comp143361_c0_seq26	46.8396	87.1046	6.5746	0.0754794	-3.72777	0.000182074	0.00855003
82223	comp143357_c0_seq55	22.2087	41.9118	2.50565	0.059784	-4.0641	0.000601101	0.0226078
82236	comp143357_c0_seq42	14.5597	28.6235	0.495908	0.0173252	-5.85098	0.000201165	0.00928327
82237	comp143357_c0_seq41	114.35	196.336	32.3635	0.164837	-2.60088	0.000688968	0.0251975
82259	comp143357_c0_seq21	12.9894	25.9788	0	0	-Inf	4.91771e-05	0.00283913
82269	comp143357_c0_seq132	16.309	32.618	0	0	-Inf	6.96734e-06	0.0005394
82293	comp143357_c0_seq11	311.799	512.393	111.205	0.217031	-2.20403	0.00159686	0.048605
82473	comp143347_c1_seq17	914.993	1698.02	131.969	0.0777192	-3.68559	2.27685e-07	2.71212e-05
82474	comp143347_c1_seq16	2935.38	5394.74	476.021	0.088238	-3.50246	7.42796e-07	7.79452e-05
82482	comp143346_c0_seq80	45.2285	80.3421	10.1148	0.125897	-2.98969	0.00145166	0.0452007
82493	comp143346_c0_seq70	82.2748	153.522	11.0279	0.0718327	-3.79922	8.95683e-06	0.000669104
82548	comp143346_c0_seq18	23.5469	44.8905	2.20327	0.049081	-4.34869	0.000538563	0.0207218
82667	comp143343_c0_seq17	97.2243	194.449	0	0	-Inf	1.54846e-06	0.000147284
83163	comp143328_c2_seq5	34.9806	69.0922	0.869047	0.0125781	-6.31295	1.47148e-07	1.83975e-05
83429	comp143319_c0_seq34	90.7033	160.456	20.9508	0.130571	-2.9371	0.000343313	0.014358
83445	comp143319_c0_seq18	108.281	194.629	21.9339	0.112696	-3.14949	0.000108517	0.00553671
83497	comp143317_c0_seq5	662.39	1264.67	60.1146	0.047534	-4.3949	3.59093e-09	6.19544e-07
83505	comp143317_c0_seq11	1055.93	2046.41	65.4388	0.0319773	-4.96681	2.52389e-10	5.52704e-08
83506	comp143317_c0_seq1	450.515	757.325	143.705	0.189753	-2.3978	0.000604913	0.0227082
83998	comp143303_c0_seq7	14.9333	29.8666	0	0	-Inf	1.15982e-05	0.00083437
84124	comp143298_c0_seq9	238.222	422.132	54.3125	0.128662	-2.95834	0.000958757	0.0326485
84503	comp143285_c0_seq21	40.79	81.58	0	0	-Inf	9.41073e-10	1.83211e-07
84513	comp143285_c0_seq11	22.184	44.368	0	0	-Inf	2.85465e-07	3.2951e-05
84536	comp143284_c0_seq30	534.325	1048.95	19.7014	0.0187821	-5.7345	4.90453e-13	1.72395e-10
84546	comp143284_c0_seq20	16.3355	32.671	0	0	-Inf	6.71092e-06	0.000522261
84665	comp143280_c0_seq9	26.6273	53.0067	0.247954	0.00467779	-7.73996	2.0957e-07	2.52662e-05
84672	comp143280_c0_seq83	49.6387	95.5581	3.71931	0.038922	-4.68327	2.05698e-06	0.000188536
84970	comp143275_c1_seq96	13.0682	26.1364	0	0	-Inf	4.55999e-05	0.00266355
84975	comp143275_c1_seq91	9.39761	18.7952	0	0	-Inf	0.000472953	0.0186465
84978	comp143275_c1_seq89	35.142	66.9015	3.38251	0.0505595	-4.30587	2.38918e-05	0.00154484
84984	comp143275_c1_seq82	36.717	70.4192	3.01476	0.0428117	-4.54585	1.05122e-05	0.000767041
84986	comp143275_c1_seq80	31.6436	59.4245	3.8628	0.0650036	-3.94334	0.000150584	0.00731314
84987	comp143275_c1_seq8	36.9116	70.5344	3.28883	0.0466273	-4.42268	0.000963458	0.0327524
84988	comp143275_c1_seq79	22.3955	44.7909	0	0	-Inf	3.24984e-07	3.68001e-05
84998	comp143275_c1_seq69	20.1514	40.3028	0	0	-Inf	1.14881e-05	0.000827785
85004	comp143275_c1_seq62	30.9349	60.2253	1.64442	0.0273044	-5.19472	5.14092e-06	0.000415627
85012	comp143275_c1_seq54	29.5472	58.2722	0.822208	0.0141098	-6.14716	7.65163e-07	8.00107e-05
85017	comp143275_c1_seq5	33.3732	64.7187	2.02778	0.0313322	-4.99621	4.23979e-06	0.000351488
85018	comp143275_c1_seq49	21.3061	40.6937	1.91848	0.0471446	-4.40677	0.000235917	0.0105999
85020	comp143275_c1_seq47	10.2595	20.519	0	0	-Inf	0.000243879	0.0108622
85043	comp143275_c1_seq26	49.2979	98.5957	0	0	-Inf	1.55406e-11	4.13755e-09
85047	comp143275_c1_seq22	23.5463	44.587	2.50565	0.056197	-4.15336	0.000384685	0.015746
85057	comp143275_c1_seq146	25.7409	51.4817	0	0	-Inf	8.21408e-07	8.50471e-05
85066	comp143275_c1_seq136	12.0607	23.8473	0.274069	0.0114927	-6.44314	0.00030884	0.0131812
85070	comp143275_c1_seq132	9.01533	18.0307	0	0	-Inf	0.00066386	0.024462
85090	comp143275_c1_seq114	20.4516	38.7107	2.19255	0.0566395	-4.14205	0.000478619	0.0188243
85103	comp143275_c1_seq100	11.5946	22.9413	0.247954	0.0108082	-6.53173	0.000507645	0.0197789
85105	comp143275_c1_seq1	9.77322	19.2985	0.247954	0.0128484	-6.28227	0.00138318	0.0435305
85313	comp143267_c4_seq4	11.3353	22.1224	0.548139	0.0247775	-5.33482	0.00144259	0.0450122
85442	comp143255_c2_seq31	49.7921	92.2112	7.37296	0.0799573	-3.64463	8.32257e-05	0.00441978
85603	comp143250_c0_seq9	28.1833	52.6951	3.67153	0.0696749	-3.84322	0.00082906	0.0291874
85607	comp143250_c0_seq63	2575.9	4289.38	862.427	0.201061	-2.31429	0.000625302	0.0233458
85626	comp143250_c0_seq44	380.005	635.792	124.217	0.195374	-2.35569	0.000880549	0.0306622
85685	comp143248_c0_seq9	735.409	1228.74	242.077	0.197013	-2.34364	0.000969748	0.0329225
86015	comp143240_c0_seq5	782.872	1296.62	269.125	0.207559	-2.2684	0.000817991	0.0288773
86016	comp143240_c0_seq4	500.458	825.295	175.621	0.212798	-2.23245	0.00148273	0.0459203
86017	comp143240_c0_seq1	207.778	358.097	57.4587	0.160456	-2.63975	0.000229504	0.0103717
86109	comp143235_c0_seq76	59.0419	104.166	13.9175	0.133608	-2.90392	0.00100879	0.0340027
86232	comp143232_c0_seq3	20.246	37.9473	2.54469	0.0670585	-3.89844	0.000936012	0.032057
86233	comp143232_c0_seq2	79.3941	140.386	18.4023	0.131084	-2.93144	0.000383167	0.0156946
86241	comp143231_c4_seq10	101.732	178.153	25.3115	0.142077	-2.81525	0.000392548	0.0160092
86483	comp143221_c0_seq9	361.021	598.243	123.8	0.206939	-2.27272	0.00124899	0.0402635
86495	comp143221_c0_seq23	201.734	341.21	62.2587	0.182464	-2.45431	0.000832368	0.0292981
86515	comp143220_c1_seq53	296.618	591.735	1.50049	0.00253575	-8.62337	2.35415e-18	2.39312e-15
86520	comp143220_c1_seq48	66.8313	133.663	0	0	-Inf	6.12668e-10	1.23301e-07
86528	comp143220_c1_seq38	66.0584	121.533	10.5835	0.0870834	-3.52146	4.46571e-05	0.0026196
86529	comp143220_c1_seq37	58.4203	105.931	10.91	0.102992	-3.2794	0.000242145	0.0108172
86530	comp143220_c1_seq36	45.3823	82.6572	8.10742	0.0980849	-3.34983	0.000347205	0.0144937
86531	comp143220_c1_seq35	10.5563	21.1126	0	0	-Inf	0.000362217	0.0149874
86546	comp143220_c1_seq20	736.426	1450.2	22.649	0.0156178	-6.00066	6.60272e-14	2.82612e-11
86551	comp143220_c1_seq15	68.4737	126.056	10.8919	0.0864053	-3.53274	2.69158e-05	0.0017107
86852	comp143213_c2_seq1	15.9238	31.8475	0	0	-Inf	0.000618354	0.0231351
87029	comp143210_c1_seq56	62.8019	112.76	12.8437	0.113903	-3.13412	0.000352634	0.0146587
87175	comp143208_c2_seq5	32.5148	63.5291	1.50049	0.023619	-5.40391	2.79389e-05	0.00176258
87261	comp143205_c0_seq8	14.2918	28.5836	0	0	-Inf	0.000418397	0.0169016
87288	comp143204_c0_seq70	26.1714	49.3872	2.95568	0.0598471	-4.06258	0.000227704	0.0103138
87319	comp143204_c0_seq40	11.5451	23.0903	0	0	-Inf	0.000106056	0.00543225
87337	comp143204_c0_seq24	91.1741	153.898	28.4504	0.184865	-2.43545	0.00158409	0.0482987
87476	comp143200_c2_seq4	1236.78	2014.02	459.526	0.228163	-2.13186	0.00146123	0.0454037
87530	comp143199_c0_seq70	7.65082	15.3016	0	0	-Inf	0.00161535	0.0490124
87897	comp143186_c0_seq6	27.0243	50.7598	3.28883	0.064792	-3.94804	0.000361012	0.0149549
88021	comp143179_c1_seq14	68.3242	136.648	0	0	-Inf	1.83518e-13	7.0459e-11
88107	comp143175_c0_seq1	94.0152	168.995	19.0353	0.112638	-3.15023	6.78782e-05	0.00369699
88121	comp143174_c0_seq17	2690.07	5342.57	37.5652	0.0070313	-7.15199	2.52395e-18	2.55124e-15
88407	comp143163_c2_seq3	786.13	1569.33	2.93118	0.00186779	-9.06445	3.54324e-22	7.20381e-19
88564	comp143157_c2_seq6	112.257	214.374	10.1406	0.0473031	-4.40192	1.53969e-06	0.000146606
88627	comp143152_c0_seq7	12.4405	24.881	0	0	-Inf	0.000189839	0.0088626
88630	comp143152_c0_seq4	5839.38	11561.8	116.921	0.0101127	-6.62769	3.76175e-17	3.13037e-14
88631	comp143152_c0_seq3	220.459	436.806	4.11104	0.00941158	-6.73135	1.63103e-14	7.69959e-12
88634	comp143152_c0_seq10	24.3069	46.9694	1.64442	0.0350103	-4.83607	4.49424e-05	0.00263461
88677	comp143149_c1_seq3	11.0754	22.1507	0	0	-Inf	0.000160508	0.00770308
88678	comp143149_c1_seq2	11.6263	23.2527	0	0	-Inf	0.000118375	0.00594914
88816	comp143146_c2_seq24	26.6891	53.3782	0	0	-Inf	1.11899e-06	0.000111038
88822	comp143146_c2_seq17	13.0069	26.0137	0	0	-Inf	0.0011441	0.0375451
88850	comp143144_c0_seq34	8.15349	16.307	0	0	-Inf	0.00110299	0.0365039
88905	comp143141_c5_seq58	43.2272	86.4545	0	0	-Inf	8.94173e-11	2.12175e-08
89116	comp143137_c3_seq9	23.4652	43.1515	3.77892	0.0875732	-3.51337	0.0015357	0.0472498
89126	comp143137_c3_seq18	343.083	572.09	114.075	0.199401	-2.32626	0.00130948	0.0417991
89640	comp143129_c0_seq16	8.31768	16.6354	0	0	-Inf	0.000995176	0.0336135
89704	comp143127_c2_seq2	18.0908	35.0854	1.09628	0.0312459	-5.00019	0.000200272	0.00925287
89778	comp143126_c0_seq53	19.6646	37.0976	2.23159	0.0601545	-4.05518	0.00106996	0.0356482
89800	comp143126_c0_seq3	80.955	143.197	18.7133	0.130683	-2.93586	0.000366098	0.0151061
89808	comp143126_c0_seq22	262.574	444.542	80.6065	0.181325	-2.46335	0.000405449	0.0164566
89998	comp143123_c0_seq2	4994.96	8409.02	1580.91	0.188002	-2.41118	0.000399026	0.016229
90015	comp143122_c1_seq17	2589.87	4523.92	655.823	0.144968	-2.7862	4.89797e-05	0.00282956
90018	comp143122_c1_seq10	52.5045	100.789	4.21951	0.0418646	-4.57812	2.70825e-06	0.000238927
90320	comp143113_c1_seq26	55.8542	102.938	8.77022	0.0851989	-3.55302	5.00009e-05	0.00287588
90385	comp143111_c2_seq32	28.765	56.5121	1.01793	0.0180126	-5.79485	0.000197695	0.00916809
90406	comp143111_c2_seq13	13.4876	26.9751	0	0	-Inf	3.47486e-05	0.00210746
90571	comp143105_c1_seq19	49.227	90.3085	8.14553	0.0901967	-3.47078	0.000458927	0.0181817
90583	comp143104_c0_seq4	5363.43	9031.26	1695.6	0.187748	-2.41313	0.000452418	0.0179676
90991	comp143085_c1_seq27	19.0303	36.6122	1.44841	0.0395609	-4.65978	0.000886181	0.0307926
90993	comp143085_c1_seq25	13.7751	27.2879	0.262252	0.00961057	-6.70116	0.000139211	0.00682753
91009	comp143084_c1_seq9	2827.37	5603.22	51.525	0.0091956	-6.76484	2.05245e-17	1.80893e-14
91014	comp143084_c1_seq3	51.4108	102.822	0	0	-Inf	8.86288e-11	2.10863e-08
91016	comp143084_c1_seq16	16.341	32.682	0	0	-Inf	5.30404e-06	0.000427848
91019	comp143084_c1_seq13	4451.02	7790.26	1111.77	0.142712	-2.80882	1.86176e-05	0.00125365
91024	comp143084_c0_seq6	1729.44	3419.72	39.1565	0.0114502	-6.44848	3.09964e-16	2.10426e-13
91025	comp143084_c0_seq5	9.11254	18.2251	0	0	-Inf	0.000547761	0.021017
91029	comp143083_c0_seq1	10.5174	21.0348	0	0	-Inf	0.00023231	0.0104826
91066	comp143079_c3_seq7	305.123	588.723	21.5237	0.03656	-4.77359	2.41577e-08	3.61989e-06
91067	comp143079_c3_seq6	108.214	212.166	4.26198	0.0200879	-5.63753	4.48344e-09	7.61777e-07
91068	comp143079_c3_seq5	27.8648	55.4399	0.289682	0.00522516	-7.58031	8.6314e-05	0.00456482
91072	comp143079_c3_seq19	2009.54	3759.71	259.365	0.0689854	-3.85756	8.95717e-07	9.15227e-05
91076	comp143079_c3_seq14	8.78569	17.5714	0	0	-Inf	0.000882844	0.0307182
91077	comp143079_c3_seq12	186.518	357.502	15.5328	0.0434482	-4.52456	4.69791e-08	6.56145e-06
91078	comp143079_c3_seq10	163.777	297.099	30.4553	0.102509	-3.28617	1.8459e-05	0.00124344
91222	comp143073_c3_seq68	328.001	656.002	0	0	-Inf	3.27298e-23	8.87245e-20
91223	comp143073_c3_seq67	68.2363	136.473	0	0	-Inf	3.35379e-10	7.16894e-08
91224	comp143073_c3_seq66	44.6541	85.7453	3.5629	0.0415521	-4.58893	0.000758841	0.0271755
91226	comp143073_c3_seq64	42.0103	80.505	3.51563	0.0436698	-4.51722	6.54459e-06	0.000511318
91240	comp143073_c3_seq5	38.9198	77.8396	0	0	-Inf	4.23906e-06	0.000351488
91241	comp143073_c3_seq49	11.2124	22.4249	0	0	-Inf	0.00132822	0.0422691
91244	comp143073_c3_seq46	125.971	250.845	1.09628	0.00437033	-7.83804	1.63628e-14	7.70404e-12
91249	comp143073_c3_seq40	50.0979	100.196	0	0	-Inf	7.38638e-06	0.000566344
91261	comp143073_c3_seq3	146.397	292.519	0.274069	0.000936927	-10.0598	1.81992e-13	7.00234e-11
91269	comp143073_c3_seq20	78.6009	156.153	1.04901	0.00671783	-7.21779	8.43481e-12	2.36908e-09
91271	comp143073_c3_seq19	129.477	247.716	11.2368	0.0453617	-4.46238	2.86801e-08	4.24072e-06
91273	comp143073_c3_seq16	64.1303	128.261	0	0	-Inf	1.70942e-07	2.10778e-05
91471	comp143068_c1_seq19	28.7496	57.4993	0	0	-Inf	1.84439e-08	2.83007e-06
91519	comp143066_c0_seq5	75.3478	150.696	0	0	-Inf	4.49412e-14	1.96112e-11
91522	comp143066_c0_seq15	119.012	238.024	0	0	-Inf	5.17775e-17	4.17285e-14
91524	comp143066_c0_seq13	38.7725	76.5532	0.991816	0.0129559	-6.27025	0.000636006	0.0236472
91899	comp143051_c0_seq32	651.416	1123.26	179.574	0.159869	-2.64504	0.000171089	0.00812374
91918	comp143051_c0_seq1	459.037	761.561	156.512	0.205514	-2.28269	0.00132601	0.042214
91957	comp143047_c0_seq3	230.625	393.437	67.8125	0.172359	-2.53651	0.000451455	0.0179413
91992	comp143044_c2_seq81	17.6688	35.3376	0	0	-Inf	0.000492431	0.0192701
92013	comp143044_c2_seq61	53.8906	100.279	7.50246	0.0748161	-3.74051	0.000107752	0.0055081
92345	comp143028_c3_seq26	7.89364	15.7873	0	0	-Inf	0.00135135	0.0427739
92624	comp143021_c0_seq6	32.7249	59.9927	5.45705	0.0909618	-3.4586	0.000844198	0.0296271
92651	comp143021_c0_seq14	1280.42	2144.75	416.078	0.193998	-2.36589	0.000507442	0.0197753
92812	comp143015_c0_seq3	488.47	926.107	50.8335	0.0548895	-4.18733	7.27379e-07	7.6552e-05
92823	comp143015_c0_seq15	160.27	268.918	51.6217	0.191961	-2.38111	0.00142992	0.0447026
92838	comp143014_c0_seq7	47.0878	88.146	6.02952	0.0684038	-3.86978	2.60719e-05	0.00166594
92856	comp143014_c0_seq53	10.9049	21.8099	0	0	-Inf	0.000450802	0.0179233
92910	comp143012_c0_seq6	25.6295	49.3405	1.91848	0.0388826	-4.68473	0.00132183	0.0421033
92946	comp143011_c0_seq3	20.6755	38.4542	2.89682	0.0753317	-3.7306	0.00123988	0.0400558
93008	comp143007_c1_seq6	1521.8	2704.9	338.699	0.125217	-2.9975	1.05272e-05	0.000767823
93023	comp143007_c1_seq14	426.579	742.016	111.143	0.149786	-2.73903	6.86276e-05	0.00373319
93303	comp143003_c0_seq2	55.0638	99.3372	10.7903	0.108623	-3.20259	0.000268181	0.01174
93318	comp143001_c0_seq3	680.945	1237.05	124.838	0.100916	-3.30878	2.99135e-06	0.000260542
93325	comp143000_c0_seq6	3034.42	6046.15	22.7022	0.00375482	-8.05704	1.99322e-21	3.49622e-18
93328	comp143000_c0_seq3	63.1251	123.51	2.74069	0.0221901	-5.49394	1.73113e-08	2.66314e-06
93366	comp142997_c8_seq8	15.4438	30.8875	0	0	-Inf	9.69371e-06	0.00071667
93487	comp142992_c1_seq73	26.286	51.5802	0.991816	0.0192286	-5.7006	0.00115843	0.0379458
93536	comp142992_c1_seq24	22.0374	44.0748	0	0	-Inf	2.86483e-07	3.30469e-05
93901	comp142973_c1_seq34	9.08139	18.1628	0	0	-Inf	0.000575808	0.0218541
93905	comp142973_c1_seq3	29.5162	59.0323	0	0	-Inf	1.24598e-08	1.97277e-06
93913	comp142973_c1_seq22	21.5284	42.7828	0.274069	0.00640606	-7.28635	2.67326e-06	0.000236657
93925	comp142973_c1_seq11	109.909	204.686	15.1319	0.0739272	-3.75775	4.10899e-06	0.000342411
93945	comp142972_c1_seq41	49.3308	98.6616	0	0	-Inf	2.31621e-07	2.74985e-05
93957	comp142972_c1_seq29	80	139.593	20.4066	0.146186	-2.77413	0.000567564	0.02162
93982	comp142971_c3_seq14	149.004	252.406	45.6008	0.180664	-2.46862	0.000603393	0.0226654
94204	comp142958_c1_seq38	796.127	1588.15	4.09922	0.00258112	-8.59779	2.12347e-21	3.65306e-18
94236	comp142956_c0_seq63	17.0797	34.1594	0	0	-Inf	3.24591e-05	0.00198815
94269	comp142956_c0_seq19	13.3652	26.7304	0	0	-Inf	2.84381e-05	0.0017865
94347	comp142953_c1_seq6	10.6068	21.2136	0	0	-Inf	0.000192268	0.00895118
94350	comp142953_c1_seq3	415.2	827.667	2.73267	0.00330165	-8.2426	2.40869e-19	2.89227e-16
94379	comp142948_c0_seq8	2289.91	4270.27	309.545	0.0724883	-3.78611	1.27456e-05	0.000905265
94382	comp142948_c0_seq4	2286.51	4173.12	399.902	0.0958282	-3.38341	3.20475e-05	0.00196968
94388	comp142947_c0_seq70	431.969	785.144	78.7944	0.100357	-3.31679	5.53289e-06	0.00044331
94390	comp142947_c0_seq69	50.4487	97.2831	3.61434	0.0371528	-4.75039	1.3389e-06	0.000129485
94393	comp142947_c0_seq65	8.4973	16.9946	0	0	-Inf	0.000883348	0.0307298
94394	comp142947_c0_seq64	14.7169	29.4338	0	0	-Inf	4.9722e-05	0.00286505
94420	comp142947_c0_seq36	177.483	296.376	58.5899	0.197688	-2.3387	0.00154269	0.0473996
94421	comp142947_c0_seq33	277.45	480.712	74.1869	0.154327	-2.69594	0.000210157	0.00962621
94423	comp142947_c0_seq31	60.8924	112.323	9.46185	0.0842378	-3.56939	3.50367e-05	0.00212329
94431	comp142947_c0_seq21	783.951	1370.83	197.069	0.143758	-2.79828	6.23255e-05	0.00345657
94557	comp142943_c1_seq5	10.0547	20.1093	0	0	-Inf	0.000336154	0.0141246
94560	comp142943_c1_seq24	19.9477	39.8954	0	0	-Inf	1.71398e-06	0.000160637
94569	comp142943_c1_seq16	10.832	21.6639	0	0	-Inf	0.000197183	0.0091467
94571	comp142943_c1_seq14	14.0941	28.1882	0	0	-Inf	2.01212e-05	0.0013348
94572	comp142943_c1_seq13	25.7226	51.4453	0	0	-Inf	5.12176e-08	7.09781e-06
94623	comp142938_c4_seq74	10.4371	20.8743	0	0	-Inf	0.000259126	0.0114303
94672	comp142938_c4_seq27	50.2341	97.1127	3.35556	0.0345532	-4.85504	9.70287e-07	9.80779e-05
94678	comp142938_c4_seq21	16.4345	32.3209	0.548139	0.0169593	-5.88178	8.61774e-05	0.00456164
94731	comp142937_c0_seq35	28.8411	54.7854	2.89682	0.0528758	-4.24125	5.67606e-05	0.00319383
94958	comp142930_c2_seq31	9.85947	19.7189	0	0	-Inf	0.000310848	0.0132482
95036	comp142929_c2_seq24	13.668	27.336	0	0	-Inf	9.58708e-05	0.00497033
95073	comp142928_c1_seq10	246.373	415.409	77.3379	0.186173	-2.42528	0.000788045	0.0280215
95079	comp142927_c0_seq7	652.748	1206.81	98.6853	0.0817736	-3.61222	0.000160178	0.00769552
95089	comp142927_c0_seq21	78.4107	156.821	0	0	-Inf	0.000167526	0.00798208
95095	comp142927_c0_seq16	134.357	267.35	1.36364	0.00510058	-7.61512	0.00041093	0.0166486
95122	comp142924_c2_seq4	27.9465	50.6161	5.27693	0.104254	-3.26183	0.0014524	0.0452158
95124	comp142924_c2_seq25	27.0087	51.7858	2.23159	0.0430926	-4.53642	0.000206067	0.00947039
95141	comp142924_c1_seq8	17.2462	34.4925	0	0	-Inf	4.40491e-06	0.000363515
95151	comp142924_c1_seq16	9.25829	18.5166	0	0	-Inf	0.000618591	0.0231391
95152	comp142924_c1_seq15	10.1404	20.2808	0	0	-Inf	0.000284938	0.0123347
95217	comp142917_c3_seq8	27.38	54.76	0	0	-Inf	2.2059e-08	3.31932e-06
95230	comp142917_c3_seq52	60.8969	121.794	0	0	-Inf	1.79762e-05	0.00121549
95240	comp142917_c3_seq41	77.7217	155.443	0	0	-Inf	2.10134e-14	9.71472e-12
95248	comp142917_c3_seq34	22.362	44.724	0	0	-Inf	0.000577745	0.0219043
95267	comp142917_c3_seq13	26.3534	52.7068	0	0	-Inf	3.14014e-08	4.57876e-06
95275	comp142916_c1_seq7	46.2299	92.4598	0	0	-Inf	0.000256526	0.0113436
95289	comp142915_c0_seq17	29.7947	54.923	4.66634	0.0849615	-3.55705	0.000368269	0.0151782
95292	comp142915_c0_seq11	164.969	309.101	20.837	0.0674117	-3.89086	4.13957e-07	4.58309e-05
95320	comp142911_c2_seq3	1833.72	3292.12	375.307	0.114001	-3.13288	6.6739e-06	0.000520285
95322	comp142911_c2_seq10	530.196	1004.66	55.7356	0.0554772	-4.17196	7.22793e-06	0.000556445
95331	comp142910_c1_seq19	148.01	263.567	32.4528	0.123129	-3.02176	7.60702e-05	0.00408219
95337	comp142910_c1_seq12	8.68369	17.3674	0	0	-Inf	0.000897362	0.0310964
95371	comp142909_c0_seq63	57.5299	102.671	12.3888	0.120665	-3.05093	0.000333363	0.0140304
95511	comp142903_c2_seq97	17.9491	35.8982	0	0	-Inf	2.74227e-06	0.00024169
95513	comp142903_c2_seq95	14.3789	28.7577	0	0	-Inf	2.05683e-05	0.00136093
95519	comp142903_c2_seq9	82.8119	165.099	0.524504	0.0031769	-8.29816	4.62829e-13	1.63567e-10
95521	comp142903_c2_seq88	54.3727	105.703	3.04194	0.028778	-5.11889	2.42291e-07	2.85757e-05
95522	comp142903_c2_seq87	50.7441	101.488	0	0	-Inf	1.13844e-11	3.10019e-09
95530	comp142903_c2_seq8	97.2066	191.099	3.31391	0.0173413	-5.84964	3.7836e-10	7.9453e-08
95540	comp142903_c2_seq70	97.5989	194.454	0.743862	0.00382539	-8.03018	1.95372e-13	7.42142e-11
95544	comp142903_c2_seq67	85.2234	166.563	3.88344	0.0233151	-5.42259	4.34755e-09	7.40797e-07
95553	comp142903_c2_seq59	29.9574	56.7254	3.18933	0.056224	-4.15267	9.88781e-05	0.00510701
95560	comp142903_c2_seq52	9.88406	19.7681	0	0	-Inf	0.000356597	0.014796
95562	comp142903_c2_seq50	12.406	24.0252	0.786757	0.0327472	-4.93249	0.00157184	0.048057
95567	comp142903_c2_seq45	18.8488	37.6976	0	0	-Inf	1.69779e-06	0.000159621
95569	comp142903_c2_seq43	20.2776	40.5551	0	0	-Inf	7.27038e-07	7.6552e-05
95571	comp142903_c2_seq41	34.6731	67.8457	1.50049	0.0221162	-5.49875	2.67859e-06	0.000237012
95577	comp142903_c2_seq36	30.7435	58.8779	2.60902	0.0443124	-4.49615	3.54163e-05	0.00214142
95579	comp142903_c2_seq34	24.3989	48.7977	0	0	-Inf	8.12789e-08	1.08279e-05
95582	comp142903_c2_seq30	13.3999	26.7999	0	0	-Inf	3.56996e-05	0.00215709
95583	comp142903_c2_seq3	64.7967	116.011	13.5822	0.117076	-3.09448	0.000465646	0.018399
95584	comp142903_c2_seq29	14.0747	28.1494	0	0	-Inf	2.15298e-05	0.00141306
95596	comp142903_c2_seq18	32.7189	62.5271	2.91071	0.0465512	-4.42504	5.18022e-05	0.00296675
95597	comp142903_c2_seq17	64.4064	128.384	0.428712	0.00333929	-8.22624	1.71946e-11	4.54411e-09
95599	comp142903_c2_seq15	27.7889	52.6931	2.88477	0.0547467	-4.19108	0.000126951	0.00631285
95600	comp142903_c2_seq14	73.0872	144.601	1.57351	0.0108818	-6.52194	1.84771e-10	4.16873e-08
95602	comp142903_c2_seq12	71.7826	140.094	3.47136	0.0247788	-5.33475	2.20128e-08	3.31516e-06
95616	comp142903_c2_seq104	35.7657	71.5313	0	0	-Inf	1.02333e-09	1.97933e-07
95619	comp142903_c2_seq100	12.9512	25.3779	0.524504	0.0206677	-5.59648	0.000637102	0.0236732
95818	comp142895_c0_seq16	40.6422	74.6216	6.66269	0.0892863	-3.48542	0.000151698	0.00735859
95831	comp142894_c4_seq2	111.095	199.186	23.005	0.115495	-3.11409	5.6124e-05	0.00316563
95879	comp142894_c3_seq16	38.1898	70.6603	5.7193	0.0809407	-3.62699	0.000316084	0.0134328
95920	comp142890_c2_seq27	459.432	909.271	9.59242	0.0105496	-6.56667	2.14715e-15	1.19303e-12
96050	comp142886_c2_seq7	124.81	247.26	2.36027	0.00954569	-6.71093	1.30884e-12	4.28882e-10
96057	comp142886_c2_seq22	3323.71	6440.84	206.579	0.0320733	-4.96248	3.19047e-11	8.13134e-09
96066	comp142886_c2_seq11	56.5536	110.367	2.74026	0.0248286	-5.33185	0.000871203	0.03039
96482	comp142869_c3_seq3	65.145	114.246	16.0445	0.140438	-2.83199	0.000660058	0.0243592
96524	comp142867_c3_seq62	130.306	243.449	17.1631	0.0704999	-3.82624	1.81444e-06	0.000169077
96596	comp142866_c2_seq14	65.8189	116.29	15.3479	0.131979	-2.92161	0.000382868	0.0156859
96627	comp142864_c0_seq4	69.2264	134.937	3.5155	0.0260528	-5.26242	7.51176e-06	0.000574587
96630	comp142864_c0_seq30	154.701	309.401	0	0	-Inf	3.44461e-16	2.26577e-13
96634	comp142864_c0_seq27	547.002	912.508	181.497	0.198899	-2.32989	0.000870457	0.0303699
96636	comp142864_c0_seq24	49.6815	99.363	0	0	-Inf	8.82211e-08	1.16745e-05
96638	comp142864_c0_seq22	13.194	26.3879	0	0	-Inf	0.000285484	0.0123494
96644	comp142864_c0_seq17	76.0222	152.044	0	0	-Inf	3.92271e-13	1.40085e-10
96646	comp142864_c0_seq15	26.3249	52.6498	0	0	-Inf	1.15641e-06	0.000114119
96846	comp142856_c0_seq69	36.4897	69.2601	3.71931	0.0537006	-4.21892	4.8007e-05	0.00278235
96866	comp142856_c0_seq5	330.154	572.933	87.3748	0.152504	-2.71308	0.000158246	0.00761906
96877	comp142856_c0_seq4	525.931	930.268	121.593	0.130707	-2.93559	2.97955e-05	0.00185356
96882	comp142856_c0_seq35	301.219	594.929	7.51011	0.0126235	-6.30774	1.10105e-13	4.45687e-11
96889	comp142856_c0_seq28	23.9497	47.8993	0	0	-Inf	3.1041e-05	0.00192102
96895	comp142856_c0_seq22	93.3302	182.727	3.93378	0.0215282	-5.53763	1.5102e-09	2.81454e-07
96902	comp142856_c0_seq16	34.3325	68.6649	0	0	-Inf	0.000526177	0.0203327
96903	comp142856_c0_seq15	66.82	133.64	0	0	-Inf	2.18471e-07	2.6128e-05
96904	comp142856_c0_seq13	17.5766	35.1531	0	0	-Inf	2.96675e-06	0.000258797
96999	comp142850_c1_seq82	10.5421	20.8219	0.262252	0.012595	-6.311	0.000980432	0.0331844
97181	comp142848_c3_seq18	193.638	339.754	47.5222	0.139873	-2.83782	0.00016347	0.00782008
97268	comp142846_c1_seq16	122.082	208.546	35.6184	0.170794	-2.54967	0.000689611	0.0252055
97308	comp142845_c0_seq21	1362.86	2458.55	267.161	0.108666	-3.20203	0.000351861	0.0146368
97362	comp142841_c0_seq2	44.2531	88.5062	0	0	-Inf	1.13009e-08	1.80044e-06
97578	comp142836_c0_seq7	110.973	189.234	32.7118	0.172865	-2.53229	0.000943035	0.0322481
97588	comp142834_c4_seq9	42.4414	84.139	0.743862	0.00884087	-6.8216	4.24149e-06	0.000351488
97594	comp142834_c4_seq63	29.2558	57.4153	1.09628	0.0190938	-5.71075	2.07881e-06	0.000190245
97606	comp142834_c4_seq51	2782.56	5525.14	39.9791	0.00723585	-7.11062	2.18595e-18	2.23484e-15
97607	comp142834_c4_seq50	43.4133	86.0043	0.822208	0.00956007	-6.70876	1.09285e-08	1.74422e-06
97609	comp142834_c4_seq49	337.578	670.427	4.72961	0.00705462	-7.14722	6.86152e-16	4.20418e-13
97613	comp142834_c4_seq45	95.4324	188.398	2.46662	0.0130926	-6.2551	1.05829e-07	1.37304e-05
97615	comp142834_c4_seq43	51.83	103.66	0	0	-Inf	8.83297e-12	2.4761e-09
97617	comp142834_c4_seq41	152.473	303.787	1.15873	0.00381428	-8.03437	1.35909e-15	7.89482e-13
97621	comp142834_c4_seq37	104.625	207.652	1.59715	0.00769146	-7.02253	1.53301e-12	4.95084e-10
97622	comp142834_c4_seq35	16.7235	33.4471	0	0	-Inf	4.22983e-06	0.000351172
97625	comp142834_c4_seq32	36.0393	72.0786	0	0	-Inf	1.05662e-09	2.03711e-07
97630	comp142834_c4_seq27	27.9316	55.8633	0	0	-Inf	2.42012e-08	3.62337e-06
97631	comp142834_c4_seq26	157.8	314.167	1.4328	0.00456062	-7.77655	3.32772e-14	1.49592e-11
97635	comp142834_c4_seq21	25.1366	50.2733	0	0	-Inf	8.74981e-06	0.000655829
97636	comp142834_c4_seq20	39.688	79.376	0	0	-Inf	3.16851e-10	6.84651e-08
97643	comp142834_c4_seq14	46.0732	92.1465	0	0	-Inf	2.49468e-10	5.46978e-08
97658	comp142833_c0_seq91	15.6185	29.7886	1.44841	0.048623	-4.36222	0.00127772	0.0410047
97666	comp142833_c0_seq83	76.4461	142.829	10.0637	0.0704602	-3.82705	5.63011e-06	0.000449891
97845	comp142827_c1_seq26	256.249	446.408	66.0898	0.148048	-2.75586	0.000711781	0.0258574
97850	comp142827_c1_seq21	189.701	359.821	19.5809	0.0544185	-4.19976	6.86939e-08	9.25475e-06
97852	comp142827_c1_seq2	26.3032	51.5345	1.07178	0.0207973	-5.58746	1.50598e-05	0.00104353
97856	comp142827_c1_seq16	8.01937	16.0387	0	0	-Inf	0.00154022	0.0473481
97861	comp142827_c1_seq1	56.875	111.39	2.36027	0.0211893	-5.56052	3.05925e-08	4.47908e-06
98069	comp142817_c0_seq1	10.1648	20.0817	0.247954	0.0123473	-6.33967	0.0011398	0.0374313
98098	comp142815_c2_seq41	19.9158	39.8316	0	0	-Inf	4.8495e-05	0.002807
98131	comp142813_c2_seq8	184.691	340.678	28.7041	0.0842558	-3.56908	2.15207e-06	0.000195946
98338	comp142803_c0_seq38	13.8379	27.6758	0	0	-Inf	0.000288509	0.0124652
98358	comp142803_c0_seq16	191.599	372.389	10.8085	0.0290246	-5.10658	4.4761e-06	0.000368201
98364	comp142803_c0_seq1	76.8046	151.051	2.55789	0.0169339	-5.88394	1.72984e-06	0.000161953
98557	comp142797_c0_seq46	48.2642	96.5283	0	0	-Inf	1.4304e-05	0.00099812
99159	comp142779_c1_seq9	10.1228	19.9715	0.274069	0.013723	-6.18726	0.00129488	0.0414219
99165	comp142779_c1_seq30	86.4726	172.945	0	0	-Inf	6.20842e-15	3.09408e-12
99170	comp142779_c1_seq25	131.761	262.973	0.548139	0.00208439	-8.90616	8.44965e-16	5.12461e-13
99176	comp142779_c1_seq19	7.84424	15.6885	0	0	-Inf	0.00158883	0.0484182
99341	comp142770_c1_seq54	9.50304	19.0061	0	0	-Inf	0.000545309	0.0209274
99344	comp142770_c1_seq51	87.5226	156.829	18.2157	0.11615	-3.10594	0.000133873	0.00660553
99355	comp142770_c1_seq41	34.0472	68.0944	0	0	-Inf	0.00151885	0.0468038
99363	comp142770_c1_seq34	111.476	204.944	18.0081	0.0878685	-3.50851	7.94821e-06	0.000603073
99366	comp142770_c1_seq31	2930.87	4835.27	1026.48	0.212289	-2.2359	0.000894587	0.0310303
99368	comp142770_c1_seq3	193.324	339.932	46.7168	0.13743	-2.86323	9.75523e-05	0.0050502
99383	comp142770_c1_seq16	117.416	234.832	0	0	-Inf	5.38899e-08	7.4453e-06
99443	comp142763_c0_seq4	152668	296591	8744.88	0.0294847	-5.08389	9.64366e-12	2.67917e-09
99444	comp142763_c0_seq3	2144.1	3926.96	361.251	0.0919925	-3.44234	1.30697e-06	0.000126877
99533	comp142758_c0_seq7	238.603	407.141	70.0648	0.17209	-2.53877	0.000609285	0.0228388
99539	comp142758_c0_seq24	88.5681	151.835	25.3011	0.166635	-2.58523	0.00132592	0.042214
99620	comp142755_c2_seq98	190.374	358.601	22.1467	0.0617586	-4.01722	0.000164177	0.00784343
99654	comp142755_c2_seq65	114.937	229.874	0	0	-Inf	6.31947e-09	1.04015e-06
99662	comp142755_c2_seq56	9.40222	18.8044	0	0	-Inf	0.000471668	0.018604
99669	comp142755_c2_seq5	353.889	658.152	49.6259	0.0754019	-3.72925	1.98921e-05	0.00132108
99685	comp142755_c2_seq34	12.469	24.9379	0	0	-Inf	0.000565945	0.021585
99687	comp142755_c2_seq31	409.48	782.975	35.9854	0.0459599	-4.44348	5.26262e-05	0.00300433
99982	comp142746_c0_seq6	27.1598	53.0335	1.28614	0.0242514	-5.36579	2.06268e-05	0.00136343
100022	comp142744_c2_seq8	25.5242	48.2115	2.83688	0.0588424	-4.087	0.000294027	0.012673
100023	comp142744_c2_seq4	182.978	312.086	53.8697	0.172612	-2.5344	0.000671232	0.0246699
100063	comp142743_c0_seq35	28.7151	52.5915	4.83871	0.0920056	-3.44213	0.000965264	0.0327827
100065	comp142743_c0_seq33	9.22356	18.4471	0	0	-Inf	0.000630881	0.0235
100068	comp142743_c0_seq30	18.3057	36.397	0.214356	0.00588939	-7.40767	0.000964139	0.0327593
100144	comp142739_c0_seq17	11.787	23.574	0	0	-Inf	9.29498e-05	0.00484416
100285	comp142736_c1_seq9	27.8514	54.6537	1.04901	0.0191937	-5.70322	0.00131194	0.041833
100286	comp142736_c1_seq8	127.352	221.573	33.1306	0.149524	-2.74155	0.000232404	0.0104842
100287	comp142736_c1_seq7	467.865	924.778	10.951	0.0118417	-6.39998	7.19256e-15	3.54504e-12
100362	comp142736_c0_seq26	37.1229	74.2458	0	0	-Inf	1.59765e-06	0.00015156
100608	comp142728_c5_seq6	232.041	456.514	7.56868	0.0165793	-5.91447	1.95684e-12	6.16383e-10
100613	comp142728_c5_seq35	45.8059	90.1113	1.50049	0.0166516	-5.9082	1.71e-05	0.00116328
100675	comp142722_c5_seq7	337.155	585.295	89.0147	0.152085	-2.71705	0.000127188	0.00632104
100696	comp142720_c1_seq7	26.5318	53.0636	0	0	-Inf	3.90366e-08	5.56066e-06
100898	comp142712_c1_seq6	25.0424	48.8451	1.23977	0.0253817	-5.30007	0.000479726	0.0188595
101020	comp142706_c1_seq38	227.999	401.02	54.9782	0.137096	-2.86674	7.45103e-05	0.00401051
101030	comp142706_c1_seq27	59.0088	106.057	11.9611	0.11278	-3.14842	0.000280908	0.0121989
101149	comp142704_c5_seq2	15.1193	29.9764	0.262252	0.00874861	-6.83673	6.53878e-05	0.00358419
101156	comp142704_c5_seq13	8.22137	16.4427	0	0	-Inf	0.00130807	0.0417689
101157	comp142704_c5_seq12	15.6147	30.9398	0.289682	0.00936278	-6.73885	4.64545e-05	0.00270288
101504	comp142694_c7_seq20	18.1607	36.3215	0	0	-Inf	0.000242825	0.0108383
101585	comp142690_c2_seq41	59.2993	104.668	13.9306	0.133093	-2.90949	0.000666762	0.024556
101605	comp142690_c2_seq20	418.954	685.358	152.551	0.222585	-2.16757	0.00117167	0.0382741
101775	comp142687_c1_seq13	9.30553	18.6111	0	0	-Inf	0.000644152	0.0238806
101879	comp142684_c1_seq24	7.95459	15.9092	0	0	-Inf	0.00158242	0.0482656
101973	comp142680_c0_seq28	18.1705	36.3411	0	0	-Inf	0.000367598	0.0151575
101985	comp142680_c0_seq15	14.5175	29.0351	0	0	-Inf	0.000889368	0.0308792
102084	comp142678_c0_seq27	13.594	27.188	0	0	-Inf	2.80998e-05	0.00177023
102149	comp142674_c0_seq8	14.7744	29.5488	0	0	-Inf	0.00090378	0.0312669
102159	comp142673_c0_seq34	65.1148	128.609	1.62078	0.0126024	-6.31016	3.16655e-08	4.60602e-06
102162	comp142673_c0_seq31	53.3524	104.309	2.39572	0.0229675	-5.44426	0.000111077	0.00564098
102348	comp142664_c2_seq65	20.9287	41.6094	0.247954	0.00595908	-7.39069	3.67056e-05	0.00220819
102352	comp142664_c2_seq61	301.798	536.38	67.2163	0.125315	-2.99637	5.05314e-05	0.00290141
102383	comp142664_c2_seq32	90.7126	181.425	0	0	-Inf	3.3623e-15	1.79036e-12
102428	comp142663_c0_seq71	13.0288	25.5331	0.524504	0.0205422	-5.60527	0.000532472	0.0205272
102445	comp142663_c0_seq56	15.196	30.3919	0	0	-Inf	0.000407243	0.0165181
102447	comp142663_c0_seq54	18.2361	36.4722	0	0	-Inf	2.17124e-06	0.00019729
102476	comp142663_c0_seq27	24.2994	44.9734	3.62535	0.080611	-3.63288	0.000827107	0.0291301
102493	comp142663_c0_seq11	16.0645	32.129	0	0	-Inf	8.49852e-06	0.000639943
102553	comp142659_c0_seq7	227.656	452.166	3.14703	0.0069599	-7.16672	1.76802e-10	4.00917e-08
102556	comp142659_c0_seq4	9.17583	18.3517	0	0	-Inf	0.000531259	0.0204893
102557	comp142659_c0_seq3	68.3004	136.076	0.524504	0.00385448	-8.01925	1.21618e-07	1.5443e-05
102559	comp142659_c0_seq13	11.6141	23.2282	0	0	-Inf	0.000341331	0.0142952
102561	comp142659_c0_seq11	136.426	272.852	0	0	-Inf	5.98327e-18	5.66397e-15
102562	comp142659_c0_seq10	1430.81	2853.65	7.98299	0.00279747	-8.48166	6.46051e-22	1.25639e-18
102937	comp142645_c1_seq7	10.0027	20.0054	0	0	-Inf	0.00029195	0.0125895
102990	comp142643_c0_seq21	9.39303	18.7861	0	0	-Inf	0.000414958	0.016793
103011	comp142642_c4_seq2	9.45851	18.917	0	0	-Inf	0.000485166	0.0190274
103650	comp142625_c1_seq6	144.513	249.78	39.2457	0.157121	-2.67005	0.000364195	0.0150519
103780	comp142619_c1_seq74	8.13633	16.2727	0	0	-Inf	0.00119992	0.0390441
103904	comp142615_c0_seq2	34.9809	65.019	4.94271	0.0760195	-3.71749	0.000185208	0.00867605
103907	comp142614_c2_seq8	31.8402	63.6804	0	0	-Inf	5.50376e-09	9.20281e-07
103911	comp142614_c2_seq43	2673.19	5235.72	110.663	0.0211362	-5.56414	2.91048e-13	1.06054e-10
103926	comp142614_c2_seq24	307.503	613.088	1.91848	0.00312921	-8.31998	1.78407e-18	1.84506e-15
103949	comp142613_c2_seq8	33.7556	60.6027	6.90864	0.113999	-3.13291	0.00164513	0.0497106
103950	comp142613_c2_seq7	194.786	335.943	53.6293	0.159638	-2.64713	0.000216146	0.00985262
104392	comp142595_c4_seq2	473.652	939.905	7.39987	0.007873	-6.98887	2.09097e-09	3.76362e-07
104656	comp142589_c0_seq22	11.5886	23.1771	0	0	-Inf	0.000739124	0.0266129
104938	comp142576_c0_seq26	33.8911	67.7821	0	0	-Inf	3.31089e-09	5.73996e-07
105006	comp142572_c0_seq81	137.333	231.233	43.4328	0.187831	-2.41249	0.00126772	0.0407364
105019	comp142572_c0_seq7	32.5137	60.573	4.45444	0.0735384	-3.76536	0.000487354	0.0190923
105037	comp142572_c0_seq53	67.1618	117.532	16.7915	0.142867	-2.80726	0.000931722	0.0319774
105047	comp142572_c0_seq44	12.5556	25.1113	0	0	-Inf	7.5137e-05	0.00403938
105062	comp142572_c0_seq30	188.573	335.71	41.4358	0.123427	-3.01826	5.35453e-05	0.00304708
105070	comp142572_c0_seq23	202.657	343.289	62.0259	0.180681	-2.46848	0.000734728	0.0265133
105176	comp142567_c1_seq42	120.148	202.397	37.8982	0.187247	-2.41699	0.00134393	0.0426101
105392	comp142558_c0_seq9	258.826	484.081	33.5722	0.0693525	-3.84991	3.50616e-07	3.94281e-05
105510	comp142555_c1_seq9	81.9719	141.589	22.3548	0.157885	-2.66305	0.000902115	0.0312308
105639	comp142549_c2_seq40	17.6253	35.2507	0	0	-Inf	3.31376e-06	0.000283945
105744	comp142547_c1_seq97	103.184	189.232	17.1349	0.0905497	-3.46515	2.59999e-05	0.00166312
105747	comp142547_c1_seq91	11.0904	22.1808	0	0	-Inf	0.000424353	0.017092
105748	comp142547_c1_seq90	32.4711	60.5963	4.34579	0.0717171	-3.80154	0.000254685	0.0112733
105758	comp142547_c1_seq80	131.54	243.097	19.9833	0.082203	-3.60467	4.91246e-06	0.000400751
105765	comp142547_c1_seq73	10.9723	21.9446	0	0	-Inf	0.000674746	0.0247735
105766	comp142547_c1_seq72	189.581	336.45	42.7117	0.126948	-2.97769	7.32222e-05	0.00394949
105770	comp142547_c1_seq69	17.1897	34.3794	0	0	-Inf	3.68756e-06	0.000311353
105773	comp142547_c1_seq64	212.132	376.028	48.2354	0.128276	-2.96268	6.41626e-05	0.00353545
105775	comp142547_c1_seq62	23.4978	46.9956	0	0	-Inf	3.69687e-05	0.00222252
105785	comp142547_c1_seq50	207.159	344.653	69.6648	0.20213	-2.30664	0.00165557	0.049967
105789	comp142547_c1_seq47	13.0606	26.1211	0	0	-Inf	0.00116019	0.0379823
105794	comp142547_c1_seq42	91.2744	167.492	15.0573	0.0898988	-3.47555	3.36701e-05	0.00205039
105796	comp142547_c1_seq40	84.8477	151.097	18.5988	0.123092	-3.02219	0.000232748	0.0104918
105810	comp142547_c1_seq26	23.3332	46.6664	0	0	-Inf	1.97658e-07	2.4057e-05
105822	comp142547_c1_seq15	48.9692	85.722	12.2165	0.142513	-2.81083	0.00136883	0.0431839
105831	comp142547_c1_seq101	9.90123	19.8025	0	0	-Inf	0.000362961	0.0150113
105959	comp142538_c1_seq5	102.295	179.638	24.953	0.138907	-2.8478	0.000594187	0.0223901
105961	comp142538_c1_seq3	56.9996	113.999	0	0	-Inf	7.72758e-07	8.06635e-05
106076	comp142530_c2_seq8	12.6737	24.7044	0.643068	0.0260305	-5.26365	0.0015631	0.0478626
106081	comp142530_c2_seq30	16945.6	33755.4	135.8	0.00402306	-7.95749	2.36891e-21	3.96103e-18
106082	comp142530_c2_seq3	7.65061	15.3012	0	0	-Inf	0.00164121	0.0496174
106090	comp142530_c2_seq15	25.7315	49.8185	1.64442	0.0330081	-4.92104	3.52363e-05	0.00213342
106094	comp142530_c2_seq11	215.951	431.639	0.262252	0.000607572	-10.6847	1.18176e-19	1.49953e-16
106122	comp142529_c0_seq15	11.7107	23.4213	0	0	-Inf	0.000107143	0.00547853
106131	comp142527_c0_seq9	257.131	481.584	32.6785	0.0678563	-3.88137	0.00101736	0.0342528
106135	comp142527_c0_seq13	615.81	1172.91	58.7057	0.0500512	-4.32045	7.66729e-09	1.25049e-06
106136	comp142527_c0_seq12	247.106	491.589	2.62252	0.00533478	-7.55036	3.32791e-16	2.20139e-13
106324	comp142517_c0_seq17	24.4483	47.6104	1.28614	0.0270138	-5.21016	3.27615e-05	0.00200393
106552	comp142509_c1_seq50	119.51	199.418	39.6033	0.198595	-2.3321	0.00159379	0.0485282
106566	comp142509_c1_seq35	64.6005	127.642	1.55921	0.0122156	-6.35514	8.8528e-09	1.4308e-06
106575	comp142509_c1_seq26	64.2719	128.282	0.262252	0.00204435	-8.93414	3.76841e-12	1.11626e-09
106698	comp142506_c2_seq4	14.9315	29.863	0	0	-Inf	1.47377e-05	0.00102439
106820	comp142499_c1_seq30	35.9908	66.7819	5.19982	0.0778627	-3.68292	0.000456746	0.0181153
106846	comp142498_c0_seq48	136.069	271.923	0.214356	0.000788297	-10.309	6.71589e-11	1.63924e-08
106848	comp142498_c0_seq46	26.4709	52.9418	0	0	-Inf	5.07438e-05	0.00291267
106852	comp142498_c0_seq42	208.578	417.155	0	0	-Inf	8.53423e-14	3.54267e-11
106855	comp142498_c0_seq4	1803.71	3597.03	10.391	0.00288877	-8.43533	3.27323e-22	6.73135e-19
106856	comp142498_c0_seq39	30.6326	61.2652	0	0	-Inf	6.22249e-09	1.02607e-06
106865	comp142498_c0_seq30	10.5195	21.039	0	0	-Inf	0.00159062	0.048448
106870	comp142498_c0_seq26	14.6181	29.2362	0	0	-Inf	1.40359e-05	0.000982841
106875	comp142498_c0_seq21	605.647	1209.66	1.6326	0.00134963	-9.53322	9.28034e-23	2.33857e-19
106888	comp142498_c0_seq1	6759.5	13493.1	25.8803	0.00191803	-9.02616	7.88568e-25	3.28107e-21
107096	comp142488_c0_seq59	17.2722	34.5445	0	0	-Inf	0.000135275	0.00666737
107159	comp142486_c3_seq9	74.8732	129.364	20.3829	0.157563	-2.666	0.00117855	0.038485
107189	comp142486_c3_seq54	8.65212	17.3042	0	0	-Inf	0.000777896	0.0277299
107234	comp142486_c3_seq13	77.9757	144.162	11.7896	0.0817802	-3.6121	0.000242785	0.0108383
107323	comp142478_c2_seq9	11.1537	22.3074	0	0	-Inf	0.00015521	0.0074971
107401	comp142474_c0_seq7	9.25089	18.5018	0	0	-Inf	0.00062787	0.023427
108695	comp142431_c1_seq4	68.2525	125.85	10.6551	0.0846649	-3.56209	3.71524e-05	0.00223131
108748	comp142425_c0_seq33	58.1674	106.192	10.1428	0.0955143	-3.38814	0.000115436	0.00583421
108777	comp142424_c0_seq7	103.568	192.589	14.5471	0.0755345	-3.72672	0.000376804	0.0154765
108788	comp142424_c0_seq11	76.0279	140.084	11.9718	0.0854614	-3.54858	0.00052802	0.0203819
108833	comp142419_c1_seq27	137.988	231.398	44.5786	0.192649	-2.37595	0.00144581	0.0450811
108837	comp142419_c1_seq22	496.547	820.25	172.844	0.210721	-2.2466	0.00111306	0.0367172
108859	comp142416_c1_seq3	21.2782	40.7206	1.83577	0.045082	-4.47131	0.000209305	0.00960193
109032	comp142411_c6_seq15	42.4671	80.4873	4.44679	0.0552483	-4.17793	1.98025e-05	0.00131627
109248	comp142400_c0_seq2	1284.66	2384.25	185.068	0.0776212	-3.68741	1.45446e-07	1.82028e-05
109389	comp142390_c5_seq11	55.3058	104.413	6.19885	0.0593687	-4.07415	0.000211038	0.00965917
109611	comp142382_c1_seq4	11.7835	23.5669	0	0	-Inf	0.00034265	0.0143403
109616	comp142382_c1_seq35	47.4131	93.0899	1.73633	0.0186521	-5.74452	6.03943e-08	8.24838e-06
109641	comp142382_c1_seq10	12.6143	25.2285	0	0	-Inf	0.000964074	0.0327593
109921	comp142371_c0_seq22	52.9289	95.1423	10.7155	0.112626	-3.15039	0.000311262	0.0132562
110033	comp142368_c1_seq23	33.2618	65.6546	0.869047	0.0132367	-6.23932	2.01819e-07	2.44636e-05
110121	comp142362_c2_seq44	30.2915	60.5831	0	0	-Inf	3.00046e-05	0.00186527
110130	comp142362_c2_seq35	86.7752	173.55	0	0	-Inf	4.96703e-15	2.53906e-12
110137	comp142362_c2_seq29	10.3208	20.6416	0	0	-Inf	0.000290135	0.0125233
110153	comp142362_c2_seq11	15.4549	30.9099	0	0	-Inf	1.69644e-05	0.00115611
110154	comp142362_c2_seq10	28.8027	57.6054	0	0	-Inf	1.33138e-08	2.0895e-06
110186	comp142361_c0_seq14	36.0721	72.1443	0	0	-Inf	9.43174e-06	0.000700195
110253	comp142357_c1_seq4	1159.41	2245.41	73.3985	0.0326882	-4.93508	6.79844e-11	1.65488e-08
110297	comp142355_c0_seq33	42.2153	83.3971	1.03354	0.012393	-6.33433	9.31569e-05	0.00485072
110299	comp142355_c0_seq30	57.2743	104.194	10.3544	0.0993757	-3.33096	0.000229235	0.0103621
110451	comp142351_c1_seq5	26.5374	53.0749	0	0	-Inf	4.30308e-08	6.06684e-06
110604	comp142341_c4_seq7	400.681	795.465	5.89762	0.00741405	-7.07552	2.29246e-16	1.62759e-13
110605	comp142341_c4_seq6	108.077	205.518	10.6361	0.0517525	-4.27223	1.93398e-07	2.36189e-05
110652	comp142333_c2_seq6	19.8679	39.7359	0	0	-Inf	0.000862906	0.0301594
110656	comp142333_c2_seq11	2114.79	4198.56	31.0225	0.00738883	-7.08044	4.87597e-18	4.66513e-15
110793	comp142329_c2_seq18	173.703	345.487	1.91848	0.00555299	-7.49252	3.4677e-15	1.83556e-12
110796	comp142329_c2_seq15	27.272	54.544	0	0	-Inf	5.67669e-05	0.00319383
110963	comp142328_c3_seq29	21.871	43.742	0	0	-Inf	2.85467e-07	3.2951e-05
111045	comp142322_c3_seq9	2913.2	4878.97	947.426	0.194186	-2.36449	0.000705795	0.0256973
111067	comp142322_c3_seq18	107.88	185.352	30.4072	0.164051	-2.60779	0.00128725	0.0412221
111073	comp142322_c3_seq12	767.925	1301.33	234.518	0.180214	-2.47222	0.000437715	0.0175002
111357	comp142313_c0_seq61	444.124	737.779	150.469	0.203948	-2.29372	0.00102458	0.0344118
111483	comp142313_c0_seq115	54.1002	108.2	0	0	-Inf	4.08325e-06	0.000340742
111572	comp142307_c3_seq5	18.5967	36.1216	1.07178	0.0296715	-5.07478	0.000288759	0.01247
111573	comp142307_c3_seq4	79.1753	140.554	17.7966	0.126618	-2.98145	0.000240449	0.010763
111574	comp142307_c3_seq3	10.5132	21.0263	0	0	-Inf	0.00123125	0.0398496
111579	comp142307_c3_seq21	38.3597	68.6764	8.04309	0.117116	-3.09399	0.00122678	0.039748
111588	comp142307_c3_seq12	10.2079	20.4159	0	0	-Inf	0.000267423	0.0117177
111617	comp142305_c1_seq9	9.27596	18.5519	0	0	-Inf	0.000516776	0.0200525
111619	comp142305_c1_seq7	13.1035	26.207	0	0	-Inf	4.55998e-05	0.00266355
111623	comp142305_c1_seq3	8.55746	17.1149	0	0	-Inf	0.00128018	0.0410542
111693	comp142300_c1_seq9	410.751	820.108	1.39355	0.00169923	-9.2009	5.4596e-21	8.64424e-18
111695	comp142300_c1_seq80	99.1407	198.281	0	0	-Inf	4.97989e-16	3.17072e-13
111698	comp142300_c1_seq78	286.995	572.621	1.37035	0.00239311	-8.7069	6.92942e-14	2.95747e-11
111700	comp142300_c1_seq76	1143	2278.06	7.94801	0.00348894	-8.16299	6.18612e-21	9.62421e-18
111702	comp142300_c1_seq74	3118.09	6227.13	9.04429	0.0014524	-9.42735	1.65763e-25	8.4735e-22
111704	comp142300_c1_seq71	31.9068	60.6285	3.18502	0.0525333	-4.25062	4.67362e-05	0.00271662
111707	comp142300_c1_seq68	3223.57	6417.32	29.8138	0.00464584	-7.74985	2.02296e-20	2.87251e-17
111709	comp142300_c1_seq66	512.637	1011.84	13.4294	0.0132722	-6.23545	1.38527e-14	6.60916e-12
111717	comp142300_c1_seq59	3187.48	6347.9	27.0619	0.00426312	-7.87387	2.38185e-06	0.000214252
111724	comp142300_c1_seq52	21.6138	41.8573	1.37035	0.0327386	-4.93287	0.000860143	0.0300746
111725	comp142300_c1_seq51	148.937	297.627	0.247954	0.000833104	-10.2292	1.52367e-17	1.36303e-14
111731	comp142300_c1_seq46	8283.32	16520.9	45.7578	0.00276969	-8.49606	4.04359e-23	1.07978e-19
111734	comp142300_c1_seq43	3990.8	7966.36	15.2415	0.00191324	-9.02977	1.62082e-24	5.91811e-21
111735	comp142300_c1_seq42	678.085	1356.17	0	0	-Inf	2.07591e-27	1.54754e-23
111737	comp142300_c1_seq40	764.514	1512.37	16.6585	0.0110148	-6.50441	1.12822e-15	6.63994e-13
111738	comp142300_c1_seq4	333.917	667.56	0.274069	0.000410554	-11.2501	2.66078e-22	5.66727e-19
111740	comp142300_c1_seq38	181.362	360.712	2.01216	0.00557831	-7.48596	9.27483e-12	2.58473e-09
111741	comp142300_c1_seq37	875.847	1740.73	10.9628	0.0062978	-7.31094	3.44807e-18	3.3896e-15
111744	comp142300_c1_seq34	535.023	1065.39	4.65918	0.00437323	-7.83709	8.89916e-19	9.59147e-16
111746	comp142300_c1_seq32	23558.7	47014.4	103.052	0.00219193	-8.83358	1.91181e-24	6.70687e-21
111748	comp142300_c1_seq30	210.54	413.955	7.1258	0.017214	-5.86028	3.30512e-12	9.90506e-10
111750	comp142300_c1_seq29	484.747	967.756	1.73809	0.001796	-9.12099	2.17227e-21	3.70143e-18
111757	comp142300_c1_seq22	5069.05	10077.6	60.4669	0.00600011	-7.38079	2.3053e-19	2.78683e-16
111759	comp142300_c1_seq20	2213.81	4414.94	12.6764	0.00287125	-8.44411	2.25049e-22	4.85114e-19
111762	comp142300_c1_seq18	9978.92	19909.6	48.2491	0.00242341	-8.68875	7.90316e-24	2.43791e-20
111764	comp142300_c1_seq16	683.969	1365.75	2.19255	0.00160539	-9.28286	1.08447e-22	2.65791e-19
111769	comp142300_c1_seq11	7371.02	14710.4	31.6422	0.00215101	-8.86077	2.6934e-24	8.92382e-21
111784	comp142298_c0_seq40	7.6737	15.3474	0	0	-Inf	0.00163036	0.0493477
112017	comp142280_c1_seq2	17.4829	34.9658	0	0	-Inf	2.96435e-06	0.000258714
112116	comp142276_c0_seq32	10.8159	21.6317	0	0	-Inf	0.000198917	0.00921041
112373	comp142265_c4_seq7	125.718	231.529	19.9066	0.0859786	-3.53988	1.31629e-05	0.000930103
112376	comp142265_c4_seq2	33.4024	65.5651	1.23977	0.018909	-5.72478	7.0026e-05	0.00380001
112490	comp142259_c2_seq9	596.595	1066.64	126.554	0.118647	-3.07525	9.61989e-06	0.000711801
112535	comp142257_c0_seq8	34.2856	67.475	1.09628	0.0162472	-5.94367	3.13743e-07	3.57081e-05
112542	comp142257_c0_seq11	120.277	238.57	1.98363	0.00831466	-6.91013	1.09536e-12	3.62916e-10
112761	comp142246_c4_seq7	2206.83	3741.12	672.532	0.179768	-2.4758	0.000302125	0.0129534
112773	comp142246_c4_seq12	28.3101	53.3314	3.28883	0.0616678	-4.01934	0.000455291	0.0180656
112777	comp142245_c0_seq6	76.0897	151.631	0.548139	0.00361494	-8.11181	1.6837e-12	5.38885e-10
112788	comp142245_c0_seq26	14.1937	28.3873	0	0	-Inf	0.000464714	0.0183744
112791	comp142245_c0_seq21	135.647	269.554	1.73935	0.00645267	-7.27589	8.18229e-14	3.41241e-11
112800	comp142245_c0_seq11	26.4436	52.8873	0	0	-Inf	1.13247e-07	1.45452e-05
112925	comp142239_c1_seq50	9.375	18.75	0	0	-Inf	0.000483319	0.0189776
113075	comp142233_c1_seq10	21.2129	42.4259	0	0	-Inf	5.22702e-07	5.64045e-05
113262	comp142223_c0_seq24	22.384	44.768	0	0	-Inf	0.000120683	0.00604306
113276	comp142223_c0_seq131	25.61	51.22	0	0	-Inf	7.17399e-08	9.64333e-06
113288	comp142223_c0_seq120	1239.09	2472.55	5.62665	0.00227564	-8.77951	1.53059e-22	3.51082e-19
113296	comp142223_c0_seq113	8.20712	16.4142	0	0	-Inf	0.00123856	0.0400281
113301	comp142223_c0_seq109	54.1861	108.372	0	0	-Inf	4.32441e-12	1.26421e-09
113352	comp142221_c1_seq20	32.1776	64.3551	0	0	-Inf	9.98291e-05	0.00514869
113623	comp142214_c0_seq12	13.8196	27.6392	0	0	-Inf	2.70738e-05	0.00171951
113634	comp142211_c0_seq1	5863.21	9626.85	2099.58	0.218097	-2.19696	0.00126265	0.0406085
113636	comp142210_c1_seq8	55.45	109.256	1.64442	0.0150511	-6.05399	4.77049e-07	5.20114e-05
113639	comp142210_c1_seq66	90.3276	180.655	0	0	-Inf	3.38619e-10	7.22955e-08
113648	comp142210_c1_seq56	24.2972	48.5943	0	0	-Inf	9.91437e-08	1.2976e-05
113656	comp142210_c1_seq49	92.2858	184.572	0	0	-Inf	1.25138e-12	4.12731e-10
113663	comp142210_c1_seq40	9.15545	18.3109	0	0	-Inf	0.000574164	0.0218169
113673	comp142210_c1_seq29	25.3608	50.7217	0	0	-Inf	1.01251e-05	0.00074273
113676	comp142210_c1_seq26	68.9963	137.993	0	0	-Inf	1.87214e-13	7.15708e-11
113678	comp142210_c1_seq24	49.3689	97.9511	0.786757	0.00803214	-6.96	3.67922e-09	6.33556e-07
113679	comp142210_c1_seq23	28.8999	57.7998	0	0	-Inf	1.50785e-08	2.3418e-06
113680	comp142210_c1_seq22	49.4524	98.9048	0	0	-Inf	6.78943e-06	0.000527453
113683	comp142210_c1_seq19	10.2613	20.5226	0	0	-Inf	0.000291103	0.012559
113686	comp142210_c1_seq16	20.7259	41.4517	0	0	-Inf	0.000339879	0.0142477
113688	comp142210_c1_seq13	23.1756	46.3511	0	0	-Inf	0.00073669	0.0265446
113689	comp142210_c1_seq12	25.4937	49.8911	1.09628	0.0219734	-5.5081	0.00123237	0.0398711
113691	comp142210_c1_seq1	13.1464	26.2928	0	0	-Inf	6.53518e-05	0.00358331
113705	comp142208_c1_seq85	16.368	31.9492	0.786757	0.0246252	-5.34372	0.000222923	0.0101228
113706	comp142208_c1_seq84	40.6378	81.2756	0	0	-Inf	6.43686e-08	8.72458e-06
113709	comp142208_c1_seq8	76.113	152.226	0	0	-Inf	6.76076e-12	1.91392e-09
113710	comp142208_c1_seq79	12.6496	25.2992	0	0	-Inf	0.000328908	0.0138788
113714	comp142208_c1_seq75	86.178	172.356	0	0	-Inf	5.85668e-15	2.93513e-12
113724	comp142208_c1_seq65	204.817	377.981	31.654	0.083745	-3.57785	2.33956e-06	0.000210978
113728	comp142208_c1_seq60	43.576	87.152	0	0	-Inf	6.50903e-11	1.59092e-08
113738	comp142208_c1_seq48	365.448	730.896	0	0	-Inf	2.72355e-19	3.22703e-16
113745	comp142208_c1_seq40	140.584	281.168	0	0	-Inf	5.57584e-15	2.81595e-12
113752	comp142208_c1_seq31	13.6432	27.2863	0	0	-Inf	2.5542e-05	0.00163967
113758	comp142208_c1_seq26	66.7701	133.54	0	0	-Inf	4.57631e-09	7.76081e-07
113770	comp142208_c1_seq13	166.276	332.552	0	0	-Inf	6.92973e-19	7.55992e-16
113780	comp142208_c1_seq105	73.7697	147.539	0	0	-Inf	4.0576e-14	1.79693e-11
113884	comp142206_c2_seq16	9.22426	18.4485	0	0	-Inf	0.00086913	0.0303355
113999	comp142203_c0_seq101	44.9518	82.5038	7.39987	0.0896913	-3.47889	0.000135839	0.00668783
114016	comp142202_c2_seq11	23.1284	44.2545	2.00223	0.0452434	-4.46615	0.000185243	0.00867605
114109	comp142199_c1_seq99	8.83299	17.666	0	0	-Inf	0.000869053	0.0303355
114621	comp142185_c3_seq61	31.0705	62.141	0	0	-Inf	0.000582283	0.0220297
114629	comp142185_c3_seq54	39.2456	71.8284	6.66269	0.0927584	-3.43038	0.000172207	0.00816813
114889	comp142175_c2_seq74	74.1986	127.155	21.2423	0.167058	-2.58158	0.00147569	0.0457578
114914	comp142175_c2_seq51	18.5895	36.9311	0.247954	0.00671396	-7.21862	1.67628e-05	0.00114513
114949	comp142175_c2_seq2	9.8497	19.6994	0	0	-Inf	0.000358884	0.0148771
114965	comp142173_c3_seq22	106.602	180.567	32.6374	0.18075	-2.46793	0.00162974	0.0493477
114970	comp142173_c3_seq17	126.832	220.452	33.2126	0.150657	-2.73066	0.000449778	0.0178865
114977	comp142173_c3_seq10	16.5844	33.1689	0	0	-Inf	5.3533e-06	0.000431432
115056	comp142169_c2_seq45	94.959	171.045	18.873	0.11034	-3.17998	0.00045237	0.0179676
115088	comp142169_c2_seq14	82.444	151.974	12.9137	0.0849729	-3.55685	1.34307e-05	0.000946037
115093	comp142169_c2_seq1	259.621	444.737	74.5049	0.167526	-2.57755	0.000458786	0.0181801
115098	comp142168_c0_seq7	1287.97	2309.12	266.821	0.115551	-3.11339	1.19792e-05	0.000856611
115267	comp142156_c1_seq2	46.2501	85.403	7.09708	0.083101	-3.58899	0.000132659	0.00655652
115268	comp142155_c4_seq8	116.848	224.258	9.4377	0.0420841	-4.57058	6.20713e-08	8.43877e-06
115274	comp142155_c4_seq2	321.349	588.957	53.7405	0.0912469	-3.45408	1.9812e-06	0.000182244
115371	comp142150_c0_seq14	15.1445	30.0268	0.262252	0.00873394	-6.83915	5.30132e-05	0.00302353
115397	comp142146_c1_seq90	89.727	178.084	1.37035	0.00769495	-7.02187	0.000127102	0.00631852
115398	comp142146_c1_seq9	10.8283	21.6567	0	0	-Inf	0.000157563	0.00759433
115414	comp142146_c1_seq73	19.3349	38.1216	0.548139	0.0143787	-6.11992	1.86869e-05	0.00125784
115418	comp142146_c1_seq69	12.3306	24.6613	0	0	-Inf	0.000654679	0.0242057
115422	comp142146_c1_seq64	16.9115	33.8229	0	0	-Inf	5.52881e-06	0.000443181
115436	comp142146_c1_seq50	31.8426	63.6852	0	0	-Inf	3.86524e-09	6.63671e-07
115464	comp142146_c1_seq23	55.5744	110.875	0.274069	0.00247188	-8.66017	2.3459e-11	6.10937e-09
115466	comp142146_c1_seq21	25.4708	50.652	0.289682	0.00571907	-7.45	2.94209e-07	3.38292e-05
115607	comp142140_c0_seq1	27.9475	54.6553	1.23977	0.0226834	-5.46222	0.000173204	0.00820892
115709	comp142136_c1_seq6	100.104	189.245	10.9628	0.0579291	-4.10957	0.0008586	0.0300391
115726	comp142136_c1_seq25	23.0115	46.023	0	0	-Inf	0.000905972	0.0313099
115909	comp142132_c0_seq6	140.894	257.576	24.2113	0.0939968	-3.41125	1.6396e-05	0.00112368
115934	comp142129_c0_seq20	33.3019	66.3142	0.289682	0.00436833	-7.8387	4.28207e-07	4.72332e-05
115935	comp142129_c0_seq2	260.86	474.957	46.764	0.0984596	-3.34432	4.63537e-06	0.000380254
115987	comp142125_c1_seq17	80.4809	154.084	6.87759	0.0446352	-4.48567	2.71303e-07	3.15604e-05
116038	comp142124_c0_seq17	58.5468	117.094	0	0	-Inf	1.47212e-12	4.7975e-10
116040	comp142124_c0_seq15	262.997	474.844	51.1509	0.107722	-3.21462	1.68803e-05	0.00115184
116215	comp142119_c0_seq11	8.99804	17.9961	0	0	-Inf	0.000791751	0.0281062
116239	comp142118_c1_seq79	18.2796	34.6406	1.91848	0.0553825	-4.17443	0.000663697	0.024462
116260	comp142118_c1_seq6	8.05648	16.113	0	0	-Inf	0.00118172	0.0385463
116263	comp142118_c1_seq57	27.7147	55.4294	0	0	-Inf	2.59954e-08	3.86934e-06
116270	comp142118_c1_seq50	149.873	286.286	13.4591	0.0470127	-4.41081	1.05647e-07	1.37246e-05
116305	comp142118_c1_seq18	25.727	49.3742	2.07986	0.0421244	-4.5692	0.000120992	0.00605346
116306	comp142118_c1_seq17	48.1592	93.8411	2.47734	0.0263993	-5.24335	1.88006e-05	0.00126265
116307	comp142118_c1_seq16	76.8024	148.745	4.85976	0.0326717	-4.93581	1.30375e-07	1.64731e-05
116332	comp142118_c1_seq118	20.1949	40.3898	0	0	-Inf	6.97847e-07	7.37912e-05
116337	comp142118_c1_seq113	31.6328	60.9077	2.35792	0.0387129	-4.69104	4.03143e-05	0.0023923
116345	comp142118_c1_seq106	15.7854	30.9277	0.643068	0.0207927	-5.58778	0.000264353	0.0116122
116467	comp142108_c2_seq6	10.7652	21.5305	0	0	-Inf	0.000210409	0.00963532
116487	comp142105_c0_seq9	5854.99	9836.02	1873.96	0.19052	-2.39198	0.000490711	0.0192112
116521	comp142101_c1_seq92	13.6856	27.3711	0	0	-Inf	2.53289e-05	0.00162718
116551	comp142101_c1_seq62	35.0504	64.5302	5.57056	0.0863248	-3.53408	0.00022868	0.0103408
116563	comp142101_c1_seq51	221.738	372.933	70.5423	0.189155	-2.40236	0.000654338	0.0241981
116600	comp142101_c1_seq16	106.931	197.167	16.6952	0.0846754	-3.56191	2.96269e-05	0.00184564
116635	comp142094_c5_seq1	25.7715	51.543	0	0	-Inf	5.25709e-08	7.26868e-06
116662	comp142093_c0_seq6	11.0826	22.1651	0	0	-Inf	0.00043127	0.017316
116723	comp142091_c1_seq1	8636.11	17070.2	202.011	0.0118341	-6.4009	4.1927e-16	2.72776e-13
116725	comp142091_c0_seq8	22.3362	43.0166	1.6558	0.0384922	-4.69929	7.72314e-05	0.00414078
116728	comp142091_c0_seq3	8419.52	16379.5	459.565	0.0280574	-5.15548	4.59814e-12	1.33551e-09
116730	comp142091_c0_seq1	1544.09	3085.3	2.87433	0.00093162	-10.068	4.56961e-26	2.47748e-22
116878	comp142083_c2_seq7	315.65	525.932	105.367	0.200344	-2.31945	0.0015524	0.0476408
116883	comp142083_c2_seq12	11.0222	22.0444	0	0	-Inf	0.000772643	0.0275591
116884	comp142083_c2_seq11	94.0472	177.785	10.3091	0.0579862	-4.10815	1.28056e-06	0.000124584
116889	comp142081_c0_seq3	1480.72	2961.44	0	0	-Inf	1.16792e-31	2.61195e-27
116942	comp142079_c1_seq41	86.3936	171.072	1.71485	0.0100241	-6.64038	2.78531e-08	4.12185e-06
116973	comp142078_c0_seq2	1262.28	2236.78	287.782	0.128659	-2.95838	2.18464e-05	0.00143016
116974	comp142078_c0_seq1	3210.73	5522.96	898.494	0.162683	-2.61986	0.000135494	0.00667636
117001	comp142077_c0_seq14	7.9128	15.8256	0	0	-Inf	0.00155489	0.0476927
117146	comp142069_c0_seq5	19.3374	38.6749	0	0	-Inf	1.36348e-06	0.000131507
117155	comp142069_c0_seq41	25.9588	51.9176	0	0	-Inf	8.00609e-06	0.000607207
117166	comp142069_c0_seq31	10.4747	20.9495	0	0	-Inf	0.000201618	0.00929218
117243	comp142065_c1_seq8	54.5446	106.946	2.14356	0.0200435	-5.64073	3.70424e-05	0.0022262
117251	comp142065_c1_seq33	50.88	101.76	0	0	-Inf	2.75896e-07	3.19907e-05
117253	comp142065_c1_seq31	247.072	486.567	7.57779	0.015574	-6.00472	3.02841e-12	9.16793e-10
117275	comp142065_c1_seq1	223.508	446.438	0.579364	0.00129775	-9.58977	3.57982e-19	4.13213e-16
117437	comp142056_c1_seq1	13.6383	27.2766	0	0	-Inf	2.8299e-05	0.00177964
117619	comp142044_c0_seq17	409.78	701.779	117.781	0.167832	-2.57491	0.000128415	0.00637142
117627	comp142043_c1_seq16	22.0166	43.2476	0.78559	0.0181649	-5.7827	1.48161e-05	0.00102944
117675	comp142036_c1_seq65	15.5145	31.0291	0	0	-Inf	8.60083e-06	0.000646015
117752	comp142035_c0_seq51	22.0359	42.9754	1.09628	0.0255094	-5.29283	0.000351025	0.0146156
117772	comp142035_c0_seq32	47.3564	92.1404	2.57227	0.0279169	-5.16272	0.00026133	0.0115162
117840	comp142033_c0_seq27	11406.4	20160.3	2652.57	0.131574	-2.92606	3.37919e-05	0.00205711
117848	comp142033_c0_seq17	17.2877	34.0652	0.510206	0.0149773	-6.06108	0.00110094	0.0364497
117850	comp142033_c0_seq15	22.3958	44.2434	0.548139	0.0123892	-6.33478	4.64215e-05	0.00270272
117855	comp142032_c1_seq5	8.24488	16.4898	0	0	-Inf	0.00111269	0.0367163
118024	comp142021_c0_seq8	9.06956	18.1391	0	0	-Inf	0.000584583	0.022098
118051	comp142016_c2_seq54	13.8885	27.777	0	0	-Inf	2.57382e-05	0.00164874
118057	comp142016_c2_seq45	17.9073	35.8145	0	0	-Inf	0.000761687	0.0272577
118093	comp142015_c3_seq9	5993.3	9790.47	2196.13	0.224313	-2.15641	0.00133269	0.0423737
118094	comp142015_c3_seq8	85.3218	154.28	16.3637	0.106065	-3.23698	5.88579e-05	0.00329284
118196	comp142009_c3_seq30	88.8922	163.341	14.4438	0.0884273	-3.49936	1.71467e-05	0.00116557
118214	comp142009_c3_seq10	70.4081	133.261	7.55542	0.0566965	-4.1406	2.65418e-06	0.00023555
118574	comp141983_c1_seq32	40.5623	78.5879	2.53673	0.0322789	-4.95326	2.48271e-06	0.000222653
118588	comp141983_c1_seq18	101.168	184.371	17.9651	0.0974399	-3.35934	3.27745e-05	0.00200404
118591	comp141983_c1_seq14	11.0404	21.5326	0.548139	0.0254562	-5.29584	0.0016485	0.0497956
118740	comp141978_c3_seq4	18.5651	36.5509	0.579364	0.0158509	-5.97929	3.35734e-05	0.00204729
118759	comp141976_c1_seq9	2016.8	3712.23	321.379	0.0865731	-3.52994	6.30832e-07	6.71414e-05
118767	comp141976_c1_seq37	485.877	932.64	39.1136	0.0419386	-4.57558	2.20907e-09	3.94051e-07
118780	comp141976_c1_seq25	7.84267	15.6853	0	0	-Inf	0.00151742	0.0467679
118793	comp141976_c1_seq12	3596.19	6589.95	602.422	0.0914152	-3.45142	8.86786e-07	9.10004e-05
119093	comp141967_c0_seq22	52.3387	99.4656	5.21178	0.0523978	-4.25435	9.04022e-05	0.00473761
119289	comp141955_c1_seq7	8.7042	17.4084	0	0	-Inf	0.00137915	0.0434187
119291	comp141955_c1_seq5	122.43	244.86	0	0	-Inf	4.23782e-17	3.47471e-14
119371	comp141953_c1_seq1	18.4328	35.292	1.57351	0.0445855	-4.48728	0.000577925	0.0219065
119427	comp141952_c0_seq5	44.7063	83.7347	5.67797	0.0678091	-3.88238	5.97393e-05	0.00333693
119660	comp141944_c0_seq30	33.663	66.3342	0.991816	0.0149518	-6.06354	4.03709e-07	4.47794e-05
119711	comp141942_c2_seq47	72.9491	127.749	18.1488	0.142066	-2.81537	0.00149936	0.0463149
119917	comp141933_c9_seq3	74.9791	146.669	3.28883	0.0224234	-5.47885	2.77165e-08	4.10502e-06
119985	comp141933_c8_seq32	29.3925	53.4099	5.37503	0.100637	-3.31276	0.0011076	0.0366159
120016	comp141932_c0_seq6	7.88455	15.7691	0	0	-Inf	0.00158165	0.0482656
120124	comp141928_c2_seq2	745.462	1481.58	9.34631	0.00630835	-7.30852	6.02832e-18	5.67658e-15
120411	comp141918_c4_seq11	16.8948	33.5416	0.247954	0.00739242	-7.07974	2.73463e-05	0.00173252
120440	comp141916_c1_seq37	56.7069	113.414	0	0	-Inf	2.65975e-12	8.19048e-10
120449	comp141916_c1_seq26	2898.62	5781.08	16.1701	0.00279707	-8.48187	1.18766e-22	2.87148e-19
120455	comp141916_c1_seq20	683.616	1363.12	4.11104	0.0030159	-8.37319	1.25586e-20	1.84173e-17
120687	comp141899_c0_seq13	102.217	171.928	32.5051	0.189061	-2.40307	0.0015735	0.0480904
[truncated: 1,473 more rows]

## Sheet: Fast
	id,	baseMean	baseMeanA	baseMeanB	foldChange	log2FoldChange	pval	padj
231347	comp104583_c0_seq1	3.34493e+06	435808	6.25404e+06	14.3505	3.84303	7.35127e-08	9.86681e-06
231296	comp104804_c0_seq1	3.01303e+06	970437	5.05563e+06	5.20964	2.38118	0.00030142	0.0129355
229882	comp111335_c0_seq1	12.903	0	25.8059	Inf	Inf	8.49168e-06	0.000639697
229789	comp111662_c0_seq2	884.288	332.603	1435.97	4.31739	2.11016	0.00160282	0.0487118
229666	comp112062_c0_seq1	181.755	32.3036	331.207	10.2529	3.35797	9.35355e-06	0.000695834
229518	comp112560_c0_seq1	146.654	18.5132	274.794	14.8431	3.89172	3.18683e-06	0.00027412
229433	comp112779_c0_seq2	347023	11371.5	682674	60.0336	5.9077	6.94266e-14	2.95747e-11
229432	comp112779_c0_seq3	93.6905	0	187.381	Inf	Inf	0.00152409	0.0469493
229251	comp113322_c0_seq1	121.064	18.0936	224.035	12.382	3.63018	3.96379e-05	0.00235842
229096	comp113864_c2_seq1	15.0244	1.14807	28.9008	25.1733	4.65382	0.000605966	0.022743
228965	comp114324_c0_seq1	21.0653	1.08344	41.0472	37.8859	5.24359	6.30143e-05	0.00348397
228390	comp116026_c0_seq2	125.861	3.23405	248.487	76.8346	6.26368	1.58636e-11	4.21727e-09
228058	comp116883_c0_seq2	18.8342	0.11978	37.5486	313.48	8.29223	9.85272e-07	9.94802e-05
227994	comp117032_c0_seq1	33.0034	3.82008	62.1868	16.2789	4.02493	0.000118127	0.00593996
227594	comp117907_c0_seq2	106.682	0	213.365	Inf	Inf	0.00013772	0.00676926
226991	comp119163_c0_seq1	72.776	0.239559	145.312	606.582	9.24456	7.40902e-14	3.11168e-11
226817	comp119549_c0_seq1	83.5164	20.0334	146.999	7.33772	2.87533	0.000518986	0.0201244
226186	comp120883_c0_seq1	34.9395	0	69.8791	Inf	Inf	1.05537e-10	2.47147e-08
226154	comp120949_c0_seq2	949.271	63.6533	1834.89	28.8263	4.84931	1.36932e-06	0.000131928
226085	comp121051_c0_seq1	19.1707	0.372719	37.9687	101.87	6.67058	3.61398e-06	0.000305819
226084	comp121051_c0_seq2	43.4338	0	86.8677	Inf	Inf	4.84041e-12	1.3968e-09
225990	comp121188_c0_seq1	12.8624	0.94663	24.7782	26.1751	4.71013	0.00155023	0.0475906
225779	comp121489_c0_seq2	94.7805	17.2412	172.32	9.99468	3.32116	0.000329651	0.0138971
225745	comp121540_c0_seq1	55.7184	6.67613	104.761	15.6918	3.97194	0.000227243	0.0103007
225339	comp122217_c0_seq3	92.0349	13.0603	171.009	13.0938	3.71081	7.12111e-05	0.00385847
225298	comp122280_c0_seq2	224.315	77.3488	371.281	4.80008	2.26306	0.00125177	0.0403384
224565	comp123544_c0_seq1	12.1724	0.289535	24.0553	83.0827	6.37648	0.000418019	0.0168901
224221	comp123996_c0_seq1	48.4867	10.9828	85.9906	7.82955	2.96893	0.000842123	0.0295716
224030	comp124329_c0_seq1	397.848	118.909	676.788	5.69166	2.50885	0.000449556	0.0178817
223901	comp124577_c0_seq1	22.6288	0.720921	44.5368	61.7776	5.94901	5.87971e-06	0.000466734
223872	comp124613_c0_seq1	49.4988	6.13164	92.866	15.1454	3.92081	5.35682e-05	0.00304741
223734	comp124834_c0_seq1	43.5128	5.04687	81.9786	16.2435	4.02179	0.000196021	0.00909985
223658	comp124939_c0_seq2	11.1562	0	22.3124	Inf	Inf	3.6257e-05	0.00218266
223408	comp125369_c0_seq2	427.063	126.951	727.176	5.728	2.51803	0.000567178	0.0216137
223239	comp125607_c1_seq1	511.647	135.221	888.074	6.56758	2.71536	9.57558e-05	0.00496725
223100	comp125779_c0_seq1	1.56974e+06	113642	3.02583e+06	26.626	4.73476	2.33295e-10	5.16581e-08
223084	comp125805_c0_seq2	426.761	132.027	721.494	5.46474	2.45015	0.000688136	0.0251722
223069	comp125833_c0_seq5	583.426	192.445	974.407	5.0633	2.34008	0.000715688	0.0259729
223068	comp125833_c0_seq6	34.1855	1.87004	66.5009	35.5611	5.15223	2.13255e-06	0.000194268
222577	comp126434_c0_seq1	75.8163	16.6519	134.981	8.10603	3.01899	0.000338136	0.0141879
222409	comp126611_c0_seq2	123.22	20.1377	226.302	11.2377	3.49028	4.40146e-05	0.00258477
222408	comp126611_c0_seq4	34.3575	4.68091	64.0342	13.6799	3.77398	0.000177524	0.00837964
222017	comp127063_c0_seq2	11.619	0	23.238	Inf	Inf	3.09109e-05	0.00191363
221893	comp127192_c1_seq2	136.3	35.2446	237.356	6.73453	2.75158	0.000562936	0.0214978
221479	comp127664_c0_seq1	67.6772	2.18057	133.174	61.0729	5.93246	2.58132e-09	4.56358e-07
221247	comp127931_c0_seq1	23.1948	1.16683	45.2228	38.7569	5.27638	2.36608e-05	0.00153302
221148	comp128078_c0_seq3	416.995	8.52095	825.469	96.8752	6.59806	6.45278e-05	0.00355229
220966	comp128286_c1_seq4	212.367	53.8078	370.926	6.89354	2.78524	0.000231963	0.0104696
220763	comp128475_c1_seq1	39.6515	1.19507	78.1079	65.3585	6.0303	1.50608e-06	0.000143711
220233	comp128904_c0_seq2	95.1166	23.1844	167.049	7.20524	2.84905	0.000873144	0.0304399
219979	comp129088_c0_seq2	53.5844	2.05726	105.111	51.093	5.67505	1.4505e-08	2.26256e-06
219926	comp129133_c0_seq2	35.693	0	71.386	Inf	Inf	0.00124663	0.0402235
219773	comp129227_c0_seq1	242.245	3.08468	481.405	156.063	7.28599	9.69325e-16	5.81517e-13
219737	comp129263_c1_seq2	123.271	7.17454	239.367	33.3634	5.06019	5.83174e-09	9.66092e-07
219734	comp129263_c1_seq5	18.3971	0.662254	36.132	54.5592	5.76975	2.29954e-05	0.00149503
219721	comp129282_c0_seq1	47.6797	3.29318	92.0663	27.9567	4.80512	0.000126953	0.00631285
219720	comp129282_c0_seq2	47.6389	1.43736	93.8405	65.2869	6.02872	0.000598419	0.0225259
219611	comp129351_c0_seq1	1624.33	49.8895	3198.77	64.1171	6.00264	9.52028e-14	3.90668e-11
219346	comp129495_c0_seq3	10.6204	0	21.2408	Inf	Inf	5.70432e-05	0.00320636
219318	comp129518_c0_seq7	295.103	69.9621	520.243	7.43608	2.89454	6.32057e-05	0.0034924
219272	comp129562_c0_seq1	65.5824	0.11978	131.045	1094.05	10.0955	2.63494e-06	0.000234191
219271	comp129562_c0_seq2	118.763	0.850305	236.675	278.341	8.12071	4.09813e-15	2.11911e-12
219026	comp129709_c0_seq4	18.547	0	37.094	Inf	Inf	0.000144666	0.00706216
218994	comp129730_c0_seq1	69.0741	0.11978	138.028	1152.35	10.1704	1.61926e-09	2.99285e-07
218993	comp129730_c0_seq2	25.4706	0.384327	50.5569	131.547	7.03943	2.70218e-07	3.14547e-05
218988	comp129731_c0_seq5	13.9645	0	27.929	Inf	Inf	0.000269486	0.0117827
218985	comp129733_c0_seq1	97.151	22.2433	172.059	7.73532	2.95146	0.000420857	0.0169818
218847	comp129849_c1_seq8	238.149	35.9115	440.386	12.2631	3.61625	0.000200181	0.00925287
218461	comp130179_c0_seq1	77.2479	0	154.496	Inf	Inf	1.76509e-10	4.0076e-08
218460	comp130179_c0_seq2	220.428	0.108643	440.747	4056.85	11.9861	1.25237e-15	7.29861e-13
218321	comp130271_c0_seq25	23.641	1.78556	45.4965	25.4803	4.67131	0.000120952	0.00605316
218312	comp130271_c0_seq33	20.4126	2.15603	38.6692	17.9353	4.16473	0.000948442	0.0324048
218227	comp130352_c0_seq7	35.8027	7.2176	64.3877	8.92094	3.1572	0.00141631	0.044378
218226	comp130352_c0_seq8	162.976	30.4578	295.495	9.70178	3.27825	3.20812e-05	0.00197108
218166	comp130418_c0_seq2	25.068	1.04319	49.0927	47.06	5.55643	0.000313819	0.0133523
218147	comp130438_c0_seq4	92.7135	0.583526	184.843	316.77	8.30729	1.58655e-14	7.50942e-12
217600	comp130842_c0_seq2	482.459	82.3474	882.57	10.7176	3.42192	2.52455e-06	0.0002255
217524	comp130875_c0_seq6	120.367	23.9897	216.744	9.03484	3.1755	5.31926e-05	0.00303094
217424	comp130922_c0_seq8	42.0327	9.12998	74.9354	8.20762	3.03696	0.00119967	0.0390441
217387	comp130960_c0_seq1	189.768	33.8107	345.726	10.2253	3.35408	4.10839e-05	0.00243394
217290	comp131014_c0_seq3	129.548	21.4791	237.616	11.0626	3.46762	1.92479e-05	0.00128545
217256	comp131037_c0_seq3	164.098	18.6865	309.509	16.5632	4.04991	2.96247e-06	0.000258677
216473	comp131454_c0_seq3	252.016	56.365	447.668	7.9423	2.98956	9.84589e-05	0.00508976
216352	comp131503_c1_seq3	210.469	19.9991	400.938	20.0478	4.32537	5.45195e-08	7.52647e-06
216351	comp131503_c1_seq4	79.1105	21.3275	136.894	6.41864	2.68227	0.000693329	0.0253162
216350	comp131503_c1_seq5	1072.93	246.607	1899.25	7.70152	2.94514	2.8179e-05	0.00177397
216333	comp131519_c0_seq10	31.6445	5.03604	58.253	11.5672	3.53197	0.000199985	0.0092503
216326	comp131519_c0_seq6	65.8088	0.108643	131.509	1210.47	10.2414	1.05372e-13	4.29441e-11
216198	comp131583_c0_seq1	1080.01	66.35	2093.68	31.555	4.9798	1.79435e-10	4.06372e-08
215940	comp131760_c0_seq1	325.233	16.4146	634.052	38.6274	5.27155	7.3946e-11	1.78783e-08
215870	comp131790_c0_seq2	570.828	11.4592	1130.2	98.6282	6.62393	1.12334e-05	0.000812372
215716	comp131869_c0_seq2	65.9845	3.62625	128.343	35.3927	5.14538	1.1451e-07	1.46863e-05
215714	comp131869_c0_seq4	18.1138	0.298447	35.9291	120.387	6.91153	3.76808e-06	0.000317702
215516	comp131967_c0_seq5	17.3991	0.239559	34.5586	144.259	7.17252	7.44411e-06	0.000570387
215382	comp132026_c0_seq3	509.025	184.117	833.933	4.52937	2.17931	0.00133963	0.0425264
215180	comp132178_c0_seq1	28.7036	0	57.4072	Inf	Inf	8.50903e-10	1.67111e-07
215136	comp132199_c0_seq1	629.644	225.598	1033.69	4.58201	2.19598	0.00130247	0.041635
215083	comp132235_c0_seq1	303.361	29.7159	577.006	19.4174	4.27928	4.02463e-08	5.70573e-06
214866	comp132349_c0_seq3	57.5896	0	115.179	Inf	Inf	1.22072e-09	2.32588e-07
214857	comp132355_c0_seq1	30.4688	2.71607	58.2216	21.436	4.42196	0.000122197	0.00610862
214311	comp132591_c0_seq2	7.44953	0	14.8991	Inf	Inf	0.000874941	0.0304847
214218	comp132639_c0_seq7	30.5401	4.99199	56.0883	11.2357	3.49001	0.000797236	0.0282729
213798	comp132808_c0_seq2	120.519	14.844	226.195	15.2381	3.92962	3.39008e-06	0.000289238
213623	comp132883_c0_seq3	25.743	0	51.486	Inf	Inf	7.56261e-08	1.01201e-05
213438	comp132956_c0_seq1	1695.77	34.8766	3356.66	96.2439	6.58862	9.93885e-16	5.88808e-13
213405	comp132962_c0_seq13	40.5215	10.6006	70.4425	6.64517	2.73231	0.00117098	0.0382588
213403	comp132962_c0_seq2	150.066	41.7213	258.412	6.19376	2.63081	9.58691e-05	0.00497033
213396	comp132962_c0_seq9	24.9628	4.07248	45.8531	11.2593	3.49304	0.000514587	0.0200058
213280	comp133001_c0_seq1	347.112	19.8318	674.393	34.0057	5.0877	1.94766e-10	4.3832e-08
213051	comp133122_c0_seq5	94.4518	7.35795	181.546	24.6734	4.62489	1.97999e-07	2.40821e-05
213001	comp133139_c0_seq2	8.52016	0	17.0403	Inf	Inf	0.000270002	0.0118024
212483	comp133349_c0_seq8	27.9823	2.58788	53.3767	20.6257	4.36637	0.000172546	0.00818204
212428	comp133367_c0_seq7	110.442	1.73828	219.145	126.07	6.97808	5.42039e-05	0.00307477
212374	comp133386_c0_seq1	650.064	164.87	1135.26	6.8858	2.78362	0.00011815	0.00593996
212209	comp133450_c0_seq1	186.751	22.7381	350.764	15.4263	3.94732	9.25288e-07	9.41142e-05
212207	comp133450_c0_seq3	1012.5	133.22	1891.79	14.2005	3.82787	2.83387e-07	3.27744e-05
212199	comp133453_c0_seq12	1043.37	215.713	1871.03	8.67374	3.11665	6.15477e-06	0.00048508
212183	comp133453_c0_seq9	713.872	120.568	1307.18	10.8418	3.43853	1.00247e-06	0.000100932
212077	comp133480_c0_seq4	112.863	25.1374	200.59	7.97974	2.99634	0.000687688	0.0251609
212001	comp133495_c0_seq1	221.823	1.11485	442.531	396.942	8.63278	3.52402e-18	3.44534e-15
211998	comp133499_c0_seq4	420.933	96.2556	745.61	7.74615	2.95348	6.40751e-05	0.0035328
211900	comp133522_c0_seq10	22.1855	0	44.3709	Inf	Inf	3.49073e-08	5.04267e-06
211893	comp133522_c0_seq8	16.9097	1.33856	32.4809	24.2656	4.60084	0.000426167	0.0171458
211766	comp133580_c0_seq1	15.0519	0.108643	29.9951	276.089	8.10899	1.87139e-05	0.00125834
211518	comp133665_c0_seq1	572.783	177.683	967.884	5.44726	2.44553	0.000285309	0.0123448
211444	comp133694_c0_seq4	18.1108	2.32416	33.8975	14.5848	3.86639	0.0016022	0.0487095
211443	comp133694_c0_seq5	329.821	37.9403	621.701	16.3863	4.03442	3.09192e-07	3.52349e-05
211440	comp133694_c0_seq8	57.0796	9.98559	104.174	10.4324	3.383	0.000118159	0.00593996
210995	comp133834_c0_seq1	306495	12687	600304	47.3163	5.56427	9.63354e-13	3.21563e-10
210994	comp133834_c0_seq3	1488.66	211.19	2766.13	13.0979	3.71126	4.45632e-07	4.88839e-05
210938	comp133848_c0_seq2	16.8415	0.11978	33.5631	280.207	8.13035	3.83413e-06	0.000322814
210400	comp134006_c0_seq6	811.819	240.651	1382.99	5.74686	2.52277	0.000911257	0.0314439
210392	comp134011_c0_seq1	13.3496	0.239559	26.4597	110.451	6.78727	8.11164e-05	0.00432059
210165	comp134096_c0_seq1	6.80868	0	13.6174	Inf	Inf	0.00108719	0.0360877
210101	comp134115_c0_seq6	100.528	10.8343	190.222	17.5574	4.13401	1.83255e-06	0.00017041
210086	comp134118_c0_seq20	7.64672	0	15.2934	Inf	Inf	0.000677023	0.0248521
210073	comp134118_c0_seq7	86.2479	0.648874	171.847	264.839	8.04897	7.62273e-08	1.01853e-05
209962	comp134149_c0_seq2	334.601	50.6619	618.54	12.2092	3.60989	1.27701e-06	0.000124374
209188	comp134374_c2_seq21	422.129	44.4673	799.792	17.9861	4.16881	1.23842e-07	1.57142e-05
209174	comp134374_c2_seq34	135.688	30.5602	240.815	7.88001	2.9782	0.000232971	0.0104992
209162	comp134374_c2_seq46	32.16	0	64.32	Inf	Inf	3.71981e-10	7.82973e-08
209158	comp134374_c2_seq5	281.336	74.2171	488.455	6.58143	2.7184	0.0001824	0.00856307
208372	comp134588_c0_seq2	36.123	5.24029	67.0056	12.7866	3.67656	0.00100727	0.0339581
207977	comp134704_c2_seq8	983.224	256.548	1709.9	6.66504	2.73661	9.2981e-05	0.00484438
207784	comp134754_c2_seq3	341.878	18.6177	665.138	35.7262	5.15891	2.58188e-10	5.64023e-08
207499	comp134851_c0_seq63	40.3287	5.15516	75.5023	14.6459	3.87243	0.000236098	0.0106054
207494	comp134851_c0_seq68	8.12643	0	16.2529	Inf	Inf	0.0014452	0.04507
207292	comp134930_c0_seq2	2364.35	10.7398	4717.97	439.296	8.77905	1.60199e-22	3.62807e-19
207087	comp134978_c2_seq1	7.55263	0	15.1053	Inf	Inf	0.00142425	0.0445486
206892	comp135010_c2_seq2	36.8949	3.97796	69.8118	17.5497	4.13337	0.00011078	0.00562912
206604	comp135065_c0_seq2	164.215	50.3333	278.096	5.52509	2.466	0.000939406	0.0321548
206461	comp135098_c0_seq6	139.423	28.3902	250.456	8.82194	3.1411	8.84928e-05	0.00465939
206326	comp135124_c0_seq5	219.981	75.2993	364.662	4.84283	2.27585	0.00118143	0.0385456
206266	comp135134_c0_seq35	12.0075	0	24.0151	Inf	Inf	1.70375e-05	0.00115947
205879	comp135214_c1_seq9	53.1772	1.30371	105.051	80.5781	6.33232	8.40155e-09	1.36402e-06
205746	comp135238_c0_seq7	9.40592	0	18.8118	Inf	Inf	0.000153278	0.00742581
205684	comp135254_c0_seq3	305.591	93.5154	517.666	5.53563	2.46875	0.000571386	0.021737
205481	comp135294_c0_seq4	128.937	36.6993	221.175	6.02669	2.59137	0.00126787	0.0407364
205077	comp135385_c0_seq2	30.8492	4.52468	57.1736	12.6359	3.65946	0.000573721	0.0218086
205028	comp135403_c0_seq17	29.1359	4.77732	53.4944	11.1976	3.48511	0.00110912	0.0366322
204905	comp135428_c0_seq1	61.9244	2.90064	120.948	41.697	5.38187	1.36034e-07	1.71517e-05
204689	comp135472_c0_seq16	47.9975	4.0717	91.9232	22.5761	4.49672	6.46067e-06	0.000506532
204577	comp135494_c0_seq2	30.6487	2.96556	58.3318	19.6698	4.29791	4.27979e-05	0.00252378
204293	comp135559_c0_seq2	262.336	84.909	439.763	5.17922	2.37274	0.00138885	0.0436705
204172	comp135597_c0_seq2	1251.49	351.83	2151.16	6.11419	2.61216	0.000154796	0.00748315
204065	comp135630_c1_seq3	924.214	214.59	1633.84	7.61377	2.92861	2.91694e-05	0.00182221
204020	comp135636_c2_seq3	51.798	0	103.596	Inf	Inf	1.23313e-05	0.000879333
203945	comp135649_c1_seq2	54.3707	5.45045	103.291	18.9509	4.24419	0.000691477	0.0252686
203943	comp135649_c1_seq4	307.783	24.6419	590.924	23.9805	4.58379	0.000295634	0.0127331
203777	comp135665_c5_seq15	125.037	0.217285	249.857	1149.9	10.1673	1.29493e-10	3.01276e-08
203773	comp135665_c5_seq19	23.8298	0.651856	47.0078	72.1138	6.1722	4.28067e-06	0.00035457
203766	comp135665_c5_seq9	93.5396	3.42125	183.658	53.6815	5.74635	7.94528e-10	1.56901e-07
203487	comp135708_c1_seq4	42.8474	0.838458	84.8564	101.205	6.66114	8.74687e-09	1.41495e-06
203286	comp135742_c0_seq53	58.3456	7.48716	109.204	14.5855	3.86646	0.000556447	0.0212909
203259	comp135750_c0_seq3	205.487	0.264547	410.709	1552.5	10.6004	7.49107e-17	5.77697e-14
203118	comp135785_c0_seq2	157.631	48.1972	267.064	5.54108	2.47017	0.00145016	0.0451701
202822	comp135828_c0_seq1	12.6468	0	25.2936	Inf	Inf	7.54761e-05	0.00405518
202716	comp135844_c0_seq1	19.5429	2.17151	36.9143	16.9994	4.08741	0.000559344	0.0213789
202534	comp135867_c0_seq5	16.4286	0	32.8571	Inf	Inf	0.000520134	0.0201602
202384	comp135898_c1_seq11	257.247	50.9765	463.518	9.09278	3.18472	4.39799e-05	0.00258433
202150	comp135937_c0_seq2	1391.43	422.841	2360.03	5.58135	2.48061	0.000486035	0.0190531
202058	comp135955_c0_seq1	55.3384	1.43736	109.239	76.0002	6.24793	1.87331e-08	2.86707e-06
202054	comp135955_c0_seq5	377.984	22.2043	733.763	33.0459	5.0464	2.32823e-10	5.16175e-08
201969	comp135970_c0_seq4	71.4325	13.6842	129.181	9.44016	3.23881	0.000504912	0.0196853
200685	comp136214_c0_seq2	25.2749	2.67126	47.8785	17.9236	4.16378	0.000425252	0.0171167
200426	comp136268_c0_seq4	959.473	160.486	1758.46	10.9571	3.4538	1.631e-06	0.000154396
199938	comp136367_c1_seq2	29.6937	1.98898	57.3985	28.8582	4.85091	3.57943e-05	0.00216209
199480	comp136434_c0_seq1	124.919	9.98861	239.85	24.0124	4.58571	2.09964e-08	3.18352e-06
199348	comp136450_c0_seq2	381.979	15.4641	748.495	48.402	5.59699	8.3833e-10	1.64823e-07
199345	comp136450_c0_seq5	124.615	9.48876	239.742	25.2659	4.65912	1.35347e-06	0.000130681
199344	comp136450_c0_seq6	697.875	46.0735	1349.68	29.294	4.87253	3.60283e-10	7.60138e-08
199270	comp136462_c0_seq14	14.0234	0.239559	27.8072	116.076	6.85893	5.65912e-05	0.00318696
199143	comp136483_c2_seq32	53.6421	11.2851	95.9991	8.50674	3.08861	0.000341789	0.014311
199015	comp136492_c0_seq22	166.408	38.556	294.261	7.63205	2.93207	8.75713e-05	0.00461903
199002	comp136493_c0_seq13	53.479	7.92174	99.0364	12.5018	3.64407	8.0099e-05	0.00427413
198983	comp136494_c0_seq17	255.034	56.3212	453.747	8.05642	3.01014	7.1827e-05	0.00388711
198952	comp136498_c0_seq3	9.29523	0	18.5905	Inf	Inf	0.000151406	0.00735105
198726	comp136526_c0_seq16	120.258	26.0069	214.509	8.24816	3.04407	0.000403213	0.0163807
198702	comp136529_c0_seq3	360.233	122.979	597.487	4.85844	2.28049	0.00133523	0.0424319
198571	comp136546_c0_seq3	233.602	4.50376	462.699	102.736	6.6828	1.12318e-13	4.53617e-11
198566	comp136550_c0_seq12	71.644	16.9224	126.366	7.46737	2.9006	0.000325074	0.0137365
198164	comp136600_c0_seq2	149.61	3.58742	295.632	82.408	6.36471	3.74141e-12	1.11132e-09
198162	comp136600_c0_seq4	45.6768	2.85666	88.497	30.9792	4.95323	7.9703e-07	8.28587e-05
198106	comp136608_c2_seq2	18.0913	0	36.1825	Inf	Inf	0.000257213	0.0113711
198071	comp136613_c0_seq1	31.3316	0.746118	61.9172	82.9857	6.37479	1.42861e-07	1.78991e-05
198070	comp136613_c0_seq2	76.2376	8.62831	143.847	16.6715	4.05931	4.22226e-05	0.00249479
198069	comp136613_c0_seq3	52.6064	0.868604	104.344	120.129	6.90843	0.000369508	0.0152187
198065	comp136613_c0_seq7	28.0162	0	56.0325	Inf	Inf	5.89271e-06	0.000467534
197705	comp136669_c0_seq6	116.037	31.8035	200.27	6.2971	2.65469	0.000549127	0.0210558
197438	comp136700_c0_seq19	747.76	165.486	1330.03	8.03714	3.00668	2.84118e-05	0.00178591
197326	comp136717_c0_seq1	58.1065	1.73721	114.476	65.8963	6.04213	0.000669992	0.0246293
197054	comp136758_c0_seq1	170.439	48.7752	292.102	5.98874	2.58225	0.000501254	0.0195725
197019	comp136761_c0_seq1	1496.68	449.93	2543.43	5.65294	2.499	0.000228663	0.0103408
197016	comp136761_c0_seq4	35.2974	8.02024	62.5746	7.80208	2.96386	0.00104705	0.0350349
197015	comp136761_c0_seq5	8.35585	0	16.7117	Inf	Inf	0.000535153	0.0206102
196935	comp136778_c2_seq8	85.3087	10.2565	160.361	15.635	3.96671	0.000819446	0.0289115
196825	comp136786_c2_seq2	174.498	28.4647	320.532	11.2607	3.49322	4.39143e-06	0.000362569
196728	comp136804_c0_seq11	17.9959	0	35.9919	Inf	Inf	3.4192e-07	3.85957e-05
196726	comp136804_c0_seq14	64.6508	1.36779	127.934	93.5331	6.54741	2.04127e-10	4.57087e-08
196724	comp136804_c0_seq2	121.005	22.05	219.96	9.97552	3.31839	2.38512e-05	0.00154277
196723	comp136804_c0_seq4	22.9341	0.217285	45.6508	210.096	7.71491	3.08251e-07	3.51725e-05
195634	comp136985_c0_seq1	1354.43	29.2524	2679.61	91.6031	6.51732	2.54642e-15	1.38899e-12
195342	comp137017_c0_seq1	1209.79	46.8433	2372.73	50.6525	5.66256	5.27807e-13	1.84799e-10
195340	comp137017_c0_seq3	58.9621	2.04657	115.878	56.6204	5.82325	7.62476e-09	1.24469e-06
195338	comp137017_c0_seq5	28.976	0	57.952	Inf	Inf	1.0468e-09	2.02036e-07
195069	comp137034_c4_seq8	14.6813	0	29.3625	Inf	Inf	0.00018987	0.0088626
194581	comp137079_c0_seq5	63.5438	15.9063	111.181	6.98976	2.80524	0.000957796	0.032629
194107	comp137140_c0_seq3	1064.52	118.802	2010.24	16.921	4.08074	4.54915e-08	6.37358e-06
193629	comp137191_c4_seq8	157.25	47.1778	267.322	5.66627	2.5024	0.00144945	0.0451631
193135	comp137257_c1_seq16	19.9801	2.01373	37.9465	18.8439	4.23603	0.000529217	0.0204193
193123	comp137257_c1_seq9	42.8299	5.72117	79.9386	13.9724	3.80451	0.00011045	0.00561714
193084	comp137264_c0_seq14	7.52952	0	15.059	Inf	Inf	0.000710835	0.0258387
193081	comp137264_c0_seq17	9.40237	0	18.8047	Inf	Inf	0.000153484	0.00743381
193080	comp137264_c0_seq18	606.557	170.693	1042.42	6.10699	2.61046	0.000261781	0.0115275
193071	comp137264_c0_seq9	446.295	118.898	773.691	6.50719	2.70203	0.000146143	0.00712257
192918	comp137297_c1_seq1	41.5844	0.108643	83.0602	764.526	9.57842	5.52713e-11	1.36022e-08
192890	comp137299_c0_seq4	80.04	0.447671	159.632	356.584	8.4781	7.21415e-14	3.04413e-11
192738	comp137327_c0_seq2	61.9449	0	123.89	Inf	Inf	1.39939e-08	2.19047e-06
192735	comp137327_c0_seq5	20.692	0	41.384	Inf	Inf	5.99193e-05	0.00334386
192365	comp137386_c0_seq5	70.3385	4.12149	136.555	33.1326	5.05018	1.28899e-08	2.03188e-06
192363	comp137386_c0_seq7	2478.53	115.146	4841.92	42.0502	5.39404	5.30471e-12	1.52191e-09
192281	comp137394_c0_seq3	453.418	157.216	749.619	4.76808	2.25341	0.00108137	0.0359348
192010	comp137436_c0_seq1	1788.05	444.5	3131.61	7.04523	2.81665	7.25188e-05	0.00391746
191832	comp137456_c0_seq1	314.449	98.7946	530.103	5.36571	2.42377	0.000904806	0.0312847
191829	comp137457_c0_seq3	250.778	74.5769	426.979	5.72536	2.51737	0.000456113	0.0180942
191825	comp137457_c0_seq7	1051.58	120.501	1982.65	16.4533	4.04031	8.77151e-08	1.16334e-05
191705	comp137471_c0_seq1	451.608	137.269	765.948	5.57992	2.48025	0.000579731	0.0219589
191704	comp137471_c0_seq2	709.052	220.706	1197.4	5.42532	2.43971	0.000645792	0.0239265
191657	comp137474_c1_seq39	455.925	115.766	796.084	6.87665	2.78171	0.000132003	0.00652587
191483	comp137486_c3_seq1	45.8636	3.04119	88.686	29.1616	4.866	2.82857e-06	0.000248439
191342	comp137507_c7_seq1	59.2209	5.01792	113.424	22.6037	4.49849	1.43388e-06	0.000137335
190872	comp137572_c1_seq1	53.7704	1.41236	106.129	75.1429	6.23157	5.74632e-06	0.000458562
190868	comp137572_c1_seq5	79.0279	0.434571	157.621	362.706	8.50265	1.72064e-13	6.63462e-11
190694	comp137601_c0_seq2	1986.74	118.493	3854.99	32.5334	5.02385	2.41924e-10	5.33049e-08
190624	comp137605_c2_seq8	24.8504	1.73828	47.9626	27.5919	4.78617	0.000105086	0.0053872
190363	comp137627_c4_seq2	672.611	220.545	1124.68	5.09954	2.35037	0.000916605	0.0316101
190197	comp137639_c2_seq1	1566.1	364.953	2767.24	7.58246	2.92267	2.84186e-05	0.00178591
190045	comp137667_c0_seq6	1369.98	478.984	2260.97	4.72034	2.23889	0.00115869	0.0379473
190044	comp137667_c0_seq9	805.668	244.431	1366.91	5.5922	2.48342	0.000350786	0.0146091
189368	comp137732_c0_seq10	25.9634	0	51.9269	Inf	Inf	8.41795e-07	8.69064e-05
189258	comp137743_c0_seq1	58.7142	5.11029	112.318	21.9788	4.45804	4.41066e-06	0.000363821
189255	comp137743_c0_seq5	217.765	41.1576	394.372	9.58201	3.26033	1.1712e-05	0.000841203
189109	comp137775_c0_seq5	7.92989	0	15.8598	Inf	Inf	0.000428789	0.0172396
189081	comp137780_c0_seq6	171.166	45.662	296.67	6.49709	2.69979	0.000317198	0.0134609
189070	comp137781_c0_seq19	34.2012	1.7967	66.6057	37.0712	5.21223	0.00015255	0.00739256
189061	comp137781_c0_seq9	12.302	0	24.604	Inf	Inf	1.46715e-05	0.00102019
188617	comp137829_c0_seq1	85.1356	15.0789	155.192	10.292	3.36346	0.000434747	0.0174244
188548	comp137836_c2_seq12	256.163	74.6833	437.642	5.85998	2.55089	0.000778068	0.0277305
188543	comp137836_c2_seq17	286.699	44.8641	528.534	11.7808	3.55836	4.0351e-06	0.000337038
188526	comp137836_c2_seq33	319.741	87.6395	551.842	6.29673	2.6546	0.000384811	0.0157475
188479	comp137836_c2_seq8	274.103	61.7664	486.439	7.87546	2.97736	5.60843e-05	0.00316538
188321	comp137855_c0_seq5	329.312	86.4624	572.162	6.61747	2.72628	0.000300954	0.0129186
188136	comp137864_c0_seq26	40.5104	4.02795	76.9929	19.1147	4.25661	6.30698e-05	0.00348597
188132	comp137864_c0_seq31	98.3945	3.91847	192.871	49.2208	5.6212	2.36327e-08	3.5442e-06
188125	comp137864_c0_seq6	643.611	21.1704	1266.05	59.803	5.90214	4.48059e-13	1.58741e-10
188123	comp137864_c0_seq8	1195.27	86.2072	2304.33	26.7302	4.7404	6.79307e-10	1.35192e-07
187442	comp137913_c0_seq125	17.478	1.44767	33.5083	23.1463	4.53271	0.000727386	0.0263014
187397	comp137913_c0_seq34	8.50358	0	17.0072	Inf	Inf	0.000614404	0.0230066
187369	comp137913_c0_seq66	9.30598	0	18.612	Inf	Inf	0.000909788	0.031414
187340	comp137913_c0_seq94	21.2868	1.02233	41.5513	40.6436	5.34496	0.000111329	0.00565061
187265	comp137918_c2_seq4	101.823	17.6212	186.024	10.5568	3.40011	3.38474e-05	0.00205979
186961	comp137954_c0_seq1	871.091	322.116	1420.07	4.40856	2.14031	0.00146176	0.0454043
186827	comp137971_c0_seq40	11.5874	0	23.1748	Inf	Inf	2.2907e-05	0.00149032
186790	comp137971_c0_seq76	40.32	5.62188	75.0182	13.344	3.73811	0.00150146	0.046364
186711	comp137986_c2_seq14	110.691	9.4494	211.933	22.4282	4.48724	2.7336e-05	0.00173248
186700	comp137986_c2_seq4	32.7377	1.17623	64.2992	54.6654	5.77256	1.04937e-06	0.000104945
186698	comp137986_c2_seq8	180.091	8.29012	351.891	42.4471	5.40759	0.000863416	0.0301713
186651	comp137992_c0_seq2	158.56	0	317.12	Inf	Inf	7.33854e-11	1.77668e-08
186312	comp138027_c1_seq11	9.47863	0	18.9573	Inf	Inf	0.000238224	0.0106875
186310	comp138027_c1_seq13	213.117	3.42749	422.806	123.357	6.9467	9.12223e-10	1.77982e-07
186306	comp138027_c1_seq2	55.7238	1.61009	109.838	68.2181	6.09208	3.49211e-08	5.04267e-06
186304	comp138027_c1_seq4	174.413	0	348.825	Inf	Inf	3.77436e-06	0.000318081
186303	comp138027_c1_seq5	90.3189	0	180.638	Inf	Inf	4.47057e-17	3.63567e-14
186301	comp138027_c1_seq7	34.4829	0.227952	68.7379	301.546	8.23623	9.93361e-07	0.000100071
186215	comp138037_c0_seq4	64.5086	8.31768	120.7	14.5112	3.85909	2.27299e-05	0.00147987
186214	comp138037_c0_seq5	20.3065	2.59086	38.0221	14.6755	3.87534	0.00138401	0.0435489
186105	comp138051_c2_seq1	39.3048	7.20324	71.4063	9.91307	3.30933	0.00107721	0.0358297
186103	comp138051_c2_seq3	375.39	106.23	644.55	6.06752	2.60111	0.00026148	0.0115199
186040	comp138055_c0_seq9	14.6835	0	29.367	Inf	Inf	0.000266485	0.0116857
185535	comp138096_c2_seq6	316.024	69.5061	562.542	8.09341	3.01675	3.05117e-05	0.00189088
185439	comp138104_c0_seq1	47.0663	9.74529	84.3872	8.65928	3.11425	0.000736928	0.0265446
185438	comp138104_c0_seq2	314.451	29.6082	599.294	20.2408	4.33919	3.76904e-08	5.38175e-06
185212	comp138129_c4_seq2	10.221	0	20.4419	Inf	Inf	0.000380417	0.0156034
185183	comp138131_c0_seq10	237.057	49.4478	424.666	8.58818	3.10235	0.00137172	0.0432306
185176	comp138131_c0_seq17	112.015	17.7495	206.281	11.6218	3.53876	7.71542e-06	0.000587403
185174	comp138131_c0_seq2	135.594	30.3928	240.794	7.92273	2.986	0.000129465	0.00641106
185133	comp138134_c0_seq8	20.6772	2.94204	38.4124	13.0564	3.70669	0.000629629	0.0234784
184964	comp138149_c6_seq33	58.7135	13.1589	104.268	7.92379	2.98619	0.00037564	0.0154357
184952	comp138150_c1_seq1	268.299	33.1429	503.455	15.1904	3.92509	4.54589e-07	4.9775e-05
184950	comp138150_c1_seq3	407.667	26.5566	788.777	29.7017	4.89247	1.07275e-09	2.06376e-07
184857	comp138159_c0_seq39	14.3783	0	28.7566	Inf	Inf	0.00143568	0.04482
184447	comp138188_c0_seq4	85.7694	15.0441	156.495	10.4024	3.37885	9.0787e-05	0.00475082
184366	comp138199_c0_seq17	366.679	109.74	623.618	5.68267	2.50657	0.000511633	0.0199213
184329	comp138202_c2_seq10	120.808	2.85758	238.758	83.5523	6.38461	1.77088e-11	4.66048e-09
184327	comp138202_c2_seq3	60.7314	9.30906	112.154	12.0478	3.5907	0.000278356	0.0121155
184322	comp138202_c2_seq8	252.909	3.50277	502.316	143.405	7.16396	9.78183e-15	4.75572e-12
184310	comp138205_c0_seq4	46.9204	6.6013	87.2394	13.2155	3.72416	6.38562e-05	0.00352399
184267	comp138213_c2_seq11	133.978	2.20844	265.747	120.332	6.91088	6.20791e-13	2.13593e-10
184260	comp138213_c2_seq20	30.6475	0	61.295	Inf	Inf	3.16064e-05	0.00194726
184258	comp138213_c2_seq4	51.6914	0	103.383	Inf	Inf	4.66874e-10	9.67907e-08
183942	comp138239_c0_seq1	17.3133	0.692437	33.9341	49.0067	5.61491	0.000899492	0.0311581
183939	comp138239_c0_seq4	15.5087	0.673861	30.3435	45.0292	5.49279	0.000140649	0.00688672
183674	comp138272_c0_seq3	163.271	36.5764	289.965	7.92766	2.98689	0.000125386	0.00625231
183673	comp138273_c0_seq1	405.269	14.0943	796.443	56.5081	5.82039	1.59598e-12	5.13566e-10
183672	comp138273_c0_seq2	240.866	8.57584	473.157	55.1732	5.7859	1.58172e-12	5.09896e-10
183660	comp138276_c0_seq5	839.722	6.74837	1672.69	247.867	7.95342	7.15592e-06	0.000551851
183659	comp138276_c0_seq6	27.7866	0	55.5732	Inf	Inf	1.88492e-06	0.000174644
183658	comp138276_c0_seq7	115.232	0.479119	229.984	480.015	8.90693	5.64231e-05	0.00317949
183516	comp138294_c4_seq8	674.266	216.038	1132.49	5.2421	2.39014	0.000573686	0.0218086
183505	comp138297_c0_seq10	2724.14	1040.45	4407.83	4.23646	2.08286	0.00155873	0.0477449
182616	comp138364_c1_seq37	19.8124	0	39.6248	Inf	Inf	1.12835e-07	1.45131e-05
182284	comp138386_c0_seq15	22.7838	0.11978	45.4478	379.428	8.56768	2.39954e-07	2.83374e-05
182281	comp138386_c0_seq18	80.2149	0.11978	160.31	1338.37	10.3863	3.37464e-15	1.7916e-12
182272	comp138386_c0_seq4	143.493	9.10326	277.883	30.5257	4.93195	1.30479e-08	2.05498e-06
182185	comp138395_c1_seq1	146.386	36.9819	255.791	6.91665	2.79007	0.000273793	0.0119477
181724	comp138428_c1_seq20	23.7568	2.12013	45.3934	21.4107	4.42026	0.000195377	0.00907232
181722	comp138428_c1_seq22	8.88965	0.108643	17.6707	162.649	7.34562	0.000637079	0.0236732
181613	comp138440_c0_seq4	26.8765	0	53.7529	Inf	Inf	3.56047e-09	6.15477e-07
181597	comp138441_c0_seq7	65.1239	16.1469	114.101	7.06644	2.82098	0.000725118	0.02623
181547	comp138442_c1_seq7	538.204	113.19	963.218	8.50974	3.08912	4.51126e-05	0.00264285
181355	comp138457_c1_seq26	53.5701	0.337065	106.803	316.862	8.30771	1.52804e-10	3.50947e-08
181075	comp138479_c1_seq2	15.2088	0	30.4176	Inf	Inf	1.92791e-06	0.000177789
181041	comp138480_c2_seq33	357.092	117.305	596.879	5.08827	2.34717	0.00109688	0.0363489
181029	comp138480_c2_seq45	162.85	24.2461	301.453	12.433	3.63611	3.5908e-06	0.000304332
181015	comp138480_c2_seq58	37.9807	3.04012	72.9213	23.9864	4.58414	5.37168e-06	0.00043233
181000	comp138480_c3_seq2	32.61	2.66383	62.5561	23.4835	4.55358	0.000539747	0.0207495
180998	comp138480_c3_seq4	172.727	31.8707	313.583	9.83925	3.29855	2.51667e-05	0.0016185
180747	comp138501_c5_seq15	120.247	30.8452	209.65	6.79682	2.76486	0.000289718	0.0125084
180702	comp138505_c1_seq14	41.1211	0.508563	81.7337	160.715	7.32836	2.28508e-09	4.06394e-07
180695	comp138505_c1_seq21	9.99707	0	19.9941	Inf	Inf	8.86516e-05	0.00466638
180378	comp138539_c0_seq6	1089.79	205.154	1974.43	9.62414	3.26666	4.89755e-06	0.000399927
180060	comp138568_c0_seq3	43.1869	5.25095	81.1229	15.4492	3.94946	7.82807e-05	0.00419201
180059	comp138568_c0_seq4	28.5499	3.97147	53.1283	13.3775	3.74173	0.000667061	0.024562
180023	comp138570_c1_seq31	68.9248	9.11857	128.731	14.1175	3.81941	4.96786e-05	0.00286346
180013	comp138570_c1_seq40	110.104	26.3142	193.894	7.36843	2.88136	0.000667602	0.0245718
180000	comp138570_c1_seq52	75.9395	10.5236	141.355	13.4323	3.74763	3.33964e-05	0.00203858
179991	comp138570_c1_seq60	89.1941	24.5159	153.872	6.27644	2.64995	0.00146205	0.0454055
179889	comp138579_c8_seq7	844.884	235.565	1454.2	6.17325	2.62603	0.000354819	0.0147325
179888	comp138579_c8_seq8	55.012	1.31485	108.709	82.6781	6.36943	2.53057e-05	0.00162627
179469	comp138607_c4_seq2	84.2564	2.03353	166.479	81.8673	6.35522	6.39712e-05	0.00352816
179466	comp138607_c4_seq5	189.602	9.25577	369.948	39.9695	5.32083	3.97139e-10	8.30067e-08
179100	comp138633_c0_seq2	6.80884	0	13.6177	Inf	Inf	0.00140831	0.0441659
179095	comp138633_c0_seq24	7.08375	0	14.1675	Inf	Inf	0.00121462	0.0394325
179087	comp138633_c0_seq31	40.3557	0	80.7115	Inf	Inf	1.05375e-11	2.88714e-09
179033	comp138638_c0_seq4	2082.04	756.717	3407.36	4.50282	2.17083	0.00130879	0.0417846
179028	comp138641_c0_seq2	200.295	59.386	341.204	5.74553	2.52244	0.000999397	0.033737
179024	comp138641_c0_seq6	97.7272	13.902	181.552	13.0594	3.70702	1.09091e-05	0.000792768
179022	comp138641_c0_seq8	23.6045	0.479119	46.7299	97.5331	6.60782	1.42832e-06	0.000136876
178792	comp138657_c1_seq15	60.9207	10.7639	111.077	10.3194	3.36729	0.000790803	0.0280893
178778	comp138657_c1_seq29	147.235	33.0631	261.407	7.90629	2.983	0.000103694	0.005325
177798	comp138721_c2_seq62	200.049	51.1439	348.955	6.82301	2.77041	0.00080976	0.0286432
177761	comp138725_c1_seq1	165.443	31.4803	299.405	9.51088	3.24958	8.13791e-05	0.004332
177758	comp138725_c1_seq4	415.692	97.1828	734.2	7.55484	2.9174	6.05149e-05	0.00336764
177628	comp138734_c3_seq15	13.0289	0	26.0578	Inf	Inf	0.000763656	0.0273039
177062	comp138766_c1_seq12	49.8631	5.15648	94.5697	18.34	4.19692	2.04168e-06	0.000187229
177058	comp138766_c1_seq6	160.943	23.1895	298.697	12.8807	3.68714	6.09615e-06	0.000481327
177057	comp138766_c1_seq9	118.169	23.1982	213.139	9.18774	3.19971	6.70686e-05	0.00366062
176645	comp138797_c6_seq5	113.742	18.0486	209.435	11.6039	3.53654	0.000197928	0.00917412
176527	comp138807_c2_seq10	16.7274	0	33.4548	Inf	Inf	9.23111e-07	9.39997e-05
176525	comp138807_c2_seq8	2375.19	134.447	4615.94	34.3327	5.10151	3.82322e-11	9.68876e-09
175902	comp138867_c0_seq24	6.62087	0	13.2417	Inf	Inf	0.0015753	0.0481302
175254	comp138906_c0_seq31	23.1059	2.2815	43.9303	19.255	4.26716	0.000645509	0.023921
174949	comp138929_c0_seq10	8.57512	0	17.1502	Inf	Inf	0.000264103	0.0116098
174819	comp138939_c0_seq3	12.6122	0	25.2243	Inf	Inf	0.000900651	0.0311922
174686	comp138949_c0_seq6	928.407	14.9932	1841.82	122.844	6.94068	5.40543e-16	3.39336e-13
174684	comp138949_c0_seq8	4584.04	172.029	8996.04	52.2939	5.70857	6.52141e-13	2.23519e-10
174658	comp138955_c4_seq17	9.75892	0.298447	19.2194	64.398	6.00894	0.00114287	0.0375185
174466	comp138962_c0_seq2	34.4847	5.8692	63.1002	10.7511	3.42641	0.00124437	0.0401725
174257	comp138975_c1_seq7	26.7078	2.59904	50.8165	19.552	4.28925	8.10671e-05	0.00431925
174147	comp138990_c2_seq14	2436.43	707.624	4165.23	5.88622	2.55734	0.000738921	0.026611
174053	comp138997_c1_seq10	623.331	4.48779	1242.17	276.79	8.11265	1.17086e-19	1.49631e-16
174042	comp138997_c1_seq22	17.8604	0	35.7208	Inf	Inf	0.000203106	0.00935112
174034	comp138997_c1_seq3	58.9091	1.87682	115.941	61.7756	5.94896	6.67666e-09	1.09793e-06
174032	comp138997_c1_seq31	429.56	0	859.12	Inf	Inf	4.37545e-19	4.95461e-16
174031	comp138997_c1_seq32	970.279	133.624	1806.93	13.5226	3.7573	7.03164e-05	0.0038123
174019	comp138997_c1_seq9	893.596	23.8429	1763.35	73.957	6.20861	2.11826e-14	9.74257e-12
173624	comp139032_c0_seq3	87.7489	0	175.498	Inf	Inf	6.00321e-12	1.71301e-09
173473	comp139040_c3_seq1	138.42	0.869142	275.97	317.521	8.31071	1.84192e-07	2.25561e-05
173430	comp139042_c1_seq10	590.958	96.8362	1085.08	11.2053	3.48611	3.35417e-06	0.000286721
173422	comp139042_c1_seq18	287.309	32.6924	541.926	16.5765	4.05107	2.18259e-07	2.61201e-05
173397	comp139042_c1_seq42	209.152	31.004	387.3	12.4919	3.64292	5.02984e-06	0.000408122
172923	comp139085_c0_seq5	483.519	129.639	837.398	6.45944	2.69141	0.000164288	0.00784661
172922	comp139085_c0_seq6	285.068	80.7369	489.399	6.06165	2.59971	0.000263036	0.0115685
172901	comp139087_c1_seq29	33.3048	5.12297	61.4866	12.0021	3.58522	0.000657332	0.0242787
172894	comp139087_c1_seq38	54.677	2.27952	107.074	46.9724	5.55374	4.54091e-09	7.70809e-07
172869	comp139093_c0_seq10	822.046	175.206	1468.89	8.38376	3.0676	1.57174e-05	0.00108115
172868	comp139093_c0_seq12	32.3582	1.73935	62.977	36.2072	5.17821	1.43616e-06	0.000137479
172584	comp139113_c0_seq5	33.0749	0.543214	65.6066	120.775	6.91618	0.000973513	0.0330127
172483	comp139117_c0_seq30	24.6397	2.92943	46.35	15.8222	3.98388	0.000268559	0.0117537
172459	comp139117_c0_seq56	9.61346	0	19.2269	Inf	Inf	9.22346e-05	0.0048111
172391	comp139128_c0_seq1	114.493	12.0689	216.918	17.9733	4.16779	1.16545e-06	0.000114884
172084	comp139154_c0_seq9	95.9442	8.06982	183.819	22.7785	4.5096	1.0446e-05	0.00076252
171996	comp139159_c0_seq1	107.574	21.1295	194.019	9.18237	3.19887	8.64016e-05	0.00456675
171917	comp139163_c2_seq13	172.192	57.8924	286.492	4.9487	2.30705	0.00161402	0.0489941
171785	comp139172_c1_seq59	54.1208	4.77516	103.466	21.6676	4.43747	2.08861e-06	0.000191044
171784	comp139172_c1_seq6	115.629	14.5991	216.659	14.8406	3.89148	5.08405e-06	0.000411401
171312	comp139215_c0_seq24	78.4566	20.5451	136.368	6.63751	2.73064	0.000796684	0.0282589
171305	comp139215_c0_seq4	19.7293	3.16999	36.2886	11.4475	3.51697	0.00105609	0.0352713
171211	comp139223_c0_seq16	104.8	22.9667	186.634	8.12628	3.02259	3.14595e-05	0.00193954
170942	comp139242_c0_seq5	30.0509	2.93335	57.1684	19.4891	4.28459	0.000243714	0.0108616
170940	comp139242_c0_seq7	56.2361	12.1714	100.301	8.24073	3.04277	0.000687174	0.0251484
170614	comp139265_c0_seq7	30.7194	4.20792	57.2308	13.6007	3.76561	0.000534568	0.0205947
170391	comp139286_c1_seq2	15.4116	0.596895	30.2262	50.6392	5.66218	0.000102026	0.0052499
170180	comp139302_c0_seq1	459.663	35.3499	883.976	25.0065	4.64423	4.02837e-05	0.00239207
170178	comp139302_c0_seq11	405.965	78.7041	733.226	9.31624	3.21975	2.15864e-05	0.00141573
170098	comp139305_c0_seq33	47.2489	7.81967	86.6781	11.0846	3.47049	4.5542e-05	0.00266191
169244	comp139355_c3_seq11	7.78958	0	15.5792	Inf	Inf	0.000569032	0.0216604
169229	comp139356_c4_seq2	42.9157	9.07362	76.7577	8.45944	3.08056	0.000669556	0.0246183
169135	comp139362_c0_seq1	392.442	69.9716	714.912	10.2172	3.35293	5.52566e-06	0.000443127
169134	comp139362_c1_seq1	91.3179	13.8796	168.756	12.1586	3.6039	1.74913e-05	0.00118495
168978	comp139372_c0_seq46	140.502	40.9192	240.085	5.8673	2.5527	0.000740479	0.026651
168774	comp139387_c2_seq24	87.2072	0.683855	173.73	254.046	7.98894	2.75886e-05	0.00174417
168621	comp139399_c1_seq2	33.2351	4.12842	62.3417	15.1006	3.91653	0.000550613	0.0211038
168050	comp139435_c4_seq9	1829.56	382.008	3277.11	8.57865	3.10075	1.4047e-05	0.000982875
167995	comp139441_c3_seq3	6.87174	0	13.7435	Inf	Inf	0.001332	0.0423594
167812	comp139455_c0_seq9	58.9242	10.056	107.792	10.7192	3.42213	0.000114794	0.00580833
167307	comp139486_c2_seq35	9.84904	0	19.6981	Inf	Inf	7.99703e-05	0.00426971
166805	comp139518_c3_seq10	112.74	14.0078	211.472	15.0967	3.91616	3.37942e-06	0.000288466
166586	comp139530_c1_seq30	21.6374	0	43.2749	Inf	Inf	0.00128376	0.0411398
166579	comp139530_c1_seq37	21.3168	0	42.6335	Inf	Inf	8.73888e-06	0.000655421
166234	comp139543_c2_seq2	83.7311	6.46848	160.994	24.889	4.63743	6.78523e-08	9.15514e-06
166197	comp139548_c2_seq12	202.751	10.8252	394.678	36.4592	5.18821	2.11663e-09	3.80216e-07
166167	comp139549_c0_seq5	13.7967	0.289535	27.304	94.3029	6.55923	0.000585395	0.0221241
165745	comp139581_c2_seq3	8.16367	0	16.3273	Inf	Inf	0.000482379	0.0189472
165741	comp139581_c2_seq7	98.8673	15.4778	182.257	11.7753	3.5577	2.86493e-05	0.00179788
165708	comp139581_c3_seq38	9.86806	0	19.7361	Inf	Inf	0.000115525	0.00583704
165546	comp139588_c0_seq3	2908.48	357.7	5459.25	15.2621	3.93188	7.38005e-08	9.89801e-06
165519	comp139590_c4_seq11	38.7631	0	77.5263	Inf	Inf	1.09562e-09	2.10549e-07
165515	comp139590_c4_seq2	1364.65	53.6865	2675.61	49.8377	5.63917	1.32252e-12	4.32574e-10
165510	comp139590_c4_seq9	1067.69	45.564	2089.82	45.8657	5.51934	4.72126e-12	1.36462e-09
165083	comp139619_c2_seq34	20.2616	0.977784	39.5454	40.4439	5.33785	0.000427359	0.0171898
165056	comp139620_c2_seq3	110.362	14.028	206.695	14.7344	3.88112	3.50844e-06	0.000297916
164945	comp139624_c0_seq5	28.2464	0	56.4927	Inf	Inf	0.00164778	0.0497822
164713	comp139638_c2_seq10	12.6016	0	25.2032	Inf	Inf	1.20145e-05	0.000858454
164708	comp139638_c2_seq15	778.477	30.2993	1526.66	50.3859	5.65495	2.21849e-12	6.91497e-10
164697	comp139638_c2_seq9	35.3368	0	70.6735	Inf	Inf	1.61714e-10	3.69986e-08
164459	comp139647_c3_seq3	35.994	0.958237	71.0297	74.1254	6.2119	4.31194e-07	4.74749e-05
164458	comp139647_c3_seq5	24.4431	0.958237	47.9279	50.0167	5.64434	1.02308e-05	0.000748951
164457	comp139647_c3_seq8	59.8891	0.895342	118.883	132.779	7.05289	8.43242e-08	1.12169e-05
164376	comp139653_c1_seq2	12.0876	0.587982	23.5872	40.1156	5.32609	0.000567904	0.0216275
164249	comp139661_c0_seq12	43.7237	0	87.4474	Inf	Inf	5.94415e-11	1.45684e-08
164107	comp139666_c0_seq16	20.1931	0.836454	39.5497	47.2826	5.56324	6.00651e-05	0.00334958
164079	comp139666_c0_seq41	17.5276	2.07131	32.9839	15.9242	3.99315	0.00136546	0.0431425
163795	comp139691_c4_seq16	418.281	126.506	710.056	5.61284	2.48873	0.000552198	0.0211509
163778	comp139691_c4_seq32	219.097	45.8029	392.391	8.56695	3.09878	6.6278e-05	0.00362521
163145	comp139724_c2_seq19	30.8697	1.07802	60.6615	56.2713	5.81433	6.77439e-05	0.00369185
162966	comp139734_c0_seq11	291.341	53.3736	529.308	9.91703	3.30991	1.83568e-05	0.00123795
162859	comp139738_c0_seq34	319.621	88.2599	550.982	6.24272	2.64217	0.000145545	0.00709923
162856	comp139738_c0_seq38	133.046	17.8577	248.234	13.9007	3.79708	0.000240714	0.0107701
162601	comp139748_c0_seq1	753.386	87.4098	1419.36	16.238	4.0213	1.59856e-07	1.98339e-05
162600	comp139748_c0_seq2	3052.18	242.233	5862.12	24.2003	4.59695	1.7376e-09	3.18853e-07
162463	comp139756_c1_seq62	1324.14	203.467	2444.82	12.0158	3.58686	9.96669e-05	0.00514181
162461	comp139756_c1_seq64	295.137	76.9394	513.335	6.67195	2.73811	0.000399014	0.016229
162403	comp139757_c2_seq2	29.3885	0	58.777	Inf	Inf	1.32011e-06	0.000127945
162401	comp139757_c2_seq4	58.3352	3.90872	112.762	28.8488	4.85044	3.01472e-06	0.00026196
162225	comp139771_c3_seq3	172.91	17.973	327.847	18.2411	4.18912	9.4428e-08	1.24166e-05
161957	comp139786_c1_seq38	112.514	16.4471	208.582	12.682	3.66471	1.42826e-05	0.000997018
161679	comp139805_c0_seq30	125.981	16.8272	235.134	13.9735	3.80462	9.15424e-06	0.000682425
161676	comp139805_c0_seq33	346.299	86.4908	606.107	7.00777	2.80895	0.000190345	0.00888015
161674	comp139805_c0_seq35	47.9503	8.73777	87.1628	9.9754	3.31838	0.00021811	0.00993456
161646	comp139805_c0_seq62	137.13	22.5541	251.705	11.16	3.48027	2.55721e-05	0.00164044
161635	comp139805_c0_seq72	75.0555	15.6244	134.487	8.6075	3.10559	0.000339529	0.0142397
161127	comp139837_c3_seq3	2779.98	1046.08	4513.89	4.31507	2.10938	0.00162637	0.0492687
161019	comp139844_c2_seq60	12.6405	0	25.2811	Inf	Inf	0.000262068	0.0115373
161015	comp139844_c2_seq64	8.11863	0	16.2373	Inf	Inf	0.000527671	0.0203728
160920	comp139847_c6_seq8	16.377	0.80701	31.9469	39.5868	5.30695	0.00015393	0.00745134
160655	comp139864_c6_seq3	114.208	26.4492	201.968	7.63605	2.93283	0.000166331	0.00793148
160382	comp139889_c0_seq4	59.0954	5.21431	112.977	21.6666	4.4374	0.00109226	0.0362226
159858	comp139936_c0_seq1	1067.81	35.4986	2100.13	59.1607	5.88657	6.14319e-13	2.11773e-10
159855	comp139936_c0_seq12	78.5094	11.4043	145.615	12.7684	3.67451	2.28913e-05	0.00148984
159842	comp139936_c0_seq26	117.178	1.72396	232.631	134.94	7.07617	9.34242e-06	0.000695295
159836	comp139936_c0_seq31	55.5924	1.1218	110.063	98.1128	6.61637	2.49996e-06	0.000223902
159834	comp139936_c0_seq33	95.8762	21.6959	170.057	7.8382	2.97052	0.000162174	0.00776846
159832	comp139936_c0_seq35	69.2528	4.90813	133.597	27.2196	4.76657	0.000258441	0.0114117
159728	comp139946_c1_seq3	14.0244	0	28.0488	Inf	Inf	5.40406e-06	0.000434545
159507	comp139958_c1_seq9	42.5227	9.64343	75.4019	7.81899	2.96698	0.00070212	0.0255862
159464	comp139960_c2_seq5	47.4273	7.3402	87.5144	11.9226	3.57563	0.000446556	0.0177862
159461	comp139960_c2_seq8	57.9074	0	115.815	Inf	Inf	6.35811e-14	2.72795e-11
159395	comp139963_c0_seq36	31.1747	6.34612	56.0033	8.82481	3.14156	0.00133119	0.0423411
159375	comp139963_c0_seq56	12.0916	0	24.1832	Inf	Inf	1.74197e-05	0.00118099
159289	comp139966_c0_seq7	112.383	36.0657	188.701	5.23215	2.3874	0.00163992	0.0495869
159171	comp139971_c1_seq12	9.85819	0	19.7164	Inf	Inf	9.85073e-05	0.0050908
159157	comp139971_c1_seq27	26.8928	1.15814	52.6275	45.4414	5.50594	0.000714031	0.0259286
159144	comp139971_c1_seq4	162.626	44.0034	281.249	6.39153	2.67616	0.000440644	0.0175898
159143	comp139971_c1_seq40	51.2815	3.19885	99.3642	31.0625	4.9571	9.47906e-07	9.59961e-05
159017	comp139980_c2_seq2	46.6627	5.25017	88.0753	16.7757	4.0683	6.28717e-05	0.00347932
158954	comp139983_c0_seq8	47.2724	11.0299	83.5148	7.5717	2.92062	0.00146692	0.0455332
158844	comp139986_c0_seq1	549403	25543.3	1.07326e+06	42.0174	5.39291	2.81652e-12	8.59922e-10
158843	comp139986_c0_seq2	36.1392	2.69925	69.5792	25.7773	4.68803	2.57776e-05	0.00165051
158840	comp139986_c0_seq5	343.947	8.03956	679.855	84.5638	6.40197	0.00108875	0.0361262
158520	comp140001_c0_seq14	191.785	29.091	354.479	12.1852	3.60706	1.19432e-05	0.000855102
158517	comp140001_c0_seq17	1161.55	123.008	2200.09	17.8857	4.16073	1.6977e-08	2.61397e-06
158516	comp140001_c0_seq2	30.6919	2.10361	59.2801	28.1801	4.81661	1.08676e-05	0.000790068
158511	comp140001_c0_seq7	339.088	38.5901	639.586	16.5738	4.05083	1.26741e-07	1.60706e-05
158481	comp140005_c0_seq18	281.377	73.547	489.207	6.65162	2.73371	0.000247446	0.0109992
158475	comp140005_c0_seq25	593.849	169.847	1017.85	5.99273	2.58321	0.000266202	0.0116762
158400	comp140006_c4_seq11	260.502	63.598	457.406	7.19215	2.84642	0.000118411	0.00594928
158030	comp140018_c0_seq13	11.9816	0	23.9633	Inf	Inf	0.00163741	0.0495191
158020	comp140019_c0_seq1	44.8802	8.46101	81.2994	9.60871	3.26434	0.000609547	0.0228438
158007	comp140020_c0_seq11	264.205	61.5021	466.908	7.59174	2.92443	0.000232534	0.0104874
158000	comp140020_c0_seq26	1589.9	416.11	2763.68	6.6417	2.73155	0.000180132	0.0084744
157952	comp140026_c0_seq2	296.947	6.94722	586.947	84.4866	6.40065	2.65591e-13	9.7482e-11
157951	comp140026_c0_seq3	2482.36	870.887	4093.84	4.70077	2.2329	0.000800438	0.0283696
157949	comp140026_c0_seq7	389.005	112.112	665.897	5.93955	2.57035	0.000357773	0.0148379
157224	comp140070_c0_seq2	219.211	29.5456	408.876	13.8388	3.79065	0.000350434	0.0146001
156793	comp140092_c0_seq3	1101.67	179.086	2024.25	11.3032	3.49866	2.68908e-06	0.000237587
156786	comp140092_c0_seq4	88.7255	18.7641	158.687	8.45692	3.08013	0.000109528	0.00557815
156579	comp140108_c0_seq8	38.2981	4.36976	72.2264	16.5287	4.0469	3.82724e-05	0.00229012
156376	comp140126_c0_seq9	6.83027	0	13.6605	Inf	Inf	0.00120694	0.039215
155992	comp140154_c1_seq6	2594.82	810.77	4378.87	5.40087	2.43319	0.000383784	0.0157163
155901	comp140161_c0_seq4	329.478	95.8856	563.069	5.87231	2.55393	0.000307764	0.0131589
155658	comp140177_c1_seq19	16.084	0.683855	31.4841	46.0391	5.52479	3.11465e-05	0.00192555
155227	comp140201_c0_seq9	17.7066	1.79068	33.6226	18.7764	4.23085	0.00101771	0.0342583
155170	comp140204_c2_seq11	2072.19	122.863	4021.51	32.7317	5.03262	5.23064e-11	1.29081e-08
155168	comp140204_c2_seq3	16.0242	1.08616	30.9623	28.5063	4.83321	0.00070759	0.0257417
155166	comp140204_c2_seq5	13.8162	0.239559	27.3929	114.347	6.83728	5.40893e-05	0.00307079
155164	comp140204_c2_seq7	2142.59	150.223	4134.96	27.5254	4.78269	3.411e-10	7.27385e-08
154217	comp140247_c0_seq4	55.9226	12.1046	99.7405	8.23989	3.04262	0.000202001	0.00930743
153795	comp140266_c0_seq14	585.053	141.563	1028.54	7.26562	2.86109	3.4603e-05	0.00210006
153576	comp140288_c0_seq113	26.6842	0.687712	52.6806	76.6027	6.25932	6.34136e-07	6.7453e-05
153303	comp140309_c3_seq19	65.7954	10.6903	120.901	11.3094	3.49945	2.9114e-05	0.00182066
153292	comp140309_c3_seq7	211.52	59.9969	363.044	6.05105	2.59718	0.000514884	0.020013
153019	comp140326_c0_seq33	8.76671	0	17.5334	Inf	Inf	0.000207664	0.00954135
152806	comp140338_c2_seq11	85.7928	21.3136	150.272	7.05051	2.81773	0.000240777	0.0107701
152344	comp140371_c0_seq3	3034.29	1113.05	4955.53	4.45221	2.15452	0.00157684	0.0481595
152268	comp140374_c6_seq29	9.18784	0	18.3757	Inf	Inf	0.000220083	0.0100168
152263	comp140374_c6_seq33	153.923	4.30206	303.545	70.558	6.14074	6.76639e-09	1.11166e-06
151564	comp140421_c0_seq38	29.2927	2.60742	55.978	21.4687	4.42416	0.000130643	0.00646344
151226	comp140443_c0_seq14	8.6341	0	17.2682	Inf	Inf	0.000696868	0.0254292
151207	comp140443_c0_seq31	7.32198	0	14.644	Inf	Inf	0.00105751	0.0353124
151116	comp140447_c2_seq14	378.044	0	756.088	Inf	Inf	1.06511e-12	3.54208e-10
151111	comp140447_c2_seq19	9.08386	0	18.1677	Inf	Inf	0.0012251	0.0397007
151110	comp140447_c2_seq2	12.2438	0	24.4875	Inf	Inf	1.42267e-05	0.000993894
151109	comp140447_c2_seq20	7.30163	0	14.6033	Inf	Inf	0.000930504	0.0319478
151087	comp140447_c2_seq41	27.1488	0	54.2975	Inf	Inf	4.34408e-05	0.00255496
151086	comp140447_c2_seq42	58.0974	0	116.195	Inf	Inf	5.03236e-14	2.17478e-11
151077	comp140447_c2_seq50	218.523	1.52569	435.52	285.458	8.15714	5.83048e-17	4.65694e-14
150862	comp140458_c1_seq3	40.1787	2.35375	78.0037	33.1402	5.05051	7.74837e-06	0.000589409
150633	comp140470_c1_seq50	14.3011	0	28.6022	Inf	Inf	0.000234009	0.0105327
150607	comp140470_c4_seq1	163.093	50.866	275.319	5.41263	2.43633	0.00118148	0.0385456
150584	comp140474_c2_seq19	68.8311	9.47155	128.191	13.5343	3.75855	1.9362e-05	0.00129066
150582	comp140474_c2_seq20	560.623	56.106	1065.14	18.9844	4.24674	1.27727e-08	2.01519e-06
150569	comp140474_c2_seq34	141.71	13.1705	270.249	20.5193	4.35891	1.8247e-07	2.23913e-05
150562	comp140474_c2_seq42	15.3683	1.34256	29.3939	21.8939	4.45246	0.00130997	0.0417998
150081	comp140502_c0_seq18	612.2	29.2051	1195.2	40.9242	5.35488	2.47481e-11	6.4078e-09
150076	comp140502_c0_seq23	669.451	38.9681	1299.93	33.359	5.06	2.11985e-10	4.72906e-08
150074	comp140502_c0_seq25	15.5071	0.149224	30.865	206.837	7.69235	5.53681e-05	0.00312792
149812	comp140521_c0_seq47	8.24626	0	16.4925	Inf	Inf	0.000473254	0.0186543
149792	comp140521_c0_seq69	32.7666	0	65.5333	Inf	Inf	2.6592e-09	4.69662e-07
149609	comp140530_c1_seq22	142.623	3.43214	281.814	82.1102	6.35949	2.13941e-12	6.69178e-10
149482	comp140533_c0_seq1	1.42022e+06	190272	2.65017e+06	13.9283	3.79995	1.06582e-07	1.37981e-05
149133	comp140542_c0_seq1	31.1129	0	62.2259	Inf	Inf	6.78796e-05	0.00369699
149128	comp140542_c0_seq15	409.788	60.2065	759.37	12.6127	3.65681	1.53535e-06	0.00014627
148894	comp140552_c1_seq2	3031.98	1104.32	4959.63	4.49111	2.16707	0.0015565	0.0477217
148519	comp140576_c2_seq2	8.59416	0	17.1883	Inf	Inf	0.000309799	0.0132127
148324	comp140590_c1_seq3	131.069	28.8457	233.292	8.08756	3.01571	0.0001192	0.00598054
148260	comp140592_c1_seq32	10.7202	0	21.4403	Inf	Inf	4.23633e-05	0.00250228
148150	comp140596_c1_seq10	40.3081	0.11978	80.4964	672.037	9.3924	3.09872e-09	5.39829e-07
148113	comp140597_c0_seq24	24.7017	3.07138	46.3319	15.085	3.91505	0.000227784	0.0103148
148043	comp140599_c0_seq22	130.705	24.8341	236.576	9.52623	3.25191	9.66736e-06	0.000715017
147915	comp140602_c4_seq14	50.7847	0	101.569	Inf	Inf	3.12675e-13	1.12786e-10
147627	comp140618_c0_seq13	245.86	62.5914	429.129	6.85605	2.77738	0.000187107	0.00874748
147540	comp140620_c0_seq81	14.4688	0	28.9377	Inf	Inf	0.000436499	0.0174672
147400	comp140636_c0_seq2	43.73	3.21464	84.2454	26.2068	4.71187	2.6944e-06	0.00023794
146602	comp140682_c1_seq31	17.5908	0	35.1815	Inf	Inf	7.60372e-05	0.00408165
146411	comp140688_c2_seq5	1103.7	376.148	1831.26	4.86845	2.28346	0.000884292	0.0307567
146327	comp140692_c1_seq47	297.228	90.524	503.932	5.56684	2.47686	0.00102696	0.0344707
146216	comp140698_c0_seq9	566.587	32.4326	1100.74	33.9394	5.08489	1.58604e-07	1.97059e-05
145648	comp140725_c0_seq14	45.4885	5.73622	85.2407	14.8601	3.89337	0.00118095	0.0385422
144865	comp140767_c1_seq36	26.4721	0.359339	52.5848	146.338	7.19316	0.000502991	0.0196232
143036	comp140846_c1_seq14	107.997	17.0995	198.894	11.6315	3.53997	2.9398e-05	0.00183457
142493	comp140871_c1_seq4	38.513	2.51537	74.5106	29.6221	4.8886	7.33305e-06	0.000563084
142333	comp140878_c3_seq1	1056.49	302.547	1810.43	5.98394	2.5811	0.000400272	0.016276
142293	comp140880_c1_seq27	181.202	0	362.404	Inf	Inf	3.02146e-21	5.00539e-18
142280	comp140881_c0_seq2	13.9526	0.293991	27.6112	93.9185	6.55334	6.04279e-05	0.00336384
142274	comp140881_c10_seq7	295.3	40.0401	550.559	13.7502	3.78138	3.06126e-07	3.49969e-05
142273	comp140881_c10_seq8	11.6658	0.269003	23.0627	85.7338	6.42179	0.000238599	0.0107016
142247	comp140883_c0_seq6	160.563	47.3995	273.726	5.77488	2.52979	0.00112546	0.0370422
141850	comp140907_c3_seq45	19.1157	0	38.2315	Inf	Inf	1.5209e-07	1.89888e-05
141807	comp140912_c0_seq1	286.11	24.0298	548.19	22.8129	4.51178	9.16066e-08	1.20848e-05
141806	comp140912_c0_seq3	92.2395	6.87075	177.608	25.8499	4.69209	6.72652e-05	0.00366799
141147	comp140942_c2_seq1	354.26	81.055	627.465	7.74123	2.95256	0.000159151	0.00765441
141145	comp140942_c2_seq11	75.947	0.760499	151.133	198.729	7.63466	0.000177216	0.00837021
140867	comp140954_c0_seq15	9.56175	0	19.1235	Inf	Inf	0.000110214	0.0056082
140855	comp140954_c0_seq26	21.1868	2.91978	39.4539	13.5126	3.75624	0.00162455	0.0492302
140830	comp140954_c0_seq49	52.0211	3.40271	100.64	29.5763	4.88637	1.32497e-05	0.000934395
140828	comp140954_c0_seq50	27.487	0	54.9741	Inf	Inf	2.3044e-07	2.74129e-05
140819	comp140954_c0_seq59	8.14965	0	16.2993	Inf	Inf	0.000615037	0.0230206
140818	comp140954_c0_seq6	17.1528	0	34.3057	Inf	Inf	8.80988e-05	0.00464137
140813	comp140954_c0_seq64	85.8311	6.55197	165.11	25.2001	4.65536	3.24032e-05	0.00198609
140730	comp140959_c3_seq31	6.58562	0	13.1712	Inf	Inf	0.00150919	0.0465625
140720	comp140959_c3_seq6	13.2871	0	26.5742	Inf	Inf	0.000948522	0.0324048
140502	comp140966_c0_seq12	147.057	18.1225	275.992	15.2292	3.92877	3.90897e-06	0.000328188
139971	comp140986_c2_seq4	61.6899	5.15053	118.229	22.9548	4.52072	2.46622e-06	0.000221284
139953	comp140988_c0_seq2	83.1623	16.2807	150.044	9.21605	3.20415	0.000270563	0.0118182
139931	comp140990_c0_seq1	401.015	97.1281	704.902	7.25745	2.85946	5.7095e-05	0.00320826
139840	comp140999_c1_seq10	59.8523	0	119.705	Inf	Inf	2.20265e-12	6.87759e-10
139839	comp140999_c1_seq12	118.165	6.4681	229.862	35.5377	5.15128	1.50536e-06	0.000143711
139837	comp140999_c1_seq14	711.643	54.4663	1368.82	25.1315	4.65143	1.80434e-09	3.30083e-07
139835	comp140999_c1_seq16	2045.9	252.035	3839.76	15.235	3.92932	4.38095e-08	6.15568e-06
139834	comp140999_c1_seq18	69.4167	3.04012	135.793	44.6671	5.48114	7.22419e-09	1.18145e-06
139829	comp140999_c1_seq27	254.302	19.8245	488.779	24.6553	4.62382	1.51202e-05	0.00104691
139824	comp140999_c1_seq33	284.589	18.7888	550.39	29.2935	4.87251	1.26446e-09	2.40158e-07
139321	comp141042_c2_seq30	1827.88	432.306	3223.45	7.45641	2.89848	3.30416e-05	0.00201899
138756	comp141068_c3_seq8	144.974	22.3752	267.572	11.9584	3.57995	6.22139e-06	0.000489093
138610	comp141074_c0_seq10	243.363	77.5544	409.172	5.27594	2.39943	0.000926574	0.0318496
138609	comp141074_c0_seq13	24.411	3.90872	44.9133	11.4905	3.52238	0.00111969	0.0368793
138602	comp141074_c0_seq7	25.1791	1.59	48.7682	30.6719	4.93884	3.84087e-05	0.00229674
138596	comp141076_c4_seq3	122.701	7.12311	238.279	33.4515	5.064	0.000283677	0.012298
138442	comp141086_c1_seq11	23.8315	0	47.6629	Inf	Inf	4.50766e-06	0.000370626
138391	comp141089_c0_seq2	368.678	32.5242	704.832	21.671	4.43769	4.14934e-09	7.08372e-07
138387	comp141089_c0_seq25	14.9869	0	29.9738	Inf	Inf	0.000337641	0.0141738
138386	comp141089_c0_seq26	359.483	29.9419	689.024	23.012	4.52431	5.64352e-09	9.40135e-07
138238	comp141098_c9_seq8	106.462	4.03045	208.894	51.829	5.69569	2.2403e-09	3.99225e-07
138000	comp141108_c0_seq1	3798.73	1175.71	6421.75	5.462	2.44943	0.000363394	0.0150257
137999	comp141108_c1_seq10	2561.97	783.33	4340.62	5.54124	2.47021	0.000356175	0.0147819
137558	comp141125_c2_seq4	21.4214	0	42.8429	Inf	Inf	0.00047232	0.0186257
137267	comp141141_c1_seq1	7.14831	0	14.2966	Inf	Inf	0.000885088	0.0307751
137179	comp141145_c0_seq8	8987.23	49.4225	17925	362.69	8.50259	4.39976e-22	8.65032e-19
137175	comp141146_c0_seq12	198.812	43.896	353.729	8.05833	3.01048	4.03062e-05	0.0023923
137171	comp141146_c0_seq5	11.3565	0	22.713	Inf	Inf	2.61258e-05	0.00166819
137169	comp141146_c0_seq7	168.657	17.8247	319.489	17.9239	4.16382	2.68153e-07	3.12549e-05
137167	comp141146_c0_seq9	341.109	95.8816	586.335	6.1152	2.6124	0.00010829	0.00552931
137090	comp141152_c0_seq17	2179.33	776.357	3582.31	4.61425	2.2061	0.00120163	0.0390747
136986	comp141153_c1_seq63	14.285	0	28.57	Inf	Inf	3.90556e-06	0.000328056
136931	comp141157_c0_seq15	36.5722	2.60742	70.537	27.0524	4.75768	1.49041e-05	0.00103515
136562	comp141172_c1_seq11	853.885	298.16	1409.61	4.72769	2.24114	0.000837435	0.0294475
136502	comp141176_c6_seq2	95.2872	18.3846	172.19	9.36599	3.22743	6.5249e-05	0.00357972
135980	comp141206_c1_seq7	364.087	116.091	612.082	5.27242	2.39846	0.00108591	0.0360587
135878	comp141211_c0_seq15	12.4369	0	24.8738	Inf	Inf	1.3339e-05	0.000939951
135841	comp141213_c1_seq13	10.9353	0	21.8706	Inf	Inf	4.83673e-05	0.00280142
135423	comp141244_c1_seq2	886.909	284.039	1489.78	5.24497	2.39094	0.000213631	0.00975294
135422	comp141244_c1_seq3	108.826	31.464	186.188	5.91749	2.56499	0.000922086	0.031738
135420	comp141244_c1_seq5	135.8	12.3881	259.212	20.9244	4.38711	4.71518e-08	6.58043e-06
135419	comp141244_c1_seq6	109.735	12.7696	206.7	16.1869	4.01675	1.16188e-06	0.000114596
135407	comp141245_c0_seq21	26.2803	0.543214	52.0173	95.7585	6.58133	3.24445e-05	0.00198794
135221	comp141252_c6_seq17	303.211	20.7647	585.657	28.2044	4.81785	6.00232e-06	0.000474966
135211	comp141252_c6_seq32	195.167	8.64253	381.691	44.1643	5.46481	2.09512e-06	0.000191248
135022	comp141264_c1_seq39	83.3362	13.6529	153.02	11.2079	3.48644	2.93233e-05	0.00183055
135021	comp141264_c1_seq4	135.893	2.15603	269.63	125.058	6.96646	4.03839e-13	1.43643e-10
134899	comp141268_c5_seq1	27.4328	4.59362	50.2719	10.9438	3.45205	0.000931319	0.0319697
134757	comp141273_c0_seq45	21.1521	2.23968	40.0645	17.8885	4.16096	0.00072397	0.0261938
134728	comp141274_c0_seq16	192.746	22.0929	363.399	16.4487	4.0399	1.28554e-05	0.00091162
134718	comp141274_c0_seq6	392.625	107.035	678.215	6.33641	2.66367	0.00029169	0.0125814
134465	comp141282_c0_seq2	52.9173	0	105.835	Inf	Inf	2.38136e-13	8.86189e-11
134346	comp141291_c0_seq22	11.5416	0	23.0833	Inf	Inf	8.99282e-05	0.00472246
134226	comp141292_c1_seq18	14.3636	0	28.7271	Inf	Inf	0.000139268	0.00682845
133962	comp141314_c1_seq2	171.271	13.4349	329.107	24.4964	4.6145	1.32229e-08	2.08053e-06
133214	comp141344_c0_seq51	4186.7	841.933	7531.47	8.94545	3.16115	1.43212e-05	0.000998934
133211	comp141344_c0_seq55	8.24765	0	16.4953	Inf	Inf	0.00134647	0.0426639
133116	comp141351_c1_seq8	346.158	58.9914	633.325	10.7359	3.42437	7.31554e-06	0.000562011
132705	comp141374_c2_seq10	28.9089	4.16133	53.6565	12.8941	3.68863	0.00132348	0.0421481
132698	comp141374_c2_seq9	40.3231	2.46694	78.1792	31.6908	4.98599	1.2158e-06	0.000119256
132686	comp141376_c0_seq12	7.21005	0	14.4201	Inf	Inf	0.000912714	0.0314881
132668	comp141376_c0_seq9	18.0168	0	36.0337	Inf	Inf	2.3456e-05	0.00152161
132617	comp141379_c0_seq18	82.8075	2.49905	163.116	65.2713	6.02838	0.000300832	0.0129165
132598	comp141381_c2_seq3	1760.83	25.9972	3495.67	134.463	7.07107	1.04003e-16	7.72099e-14
132597	comp141381_c2_seq4	7.15852	0	14.317	Inf	Inf	0.00106886	0.0356247
132596	comp141381_c2_seq5	21.7238	0	43.4475	Inf	Inf	3.55451e-08	5.12139e-06
132593	comp141381_c2_seq8	54.3907	1.29775	107.484	82.8232	6.37196	2.7192e-09	4.78371e-07
132234	comp141392_c0_seq2	5520.29	1593.59	9446.98	5.9281	2.56757	0.000147024	0.00716164
132145	comp141394_c0_seq20	98.3736	11.3749	185.372	16.2967	4.02651	2.61177e-06	0.000232247
131513	comp141425_c2_seq11	247.26	0	494.519	Inf	Inf	2.38918e-23	6.67904e-20
131512	comp141425_c2_seq12	75.4976	15.4622	135.533	8.76545	3.13183	0.000191122	0.00891075
131508	comp141425_c2_seq19	15.7904	0	31.5808	Inf	Inf	1.6321e-06	0.000154419
131169	comp141442_c2_seq18	65.4815	2.96108	128.002	43.2281	5.4339	4.26112e-08	6.01715e-06
131165	comp141442_c2_seq22	7.35824	0	14.7165	Inf	Inf	0.000722025	0.0261287
131154	comp141442_c2_seq9	22.5952	1.3393	43.8511	32.7418	5.03306	0.000178673	0.0084235
130876	comp141452_c0_seq2	173.004	15.571	330.437	21.2213	4.40744	1.56757e-07	1.94973e-05
130869	comp141452_c0_seq7	22.5984	4.24169	40.9552	9.65541	3.27134	0.000813834	0.0287532
130842	comp141455_c1_seq12	18.4501	0	36.9001	Inf	Inf	8.03471e-06	0.000608604
130782	comp141457_c0_seq1	125.727	6.70028	244.753	36.5287	5.19096	2.19285e-09	3.91548e-07
130780	comp141457_c0_seq4	15.9936	0.596895	31.3904	52.5895	5.7167	0.00106523	0.0355169
130727	comp141460_c1_seq11	182.075	51.6588	312.49	6.04912	2.59672	0.000501943	0.0195951
130719	comp141460_c1_seq117	339.483	79.4608	599.505	7.54466	2.91546	6.67941e-05	0.00364786
130642	comp141460_c1_seq2	226.153	64.7186	387.587	5.98881	2.58227	0.000501011	0.0195673
130626	comp141460_c1_seq34	18.3854	1.73721	35.0336	20.1666	4.3339	0.000463254	0.0183287
129848	comp141491_c0_seq41	50.867	9.04597	92.6879	10.2463	3.35703	0.00133774	0.0424815
129755	comp141494_c0_seq2	20.2496	0.97339	39.5258	40.6063	5.34363	0.000371384	0.0152854
129754	comp141494_c0_seq20	67.2179	0	134.436	Inf	Inf	1.11045e-07	1.43034e-05
129753	comp141494_c0_seq21	30.6027	2.04902	59.1564	28.8705	4.85152	1.30229e-05	0.000921304
129746	comp141494_c0_seq3	29.808	0.723837	58.8922	81.3612	6.34627	2.85263e-07	3.2951e-05
129743	comp141494_c0_seq9	898.221	60.1856	1736.26	28.8484	4.85042	2.08024e-10	4.6465e-08
129259	comp141514_c0_seq14	113.238	35.8035	190.672	5.32551	2.41292	0.00152546	0.0469689
129191	comp141515_c2_seq11	153.594	23.5544	283.633	12.0416	3.58995	4.75375e-06	0.000389429
129189	comp141515_c2_seq13	44.534	5.47506	83.593	15.268	3.93244	2.67668e-05	0.00170304
129184	comp141515_c2_seq5	243.317	75.2205	411.413	5.46943	2.45139	0.000941885	0.0322211
129183	comp141515_c2_seq6	151.524	38.6134	264.434	6.84824	2.77573	0.0001285	0.00637383
129064	comp141519_c0_seq91	6.94074	0	13.8815	Inf	Inf	0.00102553	0.0344371
128896	comp141526_c0_seq1	1378.76	36.4692	2721.05	74.6122	6.22134	1.72478e-14	8.0782e-12
128892	comp141526_c0_seq5	16.3822	0.963665	31.8007	32.9998	5.04438	0.000411019	0.0166486
128715	comp141534_c0_seq19	26.6198	1.11984	52.1198	46.5423	5.54047	1.24847e-05	0.000888143
128706	comp141534_c0_seq27	81.6249	20.4261	142.824	6.99221	2.80575	0.00133472	0.0424232
128702	comp141534_c0_seq30	176.062	53.7895	298.334	5.54632	2.47153	0.00157635	0.0481528
128699	comp141534_c0_seq33	35.4768	6.13336	64.8202	10.5685	3.40169	0.000108174	0.00552653
128693	comp141534_c0_seq39	30.1712	5.21163	55.1307	10.5784	3.40305	0.000652174	0.024133
128225	comp141552_c0_seq12	46.9563	9.48413	84.4284	8.90207	3.15414	0.000700244	0.0255368
128223	comp141552_c0_seq3	185.842	40.7841	330.9	8.11347	3.02032	3.61182e-05	0.00217584
128195	comp141555_c0_seq30	41.5693	0.651856	82.4868	126.541	6.98347	0.000298599	0.0128453
127824	comp141566_c3_seq52	20.3002	2.08913	38.5112	18.4341	4.2043	0.000319895	0.013556
127695	comp141568_c5_seq9	29.0278	0	58.0557	Inf	Inf	1.34245e-09	2.54432e-07
127463	comp141579_c1_seq12	134.799	28.0584	241.54	8.60849	3.10576	2.31814e-05	0.00150653
127308	comp141589_c0_seq18	13.0674	0.227952	25.9069	113.651	6.82846	0.00150295	0.0464019
127298	comp141590_c3_seq2	982.098	136.112	1828.08	13.4307	3.74747	2.54019e-07	2.97867e-05
127007	comp141602_c0_seq23	288.79	48.8581	528.723	10.8216	3.43584	1.27971e-05	0.000908201
126616	comp141624_c0_seq3	1744.57	589.926	2899.21	4.91453	2.29705	0.000962649	0.0327374
126539	comp141629_c0_seq28	1946.08	144.526	3747.63	25.9305	4.69658	7.22711e-10	1.4367e-07
126537	comp141629_c0_seq5	2169.23	140.747	4197.71	29.8245	4.89842	1.96187e-10	4.40962e-08
126533	comp141629_c0_seq9	45.4647	0	90.9293	Inf	Inf	2.55041e-12	7.88089e-10
126489	comp141631_c0_seq14	214.218	72.7307	355.705	4.89071	2.29004	0.00159058	0.048448
126434	comp141633_c1_seq1	120.245	1.9684	238.522	121.175	6.92095	0.000192747	0.00896882
126428	comp141633_c1_seq18	1759.34	248.75	3269.92	13.1454	3.71649	2.3316e-07	2.76263e-05
126424	comp141633_c1_seq3	33.3963	2.51509	64.2776	25.5568	4.67563	2.06818e-05	0.00136642
125897	comp141658_c0_seq2	25.0084	0.985939	49.0309	49.7302	5.63605	7.66917e-06	0.000584877
125861	comp141661_c0_seq16	29.2707	0	58.5415	Inf	Inf	0.00128512	0.0411709
125776	comp141664_c0_seq10	13.1857	0.325928	26.0455	79.9119	6.32034	0.000142823	0.00698551
125774	comp141664_c0_seq12	45.1763	12.9846	77.368	5.95846	2.57494	0.00106813	0.0356071
125772	comp141664_c0_seq14	815.327	105.634	1525.02	14.4369	3.85168	1.93688e-07	2.36381e-05
125768	comp141664_c0_seq5	50.1097	0	100.219	Inf	Inf	9.96395e-06	0.000732412
125704	comp141669_c2_seq36	16.2998	0.325928	32.2736	99.0207	6.62966	3.01101e-05	0.00186988
125522	comp141679_c1_seq4	831.35	205.603	1457.1	7.08693	2.82516	6.24242e-05	0.00346097
125139	comp141686_c2_seq21	20.8376	0	41.6752	Inf	Inf	1.9288e-06	0.000177789
125138	comp141686_c2_seq22	14.0507	0	28.1013	Inf	Inf	0.000340971	0.0142868
124981	comp141692_c1_seq34	7.11297	0	14.2259	Inf	Inf	0.00078802	0.0280215
124611	comp141705_c0_seq2	2201.75	506.639	3896.85	7.69158	2.94328	5.78612e-05	0.00324825
124610	comp141705_c0_seq3	49.1222	2.10342	96.1409	45.7069	5.51434	5.09851e-08	7.07676e-06
124609	comp141705_c0_seq4	550.683	16.9574	1084.41	63.949	5.99885	6.50818e-07	6.90222e-05
124608	comp141705_c0_seq5	17.7331	1.28412	34.182	26.6189	4.73438	0.000386523	0.0157923
124443	comp141714_c0_seq12	26.2306	2.66985	49.7914	18.6495	4.22107	0.000445802	0.0177679
124370	comp141721_c0_seq3	69.5845	0.854761	138.314	161.816	7.33821	0.00017195	0.00815811
124369	comp141721_c0_seq4	24.681	0	49.362	Inf	Inf	0.000144736	0.00706364
124367	comp141721_c0_seq7	140.72	2.3461	279.093	118.96	6.89434	2.39002e-07	2.82435e-05
124328	comp141724_c3_seq116	158.495	39.0624	277.928	7.11496	2.83086	0.00012011	0.00601944
124327	comp141724_c3_seq117	21.6712	2.46105	40.8814	16.6114	4.0541	0.000575055	0.0218394
124305	comp141724_c3_seq34	70.2914	12.8699	127.713	9.92333	3.31082	0.000486025	0.0190531
124275	comp141724_c3_seq63	41.655	7.79842	75.5116	9.68294	3.27544	0.00104883	0.035066
124253	comp141724_c3_seq85	96.5894	13.7517	179.427	13.0477	3.70572	8.80057e-06	0.000658806
124249	comp141724_c3_seq89	62.1061	13.9136	110.299	7.9274	2.98685	0.000527238	0.0203649
123860	comp141746_c1_seq14	35.6043	6.02346	65.1851	10.8219	3.43588	0.000587203	0.022169
123810	comp141748_c0_seq38	10.3397	0.455903	20.2234	44.3591	5.47116	0.00129867	0.0415283
123425	comp141771_c0_seq21	63.0697	3.58521	122.554	34.1833	5.09522	0.000459137	0.018186
123342	comp141773_c1_seq8	25.0977	0	50.1953	Inf	Inf	5.78758e-09	9.60555e-07
123035	comp141786_c0_seq2	57.1479	2.28613	112.01	48.9952	5.61457	2.08691e-08	3.16958e-06
123012	comp141786_c0_seq42	133.34	6.26922	260.411	41.5381	5.37636	1.21372e-09	2.31752e-07
122675	comp141799_c0_seq21	1449.27	237.865	2660.67	11.1856	3.48357	1.08047e-06	0.000107609
122664	comp141799_c0_seq32	92.658	0	185.316	Inf	Inf	1.74765e-06	0.000163535
122177	comp141821_c2_seq9	9.89386	0	19.7877	Inf	Inf	0.000333735	0.0140395
122137	comp141822_c3_seq2	3926.36	94.7885	7757.94	81.8447	6.35482	5.37335e-15	2.72342e-12
122112	comp141823_c2_seq1	8.4156	0	16.8312	Inf	Inf	0.000266754	0.0116918
121622	comp141844_c2_seq60	265.22	85.1273	445.312	5.23113	2.38712	0.000638203	0.0236993
121418	comp141854_c0_seq52	9.99251	0.438758	19.5463	44.549	5.47732	0.00159027	0.048448
121361	comp141858_c6_seq5	32.9775	1.50635	64.4486	42.7846	5.41902	1.71384e-06	0.000160637
120976	comp141881_c0_seq4	511.599	181.753	841.444	4.62959	2.21088	0.00150683	0.0465055
120974	comp141881_c0_seq6	2152.88	760.857	3544.91	4.6591	2.22005	0.00117964	0.0385065
120696	comp141898_c0_seq40	886.283	275.246	1497.32	5.43993	2.44359	0.000411773	0.0166748
120580	comp141910_c0_seq5	132.942	0	265.883	Inf	Inf	5.3914e-07	5.77796e-05
120488	comp141914_c0_seq11	38.6573	7.65187	69.6628	9.10402	3.1865	0.00120004	0.0390441
120470	comp141915_c2_seq2	87.7729	14.4062	161.14	11.1854	3.48355	6.67228e-05	0.00364508
119852	comp141936_c0_seq1	272.691	0	545.383	Inf	Inf	1.07502e-06	0.000107151
119851	comp141936_c0_seq2	3461.36	2.59529	6920.12	2666.41	11.3807	1.52984e-13	5.9762e-11
119850	comp141937_c0_seq1	38.0123	6.77818	69.2464	10.2161	3.35277	0.000284095	0.0123072
119849	comp141937_c0_seq10	262.794	37.1473	488.441	13.1488	3.71686	1.28298e-06	0.000124752
119848	comp141937_c0_seq2	80.5404	9.72296	151.358	15.5671	3.96043	5.05436e-06	0.000409554
119847	comp141937_c0_seq3	5297.78	1100.72	9494.84	8.62604	3.1087	1.40411e-05	0.000982841
119846	comp141937_c0_seq4	1484.21	252.559	2715.85	10.7533	3.42671	3.05531e-06	0.000264844
119845	comp141937_c0_seq5	39.3232	5.47782	73.1686	13.3572	3.73955	0.000105899	0.00542576
119844	comp141937_c0_seq6	64.5159	12.1845	116.847	9.58982	3.2615	0.000101634	0.00523435
119842	comp141937_c0_seq8	403.383	57.6857	749.081	12.9856	3.69884	1.02747e-06	0.000102986
119841	comp141937_c0_seq9	964.097	156.086	1772.11	11.3534	3.50505	1.87601e-06	0.000174
119788	comp141939_c0_seq10	416.463	5.83495	827.091	141.748	7.14718	1.6877e-15	9.58579e-13
119786	comp141939_c0_seq12	31.3003	1.521	61.0795	40.1575	5.3276	5.50614e-05	0.00311551
119783	comp141939_c0_seq23	31.1621	3.58536	58.7389	16.383	4.03412	0.000102774	0.00528537
119780	comp141939_c0_seq29	90.8894	0	181.779	Inf	Inf	4.91653e-08	6.84542e-06
119763	comp141939_c0_seq55	175.648	3.78838	347.508	91.7301	6.51932	3.77428e-10	7.93504e-08
119361	comp141953_c1_seq19	827.914	262.674	1393.16	5.30375	2.40701	0.000517512	0.0200759
119182	comp141961_c0_seq15	55.4817	0.217285	110.746	509.68	8.99345	4.58081e-05	0.0026731
119181	comp141961_c0_seq16	35.0925	0.651856	69.5332	106.669	6.737	2.58616e-05	0.00165486
119178	comp141961_c0_seq21	127.29	1.84693	252.733	136.84	7.09634	2.25299e-11	5.88454e-09
119171	comp141961_c0_seq8	7.47814	0	14.9563	Inf	Inf	0.000549027	0.0210558
118974	comp141969_c1_seq1	148.419	0	296.837	Inf	Inf	3.10498e-16	2.10426e-13
118966	comp141969_c1_seq18	531.903	0.868604	1062.94	1223.73	10.2571	5.21275e-24	1.66542e-20
118874	comp141972_c4_seq5	34.6107	5.02463	64.1968	12.7764	3.67541	0.000243222	0.0108491
118871	comp141972_c4_seq8	761.194	126.665	1395.72	11.0191	3.46193	8.55493e-06	0.000642837
118853	comp141974_c1_seq2	427.197	140.37	714.025	5.08675	2.34674	0.00162406	0.0492277
118458	comp141990_c1_seq44	12.4231	0.583526	24.2627	41.5795	5.3778	0.00110907	0.0366322
118452	comp141990_c1_seq50	42.168	8.372	75.964	9.07358	3.18167	0.00123307	0.0398869
118351	comp141996_c0_seq62	20.4735	0	40.947	Inf	Inf	1.37587e-07	1.72989e-05
118342	comp141996_c0_seq71	19.5641	0	39.1281	Inf	Inf	0.000606587	0.0227615
118325	comp141998_c3_seq3	1290.56	161.892	2419.22	14.9434	3.90144	9.94862e-08	1.30113e-05
118117	comp142013_c1_seq2	16.1487	0	32.2974	Inf	Inf	0.000847265	0.0297289
117938	comp142027_c1_seq46	115.84	24.339	207.34	8.51886	3.09066	0.000665915	0.0245299
117668	comp142038_c0_seq2	16.1448	1.30371	30.9858	23.7673	4.57091	0.00160256	0.0487118
117666	comp142038_c0_seq4	2207.47	494.457	3920.48	7.92886	2.98711	4.2598e-05	0.00251365
117367	comp142060_c0_seq2	7.00112	0	14.0022	Inf	Inf	0.00133807	0.0424845
117361	comp142060_c0_seq9	16.0021	1.49224	30.512	20.4472	4.35383	0.0011299	0.0371609
117310	comp142063_c1_seq43	79.9677	8.89871	151.037	16.9729	4.08516	8.27866e-06	0.000624702
117274	comp142065_c1_seq10	422.684	12.2264	833.142	68.143	6.09049	2.38591e-13	8.86189e-11
117271	comp142065_c1_seq14	322.161	61.9656	582.357	9.39807	3.23236	2.34553e-05	0.00152161
117262	comp142065_c1_seq23	21.9173	1.91647	41.9182	21.8725	4.45105	0.000394354	0.0160719
117260	comp142065_c1_seq25	418.863	9.60581	828.12	86.2103	6.42979	6.97031e-14	2.9622e-11
117252	comp142065_c1_seq32	334.787	72.5991	596.975	8.2229	3.03965	3.40669e-05	0.00207103
117231	comp142067_c4_seq20	1503.41	424.804	2582.02	6.07815	2.60363	0.000148738	0.00722935
117189	comp142069_c0_seq1	28.3105	0	56.621	Inf	Inf	4.8736e-07	5.28778e-05
117142	comp142069_c0_seq53	158.21	31.3982	285.022	9.07766	3.18232	7.5845e-05	0.00407377
117140	comp142069_c0_seq55	44.9618	0.434571	89.489	205.925	7.68597	6.07503e-10	1.22676e-07
117128	comp142069_c0_seq66	27.6355	1.88198	53.389	28.3686	4.82622	1.9976e-05	0.00132615
117118	comp142069_c0_seq75	96.6431	8.49734	184.789	21.7467	4.44272	4.8075e-07	5.22875e-05
117117	comp142069_c0_seq76	115.396	19.0953	211.697	11.0863	3.47071	7.80911e-06	0.000593526
117063	comp142071_c0_seq8	36.4338	1.88102	70.9866	37.7383	5.23796	1.32278e-05	0.000933217
116960	comp142079_c1_seq22	64.8805	3.59339	126.168	35.111	5.13385	2.17807e-07	2.61009e-05
116931	comp142079_c1_seq53	798.073	26.8722	1569.27	58.3976	5.86784	2.54375e-13	9.42262e-11
116862	comp142086_c2_seq5	123.454	40.4758	206.432	5.10014	2.35054	0.000753427	0.0270246
116834	comp142088_c0_seq1	5727.41	1352.07	10102.7	7.47207	2.90151	4.87716e-05	0.00281936
116828	comp142089_c0_seq14	808.087	129.638	1486.54	11.4668	3.51939	3.81243e-05	0.00228279
116724	comp142091_c0_seq9	7157.59	1.61652	14313.6	8854.53	13.1122	4.65189e-35	1.66458e-30
116716	comp142092_c0_seq19	246.081	15.3357	476.827	31.0926	4.9585	4.90389e-10	1.0108e-07
116646	comp142094_c3_seq19	106.952	7.17042	206.734	28.8315	4.84957	0.000380907	0.0156092
116644	comp142094_c3_seq20	77.4634	2.15603	152.771	70.8573	6.14684	9.01676e-10	1.76309e-07
116248	comp142118_c1_seq70	25.3694	0	50.7388	Inf	Inf	4.29036e-06	0.000355208
116051	comp142123_c3_seq7	3468.99	405.115	6532.87	16.126	4.01131	3.08457e-08	4.50509e-06
116050	comp142123_c3_seq8	672.422	71.3844	1273.46	17.8395	4.157	5.50099e-08	7.58832e-06
115883	comp142132_c3_seq33	53.5577	0	107.115	Inf	Inf	2.34102e-12	7.27155e-10
115863	comp142132_c3_seq56	146.987	13.343	280.631	21.032	4.39452	2.84536e-05	0.00178685
115853	comp142132_c3_seq9	331.827	30.8968	632.758	20.4797	4.35613	1.21258e-06	0.00011906
115769	comp142134_c5_seq3	647.188	229.141	1065.23	4.64882	2.21686	0.00152734	0.0470007
115302	comp142155_c3_seq1	63.5214	2.73542	124.307	45.4436	5.50601	0.000455055	0.0180603
115297	comp142155_c3_seq16	12.093	0.455903	23.7302	52.0509	5.70185	0.000202766	0.00933787
115293	comp142155_c3_seq21	250.03	70.5179	429.542	6.09125	2.60674	0.000471524	0.0186025
115279	comp142155_c3_seq5	123.373	0.227952	246.518	1081.45	10.0787	6.51397e-18	6.07001e-15
115202	comp142159_c3_seq3	549.564	110.633	988.495	8.9349	3.15945	0.000160374	0.0077008
115200	comp142159_c3_seq5	246.66	35.4911	457.828	12.8998	3.68928	0.000358348	0.0148583
115026	comp142171_c0_seq20	32.6857	2.14217	63.2292	29.5164	4.88345	1.51122e-05	0.00104676
114975	comp142173_c3_seq12	13.8261	0	27.6522	Inf	Inf	4.08548e-06	0.000340769
114175	comp142199_c1_seq37	119.314	4.51031	234.118	51.9073	5.69787	4.63741e-11	1.15396e-08
114145	comp142199_c1_seq65	16.0324	1.85844	30.2064	16.2537	4.02269	0.001024	0.0344051
114063	comp142201_c0_seq41	15.0538	0	30.1076	Inf	Inf	3.85805e-05	0.00230625
113601	comp142214_c0_seq32	8.98568	0	17.9714	Inf	Inf	0.000773328	0.0275781
113577	comp142214_c0_seq55	8.47644	0	16.9529	Inf	Inf	0.000704582	0.0256584
112966	comp142239_c1_seq13	86.7169	7.77183	165.662	21.3157	4.41384	8.19262e-07	8.4874e-05
112755	comp142247_c1_seq3	7722.19	2768.28	12676.1	4.57905	2.19505	0.00126241	0.0406081
112572	comp142254_c1_seq13	38.6484	5.8692	71.4276	12.1699	3.60525	0.000613549	0.0229842
112564	comp142254_c1_seq21	2491.17	845.281	4137.06	4.8943	2.2911	0.000668168	0.0245825
112558	comp142254_c1_seq28	154.229	0	308.458	Inf	Inf	4.88295e-07	5.29471e-05
112556	comp142254_c1_seq30	63.428	1.91647	124.94	65.1924	6.02663	1.66418e-07	2.06052e-05
112362	comp142266_c3_seq18	7.84592	0	15.6918	Inf	Inf	0.000444137	0.0177134
112228	comp142273_c1_seq10	73.1568	18.116	128.198	7.0765	2.82304	0.000362556	0.014998
112226	comp142273_c1_seq12	50.2995	7.12177	93.4773	13.1256	3.71431	1.07758e-05	0.000784351
112223	comp142273_c1_seq17	710.48	37.5885	1383.37	36.8031	5.20175	4.9383e-11	1.22713e-08
111998	comp142283_c0_seq13	34.3474	0	68.6949	Inf	Inf	3.01169e-07	3.45628e-05
111996	comp142283_c0_seq15	178.475	26.1395	330.81	12.6556	3.6617	2.36862e-06	0.000213276
111932	comp142284_c0_seq59	7.54952	0	15.099	Inf	Inf	0.00116243	0.0380419
111308	comp142314_c3_seq8	13.0655	0.11978	26.0112	217.159	7.76261	2.65534e-05	0.00169308
110286	comp142355_c0_seq45	12.2377	0.289535	24.1859	83.5338	6.38429	0.00021638	0.00986076
109970	comp142370_c0_seq29	29.7071	0	59.4143	Inf	Inf	0.000199433	0.00922739
109771	comp142375_c1_seq62	6.8886	0	13.7772	Inf	Inf	0.000991801	0.0335249
109764	comp142375_c1_seq69	77.6417	18.3095	136.974	7.48105	2.90324	0.00134257	0.0425939
109756	comp142375_c1_seq78	11.8083	0	23.6166	Inf	Inf	0.000171023	0.00812273
109709	comp142377_c2_seq1	9.08572	0	18.1714	Inf	Inf	0.000204484	0.00940733
109697	comp142377_c2_seq30	30.1187	0	60.2375	Inf	Inf	1.16902e-07	1.49182e-05
109695	comp142377_c2_seq32	8.65265	0	17.3053	Inf	Inf	0.000286182	0.0123766
109692	comp142377_c2_seq35	17.5466	0	35.0931	Inf	Inf	0.000164507	0.007855
109562	comp142384_c0_seq7	714.101	112.539	1315.66	11.6907	3.54729	8.89311e-07	9.11563e-05
109560	comp142384_c0_seq9	168.863	26.6288	311.096	11.6827	3.5463	0.000276966	0.0120626
109286	comp142394_c0_seq1	2954.47	216.419	5692.53	26.3033	4.71717	4.76957e-10	9.87665e-08
109284	comp142394_c0_seq3	2871	198.764	5543.24	27.8885	4.8016	2.83486e-10	6.15529e-08
109181	comp142403_c3_seq26	548.173	172.397	923.95	5.35944	2.42208	0.000340787	0.0142824
109073	comp142407_c0_seq31	177.409	2.75058	352.067	127.997	6.99997	3.35927e-05	0.00204777
108737	comp142425_c0_seq43	15.1236	0	30.2472	Inf	Inf	0.000864039	0.0301872
108397	comp142439_c1_seq1	254.205	76.4928	431.917	5.6465	2.49736	0.000464816	0.0183744
108392	comp142439_c1_seq19	140.946	29.8579	252.034	8.44109	3.07743	0.000311181	0.0132562
108388	comp142439_c1_seq8	1233.87	253.328	2214.41	8.7413	3.12785	9.12374e-06	0.000680719
107881	comp142452_c0_seq13	225.924	43.8638	407.984	9.30114	3.21741	0.000843069	0.0295991
107609	comp142465_c2_seq14	71.8299	6.22434	137.435	22.0803	4.46469	5.28313e-05	0.00301507
107570	comp142468_c0_seq31	313.007	17.0243	608.989	35.7718	5.16075	0.00100475	0.0338795
107553	comp142469_c0_seq17	8.09726	0	16.1945	Inf	Inf	0.00123896	0.0400339
107437	comp142472_c1_seq22	8.17579	0	16.3516	Inf	Inf	0.000346766	0.0144787
107275	comp142484_c1_seq13	2323.92	644.053	4003.78	6.21653	2.63611	0.000131435	0.00649959
107271	comp142484_c1_seq17	238.806	71.9131	405.698	5.64151	2.49608	0.000161122	0.00772635
107085	comp142488_c0_seq69	10.2662	0	20.5324	Inf	Inf	0.00077761	0.0277253
106818	comp142499_c1_seq32	32.2393	0.888433	63.5901	71.5756	6.1614	3.38679e-07	3.82782e-05
106590	comp142509_c0_seq1	544732	10702.1	1.07876e+06	100.799	6.65534	6.44586e-16	3.98648e-13
106585	comp142509_c1_seq13	170.13	7.83994	332.42	42.4009	5.40602	0.000307802	0.0131589
106576	comp142509_c1_seq24	197.299	10.3052	384.292	37.2912	5.22076	0.000317068	0.0134586
106555	comp142509_c1_seq48	163.922	0	327.844	Inf	Inf	0.000174387	0.00825622
106473	comp142511_c1_seq47	13.9511	0.57907	27.3232	47.1846	5.56024	0.000275793	0.0120261
106408	comp142514_c1_seq10	15.2955	0.434571	30.1563	69.3934	6.11673	0.000430813	0.0173016
106406	comp142514_c1_seq12	337.372	72.9445	601.8	8.25011	3.04441	2.99012e-05	0.00185948
106298	comp142518_c3_seq27	7.09046	0	14.1809	Inf	Inf	0.000960796	0.0326868
105953	comp142538_c2_seq2	64.4896	13.7463	115.233	8.38283	3.06744	0.000526102	0.0203327
105944	comp142541_c1_seq1	94.7016	3.59711	185.806	51.6542	5.69082	0.000316352	0.0134353
105665	comp142549_c2_seq14	260.443	10.3927	510.493	49.1202	5.61824	2.6848e-12	8.22515e-10
105662	comp142549_c2_seq17	25.1996	3.94096	46.4583	11.7886	3.55932	0.000910721	0.0314315
105641	comp142549_c2_seq39	46.8759	9.38779	84.364	8.98656	3.16777	0.000573756	0.0218086
105637	comp142549_c2_seq43	62.6341	14.1998	111.068	7.82185	2.96751	0.00103897	0.0348102
105555	comp142553_c3_seq6	318.997	14.9726	623.022	41.6107	5.37888	2.7741e-10	6.03802e-08
105536	comp142555_c1_seq16	242.038	38.2126	445.862	11.6679	3.54448	8.84771e-06	0.000662057
105460	comp142557_c0_seq11	878.699	89.7082	1667.69	18.5901	4.21647	2.11165e-08	3.1936e-06
105435	comp142557_c0_seq7	157.896	7.56142	308.23	40.7635	5.34921	1.16715e-09	2.23337e-07
105165	comp142567_c1_seq53	74.795	5.24289	144.347	27.532	4.78304	0.000516532	0.0200525
105128	comp142569_c3_seq27	1753.75	511.624	2995.87	5.8556	2.54982	0.000220796	0.010039
104629	comp142590_c0_seq17	7.82428	0	15.6486	Inf	Inf	0.000632593	0.0235448
104485	comp142594_c0_seq11	81.761	25.0032	138.519	5.54004	2.4699	0.00130401	0.0416676
104473	comp142594_c0_seq23	121.858	20.6271	223.088	10.8153	3.435	1.19437e-05	0.000855102
104445	comp142594_c0_seq49	31.5594	0	63.1189	Inf	Inf	2.62649e-07	3.07336e-05
104442	comp142594_c0_seq51	163.452	47.9419	278.963	5.81876	2.54071	0.00033477	0.0140797
104401	comp142595_c4_seq11	76.6999	0	153.4	Inf	Inf	1.92082e-06	0.000177237
104398	comp142595_c4_seq14	669.95	0.144767	1339.75	9254.53	13.1759	1.17906e-12	3.89926e-10
104396	comp142595_c4_seq16	35.7242	0	71.4484	Inf	Inf	0.00102058	0.0343227
103389	comp142634_c0_seq10	92.4632	15.0115	169.915	11.319	3.50067	4.78512e-05	0.00277602
103021	comp142639_c0_seq8	966.311	300.259	1632.36	5.43653	2.44269	0.000550505	0.0211038
103006	comp142642_c5_seq3	68.2019	11.1916	125.212	11.188	3.48389	5.08651e-05	0.00291869
102598	comp142657_c1_seq40	101.958	14.9889	188.927	12.6045	3.65586	1.07013e-05	0.000779568
102527	comp142662_c3_seq18	2320.56	574.495	4066.62	7.07859	2.82346	5.38853e-05	0.00306306
101988	comp142680_c0_seq12	511.548	176.425	846.672	4.79906	2.26275	0.00124885	0.0402635
101873	comp142684_c1_seq6	282.225	69.8386	494.611	7.0822	2.8242	0.000175426	0.00829227
101478	comp142694_c7_seq44	245.811	32.1232	459.499	14.3043	3.83837	4.3396e-07	4.77206e-05
101469	comp142694_c7_seq53	128.151	4.95956	251.342	50.6782	5.66329	0.000565674	0.0215793
101311	comp142696_c1_seq52	6.58395	0	13.1679	Inf	Inf	0.00160106	0.0486966
101201	comp142701_c0_seq1	59.6391	16.1834	103.095	6.37039	2.67138	0.00148374	0.0459437
101199	comp142701_c0_seq11	27.3604	1.6655	53.0552	31.8555	4.99347	2.80966e-05	0.00177023
101190	comp142701_c0_seq2	42.0323	5.561	78.5036	14.1168	3.81934	0.000119832	0.0060072
101174	comp142701_c0_seq9	39.836	1.48434	78.1877	52.6752	5.71905	0.000626016	0.0233632
101164	comp142704_c2_seq1	489.04	173.982	804.097	4.62172	2.20843	0.00142034	0.0444499
100978	comp142709_c0_seq5	50.7975	9.9474	91.6476	9.21322	3.20371	0.000816276	0.0288281
100627	comp142728_c5_seq20	925.235	265.984	1584.49	5.95708	2.5746	0.000543214	0.0208649
100596	comp142730_c1_seq18	44.15	5.38105	82.919	15.4094	3.94574	0.000620819	0.0232016
100250	comp142738_c1_seq2	780.978	10.301	1551.65	150.631	7.23487	1.40648e-11	3.76705e-09
100249	comp142738_c1_seq3	365.777	12.6518	718.901	56.8222	5.82838	1.75555e-10	3.99609e-08
100093	comp142742_c2_seq10	94.6975	22.3769	167.018	7.46388	2.89992	0.000536356	0.0206458
100091	comp142742_c2_seq12	474.579	86.8302	862.327	9.93118	3.31197	0.00125611	0.0404348
100090	comp142742_c2_seq15	66.7009	16.6615	116.74	7.0066	2.80871	0.00163177	0.0493654
99978	comp142747_c0_seq1	32.9111	2.64578	63.1764	23.8782	4.57762	2.20645e-05	0.00144135
99966	comp142747_c0_seq25	54.4275	3.65071	105.204	28.8175	4.84887	0.000116391	0.00587087
99963	comp142747_c0_seq29	22.1157	0	44.2314	Inf	Inf	0.000794309	0.0281859
99514	comp142759_c2_seq21	404.569	114.904	694.233	6.04183	2.59499	0.000325723	0.0137574
99238	comp142777_c1_seq3	30.6442	0	61.2884	Inf	Inf	9.2089e-07	9.3827e-05
98984	comp142784_c0_seq9	804.822	233.718	1375.93	5.88711	2.55756	0.000201253	0.00928428
98905	comp142787_c1_seq7	11.2772	0	22.5544	Inf	Inf	0.00130452	0.0416707
98296	comp142805_c0_seq34	9.00218	0	18.0044	Inf	Inf	0.000448798	0.0178595
98238	comp142806_c9_seq13	27.2311	2.76847	51.6937	18.6723	4.22283	0.000420974	0.0169827
98120	comp142815_c2_seq17	30.9687	0	61.9374	Inf	Inf	0.000933987	0.032006
98106	comp142815_c2_seq32	37.0331	0	74.0661	Inf	Inf	2.0854e-05	0.00137558
98082	comp142815_c2_seq58	173.549	32.0839	315.014	9.81842	3.29549	4.20688e-06	0.000349591
98032	comp142822_c5_seq16	82.816	16.7639	148.868	8.88026	3.1506	0.00145316	0.0452238
98018	comp142822_c5_seq30	194.499	42.5789	346.419	8.13593	3.02431	0.00118432	0.0386241
97987	comp142822_c5_seq61	427.692	141.897	713.487	5.02819	2.33004	0.00149709	0.0462767
97976	comp142822_c5_seq71	122.091	29.3915	214.79	7.30789	2.86945	0.000464818	0.0183744
97742	comp142833_c0_seq13	44.5682	4.87077	84.2657	17.3003	4.11272	3.60288e-05	0.00217259
97655	comp142833_c0_seq94	29.3835	4.00522	54.7618	13.6726	3.77322	0.000591103	0.0222927
97651	comp142833_c0_seq99	7.69644	0	15.3929	Inf	Inf	0.000499948	0.0195386
97650	comp142833_c1_seq1	35.231	2.57476	67.8873	26.3665	4.72063	1.1732e-05	0.000842146
97649	comp142833_c2_seq1	149.02	14.9284	283.111	18.9646	4.24524	2.31001e-07	2.74431e-05
97262	comp142846_c1_seq21	28.9795	0	57.9589	Inf	Inf	3.45182e-06	0.000294086
97245	comp142846_c1_seq37	75.5936	0	151.187	Inf	Inf	1.719e-09	3.16087e-07
96905	comp142856_c0_seq12	497.885	2.91769	992.852	340.287	8.41061	2.94289e-15	1.58592e-12
96871	comp142856_c0_seq45	250.401	10.6223	490.179	46.146	5.52813	3.80691e-11	9.66114e-09
96864	comp142856_c0_seq51	77.3569	0	154.714	Inf	Inf	2.74022e-06	0.000241628
96858	comp142856_c0_seq57	10.0307	0	20.0614	Inf	Inf	0.000348757	0.0145381
96707	comp142862_c1_seq30	77.9963	21.7774	134.215	6.16306	2.62365	0.0015202	0.0468375
96360	comp142875_c3_seq23	27.3757	1.12403	53.6274	47.7101	5.57622	0.000174924	0.00827072
96297	comp142878_c0_seq14	54.5645	12.9	96.2291	7.45964	2.89911	0.000647636	0.0239849
96269	comp142879_c0_seq6	56.1833	0	112.367	Inf	Inf	2.76255e-06	0.000243118
95634	comp142901_c0_seq2	684.741	211.503	1157.98	5.475	2.45286	0.000468039	0.018487
95633	comp142901_c0_seq3	35.2003	0	70.4006	Inf	Inf	5.76765e-06	0.000459582
95432	comp142908_c0_seq1	8399.44	535.578	16263.3	30.3659	4.92438	7.8854e-11	1.8937e-08
95430	comp142908_c0_seq3	52.3347	7.34306	97.3263	13.2542	3.72838	0.000105207	0.00539187
95427	comp142908_c0_seq6	69.431	4.01978	134.842	33.5447	5.06801	6.05718e-05	0.00336976
95269	comp142917_c3_seq11	1817.97	133.904	3502.04	26.1535	4.70893	8.52953e-08	1.13377e-05
95241	comp142917_c3_seq40	882.981	65.8643	1700.1	25.8121	4.68998	1.48548e-09	2.77135e-07
94899	comp142931_c0_seq1	991.327	235.168	1747.49	7.43081	2.89352	0.000213632	0.00975294
94617	comp142938_c4_seq83	47.4783	14.32	80.6367	5.63105	2.4934	0.00131181	0.041833
94615	comp142938_c4_seq85	96.8665	2.33718	191.396	81.8917	6.35565	8.88336e-11	2.1107e-08
94607	comp142938_c4_seq92	199.193	22.7375	375.648	16.5211	4.04624	1.28143e-07	1.62255e-05
94307	comp142955_c3_seq27	13.8997	0	27.7994	Inf	Inf	0.000320467	0.0135771
94133	comp142963_c4_seq31	74.1447	3.11426	145.175	46.6163	5.54276	1.22371e-08	1.94094e-06
93983	comp142971_c3_seq13	30.5712	0	61.1424	Inf	Inf	0.000215399	0.00982108
93974	comp142971_c3_seq9	127.373	39.425	215.32	5.46151	2.4493	0.000940143	0.0321738
93949	comp142972_c1_seq38	432.556	114.107	751.005	6.58158	2.71843	0.000111372	0.00565119
93937	comp142972_c1_seq50	8.8682	0	17.7364	Inf	Inf	0.000199438	0.00922739
93749	comp142980_c0_seq11	552.943	125.634	980.253	7.80247	2.96393	5.30302e-05	0.00302353
93633	comp142988_c3_seq14	13.9222	1.4991	26.3454	17.5742	4.13538	0.0013058	0.0417042
93630	comp142988_c3_seq18	157.999	27.303	288.696	10.5738	3.40242	0.000553922	0.0212033
93626	comp142988_c3_seq22	1023.5	218.528	1828.48	8.36725	3.06475	1.54429e-05	0.00106554
93611	comp142988_c3_seq36	22.8272	2.67872	42.9757	16.0433	4.0039	0.000367351	0.0151543
93609	comp142988_c3_seq38	62.2465	6.34832	118.145	18.6104	4.21804	0.000218985	0.00996932
93604	comp142988_c3_seq42	25.7348	0.65333	50.8162	77.7803	6.28133	1.4e-06	0.000134594
93572	comp142990_c0_seq3	180.459	46.5272	314.391	6.75715	2.75641	0.000178758	0.00842385
93454	comp142993_c1_seq6	9.2046	0	18.4092	Inf	Inf	0.00135728	0.042919
93400	comp142995_c2_seq15	307.975	95.7727	520.178	5.43137	2.44132	0.000417991	0.0168901
93321	comp143000_c1_seq3	28.8996	1.01337	56.7859	56.0366	5.8083	1.15044e-06	0.000113592
93058	comp143006_c0_seq11	120.954	32.9415	208.967	6.3436	2.6653	0.00115071	0.0377066
93039	comp143006_c0_seq29	171.667	23.1822	320.151	13.8102	3.78767	3.45796e-06	0.000294384
93000	comp143009_c3_seq12	128.144	19.7494	236.539	11.977	3.5822	9.56314e-06	0.000708263
92355	comp143028_c3_seq15	19.6657	0	39.3314	Inf	Inf	1.33048e-07	1.6799e-05
92323	comp143028_c3_seq53	13.0971	0.57907	25.6152	44.2351	5.46712	0.000343679	0.0143662
92173	comp143036_c0_seq12	12.0947	0	24.1895	Inf	Inf	0.000432556	0.0173599
92066	comp143044_c2_seq11	50.3177	6.51453	94.1209	14.4478	3.85278	2.76614e-05	0.00174815
92059	comp143044_c2_seq18	49.7253	0.628342	98.8222	157.274	7.29714	7.16956e-07	7.56329e-05
92022	comp143044_c2_seq53	29.3254	0	58.6509	Inf	Inf	0.00140196	0.0440131
91923	comp143050_c0_seq5	41.8896	0	83.7792	Inf	Inf	4.87817e-06	0.000398527
91882	comp143052_c0_seq17	16.3093	0	32.6185	Inf	Inf	0.000515929	0.0200406
91864	comp143052_c0_seq34	20.2156	2.47941	37.9519	15.3068	3.9361	0.00133689	0.0424694
91852	comp143052_c0_seq48	97.358	13.0988	181.617	13.8652	3.79339	0.000192683	0.00896818
91470	comp143068_c1_seq2	79.0057	19.6959	138.315	7.02254	2.81199	0.00149881	0.046306
91437	comp143070_c0_seq109	83.7443	5.7907	161.698	27.9237	4.80342	6.27371e-05	0.00347401
91425	comp143070_c0_seq12	36.9741	0	73.9482	Inf	Inf	5.02653e-05	0.00288891
91421	comp143070_c0_seq123	82.4886	10.0468	154.93	15.4208	3.94681	0.0016242	0.0492277
91409	comp143070_c0_seq135	2020.59	210.6	3830.57	18.1889	4.18498	0.00140032	0.043977
91395	comp143070_c0_seq15	218.269	19.9969	416.54	20.8302	4.38061	0.00017122	0.00812779
91393	comp143070_c0_seq17	58.2165	10.6303	105.803	9.9529	3.31512	0.00011219	0.00568905
91387	comp143070_c0_seq22	11.3532	0	22.7063	Inf	Inf	2.89719e-05	0.00181494
91385	comp143070_c0_seq24	7.23147	0	14.4629	Inf	Inf	0.00101621	0.0342208
91362	comp143070_c0_seq47	1057.99	100.025	2015.96	20.1546	4.33304	0.0006205	0.023196
91359	comp143070_c0_seq50	11.3795	0	22.759	Inf	Inf	0.000262971	0.0115685
91348	comp143070_c0_seq61	10.8534	0	21.7068	Inf	Inf	5.04943e-05	0.00290021
91347	comp143070_c0_seq62	35.0332	4.79119	65.2752	13.624	3.76808	0.00035049	0.0146001
91326	comp143070_c0_seq83	6.71802	0	13.436	Inf	Inf	0.0013433	0.0425974
91310	comp143070_c0_seq98	18.1449	0	36.2898	Inf	Inf	0.000916802	0.0316109
91272	comp143073_c3_seq18	165.945	0	331.891	Inf	Inf	6.32692e-21	9.7584e-18
91258	comp143073_c3_seq32	838.789	19.989	1657.59	82.9249	6.37373	1.65487e-15	9.4293e-13
90934	comp143088_c0_seq10	63.113	10.0543	116.172	11.5544	3.53038	4.88954e-05	0.00282561
90931	comp143088_c0_seq14	309.138	56.4653	561.811	9.94966	3.31465	2.23338e-05	0.00145674
90930	comp143088_c0_seq15	309.647	51.0206	568.273	11.1381	3.47743	1.20053e-05	0.000858136
90915	comp143088_c0_seq31	271.598	36.4426	506.753	13.9055	3.79759	9.68347e-07	9.79372e-05
90913	comp143088_c0_seq33	220.379	41.4198	399.338	9.64122	3.26922	2.2996e-05	0.00149503
90904	comp143088_c0_seq9	90.8283	6.70611	174.95	26.0882	4.70533	1.36912e-07	1.72382e-05
90874	comp143090_c0_seq23	49.7119	3.47442	95.9494	27.616	4.78743	9.12905e-07	9.31194e-05
90746	comp143099_c1_seq31	47.1793	9.18273	85.1759	9.27566	3.21345	0.000347688	0.014507
90198	comp143117_c1_seq28	118.705	18.252	219.159	12.0074	3.58585	0.000329241	0.0138863
90182	comp143117_c1_seq43	30.2913	0	60.5827	Inf	Inf	2.50427e-06	0.000224137
90174	comp143117_c1_seq50	34.3388	2.02674	66.6509	32.8857	5.03939	0.00100041	0.0337647
89467	comp143132_c1_seq100	52.4721	9.90881	95.0355	9.59101	3.26168	0.00017299	0.00820094
89464	comp143132_c1_seq103	202.016	63.3981	340.635	5.37295	2.42571	0.000987717	0.0333994
89440	comp143132_c1_seq27	25.2396	5.37763	45.1015	8.38688	3.06813	0.00161923	0.0491023
89430	comp143132_c1_seq37	147.711	38.8605	256.562	6.60212	2.72293	0.000500078	0.019539
89429	comp143132_c1_seq38	116.784	29.9109	203.658	6.80881	2.7674	0.000301662	0.0129428
89420	comp143132_c1_seq48	163.234	22.8832	303.584	13.2667	3.72974	5.21728e-06	0.00042142
89382	comp143132_c1_seq88	15.709	1.08643	30.3317	27.9187	4.80316	0.000933717	0.032006
89371	comp143132_c1_seq99	86.3194	19.3369	153.302	7.92793	2.98694	0.000241559	0.0107938
88826	comp143146_c2_seq10	15.7304	0.479119	30.9817	64.6639	6.01489	0.00101797	0.0342607
88798	comp143146_c2_seq48	14.9037	0.598898	29.2085	48.7703	5.60793	0.000259909	0.011462
88783	comp143148_c0_seq10	10.141	0	20.2819	Inf	Inf	0.000104595	0.00536664
88608	comp143156_c1_seq2	616.833	160.87	1072.8	6.66869	2.7374	0.000220389	0.0100256
88605	comp143156_c1_seq5	1968.06	370.132	3565.99	9.63439	3.26819	5.23171e-06	0.000422394
88604	comp143156_c1_seq6	1948.76	260.457	3637.05	13.9641	3.80365	2.54241e-07	2.97887e-05
88408	comp143163_c2_seq2	4422.65	221.709	8623.58	38.8959	5.28155	0.000121549	0.00607963
88405	comp143163_c2_seq6	87165.4	693.974	173637	250.207	7.96698	1.67324e-14	7.85736e-12
88403	comp143163_c2_seq8	730358	30714	1.43e+06	46.5586	5.54098	8.90967e-13	2.98514e-10
88402	comp143163_c2_seq9	102180	1763.75	202596	114.866	6.84381	9.813e-17	7.34595e-14
88380	comp143164_c9_seq18	119.092	27.6745	210.51	7.60664	2.92726	0.000642965	0.0238415
87868	comp143191_c2_seq1	98.7141	6.55855	190.87	29.1024	4.86307	1.12884e-05	0.000815691
87378	comp143202_c0_seq6	34.772	6.55084	62.9933	9.61605	3.26544	0.00156584	0.0479135
87266	comp143205_c0_seq26	148.083	42.3897	253.777	5.98677	2.58178	0.000591456	0.0223013
87134	comp143209_c0_seq44	6.41342	0	12.8268	Inf	Inf	0.00163017	0.0493477
86441	comp143224_c0_seq27	45.1095	9.74933	80.4696	8.25386	3.04507	0.00100217	0.0338115
86068	comp143237_c0_seq3	25.2622	0.144767	50.3797	348.004	8.44296	3.97772e-08	5.65392e-06
85818	comp143247_c1_seq51	20.7514	2.68603	38.8167	14.4513	3.85313	0.00104704	0.0350349
85723	comp143248_c0_seq50	27.9983	3.437	52.5596	15.2923	3.93473	0.000580973	0.0219941
85692	comp143248_c0_seq83	23.4669	1.03497	45.8988	44.3479	5.47079	7.46471e-06	0.000571721
85198	comp143271_c1_seq2	13.863	0	27.726	Inf	Inf	0.00103525	0.034718
85197	comp143271_c1_seq20	32.4496	0	64.8991	Inf	Inf	1.25519e-06	0.000122649
85134	comp143271_c1_seq82	110.485	31.4947	189.475	6.0161	2.58883	0.00151389	0.0466671
84784	comp143279_c2_seq12	159.851	19.6026	300.1	15.3092	3.93633	2.46036e-05	0.00158857
84615	comp143283_c1_seq21	228.478	75.4718	381.485	5.05466	2.33761	0.000706452	0.025716
84614	comp143283_c1_seq22	467.162	154.929	779.396	5.03067	2.33075	0.000583302	0.0220636
84600	comp143283_c1_seq39	123.727	35.0391	212.414	6.06222	2.59985	0.00119067	0.0387676
84595	comp143283_c1_seq43	686.554	250.081	1123.03	4.49065	2.16693	0.00124691	0.0402254
84578	comp143283_c1_seq61	834.856	258.523	1411.19	5.45865	2.44855	0.000311206	0.0132562
84574	comp143283_c1_seq65	1655.51	580.988	2730.03	4.69895	2.23234	0.00102814	0.0344989
84568	comp143283_c1_seq70	11.8949	0	23.7899	Inf	Inf	0.000772441	0.0275574
84533	comp143284_c0_seq33	143.213	8.96813	277.458	30.9382	4.95132	1.87307e-05	0.00125842
84524	comp143284_c0_seq42	616.443	46.9923	1185.89	25.2359	4.65741	1.67273e-06	0.000157596
84248	comp143293_c2_seq14	13.1554	0	26.3108	Inf	Inf	0.000749003	0.0268875
84232	comp143293_c2_seq30	48.7745	1.03543	96.5136	93.211	6.54243	3.64062e-09	6.27513e-07
84107	comp143300_c0_seq25	7.0832	0	14.1664	Inf	Inf	0.00108198	0.0359481
84054	comp143303_c0_seq15	62.1225	6.1937	118.051	19.0599	4.25247	2.94995e-06	0.00025796
84033	comp143303_c0_seq34	7.91191	0	15.8238	Inf	Inf	0.00153849	0.0473112
83983	comp143303_c0_seq84	13.9956	0	27.9912	Inf	Inf	0.000558579	0.0213564
83972	comp143303_c0_seq95	18.2839	2.38032	34.1875	14.3626	3.84424	0.00148001	0.0458611
83954	comp143304_c3_seq114	6.83315	0	13.6663	Inf	Inf	0.00152552	0.0469689
83934	comp143304_c3_seq26	25.4544	3.35383	47.5549	14.1793	3.82571	0.000735122	0.0265222
83888	comp143304_c3_seq70	17.8154	0	35.6307	Inf	Inf	2.56001e-06	0.000228212
83883	comp143304_c3_seq75	19.3616	0	38.7232	Inf	Inf	4.82591e-07	5.24558e-05
83865	comp143304_c3_seq92	12.0186	0	24.0372	Inf	Inf	0.000516612	0.0200525
83815	comp143306_c0_seq24	21.3058	0	42.6115	Inf	Inf	0.000115066	0.00582043
83811	comp143306_c0_seq28	515.241	104.401	926.082	8.87044	3.14901	0.000649695	0.0240512
83799	comp143306_c0_seq41	229.223	55.1567	403.288	7.31169	2.8702	0.000951545	0.0324833
83795	comp143306_c0_seq46	502.104	159.094	845.113	5.31203	2.40926	0.00101245	0.0341134
83749	comp143311_c0_seq10	182.51	8.56376	356.457	41.6239	5.37934	4.7878e-10	9.89151e-08
83745	comp143311_c0_seq14	62.1383	4.8034	119.473	24.8727	4.63649	1.7061e-06	0.000160234
83034	comp143330_c1_seq28	888.87	309.576	1468.16	4.74251	2.24565	0.000855959	0.0299752
83019	comp143332_c1_seq19	21.2752	1.7338	40.8166	23.5417	4.55715	0.000241039	0.0107759
82904	comp143339_c2_seq25	29.516	5.44106	53.591	9.84937	3.30003	0.00145391	0.0452311
82901	comp143339_c2_seq28	29.4603	0	58.9206	Inf	Inf	8.35673e-10	1.64481e-07
82689	comp143341_c1_seq8	28.017	2.17285	53.8612	24.7882	4.63158	0.000539086	0.0207317
82644	comp143344_c0_seq2	139.127	42.3245	235.93	5.5743	2.47879	0.00108022	0.0359096
82640	comp143344_c0_seq6	288.48	75.5199	501.439	6.63983	2.73115	0.00018711	0.00874748
82583	comp143345_c1_seq62	30.3259	0.868604	59.7832	68.8267	6.1049	4.32476e-05	0.0025461
82152	comp143359_c0_seq10	89.1151	15.7421	162.488	10.3219	3.36764	0.00114539	0.0375799
82103	comp143360_c0_seq9	27.4164	4.17814	50.6547	12.1237	3.59976	0.00147476	0.0457401
81562	comp143371_c0_seq36	45.7406	3.43214	88.049	25.6542	4.68112	1.90186e-06	0.00017594
81343	comp143380_c1_seq32	218.947	63.5944	374.299	5.88572	2.55722	0.000303639	0.013012
81229	comp143382_c0_seq39	94.4179	9.58676	179.249	18.6976	4.22478	3.49864e-06	0.000297225
81207	comp143382_c0_seq62	80.8316	10.3741	151.289	14.5833	3.86625	3.98699e-05	0.00237065
81041	comp143391_c0_seq38	15.1649	0	30.3299	Inf	Inf	1.55619e-05	0.00107293
80956	comp143394_c0_seq3	4070	481.608	7658.4	15.9017	3.99111	3.6799e-08	5.27553e-06
80955	comp143394_c0_seq5	82.527	0.504106	164.55	326.419	8.35058	1.17753e-13	4.7237e-11
80952	comp143394_c0_seq9	60.9957	3.36792	118.623	35.2215	5.13839	3.42997e-07	3.86929e-05
80433	comp143415_c1_seq92	13.6865	0.895342	26.4777	29.5727	4.8862	0.000715469	0.0259703
80432	comp143415_c1_seq94	6.73487	0	13.4697	Inf	Inf	0.00125872	0.0405041
80382	comp143416_c0_seq6	27.8233	2.05156	53.5949	26.1239	4.7073	0.000921625	0.0317282
80327	comp143418_c1_seq21	103.407	22.2822	184.532	8.28158	3.04991	0.000212058	0.00969591
80127	comp143425_c0_seq20	236.565	62.319	410.812	6.59208	2.72073	0.000255574	0.0113071
80123	comp143425_c0_seq25	301.327	95.5891	507.064	5.30462	2.40725	0.000659862	0.0243592
80107	comp143425_c0_seq4	56.0893	13.1981	98.9805	7.49958	2.90681	0.00144515	0.04507
80100	comp143425_c0_seq46	214.698	49.3258	380.071	7.70531	2.94585	3.83639e-05	0.00229483
80075	comp143425_c0_seq69	139.208	45.7193	232.696	5.08967	2.34757	0.00144774	0.0451178
80073	comp143425_c0_seq70	32.5846	5.49572	59.6734	10.8582	3.44071	0.000199341	0.00922739
80068	comp143425_c0_seq75	149.741	43.0591	256.424	5.95515	2.57414	0.000553791	0.0212029
80067	comp143425_c0_seq76	11.8757	0	23.7514	Inf	Inf	2.42233e-05	0.00156514
80063	comp143425_c0_seq8	28.3206	2.0089	54.6322	27.1951	4.76527	1.71105e-05	0.00116355
79015	comp143466_c0_seq28	18.5941	0.359339	36.829	102.491	6.67935	0.00112365	0.0369959
78759	comp143482_c0_seq3	94.4873	22.0549	166.92	7.56837	2.91998	0.000365078	0.0150744
78645	comp143486_c2_seq30	91.0036	25.5674	156.44	6.11873	2.61323	0.00121729	0.0395048
78615	comp143487_c3_seq9	24.6187	3.95822	45.2793	11.4393	3.51593	0.000448782	0.0178595
78195	comp143499_c2_seq13	52.8853	0	105.771	Inf	Inf	2.73243e-11	7.024e-09
78188	comp143499_c2_seq22	19.1012	0	38.2024	Inf	Inf	1.57807e-05	0.00108509
78176	comp143499_c2_seq38	40.5431	0	81.0863	Inf	Inf	1.10481e-05	0.000801569
77911	comp143511_c0_seq3	4.63323e+06	13543.8	9.25292e+06	683.186	9.41614	2.14534e-25	1.0662e-21
77909	comp143511_c0_seq5	81262.1	681.103	161843	237.619	7.89251	0.000791578	0.0281062
77765	comp143518_c0_seq40	47.3802	9.2427	85.5178	9.25247	3.20984	0.000319514	0.0135431
77753	comp143518_c0_seq8	941.054	202.844	1679.27	8.27861	3.04939	1.07536e-05	0.000783055
77579	comp143524_c1_seq6	7.80957	0	15.6191	Inf	Inf	0.000633301	0.0235613
77231	comp143534_c2_seq32	151.065	9.73769	292.393	30.0269	4.90818	9.75016e-09	1.56733e-06
76907	comp143542_c0_seq15	271.528	71.4069	471.649	6.60509	2.72358	0.000113254	0.00573528
76905	comp143542_c0_seq17	3575.89	742.252	6409.52	8.63523	3.11023	8.55027e-06	0.000642757
76904	comp143542_c0_seq2	100.551	2.71879	198.382	72.967	6.18917	2.30215e-10	5.1166e-08
76733	comp143549_c1_seq41	23.1027	1.44251	44.7628	31.0311	4.95564	5.31941e-05	0.00303094
76513	comp143556_c1_seq14	687.862	41.7643	1333.96	31.9402	4.9973	4.00355e-10	8.35812e-08
76508	comp143556_c1_seq2	92.3888	11.462	173.315	15.1208	3.91846	2.95813e-06	0.000258424
76497	comp143556_c1_seq3	90.033	6.92935	173.137	24.986	4.64305	6.16533e-08	8.38832e-06
76495	comp143556_c1_seq31	483.862	120.443	847.281	7.03471	2.81449	0.000134934	0.00665241
76488	comp143556_c1_seq38	76.1839	7.70482	144.663	18.7756	4.23079	1.06213e-06	0.000105984
76066	comp143577_c0_seq1	88.5387	3.6167	173.461	47.961	5.58379	4.79541e-05	0.00278019
76063	comp143577_c0_seq4	638.402	31.6813	1245.12	39.3015	5.29651	0.000108528	0.00553671
75931	comp143586_c4_seq10	122.819	18.8879	226.75	12.005	3.58557	0.000211972	0.00969445
75930	comp143586_c4_seq11	245.089	17.7401	472.438	26.6311	4.73504	2.29995e-07	2.73781e-05
75925	comp143586_c4_seq17	168.216	18.9166	317.516	16.785	4.0691	9.89597e-07	9.9748e-05
75924	comp143586_c4_seq18	35.0949	0.718678	69.4711	96.6651	6.59492	0.00094215	0.032224
75923	comp143586_c4_seq19	337.412	47.3631	627.461	13.2479	3.72769	0.000576356	0.0218702
75922	comp143586_c4_seq2	114.464	14.5168	214.41	14.7698	3.88458	3.46006e-06	0.000294384
75915	comp143586_c4_seq28	124.839	19.4038	230.274	11.8675	3.56894	2.04287e-05	0.00135319
75911	comp143586_c4_seq31	141.225	14.3018	268.149	18.7493	4.22876	0.00118994	0.0387577
75901	comp143586_c4_seq41	183.779	20.4931	347.065	16.9357	4.08199	8.76965e-07	9.01732e-05
75900	comp143586_c4_seq42	184.035	6.91198	361.157	52.2509	5.70738	1.85815e-08	2.84875e-06
75898	comp143586_c4_seq44	106.18	5.20917	207.15	39.7664	5.31348	0.000191118	0.00891075
75881	comp143586_c4_seq9	272.051	1.62964	542.473	332.879	8.37885	1.01628e-06	0.00010215
75851	comp143588_c1_seq5	1059.65	203.255	1916.05	9.42685	3.23678	4.93483e-06	0.000402054
75745	comp143592_c3_seq10	1500.57	11.3023	2989.83	264.534	8.04731	2.49428e-16	1.75005e-13
75742	comp143592_c3_seq19	45.7882	0	91.5764	Inf	Inf	2.75799e-06	0.000242956
75734	comp143593_c4_seq2	46.0165	6.2114	85.8217	13.8168	3.78835	0.000160311	0.00769984
75541	comp143598_c3_seq17	25.5293	0.492969	50.5657	102.574	6.68052	3.02244e-05	0.00187567
75178	comp143608_c3_seq13	30.9502	0.746118	61.1543	81.9632	6.35691	4.402e-05	0.00258477
74940	comp143616_c3_seq12	3989.44	1086.83	6892.05	6.34144	2.66481	9.54428e-05	0.00495245
74720	comp143624_c2_seq11	52.4462	10.3854	94.507	9.10001	3.18587	0.000209406	0.0096041
74384	comp143637_c1_seq17	100.752	4.96554	196.538	39.5803	5.30671	5.35939e-10	1.09211e-07
74373	comp143637_c1_seq28	18.9782	1.64969	36.3067	22.0081	4.45997	0.000195202	0.00906657
73692	comp143659_c1_seq86	31.1861	0	62.3722	Inf	Inf	1.64376e-07	2.03806e-05
73088	comp143680_c2_seq2	32.3388	3.58137	61.0962	17.0595	4.0925	6.17468e-05	0.00342852
72721	comp143690_c8_seq2	741.643	241.146	1242.14	5.15099	2.36485	0.000641851	0.0238101
72720	comp143690_c8_seq4	109.058	11.0069	207.109	18.8163	4.23391	4.96269e-05	0.00286141
72712	comp143691_c1_seq15	1654.86	571.953	2737.76	4.7867	2.25903	0.00101121	0.0340779
72678	comp143691_c1_seq47	19.4184	0	38.8368	Inf	Inf	4.49422e-05	0.00263461
72672	comp143691_c1_seq53	408.359	120.923	695.794	5.75403	2.52457	0.000590963	0.0222921
72670	comp143691_c1_seq55	2737.57	955.556	4519.59	4.7298	2.24178	0.000720516	0.0261006
72629	comp143693_c2_seq8	85.588	14.4275	156.748	10.8645	3.44155	4.31414e-05	0.00254236
72582	comp143696_c1_seq14	135.133	24.1804	246.085	10.177	3.34725	3.5678e-05	0.00215652
72480	comp143702_c0_seq3	94.4288	13.3568	175.501	13.1395	3.71583	3.15326e-06	0.000271754
71823	comp143727_c1_seq11	12.1662	0	24.3325	Inf	Inf	0.000458427	0.0181699
71788	comp143727_c1_seq9	75.4957	0	150.991	Inf	Inf	0.000127282	0.00632395
71570	comp143734_c0_seq1	5568.54	1238.23	9898.86	7.99434	2.99898	1.58871e-05	0.00109114
70991	comp143756_c0_seq27	10.9248	0	21.8496	Inf	Inf	0.000361601	0.0149723
70818	comp143760_c1_seq40	595.263	167.523	1023	6.10663	2.61038	0.000174578	0.00826089
70783	comp143762_c0_seq1	366.059	88.1127	644.005	7.30887	2.86965	2.96753e-05	0.00184801
70780	comp143762_c0_seq3	41.9766	4.64802	79.3053	17.0622	4.09273	5.61148e-05	0.00316563
70777	comp143762_c0_seq6	47.5233	5.05831	89.9884	17.7902	4.15301	1.11835e-05	0.000809093
70775	comp143762_c0_seq9	308.354	71.5723	545.135	7.61656	2.92914	8.62576e-05	0.00456453
70706	comp143766_c0_seq15	768.959	60.5064	1477.41	24.4174	4.60984	3.01255e-09	5.25841e-07
70696	comp143766_c0_seq26	42.6452	7.22468	78.0657	10.8054	3.43368	0.000305605	0.0130775
70695	comp143766_c0_seq27	24.6835	0.977784	48.3893	49.4887	5.62903	1.38628e-05	0.000972265
70684	comp143766_c0_seq41	368.714	41.0461	696.381	16.9658	4.08456	0.000933795	0.032006
70667	comp143766_c1_seq5	18.3507	2.16021	34.5413	15.9898	3.99908	0.000469284	0.0185264
70601	comp143767_c0_seq8	11.5038	0	23.0077	Inf	Inf	6.37621e-05	0.00352092
70583	comp143768_c0_seq1	321.561	37.0938	606.027	16.3377	4.03013	2.66849e-06	0.000236352
70580	comp143768_c0_seq12	1216.38	147.614	2285.15	15.4805	3.95238	1.39572e-06	0.000134255
70579	comp143768_c0_seq13	82.5141	13.009	152.019	11.6857	3.54667	0.00113036	0.0371691
70574	comp143768_c0_seq18	33.5995	3.04402	64.155	21.0758	4.39751	1.34875e-05	0.000949294
70572	comp143768_c0_seq2	36.2033	2.5368	69.8698	27.5425	4.78359	0.00046985	0.0185446
70571	comp143768_c0_seq20	61.2224	5.19106	117.254	22.5876	4.49746	4.58864e-07	5.02123e-05
70570	comp143768_c0_seq21	87.9532	16.0596	159.847	9.95333	3.31518	0.00140768	0.0441617
70568	comp143768_c0_seq23	30.6593	4.23599	57.0826	13.4756	3.75228	0.000569132	0.0216604
70567	comp143768_c0_seq24	8.03982	0	16.0796	Inf	Inf	0.000837178	0.0294443
70566	comp143768_c0_seq25	456.78	64.4763	849.083	13.1689	3.71907	0.000303979	0.0130204
70563	comp143768_c0_seq28	6.90067	0	13.8013	Inf	Inf	0.00110496	0.0365433
70562	comp143768_c0_seq29	515.548	21.2677	1009.83	47.4819	5.56931	3.31644e-06	0.000284039
70561	comp143768_c0_seq3	253.597	33.4929	473.702	14.1434	3.82205	1.35075e-06	0.00013049
70560	comp143768_c0_seq30	153.925	9.36068	298.49	31.8876	4.99492	3.93457e-10	8.25262e-08
70559	comp143768_c0_seq31	192.536	44.512	340.56	7.65097	2.93564	0.000148298	0.00721583
70558	comp143768_c0_seq32	35.9741	0	71.9483	Inf	Inf	5.73563e-08	7.87556e-06
70557	comp143768_c0_seq33	107.909	10.8308	204.987	18.9262	4.24232	5.24812e-07	5.65482e-05
70556	comp143768_c0_seq34	11.1986	0	22.3973	Inf	Inf	0.000513552	0.0199743
70555	comp143768_c0_seq35	922.374	107.674	1737.07	16.1328	4.01192	2.91002e-06	0.000254967
70553	comp143768_c0_seq37	208.884	23.8051	393.963	16.5495	4.04872	5.23744e-07	5.64829e-05
70551	comp143768_c0_seq39	34.2829	0.434571	68.1313	156.778	7.29258	1.4063e-08	2.19935e-06
70550	comp143768_c0_seq4	39.8487	3.33724	76.3603	22.8813	4.51609	2.10406e-05	0.0013845
70549	comp143768_c0_seq40	37.3214	1.07802	73.5649	68.2409	6.09257	0.000731043	0.0264123
70547	comp143768_c0_seq42	627.887	76.8169	1178.96	15.3476	3.93994	2.68032e-06	0.000237047
70542	comp143768_c0_seq48	176.501	21.4158	331.587	15.4833	3.95264	2.79722e-05	0.00176406
70540	comp143768_c0_seq5	189.101	27.2383	350.965	12.8849	3.68761	5.74053e-06	0.000458305
70539	comp143768_c0_seq50	26.9444	0	53.8888	Inf	Inf	2.79799e-09	4.91265e-07
70538	comp143768_c0_seq51	194.241	32.2729	356.209	11.0374	3.46433	2.81239e-05	0.00177112
70537	comp143768_c0_seq52	89.2173	21.2761	157.158	7.38662	2.88491	0.00039474	0.0160803
70535	comp143768_c0_seq54	35.9694	4.34416	67.5946	15.5599	3.95976	0.000145112	0.00708005
70533	comp143768_c0_seq56	55.6475	10.0354	101.26	10.0903	3.33489	8.19868e-05	0.00436176
70532	comp143768_c0_seq57	182.124	10.7516	353.496	32.8784	5.03907	1.55606e-09	2.88798e-07
70530	comp143768_c0_seq59	901.495	115.447	1687.54	14.6175	3.86963	2.89653e-07	3.33696e-05
70527	comp143768_c0_seq61	34.4388	4.1996	64.6781	15.401	3.94495	0.000184419	0.00864653
70525	comp143768_c0_seq63	33.3175	2.43741	64.1975	26.3384	4.71909	0.000191472	0.00892282
70524	comp143768_c0_seq64	495.438	76.4903	914.385	11.9543	3.57945	0.000473458	0.0186582
70523	comp143768_c0_seq67	73.9001	13.2951	134.505	10.1169	3.3387	0.000144341	0.00704819
70520	comp143768_c0_seq7	23.0844	0	46.1689	Inf	Inf	1.64555e-05	0.00112715
70519	comp143768_c0_seq70	100.673	13.0516	188.294	14.4269	3.85069	0.00026506	0.0116375
70517	comp143768_c0_seq72	224.573	31.9511	417.196	13.0573	3.70679	1.05842e-06	0.000105673
70516	comp143768_c0_seq73	180.937	21.2993	340.575	15.99	3.9991	1.43822e-05	0.0010028
70515	comp143768_c0_seq74	48.8066	11.5881	86.025	7.42354	2.89211	0.000866761	0.0302646
70512	comp143768_c0_seq77	93.4402	10.5475	176.333	16.7179	4.06332	0.000115863	0.00584754
70511	comp143768_c0_seq78	57.1292	4.78028	109.478	22.902	4.5174	5.03758e-06	0.000408564
70510	comp143768_c0_seq79	176.096	17.8333	334.358	18.749	4.22875	0.00034375	0.0143662
70509	comp143768_c0_seq8	34.4242	4.23626	64.6121	15.2522	3.93094	0.000203687	0.00937473
70507	comp143768_c0_seq81	376.958	50.1887	703.727	14.0216	3.80958	8.53262e-06	0.000641955
70506	comp143768_c0_seq82	30.0006	2.46105	57.5401	23.3803	4.54722	2.22214e-05	0.00145013
70504	comp143768_c0_seq85	98.9088	5.21485	192.603	36.9335	5.20686	2.90667e-08	4.2783e-06
70502	comp143768_c0_seq87	12.4902	0.434302	24.5462	56.5186	5.82065	0.000347978	0.0145158
70501	comp143768_c0_seq88	51.1654	0	102.331	Inf	Inf	2.65889e-13	9.7482e-11
70499	comp143768_c0_seq9	9.55775	0	19.1155	Inf	Inf	9.42491e-05	0.00490188
70498	comp143768_c0_seq90	83.4989	0	166.998	Inf	Inf	4.16097e-07	4.60108e-05
70497	comp143768_c0_seq91	8.67098	0	17.342	Inf	Inf	0.000228377	0.0103352
70266	comp143781_c1_seq5	76.3582	12.2469	140.469	11.4698	3.51977	1.4938e-05	0.0010367
70040	comp143792_c0_seq1	8240.17	2906.84	13573.5	4.66951	2.22327	0.00065365	0.0241776
69953	comp143795_c0_seq9	83.9833	12.3474	155.619	12.6034	3.65574	9.74007e-06	0.00071976
69222	comp143815_c1_seq10	24.8652	0	49.7304	Inf	Inf	3.42809e-05	0.00208301
69193	comp143816_c1_seq9	15.2201	0.144767	30.2953	209.269	7.70922	2.03694e-05	0.00134977
69088	comp143820_c8_seq1	107.961	1.59566	214.327	134.318	7.06951	0.00119369	0.0388588
69020	comp143820_c8_seq76	53.6103	0.543214	106.677	196.382	7.61752	0.000878531	0.0305979
68751	comp143830_c3_seq7	1337.87	259.92	2415.82	9.29451	3.21638	5.88002e-06	0.000466734
68731	comp143831_c0_seq4	50.3784	10.5379	90.219	8.5614	3.09785	0.000551219	0.0211225
68634	comp143838_c1_seq4	99.1647	10.7859	187.544	17.3879	4.12001	2.5004e-06	0.000223902
68632	comp143838_c1_seq6	22.0386	1.84091	42.2363	22.9431	4.51999	0.000120859	0.0060502
68582	comp143841_c1_seq14	9.43112	0	18.8622	Inf	Inf	0.000160438	0.00770178
68542	comp143841_c2_seq2	30.5246	3.8658	57.1835	14.7922	3.88676	0.000422829	0.0170452
68534	comp143843_c5_seq1	36.5454	8.7389	64.3519	7.36385	2.88046	0.000994707	0.033604
68144	comp143857_c6_seq117	136.479	19.7798	253.178	12.7998	3.67805	1.02523e-05	0.000750219
67987	comp143860_c3_seq4	38.8272	7.0804	70.5741	9.96753	3.31724	0.000997777	0.0336887
67971	comp143861_c1_seq1	62.7292	13.7156	111.743	8.14712	3.02629	0.000379542	0.0155782
67845	comp143870_c1_seq11	508202	7076.43	1.00933e+06	142.632	7.15616	1.34018e-17	1.23596e-14
67824	comp143870_c1_seq7	25746.3	811.666	50680.9	62.4406	5.96441	5.90063e-14	2.53775e-11
67801	comp143873_c3_seq17	106.718	10.4488	202.987	19.4269	4.27998	1.94735e-05	0.00129761
67785	comp143873_c3_seq5	49.3678	0.66671	98.0689	147.094	7.20059	7.08379e-05	0.00383941
67152	comp143884_c1_seq4	1846.6	401.049	3292.15	8.20885	3.03718	1.42645e-05	0.000996142
67040	comp143888_c0_seq15	20.2168	0	40.4336	Inf	Inf	2.75514e-05	0.00174335
66980	comp143890_c2_seq15	11.9747	0.676093	23.2734	34.4234	5.10532	0.0011091	0.0366322
66973	comp143890_c2_seq24	116.489	9.89393	223.085	22.5477	4.49491	9.16591e-08	1.20848e-05
66778	comp143894_c1_seq1	1285.77	53.3836	2518.17	47.1712	5.55983	2.06309e-12	6.48708e-10
66776	comp143894_c1_seq11	236.476	17.1112	455.84	26.6399	4.73551	5.67866e-09	9.45108e-07
66760	comp143894_c1_seq29	23.6088	2.945	44.2726	15.0331	3.91007	0.000457259	0.0181302
66717	comp143898_c0_seq10	4935.21	725.565	9144.85	12.6038	3.65578	3.45741e-05	0.00209901
66705	comp143899_c0_seq10	176.311	17.9078	334.714	18.691	4.22427	0.00031084	0.0132482
66703	comp143899_c0_seq12	436.577	43.8184	829.336	18.9266	4.24235	4.11763e-08	5.82607e-06
66702	comp143899_c0_seq13	9.2735	0	18.547	Inf	Inf	0.00017033	0.00809412
66697	comp143899_c0_seq18	44.5279	3.40381	85.6521	25.1636	4.65327	6.23636e-06	0.000490018
66696	comp143899_c0_seq19	12.0651	0	24.1303	Inf	Inf	4.60038e-05	0.00268276
66694	comp143899_c0_seq20	803.73	82.6952	1524.77	18.4384	4.20464	5.75249e-08	7.89264e-06
66692	comp143899_c0_seq22	1842.48	138.551	3546.41	25.5964	4.67787	7.57412e-10	1.50235e-07
66691	comp143899_c0_seq23	22.0567	0	44.1133	Inf	Inf	2.65925e-05	0.00169378
66689	comp143899_c0_seq26	543.304	141.467	945.141	6.681	2.74006	8.49826e-05	0.00450639
66684	comp143899_c0_seq8	935.433	195.492	1675.37	8.57005	3.0993	1.31992e-05	0.000931563
66169	comp143908_c3_seq10	8.19894	0	16.3979	Inf	Inf	0.000406049	0.0164734
66069	comp143910_c1_seq72	34.4078	0	68.8156	Inf	Inf	0.0013884	0.0436641
65895	comp143918_c0_seq20	147.219	19.5557	274.882	14.0564	3.81315	0.000101636	0.00523435
65722	comp143924_c1_seq2	601.006	188.085	1013.93	5.3908	2.4305	0.000788113	0.0280215
65682	comp143924_c1_seq57	73.1885	9.39055	136.986	14.5877	3.86668	8.536e-06	0.000641955
65679	comp143924_c1_seq6	100.879	14.2818	187.475	13.1268	3.71445	1.46328e-05	0.00101789
65673	comp143925_c0_seq2	56253.5	706.668	111800	158.208	7.30568	4.9406e-18	4.70182e-15
65668	comp143926_c0_seq5	11654.9	889.242	22420.5	25.213	4.6561	3.95719e-10	8.28067e-08
65296	comp143933_c5_seq13	570.829	99.7645	1041.89	10.4435	3.38454	5.05358e-06	0.000409554
64939	comp143945_c7_seq11	714.159	184.307	1244.01	6.74968	2.75482	0.00011705	0.00589579
64802	comp143950_c0_seq10	97.0546	0	194.109	Inf	Inf	2.06982e-17	1.81529e-14
64793	comp143950_c0_seq5	100.305	28.6596	171.95	5.99974	2.5849	0.0012947	0.0414219
64554	comp143953_c0_seq49	299.991	35.7782	564.204	15.7695	3.97906	3.76191e-07	4.19455e-05
64553	comp143953_c0_seq5	525.388	145.372	905.404	6.22819	2.63881	0.000100235	0.00516813
64493	comp143956_c0_seq39	36.7751	5.29574	68.2545	12.8886	3.68802	0.000744437	0.0267606
64491	comp143956_c0_seq40	13.4463	0	26.8927	Inf	Inf	0.000116029	0.00585427
64490	comp143956_c0_seq41	217.728	23.884	411.571	17.2321	4.10703	0.000122192	0.00610862
64489	comp143956_c0_seq42	16.0722	0	32.1445	Inf	Inf	9.02935e-07	9.22076e-05
64481	comp143956_c0_seq51	8.30526	0	16.6105	Inf	Inf	0.000367688	0.0151577
64475	comp143956_c0_seq59	100.76	15.439	186.081	12.0526	3.59128	0.000174634	0.00826137
64452	comp143959_c0_seq17	87.5817	9.6692	165.494	17.1156	4.09724	7.84274e-06	0.000595575
64429	comp143959_c0_seq39	124.306	41.8418	206.77	4.94172	2.30501	0.00125848	0.0405037
64053	comp143974_c0_seq11	7.01121	0	14.0224	Inf	Inf	0.00111583	0.0367791
63960	comp143977_c0_seq2	198.649	50.4509	346.847	6.87494	2.78135	0.000982261	0.0332275
63563	comp143990_c2_seq21	140.783	14.5217	267.043	18.3892	4.20079	1.29899e-05	0.000919983
63552	comp143990_c2_seq31	101.381	19.1625	183.599	9.58115	3.2602	0.000180575	0.00849094
63532	comp143990_c2_seq50	138.414	10.4233	266.405	25.5587	4.67575	1.48149e-08	2.30686e-06
63219	comp143998_c0_seq8	4483.67	464.079	8503.26	18.3229	4.19557	5.41954e-09	9.07045e-07
62951	comp144006_c1_seq1	715.431	242.165	1188.7	4.90863	2.29532	0.000621187	0.0232071
62940	comp144006_c1_seq2	942.872	266.265	1619.48	6.08221	2.6046	0.000264207	0.0116115
62931	comp144006_c1_seq28	55.5849	0	111.17	Inf	Inf	5.19301e-11	1.28506e-08
62709	comp144014_c1_seq10	2054.28	321.371	3787.18	11.7844	3.55881	1.43788e-06	0.00013757
62708	comp144014_c1_seq11	94.5589	21.1594	167.958	7.93777	2.98873	0.000632939	0.0235527
62673	comp144014_c1_seq44	7754.27	1711.51	13797	8.06131	3.01101	2.15622e-05	0.00141466
62668	comp144014_c1_seq49	77.0842	15.2418	138.927	9.11483	3.18822	0.000415181	0.0167982
62493	comp144022_c1_seq18	1362	79.3604	2644.63	33.3243	5.0585	1.32695e-11	3.57008e-09
62486	comp144022_c1_seq24	958.384	27.6322	1889.14	68.3671	6.09523	4.25454e-14	1.87026e-11
62429	comp144026_c0_seq22	79.025	11.8415	146.208	12.3471	3.6261	1.80975e-05	0.00122185
62403	comp144026_c0_seq46	131.548	16.7026	246.393	14.7518	3.88282	1.24327e-06	0.000121617
62021	comp144033_c0_seq23	44.8513	0	89.7026	Inf	Inf	0.00015247	0.00739254
61472	comp144053_c2_seq33	14.4963	0	28.9927	Inf	Inf	3.3259e-06	0.000284713
61415	comp144056_c0_seq3	86.1486	22.1688	150.128	6.77206	2.75959	0.0012852	0.0411709
61406	comp144057_c0_seq16	1282.9	324.999	2240.79	6.89476	2.7855	7.38458e-05	0.00397953
61279	comp144068_c2_seq12	93.5039	1.02458	185.983	181.522	7.504	3.57729e-10	7.5743e-08
61270	comp144068_c2_seq22	6.3075	0	12.615	Inf	Inf	0.00161618	0.049018
61141	comp144071_c0_seq65	18.5108	0.57907	36.4426	62.933	5.97575	1.65593e-05	0.00113296
61003	comp144081_c0_seq1	113.879	20.9254	206.833	9.88432	3.30514	0.00117898	0.0384921
60986	comp144081_c0_seq29	96.7556	0	193.511	Inf	Inf	3.25789e-10	6.99739e-08
60822	comp144085_c1_seq32	18.2402	0.869142	35.6112	40.9729	5.3566	0.00017473	0.00826373
60633	comp144091_c0_seq14	81.4425	4.21497	158.67	37.6444	5.23436	9.93458e-05	0.0051282
60541	comp144093_c0_seq7	9162.79	1759.68	16565.9	9.41417	3.23483	8.02094e-06	0.000607818
60540	comp144093_c0_seq8	404.191	134.588	673.794	5.00635	2.32376	0.00140547	0.0441155
60514	comp144096_c0_seq2	402.095	41.5399	762.651	18.3595	4.19845	0.000585671	0.0221265
60512	comp144096_c0_seq4	198.987	12.7653	385.209	30.1763	4.91534	1.03788e-06	0.000103912
60479	comp144099_c0_seq15	41.6599	0.479119	82.8407	172.902	7.43381	1.52691e-09	2.83977e-07
60472	comp144099_c0_seq23	2686.84	295.924	5077.75	17.159	4.10089	9.99937e-06	0.000734713
60468	comp144099_c0_seq27	37.0505	1.34301	72.7581	54.1752	5.75956	2.06773e-06	0.000189425
60464	comp144099_c0_seq34	2062.94	403.979	3721.91	9.21312	3.20369	0.000708113	0.0257555
60459	comp144099_c0_seq41	45.5111	1.12086	89.9013	80.2075	6.32566	1.47396e-06	0.000140797
60272	comp144104_c0_seq6	494.887	138.624	851.15	6.13998	2.61823	0.00109795	0.0363709
60264	comp144106_c1_seq7	607.571	99.134	1116.01	11.2576	3.49282	6.09236e-05	0.00338617
60194	comp144110_c1_seq62	332.314	73.3415	591.286	8.06209	3.01115	4.01778e-05	0.00238741
60191	comp144110_c1_seq65	599.828	199.466	1000.19	5.01432	2.32605	0.000933843	0.032006
60105	comp144112_c1_seq45	16.0376	0	32.0752	Inf	Inf	1.81274e-05	0.00122341
59634	comp144126_c0_seq15	45.9173	0.683855	91.1507	133.29	7.05842	8.59821e-05	0.00455265
59610	comp144126_c0_seq39	46.7092	4.33108	89.0872	20.5693	4.36242	0.000280915	0.0121989
59596	comp144126_c0_seq52	92.3577	10.2578	174.457	17.0073	4.08808	4.72987e-05	0.00274664
59262	comp144134_c0_seq82	15.8093	0	31.6186	Inf	Inf	1.87493e-06	0.000173989
59068	comp144146_c1_seq30	74.8812	15.3515	134.411	8.75555	3.1302	0.000502431	0.019609
58867	comp144154_c2_seq7	7.47083	0	14.9417	Inf	Inf	0.000728556	0.0263331
58732	comp144157_c0_seq52	9.32941	0	18.6588	Inf	Inf	0.000108584	0.00553797
58554	comp144160_c1_seq25	211.179	37.5497	384.808	10.248	3.35727	0.000237066	0.0106425
58451	comp144165_c2_seq27	54.2309	2.31628	106.146	45.8259	5.51809	0.000145903	0.00711283
58443	comp144165_c2_seq38	11.3929	0	22.7857	Inf	Inf	0.000865227	0.0302228
58364	comp144170_c1_seq19	84.8924	1.90411	167.881	88.1674	6.46217	5.83884e-11	1.43299e-08
58292	comp144174_c2_seq23	168.51	27.5162	309.504	11.2481	3.49161	6.15463e-06	0.00048508
58288	comp144174_c2_seq5	36.3704	4.56058	68.1802	14.9499	3.90207	7.28051e-05	0.00393174
58084	comp144183_c2_seq26	1691.86	268.981	3114.74	11.5797	3.53353	8.39841e-07	8.67548e-05
58075	comp144183_c2_seq34	1759.92	212.798	3307.04	15.5408	3.95798	3.4139e-07	3.85603e-05
57959	comp144190_c3_seq10	221.44	13.3704	429.509	32.1239	5.00557	1.98326e-11	5.21047e-09
57948	comp144190_c3_seq20	1157.81	88.8797	2226.73	25.0534	4.64693	7.59839e-05	0.00408001
57945	comp144190_c3_seq24	4173.15	539.139	7807.17	14.4808	3.85607	7.48553e-08	1.0032e-05
57207	comp144213_c0_seq13	16.6382	0	33.2765	Inf	Inf	3.41347e-06	0.000291095
57157	comp144213_c0_seq78	47.1236	0	94.2472	Inf	Inf	4.2191e-05	0.00249374
57156	comp144213_c0_seq8	13.4821	0	26.9642	Inf	Inf	4.13287e-05	0.00244682
57136	comp144214_c1_seq5	3170.5	700.452	5640.55	8.05273	3.00948	1.45186e-05	0.00101034
57135	comp144214_c1_seq6	42.6654	9.03228	76.2985	8.44731	3.07849	0.000495156	0.0193683
57107	comp144218_c0_seq4	11723.7	1943.44	21503.9	11.0649	3.46792	1.69083e-06	0.000159133
56821	comp144225_c0_seq9	2133.86	579.207	3688.52	6.36823	2.67089	9.51113e-05	0.00493811
56523	comp144231_c2_seq61	548.787	164	933.574	5.69252	2.50907	0.000744144	0.026756
56519	comp144231_c2_seq65	161.64	26.2572	297.024	11.3121	3.49979	3.06995e-05	0.00190186
55810	comp144254_c1_seq3	359.713	111.465	607.962	5.4543	2.4474	0.000795264	0.0282141
55708	comp144259_c2_seq22	22.9913	0	45.9826	Inf	Inf	0.000108507	0.00553671
55701	comp144259_c2_seq29	109.946	3.5393	216.352	61.1285	5.93377	7.15305e-11	1.73883e-08
55699	comp144259_c2_seq30	19.8093	0	39.6186	Inf	Inf	9.91694e-06	0.000730156
55656	comp144259_c2_seq71	28.1061	0	56.2123	Inf	Inf	0.00143121	0.0447351
55213	comp144276_c3_seq2	8043.74	2645.49	13442	5.08109	2.34514	0.00048511	0.0190274
55211	comp144276_c3_seq4	5856.59	1281.81	10431.4	8.13803	3.02468	1.11423e-05	0.000807087
55170	comp144277_c3_seq50	11.7856	0	23.5712	Inf	Inf	4.52595e-05	0.00264908
55063	comp144281_c4_seq2	359.214	72.3291	646.099	8.93277	3.15911	2.48791e-05	0.00160346
54567	comp144298_c0_seq9	35.7346	0	71.4692	Inf	Inf	1.4012e-07	1.75679e-05
54566	comp144299_c0_seq1	15.0374	0	30.0748	Inf	Inf	1.68174e-06	0.000158362
54508	comp144299_c0_seq62	8.18675	0	16.3735	Inf	Inf	0.000457324	0.0181302
54506	comp144299_c0_seq64	7.29683	0	14.5937	Inf	Inf	0.000741338	0.0266765
54479	comp144300_c5_seq9	14.0989	0	28.1978	Inf	Inf	4.33919e-06	0.000358754
54372	comp144304_c1_seq1	14.0324	0.641722	27.4231	42.7337	5.4173	0.00025857	0.0114117
54089	comp144318_c0_seq21	45.1315	4.78896	85.474	17.8481	4.1577	1.35699e-05	0.000953595
54082	comp144319_c1_seq4	8447.56	1.21187	16893.9	13940.4	13.767	2.17188e-14	9.96357e-12
53797	comp144327_c2_seq5	12.189	0	24.378	Inf	Inf	0.0008543	0.0299288
53791	comp144327_c2_seq55	13.9648	0	27.9296	Inf	Inf	0.000209651	0.00961289
53782	comp144327_c2_seq63	12.4978	0	24.9956	Inf	Inf	3.25111e-05	0.00199066
53740	comp144330_c3_seq14	48.8182	5.72706	91.9094	16.0483	4.00435	6.50643e-05	0.00357302
53625	comp144335_c0_seq5	1237.33	28.3483	2446.3	86.2946	6.4312	5.58739e-15	2.81595e-12
53342	comp144342_c2_seq11	896.038	210.421	1581.65	7.51661	2.91008	4.11408e-05	0.0024365
53057	comp144350_c2_seq94	15.6485	0	31.2969	Inf	Inf	0.000118519	0.00595305
52924	comp144353_c2_seq10	13.973	0	27.946	Inf	Inf	5.76937e-06	0.000459582
52853	comp144354_c0_seq10	2052.7	226.392	3879.01	17.134	4.09879	4.84703e-07	5.26215e-05
52566	comp144361_c0_seq16	20.9918	0	41.9837	Inf	Inf	0.000860097	0.0300746
52548	comp144361_c0_seq6	35.0545	0	70.1091	Inf	Inf	0.0005235	0.0202516
52527	comp144364_c1_seq4	5481.47	657.487	10305.5	15.674	3.9703	2.7166e-05	0.00172474
52522	comp144365_c0_seq3	66.3645	17.0202	115.709	6.79833	2.76518	0.00164328	0.0496716
52366	comp144369_c0_seq4	26711.8	9969.73	43453.9	4.35858	2.12386	0.00157038	0.0480362
52318	comp144372_c6_seq11	13.7702	0.108643	27.4317	252.495	7.98011	2.77842e-05	0.00175529
51866	comp144388_c1_seq12	49.5029	12.2517	86.754	7.08096	2.82395	0.00144727	0.0451108
51858	comp144388_c1_seq7	58.846	0	117.692	Inf	Inf	6.21517e-06	0.000488998
51651	comp144397_c0_seq6	14935.8	5649.47	24222.2	4.28751	2.10014	0.00146572	0.0455115
51647	comp144398_c0_seq4	100.672	22.8488	178.495	7.81201	2.96569	0.000440828	0.0175932
51609	comp144399_c2_seq40	19.27	0	38.54	Inf	Inf	4.60489e-05	0.00268365
51341	comp144407_c2_seq7	6.97367	0	13.9473	Inf	Inf	0.00120217	0.039078
51300	comp144411_c1_seq1	19.0017	0	38.0034	Inf	Inf	0.000522048	0.0202168
51293	comp144411_c1_seq17	2284.65	822.169	3747.12	4.55761	2.18828	0.00118845	0.0387233
51291	comp144411_c1_seq3	478.341	136.605	820.077	6.00329	2.58575	0.000629953	0.0234835
51273	comp144411_c2_seq6	1657.89	465.937	2849.84	6.11638	2.61268	0.000119167	0.00598054
50735	comp144431_c0_seq47	18.5798	0	37.1595	Inf	Inf	9.44799e-05	0.00491104
50718	comp144432_c0_seq2	273.636	67.8297	479.442	7.06832	2.82137	7.90375e-05	0.00423001
50613	comp144436_c0_seq48	534.815	112.317	957.313	8.52331	3.09141	1.18153e-05	0.000847263
50604	comp144436_c0_seq59	778.901	148.767	1409.04	9.47145	3.24359	3.84655e-06	0.000323707
50299	comp144446_c6_seq4	337.426	112.412	562.44	5.00337	2.3229	0.00135511	0.0428656
50273	comp144450_c0_seq17	21.7468	0	43.4936	Inf	Inf	5.91915e-06	0.000469423
50198	comp144451_c0_seq27	100.658	0	201.316	Inf	Inf	9.76992e-08	1.28151e-05
50196	comp144451_c0_seq29	81.0667	0	162.133	Inf	Inf	0.000856832	0.0299999
50185	comp144451_c0_seq40	53.8592	4.13796	103.58	25.0317	4.64569	0.000351829	0.0146368
50167	comp144451_c0_seq59	30.3993	0	60.7987	Inf	Inf	4.44004e-06	0.000365739
50161	comp144451_c0_seq64	445.7	21.9935	869.407	39.5302	5.30488	3.92728e-11	9.88856e-09
50158	comp144451_c0_seq67	138.455	9.59647	267.313	27.8553	4.79988	4.31932e-05	0.00254419
50151	comp144451_c0_seq73	55.0958	1.79269	108.399	60.4672	5.91808	0.000352514	0.0146572
50005	comp144454_c2_seq6	120.545	30.3832	210.707	6.93497	2.79389	0.000438938	0.0175413
50002	comp144455_c0_seq10	9730.36	2022.2	17438.5	8.62353	3.10828	7.15174e-06	0.000551767
49937	comp144459_c0_seq11	10.262	0	20.5241	Inf	Inf	8.96798e-05	0.00471218
49825	comp144459_c0_seq97	40.4952	0	80.9904	Inf	Inf	6.22185e-06	0.000489093
49696	comp144465_c0_seq122	17.9416	1.73828	34.1449	19.6429	4.29594	0.00140761	0.0441617
49670	comp144465_c0_seq24	18.4669	1.4991	35.4346	23.6373	4.563	0.000162646	0.00778896
49611	comp144465_c0_seq79	13.9021	1.35704	26.4471	19.4888	4.28457	0.00116897	0.0382071
49602	comp144465_c0_seq88	8.35498	0	16.71	Inf	Inf	0.000288737	0.01247
49392	comp144481_c4_seq10	445.179	0.676093	889.682	1315.92	10.3619	2.34723e-23	6.66591e-20
49389	comp144481_c4_seq16	285.464	27.2693	543.659	19.9367	4.31735	1.53566e-07	1.91465e-05
49388	comp144481_c4_seq2	1172.1	378.949	1965.26	5.18607	2.37464	0.000576858	0.0218846
49384	comp144481_c4_seq7	27.8819	1.9172	53.8465	28.0861	4.81178	2.91541e-05	0.00182189
49382	comp144481_c4_seq9	20.1139	0	40.2278	Inf	Inf	1.00628e-07	1.31415e-05
49272	comp144484_c4_seq48	29.1877	0	58.3755	Inf	Inf	0.0015568	0.0477217
49232	comp144485_c0_seq21	133.999	26.1458	241.852	9.25011	3.20947	4.24246e-05	0.00250507
49230	comp144485_c0_seq23	184.898	18.4444	351.352	19.0493	4.25167	1.25273e-05	0.00089047
49224	comp144485_c0_seq3	288.196	54.0141	522.378	9.67114	3.27369	1.15964e-05	0.00083437
49214	comp144485_c0_seq5	53.9976	0.57907	107.416	185.498	7.53526	6.1925e-11	1.51563e-08
48956	comp144493_c1_seq4	137.908	35.0452	240.771	6.87028	2.78037	0.00123093	0.0398463
48827	comp144497_c0_seq14	28.4461	7.0665	49.8257	7.05098	2.81782	0.000881733	0.0306856
48769	comp144499_c0_seq1	22.6908	0	45.3817	Inf	Inf	0.000606713	0.0227615
48097	comp144524_c2_seq26	104.156	20.1475	188.165	9.33935	3.22332	9.63777e-05	0.00499227
48004	comp144526_c3_seq108	97.506	26.5124	168.5	6.3555	2.66801	0.000630336	0.0234852
47998	comp144526_c3_seq113	2256.03	820.797	3691.27	4.49718	2.16902	0.00145518	0.0452494
47989	comp144526_c3_seq121	178.576	57.4327	299.719	5.21861	2.38367	0.00135707	0.042919
47978	comp144526_c3_seq131	122.168	34.1745	210.162	6.14968	2.62051	0.001105	0.0365433
47963	comp144526_c3_seq146	15.3692	0.760499	29.9778	39.4187	5.30081	0.00043686	0.0174777
47946	comp144526_c3_seq19	104.906	14.7588	195.053	13.2161	3.72422	7.77008e-06	0.00059081
47933	comp144526_c3_seq31	22.5299	3.22924	41.8305	12.9537	3.69529	0.00113353	0.0372528
47922	comp144526_c3_seq41	25.6128	4.41241	46.8132	10.6095	3.40728	0.000636639	0.0236658
47904	comp144526_c3_seq58	337.502	104.606	570.398	5.45282	2.447	0.000849714	0.0298031
47461	comp144535_c4_seq22	93.361	17.2469	169.475	9.82643	3.29667	6.37809e-05	0.00352092
47433	comp144535_c4_seq53	1028.97	248.65	1809.28	7.27643	2.86323	0.000108263	0.00552931
47361	comp144538_c1_seq57	17.6184	0.683855	34.553	50.5269	5.65898	1.54523e-05	0.00106578
47302	comp144542_c1_seq22	111.26	20.9654	201.554	9.61368	3.26509	0.000380859	0.0156092
47254	comp144547_c0_seq11	292.811	85.0929	500.53	5.88215	2.55634	0.00050895	0.0198255
47220	comp144550_c2_seq10	18.6369	0	37.2737	Inf	Inf	2.68071e-05	0.001705
47180	comp144550_c2_seq40	13.0323	0	26.0645	Inf	Inf	9.93788e-06	0.000731096
47177	comp144550_c2_seq43	11.2134	0	22.4269	Inf	Inf	0.000513366	0.0199714
47148	comp144550_c2_seq72	12.9939	0	25.9877	Inf	Inf	0.000126414	0.00629482
47126	comp144550_c2_seq93	114.669	16.951	212.386	12.5294	3.64725	6.19638e-06	0.000487948
46640	comp144568_c0_seq11	29.8604	0.9471	58.7737	62.0565	5.95551	1.08082e-06	0.000107609
46533	comp144573_c4_seq34	161.159	10.9852	311.332	28.3411	4.82482	5.59589e-09	9.3394e-07
46520	comp144573_c4_seq47	14.6379	0.683855	28.5919	41.8099	5.38577	0.00163102	0.0493593
46482	comp144573_c4_seq83	31.416	0.760499	62.0715	81.6195	6.35084	4.63805e-07	5.0691e-05
46144	comp144593_c0_seq6	71.4124	10.568	132.257	12.5148	3.64557	3.23656e-05	0.00198446
46133	comp144594_c0_seq13	163.9	9.9617	317.839	31.9061	4.99576	0.000790432	0.0280817
46018	comp144597_c4_seq13	70.753	5.40081	136.105	25.2009	4.6554	3.16767e-07	3.59835e-05
45996	comp144597_c4_seq35	225.112	33.6582	416.566	12.3764	3.62952	2.60089e-06	0.000231511
45989	comp144597_c4_seq41	134.905	40.0043	229.806	5.74454	2.52219	0.000960614	0.0326868
45973	comp144597_c4_seq61	369.077	100.563	637.592	6.34025	2.66454	0.000157052	0.00757352
45960	comp144597_c4_seq74	147.386	40.16	254.612	6.33994	2.66447	0.00031588	0.0134273
45953	comp144597_c4_seq81	569.994	183.498	956.49	5.21253	2.38198	0.000481429	0.0189181
45718	comp144609_c0_seq3	3849.79	797.357	6902.22	8.65637	3.11376	7.58601e-06	0.00057977
45716	comp144609_c0_seq5	8003.29	1978.94	14027.7	7.08848	2.82548	4.80984e-05	0.00278675
45542	comp144619_c1_seq36	31.51	5.07617	57.9439	11.4149	3.51285	0.00088151	0.0306837
45515	comp144619_c1_seq61	175.646	43.7082	307.583	7.03721	2.815	0.000260393	0.0114805
45506	comp144619_c1_seq70	82.4887	8.40435	156.573	18.63	4.21956	0.000393469	0.0160395
45503	comp144619_c1_seq73	73.1208	15.8861	130.356	8.20562	3.03661	0.000447223	0.0178087
45499	comp144619_c1_seq78	93.2233	29.6219	156.825	5.29422	2.40442	0.00155815	0.0477356
45495	comp144619_c1_seq81	220.231	23.2992	417.163	17.9046	4.16226	1.99234e-07	2.4183e-05
45131	comp144625_c1_seq7	47.3733	4.68498	90.0616	19.2235	4.2648	1.96019e-05	0.00130471
45130	comp144625_c1_seq8	70.8185	2.29807	139.339	60.6329	5.92203	3.81814e-09	6.56215e-07
45124	comp144625_c3_seq3	70.2994	5.16995	135.429	26.1954	4.71124	4.16984e-07	4.60804e-05
44781	comp144634_c0_seq19	24.2822	0.479119	48.0853	100.362	6.64907	1.67014e-05	0.00114181
44774	comp144634_c0_seq9	246.391	16.5291	476.252	28.813	4.84865	1.99841e-09	3.61156e-07
44764	comp144635_c1_seq9	998.89	202.671	1795.11	8.85726	3.14686	0.00023196	0.0104696
44760	comp144636_c0_seq101	42.4486	0	84.8973	Inf	Inf	4.62173e-12	1.34018e-09
44755	comp144636_c0_seq106	53.9392	2.19379	105.685	48.1744	5.59019	2.59252e-08	3.8621e-06
44740	comp144636_c0_seq121	45.058	1.08643	89.0296	81.9471	6.35662	2.54686e-08	3.80676e-06
44736	comp144636_c0_seq125	25.2332	1.44767	49.0187	33.8603	5.08152	1.90734e-05	0.0012757
44726	comp144636_c0_seq24	116.51	13.2013	219.819	16.6513	4.05756	2.09098e-06	0.000191065
44690	comp144636_c0_seq60	84.8763	12.1723	157.58	12.9459	3.69442	4.93849e-06	0.000402169
44687	comp144636_c0_seq63	116.72	26.2941	207.145	7.87803	2.97783	0.000137771	0.00676988
44677	comp144636_c0_seq72	48.6688	5.69879	91.6389	16.0804	4.00723	1.707e-06	0.000160234
44676	comp144636_c0_seq73	61.447	0	122.894	Inf	Inf	2.64559e-14	1.20135e-11
44673	comp144636_c0_seq77	52.9594	7.8174	98.1014	12.5491	3.64951	6.03843e-05	0.00336246
44666	comp144636_c0_seq83	31.4885	2.87471	60.1023	20.9072	4.38593	0.000103194	0.00530388
44655	comp144636_c0_seq94	106.853	15.986	197.72	12.3683	3.62858	1.02038e-05	0.000747588
44643	comp144637_c4_seq11	393.553	80.6546	706.451	8.75897	3.13076	1.84296e-05	0.00124192
44641	comp144637_c4_seq14	38.4355	2.28097	74.59	32.701	5.03126	2.64425e-06	0.000234786
44568	comp144638_c0_seq61	24.4303	4.10313	44.7574	10.9081	3.44733	0.000323585	0.0136806
44392	comp144646_c2_seq9	7100.67	2302.78	11898.5	5.16703	2.36934	0.000432927	0.0173709
44390	comp144647_c0_seq10	143.288	4.34302	282.234	64.9856	6.02205	1.11865e-11	3.05094e-09
44379	comp144647_c0_seq28	231.832	25.9899	437.674	16.8402	4.07383	2.32197e-07	2.75465e-05
44270	comp144652_c0_seq1	182.851	28.841	336.86	11.6799	3.54596	0.000276033	0.0120307
44260	comp144652_c0_seq19	126.587	0	253.174	Inf	Inf	4.60577e-19	5.18262e-16
44258	comp144652_c0_seq20	144.991	3.11587	286.867	92.0662	6.5246	5.97769e-13	2.07035e-10
44256	comp144652_c0_seq22	166.365	16.8553	315.875	18.7404	4.22808	2.08445e-07	2.51645e-05
44251	comp144652_c0_seq27	69.3284	6.52632	132.131	20.2458	4.33955	1.76268e-06	0.000164683
44248	comp144652_c0_seq3	46.1157	6.50592	85.7255	13.1765	3.7199	0.000133486	0.00658827
44247	comp144652_c0_seq30	33.3527	5.77167	60.9337	10.5574	3.40018	0.000801032	0.028385
44246	comp144652_c0_seq31	362.222	65.9846	658.459	9.97899	3.31889	5.76577e-06	0.000459582
44245	comp144652_c0_seq32	205.69	42.9556	368.425	8.57687	3.10045	3.17923e-05	0.00195602
44244	comp144652_c0_seq33	88.5032	3.58521	173.421	48.3713	5.59608	2.2066e-06	0.000200097
44243	comp144652_c0_seq34	264.358	34.5363	494.179	14.309	3.83885	1.32965e-06	0.00012873
44242	comp144652_c0_seq35	117.83	22.4423	213.218	9.50071	3.24804	6.57112e-05	0.00359861
44239	comp144652_c0_seq38	9.07424	0	18.1485	Inf	Inf	0.000435113	0.0174273
44237	comp144652_c0_seq4	32.8906	3.1337	62.6476	19.9916	4.32132	8.7863e-05	0.00463032
44234	comp144652_c0_seq42	565.733	118.209	1013.26	8.57174	3.09959	1.75042e-05	0.00118537
44231	comp144652_c0_seq45	236.432	21.2332	451.631	21.27	4.41075	3.15609e-08	4.59453e-06
44229	comp144652_c0_seq48	296.172	23.7282	568.616	23.9637	4.58278	2.89714e-08	4.27673e-06
44226	comp144652_c0_seq50	65.3796	11.595	119.164	10.2772	3.36137	9.08434e-05	0.00475239
44225	comp144652_c0_seq51	136.348	12.3937	260.302	21.0028	4.39251	1.16551e-08	1.85521e-06
44220	comp144652_c0_seq56	21.0993	1.67474	40.5239	24.1972	4.59677	0.00012025	0.00602305
44219	comp144652_c0_seq57	93.2099	4.40095	182.019	41.3589	5.37013	2.94495e-09	5.15048e-07
44208	comp144652_c0_seq67	262.011	55.312	468.709	8.47391	3.08303	3.90217e-05	0.0023295
44206	comp144652_c0_seq69	587.996	98.7356	1077.26	10.9105	3.44765	3.68731e-06	0.000311353
44200	comp144652_c0_seq74	174.035	38.7969	309.273	7.97159	2.99487	9.09404e-05	0.00475329
44199	comp144652_c0_seq75	239.648	14.5608	464.735	31.9167	4.99624	7.36387e-09	1.2032e-06
44195	comp144652_c0_seq79	319.654	36.6025	602.706	16.4663	4.04144	1.81811e-06	0.000169243
44193	comp144652_c0_seq80	351.575	38.9886	664.161	17.0347	4.09041	1.72626e-07	2.12562e-05
44189	comp144652_c0_seq84	81.7075	21.4672	141.948	6.6123	2.72515	0.0014601	0.0453834
44184	comp144652_c0_seq89	732.82	127.543	1338.1	10.4914	3.39113	2.20603e-06	0.000200097
44146	comp144654_c3_seq35	14.2967	0	28.5935	Inf	Inf	0.00136396	0.0431076
44135	comp144654_c3_seq45	8.82684	0	17.6537	Inf	Inf	0.000163724	0.00783012
44099	comp144657_c0_seq5	217.36	67.0121	367.707	5.48718	2.45606	0.000918031	0.0316406
43822	comp144670_c0_seq14	8.51293	0	17.0259	Inf	Inf	0.000242854	0.0108383
43810	comp144670_c0_seq26	136.43	6.25637	266.604	42.6132	5.41323	1.51978e-08	2.35716e-06
43805	comp144670_c0_seq30	90.2886	10.3217	170.256	16.495	4.04395	3.00708e-05	0.00186809
43803	comp144670_c0_seq32	117.876	3.25821	232.494	71.3565	6.15697	0.000168137	0.00800907
43802	comp144670_c0_seq33	45.8397	1.59566	90.0837	56.4554	5.81904	0.000209246	0.00960193
43795	comp144670_c0_seq42	962.201	82.2119	1842.19	22.4078	4.48593	1.35443e-09	2.56159e-07
43785	comp144670_c0_seq51	32.4987	0	64.9973	Inf	Inf	2.14763e-09	3.84627e-07
43646	comp144678_c5_seq31	1015.81	341.976	1689.64	4.94082	2.30475	0.000840621	0.0295247
43593	comp144680_c2_seq111	63.0994	8.39216	117.807	14.0377	3.81124	2.37414e-05	0.00153734
43549	comp144680_c2_seq50	29.5766	5.49289	53.6602	9.76903	3.28822	0.000789609	0.028058
42897	comp144696_c0_seq73	13.8091	0.149224	27.469	184.079	7.52418	0.00036836	0.0151784
42442	comp144710_c2_seq43	243.243	66.7396	419.747	6.28932	2.6529	0.000520509	0.0201703
42439	comp144710_c2_seq46	168.137	46.043	290.232	6.30349	2.65615	0.000346202	0.0144585
42306	comp144721_c2_seq16	575.57	6.5637	1144.58	174.38	7.44609	4.24995e-17	3.47471e-14
42303	comp144721_c2_seq2	31.7439	0.598898	62.8888	105.007	6.71435	1.68502e-07	2.08343e-05
42301	comp144721_c2_seq21	79.2201	3.38914	155.051	45.7494	5.51568	1.39383e-07	1.75e-05
42292	comp144721_c2_seq30	106.117	1.36158	210.872	154.873	7.27494	6.92526e-06	0.000536607
42287	comp144721_c2_seq36	173.719	8.02289	339.416	42.306	5.40279	2.22005e-10	4.94028e-08
42286	comp144721_c2_seq37	77.1828	4.86853	149.497	30.7068	4.94049	1.78257e-07	2.18893e-05
42283	comp144721_c2_seq41	258.921	9.43624	508.406	53.878	5.75162	1.02861e-11	2.83103e-09
42276	comp144721_c2_seq49	48.7853	0	97.5706	Inf	Inf	1.81715e-05	0.00122592
42270	comp144721_c2_seq56	85.6616	3.24614	168.077	51.7775	5.69425	1.16961e-09	2.23568e-07
42267	comp144721_c2_seq61	3615.02	122.071	7107.98	58.228	5.86364	1.89534e-13	7.21496e-11
42265	comp144721_c2_seq63	692.868	12.6539	1373.08	108.51	6.76169	3.21903e-16	2.151e-13
42250	comp144721_c2_seq79	39.3823	0	78.7646	Inf	Inf	3.59001e-07	4.03203e-05
42234	comp144721_c2_seq98	24.3962	0	48.7924	Inf	Inf	2.35169e-06	0.000211858
42231	comp144723_c1_seq2	19109	1030.77	37187.3	36.0773	5.17302	1.30057e-11	3.50436e-09
42222	comp144724_c1_seq3	10855.6	827.147	20884	25.2482	4.65811	5.17889e-10	1.05894e-07
42221	comp144724_c1_seq4	459.063	36.6531	881.473	24.0491	4.58791	0.000761754	0.0272577
42220	comp144724_c1_seq7	293.097	29.5108	556.683	18.8637	4.23754	0.000198435	0.00919286
42167	comp144728_c1_seq37	399.439	124.272	674.606	5.42845	2.44054	0.000526868	0.020355
41990	comp144737_c1_seq19	3812.24	851.715	6772.77	7.95192	2.9913	1.30736e-05	0.000924161
41911	comp144741_c1_seq100	21.0591	0.298447	41.8197	140.124	7.13056	3.59786e-05	0.00217029
41908	comp144741_c1_seq103	46.1647	4.52579	87.8036	19.4007	4.27804	2.74659e-05	0.00173948
41871	comp144741_c1_seq137	57.3038	10.4822	104.126	9.93357	3.31231	8.26829e-05	0.00439226
41799	comp144741_c1_seq61	44.8283	8.68846	80.9682	9.31905	3.22018	0.000906202	0.0313117
41782	comp144741_c1_seq78	39.8767	7.58513	72.1682	9.51443	3.25012	0.000725695	0.0262456
41770	comp144741_c1_seq89	60.6877	8.88664	112.489	12.6582	3.662	2.73156e-05	0.0017318
41627	comp144745_c2_seq14	197.542	2.16119	392.923	181.808	7.50627	2.7497e-15	1.4919e-12
40725	comp144786_c0_seq2	75.1461	14.7169	135.575	9.21224	3.20355	0.000188847	0.00882405
40532	comp144795_c0_seq10	75.9321	1.08643	150.778	138.783	7.11669	2.8717e-11	7.36086e-09
40518	comp144795_c0_seq23	20.1921	0	40.3842	Inf	Inf	8.82792e-05	0.00464951
40517	comp144795_c0_seq24	1474.14	190.655	2757.63	14.464	3.85439	1.16798e-07	1.49157e-05
40510	comp144795_c0_seq30	257.597	6.39055	508.803	79.618	6.31502	4.1725e-14	1.84318e-11
40501	comp144795_c0_seq4	156.28	30.9041	281.656	9.11389	3.18807	0.000475977	0.018741
40500	comp144795_c0_seq40	819.042	10.1559	1627.93	160.293	7.32457	8.1907e-17	6.26252e-14
40499	comp144795_c0_seq41	25.0631	0	50.1262	Inf	Inf	1.42565e-08	2.22767e-06
40496	comp144795_c0_seq44	45.3678	0	90.7357	Inf	Inf	1.17619e-05	0.000843775
40408	comp144802_c9_seq15	141.025	0	282.05	Inf	Inf	0.000211277	0.00966761
40405	comp144802_c9_seq18	5606.34	1136.85	10075.8	8.86291	3.14778	7.70946e-06	0.000587199
40403	comp144802_c9_seq20	18.3779	0	36.7559	Inf	Inf	0.000308823	0.0131812
40400	comp144802_c9_seq5	293.212	91.2986	495.126	5.42315	2.43913	0.00157886	0.048213
40320	comp144805_c0_seq23	4669.47	118.981	9219.97	77.4914	6.27596	4.38754e-14	1.9193e-11
40308	comp144805_c0_seq34	365.617	0	731.235	Inf	Inf	3.58419e-17	2.99655e-14
40172	comp144812_c0_seq13	51.2203	0.683855	101.757	148.799	7.21722	3.93522e-11	9.88856e-09
40165	comp144812_c0_seq5	54.1334	6.88	101.387	14.7365	3.88132	2.89987e-05	0.00181599
39865	comp144826_c0_seq24	14.7103	0.239559	29.1811	121.811	6.92851	0.00160138	0.0486966
39666	comp144834_c0_seq1	28.8404	0	57.6808	Inf	Inf	0.000296034	0.0127472
39634	comp144835_c1_seq105	56.2128	14.3288	98.0969	6.84615	2.77529	0.00109833	0.0363734
39621	comp144835_c1_seq21	23.9355	3.59575	44.2752	12.3132	3.62213	0.00114591	0.03758
39600	comp144835_c1_seq40	14.5661	0	29.1322	Inf	Inf	3.58971e-06	0.000304332
39468	comp144837_c0_seq10	31.8246	4.72936	58.9198	12.4583	3.63904	0.000128959	0.00639129
39464	comp144837_c0_seq104	16.9169	0.869142	32.9646	37.9278	5.24518	0.000320707	0.013584
39463	comp144837_c0_seq105	99.2268	14.347	184.107	12.8324	3.68172	8.27738e-06	0.000624702
39454	comp144837_c0_seq113	27.9868	0	55.9735	Inf	Inf	2.52792e-09	4.47359e-07
39448	comp144837_c0_seq119	95.7589	22.5749	168.943	7.48366	2.90374	0.000235215	0.010571
39447	comp144837_c0_seq12	131.655	27.1041	236.205	8.71473	3.12346	0.000127832	0.00634773
39441	comp144837_c0_seq125	32.0392	0.760499	63.3179	83.2584	6.37952	3.69142e-07	4.12859e-05
39437	comp144837_c0_seq129	36.8883	7.65037	66.1262	8.64352	3.11162	0.00119036	0.0387645
39436	comp144837_c0_seq13	26.1737	2.56996	49.7775	19.369	4.27568	0.00131071	0.0418161
39425	comp144837_c0_seq18	105.729	18.1349	193.323	10.6602	3.41417	0.000720224	0.0261005
39421	comp144837_c0_seq21	50.6902	8.43596	92.9444	11.0176	3.46174	9.01134e-05	0.00472664
39417	comp144837_c0_seq26	15.4951	1.36771	29.6225	21.6585	4.43686	0.000402694	0.0163633
39416	comp144837_c0_seq27	45.62	9.09803	82.1421	9.02855	3.1745	0.00141413	0.0443172
39410	comp144837_c0_seq32	109.457	9.07352	209.841	23.1267	4.53149	1.0885e-07	1.40714e-05
39408	comp144837_c0_seq34	153.613	9.76322	297.463	30.4677	4.92921	2.13559e-09	3.82852e-07
39405	comp144837_c0_seq37	17.8955	2.17151	33.6195	15.4821	3.95253	0.00163139	0.0493621
39403	comp144837_c0_seq39	27.7896	6.09707	49.4822	8.11574	3.02072	0.0016015	0.0486966
39398	comp144837_c0_seq43	124.497	13.0733	235.921	18.0461	4.17361	1.41455e-06	0.000135847
39391	comp144837_c0_seq5	55.6497	15.7261	95.5732	6.07737	2.60345	0.00106985	0.0356482
39376	comp144837_c0_seq63	33.264	1.55714	64.9708	41.7246	5.38283	0.000280655	0.0121936
39370	comp144837_c0_seq69	28.7855	0.144767	57.4263	396.68	8.63183	6.22915e-09	1.02623e-06
39364	comp144837_c0_seq74	65.9315	14.5223	117.341	8.08006	3.01437	0.000253202	0.011216
39356	comp144837_c0_seq81	57.1686	13.2003	101.137	7.6617	2.93766	0.00108264	0.0359636
39355	comp144837_c0_seq82	96.6861	14.9539	178.418	11.9312	3.57667	2.0823e-05	0.00137423
39351	comp144837_c0_seq86	21.6441	2.46105	40.8272	16.5894	4.05219	0.000602132	0.0226323
39348	comp144837_c0_seq89	58.7505	7.78534	109.716	14.0926	3.81687	7.5005e-05	0.00403461
39344	comp144837_c0_seq92	103.726	1.19507	206.258	172.59	7.43121	6.59901e-13	2.25747e-10
38832	comp144857_c0_seq5	60.1568	0	120.314	Inf	Inf	0.000917685	0.0316352
38740	comp144860_c1_seq33	8.8475	0	17.695	Inf	Inf	0.000237102	0.0106425
38647	comp144864_c1_seq24	150.082	46.1128	254.052	5.50935	2.46188	0.000694185	0.0253365
38527	comp144866_c1_seq23	186.703	60.5437	312.863	5.16755	2.36948	0.00145356	0.0452283
38423	comp144868_c2_seq7	19.924	0	39.848	Inf	Inf	7.92797e-05	0.00424043
38331	comp144870_c0_seq78	21.0329	0	42.0657	Inf	Inf	0.000243806	0.0108616
38264	comp144874_c0_seq10	47.0435	4.48779	89.5991	19.9651	4.31941	0.00148488	0.0459629
38160	comp144877_c2_seq27	9.0122	0	18.0244	Inf	Inf	0.000772275	0.027557
37866	comp144888_c0_seq9	1841.19	575.782	3106.61	5.39546	2.43174	0.000598713	0.0225275
37803	comp144890_c3_seq10	3290.48	862.059	5718.91	6.63401	2.72988	3.21561e-05	0.00197432
37791	comp144890_c3_seq7	895.737	261.404	1530.07	5.85328	2.54925	0.000123891	0.00618122
37615	comp144893_c0_seq17	1587.8	600.966	2574.64	4.28417	2.09902	0.00145287	0.0452223
37604	comp144893_c0_seq8	6563.22	2379.06	10747.4	4.51748	2.17552	0.00114323	0.0375235
37218	comp144904_c0_seq1	18.8717	0	37.7435	Inf	Inf	0.00109843	0.0363734
37215	comp144904_c0_seq12	108.156	3.61239	212.7	58.8808	5.87973	9.06238e-05	0.00474645
37204	comp144904_c0_seq23	40.6933	0	81.3865	Inf	Inf	0.000972078	0.0329766
37202	comp144904_c0_seq25	226.431	3.47442	449.388	129.342	7.01505	6.62593e-15	3.28385e-12
37201	comp144904_c0_seq26	27480.4	742.18	54218.6	73.0532	6.19088	9.3087e-15	4.53803e-12
37094	comp144908_c0_seq10	22.9798	0	45.9596	Inf	Inf	7.48084e-06	0.000572712
37053	comp144910_c0_seq2	8023.54	2904.81	13142.3	4.52432	2.1777	0.0011313	0.0371933
37052	comp144910_c0_seq3	42.7974	7.38394	78.2108	10.592	3.40491	0.000300751	0.0129161
37049	comp144910_c0_seq6	1860.4	306.786	3414.02	11.1283	3.47617	1.52746e-06	0.000145597
36637	comp144928_c1_seq1	2042.98	1.07802	4084.87	3789.25	11.8877	1.0819e-29	1.7597e-25
36634	comp144928_c1_seq13	167.525	0.217285	334.834	1540.98	10.5896	1.87299e-05	0.00125842
36629	comp144928_c1_seq19	8.6917	0	17.3834	Inf	Inf	0.000843939	0.0296238
36624	comp144928_c1_seq23	102.105	0.447671	203.763	455.162	8.83024	1.65113e-15	9.4293e-13
36616	comp144928_c1_seq30	6917.62	1633.12	12202.1	7.47167	2.90143	2.36661e-05	0.00153302
36608	comp144928_c1_seq6	65.5604	0	131.121	Inf	Inf	9.96413e-15	4.83122e-12
36607	comp144928_c1_seq7	56.4621	0.455903	112.468	246.693	7.94658	4.0131e-12	1.1782e-09
36547	comp144931_c0_seq42	20.5132	0	41.0264	Inf	Inf	9.99767e-08	1.30659e-05
36418	comp144939_c0_seq2	11690.6	1911.83	21469.4	11.2298	3.48926	6.4089e-07	6.80096e-05
36410	comp144940_c0_seq12	69.477	8.37483	130.579	15.5919	3.96272	1.88796e-05	0.00126652
36406	comp144940_c0_seq2	25.2299	2.24164	48.2182	21.5103	4.42695	0.000168681	0.00803058
36398	comp144941_c1_seq1	23.1161	0	46.2322	Inf	Inf	2.9547e-06	0.000258249
36395	comp144941_c1_seq12	25.5132	2.35078	48.6756	20.7062	4.37199	0.000221958	0.0100841
36385	comp144941_c1_seq21	16.5957	1.1978	31.9936	26.7104	4.73933	0.000715864	0.0259741
36384	comp144941_c1_seq22	18.8766	1.1978	36.5555	30.5189	4.93163	0.000253591	0.0112276
36382	comp144941_c1_seq24	7.10437	0	14.2087	Inf	Inf	0.00120682	0.039215
36380	comp144941_c1_seq26	81.0997	4.75224	157.447	33.1312	5.05012	6.56447e-08	8.88408e-06
36378	comp144941_c1_seq28	32.648	1.47635	63.8196	43.2279	5.43389	0.000423547	0.0170672
36377	comp144941_c1_seq29	92.8115	6.79014	178.833	26.3372	4.71903	1.38268e-07	1.73722e-05
36372	comp144941_c1_seq33	25.9476	0.828622	51.0665	61.6282	5.94552	3.96273e-07	4.40639e-05
36367	comp144941_c1_seq38	115.803	9.20822	222.397	24.152	4.59407	1.01102e-07	1.31937e-05
36364	comp144941_c1_seq40	20.7272	0.746118	40.7083	54.5601	5.76978	1.31924e-05	0.000931451
36360	comp144941_c1_seq44	105.034	3.79199	206.276	54.3977	5.76547	2.44419e-10	5.37883e-08
36359	comp144941_c1_seq45	70.5778	7.0577	134.098	19.0002	4.24794	1.63484e-05	0.00112153
36356	comp144941_c1_seq48	69.42	5.86648	132.974	22.6667	4.5025	8.92322e-05	0.0046928
36354	comp144941_c1_seq5	34.9895	4.96826	65.0106	13.0852	3.70986	0.000323598	0.0136806
36352	comp144941_c1_seq51	14.074	0.746118	27.4019	36.7259	5.19873	0.000710462	0.0258305
36351	comp144941_c1_seq52	19.3223	0.579338	38.0654	65.7049	6.03793	0.00124263	0.0401234
36350	comp144941_c1_seq54	94.0132	11.3967	176.63	15.4983	3.95404	5.08953e-06	0.000411658
36348	comp144941_c1_seq56	9.76927	0.144767	19.3938	133.965	7.06571	0.000328055	0.0138461
36346	comp144941_c1_seq58	39.4582	4.08468	74.8318	18.3201	4.19536	3.13803e-05	0.00193532
36332	comp144941_c1_seq71	67.5172	5.93465	129.1	21.7536	4.44318	3.60878e-07	4.05057e-05
36331	comp144941_c1_seq72	48.8603	4.1727	93.5479	22.419	4.48665	9.88225e-06	0.000727902
36325	comp144941_c1_seq78	74.7711	2.08913	147.453	70.5811	6.14121	3.16384e-10	6.84469e-08
36324	comp144941_c1_seq79	34.5202	0	69.0405	Inf	Inf	1.99647e-09	3.61156e-07
36322	comp144941_c1_seq80	21.427	0.760499	42.0935	55.3499	5.79051	5.90144e-05	0.00330056
36321	comp144941_c1_seq81	43.5097	0	87.0194	Inf	Inf	4.39426e-12	1.28254e-09
36318	comp144941_c1_seq84	56.2042	6.91202	105.496	15.2627	3.93194	9.45824e-06	0.000701581
36315	comp144941_c1_seq9	21.9838	0.895342	43.0723	48.1071	5.58818	9.7717e-05	0.0050558
36054	comp144950_c1_seq10	12.3451	0	24.6902	Inf	Inf	3.6891e-05	0.00221859
36046	comp144950_c1_seq18	15.5793	0	31.1587	Inf	Inf	6.6583e-05	0.00363967
36037	comp144950_c1_seq27	6.51681	0	13.0336	Inf	Inf	0.00131186	0.041833
36035	comp144950_c1_seq29	507.381	3.39903	1011.36	297.545	8.21696	5.43578e-05	0.00308253
36023	comp144950_c1_seq40	405.952	0.239559	811.664	3388.16	11.7263	6.08946e-05	0.00338561
36021	comp144950_c1_seq42	8.99416	0	17.9883	Inf	Inf	0.00147487	0.0457401
36020	comp144950_c1_seq43	11.4388	0	22.8777	Inf	Inf	8.39886e-05	0.00445633
36018	comp144950_c1_seq46	310.314	0	620.627	Inf	Inf	2.46065e-06	0.000220896
36006	comp144950_c1_seq57	137.561	0	275.122	Inf	Inf	6.41981e-08	8.70806e-06
36005	comp144950_c1_seq59	86.5797	0.11978	173.04	1444.65	10.4965	0.00161589	0.0490175
35997	comp144950_c1_seq67	36.6415	0.479119	72.8039	151.954	7.24749	0.00104012	0.0348421
35995	comp144950_c1_seq69	27.9035	0	55.8069	Inf	Inf	2.51124e-06	0.000224646
35992	comp144950_c1_seq71	173.736	0	347.472	Inf	Inf	0.000241149	0.0107781
35989	comp144950_c1_seq74	1179.22	1.67692	2356.77	1405.42	10.4568	3.04718e-05	0.00188972
35988	comp144950_c1_seq75	117.001	0	234.003	Inf	Inf	3.2203e-05	0.00197585
35987	comp144950_c1_seq76	70.2717	0	140.543	Inf	Inf	3.96152e-06	0.000331666
35982	comp144950_c1_seq80	21.0897	0	42.1794	Inf	Inf	0.00049921	0.019514
35981	comp144950_c1_seq81	355.624	0	711.249	Inf	Inf	1.10636e-05	0.000802037
35977	comp144950_c1_seq85	932.707	9.52065	1855.89	194.933	7.60684	0.000187019	0.00874748
35975	comp144950_c1_seq87	16.9807	0	33.9614	Inf	Inf	0.000735553	0.0265271
35974	comp144950_c1_seq88	63.163	0	126.326	Inf	Inf	2.7013e-07	3.14547e-05
35973	comp144950_c1_seq89	10.2067	0.359339	20.0541	55.8083	5.80241	0.000901682	0.0312219
35964	comp144950_c1_seq97	92.7632	0	185.526	Inf	Inf	2.4719e-05	0.00159487
35963	comp144950_c1_seq98	38.8453	0	77.6905	Inf	Inf	8.82972e-11	2.10354e-08
35711	comp144959_c1_seq20	654.132	158.906	1149.36	7.23295	2.85458	5.16731e-05	0.0029603
35675	comp144959_c1_seq55	397.635	65.5079	729.762	11.1401	3.47768	4.80141e-06	0.000392614
35668	comp144959_c1_seq61	472.82	141.412	804.228	5.68714	2.5077	0.000348116	0.0145182
35651	comp144959_c1_seq78	1810.7	565.833	3055.58	5.40014	2.433	0.000365736	0.0150947
35624	comp144960_c3_seq2	10943.1	1407.21	20478.9	14.5528	3.86323	9.70753e-08	1.27426e-05
35623	comp144960_c3_seq4	571504	98252.8	1.04476e+06	10.6333	3.41052	1.41996e-06	0.000136148
35622	comp144960_c3_seq6	1573.1	388.022	2758.17	7.1083	2.8295	5.87188e-05	0.00328865
35552	comp144963_c5_seq2	132.914	0	265.827	Inf	Inf	2.94701e-08	4.32892e-06
35549	comp144963_c5_seq5	19.2004	0.359339	38.0414	105.865	6.72608	6.77373e-06	0.000526462
35548	comp144963_c5_seq6	12003.7	556.358	23451	42.1508	5.39749	3.36925e-06	0.000287873
35546	comp144963_c5_seq8	220.094	4.55163	435.636	95.7098	6.5806	0.000116548	0.00587219
35488	comp144972_c2_seq11	207.721	65.7101	349.731	5.32234	2.41206	0.000802827	0.0284317
35485	comp144972_c2_seq15	21.9732	0	43.9463	Inf	Inf	5.77711e-08	7.92036e-06
35221	comp144982_c1_seq34	10843	3297.02	18389	5.57745	2.47961	0.000242921	0.0108384
35206	comp144982_c1_seq48	8253.92	1991.05	14516.8	7.29102	2.86612	2.38128e-05	0.00154141
35196	comp144982_c1_seq7	275.444	67.365	483.523	7.17765	2.84351	0.000139553	0.00683868
35185	comp144983_c0_seq7	52.3082	0	104.616	Inf	Inf	3.08092e-13	1.11358e-10
35111	comp144986_c1_seq4	31536.5	4798.72	58274.3	12.1437	3.60214	2.53844e-07	2.97867e-05
35109	comp144986_c1_seq7	2.0181e+06	113704	3.9225e+06	34.4976	5.10842	2.0631e-11	5.41228e-09
35007	comp144988_c1_seq28	17.6225	0	35.2451	Inf	Inf	9.79016e-05	0.00506388
34998	comp144988_c1_seq36	80.595	2.2815	158.909	69.651	6.12207	0.000285263	0.0123448
34785	comp144995_c2_seq19	40.3385	0.108643	80.5684	741.59	9.53448	0.000314144	0.013363
34763	comp144999_c1_seq1	5476.1	1766.51	9185.68	5.19989	2.37848	0.000521085	0.0201883
34760	comp144999_c1_seq5	697.735	75.9645	1319.51	17.37	4.11853	4.7977e-08	6.69038e-06
34467	comp145010_c0_seq2	12699.4	3430.08	21968.6	6.4047	2.67913	4.99963e-05	0.00287588
34464	comp145010_c0_seq5	429.532	75.7324	783.331	10.3434	3.37064	2.89435e-06	0.000253718
34460	comp145010_c0_seq9	3454.03	920.473	5987.58	6.50489	2.70153	5.68151e-05	0.00319454
34286	comp145017_c0_seq20	8953.93	1228.39	16679.5	13.5783	3.76323	1.23813e-06	0.000121181
34164	comp145021_c0_seq3	6.81052	0	13.621	Inf	Inf	0.00136762	0.0431623
34158	comp145022_c4_seq10	49725.3	13172.2	86278.4	6.55006	2.71151	5.51364e-05	0.00311877
34077	comp145026_c1_seq1	2310.73	670.887	3950.57	5.88858	2.55792	0.000149214	0.00725054
34060	comp145027_c1_seq5	125.719	12.2839	239.153	19.4689	4.2831	5.26131e-07	5.66038e-05
33737	comp145037_c1_seq4	394.602	73.4637	715.74	9.74277	3.28433	2.5437e-06	0.000226984
33665	comp145039_c2_seq16	4582.82	916.738	8248.9	8.9981	3.16962	7.30302e-06	0.000561501
33652	comp145039_c2_seq29	2016.8	528.649	3504.95	6.63002	2.72901	9.02495e-05	0.00473238
33611	comp145042_c2_seq2	23.7744	2.05156	45.4972	22.1769	4.47098	8.55302e-05	0.0045314
33557	comp145044_c0_seq16	47.31	8.00513	86.6149	10.8199	3.43562	0.000139119	0.00682486
33491	comp145045_c0_seq1	15.5239	0	31.0479	Inf	Inf	3.71738e-05	0.00223176
33480	comp145045_c0_seq6	22.1937	0	44.3875	Inf	Inf	0.000593308	0.0223664
33479	comp145045_c0_seq7	10160.5	6.3258	20314.7	3211.41	11.649	2.41139e-10	5.32632e-08
33395	comp145053_c2_seq10	41.1179	0	82.2357	Inf	Inf	7.94007e-05	0.00424564
33391	comp145053_c2_seq4	625.686	222.591	1028.78	4.62183	2.20846	0.00141355	0.0443068
33390	comp145053_c2_seq5	333.015	85.8634	580.166	6.75685	2.75635	0.000239826	0.0107432
33339	comp145055_c2_seq25	41.0119	8.97558	73.0483	8.13856	3.02477	0.000955432	0.0325662
33301	comp145055_c2_seq61	6.52964	0	13.0593	Inf	Inf	0.00154725	0.0475073
33094	comp145062_c1_seq12	97.756	25.7799	169.732	6.58389	2.71894	0.000646524	0.0239487
33085	comp145062_c1_seq5	62.4473	16.1828	108.712	6.71773	2.74797	0.00120889	0.0392607
33009	comp145065_c2_seq57	7.15109	0	14.3022	Inf	Inf	0.000835368	0.0293864
32918	comp145066_c2_seq27	60.2467	0	120.493	Inf	Inf	0.000321707	0.0136232
32860	comp145066_c2_seq82	67.8163	0.298447	135.334	453.46	8.82483	0.000786761	0.0279957
32813	comp145069_c1_seq3	264.978	0.11978	529.835	4423.42	12.1109	6.71227e-05	0.00366161
32571	comp145076_c3_seq1	79.9586	11.5034	148.414	12.9017	3.68949	1.64957e-05	0.00112947
32547	comp145078_c4_seq14	30.1138	0	60.2277	Inf	Inf	6.28059e-10	1.25974e-07
32544	comp145078_c4_seq18	29.8471	0	59.6941	Inf	Inf	0.00156503	0.0478971
32411	comp145089_c0_seq1	218.122	55.3924	380.851	6.87552	2.78147	0.000178626	0.00842346
32407	comp145089_c0_seq14	529.326	105.932	952.721	8.99373	3.16892	1.10373e-05	0.000801107
32277	comp145095_c1_seq104	37.161	7.13848	67.1835	9.41145	3.23442	0.00118502	0.0386397
32228	comp145095_c1_seq56	73.6799	18.1268	129.233	7.12939	2.83378	0.0010609	0.0353792
32225	comp145095_c1_seq59	67.9527	13.6925	122.213	8.92556	3.15794	0.000115272	0.00582755
32196	comp145095_c1_seq87	40.8436	5.94787	75.7394	12.7339	3.6706	0.000543624	0.0208728
32188	comp145095_c1_seq95	45.1031	12.5073	77.6989	6.21227	2.63512	0.00110984	0.0366495
32131	comp145098_c1_seq21	1404.49	479.806	2329.17	4.8544	2.27929	0.000910004	0.031414
32129	comp145098_c1_seq7	21.1551	0	42.3101	Inf	Inf	0.000374277	0.0153935
32123	comp145099_c3_seq1	25715.1	4.75254	51425.4	10820.6	13.4015	8.24992e-16	5.0205e-13
32122	comp145099_c3_seq2	7.13817	0	14.2763	Inf	Inf	0.000711132	0.0258443
32121	comp145099_c3_seq3	1.0119e+06	5837.22	2.01796e+06	345.706	8.4334	9.50306e-22	1.77107e-18
32106	comp145103_c1_seq12	15693.8	2772.79	28614.8	10.3199	3.36735	1.91938e-06	0.000177195
32100	comp145103_c1_seq18	127.224	5.81352	248.635	42.7684	5.41847	0.000296859	0.0127796
31676	comp145118_c1_seq10	142.398	18.858	265.938	14.1021	3.81784	1.93777e-06	0.000178432
31656	comp145119_c0_seq15	84.4383	0.227952	168.649	739.844	9.53108	1.80046e-05	0.00121659
31634	comp145119_c0_seq36	422.734	99.4251	746.043	7.50357	2.90758	0.000174552	0.00826089
31630	comp145119_c0_seq42	183.484	33.8712	333.097	9.83422	3.29781	0.000262549	0.0115556
31589	comp145123_c0_seq1	21850.4	6703.73	36997	5.51887	2.46437	0.000338637	0.0142056
31588	comp145123_c0_seq2	4752.33	1351.43	8153.23	6.03306	2.59289	0.000233173	0.0105031
31549	comp145126_c1_seq10	33.2746	1.82684	64.7225	35.4286	5.14684	6.3058e-06	0.000494823
31544	comp145126_c1_seq5	776.852	129.879	1423.82	10.9627	3.45453	9.48157e-06	0.000703019
31540	comp145126_c1_seq9	160.08	36.2807	283.879	7.8245	2.968	0.000282718	0.0122653
31518	comp145126_c5_seq3	152.786	8.9762	296.596	33.0425	5.04625	8.53014e-07	8.78113e-05
31515	comp145126_c5_seq6	4180.25	722.048	7638.45	10.5789	3.40311	3.67317e-06	0.00031043
31499	comp145127_c2_seq20	116.38	0	232.759	Inf	Inf	9.00042e-05	0.00472368
31481	comp145127_c2_seq41	14.1247	0	28.2494	Inf	Inf	4.10081e-06	0.000341888
31479	comp145127_c2_seq43	2227.59	695.762	3759.42	5.40332	2.43385	0.000408699	0.0165697
31458	comp145128_c1_seq15	72.0618	9.54707	134.577	14.0961	3.81723	1.08108e-05	0.000786265
31452	comp145128_c3_seq1	836.888	157.328	1516.45	9.63876	3.26885	5.85017e-06	0.000464983
31451	comp145128_c3_seq2	2025.75	363.716	3687.78	10.1392	3.34187	3.65098e-06	0.000308701
31397	comp145131_c1_seq36	711.202	107.755	1314.65	12.2003	3.60885	3.44284e-06	0.00029346
31290	comp145135_c1_seq8	7339.05	1180.6	13497.5	11.4327	3.5151	1.1705e-06	0.000115318
31235	comp145139_c1_seq17	44.5914	2.60742	86.5755	33.2034	5.05326	2.48756e-06	0.000222976
31185	comp145143_c1_seq22	151.214	0.760499	301.667	396.67	8.6318	2.67688e-16	1.84915e-13
31179	comp145143_c1_seq28	15.8368	1.78041	29.8933	16.7901	4.06954	0.000920113	0.0316884
31162	comp145146_c0_seq15	2727.86	194.328	5261.4	27.0749	4.75888	3.24498e-10	6.97803e-08
31160	comp145146_c0_seq17	17.0266	1.37646	32.6766	23.7396	4.56922	0.000923557	0.0317703
31158	comp145146_c0_seq19	3377.66	291.366	6463.95	22.185	4.47151	1.98897e-09	3.60176e-07
31156	comp145146_c0_seq20	6905.89	446.648	13365.1	29.9232	4.90319	1.09852e-10	2.56916e-08
31152	comp145146_c0_seq3	1249.94	75.5059	2424.37	32.1083	5.00488	8.26191e-11	1.97881e-08
31148	comp145146_c0_seq7	382.221	34.2082	730.234	21.3468	4.41594	1.03515e-08	1.65953e-06
31146	comp145147_c0_seq1	25.2989	0	50.5977	Inf	Inf	7.56874e-06	0.000578698
31136	comp145147_c0_seq19	32.8967	0	65.7934	Inf	Inf	1.222e-09	2.32588e-07
31099	comp145147_c0_seq52	70.2029	0	140.406	Inf	Inf	4.51375e-15	2.31396e-12
31089	comp145147_c0_seq61	61.4882	14.0454	108.931	7.75564	2.95525	0.000315748	0.0134248
31081	comp145147_c0_seq69	9.91157	0	19.8231	Inf	Inf	0.00129738	0.0414944
31075	comp145150_c8_seq2	416402	8576.98	824227	96.0976	6.58643	6.33721e-16	3.93686e-13
31074	comp145150_c8_seq3	181.85	3.12389	360.575	115.425	6.85081	4.94877e-06	0.000402823
31007	comp145156_c0_seq12	6980.38	1909.72	12051	6.31038	2.65773	5.85578e-05	0.00328118
31000	comp145156_c0_seq20	173.149	25.0376	321.261	12.8312	3.68158	2.34383e-06	0.000211256
30998	comp145156_c0_seq22	56.3061	10.5211	102.091	9.70346	3.2785	0.00132991	0.0423106
30990	comp145156_c0_seq31	51.4425	1.38167	101.503	73.4641	6.19897	1.04028e-08	1.66527e-06
30989	comp145156_c0_seq32	89.0812	9.70784	168.455	17.3524	4.11707	3.91328e-06	0.000328397
30986	comp145156_c0_seq4	843.391	87.9772	1598.8	18.173	4.18372	9.8307e-06	0.000725153
30983	comp145156_c0_seq7	6496.04	1617.18	11374.9	7.03376	2.8143	3.01824e-05	0.00187372
30890	comp145158_c0_seq39	65.0146	15.8009	114.228	7.22923	2.85384	0.00165331	0.049924
30628	comp145165_c1_seq2	280.506	91.799	469.214	5.11131	2.35369	0.000282261	0.0122485
30598	comp145166_c1_seq26	25.1487	3.24441	47.0531	14.5028	3.85826	0.00104869	0.035066
30377	comp145170_c5_seq30	233.539	67.0511	400.027	5.96601	2.57677	0.00131376	0.0418685
29705	comp145193_c1_seq34	55.1994	0	110.399	Inf	Inf	4.39904e-10	9.14112e-08
29282	comp145207_c1_seq2	1622.16	595.356	2648.97	4.44939	2.15361	0.00154587	0.047481
29228	comp145211_c1_seq6	17758.5	4855.09	30662	6.31543	2.65888	5.48502e-05	0.00310651
29081	comp145220_c0_seq11	52.8548	0	105.71	Inf	Inf	3.5049e-10	7.44678e-08
29076	comp145220_c0_seq16	86.7654	0	173.531	Inf	Inf	1.37507e-09	2.59781e-07
29070	comp145220_c0_seq22	52.7719	0	105.544	Inf	Inf	3.92237e-07	4.36693e-05
29067	comp145220_c0_seq25	26.7355	0	53.471	Inf	Inf	2.16069e-07	2.59274e-05
29066	comp145220_c0_seq27	197.532	0	395.064	Inf	Inf	2.86972e-12	8.74673e-10
29061	comp145220_c0_seq31	62.2385	0	124.477	Inf	Inf	0.00139808	0.0439142
29055	comp145220_c0_seq37	33.4499	0	66.8998	Inf	Inf	3.23365e-05	0.00198336
29054	comp145220_c0_seq38	35.6415	0	71.283	Inf	Inf	6.52663e-05	0.00357972
29053	comp145220_c0_seq39	157.233	0	314.465	Inf	Inf	1.48398e-11	3.96275e-09
29052	comp145220_c0_seq4	16.5955	0	33.191	Inf	Inf	0.000129682	0.00642001
29044	comp145220_c0_seq47	55.171	0.675623	109.666	162.319	7.34269	7.83673e-06	0.000595372
29040	comp145220_c0_seq51	41.1675	0	82.3349	Inf	Inf	4.91075e-06	0.000400751
29039	comp145220_c0_seq52	93.4237	1.09654	185.751	169.396	7.40426	7.19146e-11	1.74343e-08
29030	comp145220_c0_seq61	39.9176	0	79.8352	Inf	Inf	3.83209e-08	5.46306e-06
28951	comp145228_c0_seq10	26.0199	0	52.0398	Inf	Inf	3.57573e-09	6.17518e-07
28950	comp145228_c0_seq100	91.5784	0.760499	182.396	239.838	7.90591	2.91812e-13	1.06116e-10
28949	comp145228_c0_seq101	31.3098	1.52046	61.0991	40.1846	5.32857	3.7094e-06	0.000313049
28948	comp145228_c0_seq102	618.512	5.07701	1231.95	242.652	7.92275	3.1204e-18	3.08444e-15
28946	comp145228_c0_seq104	89.2071	0	178.414	Inf	Inf	7.07536e-17	5.50383e-14
28945	comp145228_c0_seq105	9.71875	0	19.4375	Inf	Inf	9.33495e-05	0.00485933
28944	comp145228_c0_seq106	54.145	1.12255	107.167	95.4676	6.57694	3.11408e-09	5.41977e-07
28943	comp145228_c0_seq107	81.8598	0.388783	163.331	420.108	8.71462	3.83842e-14	1.70833e-11
28942	comp145228_c0_seq108	26.9121	1.20296	52.6212	43.7432	5.45099	8.22124e-06	0.000621155
28939	comp145228_c0_seq110	14.138	1.06641	27.2097	25.5152	4.67329	0.00146032	0.0453834
28937	comp145228_c0_seq112	140.616	2.70441	278.528	102.99	6.68636	1.2758e-12	4.19594e-10
28936	comp145228_c0_seq113	241.438	5.12249	477.754	93.2659	6.54328	2.33261e-13	8.71267e-11
28935	comp145228_c0_seq114	131.239	4.60386	257.873	56.0124	5.80767	4.03066e-11	1.01e-08
28934	comp145228_c0_seq115	30.9934	0.746118	61.2407	82.0791	6.35894	1.12147e-07	1.4435e-05
28933	comp145228_c0_seq116	182.848	4.07326	361.622	88.7796	6.47216	4.6351e-13	1.63567e-10
28932	comp145228_c0_seq117	30.9741	0	61.9482	Inf	Inf	3.34857e-10	7.16635e-08
28931	comp145228_c0_seq118	830.967	14.0604	1647.87	117.199	6.87282	3.21533e-16	2.151e-13
28930	comp145228_c0_seq119	26.1581	0.289535	52.0266	179.69	7.48937	9.32353e-08	1.22836e-05
28929	comp145228_c0_seq12	25.6205	0	51.2409	Inf	Inf	4.32128e-09	7.37023e-07
28928	comp145228_c0_seq120	9.16532	0	18.3306	Inf	Inf	0.000177556	0.00837964
28926	comp145228_c0_seq122	2580.21	54.6973	5105.73	93.3452	6.5445	9.71828e-16	5.81517e-13
28925	comp145228_c0_seq123	14.9852	0.289535	29.6809	102.512	6.67966	3.21836e-05	0.00197533
28924	comp145228_c0_seq124	609.346	14.1412	1204.55	85.1801	6.41245	1.01444e-14	4.88224e-12
28923	comp145228_c0_seq125	23.8258	0	47.6515	Inf	Inf	1.19156e-08	1.89331e-06
28922	comp145228_c0_seq126	27.7988	0	55.5976	Inf	Inf	1.32987e-08	2.08896e-06
28920	comp145228_c0_seq128	13.1865	0.298447	26.0745	87.3673	6.44902	8.05127e-05	0.00429405
28919	comp145228_c0_seq129	15.3094	0.289535	30.3292	104.752	6.71083	2.14977e-05	0.00141146
28917	comp145228_c0_seq130	357.098	5.49358	708.702	129.006	7.01129	1.46103e-15	8.41923e-13
28916	comp145228_c0_seq131	20.6107	0.958237	40.2631	42.0179	5.39293	4.39837e-05	0.00258433
28914	comp145228_c0_seq133	105.648	0	211.296	Inf	Inf	4.0207e-15	2.09116e-12
28912	comp145228_c0_seq135	52.0838	0	104.168	Inf	Inf	3.88036e-13	1.39129e-10
28911	comp145228_c0_seq136	148.914	0	297.828	Inf	Inf	4.24034e-20	5.74739e-17
28910	comp145228_c0_seq137	27.2851	1.92341	52.6467	27.3716	4.77461	1.84046e-05	0.00124071
28909	comp145228_c0_seq138	146.32	5.03075	287.608	57.1701	5.83719	1.01258e-10	2.38375e-08
28908	comp145228_c0_seq139	20.6584	0.598898	40.7179	67.988	6.08721	1.0394e-05	0.000759347
28907	comp145228_c0_seq14	42.0119	0	84.0237	Inf	Inf	5.44863e-12	1.55725e-09
28906	comp145228_c0_seq140	194.553	11.1265	377.979	33.9712	5.08624	7.72953e-10	1.53147e-07
28905	comp145228_c0_seq141	31.5257	6.82022	56.2312	8.24477	3.04348	0.000920888	0.0317089
28904	comp145228_c0_seq142	10.915	0.325928	21.5041	65.978	6.04391	0.000755659	0.0270884
28903	comp145228_c0_seq143	138.694	3.27419	274.113	83.7195	6.38749	3.20981e-12	9.68431e-10
28902	comp145228_c0_seq144	17.0744	0.833078	33.3156	39.991	5.3216	4.14346e-05	0.00245065
28901	comp145228_c0_seq15	40.2638	0	80.5275	Inf	Inf	1.00531e-11	2.77997e-09
28900	comp145228_c0_seq16	10.3076	0.325928	20.2892	62.2507	5.96002	0.00107635	0.0358077
28899	comp145228_c0_seq17	15.1609	0	30.3219	Inf	Inf	2.25485e-06	0.000203853
28898	comp145228_c0_seq18	330.181	11.0197	649.342	58.9254	5.88082	4.4946e-12	1.30756e-09
28895	comp145228_c0_seq20	2297.49	49.6585	4545.32	91.5316	6.5162	1.46349e-15	8.41923e-13
28894	comp145228_c0_seq21	15.0035	0.745438	29.2616	39.2543	5.29478	0.000132934	0.00656649
28893	comp145228_c0_seq22	232.062	3.19715	460.928	144.168	7.17161	1.47431e-14	6.99666e-12
28892	comp145228_c0_seq23	72.7256	2.49216	142.959	57.3635	5.84206	2.02869e-09	3.65888e-07
28890	comp145228_c0_seq25	1770.9	30.1618	3511.64	116.427	6.86328	1.47033e-16	1.07813e-13
28889	comp145228_c0_seq26	28.4961	1.09507	55.8972	51.0444	5.67368	3.10298e-06	0.000268196
28888	comp145228_c0_seq27	19.331	0.479119	38.1828	79.6938	6.3164	1.11829e-05	0.000809093
28887	comp145228_c0_seq28	73.8902	1.08643	146.694	135.024	7.07707	4.57306e-11	1.14112e-08
28886	comp145228_c0_seq29	43.1905	1.67692	84.7042	50.5119	5.65855	2.06718e-07	2.49897e-05
28885	comp145228_c0_seq3	806.522	14.9452	1598.1	106.931	6.74053	1.02319e-15	6.04168e-13
28884	comp145228_c0_seq30	9.92978	0.298447	19.5611	65.543	6.03437	0.000832725	0.0293049
28881	comp145228_c0_seq33	19.856	0	39.712	Inf	Inf	9.82088e-08	1.28667e-05
28880	comp145228_c0_seq34	242.414	3.23937	481.589	148.668	7.21595	1.91844e-15	1.07261e-12
28879	comp145228_c0_seq35	271.737	3.23405	540.24	167.047	7.38411	9.79102e-16	5.82127e-13
28878	comp145228_c0_seq36	20.8692	0	41.7385	Inf	Inf	5.52712e-08	7.61849e-06
28877	comp145228_c0_seq37	64.0855	1.04461	127.126	121.698	6.92716	1.44537e-10	3.32815e-08
28876	comp145228_c0_seq38	165.217	4.88919	325.545	66.5848	6.05712	1.72152e-12	5.4805e-10
28874	comp145228_c0_seq4	590.376	11.4747	1169.28	101.901	6.67102	1.88822e-15	1.05903e-12
28873	comp145228_c0_seq40	15.67	0	31.3401	Inf	Inf	1.21661e-06	0.00011927
28872	comp145228_c0_seq41	87.8869	6.35454	169.419	26.6611	4.73667	3.21444e-07	3.64454e-05
28871	comp145228_c0_seq42	11.6191	0	23.2382	Inf	Inf	2.04786e-05	0.00135549
28870	comp145228_c0_seq43	13.6811	0	27.3622	Inf	Inf	5.44368e-06	0.000437338
28869	comp145228_c0_seq44	15.241	0.289535	30.1924	104.279	6.70431	1.90378e-05	0.00127379
28867	comp145228_c0_seq46	179.345	4.31207	354.377	82.1826	6.36076	2.67516e-12	8.20967e-10
28866	comp145228_c0_seq47	8.32715	0	16.6543	Inf	Inf	0.000308468	0.0131716
28865	comp145228_c0_seq48	129.183	3.48393	254.882	73.1592	6.19297	1.62506e-11	4.31373e-09
28864	comp145228_c0_seq49	52.7612	0.289535	105.233	363.455	8.50563	5.31647e-12	1.52191e-09
28863	comp145228_c0_seq5	49.9045	0.723837	99.0851	136.889	7.09686	4.02127e-10	8.38533e-08
28862	comp145228_c0_seq50	758.649	22.1754	1495.12	67.4224	6.07516	1.47801e-13	5.78636e-11
28861	comp145228_c0_seq51	11.2941	0	22.5882	Inf	Inf	2.95775e-05	0.00184385
28860	comp145228_c0_seq52	36.7444	1.59244	71.8963	45.1485	5.49661	4.77695e-07	5.20501e-05
28858	comp145228_c0_seq54	72.1418	0	144.284	Inf	Inf	2.30264e-15	1.26761e-12
28855	comp145228_c0_seq57	1482.24	27.6764	2936.81	106.113	6.72945	4.2744e-16	2.76083e-13
28852	comp145228_c0_seq6	76.3241	0.838458	151.81	181.058	7.50031	3.38395e-12	1.00906e-09
28851	comp145228_c0_seq60	185.776	0	371.551	Inf	Inf	1.10233e-21	1.97222e-18
28850	comp145228_c0_seq61	38.3677	1.67692	75.0585	44.7599	5.48413	1.19741e-05	0.000856592
28848	comp145228_c0_seq63	643.806	9.9058	1277.71	128.986	7.01107	2.69178e-16	1.8523e-13
28847	comp145228_c0_seq64	333.777	7.24213	660.311	91.1765	6.51059	4.98034e-14	2.15751e-11
28846	comp145228_c0_seq65	69.4856	0.723837	138.247	190.992	7.57737	3.36837e-12	1.00777e-09
28845	comp145228_c0_seq66	18.9918	0	37.9836	Inf	Inf	1.9501e-07	2.37833e-05
28844	comp145228_c0_seq67	48.2901	0.298447	96.2818	322.609	8.33364	3.04643e-11	7.77529e-09
28843	comp145228_c0_seq68	379.928	5.5305	754.326	136.394	7.09163	9.47276e-16	5.70643e-13
28842	comp145228_c0_seq69	7.53768	0	15.0754	Inf	Inf	0.000669056	0.0246101
28841	comp145228_c0_seq7	31.7152	0.298447	63.132	211.535	7.72475	7.68062e-09	1.25152e-06
28840	comp145228_c0_seq70	101.996	7.75734	196.234	25.2965	4.66087	5.59287e-08	7.68542e-06
28838	comp145228_c0_seq72	105.473	2.17151	208.775	96.1429	6.58711	3.72913e-12	1.11014e-09
28837	comp145228_c0_seq73	549.802	6.26439	1093.34	174.532	7.44735	7.01269e-17	5.50293e-14
28836	comp145228_c0_seq74	68.7204	0.804105	136.637	169.924	7.40874	4.47917e-12	1.30519e-09
28835	comp145228_c0_seq75	440.017	6.98712	873.047	124.951	6.96522	1.75439e-15	9.93307e-13
28832	comp145228_c0_seq78	44.1547	3.81828	84.4912	22.1281	4.46781	1.16673e-05	0.000838332
28830	comp145228_c0_seq8	968.066	13.1369	1923	146.381	7.19359	1.47671e-16	1.07839e-13
28829	comp145228_c0_seq80	55.2481	0	110.496	Inf	Inf	8.62976e-14	3.55757e-11
28828	comp145228_c0_seq81	341.808	6.88644	676.73	98.2699	6.61868	2.26869e-14	1.03811e-11
28826	comp145228_c0_seq84	940.335	15.5399	1865.13	120.022	6.90715	2.32228e-16	1.64225e-13
28825	comp145228_c0_seq85	1102.2	15.9425	2188.45	137.271	7.10089	8.30547e-17	6.32326e-14
28824	comp145228_c0_seq86	111.667	1.19379	222.14	186.079	7.53977	7.1927e-14	3.04226e-11
28822	comp145228_c0_seq88	33.3319	0	66.6638	Inf	Inf	1.56143e-10	3.58155e-08
28819	comp145228_c0_seq90	20.9075	0.217285	41.5977	191.443	7.58077	1.13855e-06	0.000112543
28815	comp145228_c0_seq95	582.746	2.46105	1163.03	472.576	8.8844	2.1028e-21	3.65263e-18
28814	comp145228_c0_seq96	39.3616	0.325928	78.3973	240.535	7.91011	1.40227e-09	2.64369e-07
28812	comp145228_c0_seq98	27.3926	2.04657	52.7387	25.7693	4.68758	4.07735e-05	0.00241795
28811	comp145228_c0_seq99	10.4901	0	20.9803	Inf	Inf	4.852e-05	0.00280754
28790	comp145230_c2_seq8	10066.2	53.1012	20079.2	378.131	8.56274	3.23631e-22	6.73135e-19
28733	comp145232_c1_seq31	273.567	58.2788	488.856	8.38822	3.06837	1.7388e-05	0.00117929
28633	comp145240_c2_seq1	14306.7	867.628	27745.9	31.979	4.99905	3.90771e-11	9.8749e-09
28609	comp145243_c0_seq10	83.4995	0	166.999	Inf	Inf	2.04221e-16	1.46739e-13
28605	comp145243_c0_seq5	50.8944	0	101.789	Inf	Inf	2.8202e-07	3.26585e-05
28602	comp145243_c0_seq9	16.011	0	32.022	Inf	Inf	1.21166e-06	0.000119046
28586	comp145244_c0_seq13	43.895	1.43736	86.3526	60.0774	5.90875	4.97463e-06	0.00040456
28564	comp145244_c0_seq41	5441.33	1925.12	8957.54	4.65297	2.21815	0.0012319	0.0398633
28561	comp145244_c0_seq48	1889	651.872	3126.12	4.7956	2.26171	0.00105107	0.0351235
28361	comp145262_c3_seq2	509.269	14.7005	1003.84	68.286	6.09352	1.54136e-13	6.00809e-11
28360	comp145262_c3_seq3	13.9281	0	27.8561	Inf	Inf	4.57325e-06	0.000375674
28337	comp145265_c0_seq102	59.7166	9.54606	109.887	11.5113	3.52497	8.65476e-05	0.00457177
28334	comp145265_c0_seq105	57.5059	10.5235	104.488	9.92908	3.31166	0.000386301	0.0157923
28291	comp145265_c0_seq51	40.6019	4.88517	76.3186	15.6225	3.96555	3.58619e-05	0.00216471
28289	comp145265_c0_seq53	59.9129	11.1536	108.672	9.74324	3.2844	0.000507356	0.0197753
28285	comp145265_c0_seq58	1945.44	691.951	3198.93	4.62306	2.20885	0.0011655	0.0381355
28271	comp145265_c0_seq70	72.2388	6.02715	138.451	22.9711	4.52175	1.35495e-05	0.000952908
28268	comp145265_c0_seq73	62.9393	10.675	115.204	10.7919	3.43188	0.000385428	0.0157692
28266	comp145265_c0_seq75	51.9881	4.76185	99.2144	20.8353	4.38096	8.70184e-05	0.00459392
[truncated: 458 more rows]
