# Supplementary material for: Characterization of the transcriptome of fast and slow muscle myotomal fibres in the pacu (Piaractus mesopotamicus)
Source: BMC Genomics. 2015 Mar 14;16(1):182. doi: 10.1186/s12864-015-1423-6 (PMC4372171; doi:10.1186/s12864-015-1423-6)
Supplement: Additional file 6: — Fast and slow skeletal muscle Gene Ontology (GO) analysis. GO analysis was performed for differently expressed contigs originating from the fast and slow skeletal muscle comparison. Significantly enriched categories were investigated using Fisher Exact Test with the whole annotated transcriptome as reference and considered significant when FDR < 0.05. [file 12864_2015_1423_MOESM6_ESM.xlsx]

## Sheet: Slow
Seq. Name	Seq. Description	Seq. Length	#Hits	min. eValue	mean Similarity	#GOs	GOs	Enzyme Codes	InterProScan
comp141756_c0_seq15	-dihydroxyvitamin d 24- mitochondrial	2980	20	1.56158e-43	87.2%	12	P:metabolic process; C:mitochondrion; F:catalytic activity; F:electron carrier activity; P:biosynthetic process; P:catabolic process; P:lipid metabolic process; P:cell differentiation; P:multicellular organismal development; F:binding; P:response to external stimulus; P:signal transduction	-
comp141756_c0_seq3	-dihydroxyvitamin d 24- mitochondrial	2460	20	3.35661e-42	89.25%	12	P:metabolic process; C:mitochondrion; F:catalytic activity; F:electron carrier activity; P:biosynthetic process; P:catabolic process; P:lipid metabolic process; P:cell differentiation; P:multicellular organismal development; F:binding; P:response to external stimulus; P:signal transduction	-
comp141756_c0_seq14	-dihydroxyvitamin d 24- mitochondrial-like isoform 1	2743	20	5.99628e-63	89.15%	12	P:metabolic process; C:mitochondrion; F:catalytic activity; F:electron carrier activity; P:biosynthetic process; P:catabolic process; P:lipid metabolic process; P:cell differentiation; P:multicellular organismal development; F:binding; P:response to external stimulus; P:signal transduction	-
comp141756_c0_seq18	-dihydroxyvitamin d 24- mitochondrial-like isoform 1	1700	20	1.72971e-100	86.8%	12	P:metabolic process; C:mitochondrion; F:catalytic activity; F:electron carrier activity; P:biosynthetic process; P:catabolic process; P:lipid metabolic process; P:cell differentiation; P:multicellular organismal development; F:binding; P:response to external stimulus; P:signal transduction	-
comp141756_c0_seq2	-dihydroxyvitamin d 24- mitochondrial-like isoform 1	1174	20	8.30223e-133	83.25%	12	P:metabolic process; C:mitochondrion; F:catalytic activity; F:electron carrier activity; P:biosynthetic process; P:catabolic process; P:lipid metabolic process; P:cell differentiation; P:multicellular organismal development; F:binding; P:response to external stimulus; P:signal transduction	-
comp141756_c0_seq26	-dihydroxyvitamin d 24- mitochondrial-like isoform 1	3048	20	1.05179e-62	89.15%	12	P:metabolic process; C:mitochondrion; F:catalytic activity; F:electron carrier activity; P:biosynthetic process; P:catabolic process; P:lipid metabolic process; P:cell differentiation; P:multicellular organismal development; F:binding; P:response to external stimulus; P:signal transduction	-
comp141756_c0_seq11	-dihydroxyvitamin d 24- mitochondrial-like isoform 2	2816	20	3.20796e-38	77.7%	12	P:metabolic process; C:mitochondrion; F:catalytic activity; F:electron carrier activity; P:biosynthetic process; P:catabolic process; P:lipid metabolic process; P:cell differentiation; P:multicellular organismal development; F:binding; P:response to external stimulus; P:signal transduction	-
comp145446_c1_seq15	-dihydroxyvitamin d 24- mitochondrial-like isoform 2	1186	20	1.84371e-164	79.85%	6	P:response to external stimulus; F:electron carrier activity; F:catalytic activity; F:binding; P:biological_process; P:metabolic process	-
comp142728_c5_seq35	1-acyl-sn-glycerol-3-phosphate acyltransferase gamma	690	20	5.16499e-104	93.2%	6	C:plasma membrane; P:biosynthetic process; P:lipid metabolic process; F:transferase activity; C:cell; C:endoplasmic reticulum	EC:2.3.1.51
comp142728_c5_seq6	1-acyl-sn-glycerol-3-phosphate acyltransferase gamma	910	20	7.92862e-103	93.2%	6	C:plasma membrane; P:biosynthetic process; P:lipid metabolic process; F:transferase activity; C:cell; C:endoplasmic reticulum	EC:2.3.1.51
comp136335_c1_seq5	2-acylglycerol o-acyltransferase 1	1636	20	4.19771e-166	80.45%	6	P:carbohydrate metabolic process; C:endoplasmic reticulum; P:biosynthetic process; P:lipid metabolic process; C:cell; F:transferase activity	EC:2.3.1.20; EC:2.3.1.22
comp139537_c0_seq6	28s ribosomal protein mitochondrial-like	1040	20	1.2889e-112	89.65%	3	C:ribosome; F:hydrolase activity; C:mitochondrion	-
comp137799_c0_seq2	3-hydroxyacyl- dehydrogenase type-2	1764	20	1.4419e-159	88.2%	6	F:catalytic activity; C:mitochondrion; C:endoplasmic reticulum; P:nucleobase-containing compound metabolic process; P:metabolic process; F:nucleotide binding	EC:1.1.1.63; EC:1.1.1.35; EC:1.1.1.36; EC:1.1.1.62; EC:1.1.1.159; EC:1.1.1.201; EC:1.1.1.178; EC:1.1.1.239
comp89171_c0_seq1	3-hydroxyisobutyrate mitochondrial-like	1773	20	0.0	90.85%	8	F:nucleotide binding; F:catalytic activity; P:nucleobase-containing compound metabolic process; P:carbohydrate metabolic process; P:catabolic process; P:secondary metabolic process; P:cellular amino acid metabolic process; C:mitochondrion	EC:1.1.1.31; EC:1.1.1.44
comp144751_c1_seq12	3-ketosteroid-9-alpha-monooxygenase oxygenase subunit-like	2604	20	0.0	76.6%	3	F:binding; F:catalytic activity; P:metabolic process	-
comp137593_c0_seq11	3-phosphoinositide-dependent protein kinase 1	1620	20	0.0	88.25%	21	P:metabolic process; P:regulation of biological process; C:plasma membrane; P:signal transduction; P:cellular component organization; C:cytosol; F:protein kinase activity; P:cellular protein modification process; C:cytoplasmic membrane-bounded vesicle; P:response to endogenous stimulus; F:receptor binding; F:nucleotide binding; F:protein binding; P:response to stress; P:response to abiotic stimul…	-
comp136197_c0_seq9	39s ribosomal protein mitochondrial	1840	20	1.69984e-103	78.85%	5	C:ribosome; F:structural molecule activity; F:hydrolase activity; P:translation; C:mitochondrion	-
comp142208_c1_seq65	4f2 cell-surface antigen heavy chain	1875	20	0.0	67.65%	12	F:binding; P:transport; F:transporter activity; P:carbohydrate metabolic process; P:ion transport; C:cell; P:anatomical structure morphogenesis; P:cellular component organization; P:regulation of biological process; F:protein binding; F:catalytic activity; C:plasma membrane	-
comp142140_c0_seq1	5 -amp-activated protein kinase subunit gamma-1	3583	4	4.37389e-05	93.0%	2	F:kinase activity; P:metabolic process	-
comp144422_c0_seq69	5 -nucleotidase domain-containing protein 2-like	5334	20	0.0	92.1%	2	F:hydrolase activity; F:binding	-
comp140324_c2_seq7	5-aminolevulinate erythroid- mitochondrial-like	2684	20	0.0	81.0%	10	P:response to stress; F:binding; C:mitochondrion; F:transferase activity; P:biosynthetic process; P:embryo development; P:cellular homeostasis; P:cell differentiation; P:multicellular organismal development; P:protein metabolic process	EC:2.3.1.37
comp145305_c1_seq2	5-aminolevulinate mitochondrial precursor	2328	20	0.0	94.2%	6	C:nucleolus; F:transferase activity; F:binding; P:lipid metabolic process; P:biosynthetic process; C:mitochondrion	EC:2.3.1.37
comp145305_c1_seq22	5-aminolevulinate mitochondrial precursor	915	20	4.23068e-126	94.45%	6	C:nucleolus; F:transferase activity; F:binding; P:lipid metabolic process; P:biosynthetic process; C:mitochondrion	EC:2.3.1.37
comp145305_c1_seq28	5-aminolevulinate mitochondrial precursor	2215	20	0.0	84.15%	6	C:nucleolus; F:transferase activity; F:binding; P:lipid metabolic process; P:biosynthetic process; C:mitochondrion	EC:2.3.1.37
comp145305_c1_seq5	5-aminolevulinate mitochondrial precursor	2185	20	0.0	85.6%	6	C:nucleolus; F:transferase activity; F:binding; P:lipid metabolic process; P:biosynthetic process; C:mitochondrion	EC:2.3.1.37
comp126008_c0_seq1	6-phosphofructo-2-kinase fructose- -biphosphatase 2	1511	20	7.2276e-148	83.7%	8	P:carbohydrate metabolic process; F:hydrolase activity; P:metabolic process; F:kinase activity; F:nucleotide binding; P:generation of precursor metabolites and energy; P:catabolic process; F:protein binding	EC:3.1.3.46; EC:2.7.1.105
comp141978_c3_seq4	6-phosphofructo-2-kinase fructose- -biphosphatase 3	1097	20	0.0	90.95%	5	P:carbohydrate metabolic process; F:hydrolase activity; P:metabolic process; F:kinase activity; F:nucleotide binding	EC:3.1.3.46; EC:2.7.1.105
comp145550_c2_seq3	60 kda heat shock mitochondrial precursor	2413	20	3.57664e-39	95.85%	30	P:regulation of biological process; P:cell death; C:cell; F:protein binding; C:protein complex; P:protein metabolic process; C:endoplasmic reticulum; P:response to stress; C:cytosol; F:binding; C:mitochondrion; C:extracellular space; P:cell proliferation; P:response to biotic stimulus; C:plasma membrane; P:response to external stimulus; P:anatomical structure morphogenesis; P:multicellular organi…	-
comp134715_c1_seq8	60s ribosomal protein l30	1318	20	3.60765e-05	67.65%	12	P:translation; P:reproduction; P:viral process; P:transcription, DNA-dependent; F:RNA binding; F:structural molecule activity; P:cellular component organization; P:protein transport; C:ribosome; C:cytosol; P:nucleobase-containing compound metabolic process; P:catabolic process	-
comp141976_c1_seq12	a chain crystal structures of human pyruvate dehydrogenase kinase 2 containing physiological and synthetic ligands	4600	20	1.87351e-136	88.05%	13	P:signal transduction; C:nucleolus; P:cellular protein modification process; F:protein binding; C:cytoplasm; C:protein complex; F:nucleotide binding; F:protein kinase activity; C:mitochondrion; P:carbohydrate metabolic process; F:signal transducer activity; P:regulation of biological process; P:biosynthetic process	EC:2.7.11.2
comp139856_c3_seq3	a chain exploitation of hydrogen bonding constraints and flat hydrophobic energy landscapes in pim-1 kinase needle screening and inhibitor design	1628	20	1.05435e-59	86.35%	15	F:binding; P:multicellular organismal development; P:regulation of biological process; P:cell death; P:cell proliferation; C:cytoplasm; P:cellular protein modification process; P:transcription, DNA-dependent; F:protein kinase activity; P:metabolic process; P:cell cycle; C:plasma membrane; F:protein binding; C:nucleus; F:nucleotide binding	EC:2.7.11.0
comp139135_c0_seq8	a disintegrin and metalloproteinase with thrombospondin motifs 15	1891	20	0.0	73.5%	3	F:binding; C:extracellular region; F:peptidase activity	-
comp139135_c0_seq9	a disintegrin and metalloproteinase with thrombospondin motifs 15	3752	20	0.0	79.5%	5	F:peptidase activity; P:protein metabolic process; P:catabolic process; F:binding; C:proteinaceous extracellular matrix	EC:3.4.24.0
comp143709_c1_seq15	a disintegrin and metalloproteinase with thrombospondin motifs 8	2400	10	1.98598e-27	56.8%	1	F:hydrolase activity	-
comp143709_c1_seq20	a disintegrin and metalloproteinase with thrombospondin motifs 8	4103	20	0.0	77.45%	5	F:peptidase activity; P:protein metabolic process; P:catabolic process; F:binding; C:proteinaceous extracellular matrix	EC:3.4.24.0
comp143709_c1_seq29	a disintegrin and metalloproteinase with thrombospondin motifs 8	3468	20	0.0	79.7%	5	F:peptidase activity; C:proteinaceous extracellular matrix; P:protein metabolic process; P:catabolic process; F:binding	EC:3.4.24.0
comp143709_c1_seq6	a disintegrin and metalloproteinase with thrombospondin motifs 8	932	20	4.73594e-107	76.9%	6	F:binding; F:peptidase activity; P:protein metabolic process; P:catabolic process; P:multicellular organismal development; C:proteinaceous extracellular matrix	EC:3.4.24.0
comp138331_c2_seq20	a-kinase anchor protein 2	6227	20	0.0	59.9%	4	P:regulation of cell shape; C:membrane; F:kinase activity; F:enzyme binding
comp138331_c2_seq26	a-kinase anchor protein 2	5942	20	0.0	60.55%	5	F:kinase activity; P:regulation of cell shape; F:enzyme binding; C:membrane; P:phosphorylation
comp142834_c4_seq14	a-kinase anchor protein mitochondrial	1185	20	1.39809e-82	66.15%	4	F:RNA binding; F:kinase activity; P:phosphorylation; C:mitochondrion
comp142834_c4_seq27	a-kinase anchor protein mitochondrial	1520	20	2.30376e-108	68.95%	7	C:mitochondrion; P:metabolic process; C:cell; F:protein binding; F:cytoskeletal protein binding; P:regulation of biological process; C:cellular_component	-
comp142834_c4_seq32	a-kinase anchor protein mitochondrial	1259	20	6.82336e-12	77.7%	11	C:mitochondrion; P:metabolic process; C:cytosol; P:response to external stimulus; P:response to stress; C:cell; F:cytoskeletal protein binding; F:RNA binding; P:regulation of biological process; F:protein binding; C:cellular_component	-
comp142834_c4_seq45	a-kinase anchor protein mitochondrial	2923	20	2.62389e-24	70.85%	4	F:kinase activity; F:RNA binding; P:phosphorylation; C:mitochondrion
comp142834_c4_seq49	a-kinase anchor protein mitochondrial	2439	20	3.49205e-79	65.65%	4	F:RNA binding; F:kinase activity; P:phosphorylation; C:mitochondrion
comp142834_c4_seq50	a-kinase anchor protein mitochondrial	1815	20	7.84396e-48	74.45%	10	P:regulation of biological process; P:protein transport; F:protein binding; P:cellular protein modification process; C:cellular_component; C:mitochondrion; C:cell; F:cytoskeletal protein binding; C:lipid particle; F:structural molecule activity	-
comp142834_c4_seq20	a-kinase anchor protein mitochondrial-like	2977	20	1.76312e-68	74.65%	4	F:RNA binding; F:kinase activity; P:phosphorylation; C:mitochondrion
comp142834_c4_seq21	a-kinase anchor protein mitochondrial-like	922	20	1.14288e-54	72.25%	4	F:RNA binding; F:kinase activity; P:phosphorylation; C:mitochondrion
comp142834_c4_seq26	a-kinase anchor protein mitochondrial-like	2734	20	1.86314e-33	75.25%	3	F:kinase activity; F:RNA binding; P:metabolic process	-
comp142834_c4_seq37	a-kinase anchor protein mitochondrial-like	615	20	5.21281e-72	74.75%	4	F:RNA binding; F:kinase activity; P:phosphorylation; C:mitochondrion
comp142834_c4_seq41	a-kinase anchor protein mitochondrial-like	2867	20	5.99835e-39	74.2%	4	F:RNA binding; F:kinase activity; P:phosphorylation; C:mitochondrion
comp142834_c4_seq43	a-kinase anchor protein mitochondrial-like	733	20	1.12907e-75	70.45%	4	F:RNA binding; F:kinase activity; P:phosphorylation; C:mitochondrion
comp142834_c4_seq51	a-kinase anchor protein mitochondrial-like	2373	20	8.03184e-91	73.3%	10	P:regulation of biological process; P:protein transport; F:protein binding; P:cellular protein modification process; C:cellular_component; C:mitochondrion; C:cell; F:cytoskeletal protein binding; C:lipid particle; F:structural molecule activity	-
comp142834_c4_seq63	a-kinase anchor protein mitochondrial-like	804	20	2.47651e-51	78.2%	3	F:kinase activity; F:RNA binding; P:metabolic process	-
comp142834_c4_seq9	a-kinase anchor protein mitochondrial-like	1119	20	1.49111e-94	72.7%	10	P:regulation of biological process; P:protein transport; F:protein binding; P:cellular protein modification process; C:cellular_component; C:mitochondrion; C:cell; F:cytoskeletal protein binding; C:lipid particle; F:structural molecule activity	-
comp144023_c0_seq1	abhydrolase domain-containing protein 11	3809	20	5.31114e-166	76.2%	2	P:metabolic process; F:hydrolase activity	-
comp113933_c0_seq2	abhydrolase domain-containing protein 8	4345	20	0.0	83.4%	2	P:metabolic process; F:hydrolase activity	-
comp145213_c0_seq80	acetyl- carboxylase 1	3840	20	0.0	89.0%	13	C:cytosol; F:catalytic activity; P:biosynthetic process; P:lipid metabolic process; P:biological_process; C:cell; F:protein binding; C:mitochondrion; F:binding; P:metabolic process; F:nucleotide binding; P:cellular component organization; P:protein metabolic process	EC:6.4.1.2; EC:6.3.4.14
comp141481_c2_seq39	acetyl- carboxylase 2	6277	20	0.0	87.45%	15	P:metabolic process; P:regulation of biological process; F:protein binding; F:catalytic activity; C:cell; P:cellular component organization; P:generation of precursor metabolites and energy; C:Golgi apparatus; C:cytosol; P:biosynthetic process; P:lipid metabolic process; F:binding; P:ion transport; F:nucleotide binding; C:mitochondrion	EC:6.4.1.2; EC:6.3.4.14
comp141481_c2_seq42	acetyl- carboxylase 2	5099	20	0.0	88.1%	15	P:metabolic process; P:regulation of biological process; F:protein binding; F:catalytic activity; C:cell; P:cellular component organization; P:generation of precursor metabolites and energy; C:Golgi apparatus; C:cytosol; P:biosynthetic process; P:lipid metabolic process; F:binding; P:ion transport; F:nucleotide binding; C:mitochondrion	EC:6.4.1.2; EC:6.3.4.14
comp141481_c2_seq60	acetyl- carboxylase 2	5203	20	0.0	90.3%	15	P:metabolic process; P:regulation of biological process; F:protein binding; F:catalytic activity; C:cell; P:cellular component organization; P:generation of precursor metabolites and energy; C:Golgi apparatus; C:cytosol; P:biosynthetic process; P:lipid metabolic process; F:binding; P:ion transport; F:nucleotide binding; C:mitochondrion	EC:6.4.1.2; EC:6.3.4.14
comp141481_c2_seq64	acetyl- carboxylase 2	4220	20	0.0	87.45%	15	P:metabolic process; P:regulation of biological process; F:protein binding; F:catalytic activity; C:cell; P:cellular component organization; P:generation of precursor metabolites and energy; C:Golgi apparatus; C:cytosol; P:biosynthetic process; P:lipid metabolic process; F:binding; P:ion transport; F:nucleotide binding; C:mitochondrion	EC:6.4.1.2; EC:6.3.4.14
comp141481_c2_seq82	acetyl- carboxylase 2	3994	20	0.0	86.45%	15	P:metabolic process; P:regulation of biological process; F:protein binding; F:catalytic activity; C:cell; P:cellular component organization; P:generation of precursor metabolites and energy; C:Golgi apparatus; C:cytosol; P:biosynthetic process; P:lipid metabolic process; F:binding; P:ion transport; F:nucleotide binding; C:mitochondrion	EC:6.4.1.2; EC:6.3.4.14
comp141481_c2_seq85	acetyl- carboxylase 2	3803	20	0.0	87.7%	15	P:metabolic process; P:regulation of biological process; F:protein binding; F:catalytic activity; C:cell; P:cellular component organization; P:generation of precursor metabolites and energy; C:Golgi apparatus; C:cytosol; P:biosynthetic process; P:lipid metabolic process; F:binding; P:ion transport; F:nucleotide binding; C:mitochondrion	EC:6.4.1.2; EC:6.3.4.14
comp141481_c2_seq94	acetyl- carboxylase 2	7034	20	0.0	90.3%	15	P:metabolic process; P:regulation of biological process; F:protein binding; F:catalytic activity; C:cell; P:cellular component organization; P:generation of precursor metabolites and energy; C:Golgi apparatus; C:cytosol; P:biosynthetic process; P:lipid metabolic process; F:binding; P:ion transport; F:nucleotide binding; C:mitochondrion	EC:6.4.1.2; EC:6.3.4.14
comp143421_c4_seq1	acetyl- carboxylase 2	2669	4	1.01007e-06	89.25%	0	-
comp145213_c0_seq12	acetyl- carboxylase 2	2418	20	0.0	90.3%	15	P:metabolic process; P:regulation of biological process; F:protein binding; F:catalytic activity; C:cell; P:cellular component organization; P:generation of precursor metabolites and energy; C:Golgi apparatus; C:cytosol; P:biosynthetic process; P:lipid metabolic process; F:binding; P:ion transport; F:nucleotide binding; C:mitochondrion	EC:6.4.1.2; EC:6.3.4.14
comp145213_c0_seq13	acetyl- carboxylase 2	4037	20	0.0	90.4%	15	P:metabolic process; P:regulation of biological process; F:protein binding; F:catalytic activity; C:cell; P:cellular component organization; P:generation of precursor metabolites and energy; C:Golgi apparatus; C:cytosol; P:biosynthetic process; P:lipid metabolic process; F:binding; P:ion transport; F:nucleotide binding; C:mitochondrion	EC:6.4.1.2; EC:6.3.4.14
comp145213_c0_seq18	acetyl- carboxylase 2	2227	20	0.0	90.65%	15	P:metabolic process; P:regulation of biological process; F:protein binding; F:catalytic activity; C:cell; P:cellular component organization; P:generation of precursor metabolites and energy; C:Golgi apparatus; C:cytosol; P:biosynthetic process; P:lipid metabolic process; F:binding; P:ion transport; F:nucleotide binding; C:mitochondrion	EC:6.4.1.2; EC:6.3.4.14
comp145213_c0_seq19	acetyl- carboxylase 2	3929	20	0.0	88.85%	15	P:metabolic process; P:regulation of biological process; F:protein binding; F:catalytic activity; C:cell; P:cellular component organization; P:generation of precursor metabolites and energy; C:Golgi apparatus; C:cytosol; P:biosynthetic process; P:lipid metabolic process; F:binding; P:ion transport; F:nucleotide binding; C:mitochondrion	EC:6.4.1.2; EC:6.3.4.14
comp145213_c0_seq22	acetyl- carboxylase 2	3403	20	0.0	91.2%	15	P:metabolic process; P:regulation of biological process; F:protein binding; F:catalytic activity; C:cell; P:cellular component organization; P:generation of precursor metabolites and energy; C:Golgi apparatus; C:cytosol; P:biosynthetic process; P:lipid metabolic process; F:binding; P:ion transport; F:nucleotide binding; C:mitochondrion	EC:6.4.1.2; EC:6.3.4.14
comp145213_c0_seq27	acetyl- carboxylase 2	3594	20	0.0	90.3%	15	P:metabolic process; P:regulation of biological process; F:protein binding; F:catalytic activity; C:cell; P:cellular component organization; P:generation of precursor metabolites and energy; C:Golgi apparatus; C:cytosol; P:biosynthetic process; P:lipid metabolic process; F:binding; P:ion transport; F:nucleotide binding; C:mitochondrion	EC:6.4.1.2; EC:6.3.4.14
comp145213_c0_seq30	acetyl- carboxylase 2	3053	20	0.0	89.65%	15	P:metabolic process; P:regulation of biological process; F:protein binding; F:catalytic activity; C:cell; P:cellular component organization; P:generation of precursor metabolites and energy; C:Golgi apparatus; C:cytosol; P:biosynthetic process; P:lipid metabolic process; F:binding; P:ion transport; F:nucleotide binding; C:mitochondrion	EC:6.4.1.2; EC:6.3.4.14
comp145213_c0_seq37	acetyl- carboxylase 2	3326	20	0.0	90.6%	15	P:metabolic process; P:regulation of biological process; F:protein binding; F:catalytic activity; C:cell; P:cellular component organization; P:generation of precursor metabolites and energy; C:Golgi apparatus; C:cytosol; P:biosynthetic process; P:lipid metabolic process; F:binding; P:ion transport; F:nucleotide binding; C:mitochondrion	EC:6.4.1.2; EC:6.3.4.14
comp145213_c0_seq38	acetyl- carboxylase 2	3763	20	0.0	88.8%	15	P:metabolic process; P:regulation of biological process; F:protein binding; F:catalytic activity; C:cell; P:cellular component organization; P:generation of precursor metabolites and energy; C:Golgi apparatus; C:cytosol; P:biosynthetic process; P:lipid metabolic process; F:binding; P:ion transport; F:nucleotide binding; C:mitochondrion	EC:6.4.1.2; EC:6.3.4.14
comp145213_c0_seq41	acetyl- carboxylase 2	2150	20	0.0	89.7%	15	P:metabolic process; P:regulation of biological process; F:protein binding; F:catalytic activity; C:cell; P:cellular component organization; P:generation of precursor metabolites and energy; C:Golgi apparatus; C:cytosol; P:biosynthetic process; P:lipid metabolic process; F:binding; P:ion transport; F:nucleotide binding; C:mitochondrion	EC:6.4.1.2; EC:6.3.4.14
comp145213_c0_seq44	acetyl- carboxylase 2	3799	20	0.0	88.8%	15	P:metabolic process; P:regulation of biological process; F:protein binding; F:catalytic activity; C:cell; P:cellular component organization; P:generation of precursor metabolites and energy; C:Golgi apparatus; C:cytosol; P:biosynthetic process; P:lipid metabolic process; F:binding; P:ion transport; F:nucleotide binding; C:mitochondrion	EC:6.4.1.2; EC:6.3.4.14
comp145213_c0_seq77	acetyl- carboxylase 2	4108	20	0.0	90.4%	15	P:metabolic process; P:regulation of biological process; F:protein binding; F:catalytic activity; C:cell; P:cellular component organization; P:generation of precursor metabolites and energy; C:Golgi apparatus; C:cytosol; P:biosynthetic process; P:lipid metabolic process; F:binding; P:ion transport; F:nucleotide binding; C:mitochondrion	EC:6.4.1.2; EC:6.3.4.14
comp145213_c0_seq83	acetyl- carboxylase 2	4031	20	0.0	88.85%	15	P:metabolic process; P:regulation of biological process; F:protein binding; F:catalytic activity; C:cell; P:cellular component organization; P:generation of precursor metabolites and energy; C:Golgi apparatus; C:cytosol; P:biosynthetic process; P:lipid metabolic process; F:binding; P:ion transport; F:nucleotide binding; C:mitochondrion	EC:6.4.1.2; EC:6.3.4.14
comp141184_c5_seq13	acetyl-coenzyme a cytoplasmic	2076	20	0.0	80.5%	7	C:nucleolus; P:biosynthetic process; F:nucleotide binding; P:metabolic process; P:lipid metabolic process; F:catalytic activity; C:cytosol	EC:6.2.1.1
comp138457_c1_seq13	acetylcholine receptor subunit alpha-like	1927	20	0.0	93.0%	20	F:binding; C:cellular_component; F:receptor activity; P:biological_process; P:multicellular organismal development; P:growth; C:cell; P:cellular component organization; P:cell differentiation; P:ion transport; P:anatomical structure morphogenesis; P:cellular homeostasis; C:plasma membrane; P:cell communication; P:cell-cell signaling; C:protein complex; P:regulation of biological process; F:ion ch…	-
comp115727_c0_seq2	acid ceramidase-like	1220	20	9.02851e-19	47.2%	7	P:lipid metabolic process; C:lysosome; F:hydrolase activity; F:ceramidase activity; P:response to organic substance; P:metabolic process; P:lung development
comp122097_c0_seq3	acidic fibroblast growth factor intracellular-binding isoform 1	696	20	4.72393e-78	83.85%	7	C:cell; P:multicellular organismal development; P:anatomical structure morphogenesis; P:cellular component organization; P:biological_process; C:nucleus; F:protein binding	-
comp139098_c1_seq4	actin	1202	20	0.0	98.05%	3	C:cytoskeleton; C:cytoplasm; F:nucleotide binding	-
comp142333_c2_seq11	actin filament-associated protein 1-like	1957	1	0.00906124	72.0%	0	-
comp140231_c2_seq1	actin- partial	250	20	1.62569e-40	90.75%	17	C:cytoskeleton; C:protein complex; P:biological_process; P:anatomical structure morphogenesis; P:cell differentiation; P:multicellular organismal development; P:cytoskeleton organization; P:transport; P:cell death; F:cytoskeletal protein binding; C:cytosol; C:cytoplasm; F:hydrolase activity; P:nucleobase-containing compound metabolic process; P:catabolic process; C:cell; F:nucleotide binding	EC:3.6.1.3
comp143146_c2_seq24	actin-binding lim protein 1	1563	20	1.66452e-18	71.7%	3	F:binding; P:cytoskeleton organization; F:actin binding	-
comp143876_c1_seq116	actin-binding lim protein 1	4310	20	2.39824e-41	72.9%	10	P:anatomical structure morphogenesis; P:cellular component organization; P:cell differentiation; P:multicellular organismal development; P:regulation of biological process; P:transcription, DNA-dependent; F:binding; P:biological_process; F:actin binding; C:cytoskeleton	-
comp143876_c1_seq33	actin-binding lim protein 1	4141	20	4.78387e-64	70.4%	8	P:anatomical structure morphogenesis; P:cellular component organization; P:cell differentiation; P:multicellular organismal development; P:regulation of biological process; P:transcription, DNA-dependent; F:actin binding; C:cytoskeleton	-
comp113577_c0_seq1	actinin alpha 2	533	20	1.14962e-79	94.3%	23	C:plasma membrane; F:receptor binding; F:transcription regulator activity; F:protein binding; F:signal transducer activity; C:cell; P:response to external stimulus; P:response to stress; C:cytoskeleton; C:protein complex; P:cellular component organization; P:regulation of biological process; P:cell death; C:cytoplasmic membrane-bounded vesicle; P:transport; F:calcium ion binding; C:cytoplasm; C:e…	-
comp96388_c0_seq1	actinodin4 precursor	1155	11	8.41278e-85	58.09%	5	F:molecular_function; P:biological_process; C:cellular_component; P:fin development; P:cartilage development
comp143068_c1_seq19	activin receptor type-1-like	1504	20	4.88581e-149	74.35%	26	P:signal transduction; P:multicellular organismal development; P:regulation of biological process; P:cell differentiation; F:protein binding; P:embryo development; P:cell cycle; F:protein kinase activity; F:receptor activity; C:protein complex; C:plasma membrane; P:anatomical structure morphogenesis; F:binding; P:cellular protein modification process; P:cellular component organization; P:transcri…	-
comp129417_c0_seq2	acyl- -binding domain-containing protein 7	835	20	5.17502e-38	86.3%	1	F:lipid binding	-
comp142803_c0_seq1	acyl- dehydrogenase -like	1903	20	1.75313e-57	70.9%	2	P:metabolic process; F:catalytic activity	-
comp142803_c0_seq16	acyl- dehydrogenase -like	1739	20	2.61756e-77	72.75%	2	P:metabolic process; F:catalytic activity	EC:1.3.99.3
comp140839_c2_seq1	acyl- synthetase long-chain family member 1	2423	20	0.0	85.05%	3	P:signal transduction; C:mitochondrion; F:catalytic activity	-
comp140839_c2_seq13	acyl- synthetase long-chain family member 1	1899	20	0.0	85.05%	3	P:signal transduction; C:mitochondrion; F:catalytic activity	-
comp140839_c2_seq6	acyl- synthetase long-chain family member 1	1841	20	0.0	85.05%	3	P:signal transduction; C:mitochondrion; F:catalytic activity	-
comp144707_c3_seq4	acyl- synthetase long-chain family member 1	2146	20	5.58418e-72	86.8%	14	F:catalytic activity; P:signal transduction; P:lipid metabolic process; P:catabolic process; C:cell; C:endoplasmic reticulum; C:mitochondrion; P:biosynthetic process; P:biological_process; P:regulation of biological process; C:plasma membrane; F:nucleotide binding; P:response to external stimulus; C:peroxisome	EC:6.2.1.1; EC:6.2.1.3
comp133615_c0_seq2	acyl- synthetase long-chain family member 5	439	20	1.68651e-78	78.85%	9	P:regulation of biological process; P:cell death; P:lipid metabolic process; C:endoplasmic reticulum; C:mitochondrion; P:biosynthetic process; F:catalytic activity; P:biological_process; P:transport	EC:6.2.1.3
comp143347_c1_seq16	acyl-coenzyme a very long chain	1878	20	0.0	90.05%	14	P:regulation of biological process; P:lipid metabolic process; F:nucleotide binding; P:generation of precursor metabolites and energy; P:biological_process; P:biosynthetic process; C:mitochondrion; P:metabolic process; P:signal transduction; P:response to stress; P:response to biotic stimulus; F:lipid binding; P:catabolic process; F:catalytic activity	-
comp143347_c1_seq17	acyl-coenzyme a very long chain	942	20	0.0	92.15%	14	P:regulation of biological process; P:lipid metabolic process; F:nucleotide binding; P:generation of precursor metabolites and energy; P:biological_process; P:biosynthetic process; C:mitochondrion; P:metabolic process; P:signal transduction; P:response to stress; P:response to biotic stimulus; F:lipid binding; P:catabolic process; F:catalytic activity	-
comp145112_c0_seq100	adamts-like protein 5	2258	20	7.12965e-129	54.45%	6	F:metallopeptidase activity; C:extracellular matrix; F:zinc ion binding; C:proteinaceous extracellular matrix; F:metalloendopeptidase activity; C:extracellular region
comp139758_c2_seq23	adenosine a2b receptor	5186	20	1.52777e-168	76.05%	16	C:cell; P:regulation of biological process; P:cell proliferation; P:anatomical structure morphogenesis; P:multicellular organismal development; P:response to external stimulus; P:cell communication; P:biosynthetic process; P:signal transduction; P:response to stress; P:transport; C:plasma membrane; F:receptor activity; P:lipid metabolic process; P:nucleobase-containing compound metabolic process;…	-
comp144597_c4_seq52	adenylosuccinate lyase	4585	20	0.0	93.9%	6	C:cytosol; F:catalytic activity; P:nucleobase-containing compound metabolic process; C:mitochondrion; P:biosynthetic process; P:cellular component organization	EC:4.3.2.2
comp142572_c0_seq30	adenylosuccinate synthetase isozyme 2	4096	20	1.63569e-139	92.35%	13	F:catalytic activity; C:cell; P:biosynthetic process; P:nucleobase-containing compound metabolic process; P:response to abiotic stimulus; P:biological_process; P:catabolic process; F:protein binding; F:binding; C:cytoplasm; P:cellular amino acid metabolic process; F:nucleotide binding; C:plasma membrane	EC:6.3.4.4
comp143590_c0_seq11	adipose differentiation-related protein	2059	20	4.67951e-77	81.3%	8	P:lipid metabolic process; P:biological_process; C:lipid particle; C:plasma membrane; P:transport; C:extracellular region; C:nucleus; C:endoplasmic reticulum	-
comp143590_c0_seq24	adipose differentiation-related protein	1007	20	1.41211e-90	79.25%	5	P:biological_process; P:transport; C:nucleus; C:lipid particle; C:plasma membrane	-
comp143590_c0_seq7	adipose differentiation-related protein	2163	20	7.26539e-77	80.8%	8	P:lipid metabolic process; P:biological_process; C:lipid particle; C:plasma membrane; P:transport; C:extracellular region; C:nucleus; C:endoplasmic reticulum	-
comp141246_c0_seq10	adipose triglyceride lipase	3450	20	1.80989e-171	74.95%	6	C:cytosol; F:hydrolase activity; P:regulation of biological process; P:catabolic process; P:lipid metabolic process; C:cell	EC:3.1.1.3
comp141246_c0_seq11	adipose triglyceride lipase	4397	20	0.0	77.3%	4	F:hydrolase activity; P:catabolic process; P:lipid metabolic process; P:regulation of biological process	-
comp141246_c0_seq21	adipose triglyceride lipase	3265	20	1.47515e-55	70.65%	6	C:cytosol; F:hydrolase activity; P:regulation of biological process; P:catabolic process; P:lipid metabolic process; C:cell	EC:3.1.1.3
comp141246_c0_seq26	adipose triglyceride lipase	5640	20	0.0	80.35%	5	P:regulation of biological process; P:catabolic process; P:lipid metabolic process; C:cytosol; F:hydrolase activity	EC:3.1.1.3
comp142763_c0_seq3	adp atp translocase	848	20	6.21805e-112	96.85%	10	P:transport; P:regulation of biological process; P:cell-cell signaling; F:transporter activity; C:mitochondrion; P:biological_process; F:protein binding; P:viral process; P:generation of precursor metabolites and energy; C:plasma membrane	-
comp143859_c0_seq1	adp atp translocase	706	20	3.27E-54	98.75%	10	P:transport; P:regulation of biological process; P:cell-cell signaling; F:transporter activity; C:mitochondrion; P:biological_process; F:protein binding; P:viral process; P:generation of precursor metabolites and energy; C:plasma membrane	-
comp142763_c0_seq4	adp atp translocase 2	1679	20	0.0	96.8%	10	P:transport; P:regulation of biological process; P:cell-cell signaling; F:transporter activity; C:mitochondrion; P:biological_process; F:protein binding; P:viral process; P:generation of precursor metabolites and energy; C:plasma membrane	-
comp144722_c4_seq1	adp atp translocase 2	770	20	7.51637e-70	78.45%	10	P:transport; P:regulation of biological process; P:cell-cell signaling; F:transporter activity; C:mitochondrion; P:biological_process; F:protein binding; P:viral process; P:generation of precursor metabolites and energy; C:plasma membrane	-
comp144722_c4_seq2	adp atp translocase 2	768	20	4.97345e-51	75.8%	9	P:transport; P:regulation of biological process; P:cell-cell signaling; F:transporter activity; C:mitochondrion; F:protein binding; P:viral process; P:generation of precursor metabolites and energy; C:plasma membrane	-
comp145646_c0_seq1	adult-type muscle actin partial	334	20	2.79816e-69	99.15%	17	C:cytoskeleton; C:protein complex; P:biological_process; P:anatomical structure morphogenesis; P:cell differentiation; P:multicellular organismal development; P:cytoskeleton organization; P:transport; P:cell death; F:cytoskeletal protein binding; C:cytosol; C:cytoplasm; F:hydrolase activity; P:nucleobase-containing compound metabolic process; P:catabolic process; C:cell; F:nucleotide binding	EC:3.6.1.3
comp143079_c3_seq10	alanine aminotransferase 2-like	1500	20	4.03266e-93	91.45%	6	F:binding; F:transferase activity; P:biosynthetic process; P:metabolic process; P:catabolic process; P:cellular amino acid metabolic process	EC:2.6.1.2
comp143079_c3_seq12	alanine aminotransferase 2-like	1137	20	1.86414e-143	90.75%	6	F:binding; F:transferase activity; P:biosynthetic process; P:metabolic process; P:catabolic process; P:cellular amino acid metabolic process	EC:2.6.1.2
comp143079_c3_seq19	alanine aminotransferase 2-like	1034	20	2.02376e-172	89.7%	6	F:binding; F:transferase activity; P:biosynthetic process; P:metabolic process; P:catabolic process; P:cellular amino acid metabolic process	EC:2.6.1.2
comp143079_c3_seq5	alanine aminotransferase 2-like	1485	20	3.46767e-93	91.45%	6	F:binding; F:transferase activity; P:biosynthetic process; P:metabolic process; P:catabolic process; P:cellular amino acid metabolic process	EC:2.6.1.2
comp143079_c3_seq6	alanine aminotransferase 2-like	1466	20	3.3286e-66	89.3%	6	F:binding; F:transferase activity; P:biosynthetic process; P:metabolic process; P:catabolic process; P:cellular amino acid metabolic process	EC:2.6.1.2
comp143079_c3_seq7	alanine aminotransferase 2-like	1438	20	2.52041e-51	86.55%	7	C:cytoplasm; F:binding; F:transferase activity; P:biosynthetic process; P:metabolic process; P:catabolic process; P:cellular amino acid metabolic process	EC:2.6.1.2
comp143890_c2_seq2	alanine aminotransferase 2-like	1216	20	1.11371e-130	88.65%	6	F:binding; F:transferase activity; P:biosynthetic process; P:metabolic process; P:catabolic process; P:cellular amino acid metabolic process	EC:2.6.1.2
comp143890_c2_seq8	alanine aminotransferase 2-like	1026	20	5.36502e-56	87.3%	5	F:binding; F:transferase activity; P:metabolic process; P:cellular amino acid metabolic process; P:biosynthetic process	EC:2.6.1.2
comp135327_c0_seq1	alpha 2	2031	20	2.22458e-65	91.4%	23	C:plasma membrane; F:receptor binding; F:transcription regulator activity; F:protein binding; F:signal transducer activity; C:cell; P:response to external stimulus; P:response to stress; C:cytoskeleton; C:protein complex; P:cellular component organization; P:regulation of biological process; P:cell death; C:cytoplasmic membrane-bounded vesicle; P:transport; F:calcium ion binding; C:cytoplasm; C:e…	-
comp142091_c1_seq1	alpha 2	1721	20	2.44591e-78	84.65%	23	C:plasma membrane; F:receptor binding; F:protein binding; F:transcription regulator activity; F:signal transducer activity; C:cell; P:response to external stimulus; P:response to stress; C:cytoskeleton; C:protein complex; P:cellular component organization; P:regulation of biological process; P:cell death; C:cytoplasmic membrane-bounded vesicle; P:transport; F:calcium ion binding; C:extracellular …	-
comp144440_c3_seq26	alpha 2	965	20	2.70545e-162	94.95%	23	C:plasma membrane; F:receptor binding; F:protein binding; F:transcription regulator activity; F:signal transducer activity; C:cell; P:response to external stimulus; P:response to stress; C:cytoskeleton; C:protein complex; P:cellular component organization; P:regulation of biological process; P:cell death; C:cytoplasmic membrane-bounded vesicle; P:transport; F:calcium ion binding; C:extracellular …	-
comp144440_c3_seq28	alpha 2	599	20	3.72616e-88	93.85%	23	C:plasma membrane; F:receptor binding; F:protein binding; F:transcription regulator activity; F:signal transducer activity; C:cell; P:response to external stimulus; P:response to stress; C:cytoskeleton; C:protein complex; P:cellular component organization; P:regulation of biological process; P:cell death; C:cytoplasmic membrane-bounded vesicle; P:transport; F:calcium ion binding; C:extracellular …	-
comp59516_c0_seq1	alpha 2	487	20	5.7494e-87	87.45%	23	C:plasma membrane; F:receptor binding; F:transcription regulator activity; F:protein binding; F:signal transducer activity; C:cell; P:response to external stimulus; P:response to stress; C:cytoskeleton; C:protein complex; P:cellular component organization; P:regulation of biological process; P:cell death; C:cytoplasmic membrane-bounded vesicle; P:transport; F:calcium ion binding; C:extracellular …	-
comp98415_c0_seq1	alpha 2	292	20	3.26707e-55	94.9%	25	C:plasma membrane; F:receptor binding; F:transcription regulator activity; F:protein binding; F:signal transducer activity; C:cell; P:response to external stimulus; P:response to stress; C:cytoskeleton; C:protein complex; P:cellular component organization; P:regulation of biological process; P:cell death; C:cytoplasmic membrane-bounded vesicle; P:cytoskeleton organization; P:transport; F:calcium …	-
comp141352_c0_seq1	alpha cardiac muscle 1	501	20	1.887e-23	100.0%	17	C:cytoskeleton; C:protein complex; P:biological_process; P:anatomical structure morphogenesis; P:cell differentiation; P:multicellular organismal development; P:cytoskeleton organization; P:transport; P:cell death; F:cytoskeletal protein binding; C:cytosol; C:cytoplasm; F:hydrolase activity; P:nucleobase-containing compound metabolic process; P:catabolic process; C:cell; F:nucleotide binding	EC:3.6.1.3
comp144986_c1_seq6	alpha cardiac muscle 1	1641	20	0.0	99.5%	18	C:cytoskeleton; C:protein complex; P:biological_process; P:anatomical structure morphogenesis; P:cell differentiation; P:multicellular organismal development; P:cytoskeleton organization; P:transport; P:cell death; F:cytoskeletal protein binding; P:embryo development; C:cytosol; C:cytoplasm; F:hydrolase activity; P:nucleobase-containing compound metabolic process; P:catabolic process; C:cell; F:n…	EC:3.6.1.3
comp52236_c0_seq1	alpha cardiac muscle 1 isoform 2	851	20	8.85948e-157	98.5%	18	P:response to biotic stimulus; C:cytoskeleton; C:protein complex; P:biological_process; P:anatomical structure morphogenesis; P:cell differentiation; P:multicellular organismal development; P:cytoskeleton organization; P:cell death; F:cytoskeletal protein binding; C:cytosol; C:cytoplasm; P:transport; F:hydrolase activity; P:nucleobase-containing compound metabolic process; P:catabolic process; C:…	EC:3.6.1.3
comp128204_c0_seq2	alpha-2b adrenergic receptor-like	2212	20	9.52617e-163	77.55%	15	P:regulation of biological process; P:catabolic process; P:transport; P:cell-cell signaling; P:metabolic process; P:signal transduction; P:biological_process; P:nucleobase-containing compound metabolic process; P:biosynthetic process; C:plasma membrane; C:cell; F:binding; F:receptor activity; F:protein binding; P:response to stress	-
comp144440_c1_seq1	alpha-actinin-2 isoform 1	384	20	7.80934e-09	92.7%	23	C:plasma membrane; F:receptor binding; F:protein binding; F:transcription regulator activity; F:signal transducer activity; C:cell; P:response to external stimulus; P:response to stress; C:cytoskeleton; C:protein complex; P:cellular component organization; P:regulation of biological process; P:cell death; C:cytoplasmic membrane-bounded vesicle; P:transport; F:calcium ion binding; C:extracellular …	-
comp145319_c0_seq3	alpha-actinin-2 isoform 1	570	20	2.27007e-102	94.15%	23	C:plasma membrane; F:receptor binding; F:transcription regulator activity; F:protein binding; F:signal transducer activity; C:cell; P:response to external stimulus; P:response to stress; C:cytoskeleton; C:protein complex; P:cellular component organization; P:regulation of biological process; P:cell death; C:cytoplasmic membrane-bounded vesicle; P:transport; F:calcium ion binding; C:extracellular …	-
comp142091_c0_seq1	alpha-actinin-2 isoform 2	740	20	1.75141e-06	85.65%	16	F:protein binding; C:cytoskeleton; C:cytoplasm; C:protein complex; F:calcium ion binding; P:regulation of biological process; P:cytoskeleton organization; F:actin binding; F:binding; P:transport; P:cellular component organization; C:cell; P:cell death; C:intracellular; P:protein transport; C:nucleus	-
comp144440_c3_seq45	alpha-actinin-2-like isoform 1	919	20	0.0	96.1%	11	C:cell; C:cytoplasm; P:cellular component organization; F:protein binding; F:transcription regulator activity; F:signal transducer activity; F:calcium ion binding; F:actin binding; C:plasma membrane; P:biological_process; F:cytoskeletal protein binding	-
comp142091_c0_seq3	alpha-actinin-3-like isoform 1	1122	20	1.7702e-144	90.2%	23	C:plasma membrane; F:receptor binding; F:protein binding; F:transcription regulator activity; F:signal transducer activity; C:cell; P:response to external stimulus; P:response to stress; C:cytoskeleton; C:protein complex; P:cellular component organization; P:regulation of biological process; P:cell death; C:cytoplasmic membrane-bounded vesicle; P:transport; F:calcium ion binding; C:extracellular …	-
comp142091_c0_seq8	alpha-actinin-3-like isoform 1	1053	20	4.33057e-124	91.6%	23	C:plasma membrane; F:receptor binding; F:protein binding; F:transcription regulator activity; F:signal transducer activity; C:cell; P:response to external stimulus; P:response to stress; C:cytoskeleton; C:protein complex; P:cellular component organization; P:regulation of biological process; P:cell death; C:cytoplasmic membrane-bounded vesicle; P:transport; F:calcium ion binding; C:cytoplasm; C:e…	-
comp144033_c0_seq2	alpha-crystallin b chain	3065	20	6.56046e-38	78.45%	27	P:protein metabolic process; P:response to stress; P:anatomical structure morphogenesis; P:cell differentiation; P:cell death; C:cytoskeleton; P:metabolic process; P:regulation of biological process; C:cell; P:biological_process; P:multicellular organismal development; C:Golgi apparatus; C:cytosol; P:cytoskeleton organization; F:cytoskeletal protein binding; P:cell growth; P:carbohydrate metaboli…	-
comp144033_c0_seq5	alpha-crystallin b chain	2535	20	2.43123e-74	78.85%	27	P:protein metabolic process; P:response to stress; P:anatomical structure morphogenesis; P:cell differentiation; P:cell death; C:cytoskeleton; C:cell; P:metabolic process; P:regulation of biological process; P:biological_process; P:multicellular organismal development; C:Golgi apparatus; C:cytosol; P:cytoskeleton organization; F:cytoskeletal protein binding; P:cell growth; P:carbohydrate metaboli…	-
comp139989_c1_seq17	alpha-n-acetylgalactosaminide alpha- -sialyltransferase 2-like	2459	20	0.0	74.35%	5	F:transferase activity; P:biosynthetic process; P:cellular protein modification process; P:carbohydrate metabolic process; C:Golgi apparatus	-
comp139035_c0_seq3	alpha-n-acetylneuraminide alpha- -sialyltransferase	3199	20	2.36877e-168	86.65%	10	F:transferase activity; C:Golgi apparatus; P:biosynthetic process; P:cellular protein modification process; P:carbohydrate metabolic process; P:regulation of biological process; P:cell proliferation; P:lipid metabolic process; P:response to stress; P:response to abiotic stimulus	EC:2.4.99.8
comp141450_c1_seq42	aminopeptidase puromycin sensitive	3301	20	0.0	94.2%	7	C:cytoplasm; P:response to stress; F:peptidase activity; P:protein metabolic process; P:catabolic process; C:nucleus; F:binding	EC:3.4.11.0
comp140360_c1_seq8	amp deaminase 3	1771	20	0.0	85.9%	4	F:binding; F:hydrolase activity; P:nucleobase-containing compound metabolic process; P:biosynthetic process	EC:3.5.4.6
comp136646_c0_seq6	anaphase-promoting complex subunit 4	3112	20	4.90715e-07	72.55%	7	P:protein metabolic process; P:catabolic process; P:regulation of biological process; P:organelle organization; P:cell cycle; C:nucleus; C:protein complex	-
comp137315_c1_seq4	angiopoietin 1	2404	20	0.0	77.6%	20	P:behavior; P:response to external stimulus; P:biological_process; P:regulation of biological process; P:signal transduction; P:cellular component organization; P:metabolic process; F:receptor binding; P:response to stress; C:extracellular space; C:cell; P:transport; P:cellular protein modification process; P:cell proliferation; P:cell death; C:plasma membrane; P:anatomical structure morphogenesi…	-
comp144636_c0_seq10	angiopoietin 1	6653	20	0.0	86.7%	24	P:regulation of biological process; P:cellular protein modification process; P:anatomical structure morphogenesis; P:cell differentiation; P:multicellular organismal development; P:embryo development; P:behavior; P:response to external stimulus; P:signal transduction; P:reproduction; P:biological_process; P:cellular component organization; P:metabolic process; F:receptor binding; P:response to st…	-
comp144636_c0_seq100	angiopoietin 1	6212	20	0.0	86.7%	24	P:regulation of biological process; P:cellular protein modification process; P:anatomical structure morphogenesis; P:cell differentiation; P:multicellular organismal development; P:embryo development; P:behavior; P:response to external stimulus; P:signal transduction; P:reproduction; P:biological_process; P:cellular component organization; P:metabolic process; F:receptor binding; P:response to st…	-
comp144636_c0_seq25	angiopoietin 1	6344	20	0.0	86.7%	24	P:regulation of biological process; P:cellular protein modification process; P:anatomical structure morphogenesis; P:cell differentiation; P:multicellular organismal development; P:embryo development; P:behavior; P:response to external stimulus; P:signal transduction; P:reproduction; P:biological_process; P:cellular component organization; P:metabolic process; F:receptor binding; P:response to st…	-
comp144636_c0_seq39	angiopoietin 1	6008	20	4.72455e-129	88.2%	24	P:regulation of biological process; P:cellular protein modification process; P:multicellular organismal development; P:embryo development; P:behavior; P:response to external stimulus; P:reproduction; P:biological_process; P:signal transduction; P:cellular component organization; P:metabolic process; F:receptor binding; P:response to stress; C:extracellular space; C:cell; P:transport; P:anatomical…	-
comp144636_c0_seq42	angiopoietin 1	6863	20	0.0	86.7%	24	P:regulation of biological process; P:cellular protein modification process; P:anatomical structure morphogenesis; P:cell differentiation; P:multicellular organismal development; P:embryo development; P:behavior; P:response to external stimulus; P:signal transduction; P:reproduction; P:biological_process; P:cellular component organization; P:metabolic process; F:receptor binding; P:response to st…	-
comp144636_c0_seq44	angiopoietin 1	7050	20	0.0	86.7%	24	P:regulation of biological process; P:cellular protein modification process; P:anatomical structure morphogenesis; P:cell differentiation; P:multicellular organismal development; P:embryo development; P:behavior; P:response to external stimulus; P:signal transduction; P:reproduction; P:biological_process; P:cellular component organization; P:metabolic process; F:receptor binding; P:response to st…	-
comp144636_c0_seq52	angiopoietin 1	7569	20	0.0	86.7%	24	P:regulation of biological process; P:cellular protein modification process; P:anatomical structure morphogenesis; P:cell differentiation; P:multicellular organismal development; P:embryo development; P:behavior; P:response to external stimulus; P:signal transduction; P:reproduction; P:biological_process; P:cellular component organization; P:metabolic process; F:receptor binding; P:response to st…	-
comp144636_c0_seq55	angiopoietin 1	7260	20	0.0	86.7%	24	P:regulation of biological process; P:cellular protein modification process; P:anatomical structure morphogenesis; P:cell differentiation; P:multicellular organismal development; P:embryo development; P:behavior; P:response to external stimulus; P:signal transduction; P:reproduction; P:biological_process; P:cellular component organization; P:metabolic process; F:receptor binding; P:response to st…	-
comp144636_c0_seq71	angiopoietin 1	6521	20	0.0	86.7%	24	P:regulation of biological process; P:cellular protein modification process; P:anatomical structure morphogenesis; P:cell differentiation; P:multicellular organismal development; P:embryo development; P:behavior; P:response to external stimulus; P:signal transduction; P:reproduction; P:biological_process; P:cellular component organization; P:metabolic process; F:receptor binding; P:response to st…	-
comp140229_c1_seq14	angiopoietin-2 isoform 1	1795	20	0.0	78.75%	10	P:regulation of biological process; P:anatomical structure morphogenesis; P:multicellular organismal development; F:binding; C:extracellular space; P:behavior; P:response to external stimulus; P:cell differentiation; F:receptor binding; P:signal transduction	-
comp140229_c1_seq5	angiopoietin-2 isoform 1	3149	20	0.0	80.45%	10	P:regulation of biological process; P:anatomical structure morphogenesis; P:multicellular organismal development; F:binding; C:extracellular space; P:behavior; P:response to external stimulus; P:cell differentiation; F:receptor binding; P:signal transduction	-
comp140229_c1_seq8	angiopoietin-2 isoform 1	2038	20	9.26122e-105	89.55%	10	P:regulation of biological process; P:anatomical structure morphogenesis; P:multicellular organismal development; F:binding; C:extracellular space; P:behavior; P:response to external stimulus; P:cell differentiation; F:receptor binding; P:signal transduction	-
comp143698_c1_seq6	angiopoietin-like 2	2127	20	0.0	83.75%	5	C:extracellular space; P:anatomical structure morphogenesis; P:multicellular organismal development; P:signal transduction; F:receptor binding	-
comp145423_c2_seq1	angiopoietin-related protein 7	1933	20	1.15932e-171	73.1%	3	P:signal transduction; F:receptor binding; P:response to stress	-
comp145423_c2_seq2	angiopoietin-related protein 7	858	20	2.66577e-23	71.5%	1	P:response to stress	-
comp145423_c2_seq4	angiopoietin-related protein 7	1816	20	0.0	81.7%	4	C:extracellular region; P:signal transduction; F:receptor binding; P:response to stress	-
comp145423_c2_seq5	angiopoietin-related protein 7	1908	20	6.23268e-138	84.85%	3	C:extracellular region; P:signal transduction; F:receptor binding	-
comp140779_c2_seq14	ankyrin repeat and socs box protein 10	1629	20	3.93345e-161	71.25%	1	C:intracellular	-
comp140629_c1_seq11	ankyrin repeat and socs box protein 18	1388	20	2.14144e-137	68.25%	5	P:intracellular signal transduction; C:intracellular; F:molecular_function; P:biological_process; C:cellular_component
comp140629_c1_seq5	ankyrin repeat and socs box protein 18	2094	20	4.18275e-134	68.25%	5	P:intracellular signal transduction; C:intracellular; F:molecular_function; P:biological_process; C:cellular_component
comp140629_c1_seq8	ankyrin repeat and socs box protein 18	2214	20	0.0	67.0%	5	P:intracellular signal transduction; C:intracellular; F:molecular_function; P:biological_process; C:cellular_component
comp140116_c0_seq22	ankyrin repeat domain 2 (stretch responsive muscle)	935	20	1.06016e-92	74.25%	6	F:structural molecule activity; P:multicellular organismal development; P:biological_process; C:nucleus; C:cytoplasm; F:cytoskeletal protein binding	-
comp140116_c0_seq31	ankyrin repeat domain 2 (stretch responsive muscle)	728	20	2.36843e-85	81.1%	6	F:structural molecule activity; P:multicellular organismal development; P:biological_process; C:nucleus; C:cytoplasm; F:cytoskeletal protein binding	-
comp140417_c0_seq10	ankyrin repeat domain-containing protein 13d-like	3896	20	0.0	79.35%	0	-
comp140809_c3_seq89	ap-1 complex subunit sigma-1a	3497	20	1.44194e-92	96.95%	18	C:cytosol; F:transporter activity; C:lysosome; P:transport; P:cellular component organization; C:cell; P:multicellular organismal development; P:regulation of biological process; P:response to stress; P:response to biotic stimulus; F:protein binding; C:Golgi apparatus; C:cytoplasm; P:viral process; P:protein transport; C:protein complex; C:cytoplasmic membrane-bounded vesicle; C:plasma membrane	-
comp141177_c2_seq2	ap-3 complex subunit beta-1	3067	20	2.6816e-09	76.6%	17	C:cytoplasm; C:protein complex; C:Golgi apparatus; F:transporter activity; P:organelle organization; P:response to external stimulus; P:response to stress; C:organelle; P:transport; P:cellular component organization; F:protein binding; P:biological_process; P:protein transport; P:ion transport; P:cell differentiation; P:regulation of biological process; P:multicellular organismal development	-
comp133360_c0_seq2	ap2-associated protein kinase 1	2692	2	3.90493e-22	57.5%	0	-
comp144087_c0_seq19	apolipoprotein o	936	20	1.1147e-73	69.35%	1	C:extracellular space	-
comp144087_c0_seq39	apolipoprotein o	991	20	5.68052e-74	71.95%	1	C:extracellular space	-
comp144087_c0_seq5	apolipoprotein o	1509	20	1.55485e-71	71.75%	1	C:extracellular space	-
comp144087_c0_seq6	apolipoprotein o	1011	20	1.1593e-74	71.7%	1	C:extracellular space	-
comp144743_c0_seq24	apoptosis-associated speck-like protein containing a card	1521	20	6.74061e-55	60.5%	4	P:regulation of apoptotic process; P:proteolysis; F:cysteine-type endopeptidase activity; C:intracellular
comp143284_c0_seq30	apoptosis-stimulating of p53 protein 1	2409	20	0.0	65.7%	7	C:cytoplasm; C:nucleolus; P:regulation of biological process; P:cell death; C:plasma membrane; F:protein binding; P:cell cycle	-
comp140772_c2_seq40	apoptosis-stimulating of p53 protein 2	4044	20	0.0	66.25%	3	C:cytoplasm; P:multicellular organismal development; P:signal transduction	-
comp140772_c2_seq66	apoptosis-stimulating of p53 protein 2	3848	20	0.0	66.7%	8	P:regulation of biological process; P:cell death; F:protein binding; F:signal transducer activity; P:signal transduction; C:nucleus; P:cell cycle; C:cytoplasm	-
comp143384_c0_seq15	aquaporin 1	2916	20	5.10272e-44	89.15%	3	P:transport; C:cell; F:transporter activity	-
comp143384_c0_seq16	aquaporin 1	1808	20	3.60585e-142	89.15%	3	C:cell; F:transporter activity; P:transport	-
comp143384_c0_seq8	aquaporin 1	3636	20	8.22408e-70	90.7%	3	C:cell; F:transporter activity; P:transport	-
comp134549_c0_seq1	aquaporin 7	1821	20	1.9099e-135	76.65%	3	P:transport; F:transporter activity; C:cell	-
comp142065_c1_seq1	archain 1	6607	20	0.0	93.4%	9	C:Golgi apparatus; C:protein complex; C:cytoplasmic membrane-bounded vesicle; C:cytosol; P:transport; C:cytoplasm; F:protein binding; P:organelle organization; P:protein transport	-
comp142065_c1_seq31	archain 1	6623	20	0.0	93.4%	9	C:Golgi apparatus; C:protein complex; C:cytoplasmic membrane-bounded vesicle; C:cytosol; P:transport; C:cytoplasm; F:protein binding; P:organelle organization; P:protein transport	-
comp142065_c1_seq33	archain 1	4925	20	0.0	93.5%	9	C:Golgi apparatus; C:protein complex; C:cytoplasmic membrane-bounded vesicle; C:cytosol; P:transport; C:cytoplasm; F:protein binding; P:organelle organization; P:protein transport	-
comp142065_c1_seq8	archain 1	4941	20	0.0	93.5%	9	C:Golgi apparatus; C:protein complex; C:cytoplasmic membrane-bounded vesicle; C:cytosol; P:transport; C:cytoplasm; F:protein binding; P:organelle organization; P:protein transport	-
comp143361_c0_seq26	arf-gap with sh3 ank repeat and ph domain-containing protein 2	4215	20	0.0	80.1%	9	F:enzyme regulator activity; P:signal transduction; F:binding; F:lipid binding; P:cellular component organization; P:biological_process; C:cytoplasm; F:cytoskeletal protein binding; F:protein binding	-
comp143361_c0_seq31	arf-gap with sh3 ank repeat and ph domain-containing protein 2	4405	20	0.0	80.1%	9	F:enzyme regulator activity; P:signal transduction; F:binding; F:lipid binding; P:cellular component organization; P:biological_process; C:cytoplasm; F:cytoskeletal protein binding; F:protein binding	-
comp141333_c0_seq1	arsenite methyltransferase	2099	20	0.0	70.5%	4	F:transferase activity; P:metabolic process; P:biological_process; C:mitochondrion	-
comp143672_c3_seq45	aryl hydrocarbon receptor nuclear translocator 2	1259	20	9.98567e-132	89.15%	16	P:response to stress; P:biological_process; F:receptor binding; F:signal transducer activity; P:regulation of biological process; P:transcription, DNA-dependent; C:nucleoplasm; C:protein complex; F:DNA binding; P:cell differentiation; P:multicellular organismal development; F:sequence-specific DNA binding transcription factor activity; P:signal transduction; F:protein binding; C:cytoplasm; P:embr…	-
comp141432_c0_seq6	aspartate beta-hydroxylase	1001	20	1.04491e-45	74.75%	16	P:regulation of biological process; P:ion transport; P:biological_process; C:endoplasmic reticulum; P:signal transduction; P:cellular homeostasis; F:protein binding; F:catalytic activity; P:anatomical structure morphogenesis; P:multicellular organismal development; F:electron carrier activity; F:calcium ion binding; P:cell proliferation; F:structural molecule activity; P:cellular protein modifica…	EC:1.14.11.16; EC:1.13.11.0
comp141432_c0_seq8	aspartate beta-hydroxylase	1207	20	1.42218e-44	79.2%	16	P:regulation of biological process; P:ion transport; P:biological_process; C:endoplasmic reticulum; P:signal transduction; P:cellular homeostasis; F:protein binding; F:catalytic activity; P:anatomical structure morphogenesis; P:multicellular organismal development; F:electron carrier activity; F:calcium ion binding; P:cell proliferation; F:structural molecule activity; P:cellular protein modifica…	EC:1.14.11.16; EC:1.13.11.0
comp141432_c0_seq4	aspartyl asparaginyl beta-hydroxylase	1010	4	2.88719e-06	74.75%	0	-
comp141432_c0_seq1	asph protein	1592	18	1.76537e-15	82.17%	17	P:regulation of biological process; P:ion transport; P:biological_process; C:endoplasmic reticulum; P:signal transduction; P:cellular homeostasis; F:protein binding; F:catalytic activity; P:anatomical structure morphogenesis; P:multicellular organismal development; F:electron carrier activity; F:calcium ion binding; P:cell proliferation; F:structural molecule activity; P:cellular protein modifica…	EC:1.14.11.16; EC:1.13.11.0
comp141918_c4_seq11	at-rich interactive domain-containing protein 2	1477	20	6.33298e-109	59.9%	2	P:biological_process; F:binding	-
comp143408_c2_seq64	at-rich interactive domain-containing protein 4a	5087	20	0.0	77.3%	6	C:nucleoplasm; C:protein complex; F:DNA binding; F:sequence-specific DNA binding transcription factor activity; P:regulation of biological process; P:transcription, DNA-dependent	-
comp143408_c2_seq75	at-rich interactive domain-containing protein 4a	7813	20	0.0	82.3%	6	C:nucleoplasm; C:protein complex; F:DNA binding; F:sequence-specific DNA binding transcription factor activity; P:regulation of biological process; P:transcription, DNA-dependent	-
comp144382_c0_seq130	ataxin 2-like	6238	20	1.00019e-132	79.3%	1	C:cell	-
comp144798_c7_seq2	atp synthase lipid-binding mitochondrial precursor	1212	20	5.91953e-33	93.5%	9	F:transporter activity; C:cell; P:generation of precursor metabolites and energy; P:nucleobase-containing compound metabolic process; P:ion transport; P:biosynthetic process; F:lipid binding; C:intracellular; C:protein complex	-
comp144929_c1_seq15	atp synthase lipid-binding mitochondrial precursor	707	20	9.78529e-68	95.2%	9	F:transporter activity; C:cell; P:generation of precursor metabolites and energy; P:nucleobase-containing compound metabolic process; P:ion transport; P:biosynthetic process; F:lipid binding; C:intracellular; C:protein complex	-
comp144929_c1_seq22	atp synthase lipid-binding mitochondrial precursor	1112	20	7.88389e-66	95.2%	9	F:transporter activity; C:cell; P:generation of precursor metabolites and energy; P:nucleobase-containing compound metabolic process; P:ion transport; P:biosynthetic process; F:lipid binding; C:intracellular; C:protein complex	-
comp144929_c1_seq6	atp synthase lipid-binding mitochondrial precursor	546	20	9.4E-62	91.1%	9	F:transporter activity; C:cell; P:generation of precursor metabolites and energy; P:nucleobase-containing compound metabolic process; P:ion transport; P:biosynthetic process; F:lipid binding; C:intracellular; C:protein complex	-
comp144199_c1_seq1	atp synthase subunit mitochondrial	558	17	5.51475e-08	87.06%	8	F:transporter activity; C:protein complex; C:mitochondrion; P:generation of precursor metabolites and energy; P:nucleobase-containing compound metabolic process; P:ion transport; P:biosynthetic process; F:hydrolase activity	-
comp145390_c0_seq1	atp synthase subunit mitochondrial	1528	20	1.36499e-35	86.55%	9	F:transporter activity; C:protein complex; C:mitochondrion; P:generation of precursor metabolites and energy; P:nucleobase-containing compound metabolic process; P:ion transport; P:biosynthetic process; P:catabolic process; F:hydrolase activity	EC:3.6.1.3
comp140491_c2_seq4	atp synthase subunit mitochondrial-like	1867	8	8.39511e-06	90.63%	9	P:response to stress; F:transporter activity; C:protein complex; C:mitochondrion; P:generation of precursor metabolites and energy; P:nucleobase-containing compound metabolic process; P:ion transport; P:biosynthetic process; F:hydrolase activity	-
comp145374_c2_seq1	atp synthase-coupling factor mitochondrial precursor	879	20	9.04003e-51	84.5%	8	F:transporter activity; C:protein complex; C:mitochondrion; P:generation of precursor metabolites and energy; P:nucleobase-containing compound metabolic process; P:ion transport; P:biosynthetic process; F:hydrolase activity	-
comp145374_c2_seq2	atp synthase-coupling factor mitochondrial precursor	598	20	3.0375e-53	84.5%	8	F:transporter activity; C:protein complex; C:mitochondrion; P:generation of precursor metabolites and energy; P:nucleobase-containing compound metabolic process; P:ion transport; P:biosynthetic process; F:hydrolase activity	-
comp144685_c0_seq42	atp-binding cassette sub-family a member 1-like	3967	20	1.93283e-84	83.8%	27	P:response to endogenous stimulus; P:biosynthetic process; P:cellular protein modification process; P:transport; P:regulation of biological process; F:protein binding; F:receptor activity; P:cellular component organization; F:transporter activity; P:nucleobase-containing compound metabolic process; P:catabolic process; C:cytoplasmic membrane-bounded vesicle; P:lipid metabolic process; C:cell; P:p…	EC:3.6.1.3
comp142903_c2_seq104	atp-binding cassette sub-family b member mitochondrial	4438	20	7.11278e-169	89.15%	11	P:transport; F:hydrolase activity; F:transporter activity; C:mitochondrion; P:nucleobase-containing compound metabolic process; P:catabolic process; F:nucleotide binding; F:protein binding; C:organelle; C:intracellular; C:plasma membrane	EC:3.6.3.23
comp142903_c2_seq12	atp-binding cassette sub-family b member mitochondrial	3944	20	0.0	88.6%	11	P:transport; F:hydrolase activity; F:transporter activity; C:mitochondrion; P:nucleobase-containing compound metabolic process; P:catabolic process; F:nucleotide binding; F:protein binding; C:organelle; C:intracellular; C:plasma membrane	EC:3.6.3.23
comp142903_c2_seq14	atp-binding cassette sub-family b member mitochondrial	4494	20	0.0	86.4%	11	P:transport; F:hydrolase activity; F:transporter activity; C:mitochondrion; P:nucleobase-containing compound metabolic process; P:catabolic process; F:nucleotide binding; F:protein binding; C:organelle; C:intracellular; C:plasma membrane	EC:3.6.3.23
comp142903_c2_seq15	atp-binding cassette sub-family b member mitochondrial	6679	20	3.39706e-163	90.9%	11	P:transport; F:hydrolase activity; F:transporter activity; C:mitochondrion; P:nucleobase-containing compound metabolic process; P:catabolic process; F:nucleotide binding; F:protein binding; C:organelle; C:intracellular; C:plasma membrane	EC:3.6.3.23
comp142903_c2_seq17	atp-binding cassette sub-family b member mitochondrial	2394	20	2.75608e-130	86.15%	11	P:transport; F:hydrolase activity; F:transporter activity; C:mitochondrion; P:nucleobase-containing compound metabolic process; P:catabolic process; F:nucleotide binding; F:protein binding; C:organelle; C:intracellular; C:plasma membrane	EC:3.6.3.23
comp142903_c2_seq18	atp-binding cassette sub-family b member mitochondrial	2541	20	0.0	87.85%	11	P:transport; F:hydrolase activity; F:transporter activity; C:mitochondrion; P:nucleobase-containing compound metabolic process; P:catabolic process; F:nucleotide binding; F:protein binding; C:organelle; C:intracellular; C:plasma membrane	EC:3.6.3.23
comp142903_c2_seq36	atp-binding cassette sub-family b member mitochondrial	2666	20	1.08766e-161	85.35%	11	P:transport; F:hydrolase activity; F:transporter activity; C:mitochondrion; P:nucleobase-containing compound metabolic process; P:catabolic process; F:nucleotide binding; F:protein binding; C:organelle; C:intracellular; C:plasma membrane	EC:3.6.3.23
comp142903_c2_seq41	atp-binding cassette sub-family b member mitochondrial	2678	20	0.0	87.85%	11	P:transport; F:hydrolase activity; F:transporter activity; C:mitochondrion; P:nucleobase-containing compound metabolic process; P:catabolic process; F:nucleotide binding; F:protein binding; C:organelle; C:intracellular; C:plasma membrane	EC:3.6.3.23
comp142903_c2_seq43	atp-binding cassette sub-family b member mitochondrial	6653	20	1.12444e-168	89.15%	11	P:transport; F:hydrolase activity; F:transporter activity; C:mitochondrion; P:nucleobase-containing compound metabolic process; P:catabolic process; F:nucleotide binding; F:protein binding; C:organelle; C:intracellular; C:plasma membrane	EC:3.6.3.23
comp142903_c2_seq59	atp-binding cassette sub-family b member mitochondrial	2971	20	4.845e-142	88.1%	11	P:transport; F:hydrolase activity; F:transporter activity; C:mitochondrion; P:nucleobase-containing compound metabolic process; P:catabolic process; F:nucleotide binding; F:protein binding; C:organelle; C:intracellular; C:plasma membrane	EC:3.6.3.23
comp142903_c2_seq67	atp-binding cassette sub-family b member mitochondrial	2438	20	0.0	87.85%	11	P:transport; F:hydrolase activity; F:transporter activity; C:mitochondrion; P:nucleobase-containing compound metabolic process; P:catabolic process; F:nucleotide binding; F:protein binding; C:organelle; C:intracellular; C:plasma membrane	EC:3.6.3.23
comp142903_c2_seq70	atp-binding cassette sub-family b member mitochondrial	4000	20	0.0	86.55%	11	P:transport; F:hydrolase activity; F:transporter activity; C:mitochondrion; P:nucleobase-containing compound metabolic process; P:catabolic process; F:nucleotide binding; F:protein binding; C:organelle; C:intracellular; C:plasma membrane	EC:3.6.3.23
comp142903_c2_seq8	atp-binding cassette sub-family b member mitochondrial	6068	20	0.0	87.95%	11	P:transport; F:hydrolase activity; F:transporter activity; C:mitochondrion; P:nucleobase-containing compound metabolic process; P:catabolic process; F:nucleotide binding; F:protein binding; C:organelle; C:intracellular; C:plasma membrane	EC:3.6.3.23
comp142903_c2_seq87	atp-binding cassette sub-family b member mitochondrial	6709	20	0.0	86.25%	11	P:transport; F:hydrolase activity; F:transporter activity; C:mitochondrion; P:nucleobase-containing compound metabolic process; P:catabolic process; F:nucleotide binding; F:protein binding; C:organelle; C:intracellular; C:plasma membrane	EC:3.6.3.23
comp142903_c2_seq88	atp-binding cassette sub-family b member mitochondrial	1178	20	9.26063e-168	86.8%	11	P:transport; F:hydrolase activity; F:transporter activity; C:mitochondrion; P:nucleobase-containing compound metabolic process; P:catabolic process; F:nucleotide binding; F:protein binding; C:organelle; C:intracellular; C:plasma membrane	EC:3.6.3.23
comp142903_c2_seq9	atp-binding cassette sub-family b member mitochondrial	4410	20	0.0	87.8%	11	P:transport; F:hydrolase activity; F:transporter activity; C:mitochondrion; P:nucleobase-containing compound metabolic process; P:catabolic process; F:nucleotide binding; F:protein binding; C:organelle; C:intracellular; C:plasma membrane	EC:3.6.3.23
comp143208_c2_seq5	atp-binding cassette sub-family b member mitochondrial-like	2281	20	9.80741e-100	89.65%	18	C:vacuole; P:cellular homeostasis; C:cell; C:protein complex; P:biosynthetic process; P:ion transport; F:binding; F:transporter activity; C:Golgi apparatus; P:multicellular organismal development; P:transport; C:endoplasmic reticulum; P:nucleobase-containing compound metabolic process; P:catabolic process; F:hydrolase activity; C:plasma membrane; F:nucleotide binding; C:mitochondrion	EC:3.6.3.41
comp142833_c0_seq83	atp-binding cassette sub-family c member 9	2948	20	0.0	89.0%	15	F:molecular_function; F:receptor activity; P:response to stress; P:response to biotic stimulus; C:protein complex; C:plasma membrane; P:signal transduction; P:cell-cell signaling; F:hydrolase activity; F:transporter activity; P:ion transport; P:nucleobase-containing compound metabolic process; P:catabolic process; F:nucleotide binding; C:cytoplasm	-
comp143014_c0_seq7	atp-binding cassette sub-family d member 3	3646	20	0.0	91.5%	13	P:catabolic process; P:lipid metabolic process; P:transport; F:protein binding; C:mitochondrion; C:cell; P:organelle organization; P:biological_process; F:hydrolase activity; F:transporter activity; P:nucleobase-containing compound metabolic process; F:nucleotide binding; C:peroxisome	-
comp138947_c0_seq4	atp-binding cassette sub-family g member 2	3704	20	0.0	80.35%	6	P:nucleobase-containing compound metabolic process; P:catabolic process; C:cell; C:protein complex; F:nucleotide binding; F:hydrolase activity	EC:3.6.1.3
comp144399_c2_seq60	atp-dependent clp protease atp-binding subunit clpx- mitochondrial	2695	20	0.0	94.15%	12	P:protein metabolic process; C:nucleolus; C:mitochondrion; F:binding; P:nucleobase-containing compound metabolic process; P:catabolic process; F:peptidase activity; F:nucleotide binding; F:protein binding; F:enzyme regulator activity; C:protein complex; P:biological_process	-
comp140042_c2_seq31	atp-dependent zinc metalloprotease yme1l1	4165	20	0.0	85.2%	7	F:peptidase activity; P:protein metabolic process; P:catabolic process; F:nucleotide binding; F:hydrolase activity; C:cell; C:mitochondrion	EC:3.4.24.0; EC:3.6.1.15
comp145337_c3_seq4	atpase mitochondrial precursor	839	20	2.37183e-11	90.4%	5	F:enzyme regulator activity; P:regulation of biological process; P:nucleobase-containing compound metabolic process; P:biological_process; C:mitochondrion	-
comp135536_c0_seq10	aurora kinase a-interacting protein	474	4	0.00130295	81.75%	2	F:kinase activity; P:metabolic process	-
comp142425_c0_seq33	autism susceptibility gene 2	3978	20	8.5639e-89	64.7%	3	F:molecular_function; P:biological_process; C:cellular_component
comp140879_c3_seq21	bai1-associated protein 2-like 1	5073	20	0.0	74.75%	14	C:cytosol; C:plasma membrane; F:protein binding; C:nucleolus; F:receptor activity; P:response to biotic stimulus; P:cellular component organization; C:cytoskeleton; P:metabolic process; F:kinase activity; P:signal transduction; F:cytoskeletal protein binding; P:regulation of biological process; P:cytoskeleton organization	-
comp140129_c1_seq29	band 3 anion exchange protein	3519	20	0.0	81.05%	7	F:transporter activity; P:ion transport; F:protein binding; P:embryo development; P:cell differentiation; P:multicellular organismal development; C:cell	-
comp140129_c1_seq5	band 3 anion exchange protein	1874	20	0.0	82.35%	7	F:transporter activity; P:ion transport; F:protein binding; P:embryo development; P:cell differentiation; P:multicellular organismal development; C:cell	-
comp140129_c1_seq52	band 3 anion exchange protein	3357	20	0.0	85.4%	7	F:transporter activity; P:ion transport; F:protein binding; P:embryo development; P:cell differentiation; P:multicellular organismal development; C:cell	-
comp143174_c0_seq17	bcl-2-like protein 13	3681	20	4.11468e-34	66.1%	4	P:regulation of biological process; P:cell death; C:cell; C:mitochondrion	-
comp142129_c0_seq2	beta	2022	20	0.0	91.7%	8	C:cytoplasm; C:cytoskeleton; P:biological_process; P:cellular component organization; F:actin binding; C:plasma membrane; C:cytosol; P:regulation of biological process	-
comp111195_c0_seq1	beta b1	1046	20	5.94074e-143	86.35%	1	F:structural molecule activity	-
comp144223_c2_seq26	beta- -galactosyltransferase 2	3778	20	0.0	81.65%	6	C:Golgi apparatus; F:transferase activity; P:biosynthetic process; P:carbohydrate metabolic process; P:cellular protein modification process; C:cell	-
comp144223_c2_seq33	beta- -galactosyltransferase 2	3073	20	0.0	81.65%	6	C:Golgi apparatus; F:transferase activity; P:biosynthetic process; P:carbohydrate metabolic process; P:cellular protein modification process; C:cell	-
comp140950_c0_seq4	beta-2 adrenergic receptor	5558	20	0.0	75.5%	22	P:regulation of biological process; F:protein binding; P:ion transport; P:multicellular organismal development; C:cell; C:lysosome; P:cellular component organization; P:metabolic process; P:signal transduction; P:cell-cell signaling; P:biological_process; F:binding; F:molecular_function; P:cellular protein modification process; P:transport; C:protein complex; C:plasma membrane; F:receptor activit…	-
comp112713_c0_seq1	beta-actin	208	20	6.87006e-33	92.0%	16	C:cytoskeleton; C:protein complex; P:biological_process; P:anatomical structure morphogenesis; P:cell differentiation; P:multicellular organismal development; P:cytoskeleton organization; P:cell death; F:cytoskeletal protein binding; C:cytoplasm; P:transport; F:hydrolase activity; P:nucleobase-containing compound metabolic process; P:catabolic process; C:cell; F:nucleotide binding	EC:3.6.1.3
comp144552_c0_seq13	beta-enolase-like isoform 1	1186	20	0.0	95.75%	7	C:cytosol; C:protein complex; F:catalytic activity; F:binding; P:generation of precursor metabolites and energy; P:carbohydrate metabolic process; P:catabolic process	EC:4.2.1.11
comp142129_c0_seq20	beta-parvin isoform b	1348	20	1.8249e-131	84.85%	8	C:cytoplasm; C:cytoskeleton; P:biological_process; P:cellular component organization; F:actin binding; C:plasma membrane; C:cytosol; P:regulation of biological process	-
comp137241_c1_seq3	blood vessel epicardial substance	3282	20	3.02494e-175	83.0%	12	P:signal transduction; F:structural molecule activity; P:anatomical structure morphogenesis; P:cellular component organization; P:regulation of biological process; P:multicellular organismal development; P:cell differentiation; P:biological_process; C:cell; P:metabolic process; P:transport; C:plasma membrane	-
comp123209_c0_seq1	bone morphogenetic protein 3b-like	2667	20	0.0	72.85%	5	C:extracellular space; P:reproduction; P:multicellular organismal development; P:cell differentiation; P:regulation of biological process	-
comp139495_c2_seq27	bone morphogenetic protein receptor type-1b isoform 2	2865	20	0.0	91.2%	20	F:protein kinase activity; F:signal transducer activity; P:reproduction; P:cell differentiation; P:anatomical structure morphogenesis; P:multicellular organismal development; P:regulation of biological process; F:binding; C:cell; P:cellular protein modification process; C:protein complex; P:response to external stimulus; P:response to stress; P:growth; P:cellular component organization; C:plasma …	-
comp138746_c7_seq3	brain-specific angiogenesis inhibitor 2	2673	20	0.0	69.6%	5	F:receptor activity; F:signal transducer activity; P:signal transduction; P:multicellular organismal development; C:cell	-
comp140067_c0_seq3	bromodomain adjacent to zinc finger domain protein 2b	5723	20	0.0	74.6%	6	F:DNA binding; F:protein binding; C:nucleus; F:binding; P:regulation of biological process; P:transcription, DNA-dependent	-
comp143935_c2_seq1	btb poz domain-containing protein kctd1	1740	20	0.0	93.9%	7	P:cellular component organization; F:transcription regulator activity; F:protein binding; F:ion channel activity; P:regulation of biological process; P:transcription, DNA-dependent; C:nucleus	-
comp143935_c2_seq10	btb poz domain-containing protein kctd1	1659	20	0.0	94.2%	7	P:cellular component organization; F:transcription regulator activity; F:protein binding; F:ion channel activity; P:regulation of biological process; P:transcription, DNA-dependent; C:nucleus	-
comp142886_c2_seq22	c-x-c motif chemokine 14 precursor	2049	20	1.82007e-54	91.45%	3	C:extracellular region; F:receptor binding; P:biological_process	-
comp142886_c2_seq7	c-x-c motif chemokine 14 precursor	4100	20	1.0873e-22	90.9%	3	C:extracellular region; F:receptor binding; P:biological_process	-
comp125110_c0_seq1	c2 calcium-dependent domain-containing protein 4c-like	1592	20	0.0	67.15%	0	-
comp140867_c6_seq5	c8orf4 homolog	789	20	5.41096e-18	66.85%	2	P:biological_process; C:cellular_component
comp142351_c1_seq5	calcitonin receptor-like	2410	20	6.63451e-108	72.95%	6	P:anatomical structure morphogenesis; P:multicellular organismal development; F:receptor activity; P:signal transduction; C:cell; P:embryo development	-
comp139960_c2_seq28	calcium and integrin-binding protein 1	967	20	4.39447e-15	86.35%	2	F:calcium ion binding; P:signal transduction	-
comp141129_c1_seq18	calcium calmodulin-dependent 3 -cyclic nucleotide phosphodiesterase 1c-like	2960	20	0.0	86.5%	12	F:hydrolase activity; F:protein binding; P:nucleobase-containing compound metabolic process; P:catabolic process; P:transport; P:regulation of biological process; P:cell-cell signaling; F:binding; F:nucleotide binding; P:biological_process; C:cell; P:signal transduction	-
comp143831_c0_seq24	calcium calmodulin-dependent protein kinase type ii subunit alpha isoform 2	2681	20	3.96283e-107	95.15%	20	C:nucleoplasm; C:cytoplasmic membrane-bounded vesicle; F:protein kinase activity; P:transport; P:regulation of biological process; P:cell-cell signaling; P:signal transduction; C:cell; P:ion transport; C:cytosol; P:cellular protein modification process; F:receptor binding; C:cytoplasm; P:cell cycle; C:plasma membrane; P:transcription, DNA-dependent; F:protein binding; F:nucleotide binding; C:intr…	EC:2.7.11.17
comp143831_c0_seq26	calcium calmodulin-dependent protein kinase type ii subunit alpha isoform 2	2694	20	5.14638e-108	94.85%	20	C:nucleoplasm; C:cytoplasmic membrane-bounded vesicle; F:protein kinase activity; P:transport; P:regulation of biological process; P:cell-cell signaling; P:signal transduction; C:cell; P:ion transport; C:cytosol; P:cellular protein modification process; F:receptor binding; C:cytoplasm; P:cell cycle; C:plasma membrane; P:transcription, DNA-dependent; F:protein binding; F:nucleotide binding; C:intr…	EC:2.7.11.17
comp141166_c0_seq13	calcium calmodulin-dependent protein kinase type ii subunit beta-like	882	20	9.84076e-14	90.15%	21	C:cell; F:protein kinase activity; C:endoplasmic reticulum; P:cellular component organization; P:multicellular organismal development; P:regulation of biological process; P:cell-cell signaling; P:ion transport; C:cytosol; P:cellular protein modification process; C:cytoskeleton; P:signal transduction; P:cell death; P:cell cycle; P:biological_process; P:cell differentiation; F:protein binding; F:nu…	EC:2.7.11.17
comp144272_c3_seq22	calcium voltage- alpha 2 delta subunit 1	4685	20	0.0	77.35%	5	F:ion channel activity; C:protein complex; C:plasma membrane; P:regulation of biological process; P:ion transport	-
comp142706_c1_seq38	calcium-activated potassium channel subunit beta-2-like	1450	20	5.59273e-73	78.45%	11	F:ion channel activity; P:cell communication; P:cellular homeostasis; C:protein complex; C:plasma membrane; P:biological_process; F:molecular_function; P:regulation of biological process; P:cell-cell signaling; P:response to external stimulus; P:response to stress	-
comp144400_c1_seq20	calcium-binding mitochondrial carrier protein aralar1	1414	20	1.4479e-29	88.8%	10	P:transport; P:generation of precursor metabolites and energy; F:calcium ion binding; C:cell; C:mitochondrion; P:ion transport; F:transporter activity; P:biosynthetic process; P:carbohydrate metabolic process; P:biological_process	-
comp139066_c0_seq6	calcium-binding mitochondrial carrier protein aralar1-like	552	20	8.19966e-100	88.55%	11	P:transport; P:generation of precursor metabolites and energy; F:calcium ion binding; C:mitochondrion; P:ion transport; P:nucleobase-containing compound metabolic process; P:biosynthetic process; F:transporter activity; P:carbohydrate metabolic process; C:plasma membrane; P:biological_process	-
comp144400_c1_seq3	calcium-binding mitochondrial carrier protein aralar1-like	2549	20	2.33484e-27	89.0%	10	P:transport; P:generation of precursor metabolites and energy; F:calcium ion binding; C:cell; C:mitochondrion; P:ion transport; F:transporter activity; P:biosynthetic process; P:carbohydrate metabolic process; P:biological_process	-
comp140272_c0_seq2	calcium-dependent secretion activator 2-like	4800	20	0.0	88.7%	11	C:plasma membrane; C:cytoplasmic membrane-bounded vesicle; F:binding; F:lipid binding; P:transport; P:regulation of biological process; C:cell; F:protein binding; P:cellular component organization; P:cell-cell signaling; P:protein transport	-
comp145225_c5_seq30	calcium-independent phospholipase a2-gamma	2291	20	1.099e-131	80.15%	9	P:lipid metabolic process; F:hydrolase activity; C:cell; P:catabolic process; C:Golgi apparatus; C:peroxisome; F:nucleotide binding; C:cytoplasm; C:endoplasmic reticulum	EC:3.1.1.5
comp142755_c2_seq31	calpain-1 catalytic subunit	7498	20	3.62948e-145	92.9%	8	C:cytoplasm; F:catalytic activity; P:signal transduction; F:peptidase activity; F:calcium ion binding; P:protein metabolic process; P:catabolic process; F:binding	-
comp142755_c2_seq5	calpain-1 catalytic subunit	7465	20	3.43742e-145	87.8%	6	C:cytoplasm; P:protein metabolic process; P:catabolic process; F:peptidase activity; F:calcium ion binding; C:plasma membrane	-
comp140419_c0_seq3	calpain-1 catalytic subunit-like	1617	20	1.47622e-133	70.3%	1	F:peptidase activity	-
comp142755_c2_seq98	calpain-1 catalytic subunit-like	7465	20	0.0	84.3%	10	C:cytoplasm; P:protein metabolic process; P:cell proliferation; P:regulation of biological process; F:cytoskeletal protein binding; C:plasma membrane; F:peptidase activity; F:calcium ion binding; C:cell; P:catabolic process	-
comp144918_c1_seq14	calsequestrin-1 precursor	1753	20	1.24514e-155	86.95%	2	C:endoplasmic reticulum; F:calcium ion binding	-
comp144918_c1_seq2	calsequestrin-1 precursor	1874	20	5.49782e-126	86.95%	2	C:endoplasmic reticulum; F:calcium ion binding	-
comp144918_c1_seq29	calsequestrin-1 precursor	1629	20	0.0	89.4%	2	C:endoplasmic reticulum; F:calcium ion binding	-
comp144918_c1_seq33	calsequestrin-1 precursor	1831	20	1.54374e-152	81.4%	2	C:endoplasmic reticulum; F:calcium ion binding	-
comp144918_c1_seq48	calsequestrin-1 precursor	2280	20	0.0	88.35%	2	C:endoplasmic reticulum; F:calcium ion binding	-
comp144918_c1_seq57	calsequestrin-1 precursor	3189	20	2.4698e-116	86.95%	2	C:endoplasmic reticulum; F:calcium ion binding	-
comp144918_c1_seq61	calsequestrin-1 precursor	1750	20	2.03886e-158	88.55%	2	C:endoplasmic reticulum; F:calcium ion binding	-
comp144918_c1_seq66	calsequestrin-1 precursor	1834	20	1.4659e-152	86.95%	2	C:endoplasmic reticulum; F:calcium ion binding	-
comp144918_c1_seq75	calsequestrin-1 precursor	1710	20	0.0	83.4%	2	C:endoplasmic reticulum; F:calcium ion binding	-
comp145463_c0_seq48	camp-regulated phosphoprotein 21	3637	20	0.0	72.0%	3	F:nucleic acid binding; P:response to stress; P:response to abiotic stimulus	-
comp144259_c2_seq14	camp-specific 3 -cyclic phosphodiesterase 4d	1185	20	0.0	94.05%	16	F:binding; P:nucleobase-containing compound metabolic process; P:catabolic process; P:behavior; P:signal transduction; C:cell; C:Golgi apparatus; C:cytosol; F:nucleotide binding; C:cytoplasm; F:protein binding; C:microtubule organizing center; P:cellular component organization; P:biological_process; C:plasma membrane; F:hydrolase activity	-
comp144259_c2_seq32	camp-specific 3 -cyclic phosphodiesterase 4d	3843	20	0.0	93.3%	15	F:binding; C:cytosol; P:signal transduction; C:cytoplasm; F:protein binding; F:hydrolase activity; C:microtubule organizing center; F:nucleotide binding; P:cellular component organization; P:biological_process; C:cell; P:nucleobase-containing compound metabolic process; P:catabolic process; C:Golgi apparatus; C:plasma membrane	-
comp144259_c2_seq54	camp-specific 3 -cyclic phosphodiesterase 4d	844	20	6.22166e-175	95.8%	16	F:binding; P:nucleobase-containing compound metabolic process; P:catabolic process; P:behavior; P:signal transduction; C:cell; C:Golgi apparatus; C:cytosol; F:nucleotide binding; C:cytoplasm; F:protein binding; C:microtubule organizing center; P:cellular component organization; P:biological_process; C:plasma membrane; F:hydrolase activity	-
comp144259_c2_seq60	camp-specific 3 -cyclic phosphodiesterase 4d	4000	20	0.0	93.3%	15	F:binding; C:cytosol; P:signal transduction; C:cytoplasm; F:protein binding; F:hydrolase activity; C:microtubule organizing center; F:nucleotide binding; P:cellular component organization; P:biological_process; C:cell; P:nucleobase-containing compound metabolic process; P:catabolic process; C:Golgi apparatus; C:plasma membrane	-
comp142328_c3_seq29	canalicular multispecific organic anion transporter 2-like	5901	20	0.0	76.45%	10	P:response to endogenous stimulus; F:hydrolase activity; F:transporter activity; P:transport; P:nucleobase-containing compound metabolic process; P:catabolic process; P:biological_process; F:nucleotide binding; C:plasma membrane; P:response to biotic stimulus	EC:3.6.3.44
comp137059_c1_seq10	carbohydrate sulfotransferase 11-like	2826	20	0.0	84.4%	4	C:cell; F:transferase activity; P:biosynthetic process; P:carbohydrate metabolic process	EC:2.8.2.0
comp137059_c1_seq18	carbohydrate sulfotransferase 11-like	3021	20	0.0	84.4%	4	C:cell; F:transferase activity; P:biosynthetic process; P:carbohydrate metabolic process	EC:2.8.2.0
comp143858_c1_seq26	carbonic anhydrase 4-like	1484	20	1.73718e-126	68.1%	1	F:binding	-
comp145029_c3_seq101	carboxypeptidase z-like	3793	20	1.06808e-120	80.5%	6	F:peptidase activity; P:signal transduction; P:protein metabolic process; P:catabolic process; F:binding; C:proteinaceous extracellular matrix	EC:3.4.17.0
comp145029_c3_seq11	carboxypeptidase z-like	4469	20	8.32205e-78	77.1%	1	F:peptidase activity	-
comp145029_c3_seq26	carboxypeptidase z-like	1790	20	5.86776e-131	79.0%	4	F:peptidase activity; P:protein metabolic process; P:catabolic process; F:binding	EC:3.4.17.0
comp145029_c3_seq51	carboxypeptidase z-like	6517	20	3.59903e-94	74.0%	1	F:peptidase activity	-
comp145029_c3_seq86	carboxypeptidase z-like	2713	20	1.45878e-82	75.3%	1	F:peptidase activity	-
comp144918_c1_seq11	cardiac calsequestrin	2560	20	2.48044e-86	91.6%	1	F:calcium ion binding	-
comp144918_c1_seq4	cardiac calsequestrin	1009	20	1.5948e-125	83.1%	1	F:calcium ion binding	-
comp144918_c1_seq40	cardiac calsequestrin	1000	20	8.40207e-171	93.4%	9	F:protein binding; P:regulation of biological process; P:ion transport; C:endoplasmic reticulum; F:calcium ion binding; P:biological_process; P:cell communication; P:cellular homeostasis; C:cytoplasm	-
comp144918_c1_seq49	cardiac calsequestrin	953	20	1.11022e-105	92.2%	2	C:endoplasmic reticulum; F:calcium ion binding	-
comp144918_c1_seq52	cardiac calsequestrin	895	20	1.45074e-112	92.95%	8	F:calcium ion binding; C:endoplasmic reticulum; P:regulation of biological process; P:ion transport; F:protein binding; C:protein complex; C:plasma membrane; P:cellular homeostasis	-
comp144918_c1_seq54	cardiac calsequestrin	933	20	1.20535e-102	92.1%	2	C:endoplasmic reticulum; F:calcium ion binding	-
comp144918_c1_seq59	cardiac calsequestrin	1014	20	9.27856e-99	92.1%	2	C:endoplasmic reticulum; F:calcium ion binding	-
comp144918_c1_seq64	cardiac calsequestrin	908	20	1.69591e-58	94.15%	8	F:calcium ion binding; C:endoplasmic reticulum; P:regulation of biological process; P:ion transport; F:protein binding; C:protein complex; C:plasma membrane; P:cellular homeostasis	-
comp144918_c1_seq65	cardiac calsequestrin	686	20	4.8986e-72	78.2%	11	P:regulation of biological process; C:endoplasmic reticulum; P:ion transport; F:calcium ion binding; P:cellular homeostasis; P:biological_process; P:cell communication; C:cytoplasm; F:protein binding; C:protein complex; C:plasma membrane	-
comp144918_c1_seq67	cardiac calsequestrin	2276	20	1.54247e-35	92.45%	8	F:calcium ion binding; C:endoplasmic reticulum; P:regulation of biological process; P:ion transport; F:protein binding; C:protein complex; C:plasma membrane; P:cellular homeostasis	-
comp144918_c1_seq80	cardiac calsequestrin	1088	20	1.08274e-80	92.25%	8	F:calcium ion binding; C:endoplasmic reticulum; P:regulation of biological process; P:ion transport; F:protein binding; C:protein complex; C:plasma membrane; P:cellular homeostasis	-
comp144918_c1_seq84	cardiac calsequestrin	1081	20	5.8764e-166	85.65%	9	F:protein binding; P:regulation of biological process; P:ion transport; C:endoplasmic reticulum; F:calcium ion binding; P:biological_process; P:cell communication; P:cellular homeostasis; C:cytoplasm	-
comp142498_c0_seq4	cardiac muscle myosin heavy chain 6 alpha	590	20	8.14312e-93	79.9%	6	C:cytoskeleton; C:protein complex; F:actin binding; F:nucleotide binding; F:motor activity; P:metabolic process	-
comp142498_c0_seq46	cardiac muscle myosin heavy chain 6 alpha	504	20	5.13713e-68	74.65%	0	-
comp142498_c0_seq48	cardiac muscle myosin heavy chain 6 alpha	1079	20	2.23184e-116	93.15%	6	C:cytoskeleton; C:protein complex; F:actin binding; F:nucleotide binding; F:motor activity; P:metabolic process	-
comp141292_c1_seq36	carnitine o-palmitoyltransferase liver isoform	4495	20	1.54574e-142	89.2%	2	C:mitochondrion; F:transferase activity	EC:2.3.1.21
comp141292_c1_seq68	carnitine o-palmitoyltransferase liver isoform	3399	20	1.88383e-162	89.1%	1	F:transferase activity	EC:2.3.1.21
comp141292_c1_seq80	carnitine o-palmitoyltransferase liver isoform	3497	20	2.92583e-135	90.8%	1	F:transferase activity	-
comp142558_c0_seq9	carnitine o-palmitoyltransferase liver isoform	1449	20	3.02485e-163	86.45%	2	C:mitochondrion; F:transferase activity	EC:2.3.1.21
comp141362_c4_seq7	carnitine o-palmitoyltransferase liver isoform-like isoform 2	636	20	5.51437e-132	91.55%	2	C:mitochondrion; F:transferase activity	-
comp136664_c0_seq1	carnitine o-palmitoyltransferase mitochondrial	3542	20	0.0	87.3%	7	P:ion transport; C:nucleolus; P:regulation of biological process; P:lipid metabolic process; C:mitochondrion; P:catabolic process; F:transferase activity	EC:2.3.1.21
comp141292_c1_seq31	carnitine palmitoyltransferase 1a	3762	20	5.1748e-99	88.45%	1	F:transferase activity	EC:2.3.1.21
comp141292_c1_seq47	carnitine palmitoyltransferase 1a	4006	20	1.2593e-123	89.25%	1	F:transferase activity	EC:2.3.1.21
comp144620_c1_seq27	carnitine palmitoyltransferase i	3857	20	1.56861e-164	86.3%	4	F:transferase activity; C:mitochondrion; P:response to biotic stimulus; P:metabolic process	EC:2.3.1.21
comp144620_c1_seq56	carnitine palmitoyltransferase i	4535	20	2.69171e-154	75.4%	4	F:transferase activity; P:response to biotic stimulus; P:metabolic process; C:mitochondrion	EC:2.3.1.21
comp144620_c1_seq68	carnitine palmitoyltransferase i	3606	20	0.0	86.25%	4	F:transferase activity; C:mitochondrion; P:response to biotic stimulus; P:metabolic process	EC:2.3.1.21
comp144620_c1_seq77	carnitine palmitoyltransferase i	4033	20	3.60298e-155	75.35%	4	F:transferase activity; P:response to biotic stimulus; P:metabolic process; C:mitochondrion	EC:2.3.1.21
comp144620_c1_seq82	carnitine palmitoyltransferase i	3576	20	1.73945e-165	86.3%	4	F:transferase activity; C:mitochondrion; P:response to biotic stimulus; P:metabolic process	EC:2.3.1.21
comp136176_c0_seq5	cartilage intermediate layer protein 1	4729	20	0.0	75.05%	4	C:extracellular space; F:hydrolase activity; C:extracellular region; P:signal transduction	EC:3.1.3.1; EC:3.6.1.9
comp136176_c0_seq7	cartilage intermediate layer protein 1	5792	20	0.0	71.55%	2	C:extracellular region; F:hydrolase activity	-
comp141524_c0_seq36	cartilage-associated protein precursor	3642	20	0.0	91.0%	10	P:reproduction; F:binding; P:anatomical structure morphogenesis; P:cellular component organization; P:cell differentiation; P:multicellular organismal development; F:protein binding; C:organelle; C:cytoplasm; C:proteinaceous extracellular matrix	-
comp152365_c0_seq1	casein kinase i isoform epsilon	833	20	0.0	99.05%	15	C:cytosol; P:cellular protein modification process; P:response to stress; P:DNA metabolic process; F:protein kinase activity; P:regulation of biological process; P:cell cycle; P:signal transduction; F:nucleotide binding; F:protein binding; P:biological_process; C:intracellular; P:protein metabolic process; P:catabolic process; C:nucleus	EC:2.7.11.0
comp142867_c3_seq62	casein kinase i isoform epsilon-like	1527	20	3.48346e-42	70.4%	12	P:cellular protein modification process; F:protein kinase activity; P:signal transduction; P:biological_process; F:nucleotide binding; F:protein binding; C:intracellular; P:regulation of biological process; P:protein metabolic process; P:catabolic process; C:cytoplasm; C:nucleus	EC:2.7.11.0
comp137701_c1_seq8	casein kinase ii subunit alpha -like	3876	20	6.92124e-85	98.1%	12	F:protein binding; C:intracellular; C:protein complex; P:cellular protein modification process; P:signal transduction; C:nucleus; F:protein kinase activity; P:cell death; P:regulation of biological process; P:transcription, DNA-dependent; F:nucleotide binding; P:cell cycle	EC:2.7.11.0
comp139919_c1_seq8	catenin alpha-2 isoform 1	1891	20	0.0	98.2%	14	C:cytosol; P:biological_process; C:cell; P:cell differentiation; P:regulation of biological process; P:multicellular organismal development; C:plasma membrane; P:anatomical structure morphogenesis; P:cellular component organization; P:cell-cell signaling; P:response to external stimulus; F:protein binding; C:cytoskeleton; F:structural molecule activity	-
comp142947_c0_seq21	cd029 protein	2111	20	0.0	81.75%	1	C:extracellular region	-
comp142947_c0_seq31	cd029 protein	2090	20	0.0	77.15%	4	F:molecular_function; P:biological_process; C:extracellular region; C:cellular_component
comp142947_c0_seq33	cd029 protein	2026	20	0.0	81.75%	1	C:extracellular region	-
comp142947_c0_seq70	cd029 protein	2147	20	0.0	79.75%	1	C:extracellular region	-
comp139322_c0_seq11	cd151 antigen	1885	20	3.52003e-92	74.9%	6	C:plasma membrane; C:cell; P:cellular component organization; F:protein binding; P:biological_process; C:cytosol	-
comp136438_c0_seq15	cd81 antigen	1611	20	4.06869e-103	80.45%	12	P:regulation of biological process; P:lipid metabolic process; P:reproduction; P:viral process; P:symbiosis, encompassing mutualism through parasitism; F:protein binding; C:plasma membrane; P:cell proliferation; P:biological_process; P:cellular protein modification process; P:biosynthetic process; P:signal transduction	-
comp136438_c0_seq17	cd81 antigen	1647	20	5.99451e-136	79.25%	12	P:regulation of biological process; P:lipid metabolic process; P:reproduction; P:viral process; P:symbiosis, encompassing mutualism through parasitism; F:protein binding; C:plasma membrane; P:cell proliferation; P:biological_process; P:cellular protein modification process; P:biosynthetic process; P:signal transduction	-
comp136438_c0_seq28	cd81 antigen	872	20	4.67811e-90	81.1%	12	P:regulation of biological process; P:lipid metabolic process; P:reproduction; P:viral process; P:symbiosis, encompassing mutualism through parasitism; F:protein binding; C:plasma membrane; P:cell proliferation; P:biological_process; P:cellular protein modification process; P:biosynthetic process; P:signal transduction	-
comp143319_c0_seq18	cdc42 guanine nucleotide exchange factor 9	6031	20	0.0	94.5%	13	F:enzyme regulator activity; C:cytosol; F:lipid binding; P:signal transduction; C:cytoplasm; P:cellular component organization; P:metabolic process; P:cell-cell signaling; F:protein binding; P:regulation of biological process; P:cell death; P:biological_process; P:ion transport	-
comp131815_c0_seq2	cdgsh iron sulfur domain 1	1447	20	7.65238e-42	76.1%	4	P:regulation of biological process; P:generation of precursor metabolites and energy; F:binding; C:mitochondrion	-
comp138219_c0_seq11	cdp-diacylglycerol--serine o-phosphatidyltransferase-like	3621	20	2.0108e-116	78.25%	4	C:cell; F:transferase activity; P:biosynthetic process; P:lipid metabolic process	EC:2.7.8.0
comp138884_c0_seq11	cell adhesion molecule 3 isoform 1	1246	4	9.16981e-41	53.5%	0	-
comp138929_c0_seq8	ceramide synthase 6	931	20	2.09991e-72	90.05%	10	C:nuclear envelope; C:cell; F:transferase activity; P:transcription, DNA-dependent; P:regulation of biological process; F:DNA binding; F:sequence-specific DNA binding transcription factor activity; P:biosynthetic process; P:lipid metabolic process; C:endoplasmic reticulum	EC:2.3.1.24
comp138929_c0_seq23	ceramide synthase 6 isoform 2	1661	20	1.15753e-172	95.3%	10	C:nuclear envelope; C:cell; F:transferase activity; P:transcription, DNA-dependent; P:regulation of biological process; F:DNA binding; F:sequence-specific DNA binding transcription factor activity; P:biosynthetic process; P:lipid metabolic process; C:endoplasmic reticulum	EC:2.3.1.24
comp138929_c0_seq34	ceramide synthase 6 isoform 2	1600	20	0.0	93.7%	10	C:nuclear envelope; C:cell; F:transferase activity; P:transcription, DNA-dependent; P:regulation of biological process; F:DNA binding; F:sequence-specific DNA binding transcription factor activity; P:biosynthetic process; P:lipid metabolic process; C:endoplasmic reticulum	EC:2.3.1.24
comp125705_c0_seq5	cerebellar degeneration-related protein 2-like	3355	20	1.12618e-86	75.1%	10	P:multicellular organismal development; P:anatomical structure morphogenesis; P:cell differentiation; P:regulation of biological process; P:transcription, DNA-dependent; F:DNA binding; P:embryo development; F:protein binding; C:cytoplasm; C:nucleus	-
comp140973_c2_seq17	cerebellin-4	2619	20	8.19399e-105	97.85%	4	C:extracellular space; C:plasma membrane; C:cellular_component; P:protein transport	-
comp145175_c0_seq11	cgmp-dependent protein kinase 1	2516	20	6.12079e-94	99.0%	14	P:cellular component organization; P:cell differentiation; P:multicellular organismal development; P:biological_process; F:protein binding; C:Golgi apparatus; C:cytosol; P:cytoskeleton organization; P:cellular protein modification process; F:protein kinase activity; P:signal transduction; C:plasma membrane; F:nucleotide binding; F:molecular_function	EC:2.7.11.12
comp145175_c0_seq7	cgmp-dependent protein kinase partial	899	20	4.66807e-117	97.35%	18	P:cellular component organization; P:cell differentiation; P:multicellular organismal development; P:biological_process; F:enzyme regulator activity; F:protein binding; C:Golgi apparatus; C:cytosol; P:cytoskeleton organization; P:regulation of biological process; P:cellular protein modification process; F:protein kinase activity; C:intracellular; C:protein complex; P:signal transduction; C:plasma…	EC:2.7.11.12
comp142155_c4_seq2	cgmp-inhibited 3 -cyclic phosphodiesterase a	4734	20	0.0	75.9%	7	P:biological_process; P:reproduction; P:cell differentiation; F:hydrolase activity; C:cell; P:signal transduction; P:metabolic process	EC:3.1.4.17
comp142155_c4_seq8	cgmp-inhibited 3 -cyclic phosphodiesterase a	2894	20	3.38652e-41	72.45%	13	P:biological_process; P:signal transduction; P:nucleobase-containing compound metabolic process; P:catabolic process; C:cell; F:hydrolase activity; C:cytosol; P:response to external stimulus; P:response to stress; P:lipid metabolic process; P:reproduction; P:cell differentiation; F:binding	EC:3.1.4.17
comp139245_c0_seq13	cgmp-specific 3 -cyclic phosphodiesterase	3992	20	0.0	84.45%	20	P:response to biotic stimulus; P:regulation of biological process; F:binding; P:reproduction; P:cell differentiation; P:cell proliferation; P:response to endogenous stimulus; P:biological_process; C:cytosol; P:behavior; P:response to external stimulus; P:response to stress; P:metabolic process; P:signal transduction; P:cell death; P:nucleobase-containing compound metabolic process; P:catabolic pr…	EC:3.1.4.35
comp139001_c0_seq12	chaperone activity of bc1 complex- mitochondrial	1728	20	2.48056e-33	81.55%	4	F:nucleotide binding; P:cell death; F:protein kinase activity; C:mitochondrion	EC:2.7.11.0
comp139001_c0_seq15	chaperone activity of bc1 complex- mitochondrial	1316	20	3.88116e-103	88.15%	4	P:cell death; F:nucleotide binding; F:protein kinase activity; C:mitochondrion	EC:2.7.11.0
comp139001_c0_seq14	chaperone activity of bc1 complex- mitochondrial-like	490	3	0.00016182	50.33%	5	C:mitochondrion; F:ATP binding; F:transferase activity, transferring phosphorus-containing groups; P:cell death; F:protein serine/threonine kinase activity
comp144366_c1_seq10	chaperone activity of bc1 complex- mitochondrial-like	779	20	5.53641e-91	92.9%	5	P:cellular protein modification process; F:nucleotide binding; P:cell death; F:protein kinase activity; C:mitochondrion	EC:2.7.11.0
comp144366_c1_seq18	chaperone activity of bc1 complex- mitochondrial-like	2665	20	1.09246e-170	91.1%	4	P:cellular protein modification process; F:nucleotide binding; F:protein kinase activity; C:mitochondrion	EC:2.7.11.0
comp144366_c1_seq22	chaperone activity of bc1 complex- mitochondrial-like	1129	20	2.57138e-55	92.75%	5	P:cellular protein modification process; F:nucleotide binding; P:cell death; F:protein kinase activity; C:mitochondrion	EC:2.7.11.0
comp144913_c10_seq18	chaperone activity of bc1 complex- mitochondrial-like	2191	20	0.0	81.05%	4	P:cellular protein modification process; F:nucleotide binding; F:protein kinase activity; C:mitochondrion	EC:2.7.11.0
comp144913_c10_seq26	chaperone activity of bc1 complex- mitochondrial-like	2343	20	0.0	81.05%	4	P:cellular protein modification process; F:nucleotide binding; F:protein kinase activity; C:mitochondrion	EC:2.7.11.0
comp144913_c10_seq35	chaperone activity of bc1 complex- mitochondrial-like	1967	20	0.0	75.45%	4	P:cellular protein modification process; F:nucleotide binding; F:protein kinase activity; C:mitochondrion	EC:2.7.11.0
comp144913_c10_seq4	chaperone activity of bc1 complex- mitochondrial-like	2069	20	0.0	81.05%	4	P:cellular protein modification process; F:nucleotide binding; F:protein kinase activity; C:mitochondrion	EC:2.7.11.0
comp145289_c0_seq11	chaperonin containing subunit 6a (zeta 1)	3199	20	9.25688e-135	96.85%	6	C:cytosol; C:protein complex; P:protein metabolic process; F:nucleotide binding; F:protein binding; C:cytoskeleton	-
comp139327_c1_seq9	chloride channel protein 1	1449	20	3.67111e-45	97.6%	7	F:ion channel activity; C:plasma membrane; P:regulation of biological process; P:ion transport; P:cell communication; C:cell; C:protein complex	-
comp142245_c0_seq21	cholesteryl ester transfer	1901	20	0.0	67.8%	13	P:transport; P:biological_process; P:lipid metabolic process; P:cellular component organization; F:lipid binding; P:cellular amino acid metabolic process; F:transporter activity; P:metabolic process; P:cell differentiation; P:regulation of biological process; C:organelle; C:extracellular space; P:biosynthetic process	-
comp142245_c0_seq6	cholesteryl ester transfer	1421	20	0.0	65.85%	13	P:transport; P:biological_process; P:lipid metabolic process; P:cellular component organization; F:lipid binding; P:cellular amino acid metabolic process; F:transporter activity; P:metabolic process; P:cell differentiation; P:regulation of biological process; C:organelle; C:extracellular space; P:biosynthetic process	-
comp142972_c1_seq41	choline kinase alpha-like	4770	20	3.65746e-45	55.95%	3	F:kinase activity; P:metabolic process; F:transferase activity	EC:2.7.1.0
comp140504_c0_seq4	chromatin target of prmt1 protein isoform 2	4100	20	1.17135e-40	84.45%	7	C:nucleolus; P:DNA metabolic process; F:DNA binding; F:RNA binding; F:catalytic activity; P:regulation of biological process; P:transcription, DNA-dependent	-
comp144027_c0_seq1	chromosome 1 open reading frame 9	3758	20	0.0	77.4%	6	P:biosynthetic process; P:regulation of biological process; P:cell differentiation; P:multicellular organismal development; C:endoplasmic reticulum; C:cell	-
comp131986_c0_seq3	chromosome 4 open reading frame 34	3512	20	3.67858e-34	83.35%	1	C:cell	-
comp140907_c3_seq37	citron rho-interacting kinase-like	2946	20	0.0	86.95%	21	P:cell differentiation; P:regulation of biological process; P:multicellular organismal development; C:vacuole; C:cell; C:cytoskeleton; P:reproduction; F:enzyme regulator activity; P:organelle organization; P:cell cycle; F:lipid binding; P:cytoskeleton organization; P:anatomical structure morphogenesis; P:cellular component organization; F:binding; P:cellular protein modification process; F:protei…	EC:2.7.11.0
comp142864_c0_seq17	clustered mitochondria protein homolog	6330	20	0.0	89.2%	3	P:biological_process; C:cellular_component; F:molecular_function
comp142864_c0_seq24	clustered mitochondria protein homolog	1952	20	1.01973e-15	61.1%	5	P:biological_process; C:cellular_component; P:translational initiation; F:translation initiation factor activity; F:molecular_function
comp142864_c0_seq30	clustered mitochondria protein homolog	5985	20	0.0	91.8%	3	P:biological_process; C:cellular_component; F:molecular_function
comp142864_c0_seq4	clustered mitochondria protein homolog	2887	20	0.0	94.85%	2	P:translation; F:translation factor activity, nucleic acid binding	-
comp139969_c1_seq1	cmp-n-acetylneuraminate-beta-galactosamide-alpha- -sialyltransferase 1	1427	20	3.69513e-75	76.3%	5	F:transferase activity; P:biosynthetic process; P:cellular protein modification process; P:carbohydrate metabolic process; C:Golgi apparatus	EC:2.4.99.4
comp136518_c0_seq26	coiled-coil domain-containing protein 173	2389	20	9.50737e-87	66.75%	0	-
comp136518_c0_seq3	coiled-coil domain-containing protein 173	2217	20	1.0593e-171	65.0%	0	-
comp139261_c0_seq3	coiled-coil domain-containing protein 30	3881	20	1.71164e-131	59.05%	4	F:peptidyl-prolyl cis-trans isomerase activity; P:protein folding; P:protein peptidyl-prolyl isomerization; F:isomerase activity
comp145477_c3_seq8	coiled-coil domain-containing protein 85b-like	3608	20	8.15212e-82	83.8%	7	P:regulation of biological process; P:cell growth; C:microtubule organizing center; F:protein binding; P:cell differentiation; P:transcription, DNA-dependent; C:nucleus	-
comp143122_c1_seq10	coiled-coil-helix-coiled-coil-helix domain-containing protein mitochondrial-like	1366	20	8.54717e-38	74.7%	3	P:mitochondrion organization; C:mitochondrion; P:response to stress	-
comp143122_c1_seq17	coiled-coil-helix-coiled-coil-helix domain-containing protein mitochondrial-like	1527	20	4.33332e-61	66.25%	3	P:mitochondrion organization; C:mitochondrion; P:response to stress	-
comp143736_c1_seq31	collagen alpha-1 chain	1817	20	1.68487e-49	61.1%	4	C:extracellular space; C:plasma membrane; F:carbohydrate binding; F:protein binding	-
comp143736_c1_seq36	collagen alpha-1 chain	2156	20	1.87082e-38	63.65%	5	C:extracellular space; C:cell; F:carbohydrate binding; P:cellular component organization; F:protein binding	-
comp143736_c1_seq45	collagen alpha-1 chain	1977	20	1.82796e-52	63.5%	5	C:extracellular space; C:cell; F:carbohydrate binding; P:cellular component organization; F:protein binding	-
comp143736_c1_seq58	collagen alpha-1 chain	2167	20	1.29436e-52	63.5%	5	C:extracellular space; C:cell; F:carbohydrate binding; P:cellular component organization; F:protein binding	-
comp143736_c1_seq59	collagen alpha-1 chain	1871	20	9.56311e-53	63.5%	5	C:extracellular space; C:cell; F:carbohydrate binding; P:cellular component organization; F:protein binding	-
comp143736_c1_seq6	collagen alpha-1 chain	2113	20	2.1654e-50	60.85%	4	C:extracellular space; C:plasma membrane; F:carbohydrate binding; F:protein binding	-
comp143736_c1_seq60	collagen alpha-1 chain	2140	20	1.17386e-52	63.5%	5	C:extracellular space; C:cell; F:carbohydrate binding; P:cellular component organization; F:protein binding	-
comp141518_c0_seq2	collagen alpha-1 chain-like	887	8	6.73012e-05	74.5%	0	-
comp142400_c0_seq2	collagen alpha-1 chain-like	1396	1	0.0223909	71.0%	0	-
comp141232_c0_seq10	complement component 1 q subcomponent-binding mitochondrial precursor	1804	20	6.36969e-100	78.4%	2	F:protein binding; C:mitochondrion	-
comp141808_c0_seq57	cordon-bleu 1	2052	20	2.53416e-10	65.2%	1	F:actin binding
comp141808_c0_seq5	cordon-bleu 1-like	5042	20	2.80564e-90	69.8%	4	F:actin binding; F:molecular_function; P:biological_process; C:cellular_component
comp142890_c2_seq27	coronin-1c isoform 1	3936	20	0.0	94.35%	6	P:transport; P:cellular component organization; P:signal transduction; F:actin binding; C:cytoskeleton; P:cytoskeleton organization	-
comp143824_c2_seq11	corticotropin-releasing factor receptor 1-like	2298	20	0.0	91.55%	7	P:response to endogenous stimulus; C:plasma membrane; P:response to stress; P:signal transduction; C:cell; F:receptor activity; P:behavior	-
comp144561_c3_seq13	creatine kinase b variant 1	3236	20	2.95335e-160	63.9%	5	C:cytosol; P:metabolic process; F:nucleotide binding; F:kinase activity; P:cellular amino acid metabolic process	-
comp144561_c3_seq6	creatine kinase b variant 1	3588	20	1.00676e-151	64.1%	5	C:cytosol; P:metabolic process; F:nucleotide binding; F:kinase activity; P:cellular amino acid metabolic process	-
comp144561_c3_seq1	creatine kinase b-type	3408	20	8.17283e-57	68.2%	9	F:kinase activity; C:intracellular; P:cellular homeostasis; P:multicellular organismal development; P:cellular amino acid metabolic process; F:nucleotide binding; F:protein binding; P:metabolic process; C:plasma membrane	EC:2.7.3.2
comp144561_c3_seq21	creatine kinase m-type	3557	20	4.2442e-91	61.3%	6	P:biosynthetic process; P:cellular amino acid metabolic process; F:kinase activity; F:nucleotide binding; C:cytoplasm; P:metabolic process	EC:2.7.3.2
comp144561_c3_seq5	creatine kinase m-type	949	20	4.50095e-82	63.05%	7	F:transporter activity; F:nucleotide binding; C:cytoplasm; P:metabolic process; F:kinase activity; P:protein transport; P:cellular amino acid metabolic process	-
comp142257_c0_seq11	cub and lccl domain-containing protein 1	3206	20	2.89613e-148	56.2%	2	P:cell adhesion; C:integral to membrane
comp142257_c0_seq8	cub and lccl domain-containing protein 1	3110	20	8.04717e-65	55.4%	2	P:cell adhesion; C:integral to membrane
comp145207_c1_seq23	cullin-1	5083	20	0.0	97.75%	17	C:nucleoplasm; P:signal transduction; P:cell cycle; P:regulation of biological process; P:cell death; P:cellular protein modification process; C:cytosol; C:protein complex; C:intracellular; P:cell proliferation; F:catalytic activity; F:protein binding; P:anatomical structure morphogenesis; P:multicellular organismal development; P:protein metabolic process; P:catabolic process; P:biological_proce…	EC:6.3.2.19
comp145207_c1_seq9	cullin-1	3703	20	0.0	97.75%	17	C:nucleoplasm; P:signal transduction; P:cell cycle; P:regulation of biological process; P:cell death; P:cellular protein modification process; C:cytosol; C:protein complex; C:intracellular; P:cell proliferation; F:catalytic activity; F:protein binding; P:anatomical structure morphogenesis; P:multicellular organismal development; P:protein metabolic process; P:catabolic process; P:biological_proce…	EC:6.3.2.19
comp135436_c1_seq16	cullin-4b- partial	2440	20	0.0	96.25%	11	P:protein metabolic process; P:catabolic process; P:response to stress; P:DNA metabolic process; F:protein binding; P:regulation of biological process; P:cell cycle; C:intracellular; C:protein complex; P:cellular protein modification process; C:nucleus	-
comp142125_c1_seq17	cyp2k19 protein	1040	20	2.77099e-89	88.4%	8	C:endoplasmic reticulum; C:cell; F:electron carrier activity; F:binding; P:cellular amino acid metabolic process; P:secondary metabolic process; F:catalytic activity; P:metabolic process	EC:1.14.14.1
comp142362_c2_seq44	cystathionine gamma-lyase	2861	20	0.0	90.1%	15	P:cellular protein modification process; F:catalytic activity; P:cellular component organization; C:cytoplasm; P:regulation of biological process; P:cell proliferation; P:cell death; P:biosynthetic process; P:signal transduction; F:binding; P:cell growth; P:cellular amino acid metabolic process; P:transcription, DNA-dependent; F:protein binding; C:nucleus	EC:4.4.1.8; EC:4.4.1.1
comp136343_c4_seq2	cysteine and glycine-rich protein 3	624	20	1.16993e-83	85.85%	11	P:regulation of biological process; C:cytoplasm; P:anatomical structure morphogenesis; P:cell differentiation; P:multicellular organismal development; P:cytoskeleton organization; F:binding; C:cytoskeleton; P:cellular homeostasis; F:protein binding; C:nucleus	-
comp136343_c4_seq5	cysteine and glycine-rich protein 3	491	20	1.60161e-55	83.5%	11	P:regulation of biological process; C:cytoplasm; P:anatomical structure morphogenesis; P:cell differentiation; P:multicellular organismal development; P:cytoskeleton organization; F:binding; C:cytoskeleton; P:cellular homeostasis; F:protein binding; C:nucleus	-
comp136343_c4_seq6	cysteine and glycine-rich protein 3	1552	20	5.32414e-65	83.9%	11	P:regulation of biological process; C:cytoplasm; P:anatomical structure morphogenesis; P:cell differentiation; P:multicellular organismal development; P:cytoskeleton organization; F:binding; C:cytoskeleton; P:cellular homeostasis; F:protein binding; C:nucleus	-
comp144959_c1_seq25	cysteine-rich protein 1	1853	20	1.62337e-19	93.4%	6	C:cytoplasm; P:response to abiotic stimulus; F:DNA binding; P:biological_process; F:binding; P:cell death	-
comp144959_c1_seq27	cysteine-rich protein 1	2629	20	8.96153e-37	94.8%	11	F:binding; P:cell death; P:metabolic process; P:regulation of biological process; P:biological_process; P:reproduction; P:anatomical structure morphogenesis; P:multicellular organismal development; F:DNA binding; P:response to abiotic stimulus; C:cytoplasm	-
comp144908_c0_seq15	cytochrome b-c1 complex subunit 7	843	20	4.63498e-45	90.1%	5	C:mitochondrion; F:catalytic activity; F:transporter activity; C:cell; P:generation of precursor metabolites and energy	EC:1.10.2.2
comp144908_c0_seq8	cytochrome b-c1 complex subunit 7-like	590	20	1.7717e-51	88.0%	5	C:mitochondrion; F:catalytic activity; F:transporter activity; C:cell; P:generation of precursor metabolites and energy	EC:1.10.2.2
comp141523_c1_seq12	cytochrome b-c1 complex subunit 8	529	20	4.61064e-43	84.5%	5	C:mitochondrion; F:catalytic activity; F:transporter activity; P:ion transport; P:metabolic process	EC:1.10.2.2
comp138842_c0_seq5	cytochrome b-c1 complex subunit mitochondrial precursor	474	20	2.04242e-27	90.15%	3	P:generation of precursor metabolites and energy; F:catalytic activity; F:transporter activity	EC:1.10.2.2
comp142911_c2_seq10	cytochrome b-c1 complex subunit mitochondrial-like	757	20	5.22402e-100	84.05%	7	F:binding; F:catalytic activity; F:transporter activity; C:cell; P:ion transport; C:mitochondrion; P:generation of precursor metabolites and energy	EC:1.10.2.2
comp142911_c2_seq3	cytochrome b-c1 complex subunit mitochondrial-like	976	20	2.01802e-136	83.85%	7	F:binding; F:catalytic activity; F:transporter activity; C:cell; P:ion transport; C:mitochondrion; P:generation of precursor metabolites and energy	EC:1.10.2.2
comp144967_c3_seq4	cytochrome c	2055	20	4.77435e-57	95.5%	5	C:mitochondrion; C:cell; F:electron carrier activity; F:binding; P:generation of precursor metabolites and energy	-
comp144967_c3_seq5	cytochrome c	893	20	2.76408e-18	88.75%	11	C:cytosol; P:generation of precursor metabolites and energy; P:cell death; P:DNA metabolic process; P:organelle organization; P:catabolic process; F:electron carrier activity; C:mitochondrion; C:cell; F:binding; C:nucleus	-
comp144967_c3_seq6	cytochrome c	937	20	1.20667e-60	95.5%	5	C:mitochondrion; C:cell; F:electron carrier activity; F:binding; P:generation of precursor metabolites and energy	-
comp145326_c2_seq7	cytochrome c oxidase polypeptide mitochondrial precursor	1242	20	6.27858e-36	81.75%	6	P:ion transport; C:protein complex; C:mitochondrion; P:metabolic process; F:catalytic activity; F:transporter activity	EC:1.9.3.1
comp145326_c2_seq8	cytochrome c oxidase polypeptide mitochondrial precursor	1154	20	2.26895e-34	81.2%	6	P:ion transport; C:protein complex; C:mitochondrion; P:metabolic process; F:catalytic activity; F:transporter activity	EC:1.9.3.1
comp138828_c0_seq8	cytochrome c oxidase polypeptide vic-2	713	20	4.09289e-24	85.3%	6	C:mitochondrion; P:ion transport; C:cell; P:metabolic process; F:catalytic activity; F:transporter activity	EC:1.9.3.1
comp138311_c0_seq6	cytochrome c oxidase polypeptide viia-liver mitochondrial precursor	1816	20	2.80955e-14	85.85%	4	F:electron carrier activity; F:catalytic activity; F:transporter activity; C:mitochondrion	EC:1.9.3.1
comp145540_c4_seq1	cytochrome c oxidase polypeptide viia-liver mitochondrial precursor	1271	20	4.68065e-32	84.8%	14	F:catalytic activity; F:transporter activity; P:cellular protein modification process; P:metabolic process; C:mitochondrion; C:plasma membrane; F:protein kinase activity; P:cellular homeostasis; F:electron carrier activity; F:nucleotide binding; P:ion transport; P:transport; P:regulation of biological process; P:biological_process	EC:1.9.3.1; EC:2.7.11.0
comp145627_c0_seq1	cytochrome c oxidase subunit ii	799	20	3.97653e-126	97.2%	7	C:mitochondrion; F:binding; C:cell; F:electron carrier activity; P:generation of precursor metabolites and energy; F:catalytic activity; F:transporter activity	EC:1.9.3.1
comp145628_c0_seq1	cytochrome c oxidase subunit iii	1747	20	6.28211e-144	95.8%	5	P:generation of precursor metabolites and energy; C:cell; C:mitochondrion; F:catalytic activity; F:transporter activity	EC:1.9.3.1
comp145236_c1_seq1	cytochrome c oxidase subunit iv isoform 1	1177	20	9.87789e-69	78.35%	7	P:ion transport; P:response to stress; C:cell; C:mitochondrion; P:metabolic process; F:catalytic activity; F:transporter activity	EC:1.9.3.1
comp145236_c1_seq4	cytochrome c oxidase subunit iv isoform 1	1144	20	6.54028e-69	78.35%	7	P:ion transport; P:response to stress; C:cell; C:mitochondrion; P:metabolic process; F:catalytic activity; F:transporter activity	EC:1.9.3.1
comp137288_c0_seq1	cytochrome c oxidase subunit mitochondrial-like	704	20	3.15282e-77	90.65%	8	F:catalytic activity; F:transporter activity; P:metabolic process; C:mitochondrion; P:cell differentiation; P:multicellular organismal development; P:embryo development; P:ion transport	EC:1.9.3.1
comp137288_c0_seq2	cytochrome c oxidase subunit mitochondrial-like	2137	20	1.46241e-71	90.65%	8	F:catalytic activity; F:transporter activity; P:metabolic process; C:mitochondrion; P:cell differentiation; P:multicellular organismal development; P:embryo development; P:ion transport	EC:1.9.3.1
comp137753_c0_seq3	cytochrome c oxidase subunit mitochondrial-like	529	20	5.58328e-14	70.3%	1	C:cell	-
comp141815_c5_seq12	cytochrome c oxidase subunit mitochondrial-like	1400	20	3.86971e-28	92.2%	6	C:mitochondrion; P:ion transport; C:cell; P:metabolic process; F:catalytic activity; F:transporter activity	EC:1.9.3.1
comp144633_c0_seq6	cytochrome c oxidase subunit via polypeptide 1	670	20	5.54718e-53	78.5%	6	P:ion transport; C:protein complex; C:mitochondrion; P:metabolic process; F:catalytic activity; F:transporter activity	EC:1.9.3.1
comp143972_c0_seq1	cytochrome c oxidase subunit vib isoform 1	266	20	1.69581e-28	91.9%	5	C:mitochondrion; P:ion transport; P:metabolic process; F:catalytic activity; F:transporter activity	EC:1.9.3.1
comp143972_c0_seq2	cytochrome c oxidase subunit vib isoform 1	604	20	5.37851e-50	91.65%	5	C:mitochondrion; P:ion transport; P:metabolic process; F:catalytic activity; F:transporter activity	EC:1.9.3.1
comp145497_c0_seq3	cytochrome c oxidase subunit vib isoform 1	1665	18	1.37241e-09	95.94%	5	C:mitochondrion; P:ion transport; P:metabolic process; F:catalytic activity; F:transporter activity	EC:1.9.3.1
comp145330_c1_seq1	cytochrome c oxidase subunit viia-related mitochondrial precursor	1532	20	7.70819e-57	84.4%	6	P:ion transport; F:electron carrier activity; P:metabolic process; F:catalytic activity; F:transporter activity; C:mitochondrion	EC:1.9.3.1
comp145385_c2_seq4	cytochrome c oxidase subunit viib	656	20	1.3771e-14	80.45%	5	P:ion transport; P:metabolic process; F:catalytic activity; F:transporter activity; C:mitochondrion	EC:1.9.3.1
comp135982_c0_seq4	cytochrome c-1	731	20	5.45684e-119	88.25%	6	C:mitochondrion; C:plasma membrane; C:cell; F:electron carrier activity; F:binding; P:generation of precursor metabolites and energy	-
comp139867_c2_seq7	cytochrome c-type heme lyase	2346	20	4.72339e-115	80.9%	3	P:metabolic process; F:catalytic activity; C:mitochondrion	EC:4.4.1.17
comp141869_c0_seq2	cytochrome p450	1578	20	2.79466e-103	78.15%	6	C:endoplasmic reticulum; C:cell; F:electron carrier activity; F:binding; F:catalytic activity; P:metabolic process	EC:1.14.14.1
comp141869_c0_seq41	cytochrome p450	1220	20	1.72169e-102	77.35%	6	C:endoplasmic reticulum; C:cell; F:electron carrier activity; F:binding; F:catalytic activity; P:metabolic process	EC:1.14.14.1
comp141869_c0_seq43	cytochrome p450	873	20	3.61207e-104	78.55%	6	C:endoplasmic reticulum; C:cell; F:electron carrier activity; F:binding; F:catalytic activity; P:metabolic process	EC:1.14.14.1
comp130503_c0_seq6	cytochrome p450 cyp2n	1236	20	5.89884e-151	77.35%	4	F:binding; F:catalytic activity; F:electron carrier activity; P:metabolic process	-
comp144261_c0_seq5	cytochrome p450 cyp2n	1169	20	2.68734e-76	83.3%	4	F:binding; F:catalytic activity; F:electron carrier activity; P:metabolic process	-
comp142079_c1_seq41	cytohesin-3-like	4296	20	0.0	97.5%	9	C:cytoplasm; P:regulation of biological process; F:enzyme regulator activity; P:signal transduction; C:plasma membrane; C:cell; F:lipid binding; P:anatomical structure morphogenesis; P:cellular component organization	-
comp141119_c0_seq4	cytoplasmic 2	1080	20	0.0	98.0%	20	P:anatomical structure morphogenesis; P:cellular component organization; P:cell differentiation; P:multicellular organismal development; C:cytoskeleton; C:cytoplasm; F:protein binding; C:protein complex; P:biological_process; P:cytoskeleton organization; F:cytoskeletal protein binding; C:cytosol; P:response to external stimulus; P:response to stress; C:cell; C:nucleoplasm; P:protein metabolic pro…	-
comp144432_c0_seq4	cytoskeleton-associated protein 5	6640	20	0.0	87.85%	10	P:cytoskeleton organization; P:transport; P:organelle organization; P:cell cycle; F:protein binding; C:microtubule organizing center; C:protein complex; C:cytoskeleton; C:cytosol; P:biological_process	-
comp140252_c0_seq57	cytosolic purine 5 -nucleotidase isoform 2	867	20	2.98648e-129	82.2%	8	P:nucleobase-containing compound metabolic process; F:hydrolase activity; F:binding; F:protein binding; P:catabolic process; P:biological_process; C:cytosol; F:nucleotide binding	EC:3.1.3.5
comp142736_c1_seq7	d-aspartate oxidase	2228	20	9.58671e-155	75.2%	4	F:catalytic activity; P:cellular amino acid metabolic process; F:nucleotide binding; P:metabolic process	EC:1.4.3.1; EC:1.4.3.3
comp140229_c1_seq12	dachshund homolog 1	1376	20	1.66814e-24	87.4%	14	P:regulation of biological process; C:nucleolus; C:nucleoplasm; C:protein complex; F:DNA binding; P:transcription, DNA-dependent; F:protein binding; P:behavior; F:nucleotide binding; P:cell proliferation; P:biological_process; C:cytoplasm; P:reproduction; P:multicellular organismal development	-
comp144902_c4_seq2	dachshund homolog 1	4145	20	1.47971e-158	92.7%	14	P:regulation of biological process; C:nucleolus; C:nucleoplasm; C:protein complex; F:DNA binding; P:transcription, DNA-dependent; F:protein binding; P:behavior; F:nucleotide binding; P:cell proliferation; P:biological_process; C:cytoplasm; P:reproduction; P:multicellular organismal development	-
comp144902_c4_seq6	dachshund homolog 1	4206	20	3.40515e-150	92.15%	14	P:regulation of biological process; C:nucleolus; C:nucleoplasm; C:protein complex; F:DNA binding; P:transcription, DNA-dependent; F:protein binding; P:behavior; F:nucleotide binding; P:cell proliferation; P:biological_process; C:cytoplasm; P:reproduction; P:multicellular organismal development	-
comp138820_c1_seq1	daz associated protein 1	5048	20	1.72735e-104	94.5%	8	C:cytoplasm; C:nucleolus; P:reproduction; P:cell differentiation; C:intracellular; F:RNA binding; P:multicellular organismal development; F:nucleotide binding	-
comp144947_c0_seq26	dci protein	970	20	4.8083e-99	80.15%	5	F:protein binding; C:mitochondrion; F:catalytic activity; P:catabolic process; P:lipid metabolic process	EC:5.3.3.8
comp144959_c1_seq80	dcn1-like protein 2	3017	20	1.70102e-21	94.95%	0	-
comp142720_c1_seq7	death-associated protein kinase 2	5053	20	0.0	77.6%	6	F:protein binding; P:cellular protein modification process; P:regulation of biological process; F:nucleotide binding; P:cell death; F:protein kinase activity	EC:2.7.11.0
comp138270_c0_seq34	death-associated protein kinase 3-like	2178	20	0.0	81.85%	11	P:regulation of biological process; P:catabolic process; P:cellular protein modification process; F:protein binding; P:cell death; P:signal transduction; C:organelle; C:cytoplasm; F:nucleotide binding; C:vacuole; F:protein kinase activity	EC:2.7.11.17
comp145015_c0_seq34	dedicator of cytokinesis protein 1	3497	20	0.0	93.35%	15	P:anatomical structure morphogenesis; P:cellular component organization; P:cell differentiation; P:multicellular organismal development; C:cell; F:protein binding; F:nucleotide binding; P:cell death; P:transport; P:signal transduction; C:cytosol; P:response to external stimulus; P:response to stress; F:enzyme regulator activity; P:biological_process	-
comp130910_c0_seq12	dehydrogenase reductase sdr family member 7c	840	20	1.5871e-102	84.15%	4	C:extracellular region; F:catalytic activity; P:metabolic process; F:nucleotide binding	-
comp139528_c0_seq14	delta-like protein 4-like	2179	20	1.9175e-108	70.75%	6	P:regulation of biological process; P:multicellular organismal development; F:calcium ion binding; C:cell; P:signal transduction; P:anatomical structure morphogenesis	-
comp139528_c0_seq15	delta-like protein 4-like	2993	20	0.0	74.15%	6	P:regulation of biological process; P:multicellular organismal development; F:calcium ion binding; C:cell; P:signal transduction; P:anatomical structure morphogenesis	-
comp139528_c0_seq35	delta-like protein 4-like	3122	20	0.0	74.0%	6	P:regulation of biological process; P:multicellular organismal development; F:calcium ion binding; C:cell; P:signal transduction; P:anatomical structure morphogenesis	-
comp139528_c0_seq63	delta-like protein 4-like	4267	20	0.0	74.3%	6	P:regulation of biological process; P:multicellular organismal development; F:calcium ion binding; C:cell; P:signal transduction; P:anatomical structure morphogenesis	-
comp145263_c0_seq1	delta( )-delta( )-dienoyl- mitochondrial-like	859	20	8.11284e-77	83.15%	3	P:metabolic process; C:mitochondrion; F:catalytic activity	-
comp145263_c0_seq4	delta( )-delta( )-dienoyl- mitochondrial-like	1677	20	1.33262e-158	83.85%	3	P:metabolic process; C:mitochondrion; F:catalytic activity	-
comp141604_c1_seq9	dematin isoform 1	4773	20	4.21056e-141	72.45%	5	C:cytoskeleton; C:cytoplasm; P:cytoskeleton organization; C:cell; C:nucleus	-
comp140713_c2_seq23	denn domain-containing protein 5b	5411	20	0.0	88.6%	1	C:cell	-
comp140713_c2_seq27	denn domain-containing protein 5b	4413	20	0.0	88.6%	1	C:cell	-
comp139640_c0_seq19	dep domain-containing protein 7	2218	20	1.44038e-115	60.95%	3	P:intracellular signal transduction; C:intracellular; F:molecular_function
comp139640_c0_seq46	dep domain-containing protein 7	2452	20	1.43497e-143	59.6%	2	C:intracellular; P:signal transduction	-
comp131886_c0_seq1	desmin	256	20	3.55687e-43	93.0%	15	F:cytoskeletal protein binding; C:cell; C:cytosol; C:cytoplasm; P:regulation of biological process; P:anatomical structure morphogenesis; P:cell differentiation; P:multicellular organismal development; P:cytoskeleton organization; P:transport; C:cellular_component; F:structural molecule activity; C:plasma membrane; C:cytoskeleton; C:protein complex	-
comp145592_c0_seq1	desmin	1702	20	0.0	86.35%	13	F:cytoskeletal protein binding; C:cell; C:cytoplasm; P:anatomical structure morphogenesis; P:cell differentiation; P:multicellular organismal development; P:cytoskeleton organization; C:cellular_component; P:biological_process; F:structural molecule activity; C:plasma membrane; C:cytoskeleton; C:protein complex	-
comp145592_c0_seq2	desmin	1641	20	0.0	86.75%	13	F:cytoskeletal protein binding; C:cell; C:cytoplasm; P:anatomical structure morphogenesis; P:cell differentiation; P:multicellular organismal development; P:cytoskeleton organization; C:cellular_component; P:biological_process; F:structural molecule activity; C:plasma membrane; C:cytoskeleton; C:protein complex	-
comp143902_c1_seq10	diacylglycerol acyltransferase	3206	20	0.0	81.85%	10	F:transferase activity; P:cellular component organization; C:cell; P:biological_process; P:transport; P:cell-cell signaling; P:biosynthetic process; P:lipid metabolic process; F:lipid binding; C:endoplasmic reticulum	EC:2.3.1.20; EC:2.3.1.22
comp143902_c1_seq12	diacylglycerol acyltransferase	3565	20	0.0	81.95%	10	F:transferase activity; P:cellular component organization; C:cell; P:biological_process; P:transport; P:cell-cell signaling; P:biosynthetic process; P:lipid metabolic process; F:lipid binding; C:endoplasmic reticulum	EC:2.3.1.20; EC:2.3.1.22
comp143902_c1_seq25	diacylglycerol acyltransferase	3110	20	0.0	81.85%	10	F:transferase activity; P:cellular component organization; C:cell; P:biological_process; P:transport; P:cell-cell signaling; P:biosynthetic process; P:lipid metabolic process; F:lipid binding; C:endoplasmic reticulum	EC:2.3.1.20; EC:2.3.1.22
comp143902_c1_seq3	diacylglycerol acyltransferase	3469	20	0.0	81.95%	10	F:transferase activity; P:cellular component organization; C:cell; P:biological_process; P:transport; P:cell-cell signaling; P:biosynthetic process; P:lipid metabolic process; F:lipid binding; C:endoplasmic reticulum	EC:2.3.1.20; EC:2.3.1.22
comp141643_c0_seq46	diacylglycerol kinase iota	2389	20	0.0	91.05%	15	F:enzyme regulator activity; P:biological_process; P:response to external stimulus; P:response to stress; P:metabolic process; P:signal transduction; F:binding; F:protein binding; F:kinase activity; C:intracellular; C:protein complex; C:cytoplasm; C:plasma membrane; C:nucleus; F:nucleotide binding	EC:2.7.1.107
comp140731_c1_seq9	diacylglycerol o-acyltransferase 1	3345	20	0.0	81.35%	10	F:transferase activity; P:cellular component organization; C:cell; P:biological_process; P:transport; P:cell-cell signaling; P:biosynthetic process; P:lipid metabolic process; F:lipid binding; C:endoplasmic reticulum	EC:2.3.1.20; EC:2.3.1.22
comp143902_c1_seq30	diacylglycerol o-acyltransferase 1-like	2062	20	0.0	81.3%	10	F:transferase activity; P:cellular component organization; C:cell; P:biological_process; P:transport; P:cell-cell signaling; P:biosynthetic process; P:lipid metabolic process; F:lipid binding; C:endoplasmic reticulum	EC:2.3.1.20; EC:2.3.1.22
comp143902_c1_seq9	diacylglycerol o-acyltransferase 1-like	1703	20	0.0	81.2%	10	F:transferase activity; P:cellular component organization; C:cell; P:biological_process; P:transport; P:cell-cell signaling; P:biosynthetic process; P:lipid metabolic process; F:lipid binding; C:endoplasmic reticulum	EC:2.3.1.20; EC:2.3.1.22
comp145425_c0_seq5	dihydrolipoyllysine-residue succinyltransferase component of 2-oxoglutarate dehydrogenase mitochondrial-like	1904	20	1.74281e-27	90.35%	14	F:protein binding; P:metabolic process; P:catabolic process; P:cellular amino acid metabolic process; P:nucleobase-containing compound metabolic process; P:secondary metabolic process; P:generation of precursor metabolites and energy; C:cell; F:transferase activity; C:intracellular; C:protein complex; C:mitochondrion; C:nucleus; C:plasma membrane	EC:2.3.1.61
comp138209_c1_seq3	dihydropyridine-sensitive l-type skeletal muscle calcium channel subunit alpha-1-like	1827	20	0.0	86.4%	13	P:multicellular organismal development; P:anatomical structure morphogenesis; P:cellular component organization; P:cell differentiation; P:biological_process; C:endoplasmic reticulum; F:ion channel activity; P:organelle organization; C:cytoplasm; P:regulation of biological process; P:ion transport; C:plasma membrane; C:protein complex	-
comp131007_c0_seq1	dimethyladenosine transferase mitochondrial-like	1904	20	3.48963e-150	73.35%	7	F:protein binding; F:transcription regulator activity; P:nucleobase-containing compound metabolic process; C:mitochondrion; P:transcription, DNA-dependent; P:regulation of biological process; F:transferase activity	-
comp142233_c1_seq10	dipeptidyl peptidase 9	4860	20	0.0	84.6%	5	C:cell; C:cytoplasm; P:protein metabolic process; P:catabolic process; F:peptidase activity	-
comp144351_c4_seq31	disheveled-associated activator of morphogenesis 1 isoform 2	6467	20	0.0	79.65%	8	C:cytoplasm; F:actin binding; C:plasma membrane; C:cytoskeleton; F:protein binding; P:cytoskeleton organization; P:anatomical structure morphogenesis; P:multicellular organismal development	-
comp139745_c0_seq10	disks large-associated protein 1-like	3480	20	4.88567e-155	78.35%	5	F:protein binding; P:cell-cell signaling; P:cellular component organization; C:cell; C:cytoskeleton	-
comp139680_c0_seq4	dmx-like protein 2-like	4464	20	0.0	90.05%	4	C:plasma membrane; C:cytoplasmic membrane-bounded vesicle; F:enzyme regulator activity; F:protein binding	-
comp144856_c1_seq3	dnaj homolog subfamily c member 30-like	1232	20	4.70677e-63	69.9%	2	C:mitochondrion; F:protein binding	-
comp138743_c1_seq12	down syndrome critical region gene 1-like 2	1574	20	2.97251e-104	87.6%	6	F:RNA binding; F:cytoskeletal protein binding; C:intracellular; P:signal transduction; F:nucleotide binding; P:anatomical structure morphogenesis	-
comp138743_c1_seq4	down syndrome critical region gene 1-like 2	1737	20	2.6246e-110	87.85%	6	F:RNA binding; F:cytoskeletal protein binding; C:intracellular; P:signal transduction; F:nucleotide binding; P:anatomical structure morphogenesis	-
comp125867_c0_seq4	dual specificity protein phosphatase 10	2610	20	0.0	81.5%	10	P:response to biotic stimulus; F:phosphoprotein phosphatase activity; P:regulation of biological process; P:signal transduction; P:response to stress; C:Golgi apparatus; C:nucleolus; P:response to external stimulus; P:metabolic process; P:cellular protein modification process	EC:3.1.3.48
comp138096_c2_seq3	dual specificity protein phosphatase 13 isoform mdsp-like	1603	7	5.6518e-08	88.43%	0	-
comp138857_c1_seq21	dual specificity protein phosphatase 13 isoform mdsp-like	456	20	2.11633e-65	80.1%	4	C:cytoplasm; F:phosphoprotein phosphatase activity; P:reproduction; P:cell cycle	EC:3.1.3.48
comp140125_c0_seq3	dual specificity protein phosphatase 14	3258	20	1.10402e-114	90.25%	3	P:metabolic process; P:signal transduction; F:phosphoprotein phosphatase activity	EC:3.1.3.48
comp142937_c0_seq35	e3 ubiquitin-protein ligase hecw2	5390	20	0.0	86.0%	5	C:cytoplasm; P:cellular protein modification process; P:catabolic process; F:catalytic activity; C:nucleus	EC:6.3.2.19
comp144567_c5_seq7	e3 ubiquitin-protein ligase huwe1	2639	20	0.0	95.45%	11	C:nucleolus; P:cellular protein modification process; P:organelle organization; P:response to stress; P:DNA metabolic process; F:DNA binding; F:catalytic activity; P:catabolic process; P:cell differentiation; F:protein binding; C:cytoplasm	EC:6.3.2.19
comp143518_c0_seq36	e3 ubiquitin-protein ligase march7	2041	20	1.17001e-15	81.7%	1	F:binding	-
comp142150_c0_seq14	e3 ubiquitin-protein ligase rnf167-like	3533	20	9.43652e-83	75.0%	8	C:cytoplasm; F:protein binding; P:cellular protein modification process; F:catalytic activity; C:cell; F:binding; P:regulation of biological process; P:cell cycle	EC:6.3.2.19
comp139982_c0_seq8	e3 ubiquitin-protein ligase rnf19a-like	3302	20	0.0	80.25%	4	C:cell; C:intracellular; F:binding; F:protein binding	-
comp145167_c0_seq2	e3 ubiquitin-protein ligase rnf220	6889	20	0.0	72.6%	4	C:cytoplasm; F:binding; P:cellular protein modification process; F:catalytic activity	EC:6.3.2.19
comp139506_c0_seq11	e3 ubiquitin-protein ligase shprh	2702	20	0.0	91.2%	11	C:chromosome; P:response to stress; P:DNA metabolic process; F:binding; F:catalytic activity; F:DNA binding; F:nucleotide binding; P:cellular protein modification process; F:hydrolase activity; P:organelle organization; C:nucleus	-
comp136204_c2_seq17	e3 ubiquitin-protein ligase trim21-like	1711	20	0.0	55.75%	3	F:metal ion binding; F:zinc ion binding; C:intracellular
comp136204_c2_seq9	e3 ubiquitin-protein ligase trim21-like	1954	20	0.0	55.65%	3	F:metal ion binding; F:zinc ion binding; C:intracellular
comp141773_c1_seq11	echinoderm microtubule-associated 1-like	1754	20	0.0	86.8%	3	F:molecular_function; P:biological_process; C:cellular_component
comp144823_c2_seq5	electron transfer flavoprotein subunit mitochondrial precursor	2934	20	2.29021e-21	96.9%	5	F:nucleotide binding; F:catalytic activity; F:electron carrier activity; C:mitochondrion; P:generation of precursor metabolites and energy	-
comp142856_c0_seq15	electron transfer flavoprotein-ubiquinone mitochondrial-like	2791	20	0.0	92.25%	9	P:response to stress; F:catalytic activity; F:binding; P:catabolic process; P:lipid metabolic process; C:mitochondrion; F:electron carrier activity; P:generation of precursor metabolites and energy; F:nucleotide binding	EC:1.5.5.1; EC:1.16.8.0
comp142856_c0_seq22	electron transfer flavoprotein-ubiquinone mitochondrial-like	1650	20	3.13949e-113	91.8%	11	P:response to stress; P:transport; F:catalytic activity; F:binding; C:protein complex; C:mitochondrion; P:catabolic process; P:lipid metabolic process; F:electron carrier activity; P:generation of precursor metabolites and energy; F:nucleotide binding	EC:1.5.5.1; EC:1.16.8.0
comp142856_c0_seq28	electron transfer flavoprotein-ubiquinone mitochondrial-like	3577	20	0.0	92.15%	9	P:response to stress; F:catalytic activity; F:binding; P:catabolic process; P:lipid metabolic process; C:mitochondrion; F:electron carrier activity; P:generation of precursor metabolites and energy; F:nucleotide binding	EC:1.5.5.1; EC:1.16.8.0
comp142856_c0_seq35	electron transfer flavoprotein-ubiquinone mitochondrial-like	2484	20	0.0	92.15%	9	P:response to stress; F:catalytic activity; F:binding; P:catabolic process; P:lipid metabolic process; C:mitochondrion; F:electron carrier activity; P:generation of precursor metabolites and energy; F:nucleotide binding	EC:1.5.5.1; EC:1.16.8.0
comp142856_c0_seq4	electron transfer flavoprotein-ubiquinone mitochondrial-like	4144	20	0.0	89.75%	9	P:response to stress; F:catalytic activity; F:binding; P:catabolic process; P:lipid metabolic process; C:mitochondrion; F:electron carrier activity; P:generation of precursor metabolites and energy; F:nucleotide binding	EC:1.5.5.1; EC:1.16.8.0
comp142856_c0_seq5	electron transfer flavoprotein-ubiquinone mitochondrial-like	4633	20	0.0	92.25%	9	P:response to stress; F:catalytic activity; F:binding; P:catabolic process; P:lipid metabolic process; C:mitochondrion; F:electron carrier activity; P:generation of precursor metabolites and energy; F:nucleotide binding	EC:1.5.5.1; EC:1.16.8.0
comp142856_c0_seq69	electron transfer flavoprotein-ubiquinone mitochondrial-like	2175	20	2.71365e-150	89.45%	10	P:response to stress; P:transport; F:catalytic activity; F:binding; C:protein complex; C:mitochondrion; P:catabolic process; P:lipid metabolic process; F:electron carrier activity; P:generation of precursor metabolites and energy	EC:1.5.5.1
comp135633_c0_seq2	elongation of very long chain fatty acids protein 2	3641	20	5.786e-141	77.25%	6	C:cell; P:biosynthetic process; P:lipid metabolic process; F:transferase activity; F:protein binding; C:endoplasmic reticulum	-
comp141849_c5_seq3	elongation of very long chain fatty acids protein 4-like	1621	20	3.25327e-25	87.5%	4	F:transferase activity; C:endoplasmic reticulum; P:biosynthetic process; P:lipid metabolic process	EC:2.3.1.0
comp137727_c0_seq9	elongator complex protein 2	2200	20	0.0	77.85%	10	P:biological_process; P:cellular component organization; C:intracellular; C:protein complex; P:transcription, DNA-dependent; P:regulation of biological process; C:nucleolus; C:nucleoplasm; F:DNA binding; C:Golgi apparatus	-
comp130493_c4_seq2	endonuclease domain-containing 1	1189	20	3.07036e-38	52.05%	7	F:metal ion binding; F:nucleic acid binding; F:hydrolase activity; P:metabolic process; C:cellular_component; F:endonuclease activity; C:extracellular region
comp141803_c0_seq4	endonuclease reverse transcriptase	4472	20	3.33035e-74	58.8%	0	-
comp126935_c0_seq1	endoplasmic reticulum resident protein 27	927	20	3.97665e-102	61.15%	1	C:endoplasmic reticulum lumen
comp138602_c0_seq13	endothelial cell-selective adhesion molecule-like	2050	20	9.59378e-154	58.35%	4	C:plasma membrane; P:response to external stimulus; P:response to stress; C:cell	-
comp139564_c3_seq16	endothelial cell-specific molecule 1	1807	20	4.84255e-39	76.9%	6	C:extracellular region; P:anatomical structure morphogenesis; P:multicellular organismal development; F:protein binding; P:regulation of biological process; P:cell growth	-
comp144369_c0_seq2	enolase 3-2	439	20	3.95101e-65	81.55%	15	C:cytosol; C:protein complex; C:cell; P:response to external stimulus; P:anatomical structure morphogenesis; P:response to stress; P:multicellular organismal development; P:growth; P:biological_process; F:catalytic activity; F:binding; P:generation of precursor metabolites and energy; P:carbohydrate metabolic process; P:catabolic process; F:protein binding	EC:4.2.1.11
comp144552_c0_seq14	enolase 3-2	778	20	1.98002e-142	95.95%	7	C:cytosol; C:protein complex; F:catalytic activity; F:binding; P:generation of precursor metabolites and energy; P:carbohydrate metabolic process; P:catabolic process	EC:4.2.1.11
comp141822_c0_seq24	enoyl- hydratase domain-containing protein mitochondrial	2699	20	5.8452e-143	84.65%	3	P:metabolic process; C:mitochondrion; F:catalytic activity	-
comp141822_c0_seq34	enoyl- hydratase domain-containing protein mitochondrial	2555	20	3.77835e-150	82.85%	3	P:metabolic process; C:mitochondrion; F:catalytic activity	-
comp141822_c0_seq40	enoyl- hydratase domain-containing protein mitochondrial	2795	20	1.31178e-132	74.55%	3	C:mitochondrion; P:metabolic process; F:catalytic activity
comp149288_c0_seq1	ensangg00000015204 protein	212	20	7.51221e-35	99.25%	29	F:hydrolase activity; F:transporter activity; F:protein binding; P:biological_process; P:response to endogenous stimulus; P:regulation of biological process; P:response to external stimulus; P:response to abiotic stimulus; C:cytoplasm; P:response to stress; P:nucleobase-containing compound metabolic process; P:catabolic process; C:cell; C:protein complex; C:organelle; C:intracellular; P:cellular …	EC:3.6.3.8
comp144633_c3_seq38	ensconsin isoform 2	2715	20	1.22522e-95	74.85%	6	P:biological_process; P:reproduction; P:organelle organization; P:multicellular organismal development; P:cell differentiation; C:intracellular	-
comp137810_c0_seq5	epidermal growth factor receptor kinase substrate 8	2910	20	0.0	78.05%	6	P:behavior; P:cytoskeleton organization; C:protein complex; C:plasma membrane; F:protein binding; C:cytoskeleton	-
comp130438_c0_seq2	epidermal growth factor receptor kinase substrate 8-like protein 1-like	1585	20	0.0	63.75%	5	F:molecular_function; P:biological_process; C:cellular_component; F:kinase activity; C:cytoplasm
comp142722_c5_seq7	epidermal retinol dehydrogenase 2	1147	20	2.51709e-71	72.75%	8	P:lipid metabolic process; P:secondary metabolic process; F:catalytic activity; P:cell proliferation; F:nucleotide binding; P:response to external stimulus; P:response to abiotic stimulus; C:endoplasmic reticulum	EC:1.1.1.105
comp129019_c0_seq5	epithelial membrane protein 2	1513	20	4.65437e-59	72.9%	1	C:cell	-
comp136434_c0_seq13	epoxide hydrolase 2	1464	20	5.22079e-160	60.9%	3	P:metabolic process; F:hydrolase activity; C:intracellular	-
comp144654_c3_seq47	epoxide hydrolase 2	3713	20	1.82473e-116	74.5%	17	C:plasma membrane; P:metabolic process; P:regulation of biological process; F:receptor binding; P:cellular homeostasis; P:lipid metabolic process; F:hydrolase activity; P:biosynthetic process; C:Golgi apparatus; C:peroxisome; C:nucleolus; C:cytosol; P:response to external stimulus; P:response to stress; P:biological_process; F:binding; F:protein binding	EC:3.1.3.41; EC:3.3.2.10
comp144654_c3_seq24	epoxide hydrolase 4	950	20	1.2863e-95	62.7%	1	F:catalytic activity	-
comp129814_c1_seq1	epoxide hydrolase 4-like	1296	20	5.65185e-30	64.85%	1	F:catalytic activity	-
comp140387_c0_seq22	erythrocyte membrane protein band (elliptocytosis rh-linked)	4584	20	2.95621e-120	65.7%	15	C:cytoskeleton; F:protein binding; C:protein complex; F:lipid binding; P:embryo development; P:cytoskeleton organization; C:cytoplasm; P:cell differentiation; P:multicellular organismal development; P:biological_process; F:structural molecule activity; C:plasma membrane; C:Golgi apparatus; C:nucleus; F:cytoskeletal protein binding	-
comp140387_c0_seq6	erythrocyte membrane protein band (elliptocytosis rh-linked)	4602	20	3.18024e-120	65.7%	15	C:cytoskeleton; F:protein binding; C:protein complex; F:lipid binding; P:embryo development; P:cytoskeleton organization; C:cytoplasm; P:cell differentiation; P:multicellular organismal development; P:biological_process; F:structural molecule activity; C:plasma membrane; C:Golgi apparatus; C:nucleus; F:cytoskeletal protein binding	-
comp142538_c1_seq3	erythroid transcription factor	2976	20	3.73056e-82	65.5%	19	P:anatomical structure morphogenesis; P:cell differentiation; P:multicellular organismal development; P:regulation of biological process; P:biosynthetic process; F:DNA binding; P:response to external stimulus; P:response to stress; P:transcription, DNA-dependent; P:cellular protein modification process; P:metabolic process; F:protein binding; C:nucleoplasm; C:protein complex; P:cell death; C:nucl…	-
comp135271_c0_seq2	erythropoietin receptor	2281	20	2.17045e-67	67.0%	4	F:receptor activity; F:protein binding; P:multicellular organismal development; C:plasma membrane	-
comp135271_c0_seq27	erythropoietin receptor	788	20	4.13931e-77	60.7%	5	P:biological_process; C:cell; F:receptor activity; P:multicellular organismal development; P:signal transduction	-
comp144288_c0_seq14	estrogen-related receptor alpha	7395	20	4.80559e-64	91.7%	16	P:cellular component organization; P:transcription, DNA-dependent; C:nucleoplasm; F:binding; F:receptor activity; P:signal transduction; P:embryo development; P:anatomical structure morphogenesis; P:cell proliferation; P:growth; P:cell differentiation; P:regulation of biological process; P:response to endogenous stimulus; F:protein binding; F:DNA binding; F:lipid binding	-
comp144288_c0_seq21	estrogen-related receptor alpha	7184	20	1.79249e-44	92.75%	13	P:cellular component organization; P:transcription, DNA-dependent; C:nucleoplasm; F:binding; F:receptor activity; P:signal transduction; P:embryo development; P:anatomical structure morphogenesis; F:protein binding; F:transcription regulator activity; P:response to endogenous stimulus; F:lipid binding; P:regulation of biological process	-
comp144288_c0_seq66	estrogen-related receptor alpha	5098	20	0.0	87.35%	13	P:signal transduction; F:receptor activity; P:response to endogenous stimulus; F:protein binding; F:binding; P:cellular component organization; P:transcription, DNA-dependent; F:lipid binding; F:DNA binding; P:anatomical structure morphogenesis; P:embryo development; C:nucleoplasm; P:regulation of biological process	-
comp143690_c2_seq10	estrogen-related receptor gamma	2105	20	1.98443e-36	97.0%	12	P:signal transduction; F:receptor activity; P:response to endogenous stimulus; F:protein binding; F:binding; P:cellular component organization; P:transcription, DNA-dependent; F:lipid binding; F:DNA binding; P:multicellular organismal development; C:nucleoplasm; P:regulation of biological process	-
comp144288_c0_seq11	estrogen-related receptor gamma	5250	20	3.85382e-157	85.05%	13	P:signal transduction; F:receptor activity; P:response to endogenous stimulus; F:protein binding; F:binding; P:cellular component organization; P:transcription, DNA-dependent; F:lipid binding; F:DNA binding; P:anatomical structure morphogenesis; P:embryo development; C:nucleoplasm; P:regulation of biological process	-
comp144288_c0_seq23	estrogen-related receptor gamma	5930	20	9.21148e-103	89.35%	13	P:signal transduction; F:receptor activity; P:response to endogenous stimulus; F:protein binding; F:binding; P:cellular component organization; P:transcription, DNA-dependent; F:lipid binding; F:DNA binding; P:anatomical structure morphogenesis; P:embryo development; C:nucleoplasm; P:regulation of biological process	-
comp144288_c0_seq31	estrogen-related receptor gamma	6293	20	1.96393e-88	89.2%	13	F:receptor activity; P:signal transduction; P:response to endogenous stimulus; F:binding; P:cellular component organization; P:transcription, DNA-dependent; F:lipid binding; F:protein binding; F:DNA binding; P:anatomical structure morphogenesis; P:embryo development; C:nucleoplasm; P:regulation of biological process	-
comp144288_c0_seq45	estrogen-related receptor gamma	7665	20	3.57013e-88	89.2%	13	F:receptor activity; P:signal transduction; P:response to endogenous stimulus; F:binding; P:cellular component organization; P:transcription, DNA-dependent; F:lipid binding; F:protein binding; F:DNA binding; P:anatomical structure morphogenesis; P:embryo development; C:nucleoplasm; P:regulation of biological process	-
comp144288_c0_seq63	estrogen-related receptor gamma	5613	20	1.55393e-128	89.65%	13	P:signal transduction; F:receptor activity; P:response to endogenous stimulus; F:protein binding; F:binding; P:cellular component organization; P:transcription, DNA-dependent; F:lipid binding; F:DNA binding; P:anatomical structure morphogenesis; P:embryo development; C:nucleoplasm; P:regulation of biological process	-
comp144288_c0_seq70	estrogen-related receptor gamma	6335	20	4.34405e-164	89.25%	13	P:signal transduction; F:receptor activity; P:response to endogenous stimulus; F:protein binding; F:binding; P:cellular component organization; P:transcription, DNA-dependent; F:lipid binding; F:DNA binding; P:anatomical structure morphogenesis; P:embryo development; C:nucleoplasm; P:regulation of biological process	-
comp144288_c0_seq72	estrogen-related receptor gamma	6082	20	1.7231e-89	89.2%	13	F:receptor activity; P:signal transduction; P:response to endogenous stimulus; F:binding; P:cellular component organization; P:transcription, DNA-dependent; F:lipid binding; F:protein binding; F:DNA binding; P:anatomical structure morphogenesis; P:embryo development; C:nucleoplasm; P:regulation of biological process	-
comp144288_c0_seq8	estrogen-related receptor gamma	7032	20	2.10587e-102	88.75%	13	P:signal transduction; F:receptor activity; P:response to endogenous stimulus; F:protein binding; F:binding; P:cellular component organization; P:transcription, DNA-dependent; F:lipid binding; F:DNA binding; P:anatomical structure morphogenesis; P:embryo development; C:nucleoplasm; P:regulation of biological process	-
comp144288_c0_seq9	estrogen-related receptor gamma	6698	20	3.08208e-76	90.65%	13	P:signal transduction; F:receptor activity; P:response to endogenous stimulus; F:protein binding; F:binding; P:cellular component organization; P:transcription, DNA-dependent; F:lipid binding; F:DNA binding; P:anatomical structure morphogenesis; P:embryo development; C:nucleoplasm; P:regulation of biological process	-
comp140728_c0_seq4	eukaryotic translation elongation factor 1 alpha 1	1533	20	6.01329e-167	73.45%	12	C:cytosol; F:translation factor activity, nucleic acid binding; C:cytoplasm; C:protein complex; P:translation; P:regulation of biological process; P:cell death; C:cell; F:protein binding; P:transcription, DNA-dependent; C:nucleus; F:nucleotide binding	-
comp145127_c2_seq56	eukaryotic translation initiation factor 2 subunit 1	3882	20	9.16282e-174	97.4%	10	F:translation factor activity, nucleic acid binding; P:cellular protein modification process; C:protein complex; C:cytoplasm; F:binding; P:regulation of biological process; P:response to stress; P:translation; F:protein binding; C:nucleus	-
comp137186_c0_seq12	excitatory amino acid transporter 1	2463	20	0.0	88.2%	23	P:ion transport; P:response to external stimulus; P:response to stress; C:proteinaceous extracellular matrix; P:biological_process; C:cell; F:transporter activity; P:transport; P:biosynthetic process; P:cellular amino acid metabolic process; P:behavior; P:response to abiotic stimulus; C:plasma membrane; C:mitochondrion; P:generation of precursor metabolites and energy; P:anatomical structure morp…	-
comp144983_c6_seq4	exocyst complex component 1	6825	20	4.8387e-103	96.9%	5	C:cytoplasm; C:protein complex; P:protein transport; C:plasma membrane; P:transport	-
comp141839_c2_seq1	exportin-4	4044	20	0.0	93.9%	5	C:cytoplasm; P:regulation of biological process; P:protein transport; F:protein binding; C:nucleus	-
comp141839_c2_seq26	exportin-4	4465	20	0.0	93.55%	5	C:cytoplasm; P:regulation of biological process; P:protein transport; F:protein binding; C:nucleus	-
comp141839_c2_seq34	exportin-4	4569	20	0.0	93.65%	5	C:cytoplasm; P:regulation of biological process; P:protein transport; F:protein binding; C:nucleus	-
comp141839_c2_seq48	exportin-4	3940	20	0.0	94.25%	5	C:cytoplasm; P:regulation of biological process; P:protein transport; F:protein binding; C:nucleus	-
comp141839_c2_seq49	exportin-4	4322	20	0.0	92.95%	5	C:cytoplasm; P:regulation of biological process; P:protein transport; F:protein binding; C:nucleus	-
comp141839_c2_seq68	exportin-4	3927	20	0.0	93.45%	5	C:cytoplasm; P:regulation of biological process; P:protein transport; F:protein binding; C:nucleus	-
comp142673_c0_seq31	extended synaptotagmin-2	2226	20	0.0	76.5%	1	C:cell	-
comp142673_c0_seq34	extended synaptotagmin-2-like	3175	20	0.0	77.95%	2	C:plasma membrane; C:cell	-
comp142953_c1_seq3	f-box only protein 40	3724	20	0.0	66.8%	3	C:nucleolus; C:microtubule organizing center; P:biological_process	-
comp138564_c0_seq1	family with sequence similarity member a	1494	20	5.53276e-83	89.3%	1	P:biological_process	-
comp143399_c1_seq8	family with sequence similarity member b	2543	20	1.41638e-92	69.05%	1	C:cell	-
comp141179_c0_seq1	far upstream element-binding protein 1	1942	20	0.0	81.25%	8	F:RNA binding; C:nucleolus; P:regulation of biological process; P:transcription, DNA-dependent; F:protein binding; P:metabolic process; F:sequence-specific DNA binding transcription factor activity; F:DNA binding	-
comp136884_c1_seq1	fat storage-inducing transmembrane protein 2	2048	20	4.97242e-91	68.2%	9	P:regulation of biological process; P:biosynthetic process; P:lipid metabolic process; C:endoplasmic reticulum; P:anatomical structure morphogenesis; P:cellular component organization; C:mitochondrion; P:cytoskeleton organization; P:organelle organization	-
comp142033_c0_seq15	fatty acid-binding heart	722	20	2.75792e-49	87.6%	9	C:cytoplasm; F:lipid binding; F:cytoskeletal protein binding; P:behavior; P:transport; P:biosynthetic process; P:cellular amino acid metabolic process; P:lipid metabolic process; F:transporter activity	-
comp142033_c0_seq27	fatty acid-binding heart	777	20	8.84276e-67	89.2%	14	F:lipid binding; F:cytoskeletal protein binding; C:cytosol; P:transport; P:lipid metabolic process; F:transporter activity; P:biosynthetic process; P:cellular amino acid metabolic process; P:behavior; P:biological_process; P:cell proliferation; P:regulation of biological process; C:cytoplasm; P:response to endogenous stimulus	-
comp144386_c5_seq14	fatty-acid amide hydrolase 1-like	1951	20	0.0	72.05%	2	C:cytoplasm; F:hydrolase activity	EC:3.5.1.0
comp139339_c0_seq1	fatty-acid amide hydrolase 2	3553	20	0.0	76.75%	4	F:hydrolase activity; F:catalytic activity; P:metabolic process; C:cell	EC:6.3.5.0
comp139339_c0_seq2	fatty-acid amide hydrolase 2	3455	20	0.0	76.25%	4	F:hydrolase activity; F:catalytic activity; P:metabolic process; C:cell	EC:6.3.5.0
comp130308_c0_seq1	fc receptor-like protein 3-like	1582	20	4.30142e-102	44.65%	0	-
comp142924_c2_seq25	fch domain only protein 1	2630	20	0.0	75.15%	8	P:cellular component organization; P:transport; P:organelle organization; C:cytoplasmic membrane-bounded vesicle; C:cell; F:lipid binding; F:protein binding; C:plasma membrane	-
comp142797_c0_seq46	fer-1-like protein 6	6530	20	0.0	70.5%	5	C:organelle; C:intracellular; C:cellular_component; C:cytoplasm; C:cell	-
comp143179_c1_seq14	ferric-chelate reductase 1	3319	20	0.0	65.05%	3	C:cell; P:metabolic process; F:catalytic activity	EC:1.16.1.7
comp144124_c1_seq24	fh1 fh2 domain-containing protein 3-like	2948	20	7.13788e-155	80.2%	13	P:anatomical structure morphogenesis; P:cellular component organization; P:regulation of biological process; F:protein binding; P:cell differentiation; P:multicellular organismal development; P:cytoskeleton organization; C:cytoskeleton; C:cytoplasm; C:nucleolus; F:actin binding; P:transcription, DNA-dependent; P:biological_process	-
comp134651_c2_seq2	fh2 domain-containing protein 1	3406	20	2.47397e-94	71.25%	1	P:cellular component organization	-
comp140567_c1_seq13	fibroblast growth factor 11	2085	20	9.79342e-156	88.5%	5	F:receptor binding; P:signal transduction; P:cell-cell signaling; C:nucleus; P:multicellular organismal development	-
comp140567_c1_seq9	fibroblast growth factor 11	2298	20	8.58884e-155	88.5%	5	F:receptor binding; P:signal transduction; P:cell-cell signaling; C:nucleus; P:multicellular organismal development	-
comp140567_c1_seq1	fibroblast growth factor 11-like	2223	20	2.19484e-24	87.8%	5	F:receptor binding; P:signal transduction; P:cell-cell signaling; C:nucleus; P:multicellular organismal development	-
comp140567_c1_seq14	fibroblast growth factor 11-like	2010	20	1.50714e-24	87.8%	5	F:receptor binding; P:signal transduction; P:cell-cell signaling; C:nucleus; P:multicellular organismal development	-
comp140567_c1_seq7	fibroblast growth factor 11-like	1142	20	1.26222e-112	89.1%	1	F:receptor binding	-
comp138415_c3_seq1	fibroblast growth factor 3 precursor	2022	20	6.02109e-93	87.85%	14	P:regulation of biological process; P:cell differentiation; P:multicellular organismal development; P:embryo development; F:receptor binding; P:signal transduction; P:response to endogenous stimulus; P:cell death; P:anatomical structure morphogenesis; C:extracellular space; C:Golgi apparatus; P:cell proliferation; C:proteinaceous extracellular matrix; P:cell-cell signaling	-
comp138415_c3_seq8	fibroblast growth factor 3-like	1681	20	8.40094e-61	86.5%	13	P:regulation of biological process; P:cell differentiation; P:multicellular organismal development; P:embryo development; F:receptor binding; P:cell death; P:anatomical structure morphogenesis; C:extracellular space; C:Golgi apparatus; P:cell proliferation; C:proteinaceous extracellular matrix; P:cell-cell signaling; P:signal transduction	-
comp145570_c0_seq12	fibronectin precursor	2288	20	5.89498e-64	70.55%	16	F:receptor binding; P:anatomical structure morphogenesis; P:multicellular organismal development; P:response to external stimulus; P:response to stress; C:cytoplasm; C:cytoplasmic membrane-bounded vesicle; P:embryo development; P:cellular component organization; P:cell differentiation; P:biological_process; C:proteinaceous extracellular matrix; C:extracellular space; C:protein complex; P:cellular…	-
comp142894_c4_seq2	fibronectin type-iii domain-containing protein c4orf31-like	2044	20	0.0	90.7%	10	P:cell differentiation; P:multicellular organismal development; P:cell growth; P:regulation of biological process; P:cell death; P:cellular component organization; C:extracellular region; F:carbohydrate binding; P:cellular protein modification process; P:carbohydrate metabolic process	-
comp137972_c0_seq11	fibulin-7-like	3216	20	1.49434e-35	66.45%	1	F:calcium ion binding	-
comp137972_c0_seq6	fibulin-7-like	4425	20	6.2597e-157	69.2%	1	F:calcium ion binding	-
comp137972_c0_seq7	fibulin-7-like	2016	20	3.32377e-137	73.5%	1	F:calcium ion binding	-
comp140682_c1_seq1	flavin-containing monooxygenase fmo gs-ox-like 3-like	5123	20	2.7997e-75	60.45%	4	F:catalytic activity; P:biological_process; F:binding; F:nucleotide binding	-
comp140682_c1_seq24	flavin-containing monooxygenase fmo gs-ox-like 3-like	4987	20	2.49602e-74	61.55%	4	F:catalytic activity; P:biological_process; F:binding; F:nucleotide binding	-
comp141169_c2_seq16	focal adhesion kinase 1	2281	20	3.06996e-150	84.85%	29	F:signal transducer activity; P:cellular component organization; P:signal transduction; C:plasma membrane; P:anatomical structure morphogenesis; P:cell differentiation; P:regulation of biological process; P:multicellular organismal development; P:cell proliferation; P:cell-cell signaling; P:cellular protein modification process; P:embryo development; C:cell; C:cytosol; P:cell death; F:protein bin…	EC:2.7.10.2
comp141169_c2_seq18	focal adhesion kinase 1	2015	20	1.56503e-162	85.35%	29	F:signal transducer activity; P:cellular component organization; P:signal transduction; C:plasma membrane; P:anatomical structure morphogenesis; P:cell differentiation; P:regulation of biological process; P:multicellular organismal development; P:cell proliferation; P:cell-cell signaling; P:cellular protein modification process; P:embryo development; C:cell; C:cytosol; P:cell death; F:protein bin…	EC:2.7.10.2
comp141169_c2_seq32	focal adhesion kinase 1	2038	20	3.69276e-162	82.55%	29	F:signal transducer activity; P:cellular component organization; P:signal transduction; C:plasma membrane; P:anatomical structure morphogenesis; P:cell differentiation; P:regulation of biological process; P:multicellular organismal development; P:cell proliferation; P:cell-cell signaling; P:cellular protein modification process; P:embryo development; C:cell; C:cytosol; P:cell death; F:protein bin…	EC:2.7.10.2
comp140437_c1_seq2	follistatin-related protein 1 precursor	1877	20	2.99212e-115	86.05%	7	C:extracellular space; P:multicellular organismal development; F:carbohydrate binding; P:signal transduction; F:calcium ion binding; P:cell differentiation; P:embryo development	-
comp140437_c1_seq25	follistatin-related protein 1 precursor	2125	20	6.55951e-115	85.7%	7	C:extracellular space; P:multicellular organismal development; F:carbohydrate binding; P:signal transduction; F:calcium ion binding; P:cell differentiation; P:embryo development	-
comp143676_c0_seq5	forkhead box protein n4	2191	20	9.25044e-33	90.4%	12	P:multicellular organismal development; P:anatomical structure morphogenesis; P:cellular component organization; P:cell differentiation; F:DNA binding; P:regulation of biological process; C:nucleoplasm; C:protein complex; F:sequence-specific DNA binding transcription factor activity; F:protein binding; P:transcription, DNA-dependent; P:embryo development	-
comp143676_c0_seq6	forkhead box protein n4	2794	17	9.00106e-15	84.24%	12	P:multicellular organismal development; P:anatomical structure morphogenesis; P:cellular component organization; P:cell differentiation; F:DNA binding; P:regulation of biological process; C:nucleoplasm; C:protein complex; F:sequence-specific DNA binding transcription factor activity; F:protein binding; P:transcription, DNA-dependent; P:embryo development	-
comp136866_c2_seq1	forkhead box protein o4	6235	20	0.0	68.45%	13	P:regulation of biological process; P:signal transduction; P:response to stress; P:cell cycle; P:transcription, DNA-dependent; C:cytosol; P:multicellular organismal development; P:cell proliferation; F:DNA binding; P:cell differentiation; F:sequence-specific DNA binding transcription factor activity; F:protein binding; C:nucleus	-
comp136866_c2_seq4	forkhead box protein o4	6207	20	0.0	68.45%	13	P:regulation of biological process; P:signal transduction; P:response to stress; P:cell cycle; P:transcription, DNA-dependent; C:cytosol; P:multicellular organismal development; P:cell proliferation; F:DNA binding; P:cell differentiation; F:sequence-specific DNA binding transcription factor activity; F:protein binding; C:nucleus	-
comp143936_c3_seq32	formin-binding protein 1-like isoform 2	3210	20	1.72061e-103	84.65%	11	P:transport; P:cellular component organization; C:cytoskeleton; F:lipid binding; P:organelle organization; C:cytoplasmic membrane-bounded vesicle; C:cytoplasm; F:protein binding; P:regulation of biological process; P:catabolic process; C:plasma membrane	-
comp145549_c0_seq15	four and a half lim domains protein 1	4718	20	5.00819e-172	86.7%	1	F:binding	-
comp145549_c0_seq37	four and a half lim domains protein 1	4503	20	1.33398e-172	86.7%	1	F:binding	-
comp145549_c0_seq7	four and a half lim domains protein 1	3594	20	1.79326e-175	86.7%	1	F:binding	-
comp143830_c3_seq5	four and a half lim domains protein 2-like	3384	20	1.02543e-140	94.6%	12	C:plasma membrane; P:regulation of biological process; P:transcription, DNA-dependent; P:anatomical structure morphogenesis; P:multicellular organismal development; F:binding; P:cell differentiation; P:cell death; C:cytoskeleton; F:protein binding; P:response to endogenous stimulus; C:nucleus	-
comp141357_c2_seq1	four and a half lim domains protein 3	1840	20	3.0123e-173	85.6%	6	C:cytoplasm; F:actin binding; C:cytoskeleton; C:nucleus; F:binding; P:cytoskeleton organization	-
comp133364_c0_seq4	g-protein coupled receptor 161	4666	20	0.0	79.4%	7	F:receptor activity; P:regulation of biological process; P:ion transport; P:multicellular organismal development; C:plasma membrane; P:signal transduction; C:cell	-
comp140648_c2_seq42	g-rich sequence factor 1	1445	20	7.14392e-93	73.4%	7	P:nucleobase-containing compound metabolic process; F:RNA binding; P:anatomical structure morphogenesis; P:embryo development; P:multicellular organismal development; C:mitochondrion; F:nucleotide binding	-
comp140648_c2_seq53	g-rich sequence factor 1	1214	20	5.90703e-125	66.6%	7	P:nucleobase-containing compound metabolic process; F:RNA binding; P:anatomical structure morphogenesis; P:embryo development; P:multicellular organismal development; C:mitochondrion; F:nucleotide binding	-
comp140648_c2_seq58	g-rich sequence factor 1	6668	20	2.16353e-77	73.1%	7	P:nucleobase-containing compound metabolic process; F:RNA binding; P:anatomical structure morphogenesis; P:embryo development; P:multicellular organismal development; C:mitochondrion; F:nucleotide binding	-
comp140648_c2_seq92	g-rich sequence factor 1	6050	20	1.63674e-77	73.1%	7	P:nucleobase-containing compound metabolic process; F:RNA binding; P:anatomical structure morphogenesis; P:embryo development; P:multicellular organismal development; C:mitochondrion; F:nucleotide binding	-
comp140858_c0_seq14	gamma-aminobutyric acid receptor subunit delta	2230	20	0.0	85.5%	8	C:plasma membrane; F:receptor activity; C:cell; P:cell-cell signaling; F:ion channel activity; P:ion transport; P:signal transduction; C:protein complex	-
comp140858_c0_seq6	gamma-aminobutyric acid receptor subunit delta	2162	20	0.0	84.6%	8	C:plasma membrane; F:receptor activity; C:cell; P:cell-cell signaling; F:ion channel activity; P:ion transport; P:signal transduction; C:protein complex	-
comp140858_c0_seq8	gamma-aminobutyric acid receptor subunit delta	3823	20	0.0	84.6%	8	C:plasma membrane; F:receptor activity; C:cell; P:cell-cell signaling; F:ion channel activity; P:ion transport; P:signal transduction; C:protein complex	-
comp140858_c0_seq9	gamma-aminobutyric acid receptor subunit delta	2346	20	0.0	86.3%	8	C:plasma membrane; F:receptor activity; C:cell; P:cell-cell signaling; F:ion channel activity; P:ion transport; P:signal transduction; C:protein complex	-
comp144440_c3_seq52	gamma-soluble nsf attachment	2316	20	5.68448e-170	88.85%	4	C:cell; P:transport; C:mitochondrion; P:protein transport	-
comp131075_c0_seq1	gap junction delta-4	1777	20	9.48575e-168	64.15%	2	C:cell; C:plasma membrane	-
comp145584_c0_seq2	gli-kruppel family member isoform cra_d	1645	20	2.16315e-30	83.25%	12	F:binding; C:nuclear envelope; C:cell; F:transferase activity; P:regulation of biological process; P:transcription, DNA-dependent; F:DNA binding; F:sequence-specific DNA binding transcription factor activity; P:biosynthetic process; P:lipid metabolic process; P:multicellular organismal development; C:endoplasmic reticulum	EC:2.3.1.24
comp115018_c0_seq1	glucose phosphate isomerase a	586	20	2.12955e-39	95.7%	12	C:cytoplasm; P:anatomical structure morphogenesis; P:multicellular organismal development; P:biosynthetic process; P:carbohydrate metabolic process; C:extracellular space; F:catalytic activity; C:plasma membrane; F:receptor binding; P:generation of precursor metabolites and energy; P:catabolic process; C:nucleus	EC:5.3.1.9
comp124700_c0_seq1	glucose phosphate isomerase a	1007	20	0.0	92.5%	6	P:generation of precursor metabolites and energy; P:carbohydrate metabolic process; P:catabolic process; C:cytoplasm; F:catalytic activity; P:biosynthetic process	EC:5.3.1.9
comp139508_c0_seq4	glucose phosphate isomerase a	1622	20	5.11026e-115	94.55%	6	P:carbohydrate metabolic process; P:generation of precursor metabolites and energy; P:catabolic process; C:cytoplasm; F:catalytic activity; P:biosynthetic process	EC:5.3.1.9
comp139668_c0_seq5	glutamate receptor-interacting protein 2-like	2154	20	8.27841e-65	70.05%	2	P:anatomical structure morphogenesis; P:multicellular organismal development	-
comp145283_c0_seq13	glutamate receptor-interacting protein 2-like	2708	20	0.0	76.8%	10	C:cytoplasm; P:reproduction; F:protein binding; C:cell; F:receptor binding; P:cell differentiation; C:organelle; C:cytoskeleton; P:protein transport; C:plasma membrane	-
comp145283_c0_seq19	glutamate receptor-interacting protein 2-like	4395	20	0.0	77.4%	10	C:cytoplasm; P:reproduction; F:protein binding; C:cell; F:receptor binding; P:cell differentiation; C:organelle; C:cytoskeleton; P:protein transport; C:plasma membrane	-
comp145283_c0_seq2	glutamate receptor-interacting protein 2-like	4663	20	0.0	76.8%	10	C:cytoplasm; P:reproduction; F:protein binding; C:cell; F:receptor binding; P:cell differentiation; C:organelle; C:cytoskeleton; P:protein transport; C:plasma membrane	-
comp145283_c0_seq20	glutamate receptor-interacting protein 2-like	4164	20	0.0	77.45%	10	C:cytoplasm; P:reproduction; F:protein binding; C:cell; F:receptor binding; P:cell differentiation; C:organelle; C:cytoskeleton; P:protein transport; C:plasma membrane	-
comp145283_c0_seq32	glutamate receptor-interacting protein 2-like	6119	20	0.0	77.5%	10	C:cytoplasm; P:reproduction; F:protein binding; C:cell; F:receptor binding; P:cell differentiation; C:organelle; C:cytoskeleton; P:protein transport; C:plasma membrane	-
comp145283_c0_seq33	glutamate receptor-interacting protein 2-like	2939	20	0.0	76.75%	10	C:cytoplasm; P:reproduction; F:protein binding; C:cell; F:receptor binding; P:cell differentiation; C:organelle; C:cytoskeleton; P:protein transport; C:plasma membrane	-
comp145283_c0_seq6	glutamate receptor-interacting protein 2-like	6130	20	0.0	77.5%	10	C:cytoplasm; P:reproduction; F:protein binding; C:cell; F:receptor binding; P:cell differentiation; C:organelle; C:cytoskeleton; P:protein transport; C:plasma membrane	-
comp145283_c0_seq8	glutamate receptor-interacting protein 2-like	4674	20	0.0	76.8%	10	C:cytoplasm; P:reproduction; F:protein binding; C:cell; F:receptor binding; P:cell differentiation; C:organelle; C:cytoskeleton; P:protein transport; C:plasma membrane	-
comp142078_c0_seq1	glutaredoxin-related protein 5	1577	20	1.5855e-62	84.0%	10	P:multicellular organismal development; F:binding; P:biosynthetic process; F:electron carrier activity; P:cellular homeostasis; P:regulation of biological process; C:nucleus; F:catalytic activity; C:mitochondrion; P:metabolic process	-
comp142078_c0_seq2	glutaredoxin-related protein 5	854	20	2.5392e-25	95.35%	10	P:multicellular organismal development; F:binding; P:biosynthetic process; F:electron carrier activity; P:cellular homeostasis; P:regulation of biological process; C:nucleus; F:catalytic activity; C:mitochondrion; P:metabolic process	-
comp145486_c0_seq7	glutaryl- mitochondrial-like	3761	20	6.69965e-115	85.7%	4	F:nucleotide binding; C:mitochondrion; F:catalytic activity; P:metabolic process	EC:1.3.99.7
comp145486_c0_seq8	glutaryl- mitochondrial-like	3737	20	5.96076e-115	85.7%	4	F:nucleotide binding; C:mitochondrion; F:catalytic activity; P:metabolic process	EC:1.3.99.7
comp141109_c2_seq47	glutathione peroxidase 1	3617	20	5.58288e-97	89.6%	4	F:catalytic activity; F:antioxidant activity; P:response to stress; P:metabolic process	EC:1.11.1.9
comp144618_c0_seq15	glutathione s-transferase kappa 1	991	20	1.7159e-88	69.65%	1	F:catalytic activity	-
comp141597_c1_seq37	glycerol-3-phosphate acyltransferase 3	950	20	8.19824e-152	85.3%	6	P:biosynthetic process; P:lipid metabolic process; C:cell; F:transferase activity; C:endoplasmic reticulum; P:signal transduction	EC:2.3.1.15
comp143796_c4_seq18	glycerol-3-phosphate acyltransferase 3	1091	20	6.1498e-85	92.05%	6	P:biosynthetic process; P:lipid metabolic process; C:cell; F:transferase activity; C:endoplasmic reticulum; P:signal transduction	EC:2.3.1.15
comp143796_c4_seq19	glycerol-3-phosphate acyltransferase 3	3395	20	6.3397e-65	88.15%	6	P:biosynthetic process; P:lipid metabolic process; C:cell; F:transferase activity; C:endoplasmic reticulum; P:signal transduction	EC:2.3.1.15
comp143796_c4_seq5	glycerol-3-phosphate acyltransferase 3	1336	20	3.93005e-70	91.25%	6	P:biosynthetic process; P:lipid metabolic process; C:cell; F:transferase activity; C:endoplasmic reticulum; P:signal transduction	EC:2.3.1.15
comp136075_c1_seq3	glycerol-3-phosphate dehydrogenase	1070	20	4.10289e-152	91.9%	8	P:carbohydrate metabolic process; F:nucleotide binding; F:catalytic activity; P:catabolic process; C:cytoplasm; C:protein complex; F:protein binding; P:metabolic process	EC:1.1.1.8
comp136075_c1_seq6	glycerol-3-phosphate dehydrogenase	1382	20	3.79222e-167	91.75%	8	P:carbohydrate metabolic process; F:nucleotide binding; F:catalytic activity; P:catabolic process; C:cytoplasm; C:protein complex; F:protein binding; P:metabolic process	EC:1.1.1.8
comp135172_c0_seq4	glycogen	1025	20	3.91651e-106	88.25%	9	C:cytosol; P:biological_process; C:cytoskeleton; C:cytoplasm; F:transferase activity; P:carbohydrate metabolic process; F:protein binding; P:biosynthetic process; P:generation of precursor metabolites and energy	EC:2.4.1.11
comp137069_c1_seq2	glycogen	1484	20	0.0	92.05%	8	C:cytoplasm; P:generation of precursor metabolites and energy; P:biosynthetic process; P:carbohydrate metabolic process; F:transferase activity; P:biological_process; C:cytoskeleton; C:cytosol	EC:2.4.1.11
comp137069_c1_seq20	glycogen	1826	20	0.0	91.8%	8	C:cytoplasm; P:generation of precursor metabolites and energy; P:biosynthetic process; P:carbohydrate metabolic process; F:transferase activity; P:biological_process; C:cytoskeleton; C:cytosol	EC:2.4.1.11
comp140652_c4_seq18	glycogenin 1	1978	20	3.46534e-117	79.45%	7	C:cell; P:generation of precursor metabolites and energy; P:carbohydrate metabolic process; P:catabolic process; P:biosynthetic process; F:transferase activity; C:cytosol	EC:2.4.1.186
comp140652_c4_seq27	glycogenin 1	1782	20	4.36471e-118	79.45%	7	C:cell; P:generation of precursor metabolites and energy; P:carbohydrate metabolic process; P:catabolic process; P:biosynthetic process; F:transferase activity; C:cytosol	EC:2.4.1.186
comp140652_c4_seq5	glycogenin 1	1399	20	1.19108e-94	80.55%	7	C:cell; F:binding; P:generation of precursor metabolites and energy; P:biosynthetic process; P:carbohydrate metabolic process; F:carbohydrate binding; F:transferase activity	EC:2.4.1.186
comp128948_c0_seq10	glycylpeptide n-tetradecanoyltransferase 1	1957	20	0.0	79.0%	11	C:cytosol; C:plasma membrane; P:regulation of biological process; P:cell death; F:transferase activity; P:cellular protein modification process; P:biosynthetic process; C:cytoskeleton; P:viral process; P:embryo development; C:Golgi apparatus	EC:2.3.1.97
comp142841_c0_seq2	golgin subfamily a member 4 isoform 1	6902	20	0.0	62.9%	2	P:protein targeting to Golgi; C:Golgi apparatus
comp135531_c0_seq10	gram domain-containing protein 3-like	2132	20	1.75768e-101	63.55%	3	F:molecular_function; P:biological_process; C:cellular_component
comp135531_c0_seq12	gram domain-containing protein 3-like	2196	20	1.29743e-103	63.6%	3	F:molecular_function; P:biological_process; C:cellular_component
comp141261_c0_seq4	green-sensitive cone opsin	4822	20	0.0	93.45%	7	F:receptor activity; P:response to external stimulus; P:signal transduction; P:response to abiotic stimulus; P:cellular protein modification process; P:biological_process; C:cell	-
comp139984_c1_seq56	growth factor receptor-bound protein 10	4398	20	0.0	85.25%	15	P:regulation of biological process; P:generation of precursor metabolites and energy; P:biosynthetic process; P:carbohydrate metabolic process; P:transport; P:signal transduction; P:metabolic process; F:lipid binding; C:cytosol; P:response to endogenous stimulus; F:protein binding; F:signal transducer activity; F:receptor activity; C:plasma membrane; F:receptor binding	-
comp140213_c0_seq36	growth hormone receptor	3027	20	7.39923e-81	60.65%	1	F:receptor activity
comp140213_c0_seq71	growth hormone receptor	2915	20	1.87119e-98	62.65%	1	F:receptor activity
comp140213_c0_seq72	growth hormone receptor	4467	20	0.0	68.0%	1	F:receptor activity
comp137189_c1_seq1	gtp-binding protein rem 1	3274	20	1.80548e-159	75.7%	7	P:signal transduction; C:intracellular; P:nucleobase-containing compound metabolic process; P:catabolic process; F:hydrolase activity; C:cell; F:nucleotide binding	-
comp137189_c1_seq10	gtp-binding protein rem 1	1639	20	4.76084e-100	72.3%	7	P:signal transduction; C:intracellular; P:nucleobase-containing compound metabolic process; P:catabolic process; F:hydrolase activity; C:cell; F:nucleotide binding	-
comp137189_c1_seq7	gtp-binding protein rem 1	1447	20	1.00821e-102	71.4%	7	P:signal transduction; C:intracellular; P:nucleobase-containing compound metabolic process; P:catabolic process; F:hydrolase activity; C:cell; F:nucleotide binding	-
comp137189_c1_seq9	gtp-binding protein rem 1	3441	20	1.28617e-158	75.8%	7	P:signal transduction; C:intracellular; P:nucleobase-containing compound metabolic process; P:catabolic process; F:hydrolase activity; C:cell; F:nucleotide binding	-
comp124506_c0_seq1	gtpase imap family member 4-like	1006	4	7.40164e-05	79.75%	0	-
comp135383_c0_seq1	gtpase imap family member 4-like	2021	20	1.04247e-70	56.65%	3	F:GTP binding; P:biological_process; C:cellular_component
comp140525_c2_seq2	gtpase imap family member 7-like	1775	20	1.61516e-50	66.85%	3	F:GTP binding; P:biological_process; C:cellular_component
comp136528_c0_seq5	gtpase imap family member 8-like	2214	20	1.97153e-140	58.35%	0	-
comp140924_c4_seq47	guanine nucleotide exchange factor dbs	4153	20	0.0	74.15%	10	F:enzyme regulator activity; C:cytosol; F:lipid binding; P:transcription, DNA-dependent; P:regulation of biological process; P:signal transduction; F:protein binding; P:cell death; P:biological_process; C:cell	-
comp142927_c0_seq21	heat shock protein 75 mitochondrial-like	1027	20	1.64404e-95	88.25%	6	F:receptor activity; P:protein metabolic process; P:response to stress; F:nucleotide binding; F:protein binding; C:mitochondrion	-
comp142927_c0_seq7	heat shock protein 75 mitochondrial-like	2824	20	0.0	88.4%	6	F:receptor activity; P:protein metabolic process; P:response to stress; F:nucleotide binding; F:protein binding; C:mitochondrion	-
comp133124_c0_seq1	heat shock protein 90	2168	20	0.0	75.9%	9	P:biological_process; P:response to stress; P:metabolic process; P:response to abiotic stimulus; C:cytoplasm; F:nucleotide binding; P:multicellular organismal development; C:cell; C:nucleus	-
comp124235_c0_seq2	heat shock protein beta-1	1215	20	5.63509e-43	59.25%	15	P:regulation of biological process; P:biosynthetic process; P:anatomical structure morphogenesis; P:multicellular organismal development; P:response to biotic stimulus; P:cell death; P:metabolic process; F:protein binding; P:nucleobase-containing compound metabolic process; C:cell; P:biological_process; C:cytoskeleton; P:protein metabolic process; C:cytoplasm; C:nucleus	-
comp145373_c0_seq10	heat shock protein beta-7	1711	20	7.35201e-80	80.9%	4	C:cytoplasm; P:response to stress; C:organelle; C:intracellular	-
comp145373_c0_seq21	heat shock protein beta-7	1710	20	7.16896e-80	80.9%	4	C:cytoplasm; P:response to stress; C:organelle; C:intracellular	-
comp145373_c0_seq3	heat shock protein beta-7	2674	20	9.96274e-48	85.6%	7	C:nucleoplasm; P:response to stress; P:response to biotic stimulus; F:protein binding; P:response to abiotic stimulus; P:regulation of biological process; C:mitochondrion	-
comp145373_c0_seq4	heat shock protein beta-7	1803	20	1.54115e-79	80.9%	4	C:cytoplasm; P:response to stress; C:organelle; C:intracellular	-
comp145373_c0_seq6	heat shock protein beta-7	2675	20	9.96274e-48	85.6%	7	C:nucleoplasm; P:response to stress; P:response to biotic stimulus; F:protein binding; P:response to abiotic stimulus; P:regulation of biological process; C:mitochondrion	-
comp145373_c0_seq8	heat shock protein beta-7	1804	20	1.57879e-79	80.9%	4	C:cytoplasm; P:response to stress; C:organelle; C:intracellular	-
comp140608_c0_seq3	heavy subunit	1570	20	2.0611e-112	95.9%	5	P:cellular homeostasis; F:binding; F:catalytic activity; P:ion transport; P:metabolic process	EC:1.16.3.1
comp144157_c0_seq41	hemicentin-1	4200	20	0.0	68.95%	1	C:extracellular region	-
comp139051_c0_seq6	hemogen-like isoform 1	1591	1	2.11606e-05	54.0%	0	-
comp145291_c2_seq1	hemoglobin subunit alpha	1316	20	1.02028e-58	85.95%	6	F:binding; C:cytosol; C:protein complex; F:transporter activity; P:transport; F:oxygen binding	-
comp145114_c0_seq13	hemoglobin subunit beta-1	1348	20	2.45464e-74	85.85%	6	F:binding; C:cytosol; C:protein complex; F:transporter activity; P:transport; F:oxygen binding	-
comp145114_c0_seq3	hemoglobin subunit beta-1	1375	20	3.16055e-74	85.85%	6	F:binding; C:cytosol; C:protein complex; F:transporter activity; P:transport; F:oxygen binding	-
comp142203_c0_seq101	heterogeneous nuclear ribonucleoprotein m	5068	20	0.0	73.7%	8	F:binding; C:nucleolus; C:nucleoplasm; F:protein binding; F:RNA binding; P:nucleobase-containing compound metabolic process; C:nucleus; F:nucleotide binding	-
comp140559_c0_seq25	hexaprenyldihydroxybenzoate mitochondrial	1539	20	1.58724e-63	70.7%	2	P:metabolic process; F:transferase activity	EC:2.1.1.0
comp140559_c0_seq7	hexaprenyldihydroxybenzoate mitochondrial	2484	20	2.25507e-128	74.0%	2	P:metabolic process; F:transferase activity	EC:2.1.1.0
comp139404_c0_seq9	hexokinase 1	4467	20	0.0	93.75%	11	P:transport; C:cytosol; F:kinase activity; C:nucleolus; C:mitochondrion; P:carbohydrate metabolic process; F:nucleotide binding; F:protein binding; C:cell; P:generation of precursor metabolites and energy; P:catabolic process	EC:2.7.1.1
comp138605_c5_seq51	high affinity cgmp-specific 3 -cyclic phosphodiesterase 9a-like	3202	3	3.29444e-07	62.67%	0	-
comp128958_c0_seq1	histone h1	775	20	1.38551e-09	84.8%	4	C:chromosome; F:DNA binding; P:organelle organization; C:nucleus	-
comp74966_c0_seq1	histone h2b	508	20	2.14631e-52	94.2%	6	C:chromosome; F:DNA binding; C:nucleoplasm; C:protein complex; P:organelle organization; C:lipid particle	-
comp133275_c1_seq2	homeobox 2-like	2399	20	1.22962e-112	81.65%	9	P:regulation of biological process; P:transcription, DNA-dependent; C:nucleoplasm; C:protein complex; F:sequence-specific DNA binding transcription factor activity; P:anatomical structure morphogenesis; P:multicellular organismal development; F:chromatin binding; P:cell differentiation	-
comp142362_c2_seq10	homeobox partial	1570	20	1.46087e-29	99.15%	5	F:sequence-specific DNA binding transcription factor activity; F:DNA binding; C:nucleus; P:transcription, DNA-dependent; P:regulation of biological process	-
comp116280_c0_seq1	homeobox protein	859	20	3.45552e-104	75.55%	2	P:transcription, DNA-dependent; F:DNA binding	-
comp142362_c2_seq35	homeobox protein	2364	20	1.20313e-148	89.95%	6	F:sequence-specific DNA binding transcription factor activity; F:DNA binding; P:multicellular organismal development; C:nucleus; P:transcription, DNA-dependent; P:regulation of biological process	-
comp115570_c0_seq2	homeobox protein 11aa	989	20	1.83539e-87	85.15%	6	F:sequence-specific DNA binding transcription factor activity; F:DNA binding; P:multicellular organismal development; C:nucleus; P:regulation of biological process; P:transcription, DNA-dependent	-
comp131458_c1_seq1	homeobox protein 11aa	1574	20	8.17313e-160	84.35%	6	F:sequence-specific DNA binding transcription factor activity; F:DNA binding; P:multicellular organismal development; C:nucleus; P:transcription, DNA-dependent; P:regulation of biological process	-
comp132217_c0_seq1	homeobox protein 11bb	464	20	4.08593e-55	74.2%	5	F:sequence-specific DNA binding transcription factor activity; F:DNA binding; C:nucleus; P:regulation of biological process; P:transcription, DNA-dependent	-
comp139997_c1_seq1	homeobox protein 12aa	1235	20	1.00176e-92	70.6%	6	P:transcription, DNA-dependent; P:regulation of biological process; F:DNA binding; F:protein binding; F:sequence-specific DNA binding transcription factor activity; C:nucleus	-
comp130812_c0_seq4	homeobox protein 13aa	1906	20	7.23892e-93	63.0%	7	P:regulation of transcription, DNA-dependent; F:sequence-specific DNA binding; C:nucleus; F:sequence-specific DNA binding transcription factor activity; F:DNA binding; P:transcription, DNA-dependent; P:multicellular organismal development
comp137437_c0_seq1	homeobox protein arx	2632	20	3.28183e-173	79.5%	16	P:anatomical structure morphogenesis; P:cellular component organization; P:cell differentiation; P:multicellular organismal development; P:regulation of biological process; P:cell proliferation; F:catalytic activity; P:transcription, DNA-dependent; F:protein binding; P:growth; F:binding; F:DNA binding; F:sequence-specific DNA binding transcription factor activity; P:cellular protein modification …	-
comp122064_c0_seq1	homeobox protein c11	1519	20	2.14033e-74	95.8%	6	F:sequence-specific DNA binding transcription factor activity; F:DNA binding; P:multicellular organismal development; C:nucleus; P:transcription, DNA-dependent; P:regulation of biological process	-
comp138960_c0_seq1	homeobox protein hox-c13a-like	1700	20	0.0	92.9%	10	P:multicellular organismal development; P:transcription, DNA-dependent; P:regulation of biological process; P:response to external stimulus; P:anatomical structure morphogenesis; P:response to stress; P:growth; F:DNA binding; F:sequence-specific DNA binding transcription factor activity; C:nucleus	-
comp138960_c0_seq2	homeobox protein hox-c13a-like	2508	20	8.35757e-128	92.95%	10	P:transcription, DNA-dependent; P:regulation of biological process; P:response to external stimulus; P:anatomical structure morphogenesis; P:response to stress; P:multicellular organismal development; P:growth; F:DNA binding; F:sequence-specific DNA binding transcription factor activity; C:nucleus	-
comp138960_c0_seq3	homeobox protein hox-c13a-like	1220	20	7.01969e-33	93.2%	11	P:multicellular organismal development; P:transcription, DNA-dependent; P:regulation of biological process; P:response to external stimulus; P:anatomical structure morphogenesis; P:response to stress; P:growth; F:DNA binding; F:protein binding; F:sequence-specific DNA binding transcription factor activity; C:nucleus	-
comp98991_c0_seq2	homeobox protein hox-c13a-like	1137	20	0.0	90.0%	10	P:regulation of biological process; P:transcription, DNA-dependent; P:response to external stimulus; P:anatomical structure morphogenesis; P:response to stress; P:multicellular organismal development; P:growth; F:DNA binding; F:sequence-specific DNA binding transcription factor activity; C:nucleus	-
comp130812_c0_seq1	homeobox protein hox-d13	919	20	3.59108e-18	84.5%	12	P:anatomical structure morphogenesis; P:growth; P:reproduction; P:multicellular organismal development; P:transcription, DNA-dependent; P:regulation of biological process; F:DNA binding; F:sequence-specific DNA binding transcription factor activity; P:cell proliferation; P:embryo development; F:chromatin binding; C:nucleus	-
comp144760_c0_seq2	homogentisate -dioxygenase	2315	20	0.0	92.5%	4	F:catalytic activity; P:cellular amino acid metabolic process; P:metabolic process; P:catabolic process	EC:1.13.11.5
comp141178_c4_seq11	hormone-sensitive lipase	4498	20	0.0	74.55%	13	P:cellular protein modification process; F:hydrolase activity; C:mitochondrion; F:RNA binding; C:plasma membrane; P:catabolic process; P:lipid metabolic process; P:cellular component organization; P:transcription, DNA-dependent; F:protein binding; C:lipid particle; P:biosynthetic process; C:nucleus	EC:3.1.1.0
comp141178_c4_seq2	hormone-sensitive lipase	5282	20	0.0	75.65%	13	P:cellular protein modification process; F:hydrolase activity; C:mitochondrion; F:RNA binding; C:plasma membrane; P:catabolic process; P:lipid metabolic process; P:cellular component organization; P:transcription, DNA-dependent; F:protein binding; C:lipid particle; P:biosynthetic process; C:nucleus	EC:3.1.1.0
comp141178_c4_seq3	hormone-sensitive lipase	5229	20	0.0	75.65%	13	P:cellular protein modification process; F:hydrolase activity; C:mitochondrion; F:RNA binding; C:plasma membrane; P:catabolic process; P:lipid metabolic process; P:cellular component organization; P:transcription, DNA-dependent; F:protein binding; C:lipid particle; P:biosynthetic process; C:nucleus	EC:3.1.1.0
comp140844_c0_seq15	hrc partial	935	20	3.27449e-20	73.25%	3	P:calcium ion homeostasis; C:sarcoplasmic reticulum membrane; P:regulation of heart contraction
comp128735_c0_seq2	hydroxyacid oxidase 2	2369	20	0.0	87.7%	5	F:catalytic activity; C:peroxisome; F:nucleotide binding; P:lipid metabolic process; C:mitochondrion	EC:1.1.3.15
comp142329_c2_seq18	hydroxysteroid (17-beta) dehydrogenase 4	2621	20	0.0	85.25%	13	P:lipid metabolic process; F:catalytic activity; P:reproduction; P:cell differentiation; P:multicellular organismal development; P:biosynthetic process; F:lipid binding; C:mitochondrion; P:catabolic process; C:peroxisome; F:receptor binding; F:nucleotide binding; F:protein binding	EC:4.2.1.74; EC:4.2.1.107; EC:1.1.1.35
comp144027_c1_seq15	hydroxysteroid (17-beta) dehydrogenase 8	1294	20	2.64155e-141	83.6%	9	P:metabolic process; P:biosynthetic process; P:lipid metabolic process; F:catalytic activity; P:biological_process; C:cell; F:nucleotide binding; C:mitochondrion; C:plasma membrane	EC:1.1.1.63; EC:1.1.1.35; EC:1.1.1.62
comp144027_c1_seq47	hydroxysteroid (17-beta) dehydrogenase 8	1091	20	1.6129e-95	88.2%	11	P:biosynthetic process; P:lipid metabolic process; P:biological_process; P:metabolic process; C:cell; F:catalytic activity; F:protein binding; F:nucleotide binding; C:mitochondrion; C:protein complex; C:plasma membrane	EC:1.1.1.63; EC:1.1.1.35; EC:1.1.1.62
comp144639_c0_seq27	hydroxysteroid dehydrogenase-like protein 2	1600	20	2.67229e-115	80.1%	5	C:peroxisome; F:catalytic activity; F:lipid binding; F:nucleotide binding; P:metabolic process	-
comp144639_c0_seq31	hydroxysteroid dehydrogenase-like protein 2	2127	20	0.0	84.4%	6	C:peroxisome; F:catalytic activity; F:lipid binding; C:mitochondrion; F:nucleotide binding; P:metabolic process	-
comp139020_c1_seq10	hypothetical loc569781	1528	1	5.3903e-29	68.0%	3	F:molecular_function; P:biological_process; C:cellular_component
comp142156_c1_seq2	hypothetical protein SINV_14410	1321	20	3.22445e-19	55.9%	3	F:nucleic acid binding; P:DNA integration; F:DNA binding
comp144889_c10_seq23	hypoxia-inducible factor-1alpha	3094	20	0.0	83.95%	9	F:sequence-specific DNA binding transcription factor activity; F:signal transducer activity; F:DNA binding; F:protein binding; P:cell death; P:signal transduction; C:nucleus; P:regulation of biological process; P:transcription, DNA-dependent	-
comp142664_c2_seq32	immunoglobulin-like and fibronectin type iii domain-containing protein 1	2130	20	9.84044e-16	54.85%	3	C:cytoplasm; C:organelle; C:intracellular	-
comp145008_c1_seq82	immunoglobulin-like and fibronectin type iii domain-containing protein 1	3022	20	1.72376e-163	68.5%	3	F:molecular_function; P:biological_process; C:cellular_component
comp145008_c1_seq90	immunoglobulin-like and fibronectin type iii domain-containing protein 1	3285	20	3.17028e-164	68.25%	3	F:molecular_function; P:biological_process; C:cellular_component
comp145008_c1_seq95	immunoglobulin-like and fibronectin type iii domain-containing protein 1	3064	20	2.52879e-163	68.5%	3	F:molecular_function; P:biological_process; C:cellular_component
comp115531_c0_seq2	immunoglobulin-like and fibronectin type iii domain-containing protein 1-like	702	20	6.70547e-76	76.4%	2	C:organelle; C:intracellular	-
comp134182_c1_seq1	immunoglobulin-like and fibronectin type iii domain-containing protein 1-like	2307	20	8.75709e-28	61.75%	3	F:molecular_function; P:biological_process; C:cellular_component
comp136671_c1_seq1	immunoglobulin-like and fibronectin type iii domain-containing protein 1-like	949	16	1.62653e-05	80.94%	3	F:molecular_function; P:biological_process; C:cellular_component
comp138207_c2_seq10	immunoglobulin-like and fibronectin type iii domain-containing protein 1-like	1820	20	8.25839e-34	76.15%	2	C:nucleus; C:cytoplasm	-
comp141779_c4_seq13	immunoglobulin-like and fibronectin type iii domain-containing protein 1-like	1504	20	3.02547e-156	67.0%	2	C:Z disc; C:nucleus
comp141779_c4_seq2	immunoglobulin-like and fibronectin type iii domain-containing protein 1-like	3628	20	1.49673e-35	76.1%	3	F:molecular_function; P:biological_process; C:cellular_component
comp142118_c1_seq113	immunoglobulin-like and fibronectin type iii domain-containing protein 1-like	3370	20	6.19292e-144	77.85%	3	F:molecular_function; P:biological_process; C:cellular_component
comp142118_c1_seq118	immunoglobulin-like and fibronectin type iii domain-containing protein 1-like	3430	20	3.25236e-114	66.35%	3	F:molecular_function; P:biological_process; C:cellular_component
comp142118_c1_seq16	immunoglobulin-like and fibronectin type iii domain-containing protein 1-like	3251	20	2.47798e-144	77.55%	3	F:molecular_function; P:biological_process; C:cellular_component
comp142118_c1_seq17	immunoglobulin-like and fibronectin type iii domain-containing protein 1-like	3326	20	5.07969e-138	72.05%	3	F:molecular_function; P:biological_process; C:cellular_component
comp142118_c1_seq18	immunoglobulin-like and fibronectin type iii domain-containing protein 1-like	3466	20	7.50518e-138	70.85%	3	F:molecular_function; P:biological_process; C:cellular_component
comp142118_c1_seq50	immunoglobulin-like and fibronectin type iii domain-containing protein 1-like	3101	20	7.54025e-145	77.35%	3	F:molecular_function; P:biological_process; C:cellular_component
comp142118_c1_seq57	immunoglobulin-like and fibronectin type iii domain-containing protein 1-like	3371	20	6.19292e-144	75.9%	3	F:molecular_function; P:biological_process; C:cellular_component
comp145008_c1_seq102	immunoglobulin-like and fibronectin type iii domain-containing protein 1-like	4010	20	6.60258e-92	70.35%	3	F:molecular_function; P:biological_process; C:cellular_component
comp145008_c1_seq31	immunoglobulin-like and fibronectin type iii domain-containing protein 1-like	2399	20	3.75818e-68	71.0%	3	F:molecular_function; P:biological_process; C:cellular_component
comp145008_c1_seq45	immunoglobulin-like and fibronectin type iii domain-containing protein 1-like	3290	20	1.53867e-66	70.15%	3	F:molecular_function; P:biological_process; C:cellular_component
comp145008_c1_seq50	immunoglobulin-like and fibronectin type iii domain-containing protein 1-like	4089	20	8.01582e-92	70.5%	3	F:molecular_function; P:biological_process; C:cellular_component
comp145008_c1_seq6	immunoglobulin-like and fibronectin type iii domain-containing protein 1-like	2572	20	2.30673e-52	72.55%	3	F:molecular_function; P:biological_process; C:cellular_component
comp145126_c3_seq1	immunoglobulin-like and fibronectin type iii domain-containing protein 1-like	869	20	4.61872e-35	72.35%	0	-
comp145377_c0_seq10	immunoglobulin-like and fibronectin type iii domain-containing protein 1-like	3145	20	0.0	62.75%	3	C:Z disc; P:biological_process; C:nucleus
comp145377_c0_seq4	immunoglobulin-like and fibronectin type iii domain-containing protein 1-like	2655	20	0.0	63.25%	3	C:Z disc; P:biological_process; C:nucleus
comp145377_c0_seq6	immunoglobulin-like and fibronectin type iii domain-containing protein 1-like	991	20	1.06813e-87	76.25%	2	C:nucleus; C:cytoplasm	-
comp145377_c0_seq7	immunoglobulin-like and fibronectin type iii domain-containing protein 1-like	1678	20	0.0	72.55%	3	C:Z disc; P:biological_process; C:nucleus
comp161070_c0_seq1	immunoglobulin-like and fibronectin type iii domain-containing protein 1-like	1516	20	2.90059e-16	85.85%	3	F:molecular_function; P:biological_process; C:cellular_component
comp142245_c0_seq11	inhibitor of growth member 1	469	20	7.59195e-25	79.05%	10	F:binding; P:cell cycle; F:protein binding; P:regulation of biological process; P:cell growth; P:cell death; P:protein transport; P:cell proliferation; P:transcription, DNA-dependent; C:nucleus	-
comp143066_c0_seq15	inositol hexakisphosphate and diphosphoinositol-pentakisphosphate kinase 1-like	2304	20	0.0	89.9%	6	C:cytoplasm; F:hydrolase activity; F:kinase activity; P:metabolic process; F:nucleotide binding; F:transferase activity	EC:3.1.3.2; EC:2.7.4.21; EC:2.7.4.24
comp143066_c0_seq5	inositol hexakisphosphate and diphosphoinositol-pentakisphosphate kinase 1-like	2712	20	0.0	90.55%	6	C:cytoplasm; F:hydrolase activity; F:kinase activity; P:metabolic process; F:nucleotide binding; F:transferase activity	EC:3.1.3.2; EC:2.7.4.21; EC:2.7.4.24
comp143220_c1_seq15	inositol hexakisphosphate and diphosphoinositol-pentakisphosphate kinase 1-like	2441	20	0.0	85.2%	8	C:nucleolus; F:hydrolase activity; F:kinase activity; P:metabolic process; P:carbohydrate metabolic process; F:nucleotide binding; F:transferase activity; C:cytosol	EC:3.1.3.2; EC:2.7.4.21; EC:2.7.4.24
comp143220_c1_seq20	inositol hexakisphosphate and diphosphoinositol-pentakisphosphate kinase 1-like	3633	20	0.0	81.9%	7	C:nucleolus; F:hydrolase activity; F:kinase activity; P:carbohydrate metabolic process; F:nucleotide binding; F:transferase activity; C:cytosol	EC:3.1.3.2; EC:2.7.4.21; EC:2.7.4.24
comp143220_c1_seq38	inositol hexakisphosphate and diphosphoinositol-pentakisphosphate kinase 1-like	5113	20	0.0	85.85%	1	F:hydrolase activity	EC:3.1.3.2
comp143220_c1_seq48	inositol hexakisphosphate and diphosphoinositol-pentakisphosphate kinase 1-like	2768	20	0.0	84.4%	8	C:nucleolus; F:hydrolase activity; F:kinase activity; P:metabolic process; P:carbohydrate metabolic process; F:nucleotide binding; F:transferase activity; C:cytosol	EC:3.1.3.2; EC:2.7.4.21; EC:2.7.4.24
comp143220_c1_seq53	inositol hexakisphosphate and diphosphoinositol-pentakisphosphate kinase 1-like	3786	20	0.0	80.05%	5	C:nucleolus; F:kinase activity; P:carbohydrate metabolic process; F:transferase activity; C:cytosol	EC:2.7.4.21; EC:2.7.4.24
comp141105_c7_seq19	inositol hexakisphosphate and diphosphoinositol-pentakisphosphate kinase 2	5323	20	0.0	86.8%	7	F:hydrolase activity; F:kinase activity; P:metabolic process; P:carbohydrate metabolic process; F:nucleotide binding; F:transferase activity; C:cytosol	EC:3.1.3.2; EC:2.7.4.21; EC:2.7.4.24
comp141105_c7_seq3	inositol hexakisphosphate and diphosphoinositol-pentakisphosphate kinase 2	5281	20	0.0	88.3%	7	F:hydrolase activity; F:kinase activity; P:metabolic process; P:carbohydrate metabolic process; F:nucleotide binding; F:transferase activity; C:cytosol	EC:3.1.3.2; EC:2.7.4.21; EC:2.7.4.24
comp137342_c0_seq1	inositol hexakisphosphate kinase 1	1567	20	0.0	87.7%	7	C:nucleolus; P:carbohydrate metabolic process; F:kinase activity; F:nucleotide binding; P:lipid metabolic process; C:cytoplasm; P:biosynthetic process	EC:2.7.1.127; EC:2.7.4.21
comp140253_c2_seq33	inositol polyphosphate-5- 75kda	4675	20	0.0	82.4%	16	C:cytosol; C:endosome; C:cytoskeleton; P:biological_process; C:cytoplasmic membrane-bounded vesicle; C:cell; F:hydrolase activity; F:binding; C:cytoplasm; P:reproduction; P:lipid metabolic process; P:regulation of biological process; P:protein metabolic process; F:protein binding; P:signal transduction; C:Golgi apparatus	EC:3.1.3.36; EC:3.1.3.56
comp142948_c0_seq4	insulin receptor substrate 2-b-like	4878	20	0.0	64.15%	4	F:protein binding; C:cell; P:signal transduction; P:response to endogenous stimulus	-
comp142948_c0_seq8	insulin receptor substrate 2-b-like	5688	20	0.0	64.15%	4	F:protein binding; C:cell; P:signal transduction; P:response to endogenous stimulus	-
comp144057_c0_seq5	insulin receptor substrate 2-like	4412	20	0.0	65.4%	1	F:binding	-
comp142221_c1_seq20	integrator complex subunit 1	6276	20	0.0	87.35%	9	P:regulation of biological process; P:cell death; P:cell proliferation; P:embryo development; P:growth; C:cell; P:nucleobase-containing compound metabolic process; C:nucleoplasm; C:protein complex	-
comp138628_c0_seq2	integrin alpha-10	4043	20	0.0	76.25%	6	F:receptor activity; P:biological_process; F:protein binding; P:signal transduction; C:protein complex; C:plasma membrane	-
comp135167_c0_seq1	interleukin-13 receptor subunit alpha-2 precursor	2248	20	2.52096e-142	58.45%	2	C:cell; F:receptor activity	-
comp141983_c1_seq32	intraflagellar transport 81 homolog	2029	20	1.33807e-17	87.85%	8	P:reproduction; P:cell differentiation; C:cilium; C:organelle; C:intracellular; C:protein complex; P:multicellular organismal development; C:microtubule organizing center	-
comp141983_c1_seq18	intraflagellar transport protein 81 homolog	3288	20	3.54391e-133	86.1%	8	P:reproduction; P:cell differentiation; C:organelle; C:intracellular; C:cilium; P:signal transduction; C:microtubule organizing center; P:multicellular organismal development	-
comp120785_c0_seq1	inward rectifier potassium channel 2	2412	20	0.0	92.3%	5	F:protein binding; P:regulation of biological process; P:ion transport; F:ion channel activity; C:cell	-
comp135631_c0_seq7	iq domain-containing protein k	4158	20	2.7121e-59	71.15%	3	F:molecular_function; P:biological_process; C:cellular_component
comp135631_c0_seq9	iq domain-containing protein k-like	4043	20	6.34399e-31	73.9%	3	F:molecular_function; P:biological_process; C:cellular_component
comp142664_c2_seq61	iq motif and sec7 domain-containing protein 1-like	3149	20	0.0	87.15%	6	C:nucleolus; F:lipid binding; P:signal transduction; F:enzyme regulator activity; C:plasma membrane; P:cytoskeleton organization	-
comp142664_c2_seq65	iq motif and sec7 domain-containing protein 1-like	3163	20	0.0	87.15%	6	C:nucleolus; F:lipid binding; P:signal transduction; F:enzyme regulator activity; C:plasma membrane; P:cytoskeleton organization	-
comp142124_c0_seq15	iron-responsive element-binding protein 2	7297	20	0.0	81.95%	14	F:translation regulator activity; C:cytosol; P:regulation of biological process; P:translation; C:mitochondrion; F:RNA binding; F:binding; P:biological_process; P:biosynthetic process; P:cell differentiation; P:multicellular organismal development; P:cellular homeostasis; C:Golgi apparatus; C:endoplasmic reticulum	-
comp142124_c0_seq17	iron-responsive element-binding protein 2	7623	20	0.0	86.3%	14	F:translation regulator activity; C:cytosol; P:regulation of biological process; P:translation; C:mitochondrion; F:RNA binding; F:binding; P:biological_process; P:biosynthetic process; P:cell differentiation; P:multicellular organismal development; P:cellular homeostasis; C:Golgi apparatus; C:endoplasmic reticulum	-
comp144841_c1_seq6	iroquois-class homeodomain protein irx-5	1020	20	1.94018e-138	81.4%	8	P:regulation of biological process; P:anatomical structure morphogenesis; P:cell differentiation; P:multicellular organismal development; P:transcription, DNA-dependent; F:DNA binding; F:sequence-specific DNA binding transcription factor activity; C:nucleus	-
comp143742_c0_seq26	isocitrate dehydrogenase	1644	20	0.0	91.35%	6	F:nucleotide binding; F:binding; P:generation of precursor metabolites and energy; P:catabolic process; F:catalytic activity; C:mitochondrion	EC:1.1.1.41
comp142614_c2_seq8	isoform cra_b	1524	20	3.74453e-08	70.45%	17	C:cell; F:receptor binding; P:biological_process; C:Golgi apparatus; F:actin binding; P:organelle organization; C:cytoskeleton; P:multicellular organismal development; C:nuclear envelope; P:transport; P:cellular component organization; P:regulation of biological process; P:response to abiotic stimulus; C:cytoplasm; F:protein binding; P:anatomical structure morphogenesis; P:cell differentiation	-
comp141134_c1_seq10	isovaleryl coenzyme a dehydrogenase	2751	20	0.0	91.75%	8	C:mitochondrion; P:cellular component organization; P:catabolic process; P:lipid metabolic process; P:cellular amino acid metabolic process; P:metabolic process; F:catalytic activity; F:nucleotide binding	EC:1.3.99.10
comp94101_c0_seq2	kallmann syndrome 1 sequence	3053	20	0.0	64.05%	9	P:anatomical structure morphogenesis; P:cellular component organization; P:cell differentiation; P:multicellular organismal development; F:enzyme regulator activity; C:extracellular space; P:biological_process; C:proteinaceous extracellular matrix; F:structural molecule activity	-
comp142770_c1_seq16	kelch repeat and btb domain-containing protein 10-like	3715	20	0.0	85.15%	5	C:nucleolus; C:plasma membrane; F:protein kinase activity; P:cellular protein modification process; C:microtubule organizing center	-
comp142770_c1_seq3	kelch repeat and btb domain-containing protein 10-like	3726	20	0.0	85.15%	5	C:nucleolus; C:plasma membrane; F:protein kinase activity; P:cellular protein modification process; C:microtubule organizing center	-
comp142770_c1_seq34	kelch repeat and btb domain-containing protein 10-like	3885	20	0.0	83.35%	5	C:nucleolus; C:plasma membrane; F:protein kinase activity; P:cellular protein modification process; C:microtubule organizing center	-
comp142770_c1_seq51	kelch repeat and btb domain-containing protein 10-like	3813	20	0.0	83.8%	5	C:nucleolus; C:plasma membrane; F:protein kinase activity; P:cellular protein modification process; C:microtubule organizing center	-
comp144416_c0_seq5	kelch repeat and btb domain-containing protein 13-like	3711	20	0.0	74.0%	4	C:cytoplasm; F:molecular_function; P:biological_process; C:cellular_component
comp135564_c0_seq1	kelch-like protein 33	2927	20	7.2852e-109	50.55%	0	-
comp138997_c1_seq14	kelch-like protein 33	2427	20	2.69943e-52	57.4%	0	-
comp127272_c0_seq1	kelch-like protein 34-like	3611	20	0.0	62.25%	0	-
comp142915_c0_seq11	kelch-like protein 38	2989	20	0.0	79.7%	0	-
comp141843_c3_seq19	kell blood group glycoprotein	5582	20	5.0312e-126	46.45%	8	P:proteolysis; F:metallopeptidase activity; F:metalloendopeptidase activity; F:metal ion binding; P:vasoconstriction; C:integral to membrane; F:protein binding; C:plasma membrane
comp141843_c3_seq53	kell blood group glycoprotein	5699	20	6.03738e-92	49.05%	8	P:proteolysis; F:metallopeptidase activity; F:metalloendopeptidase activity; F:metal ion binding; P:vasoconstriction; C:integral to membrane; F:protein binding; C:plasma membrane
comp143643_c1_seq7	kiaa0528 protein	4213	20	0.0	80.3%	0	-
comp144095_c0_seq5	kin of irre-like protein 1-like	3308	20	0.0	78.75%	4	F:protein binding; P:cellular component organization; P:multicellular organismal development; C:cell	-
comp136054_c0_seq7	kinesin motor domain containing protein	217	5	0.0596315	71.0%	1	F:nucleotide binding	-
comp142382_c1_seq35	kinesin-like protein kif19	2603	20	0.0	68.2%	1	C:intracellular	-
comp143141_c5_seq58	kinesin-like protein kif21a	5185	20	0.0	82.85%	8	C:cytoplasm; P:biological_process; F:protein binding; F:nucleotide binding; F:motor activity; C:cell; C:cytoskeleton; C:protein complex	-
comp139686_c0_seq4	kn motif and ankyrin repeat domain-containing protein 1	5414	20	0.0	71.55%	11	P:regulation of biological process; C:plasma membrane; P:signal transduction; C:cytoplasm; P:response to endogenous stimulus; P:cellular component organization; P:cell differentiation; P:multicellular organismal development; F:protein binding; P:cytoskeleton organization; C:nucleus	-
comp145004_c0_seq10	kn motif and ankyrin repeat domain-containing protein 2	5131	20	0.0	76.05%	9	P:metabolic process; C:mitochondrion; P:signal transduction; F:binding; F:catalytic activity; P:regulation of biological process; P:cell proliferation; P:transcription, DNA-dependent; P:cell death	EC:1.1.1.61
comp145004_c0_seq28	kn motif and ankyrin repeat domain-containing protein 2	4222	20	3.4508e-154	79.45%	9	P:metabolic process; C:mitochondrion; P:signal transduction; F:binding; F:catalytic activity; P:regulation of biological process; P:cell proliferation; P:transcription, DNA-dependent; P:cell death	EC:1.1.1.61
comp145004_c0_seq9	kn motif and ankyrin repeat domains 2	5998	20	0.0	63.9%	6	C:mitochondrion; P:signal transduction; P:regulation of biological process; P:cell proliferation; P:transcription, DNA-dependent; P:cell death	-
comp137568_c5_seq1	kruppel-like factor 4	1359	13	5.9079e-41	48.62%	5	F:nucleic acid binding; P:metabolic process; P:regulation of biological process; P:cell differentiation; P:multicellular organismal development	-
comp144809_c4_seq10	kyphoscoliosis peptidase	2939	20	0.0	55.0%	6	P:proteolysis; C:Z disc; C:cytoskeleton; F:peptidase activity; P:muscle organ development; P:neuromuscular junction development
comp141490_c1_seq5	l-seryl-trnasec kinase	1380	1	0.00246083	74.0%	0	-
comp145231_c0_seq3	lactate dehydrogenase b	1324	20	0.0	92.8%	7	P:generation of precursor metabolites and energy; P:carbohydrate metabolic process; P:catabolic process; C:cytoplasm; F:catalytic activity; P:metabolic process; F:nucleotide binding	EC:1.1.1.27
comp145231_c0_seq5	lactate dehydrogenase b	422	20	2.08788e-47	92.55%	11	F:protein binding; C:cell; P:carbohydrate metabolic process; F:nucleotide binding; P:metabolic process; F:catalytic activity; P:nucleobase-containing compound metabolic process; P:secondary metabolic process; P:generation of precursor metabolites and energy; P:catabolic process; C:mitochondrion	EC:1.1.1.27
comp143015_c0_seq3	latrophilin and seven transmembrane domain containing 1 precursor	2734	20	1.71187e-65	80.0%	6	F:receptor activity; C:plasma membrane; F:protein binding; F:calcium ion binding; C:cell; P:signal transduction	-
comp138476_c0_seq7	leiomodin 1 (smooth muscle)	1309	20	3.54714e-20	87.15%	6	C:cytoskeleton; C:cell; C:cytosol; F:actin binding; P:biological_process; F:cytoskeletal protein binding	-
comp129777_c1_seq2	leiomodin 2	1520	20	9.29736e-26	87.0%	3	C:cytoskeleton; F:actin binding; F:cytoskeletal protein binding	-
comp144863_c2_seq4	leiomodin 2	1336	20	5.91229e-101	74.35%	2	C:cytoskeleton; F:cytoskeletal protein binding	-
comp138476_c0_seq11	leiomodin-1-like	2657	20	7.13761e-112	77.2%	6	C:cytoskeleton; C:cell; C:cytosol; F:actin binding; P:biological_process; F:cytoskeletal protein binding	-
comp144863_c2_seq8	leiomodin-2	1713	20	2.78863e-99	74.65%	2	C:cytoskeleton; F:cytoskeletal protein binding	-
comp141874_c1_seq5	letm1 domain-containing protein mitochondrial	2368	1	3.08533e-15	91.0%	0	-
comp133247_c0_seq3	leucine-rich repeat and immunoglobulin-like domain-containing nogo receptor-interacting protein 1-like	3712	20	0.0	75.7%	7	P:signal transduction; P:anatomical structure morphogenesis; P:cellular component organization; P:cell differentiation; P:regulation of biological process; P:multicellular organismal development; C:plasma membrane	-
comp132414_c0_seq1	leucine-rich repeat-containing protein 15-like	2004	20	2.11758e-132	53.5%	7	C:integral to membrane; C:membrane; C:intracellular; P:regulation of catalytic activity; P:protein stabilization; F:enzyme regulator activity; C:extracellular region
comp125732_c0_seq1	leucine-rich repeat-containing protein 30-like	3095	20	1.8094e-132	74.85%	2	P:biological_process; C:cellular_component
comp140870_c0_seq2	leucine-rich repeat-containing protein 52-like	1687	20	5.40956e-149	66.8%	3	C:integral to membrane; F:ion channel activity; C:plasma membrane
comp144555_c0_seq5	light chain 12	2092	20	2.83925e-112	98.4%	1	F:calcium ion binding	-
comp133591_c0_seq3	lim and cysteine-rich domains 1	2520	20	1.0908e-170	74.55%	9	F:binding; P:regulation of biological process; C:extracellular space; P:transcription, DNA-dependent; F:transcription regulator activity; F:protein binding; C:extracellular region; C:nucleus; P:signal transduction	-
comp143945_c7_seq14	lim domain-containing protein 1	2488	20	1.05163e-154	86.85%	18	C:plasma membrane; P:cytoskeleton organization; F:transcription regulator activity; F:protein binding; P:anatomical structure morphogenesis; P:cellular component organization; P:regulation of biological process; F:binding; P:signal transduction; C:intracellular; P:metabolic process; P:transcription, DNA-dependent; P:response to stress; P:cell differentiation; P:multicellular organismal developmen…	-
comp144394_c0_seq12	lipocalin precursor	2891	20	1.70169e-31	76.0%	5	F:lipid binding; F:catalytic activity; P:transport; F:transporter activity; P:lipid metabolic process	EC:5.3.99.2
comp144394_c0_seq5	lipocalin precursor	3031	20	3.85253e-66	74.4%	6	C:extracellular region; F:lipid binding; F:catalytic activity; P:transport; F:transporter activity; P:lipid metabolic process	EC:5.3.99.2
comp143918_c0_seq11	lipoprotein lipase	3386	20	0.0	77.95%	5	P:lipid metabolic process; F:hydrolase activity; P:regulation of biological process; C:extracellular space; C:cell	EC:3.1.1.34
comp143918_c0_seq22	lipoprotein lipase	2408	20	1.5955e-149	76.65%	14	P:cellular component organization; P:lipid metabolic process; P:regulation of biological process; P:biosynthetic process; F:hydrolase activity; P:biological_process; C:extracellular space; P:metabolic process; P:catabolic process; F:receptor binding; F:protein binding; P:cell differentiation; F:carbohydrate binding; C:cell	EC:3.1.1.34; EC:3.1.1.3
comp143918_c0_seq3	lipoprotein lipase	3251	20	0.0	77.95%	5	P:lipid metabolic process; F:hydrolase activity; P:regulation of biological process; C:extracellular space; C:cell	EC:3.1.1.34
comp143918_c0_seq35	lipoprotein lipase	3904	20	0.0	82.85%	6	P:biological_process; P:lipid metabolic process; F:hydrolase activity; F:binding; P:regulation of biological process; C:extracellular region	EC:3.1.1.34
comp144100_c4_seq49	lipoyl mitochondrial	5925	20	0.0	88.6%	9	P:response to stress; P:response to external stimulus; C:mitochondrion; F:binding; P:biosynthetic process; P:response to biotic stimulus; F:transferase activity; P:anatomical structure morphogenesis; P:embryo development	EC:2.8.1.8
comp139447_c0_seq13	liver-type fatty acid-binding protein	2211	20	9.2074e-41	92.05%	4	F:lipid binding; C:cytoplasm; P:transport; F:transporter activity	-
comp141944_c0_seq30	loc794500 protein	3291	10	1.82313e-48	64.8%	0	-
comp143826_c1_seq39	lon peptidase n-terminal domain and ring finger protein 1-like	4153	20	0.0	74.85%	4	F:peptidase activity; P:protein metabolic process; P:catabolic process; F:binding	-
comp143826_c1_seq4	lon peptidase n-terminal domain and ring finger protein 1-like	3465	20	0.0	80.55%	4	F:peptidase activity; P:protein metabolic process; P:catabolic process; F:binding	-
comp141716_c0_seq1	long-chain specific acyl- mitochondrial	2729	20	0.0	88.35%	11	P:catabolic process; P:lipid metabolic process; F:lipid binding; P:biological_process; P:regulation of biological process; F:catalytic activity; C:mitochondrion; P:biosynthetic process; P:cellular amino acid metabolic process; F:nucleotide binding; P:cellular component organization	EC:1.3.99.13
comp140839_c2_seq14	long-chain-fatty-acid-- ligase 1	617	20	1.78264e-39	88.3%	8	P:lipid metabolic process; P:signal transduction; C:peroxisome; C:mitochondrion; F:nucleotide binding; C:cell; F:catalytic activity; C:endoplasmic reticulum	EC:6.2.1.3
comp144707_c3_seq6	long-chain-fatty-acid-- ligase 1	2396	20	8.66602e-46	85.4%	17	F:catalytic activity; P:signal transduction; P:lipid metabolic process; P:catabolic process; C:cell; P:cell differentiation; P:cell proliferation; P:multicellular organismal development; C:endoplasmic reticulum; C:mitochondrion; P:biosynthetic process; P:biological_process; P:regulation of biological process; C:plasma membrane; F:nucleotide binding; P:response to external stimulus; C:peroxisome	EC:6.2.1.1; EC:6.2.1.3
comp133615_c0_seq4	long-chain-fatty-acid-- ligase 1-like	2418	20	0.0	86.15%	13	C:cell; C:peroxisome; F:protein binding; C:mitochondrion; F:nucleotide binding; P:biosynthetic process; P:lipid metabolic process; P:cell differentiation; P:cell proliferation; P:multicellular organismal development; F:catalytic activity; C:endoplasmic reticulum; C:plasma membrane	EC:6.2.1.3
comp140839_c2_seq8	long-chain-fatty-acid-- ligase 1-like	1245	20	0.0	85.15%	3	P:signal transduction; C:mitochondrion; F:catalytic activity	-
comp145159_c0_seq2	long-chain-fatty-acid-- ligase acsbg2-like	3183	20	0.0	83.5%	6	C:cell; F:catalytic activity; F:nucleotide binding; P:lipid metabolic process; F:hydrolase activity; C:mitochondrion	EC:6.2.1.3; EC:3.1.2.20
comp145159_c0_seq39	long-chain-fatty-acid-- ligase acsbg2-like	2043	20	0.0	85.6%	6	C:cell; F:catalytic activity; F:nucleotide binding; P:lipid metabolic process; F:hydrolase activity; C:mitochondrion	EC:6.2.1.3; EC:3.1.2.20
comp145159_c0_seq74	long-chain-fatty-acid-- ligase acsbg2-like	4333	20	0.0	82.8%	6	C:cell; F:catalytic activity; F:nucleotide binding; P:lipid metabolic process; F:hydrolase activity; C:mitochondrion	EC:6.2.1.3; EC:3.1.2.20
comp144487_c1_seq15	low quality protein: codanin-1-like	2871	20	0.0	66.2%	1	P:organelle organization	-
comp144317_c0_seq6	low quality protein: nesprin-2	2606	20	0.0	63.05%	9	C:endoplasmic reticulum; P:biological_process; C:cytoplasm; C:plasma membrane; C:nuclear envelope; C:protein complex; C:nucleus; F:protein binding; C:mitochondrion	-
comp144557_c0_seq19	low quality protein: nesprin-2	3540	20	3.26033e-160	61.35%	1	P:biological_process	-
comp137233_c0_seq4	low quality protein: obscurin-like	5534	20	0.0	64.85%	4	P:biological_process; F:cytoskeletal protein binding; F:kinase activity; C:cytoplasm	-
comp144857_c0_seq2	low quality protein: plectin-like	5456	20	0.0	87.35%	13	C:cell; F:protein binding; F:structural molecule activity; C:cytoplasm; F:cytoskeletal protein binding; P:cellular component organization; P:response to external stimulus; P:reproduction; C:cytoskeleton; C:plasma membrane; F:actin binding; P:cell differentiation; P:multicellular organismal development	-
comp144064_c1_seq1	low quality protein: ryanodine receptor 1	272	20	3.28919e-41	99.8%	17	F:ion channel activity; P:biological_process; P:cell differentiation; P:multicellular organismal development; P:anatomical structure morphogenesis; P:regulation of biological process; C:cell; F:calcium ion binding; P:ion transport; P:cellular homeostasis; C:endoplasmic reticulum; C:cytoplasm; P:response to stress; F:protein binding; C:protein complex; C:plasma membrane; F:receptor activity	-
comp138548_c0_seq1	lymphatic vessel endothelial hyaluronic acid receptor 1	1546	20	3.70684e-46	53.25%	7	F:receptor activity; P:cell adhesion; F:hyaluronic acid binding; F:transmembrane signaling receptor activity; P:glycosaminoglycan catabolic process; P:signal transduction; C:plasma membrane
comp138548_c0_seq6	lymphatic vessel endothelial hyaluronic acid receptor 1	2062	20	1.92552e-46	52.3%	7	F:receptor activity; P:cell adhesion; F:hyaluronic acid binding; F:transmembrane signaling receptor activity; P:glycosaminoglycan catabolic process; P:signal transduction; C:plasma membrane
comp95395_c0_seq1	lysosomal alpha-n-acetyl glucosaminidase	2431	20	0.0	77.85%	6	P:anatomical structure morphogenesis; P:cell differentiation; P:multicellular organismal development; P:behavior; P:embryo development; P:organelle organization	-
comp143848_c1_seq25	lysosome membrane protein 2-like	595	20	4.21898e-66	72.8%	5	C:plasma membrane; C:cell; C:lysosome; P:protein transport; F:protein binding	-
comp143848_c1_seq30	lysosome membrane protein 2-like	1624	20	0.0	72.9%	6	C:plasma membrane; C:cell; C:lysosome; P:protein transport; F:protein binding; C:vacuole	-
comp143848_c1_seq52	lysosome membrane protein 2-like	1612	20	0.0	74.25%	4	C:lysosome; C:cell; F:receptor activity; P:biological_process	-
comp143848_c1_seq54	lysosome membrane protein 2-like	634	9	2.79063e-15	64.22%	5	C:lysosome; F:receptor activity; P:cell adhesion; C:membrane; C:integral to membrane
comp143848_c1_seq9	lysosome membrane protein 2-like	1672	20	0.0	73.4%	8	F:receptor activity; C:plasma membrane; C:cell; C:lysosome; P:biological_process; P:protein transport; F:protein binding; C:vacuole	-
comp139703_c0_seq12	lysosome-associated membrane glycoprotein 5 isoform 1	1283	20	1.04953e-91	77.75%	6	C:cell; C:organelle; C:cytoplasm; C:cytoplasmic membrane-bounded vesicle; C:endosome; C:plasma membrane	-
comp139703_c0_seq9	lysosome-associated membrane glycoprotein 5 isoform 1	1736	20	7.84448e-129	80.45%	6	C:cell; C:organelle; C:cytoplasm; C:cytoplasmic membrane-bounded vesicle; C:endosome; C:plasma membrane	-
comp143085_c1_seq25	lysyl-trna synthetase	1931	20	0.0	91.4%	12	C:intracellular; C:protein complex; C:cytoskeleton; C:mitochondrion; F:catalytic activity; F:binding; P:nucleobase-containing compound metabolic process; P:biosynthetic process; F:nucleotide binding; P:translation; P:cellular amino acid metabolic process; F:RNA binding	EC:6.1.1.6
comp140822_c5_seq8	m- striated muscle-like	1691	20	0.0	61.55%	3	P:muscle contraction; F:protein homodimerization activity; C:M band
comp138166_c0_seq7	major facilitator superfamily domain-containing protein 2	2053	20	0.0	71.0%	6	F:molecular_function; P:biological_process; C:cellular_component; C:integral to membrane; C:membrane; P:transport
comp144748_c0_seq10	major histocompatibility complex class i-related gene	1899	20	3.92204e-72	61.0%	5	C:membrane; P:antigen processing and presentation; C:MHC class I protein complex; P:immune response; F:molecular_function
comp145383_c2_seq3	malate cytoplasmic	1453	20	0.0	93.45%	6	P:carbohydrate metabolic process; F:catalytic activity; P:metabolic process; P:generation of precursor metabolites and energy; P:catabolic process; F:nucleotide binding	EC:1.1.1.37
comp145383_c2_seq4	malate cytoplasmic	1250	20	4.25466e-104	95.25%	6	P:carbohydrate metabolic process; F:catalytic activity; P:metabolic process; P:generation of precursor metabolites and energy; P:catabolic process; F:nucleotide binding	EC:1.1.1.37
comp145383_c2_seq5	malate cytoplasmic	1110	20	6.57147e-171	92.9%	6	P:carbohydrate metabolic process; F:catalytic activity; P:metabolic process; P:generation of precursor metabolites and energy; P:catabolic process; F:nucleotide binding	EC:1.1.1.37
comp145383_c2_seq7	malate cytoplasmic	359	20	8.11322e-22	88.6%	6	P:carbohydrate metabolic process; F:catalytic activity; P:metabolic process; P:generation of precursor metabolites and energy; P:catabolic process; F:nucleotide binding	EC:1.1.1.37
comp141746_c1_seq21	malonyl- decarboxylase	1184	20	5.05915e-61	68.45%	9	P:biosynthetic process; C:cytosol; C:peroxisome; P:lipid metabolic process; C:mitochondrion; P:regulation of biological process; P:catabolic process; F:receptor binding; F:catalytic activity	EC:4.1.1.9
comp141746_c1_seq28	malonyl- mitochondrial	2399	20	0.0	81.95%	5	P:biosynthetic process; P:lipid metabolic process; C:peroxisome; F:receptor binding; F:catalytic activity	EC:4.1.1.9
comp138493_c1_seq15	mam domain-containing protein 2	2939	20	0.0	74.1%	2	C:extracellular region; C:endoplasmic reticulum	-
comp138493_c1_seq22	mam domain-containing protein 2	2297	20	4.73754e-165	74.5%	2	C:extracellular region; C:endoplasmic reticulum	-
comp138493_c1_seq28	mam domain-containing protein 2	2935	20	2.20279e-47	77.05%	1	C:endoplasmic reticulum	-
comp137467_c1_seq2	mannose-1-phosphate guanyltransferase beta	1476	20	1.14559e-55	93.8%	6	P:nucleobase-containing compound metabolic process; P:biosynthetic process; P:carbohydrate metabolic process; F:nucleotide binding; F:transferase activity; C:mitochondrion	EC:2.7.7.13
comp139552_c12_seq2	mannose-6-phosphate isomerase	1173	20	9.7289e-18	75.35%	4	C:cytoplasm; P:carbohydrate metabolic process; F:binding; F:catalytic activity	EC:5.3.1.8
comp138330_c0_seq3	mannose-6-phosphate receptor-binding protein 1	2523	20	3.54968e-157	65.8%	7	P:signal transduction; F:DNA binding; F:protein kinase activity; F:signal transducer activity; C:cell; F:binding; C:intracellular	-
comp138330_c0_seq4	mannose-6-phosphate receptor-binding protein 1	2541	20	1.3298e-161	65.65%	10	P:transport; P:signal transduction; F:binding; C:endosome; F:DNA binding; F:protein binding; F:protein kinase activity; F:signal transducer activity; C:lipid particle; C:cell	-
comp145405_c0_seq35	matrin-3 isoform b	2351	20	2.44566e-16	57.35%	2	C:nucleolus; F:protein binding	-
comp145405_c0_seq18	matrin-3-like partial	3472	13	7.16966e-31	58.69%	2	C:nucleolus; F:protein binding	-
comp142992_c1_seq24	mediator of rna polymerase ii transcription subunit 13	3903	20	0.0	72.3%	6	F:protein binding; F:transcription regulator activity; P:transcription, DNA-dependent; P:regulation of biological process; P:signal transduction; C:nucleus	-
comp145064_c0_seq15	medium-chain specific acyl- mitochondrial	2300	20	0.0	91.85%	17	F:nucleotide binding; P:cell differentiation; P:multicellular organismal development; P:regulation of biological process; P:biosynthetic process; P:carbohydrate metabolic process; C:mitochondrion; F:protein binding; C:cell; P:generation of precursor metabolites and energy; P:response to external stimulus; P:response to stress; F:catalytic activity; P:response to abiotic stimulus; P:lipid metaboli…	-
comp127140_c2_seq1	melatonin receptor type 1a-a-like	2004	20	2.75898e-96	95.75%	5	P:biological_process; C:cell; F:receptor activity; P:signal transduction; C:plasma membrane	-
comp142958_c1_seq38	melatonin receptor type 1a-a-like	2440	20	0.0	91.75%	5	P:biological_process; C:cell; F:receptor activity; P:signal transduction; C:plasma membrane	-
comp143762_c4_seq4	member of ras oncogene family	1030	20	1.81656e-41	98.05%	17	P:regulation of biological process; C:endosome; F:protein binding; P:biological_process; P:signal transduction; F:nucleotide binding; P:nucleobase-containing compound metabolic process; P:catabolic process; P:cellular protein modification process; C:cytosol; P:cytoskeleton organization; F:hydrolase activity; P:anatomical structure morphogenesis; P:cellular component organization; P:cell different…	-
comp144942_c3_seq5	metal regulatory transcription factor 1	580	20	1.43763e-97	96.85%	9	P:response to stress; F:binding; F:protein binding; P:regulation of biological process; P:transcription, DNA-dependent; F:sequence-specific DNA binding transcription factor activity; P:biological_process; C:cytoplasm; C:nucleus	-
comp139926_c1_seq14	metalloreductase steap2	3089	20	0.0	87.5%	16	C:cytosol; P:generation of precursor metabolites and energy; P:response to endogenous stimulus; P:transport; F:binding; C:Golgi apparatus; P:ion transport; F:catalytic activity; C:endosome; P:biological_process; F:nucleotide binding; C:cytoplasmic membrane-bounded vesicle; P:cellular component organization; F:transporter activity; C:cell; C:plasma membrane	-
comp139926_c1_seq30	metalloreductase steap2	2078	20	0.0	88.9%	16	C:cytosol; P:generation of precursor metabolites and energy; P:response to endogenous stimulus; P:transport; F:binding; C:Golgi apparatus; P:ion transport; F:catalytic activity; C:endosome; P:biological_process; F:nucleotide binding; C:cytoplasmic membrane-bounded vesicle; P:cellular component organization; F:transporter activity; C:cell; C:plasma membrane	-
comp139926_c1_seq34	metalloreductase steap2	3751	20	0.0	87.5%	16	C:cytosol; P:generation of precursor metabolites and energy; P:response to endogenous stimulus; P:transport; F:binding; C:Golgi apparatus; P:ion transport; F:catalytic activity; C:endosome; P:biological_process; F:nucleotide binding; C:cytoplasmic membrane-bounded vesicle; P:cellular component organization; F:transporter activity; C:cell; C:plasma membrane	-
comp161065_c0_seq1	metallothionein a	408	3	1.09701	75.33%	1	F:metal ion binding
comp142827_c1_seq1	methylmalonic aciduria (cobalamin deficiency) cbld with homocystinuria	2478	20	6.61574e-158	81.35%	2	P:metabolic process; C:mitochondrion	-
comp142827_c1_seq2	methylmalonic aciduria (cobalamin deficiency) cbld with homocystinuria	1463	20	1.00003e-89	86.7%	2	P:metabolic process; C:mitochondrion	-
comp142827_c1_seq21	methylmalonic aciduria (cobalamin deficiency) cbld with homocystinuria	1704	20	2.28073e-161	81.45%	2	P:metabolic process; C:mitochondrion	-
comp135705_c0_seq3	methyltransferase-like protein 24	2233	20	6.12183e-44	51.05%	7	F:methyltransferase activity; C:extracellular region; F:molecular_function; F:transferase activity; P:biological_process; P:methylation; C:cellular_component
comp141817_c1_seq38	mfs-type transporter slc18b1	2640	20	2.2806e-107	71.65%	2	C:cell; P:transport	-
comp142947_c0_seq69	mgc165715 protein	2239	20	4.83225e-158	78.05%	4	F:molecular_function; P:biological_process; C:cellular_component; C:extracellular region
comp144081_c0_seq44	mgc85532 protein	804	20	1.61019e-81	72.2%	12	F:protein binding; C:cytosol; C:cytoplasm; F:binding; C:cell; F:actin binding; F:cytoskeletal protein binding; C:cytoskeleton; P:cellular component organization; P:multicellular organismal development; P:regulation of biological process; P:cell-cell signaling	-
comp144081_c0_seq8	mgc85532 protein	757	20	9.06806e-82	72.2%	12	F:protein binding; C:cytosol; C:cytoplasm; F:binding; C:cell; F:actin binding; F:cytoskeletal protein binding; C:cytoskeleton; P:cellular component organization; P:multicellular organismal development; P:regulation of biological process; P:cell-cell signaling	-
comp142813_c2_seq8	mhc class i alpha partial	1702	20	1.17131e-45	53.55%	0	-
comp139095_c1_seq12	microsomal glutathione s-transferase 3	1808	20	4.12707e-64	78.1%	10	P:lipid metabolic process; P:metabolic process; P:biosynthetic process; P:cellular amino acid metabolic process; C:cell; F:catalytic activity; F:antioxidant activity; F:transferase activity; P:signal transduction; C:endoplasmic reticulum	EC:1.11.1.9; EC:2.5.1.18
comp144550_c2_seq80	microtubule associated calponin and lim domain containing 2 isoform cra_a	5764	20	2.7791e-25	68.5%	5	F:catalytic activity; F:binding; P:cytoskeleton organization; F:actin binding; P:metabolic process	EC:1.14.13.0
comp140353_c2_seq3	microtubule-associated tumor suppressor 1 homolog a-like	1119	20	7.02748e-124	75.5%	5	P:cell cycle; C:Golgi apparatus; C:mitochondrion; C:nucleus; C:plasma membrane	-
comp142938_c4_seq21	microtubule-associated tumor suppressor 1 homolog a-like	1474	20	3.99468e-81	65.75%	5	C:cytoplasm; P:response to endogenous stimulus; C:organelle; C:intracellular; F:protein binding	-
comp142938_c4_seq27	microtubule-associated tumor suppressor 1 homolog a-like	1539	20	1.22102e-125	68.75%	5	P:cell cycle; C:Golgi apparatus; C:mitochondrion; C:nucleus; C:plasma membrane	-
comp143833_c1_seq15	mitochondrial 39s ribosomal protein l33	2464	20	3.99012e-26	90.3%	7	F:kinase activity; P:carbohydrate metabolic process; C:ribosome; F:structural molecule activity; F:hydrolase activity; P:translation; C:mitochondrion	EC:2.7.1.15
comp140493_c5_seq16	mitochondrial carnitine acylcarnitine carrier	1306	20	0.0	93.0%	3	C:mitochondrion; C:cell; P:transport	-
comp141786_c0_seq12	mitochondrial glutamate carrier 1-like	5779	20	4.56165e-69	85.25%	5	P:transport; C:mitochondrion; C:cell; F:transporter activity; P:ion transport	-
comp141786_c0_seq36	mitochondrial glutamate carrier 1-like	5933	20	1.17212e-108	85.95%	5	P:transport; C:mitochondrion; C:cell; P:ion transport; F:transporter activity	-
comp141786_c0_seq6	mitochondrial glutamate carrier 1-like	5634	20	8.12402e-131	85.95%	6	P:transport; C:mitochondrion; C:cell; C:nucleus; P:ion transport; F:transporter activity	-
comp136878_c0_seq2	mitochondrial import inner membrane translocase subunit tim10	962	20	5.23233e-31	89.6%	9	P:protein metabolic process; F:binding; C:protein complex; C:mitochondrion; F:protein binding; P:mitochondrion organization; P:protein transport; F:transporter activity; P:biological_process	-
comp143678_c2_seq20	mitochondrial import inner membrane translocase subunit tim23	1934	20	1.73286e-63	91.35%	7	P:transport; F:protein binding; F:transporter activity; C:protein complex; C:mitochondrion; P:multicellular organismal development; P:protein transport	-
comp143678_c2_seq28	mitochondrial import inner membrane translocase subunit tim23	3243	20	3.64748e-90	93.0%	7	P:transport; F:protein binding; F:transporter activity; C:protein complex; C:mitochondrion; P:multicellular organismal development; P:protein transport	-
comp145314_c0_seq84	mitochondrial inner membrane	3243	20	0.0	75.0%	2	C:mitochondrion; F:protein binding	-
comp142357_c1_seq4	mitochondrial inner membrane organizing system protein 1	664	20	3.28889e-37	85.35%	2	C:mitochondrion; C:cell	-
comp145314_c0_seq34	mitochondrial inner membrane protein	1419	20	3.58273e-126	67.1%	3	C:mitochondrion; F:protein binding; C:cell	-
comp145323_c1_seq1	mitochondrial nadh-ubiquinone oxidoreductase 75 kda subunit	2160	20	0.0	91.2%	10	P:nucleobase-containing compound metabolic process; F:binding; F:catalytic activity; C:protein complex; C:mitochondrion; P:cell death; F:electron carrier activity; P:cellular homeostasis; P:generation of precursor metabolites and energy; F:protein binding	EC:1.6.5.3
comp143275_c1_seq80	mitochondrial ribosomal protein l34	1413	20	2.97633e-21	74.1%	4	C:ribosome; C:mitochondrion; F:structural molecule activity; P:translation	-
comp139514_c0_seq24	mitochondrial ribosomal protein s17	599	20	2.39506e-69	88.0%	7	P:translation; P:transcription, DNA-dependent; P:regulation of biological process; F:RNA binding; F:structural molecule activity; C:ribosome; C:mitochondrion	-
comp144128_c0_seq2	mitochondrial thiamine pyrophosphate carrier-like	4555	20	4.304e-16	78.6%	2	C:cell; P:transport	-
comp131274_c0_seq6	mitochondrial ubiquitin ligase activator of nfkb 1	1521	20	1.3332e-167	64.85%	14	F:signal transducer activity; P:anatomical structure morphogenesis; P:mitochondrion organization; F:binding; P:biological_process; P:regulation of biological process; P:cell death; C:peroxisome; P:signal transduction; F:catalytic activity; P:cellular protein modification process; F:protein binding; P:cell growth; C:mitochondrion	EC:6.3.2.19
comp144368_c0_seq28	mitofusin-2	5219	20	0.0	93.15%	21	P:anatomical structure morphogenesis; P:multicellular organismal development; F:protein binding; P:regulation of biological process; P:cell proliferation; P:cellular component organization; P:cell differentiation; C:cytoskeleton; P:biological_process; F:nucleotide binding; C:cell; P:nucleobase-containing compound metabolic process; P:catabolic process; P:signal transduction; C:cytosol; P:cell cyc…	-
comp144368_c0_seq34	mitofusin-2	3973	20	0.0	92.05%	21	P:anatomical structure morphogenesis; P:multicellular organismal development; F:protein binding; P:regulation of biological process; P:cell proliferation; P:cellular component organization; P:cell differentiation; C:cytoskeleton; P:biological_process; F:nucleotide binding; C:cell; P:nucleobase-containing compound metabolic process; P:catabolic process; P:signal transduction; C:cytosol; P:cell cyc…	-
comp136433_c0_seq1	mitotic spindle assembly checkpoint protein mad1	1505	20	7.93601e-106	78.55%	11	C:cytosol; P:organelle organization; P:cell cycle; C:mitochondrion; C:nuclear envelope; C:protein complex; C:microtubule organizing center; P:regulation of biological process; C:chromosome; F:protein binding; C:cytoskeleton	-
comp144682_c9_seq8	monocarboxylate transporter 13	1554	20	2.33042e-35	69.5%	2	C:cell; P:transport	-
comp145012_c2_seq29	monocarboxylate transporter 2	1080	20	2.1564e-75	55.9%	2	C:cell; P:transport	-
comp142613_c2_seq7	monocarboxylate transporter 4	1534	20	3.26493e-76	57.1%	2	P:transport; C:cell	-
comp141252_c6_seq29	monocarboxylate transporter 9	3227	20	0.0	72.75%	3	C:cell; P:transport; P:metabolic process	-
comp144922_c9_seq13	morc family cw-type zinc finger protein 3	5714	20	0.0	75.2%	6	P:biological_process; P:cellular protein modification process; P:regulation of biological process; F:binding; F:nucleotide binding; C:nucleoplasm	-
comp144198_c3_seq12	morn repeat-containing protein 4	3984	20	1.00253e-05	83.55%	3	F:molecular_function; P:biological_process; C:cellular_component
comp134944_c0_seq2	mps one binder kinase activator-like 2a	2729	20	2.41999e-138	94.4%	4	F:kinase activity; F:binding; P:metabolic process; C:intracellular	-
comp140465_c0_seq30	mtss1-like protein	2527	20	0.0	72.8%	5	P:signal transduction; F:protein binding; F:actin binding; P:cellular component organization; F:cytoskeletal protein binding	-
comp137849_c1_seq12	mu-crystallin homolog	2875	20	6.6817e-135	81.6%	16	F:catalytic activity; P:regulation of biological process; P:transcription, DNA-dependent; P:metabolic process; P:biological_process; F:transcription regulator activity; F:protein binding; F:binding; P:transport; P:response to external stimulus; F:nucleotide binding; C:nucleolus; C:cytosol; C:plasma membrane; P:response to endogenous stimulus; C:mitochondrion	EC:4.3.1.12; EC:1.5.1.25
comp137849_c1_seq8	mu-crystallin homolog	2786	20	9.57111e-168	79.2%	16	F:catalytic activity; P:regulation of biological process; P:transcription, DNA-dependent; P:metabolic process; P:biological_process; F:transcription regulator activity; F:protein binding; F:binding; P:transport; P:response to external stimulus; F:nucleotide binding; C:nucleolus; C:cytosol; C:plasma membrane; P:response to endogenous stimulus; C:mitochondrion	EC:4.3.1.12
comp142009_c3_seq10	multidrug resistance-associated protein 5	1914	20	0.0	82.7%	12	P:transport; F:hydrolase activity; F:transporter activity; P:ion transport; P:nucleobase-containing compound metabolic process; P:catabolic process; C:cell; F:nucleotide binding; P:response to endogenous stimulus; C:cytoplasm; P:response to biotic stimulus; C:plasma membrane	-
comp142009_c3_seq30	multidrug resistance-associated protein 5	3047	20	0.0	81.55%	12	P:transport; F:hydrolase activity; F:transporter activity; P:ion transport; P:nucleobase-containing compound metabolic process; P:catabolic process; C:cell; F:nucleotide binding; P:response to endogenous stimulus; C:cytoplasm; P:response to biotic stimulus; C:plasma membrane	-
comp128025_c0_seq1	multiple inositol polyphosphate phosphatase 1-like	1695	20	0.0	67.55%	3	F:hydrolase activity; P:metabolic process; C:endoplasmic reticulum	-
comp143816_c1_seq10	musashi homolog 2	3859	20	0.0	91.4%	5	P:cell differentiation; C:cytoplasm; C:intracellular; F:nucleotide binding; F:RNA binding	-
comp137459_c0_seq5	muscular lmna-interacting protein	1019	3	4.05281e-22	67.33%	0	-
comp141519_c0_seq39	myelin transcription factor 1-like	4411	20	0.0	80.9%	8	F:binding; P:transcription, DNA-dependent; P:regulation of biological process; P:multicellular organismal development; P:cell differentiation; F:protein binding; F:sequence-specific DNA binding transcription factor activity; C:nucleus	-
comp141519_c0_seq6	myelin transcription factor 1-like	4348	20	0.0	79.15%	8	F:binding; P:transcription, DNA-dependent; P:regulation of biological process; P:multicellular organismal development; P:cell differentiation; F:protein binding; F:sequence-specific DNA binding transcription factor activity; C:nucleus	-
comp141519_c0_seq83	myelin transcription factor 1-like	4474	20	0.0	78.45%	7	F:binding; P:transcription, DNA-dependent; P:regulation of biological process; F:protein binding; F:sequence-specific DNA binding transcription factor activity; P:multicellular organismal development; C:nucleus	-
comp139603_c2_seq1	myocardin	5975	20	2.5063e-88	64.0%	20	P:response to external stimulus; P:signal transduction; P:cell growth; P:reproduction; P:regulation of biological process; P:cell proliferation; P:multicellular organismal development; P:cell differentiation; F:protein binding; P:transcription, DNA-dependent; P:metabolic process; P:cell cycle; P:organelle organization; P:cellular protein modification process; F:transcription regulator activity; C…	-
comp139603_c2_seq21	myocardin	5991	20	1.6132e-89	59.5%	12	P:cell differentiation; P:multicellular organismal development; P:biological_process; P:regulation of biological process; P:cellular component organization; P:transcription, DNA-dependent; P:cell proliferation; F:nucleic acid binding; P:anatomical structure morphogenesis; P:cell communication; F:protein binding; P:cellular protein modification process	-
comp139603_c2_seq29	myocardin	2685	20	3.67592e-92	57.5%	9	F:protein binding; P:cell differentiation; P:regulation of biological process; P:multicellular organismal development; P:transcription, DNA-dependent; P:metabolic process; P:cell cycle; P:cell proliferation; C:nucleus	-
comp139603_c2_seq35	myocardin	2090	20	1.13891e-93	57.5%	9	F:protein binding; P:cell differentiation; P:regulation of biological process; P:multicellular organismal development; P:transcription, DNA-dependent; P:metabolic process; P:cell cycle; P:cell proliferation; C:nucleus	-
comp138486_c0_seq2	myocilin-like	2138	20	3.55381e-154	66.4%	4	C:cell; C:extracellular space; F:structural molecule activity; P:anatomical structure morphogenesis	-
comp145401_c2_seq1	myoglobin	3454	20	1.54442e-50	81.65%	8	P:transport; P:anatomical structure morphogenesis; P:cell differentiation; P:multicellular organismal development; F:transporter activity; F:binding; P:response to stress; F:oxygen binding	-
comp144805_c0_seq6	myomesin-1 isoform 1	2310	20	0.0	80.0%	5	P:muscle contraction; C:M band; F:molecular_function; P:biological_process; C:cellular_component
comp140631_c0_seq18	myomesin-3	2583	20	0.0	69.6%	2	F:protein homodimerization activity; C:M band
comp142659_c0_seq10	myomesin-3	1432	20	4.00951e-136	70.75%	2	F:protein binding; C:cytoplasm	-
comp142659_c0_seq11	myomesin-3	1616	20	4.0892e-131	70.3%	2	F:protein binding; C:cytoplasm	-
comp142659_c0_seq3	myomesin-3	1648	20	1.30967e-54	74.95%	2	F:protein binding; C:cytoplasm	-
comp142659_c0_seq7	myomesin-3	1151	20	2.06028e-43	73.3%	2	F:protein binding; C:cytoplasm	-
comp113855_c0_seq2	myosin heavy chain	595	20	3.96778e-86	95.55%	13	F:protein binding; C:cytoplasm; P:anatomical structure morphogenesis; P:cell differentiation; P:multicellular organismal development; P:cytoskeleton organization; F:actin binding; F:nucleotide binding; F:motor activity; P:metabolic process; P:biological_process; C:cytoskeleton; C:protein complex	-
comp138075_c0_seq2	myosin heavy chain	473	20	1.59791e-50	89.75%	7	C:cytoskeleton; C:protein complex; F:actin binding; F:nucleotide binding; C:cytoplasm; F:motor activity; F:protein binding	-
comp138075_c0_seq3	myosin heavy chain	547	20	2.59978e-50	90.05%	5	C:cytoskeleton; C:protein complex; F:actin binding; F:nucleotide binding; F:motor activity	-
comp142146_c1_seq21	myosin heavy chain	1648	20	5.87909e-141	92.55%	5	C:cytoskeleton; C:protein complex; F:actin binding; F:nucleotide binding; F:motor activity	-
comp142146_c1_seq73	myosin heavy chain	723	20	1.0546e-126	89.95%	6	C:cytoskeleton; C:protein complex; F:actin binding; F:nucleotide binding; F:motor activity; C:cell	-
comp142779_c1_seq25	myosin heavy chain	873	20	8.58818e-38	84.45%	5	C:cytoskeleton; C:protein complex; F:actin binding; F:nucleotide binding; F:motor activity	-
comp142779_c1_seq30	myosin heavy chain	851	20	6.78903e-38	84.45%	5	C:cytoskeleton; C:protein complex; F:actin binding; F:nucleotide binding; F:motor activity	-
comp143084_c0_seq6	myosin heavy chain	481	20	2.00982e-70	86.9%	10	P:embryo development; C:cytoplasm; P:cell differentiation; P:multicellular organismal development; F:nucleotide binding; F:motor activity; F:actin binding; P:metabolic process; C:cytoskeleton; C:protein complex	-
comp143152_c0_seq10	myosin heavy chain	1768	20	1.07842e-168	88.45%	18	C:plasma membrane; P:regulation of biological process; P:anatomical structure morphogenesis; P:multicellular organismal development; F:hydrolase activity; P:transport; C:cytoskeleton; C:protein complex; P:response to stress; C:nucleolus; F:protein binding; F:motor activity; F:actin binding; F:structural molecule activity; C:cytoplasm; P:nucleobase-containing compound metabolic process; P:cataboli…	-
comp143511_c0_seq4	myosin heavy chain	3536	20	0.0	94.45%	8	C:cytoskeleton; C:protein complex; F:actin binding; F:nucleotide binding; C:cytoplasm; F:motor activity; P:metabolic process; F:protein binding	-
comp143901_c0_seq13	myosin heavy chain	955	20	8.24435e-154	90.75%	17	C:plasma membrane; P:regulation of biological process; P:anatomical structure morphogenesis; P:multicellular organismal development; F:hydrolase activity; P:transport; C:cytoskeleton; C:protein complex; F:protein binding; F:motor activity; F:actin binding; F:structural molecule activity; C:cytoplasm; P:nucleobase-containing compound metabolic process; P:catabolic process; C:nucleus; F:nucleotide …	-
comp143901_c0_seq3	myosin heavy chain	600	20	4.70918e-108	90.85%	5	C:cytoskeleton; C:protein complex; F:actin binding; F:nucleotide binding; F:motor activity	-
comp143933_c5_seq15	myosin heavy chain	916	20	3.5874e-117	91.05%	5	C:cytoskeleton; C:protein complex; F:actin binding; F:nucleotide binding; F:motor activity	-
comp144242_c0_seq12	myosin heavy chain	1306	20	3.12603e-114	92.85%	23	C:plasma membrane; P:cell differentiation; P:multicellular organismal development; P:signal transduction; F:hydrolase activity; P:regulation of biological process; P:biological_process; P:anatomical structure morphogenesis; F:protein binding; P:transport; C:cytoskeleton; C:protein complex; P:cytoskeleton organization; C:nucleolus; C:cytosol; F:motor activity; F:structural molecule activity; F:act…	-
comp144242_c0_seq6	myosin heavy chain	923	20	1.34008e-89	93.4%	23	C:plasma membrane; P:regulation of biological process; P:anatomical structure morphogenesis; P:multicellular organismal development; F:hydrolase activity; P:biological_process; P:transport; P:response to external stimulus; P:cellular component organization; P:response to stress; C:cytoskeleton; C:protein complex; C:Golgi apparatus; C:cytoplasm; F:motor activity; F:structural molecule activity; F:…	-
comp145097_c1_seq16	myosin heavy chain	2164	20	0.0	88.95%	18	C:plasma membrane; P:regulation of biological process; P:anatomical structure morphogenesis; P:multicellular organismal development; F:hydrolase activity; P:transport; C:cytoskeleton; C:protein complex; P:response to stress; C:nucleolus; F:protein binding; F:motor activity; F:actin binding; F:structural molecule activity; C:cytoplasm; P:nucleobase-containing compound metabolic process; P:cataboli…	-
comp145097_c1_seq27	myosin heavy chain	2046	20	0.0	88.0%	14	P:regulation of biological process; P:multicellular organismal development; P:anatomical structure morphogenesis; C:cytoplasm; F:structural molecule activity; P:transport; C:cytoskeleton; F:nucleotide binding; C:plasma membrane; F:motor activity; F:hydrolase activity; F:actin binding; C:protein complex; C:nucleus	-
comp145097_c1_seq44	myosin heavy chain	1664	20	0.0	89.45%	5	C:cytoskeleton; C:protein complex; F:actin binding; F:nucleotide binding; F:motor activity	-
comp145097_c1_seq49	myosin heavy chain	608	20	1.91675e-52	89.05%	5	C:cytoskeleton; C:protein complex; F:actin binding; F:nucleotide binding; F:motor activity	-
comp145097_c1_seq52	myosin heavy chain	1726	20	2.57445e-152	91.7%	18	C:plasma membrane; P:regulation of biological process; P:anatomical structure morphogenesis; P:multicellular organismal development; F:hydrolase activity; P:transport; C:cytoskeleton; C:protein complex; P:response to stress; C:nucleolus; F:protein binding; F:motor activity; F:actin binding; F:structural molecule activity; C:cytoplasm; P:nucleobase-containing compound metabolic process; P:cataboli…	-
comp143084_c1_seq13	myosin heavy chain fast 1 isoform	1838	20	7.06352e-67	92.9%	19	P:biological_process; F:protein binding; F:structural molecule activity; C:plasma membrane; F:motor activity; C:cytoskeleton; C:cytoplasm; C:protein complex; P:response to external stimulus; P:cellular component organization; P:response to stress; P:transport; P:cytoskeleton organization; F:nucleotide binding; F:hydrolase activity; F:actin binding; P:cell differentiation; P:metabolic process; C:G…	EC:3.6.1.3
comp143084_c1_seq9	myosin heavy chain fast 1 isoform	1876	20	1.31984e-66	92.2%	19	P:biological_process; F:protein binding; F:structural molecule activity; C:plasma membrane; F:motor activity; C:cytoskeleton; C:cytoplasm; C:protein complex; P:response to external stimulus; P:cellular component organization; P:response to stress; P:transport; P:cytoskeleton organization; F:nucleotide binding; F:hydrolase activity; F:actin binding; P:cell differentiation; P:metabolic process; C:G…	EC:3.6.1.3
comp143084_c1_seq3	myosin heavy chain fast skeletal type 4	549	20	2.28848e-38	68.8%	3	F:binding; C:organelle; C:intracellular	-
comp138075_c0_seq1	myosin heavy partial	444	20	4.7973e-54	89.3%	9	C:cytoskeleton; C:protein complex; P:biological_process; F:actin binding; F:nucleotide binding; C:cytoplasm; F:motor activity; P:metabolic process; F:protein binding	-
comp140743_c1_seq1	myosin light chain 3	1037	20	9.8708e-10	79.5%	14	P:anatomical structure morphogenesis; P:multicellular organismal development; P:biological_process; P:transport; F:calcium ion binding; C:cytoplasm; C:cytosol; F:structural molecule activity; F:motor activity; F:actin binding; F:cytoskeletal protein binding; P:regulation of biological process; C:cytoskeleton; C:protein complex	-
comp140743_c1_seq2	myosin light chain 3-like	1169	20	4.58217e-91	89.65%	9	P:regulation of biological process; F:actin binding; P:anatomical structure morphogenesis; P:multicellular organismal development; F:calcium ion binding; C:cytoplasm; C:cytoskeleton; C:protein complex; P:biological_process	-
comp137022_c3_seq1	myosin light chain 4	962	20	6.17601e-69	83.1%	12	P:regulation of biological process; C:cytosol; F:actin binding; F:structural molecule activity; C:cytoskeleton; C:cytoplasm; C:protein complex; F:calcium ion binding; P:multicellular organismal development; P:transport; F:cytoskeletal protein binding; P:biological_process	-
comp131310_c0_seq3	myosin light chain kinase 3	1620	20	2.56273e-16	52.4%	3	F:protein kinase activity; P:metabolic process; C:intracellular	EC:2.7.11.0
comp131310_c0_seq4	myosin light chain kinase 3	2568	20	3.05573e-13	52.5%	3	F:protein kinase activity; P:metabolic process; C:intracellular	EC:2.7.11.0
comp139157_c2_seq10	myosin light chain kinase 3	1657	20	2.61445e-21	78.1%	12	P:anatomical structure morphogenesis; P:multicellular organismal development; P:cell differentiation; P:regulation of biological process; P:cytoskeleton organization; P:biological_process; F:protein kinase activity; F:nucleotide binding; C:cytosol; P:cellular protein modification process; P:response to external stimulus; P:response to stress	EC:2.7.11.17; EC:2.7.11.18
comp139157_c2_seq21	myosin light chain kinase 3	1612	20	5.49965e-11	76.65%	12	P:cellular protein modification process; P:anatomical structure morphogenesis; P:cell differentiation; P:multicellular organismal development; P:cytoskeleton organization; P:biological_process; F:nucleotide binding; C:cytoskeleton; F:protein kinase activity; P:response to external stimulus; P:response to stress; C:cytoplasm	EC:2.7.11.18; EC:2.7.11.17
comp139157_c2_seq26	myosin light chain kinase 3	1136	20	0.0	85.45%	13	P:anatomical structure morphogenesis; P:multicellular organismal development; P:cell differentiation; P:regulation of biological process; P:cytoskeleton organization; P:biological_process; F:protein kinase activity; C:cytoskeleton; C:cytosol; P:cellular protein modification process; P:response to external stimulus; P:response to stress; F:nucleotide binding	EC:2.7.11.17; EC:2.7.11.18
comp144948_c1_seq75	myosin light chain kinase 3-like	2333	20	1.32196e-93	60.8%	0	-
comp139157_c2_seq15	myosin light chain kinase family member 4	889	20	5.78625e-143	87.2%	13	P:anatomical structure morphogenesis; P:multicellular organismal development; P:cell differentiation; P:regulation of biological process; P:cytoskeleton organization; P:biological_process; F:protein kinase activity; C:cytoskeleton; C:cytosol; P:cellular protein modification process; P:response to external stimulus; P:response to stress; F:nucleotide binding	EC:2.7.11.17; EC:2.7.11.18
comp139157_c2_seq34	myosin light chain kinase family member 4	1197	20	1.04233e-141	87.05%	13	P:anatomical structure morphogenesis; P:multicellular organismal development; P:cell differentiation; P:regulation of biological process; P:cytoskeleton organization; P:biological_process; F:protein kinase activity; C:cytoskeleton; C:cytosol; P:cellular protein modification process; P:response to external stimulus; P:response to stress; F:nucleotide binding	EC:2.7.11.17; EC:2.7.11.18
comp142208_c1_seq40	myosin light chain kinase family member 4	2845	20	4.67867e-174	83.1%	3	P:cellular protein modification process; F:nucleotide binding; F:protein kinase activity	EC:2.7.11.0
comp142208_c1_seq75	myosin light chain kinase family member 4	2634	20	7.27231e-122	80.1%	3	P:cellular protein modification process; F:nucleotide binding; F:protein kinase activity	EC:2.7.11.0
comp142208_c1_seq8	myosin light chain kinase family member 4	2603	20	5.67583e-122	80.1%	3	P:cellular protein modification process; F:nucleotide binding; F:protein kinase activity	EC:2.7.11.0
comp142208_c1_seq84	myosin light chain kinase family member 4	2959	20	5.59629e-156	83.0%	3	P:cellular protein modification process; F:nucleotide binding; F:protein kinase activity	EC:2.7.11.0
comp144948_c1_seq15	myosin light chain kinase family member 4	2109	20	4.93048e-173	81.65%	3	F:nucleotide binding; P:cellular protein modification process; F:protein kinase activity	EC:2.7.11.0
comp144948_c1_seq22	myosin light chain kinase family member 4	2480	20	0.0	69.9%	3	F:protein kinase activity; P:metabolic process; F:nucleotide binding	-
comp144948_c1_seq23	myosin light chain kinase family member 4	5179	20	0.0	79.0%	3	F:nucleotide binding; P:cellular protein modification process; F:protein kinase activity	EC:2.7.11.0
comp144948_c1_seq37	myosin light chain kinase family member 4	2033	20	0.0	83.15%	3	F:nucleotide binding; P:cellular protein modification process; F:protein kinase activity	EC:2.7.11.0
comp144948_c1_seq39	myosin light chain kinase family member 4	5034	20	0.0	79.0%	3	F:nucleotide binding; P:cellular protein modification process; F:protein kinase activity	EC:2.7.11.0
comp144948_c1_seq66	myosin light chain kinase family member 4	838	20	6.87231e-133	92.35%	3	F:nucleotide binding; P:cellular protein modification process; F:protein kinase activity	EC:2.7.11.0
comp144948_c1_seq86	myosin light chain kinase family member 4	2128	20	5.30281e-165	71.0%	3	F:protein kinase activity; P:metabolic process; F:nucleotide binding	-
comp142208_c1_seq105	myosin light chain kinase skeletal cardiac muscle	2987	20	0.0	81.25%	20	P:metabolic process; P:regulation of biological process; P:transport; F:protein kinase activity; P:cellular protein modification process; P:cell differentiation; P:multicellular organismal development; P:biological_process; P:cell-cell signaling; P:signal transduction; P:anatomical structure morphogenesis; F:cytoskeletal protein binding; C:cell; P:cell cycle; C:cytoskeleton; C:cytoplasmic membran…	EC:2.7.11.17; EC:2.7.11.18
comp142208_c1_seq13	myosin light chain kinase skeletal cardiac muscle	2956	20	0.0	81.25%	20	P:metabolic process; P:regulation of biological process; P:transport; F:protein kinase activity; P:cellular protein modification process; P:cell differentiation; P:multicellular organismal development; P:biological_process; P:cell-cell signaling; P:signal transduction; P:anatomical structure morphogenesis; F:cytoskeletal protein binding; C:cell; P:cell cycle; C:cytoskeleton; C:cytoplasmic membran…	EC:2.7.11.17; EC:2.7.11.18
comp142208_c1_seq26	myosin light chain kinase skeletal cardiac muscle	2907	20	0.0	81.25%	20	P:metabolic process; P:regulation of biological process; P:transport; F:protein kinase activity; P:cellular protein modification process; P:cell differentiation; P:multicellular organismal development; P:biological_process; P:cell-cell signaling; P:signal transduction; P:anatomical structure morphogenesis; F:cytoskeletal protein binding; C:cell; P:cell cycle; C:cytoskeleton; C:cytoplasmic membran…	EC:2.7.11.17; EC:2.7.11.18
comp142208_c1_seq48	myosin light chain kinase skeletal cardiac muscle	2938	20	0.0	81.25%	20	P:metabolic process; P:regulation of biological process; P:transport; F:protein kinase activity; P:cellular protein modification process; P:cell differentiation; P:multicellular organismal development; P:biological_process; P:cell-cell signaling; P:signal transduction; P:anatomical structure morphogenesis; F:cytoskeletal protein binding; C:cell; P:cell cycle; C:cytoskeleton; C:cytoplasmic membran…	EC:2.7.11.17; EC:2.7.11.18
comp142208_c1_seq60	myosin light chain kinase skeletal cardiac muscle	1056	20	9.39214e-81	88.55%	20	P:metabolic process; P:regulation of biological process; P:transport; F:protein kinase activity; P:cellular protein modification process; P:cell differentiation; P:multicellular organismal development; P:biological_process; P:cell-cell signaling; P:signal transduction; P:anatomical structure morphogenesis; F:cytoskeletal protein binding; C:cell; P:cell cycle; C:cytoskeleton; C:cytoplasmic membran…	EC:2.7.11.17; EC:2.7.11.18
comp139742_c2_seq1	myosin light chain smooth muscle	3185	20	0.0	75.75%	16	P:cellular component organization; C:cell; F:protein binding; F:protein kinase activity; C:cytosol; P:regulation of biological process; P:ion transport; P:cellular protein modification process; P:response to external stimulus; P:response to stress; P:biological_process; P:response to abiotic stimulus; C:cytoskeleton; P:anatomical structure morphogenesis; P:multicellular organismal development; F:…	EC:2.7.11.18
comp112141_c0_seq1	myosin regulatory light chain 2b cardiac muscle isoform	883	20	2.8097e-100	89.1%	4	C:cytoskeleton; C:protein complex; C:mitochondrion; F:calcium ion binding	-
comp145520_c1_seq1	myosin regulatory light chain 2b cardiac muscle isoform	881	20	2.67778e-92	91.05%	13	F:actin binding; P:anatomical structure morphogenesis; P:multicellular organismal development; F:calcium ion binding; C:mitochondrion; C:cytoplasm; P:regulation of biological process; P:cell growth; C:cytoskeleton; C:protein complex; P:cell differentiation; P:cytoskeleton organization; P:biological_process	-
comp121133_c0_seq1	myosin regulatory light chain ventricular cardiac muscle isoform	626	20	1.3967e-46	96.6%	16	C:cytosol; F:actin binding; P:anatomical structure morphogenesis; P:multicellular organismal development; F:structural molecule activity; F:calcium ion binding; P:regulation of biological process; P:cell growth; C:cytoskeleton; C:protein complex; P:transport; F:cytoskeletal protein binding; P:cell differentiation; P:cytoskeleton organization; P:biological_process; C:cytoplasm	-
comp142146_c1_seq23	myosin- partial	1355	20	2.03019e-21	93.7%	6	C:cytoskeleton; C:protein complex; F:actin binding; F:nucleotide binding; F:motor activity; C:cell	-
comp142300_c1_seq71	myosin-7	318	20	9.13384e-23	97.0%	17	C:plasma membrane; P:regulation of biological process; P:anatomical structure morphogenesis; P:multicellular organismal development; F:hydrolase activity; P:transport; C:cytoskeleton; C:protein complex; F:protein binding; F:motor activity; F:actin binding; F:structural molecule activity; C:cytoplasm; P:nucleobase-containing compound metabolic process; P:catabolic process; C:nucleus; F:nucleotide …	-
comp143152_c0_seq3	myosin-7-like	1752	20	0.0	85.35%	21	C:plasma membrane; P:regulation of biological process; P:anatomical structure morphogenesis; P:multicellular organismal development; F:hydrolase activity; P:transport; C:cytoskeleton; C:protein complex; P:embryo development; P:response to stress; C:nucleolus; F:protein binding; F:motor activity; F:actin binding; F:structural molecule activity; P:cell differentiation; P:cytoskeleton organization; …	-
comp143152_c0_seq4	myosin-7-like	1671	20	0.0	89.3%	21	C:plasma membrane; P:regulation of biological process; P:anatomical structure morphogenesis; P:multicellular organismal development; F:hydrolase activity; P:transport; C:cytoskeleton; C:protein complex; P:embryo development; P:response to stress; C:nucleolus; F:protein binding; F:motor activity; F:actin binding; F:structural molecule activity; P:cell differentiation; P:cytoskeleton organization; …	-
comp142146_c1_seq50	myosin-7b	902	20	8.4602e-153	92.9%	6	C:cytoskeleton; C:protein complex; F:actin binding; F:nucleotide binding; F:motor activity; C:cell	-
comp142146_c1_seq90	myosin-7b	904	20	6.16024e-169	92.9%	6	C:cytoskeleton; C:protein complex; F:actin binding; F:nucleotide binding; F:motor activity; C:cell	-
comp144091_c0_seq15	myosin-7b (myosin heavy chain cardiac muscle beta isoform)	2194	20	2.65911e-174	94.45%	6	C:cytoskeleton; C:protein complex; F:actin binding; F:nucleotide binding; F:motor activity; C:cell	-
comp144091_c0_seq17	myosin-7b (myosin heavy chain cardiac muscle beta isoform)	2272	20	2.39316e-167	86.1%	6	C:cytoskeleton; C:protein complex; F:actin binding; F:nucleotide binding; F:motor activity; C:cell	-
comp144091_c0_seq33	myosin-7b (myosin heavy chain cardiac muscle beta isoform)	1011	20	0.0	93.8%	5	C:cytoskeleton; C:protein complex; F:actin binding; F:nucleotide binding; F:motor activity	-
comp142081_c0_seq3	myosin-binding protein cardiac-type-like	1358	20	6.16433e-85	86.4%	16	P:regulation of biological process; C:cytoplasm; P:biological_process; P:anatomical structure morphogenesis; P:multicellular organismal development; P:transport; C:cytoskeleton; C:protein complex; P:cell differentiation; P:cytoskeleton organization; C:cytosol; F:cytoskeletal protein binding; F:actin binding; F:binding; F:structural molecule activity; F:enzyme regulator activity	-
comp145105_c0_seq1	myosin-binding protein cardiac-type-like	1102	20	1.01651e-97	85.75%	13	P:anatomical structure morphogenesis; P:multicellular organismal development; P:regulation of biological process; P:biological_process; P:transport; C:cytoskeleton; C:protein complex; P:cell differentiation; P:cytoskeleton organization; C:cytoplasm; F:cytoskeletal protein binding; F:actin binding; F:enzyme regulator activity	-
comp145105_c0_seq10	myosin-binding protein cardiac-type-like	3572	20	0.0	85.5%	14	P:regulation of biological process; P:biological_process; P:anatomical structure morphogenesis; P:multicellular organismal development; P:transport; C:cytoskeleton; C:cytoplasm; C:protein complex; P:cell differentiation; P:cytoskeleton organization; F:cytoskeletal protein binding; F:actin binding; F:structural molecule activity; F:enzyme regulator activity	-
comp145105_c0_seq11	myosin-binding protein cardiac-type-like	2651	20	0.0	85.6%	14	P:regulation of biological process; P:biological_process; P:anatomical structure morphogenesis; P:multicellular organismal development; P:transport; C:cytoskeleton; C:cytoplasm; C:protein complex; P:cell differentiation; P:cytoskeleton organization; F:cytoskeletal protein binding; F:actin binding; F:structural molecule activity; F:enzyme regulator activity	-
comp145105_c0_seq3	myosin-binding protein cardiac-type-like	1348	20	3.30859e-47	84.75%	13	P:anatomical structure morphogenesis; P:multicellular organismal development; P:regulation of biological process; P:biological_process; P:transport; C:cytoskeleton; C:protein complex; P:cell differentiation; P:cytoskeleton organization; C:cytoplasm; F:cytoskeletal protein binding; F:actin binding; F:enzyme regulator activity	-
comp145105_c0_seq6	myosin-binding protein cardiac-type-like	2023	20	1.79892e-88	85.55%	13	P:anatomical structure morphogenesis; P:multicellular organismal development; P:regulation of biological process; P:biological_process; P:transport; C:cytoskeleton; C:protein complex; P:cell differentiation; P:cytoskeleton organization; C:cytoplasm; F:cytoskeletal protein binding; F:actin binding; F:enzyme regulator activity	-
comp145105_c0_seq7	myosin-binding protein cardiac-type-like	2296	20	1.11392e-136	85.9%	11	P:regulation of biological process; P:anatomical structure morphogenesis; P:multicellular organismal development; F:structural molecule activity; P:cell differentiation; P:cytoskeleton organization; C:cytoplasm; F:cytoskeletal protein binding; P:biological_process; C:cytoskeleton; C:protein complex	-
comp145386_c1_seq13	myosin-binding protein cardiac-type-like	1693	20	0.0	85.25%	16	P:regulation of biological process; C:cytoplasm; P:biological_process; P:anatomical structure morphogenesis; P:multicellular organismal development; P:transport; C:cytoskeleton; C:protein complex; P:cell differentiation; P:cytoskeleton organization; C:cytosol; F:cytoskeletal protein binding; F:actin binding; F:binding; F:structural molecule activity; F:enzyme regulator activity	-
comp145386_c1_seq15	myosin-binding protein cardiac-type-like	2167	20	0.0	82.75%	14	P:regulation of biological process; P:biological_process; P:anatomical structure morphogenesis; P:multicellular organismal development; P:transport; C:cytoskeleton; C:cytoplasm; C:protein complex; P:cell differentiation; P:cytoskeleton organization; F:cytoskeletal protein binding; F:actin binding; F:structural molecule activity; F:enzyme regulator activity	-
comp145386_c1_seq16	myosin-binding protein cardiac-type-like	751	20	1.32895e-102	90.8%	14	P:regulation of biological process; P:biological_process; P:anatomical structure morphogenesis; P:multicellular organismal development; P:transport; C:cytoskeleton; C:cytoplasm; C:protein complex; P:cell differentiation; P:cytoskeleton organization; F:cytoskeletal protein binding; F:actin binding; F:structural molecule activity; F:enzyme regulator activity	-
comp145386_c1_seq17	myosin-binding protein cardiac-type-like	2541	20	4.53758e-158	90.15%	16	P:regulation of biological process; C:cytoplasm; P:biological_process; P:anatomical structure morphogenesis; P:multicellular organismal development; P:transport; C:cytoskeleton; C:protein complex; P:cell differentiation; P:cytoskeleton organization; C:cytosol; F:cytoskeletal protein binding; F:actin binding; F:binding; F:structural molecule activity; F:enzyme regulator activity	-
comp145386_c1_seq21	myosin-binding protein cardiac-type-like	1533	20	0.0	80.45%	15	P:regulation of biological process; C:cytoplasm; P:biological_process; P:anatomical structure morphogenesis; P:multicellular organismal development; P:transport; C:cytoskeleton; C:protein complex; P:cell differentiation; P:cytoskeleton organization; C:cytosol; F:cytoskeletal protein binding; F:actin binding; F:structural molecule activity; F:enzyme regulator activity	-
comp145386_c1_seq23	myosin-binding protein cardiac-type-like	2402	20	0.0	80.3%	15	P:regulation of biological process; C:cytoplasm; P:biological_process; P:anatomical structure morphogenesis; P:multicellular organismal development; P:transport; C:cytoskeleton; C:protein complex; P:cell differentiation; P:cytoskeleton organization; C:cytosol; F:cytoskeletal protein binding; F:actin binding; F:structural molecule activity; F:enzyme regulator activity	-
comp145386_c1_seq3	myosin-binding protein cardiac-type-like	2252	20	0.0	83.85%	14	P:regulation of biological process; P:biological_process; P:anatomical structure morphogenesis; P:multicellular organismal development; P:transport; C:cytoskeleton; C:protein complex; C:cytoplasm; P:cell differentiation; P:cytoskeleton organization; F:cytoskeletal protein binding; F:actin binding; F:structural molecule activity; F:enzyme regulator activity	-
comp145386_c1_seq31	myosin-binding protein cardiac-type-like	2043	20	0.0	87.7%	16	P:regulation of biological process; C:cytoplasm; P:biological_process; P:anatomical structure morphogenesis; P:multicellular organismal development; P:transport; C:cytoskeleton; C:protein complex; P:cell differentiation; P:cytoskeleton organization; C:cytosol; F:cytoskeletal protein binding; F:actin binding; F:binding; F:structural molecule activity; F:enzyme regulator activity	-
comp145386_c1_seq35	myosin-binding protein cardiac-type-like	723	20	3.2337e-97	90.35%	14	P:regulation of biological process; P:biological_process; P:anatomical structure morphogenesis; P:multicellular organismal development; P:transport; C:cytoskeleton; C:protein complex; C:cytoplasm; P:cell differentiation; P:cytoskeleton organization; F:cytoskeletal protein binding; F:actin binding; F:structural molecule activity; F:enzyme regulator activity	-
comp145386_c1_seq38	myosin-binding protein cardiac-type-like	2023	20	0.0	83.9%	16	P:regulation of biological process; C:cytoplasm; P:biological_process; P:anatomical structure morphogenesis; P:multicellular organismal development; P:transport; C:cytoskeleton; C:protein complex; P:cell differentiation; P:cytoskeleton organization; C:cytosol; F:cytoskeletal protein binding; F:actin binding; F:binding; F:structural molecule activity; F:enzyme regulator activity	-
comp145386_c1_seq40	myosin-binding protein cardiac-type-like	847	20	1.69863e-95	90.35%	14	P:regulation of biological process; P:biological_process; P:anatomical structure morphogenesis; P:multicellular organismal development; P:transport; C:cytoskeleton; C:protein complex; C:cytoplasm; P:cell differentiation; P:cytoskeleton organization; F:cytoskeletal protein binding; F:actin binding; F:structural molecule activity; F:enzyme regulator activity	-
comp145386_c1_seq42	myosin-binding protein cardiac-type-like	2354	20	4.41814e-151	80.7%	14	P:regulation of biological process; P:biological_process; P:anatomical structure morphogenesis; P:multicellular organismal development; P:transport; C:cytoskeleton; C:protein complex; C:cytoplasm; P:cell differentiation; P:cytoskeleton organization; F:cytoskeletal protein binding; F:actin binding; F:structural molecule activity; F:enzyme regulator activity	-
comp145386_c1_seq53	myosin-binding protein cardiac-type-like	2119	20	0.0	79.55%	14	P:regulation of biological process; C:cytoplasm; P:anatomical structure morphogenesis; P:multicellular organismal development; P:transport; P:biological_process; C:cytoskeleton; C:protein complex; P:cell differentiation; P:cytoskeleton organization; C:cytosol; F:cytoskeletal protein binding; F:structural molecule activity; F:enzyme regulator activity	-
comp145386_c1_seq54	myosin-binding protein cardiac-type-like	2980	20	0.0	84.05%	16	P:regulation of biological process; C:cytoplasm; P:biological_process; P:anatomical structure morphogenesis; P:multicellular organismal development; P:transport; C:cytoskeleton; C:protein complex; P:cell differentiation; P:cytoskeleton organization; C:cytosol; F:cytoskeletal protein binding; F:actin binding; F:binding; F:structural molecule activity; F:enzyme regulator activity	-
comp145386_c1_seq55	myosin-binding protein cardiac-type-like	1837	20	0.0	84.3%	14	P:regulation of biological process; P:biological_process; P:anatomical structure morphogenesis; P:multicellular organismal development; P:transport; C:cytoskeleton; C:protein complex; C:cytoplasm; P:cell differentiation; P:cytoskeleton organization; F:cytoskeletal protein binding; F:actin binding; F:structural molecule activity; F:enzyme regulator activity	-
comp145386_c1_seq58	myosin-binding protein cardiac-type-like	2071	20	0.0	83.6%	14	P:regulation of biological process; P:biological_process; P:anatomical structure morphogenesis; P:multicellular organismal development; P:transport; C:cytoskeleton; C:protein complex; C:cytoplasm; P:cell differentiation; P:cytoskeleton organization; F:cytoskeletal protein binding; F:actin binding; F:structural molecule activity; F:enzyme regulator activity	-
comp145386_c1_seq62	myosin-binding protein cardiac-type-like	1928	20	1.08274e-160	89.9%	16	P:regulation of biological process; C:cytoplasm; P:biological_process; P:anatomical structure morphogenesis; P:multicellular organismal development; P:transport; C:cytoskeleton; C:protein complex; P:cell differentiation; P:cytoskeleton organization; C:cytosol; F:cytoskeletal protein binding; F:actin binding; F:binding; F:structural molecule activity; F:enzyme regulator activity	-
comp145386_c1_seq64	myosin-binding protein cardiac-type-like	2258	20	3.81904e-159	89.9%	16	P:regulation of biological process; C:cytoplasm; P:biological_process; P:anatomical structure morphogenesis; P:multicellular organismal development; P:transport; C:cytoskeleton; C:protein complex; P:cell differentiation; P:cytoskeleton organization; C:cytosol; F:cytoskeletal protein binding; F:actin binding; F:binding; F:structural molecule activity; F:enzyme regulator activity	-
comp145386_c1_seq75	myosin-binding protein cardiac-type-like	1574	20	0.0	87.45%	16	P:regulation of biological process; C:cytoplasm; P:biological_process; P:anatomical structure morphogenesis; P:multicellular organismal development; P:transport; C:cytoskeleton; C:protein complex; P:cell differentiation; P:cytoskeleton organization; C:cytosol; F:cytoskeletal protein binding; F:actin binding; F:binding; F:structural molecule activity; F:enzyme regulator activity	-
comp145386_c1_seq78	myosin-binding protein cardiac-type-like	2278	20	3.09084e-159	90.15%	16	P:regulation of biological process; C:cytoplasm; P:biological_process; P:anatomical structure morphogenesis; P:multicellular organismal development; P:transport; C:cytoskeleton; C:protein complex; P:cell differentiation; P:cytoskeleton organization; C:cytosol; F:cytoskeletal protein binding; F:actin binding; F:binding; F:structural molecule activity; F:enzyme regulator activity	-
comp145386_c1_seq79	myosin-binding protein cardiac-type-like	2306	20	9.95426e-133	89.65%	16	P:regulation of biological process; C:cytoplasm; P:biological_process; P:anatomical structure morphogenesis; P:multicellular organismal development; P:transport; C:cytoskeleton; C:protein complex; P:cell differentiation; P:cytoskeleton organization; C:cytosol; F:cytoskeletal protein binding; F:actin binding; F:binding; F:structural molecule activity; F:enzyme regulator activity	-
comp145531_c0_seq4	myosin-binding protein slow-type	4256	20	0.0	81.95%	9	F:structural molecule activity; P:transport; C:cytoskeleton; C:protein complex; F:actin binding; P:biological_process; C:cytoplasm; C:cytosol; F:cytoskeletal protein binding	-
comp145531_c0_seq6	myosin-binding protein slow-type	4387	20	0.0	81.95%	9	F:structural molecule activity; P:transport; C:cytoskeleton; C:protein complex; F:actin binding; P:biological_process; C:cytoplasm; C:cytosol; F:cytoskeletal protein binding	-
comp145501_c3_seq2	myotonin-protein kinase	1830	20	0.0	69.45%	19	P:regulation of biological process; P:cell-cell signaling; P:cellular homeostasis; P:cell death; C:nuclear envelope; P:organelle organization; P:cellular component organization; F:enzyme regulator activity; C:cytosol; P:cell differentiation; P:multicellular organismal development; F:protein binding; C:endoplasmic reticulum; P:cellular protein modification process; F:protein kinase activity; C:pla…	EC:2.7.11.0
comp145430_c0_seq2	myozenin 2	1725	20	1.65074e-128	76.35%	2	C:cytoplasm; F:protein binding	-
comp145430_c0_seq9	myozenin 2	1872	20	4.20324e-129	75.6%	2	C:cytoplasm; F:protein binding	-
comp145430_c0_seq11	myozenin-2	1968	20	2.0024e-146	75.9%	5	F:molecular_function; P:biological_process; C:cellular_component; C:Z disc; C:actin cytoskeleton
comp145430_c0_seq12	myozenin-2	963	20	4.71124e-32	76.35%	2	C:cytoplasm; F:protein binding	-
comp145430_c0_seq3	myozenin-2	1996	20	6.57037e-145	75.65%	5	F:molecular_function; P:biological_process; C:cellular_component; C:Z disc; C:actin cytoskeleton
comp145430_c0_seq5	myozenin-2	433	20	1.18799e-38	74.2%	5	C:Z disc; C:actin cytoskeleton; F:molecular_function; P:biological_process; C:cellular_component
comp137058_c0_seq3	n-acetyl-beta-glucosaminyl-glycoprotein 4-beta-n-acetylgalactosaminyltransferase 1	2938	20	0.0	82.85%	4	C:Golgi apparatus; F:transferase activity; C:cell; P:metabolic process	EC:2.4.1.244
comp139817_c3_seq4	n-acetyl-beta-glucosaminyl-glycoprotein 4-beta-n-acetylgalactosaminyltransferase 1-like	1110	20	6.33811e-122	90.45%	4	C:Golgi apparatus; P:carbohydrate metabolic process; F:transferase activity; C:cell	EC:2.4.1.244
comp139032_c0_seq13	n-acylethanolamine-hydrolyzing acid amidase	3852	20	1.30728e-143	77.55%	4	C:lysosome; F:protein binding; F:hydrolase activity; P:lipid metabolic process	-
comp111882_c0_seq1	nadh dehydrogenase	965	20	1.35622e-38	84.3%	1	C:mitochondrion	-
comp139535_c0_seq8	nadh dehydrogenase	487	20	3.16715e-44	85.8%	5	F:catalytic activity; P:transport; C:protein complex; C:mitochondrion; P:generation of precursor metabolites and energy	EC:1.6.5.3
comp139979_c0_seq1	nadh dehydrogenase	410	20	1.73758e-36	80.4%	5	P:transport; C:protein complex; C:mitochondrion; C:cell; P:generation of precursor metabolites and energy	-
comp143990_c0_seq12	nadh dehydrogenase	493	20	9.51302e-47	82.5%	5	F:catalytic activity; P:transport; C:protein complex; C:mitochondrion; P:generation of precursor metabolites and energy	-
comp145058_c2_seq5	nadh dehydrogenase	676	20	2.83099e-32	86.55%	5	F:catalytic activity; P:transport; C:protein complex; C:mitochondrion; P:generation of precursor metabolites and energy	EC:1.6.5.3
comp145190_c0_seq10	nadh dehydrogenase	5115	20	2.71371e-58	88.45%	5	P:response to stress; P:transport; C:protein complex; C:mitochondrion; P:generation of precursor metabolites and energy	-
comp135828_c0_seq4	nadh dehydrogenase complex assembly factor 6	1381	20	1.15491e-161	87.7%	5	C:mitochondrion; P:biosynthetic process; F:transferase activity; C:nucleus; P:mitochondrion organization	-
comp145102_c0_seq1	nadh dehydrogenase iron-sulfur protein mitochondrial precursor	2728	20	6.9094e-112	89.05%	6	F:binding; P:metabolic process; F:catalytic activity; C:protein complex; C:mitochondrion; P:mitochondrion organization	EC:1.6.5.3
comp121638_c0_seq1	nadh dehydrogenase subunit 4	2225	20	0.0	91.85%	4	P:generation of precursor metabolites and energy; C:cell; F:catalytic activity; C:mitochondrion	EC:1.6.5.3
comp142202_c2_seq11	nadph oxidase 4	1137	20	4.5274e-134	76.0%	22	P:regulation of biological process; P:cell death; C:plasma membrane; P:anatomical structure morphogenesis; P:cellular component organization; P:signal transduction; C:endoplasmic reticulum; C:protein complex; P:metabolic process; P:cellular amino acid metabolic process; P:biological_process; P:response to stress; P:response to abiotic stimulus; F:catalytic activity; P:cytoskeleton organization; C…	EC:1.6.3.1
comp142313_c0_seq115	nadph oxidase 4	1254	20	2.74508e-57	79.0%	25	P:regulation of biological process; P:cell death; P:response to external stimulus; P:response to stress; C:plasma membrane; P:anatomical structure morphogenesis; P:cellular component organization; P:signal transduction; C:endoplasmic reticulum; C:protein complex; P:metabolic process; P:cellular amino acid metabolic process; F:binding; F:nucleotide binding; P:biological_process; F:catalytic activi…	EC:1.6.3.1
comp145193_c3_seq4	nascent polypeptide-associated complex subunit alpha isoform 1	1282	1	1.20735e-06	84.0%	7	C:cytoplasm; P:anatomical structure morphogenesis; P:cell differentiation; P:multicellular organismal development; P:cytoskeleton organization; C:nucleus; P:protein transport	-
comp140756_c1_seq39	natriuretic peptide receptor 1-like	2739	20	1.27673e-141	52.1%	2	P:biological_process; F:catalytic activity	-
comp137865_c2_seq10	nebulin	652	20	8.53725e-24	77.8%	8	C:cytoplasm; F:structural molecule activity; P:multicellular organismal development; P:transport; P:regulation of biological process; P:cytoskeleton organization; C:cytosol; C:cytoskeleton	-
comp137865_c2_seq6	nebulin	230	20	4.42792e-27	77.45%	8	C:cytoplasm; F:structural molecule activity; P:multicellular organismal development; P:transport; P:regulation of biological process; P:cytoskeleton organization; C:cytosol; C:cytoskeleton	-
comp137865_c2_seq8	nebulin	1395	20	1.7013e-21	77.6%	9	C:cytosol; C:cytoplasm; F:structural molecule activity; P:multicellular organismal development; P:transport; P:regulation of biological process; P:cytoskeleton organization; F:actin binding; C:cytoskeleton	-
comp145556_c0_seq10	nebulin	3156	20	0.0	70.1%	10	C:cytosol; C:cytoplasm; F:structural molecule activity; P:anatomical structure morphogenesis; P:cell differentiation; P:multicellular organismal development; P:cytoskeleton organization; P:transport; C:cytoskeleton; P:regulation of biological process	-
comp143891_c3_seq26	nedd8-activating enzyme e1 catalytic subunit isoform 1	3254	20	0.0	91.3%	11	P:regulation of biological process; P:cell cycle; F:catalytic activity; P:cellular protein modification process; P:protein metabolic process; P:catabolic process; F:nucleotide binding; F:protein binding; P:transcription, DNA-dependent; F:receptor binding; C:nucleus	EC:6.3.2.0
comp142614_c2_seq24	nesprin-2	1947	20	3.05667e-92	59.95%	14	C:plasma membrane; C:nucleus; P:anatomical structure morphogenesis; P:cellular component organization; C:endoplasmic reticulum; C:nuclear envelope; P:transport; P:biological_process; P:organelle organization; F:actin binding; C:cytoplasm; C:mitochondrion; C:protein complex; P:regulation of biological process	-
comp142614_c2_seq43	nesprin-2	1835	20	4.61103e-122	61.05%	15	C:plasma membrane; P:biological_process; C:endoplasmic reticulum; C:nuclear envelope; P:cellular component organization; C:cell; C:Golgi apparatus; C:nucleolus; F:actin binding; P:organelle organization; F:protein binding; P:cell differentiation; C:cytoplasm; C:mitochondrion; C:protein complex	-
comp144317_c0_seq2	nesprin-2 isoform 5	5997	20	0.0	61.25%	9	C:endoplasmic reticulum; P:biological_process; C:cytoplasm; C:plasma membrane; C:nuclear envelope; C:protein complex; C:nucleus; F:protein binding; C:mitochondrion	-
comp144317_c0_seq7	nesprin-2 isoform 5	3984	20	0.0	61.25%	9	C:endoplasmic reticulum; P:biological_process; C:cytoplasm; C:plasma membrane; C:nuclear envelope; C:protein complex; C:nucleus; F:protein binding; C:mitochondrion	-
comp144317_c0_seq9	nesprin-2 isoform 5	6099	20	0.0	61.2%	9	C:endoplasmic reticulum; P:biological_process; C:cytoplasm; C:plasma membrane; C:nuclear envelope; C:protein complex; C:nucleus; F:protein binding; C:mitochondrion	-
comp145321_c3_seq113	neural cell adhesion molecule 1	4044	20	7.63778e-121	51.75%	7	P:cell differentiation; P:multicellular organismal development; P:biological_process; F:protein binding; C:cell; P:regulation of biological process; P:response to stress	-
comp145321_c3_seq38	neural cell adhesion molecule 1	3422	20	1.09512e-122	51.5%	7	P:cell differentiation; P:multicellular organismal development; P:biological_process; F:protein binding; C:cell; P:regulation of biological process; P:response to stress	-
comp145321_c3_seq79	neural cell adhesion molecule 1	5015	20	2.05471e-119	51.75%	7	P:cell differentiation; P:multicellular organismal development; P:biological_process; F:protein binding; C:cell; P:regulation of biological process; P:response to stress	-
comp145321_c3_seq100	neural cell adhesion molecule 1-like	2287	20	1.21886e-62	54.65%	8	P:anatomical structure morphogenesis; P:signal transduction; F:protein binding; P:biological_process; C:cell; P:cellular component organization; P:multicellular organismal development; P:response to stress	-
comp145321_c3_seq103	neural cell adhesion molecule 1-like	3568	20	2.42891e-59	53.65%	11	P:signal transduction; F:protein binding; P:biological_process; P:anatomical structure morphogenesis; P:cellular component organization; P:cell differentiation; P:multicellular organismal development; P:regulation of biological process; C:cell; P:response to stress; C:plasma membrane	-
comp145321_c3_seq11	neural cell adhesion molecule 1-like	3422	20	1.23817e-137	50.7%	7	P:cell differentiation; P:multicellular organismal development; P:biological_process; F:protein binding; C:cell; P:regulation of biological process; P:response to stress	-
comp145321_c3_seq121	neural cell adhesion molecule 1-like	3759	20	1.55148e-136	50.85%	7	P:cell differentiation; P:multicellular organismal development; P:biological_process; F:protein binding; C:cell; P:regulation of biological process; P:response to stress	-
comp145321_c3_seq122	neural cell adhesion molecule 1-like	2492	20	1.58297e-60	54.45%	8	P:anatomical structure morphogenesis; P:signal transduction; F:protein binding; P:biological_process; C:cell; P:cellular component organization; P:multicellular organismal development; P:response to stress	-
comp145321_c3_seq123	neural cell adhesion molecule 1-like	4067	20	2.90444e-75	54.2%	11	C:cell; P:signal transduction; F:protein binding; P:biological_process; P:anatomical structure morphogenesis; P:cellular component organization; P:cell differentiation; P:multicellular organismal development; P:regulation of biological process; P:response to stress; C:plasma membrane	-
comp145321_c3_seq124	neural cell adhesion molecule 1-like	5361	20	8.4172e-60	55.6%	11	P:signal transduction; F:protein binding; P:biological_process; P:anatomical structure morphogenesis; P:cellular component organization; P:cell differentiation; P:multicellular organismal development; P:regulation of biological process; C:cell; P:response to stress; C:plasma membrane	-
comp145321_c3_seq127	neural cell adhesion molecule 1-like	2525	5	2.04275e-25	68.4%	0	-
comp145321_c3_seq134	neural cell adhesion molecule 1-like	3627	20	3.04821e-59	55.05%	11	C:cell; P:signal transduction; F:protein binding; P:biological_process; P:anatomical structure morphogenesis; P:cellular component organization; P:cell differentiation; P:multicellular organismal development; P:regulation of biological process; P:response to stress; C:plasma membrane	-
comp145321_c3_seq23	neural cell adhesion molecule 1-like	5319	20	1.54657e-58	53.05%	4	C:cell; P:biological_process; P:signal transduction; C:plasma membrane	-
comp145321_c3_seq24	neural cell adhesion molecule 1-like	3551	20	2.21087e-73	54.2%	11	P:signal transduction; F:protein binding; P:biological_process; P:anatomical structure morphogenesis; P:cellular component organization; P:cell differentiation; P:multicellular organismal development; P:regulation of biological process; C:cell; P:response to stress; C:plasma membrane	-
comp145321_c3_seq37	neural cell adhesion molecule 1-like	2030	5	1.18194e-28	67.8%	0	-
comp145321_c3_seq4	neural cell adhesion molecule 1-like	2367	5	2.70423e-12	71.0%	0	-
comp145321_c3_seq40	neural cell adhesion molecule 1-like	5507	20	7.04319e-45	55.55%	11	P:signal transduction; F:protein binding; P:biological_process; P:anatomical structure morphogenesis; P:cellular component organization; P:cell differentiation; P:multicellular organismal development; P:regulation of biological process; C:cell; P:response to stress; C:plasma membrane	-
comp145321_c3_seq41	neural cell adhesion molecule 1-like	4390	20	6.31956e-83	51.9%	8	P:anatomical structure morphogenesis; P:signal transduction; F:protein binding; P:biological_process; C:cell; P:cellular component organization; P:multicellular organismal development; P:response to stress	-
comp145321_c3_seq43	neural cell adhesion molecule 1-like	5237	20	1.00216e-54	54.4%	9	P:anatomical structure morphogenesis; P:signal transduction; F:protein binding; P:biological_process; P:cellular component organization; P:multicellular organismal development; C:cell; P:response to stress; C:plasma membrane	-
comp145321_c3_seq5	neural cell adhesion molecule 1-like	3709	20	2.75455e-73	54.25%	11	C:cell; P:signal transduction; F:protein binding; P:biological_process; P:anatomical structure morphogenesis; P:cellular component organization; P:cell differentiation; P:multicellular organismal development; P:regulation of biological process; P:response to stress; C:plasma membrane	-
comp145321_c3_seq6	neural cell adhesion molecule 1-like	667	4	2.03181e-15	63.5%	0	-
comp145321_c3_seq61	neural cell adhesion molecule 1-like	3756	20	6.84445e-59	55.0%	11	C:cell; P:signal transduction; F:protein binding; P:biological_process; P:anatomical structure morphogenesis; P:cellular component organization; P:cell differentiation; P:multicellular organismal development; P:regulation of biological process; P:response to stress; C:plasma membrane	-
comp145321_c3_seq63	neural cell adhesion molecule 1-like	5032	20	2.11228e-119	51.5%	7	P:cell differentiation; P:multicellular organismal development; P:biological_process; F:protein binding; C:cell; P:regulation of biological process; P:response to stress	-
comp145321_c3_seq67	neural cell adhesion molecule 1-like	3709	20	3.34546e-59	55.15%	11	P:signal transduction; F:protein binding; P:biological_process; P:anatomical structure morphogenesis; P:cellular component organization; P:cell differentiation; P:multicellular organismal development; P:regulation of biological process; C:cell; P:response to stress; C:plasma membrane	-
comp145321_c3_seq69	neural cell adhesion molecule 1-like	2624	20	4.01399e-58	53.9%	9	P:anatomical structure morphogenesis; P:signal transduction; F:protein binding; P:biological_process; P:cellular component organization; P:multicellular organismal development; C:cell; P:response to stress; C:plasma membrane	-
comp145321_c3_seq7	neural cell adhesion molecule 1-like	5074	20	7.19427e-59	56.05%	11	P:signal transduction; F:protein binding; P:biological_process; P:anatomical structure morphogenesis; P:cellular component organization; P:cell differentiation; P:multicellular organismal development; P:regulation of biological process; C:cell; P:response to stress; C:plasma membrane	-
comp145321_c3_seq74	neural cell adhesion molecule 1-like	4266	20	5.19027e-55	53.5%	9	P:anatomical structure morphogenesis; P:signal transduction; F:protein binding; P:biological_process; P:cellular component organization; P:multicellular organismal development; C:cell; P:response to stress; C:plasma membrane	-
comp145321_c3_seq77	neural cell adhesion molecule 1-like	5220	20	9.93053e-55	54.4%	9	P:anatomical structure morphogenesis; P:signal transduction; F:protein binding; P:biological_process; P:cellular component organization; P:multicellular organismal development; C:cell; P:response to stress; C:plasma membrane	-
comp145321_c3_seq78	neural cell adhesion molecule 1-like	4185	20	1.6995e-98	51.6%	8	P:anatomical structure morphogenesis; P:signal transduction; F:protein binding; P:biological_process; C:cell; P:cellular component organization; P:multicellular organismal development; P:response to stress	-
comp145321_c3_seq83	neural cell adhesion molecule 1-like	4103	20	3.67111e-83	51.9%	8	P:anatomical structure morphogenesis; P:signal transduction; F:protein binding; P:biological_process; C:cell; P:cellular component organization; P:multicellular organismal development; P:response to stress	-
comp145321_c3_seq84	neural cell adhesion molecule 1-like	3417	20	8.80064e-43	56.8%	7	C:cell; P:signal transduction; F:protein binding; P:biological_process; P:cellular component organization; P:regulation of biological process; C:plasma membrane	-
comp145321_c3_seq94	neural cell adhesion molecule 1-like	5156	20	6.14432e-73	55.0%	11	P:signal transduction; F:protein binding; P:biological_process; P:anatomical structure morphogenesis; P:cellular component organization; P:cell differentiation; P:multicellular organismal development; P:regulation of biological process; C:cell; P:response to stress; C:plasma membrane	-
comp145321_c3_seq96	neural cell adhesion molecule 1-like	4249	20	5.10608e-55	54.45%	9	P:anatomical structure morphogenesis; P:signal transduction; F:protein binding; P:biological_process; P:cellular component organization; P:multicellular organismal development; C:cell; P:response to stress; C:plasma membrane	-
comp95221_c0_seq1	neuronal pentraxin-1-like	384	20	2.33257e-33	90.15%	6	F:binding; P:anatomical structure morphogenesis; P:cellular component organization; P:cell differentiation; P:multicellular organismal development; C:cytoplasmic membrane-bounded vesicle	-
comp138769_c0_seq12	neuropilin 1a	2580	20	0.0	82.8%	15	F:carbohydrate binding; P:anatomical structure morphogenesis; P:regulation of biological process; P:multicellular organismal development; F:binding; C:cell; P:cellular component organization; P:cell differentiation; C:intracellular; P:biological_process; P:signal transduction; P:cell recognition; P:cellular protein modification process; F:receptor activity; F:protein kinase activity	-
comp143111_c2_seq32	neutral and basic amino acid transport protein rbat	4635	20	0.0	74.1%	12	F:binding; C:organelle; C:intracellular; P:transport; F:transporter activity; P:carbohydrate metabolic process; P:ion transport; P:cellular amino acid metabolic process; C:cell; C:cytoplasm; F:catalytic activity; C:plasma membrane	-
comp140986_c2_seq7	nicastrin	1710	20	9.2103e-58	73.0%	14	C:lysosome; F:peptidase activity; P:protein metabolic process; P:catabolic process; P:biological_process; P:signal transduction; P:metabolic process; F:protein binding; P:cell proliferation; P:regulation of biological process; P:cell death; C:Golgi apparatus; C:endoplasmic reticulum; C:plasma membrane	-
comp134700_c0_seq1	nicotinamide mononucleotide adenylyltransferase 3	1377	20	2.24707e-132	75.2%	7	C:cytosol; C:mitochondrion; P:nucleobase-containing compound metabolic process; P:biosynthetic process; P:secondary metabolic process; F:transferase activity; P:metabolic process	EC:2.7.7.18; EC:2.7.7.1
comp144274_c2_seq12	nicotinamide riboside kinase 2	1936	20	6.56857e-37	63.05%	3	F:kinase activity; P:integrin-mediated signaling pathway; P:phosphorylation
comp144274_c2_seq28	nicotinamide riboside kinase 2	1001	20	7.24056e-28	61.2%	5	F:kinase activity; P:integrin-mediated signaling pathway; P:phosphorylation; F:molecular_function; C:cellular_component
comp144274_c2_seq33	nicotinamide riboside kinase 2	1397	20	3.92661e-27	66.7%	5	F:kinase activity; P:integrin-mediated signaling pathway; P:phosphorylation; F:molecular_function; C:cellular_component
comp144274_c2_seq34	nicotinamide riboside kinase 2	1415	20	6.27545e-64	66.25%	6	C:intracellular; P:cell differentiation; P:multicellular organismal development; P:regulation of biological process; F:transferase activity; F:protein binding	-
comp144274_c2_seq42	nicotinamide riboside kinase 2	1019	20	8.29042e-59	68.5%	3	F:kinase activity; P:integrin-mediated signaling pathway; P:phosphorylation
comp144274_c2_seq43	nicotinamide riboside kinase 2	1334	20	5.46135e-38	60.45%	3	F:kinase activity; P:integrin-mediated signaling pathway; P:phosphorylation
comp144274_c2_seq50	nicotinamide riboside kinase 2	1082	20	1.71666e-52	87.15%	3	F:kinase activity; P:metabolic process; P:signal transduction	-
comp144572_c0_seq11	nicotinamide riboside kinase 2	2895	20	4.78401e-101	83.45%	3	F:kinase activity; P:metabolic process; P:signal transduction	-
comp144572_c0_seq3	nicotinamide riboside kinase 2	1440	20	1.138e-124	87.3%	13	P:nucleobase-containing compound metabolic process; P:biosynthetic process; P:secondary metabolic process; C:intracellular; F:binding; P:signal transduction; P:cell differentiation; P:regulation of biological process; P:multicellular organismal development; F:nucleotide binding; F:protein binding; F:kinase activity; P:metabolic process	EC:2.7.1.22
comp144572_c0_seq34	nicotinamide riboside kinase 2	2498	20	2.98214e-118	87.25%	7	C:intracellular; F:kinase activity; P:signal transduction; P:metabolic process; P:cell differentiation; P:regulation of biological process; P:multicellular organismal development	-
comp144572_c0_seq42	nicotinamide riboside kinase 2-like	3089	20	1.49289e-100	81.85%	3	F:kinase activity; P:metabolic process; P:signal transduction	-
comp139200_c0_seq5	normal mucosa of esophagus-specific gene 1 protein	815	20	9.30074e-40	82.7%	2	C:nucleus; C:mitochondrion	-
comp140735_c1_seq10	norrie disease	2953	20	1.37458e-33	92.95%	13	P:regulation of biological process; P:transcription, DNA-dependent; P:cell-cell signaling; F:receptor binding; P:multicellular organismal development; C:extracellular space; P:signal transduction; P:biological_process; P:organelle organization; C:extracellular region; F:binding; F:protein binding; P:cell proliferation	-
comp140735_c1_seq6	norrin	3317	20	9.77668e-67	85.6%	13	P:regulation of biological process; P:transcription, DNA-dependent; P:cell-cell signaling; F:receptor binding; P:multicellular organismal development; C:extracellular space; P:signal transduction; P:biological_process; P:organelle organization; C:extracellular region; F:binding; F:protein binding; P:cell proliferation	-
comp144006_c1_seq10	novel protein vertebrate alanyl-trna synthetase	2130	20	5.89058e-45	91.65%	18	P:protein metabolic process; P:multicellular organismal development; F:catalytic activity; P:nucleobase-containing compound metabolic process; P:regulation of biological process; P:translation; F:binding; C:cytosol; P:response to endogenous stimulus; P:biological_process; P:cellular amino acid metabolic process; F:RNA binding; P:cell death; C:cell; P:signal transduction; P:response to stress; P:r…	EC:6.1.1.7
comp145556_c0_seq1	novel protein vertebrate nebulin	1562	20	8.09056e-134	77.1%	9	C:cytosol; C:cytoplasm; F:structural molecule activity; P:multicellular organismal development; P:transport; P:cell differentiation; P:regulation of biological process; P:cytoskeleton organization; C:cytoskeleton	-
comp145556_c0_seq6	novel protein vertebrate nebulin	3056	20	0.0	69.7%	10	C:cytosol; C:cytoplasm; F:structural molecule activity; P:anatomical structure morphogenesis; P:cell differentiation; P:multicellular organismal development; P:cytoskeleton organization; P:transport; C:cytoskeleton; P:regulation of biological process	-
comp145556_c0_seq7	novel protein vertebrate nebulin	1585	20	1.45065e-110	85.7%	10	C:cytosol; C:cytoplasm; F:structural molecule activity; P:multicellular organismal development; P:transport; P:cell differentiation; P:regulation of biological process; P:cytoskeleton organization; F:actin binding; C:cytoskeleton	-
comp134758_c0_seq11	novel slow skeletal troponin t family protein	2204	20	1.42455e-90	90.75%	10	P:anatomical structure morphogenesis; P:multicellular organismal development; P:regulation of biological process; P:cell differentiation; P:cytoskeleton organization; C:cytoskeleton; C:cytoplasm; C:protein complex; F:structural molecule activity; P:biological_process	-
comp134758_c0_seq7	novel slow skeletal troponin t family protein	1866	20	9.20325e-92	90.75%	10	P:anatomical structure morphogenesis; P:multicellular organismal development; P:regulation of biological process; P:cell differentiation; P:cytoskeleton organization; C:cytoskeleton; C:cytoplasm; C:protein complex; F:structural molecule activity; P:biological_process	-
comp139254_c0_seq2	novel slow skeletal troponin t family protein	431	12	1.77577e-08	91.67%	3	F:molecular_function; P:biological_process; C:cellular_component
comp139254_c4_seq1	novel slow skeletal troponin t family protein	241	20	1.98758e-14	88.35%	3	F:molecular_function; P:biological_process; C:cellular_component
comp141413_c0_seq17	novel slow skeletal troponin t family protein	461	20	1.38357e-26	92.65%	14	P:regulation of biological process; P:anatomical structure morphogenesis; P:multicellular organismal development; P:transport; P:biological_process; C:cytosol; F:actin binding; F:cytoskeletal protein binding; C:cytoskeleton; C:cytoplasm; C:protein complex; F:hydrolase activity; P:nucleobase-containing compound metabolic process; P:catabolic process	EC:3.6.1.3
comp141413_c0_seq2	novel slow skeletal troponin t family protein	705	20	2.50768e-26	91.65%	18	P:cellular component organization; P:regulation of biological process; P:anatomical structure morphogenesis; P:multicellular organismal development; P:biological_process; P:cell differentiation; P:cytoskeleton organization; P:transport; F:protein binding; F:actin binding; F:cytoskeletal protein binding; C:cytoskeleton; C:cytoplasm; C:protein complex; F:hydrolase activity; P:nucleobase-containing …	EC:3.6.1.3
comp144391_c5_seq1	novel slow skeletal troponin t family protein	587	20	1.00566e-07	86.6%	3	F:molecular_function; P:biological_process; C:cellular_component
comp139685_c3_seq1	nr3bb_danre ame: full=neurexin-3b-beta ame: full=neurexin iiib-beta contains: ame: full=neurexin-3b- soluble form contains: ame: full=neurexin-3b- c-terminal fragment short=nrxn3-ctf flags: precursor	2439	20	5.72834e-117	85.1%	12	P:anatomical structure morphogenesis; P:cellular component organization; P:cell differentiation; P:multicellular organismal development; F:molecular_function; F:binding; F:receptor activity; P:biological_process; C:cell; P:transport; P:cell-cell signaling; C:plasma membrane	-
comp145352_c2_seq43	nuclear factor 1 x-type isoform 2	5254	20	0.0	81.7%	8	P:regulation of biological process; P:transcription, DNA-dependent; P:DNA metabolic process; P:biosynthetic process; F:DNA binding; F:sequence-specific DNA binding transcription factor activity; F:protein binding; C:nucleus	-
comp144883_c2_seq7	nuclear receptor corepressor 2	1729	20	0.0	64.55%	3	F:receptor activity; C:nucleus; F:DNA binding	-
comp142576_c0_seq26	nuclear receptor ror-alpha	7193	20	5.33247e-136	87.65%	15	P:cellular component organization; P:transcription, DNA-dependent; P:nucleobase-containing compound metabolic process; C:nucleoplasm; F:protein binding; F:binding; F:receptor activity; P:anatomical structure morphogenesis; P:cell differentiation; P:multicellular organismal development; P:regulation of biological process; P:biosynthetic process; P:response to endogenous stimulus; P:signal transduc…	-
comp141705_c0_seq1	nuclear receptor subfamily 1 group d member 1	2040	20	1.03282e-62	78.75%	8	P:signal transduction; F:receptor activity; P:response to endogenous stimulus; P:transcription, DNA-dependent; P:regulation of biological process; F:binding; F:DNA binding; C:nucleus	-
comp142595_c4_seq2	nuclear receptor subfamily 4 group a member 3-like	1836	20	3.66743e-61	80.0%	21	P:cellular component organization; P:transcription, DNA-dependent; C:nucleoplasm; F:protein binding; F:binding; F:receptor activity; P:regulation of biological process; P:cell death; P:anatomical structure morphogenesis; P:cell differentiation; P:multicellular organismal development; P:behavior; P:biological_process; P:cellular amino acid metabolic process; P:embryo development; P:response to end…	-
comp143982_c6_seq1	nuclear receptor subfamily group member 5	2619	20	0.0	61.55%	9	P:signal transduction; P:response to endogenous stimulus; F:binding; P:regulation of biological process; P:transcription, DNA-dependent; F:DNA binding; F:sequence-specific DNA binding transcription factor activity; F:receptor activity; C:nucleus	-
comp140236_c0_seq27	nucleosome assembly protein 1-like 1	896	20	5.4143e-82	97.8%	14	F:protein binding; P:transcription, DNA-dependent; P:regulation of biological process; P:embryo development; P:cellular component organization; P:biosynthetic process; P:DNA metabolic process; P:reproduction; C:cytoplasmic membrane-bounded vesicle; P:cell differentiation; P:organelle organization; P:cell proliferation; C:nucleus; C:protein complex	-
comp144859_c0_seq4	ogdh protein	2201	20	2.61091e-44	92.55%	14	P:cell differentiation; P:multicellular organismal development; F:protein binding; F:binding; F:catalytic activity; P:metabolic process; P:nucleobase-containing compound metabolic process; P:secondary metabolic process; P:generation of precursor metabolites and energy; P:catabolic process; P:carbohydrate metabolic process; C:intracellular; C:protein complex; C:mitochondrion	EC:1.2.4.2
comp139756_c1_seq47	optineurin	3347	20	4.68791e-141	72.5%	6	P:protein transport; F:binding; F:protein binding; P:organelle organization; C:Golgi apparatus; P:signal transduction	-
comp139756_c1_seq72	optineurin	3086	20	0.0	67.55%	5	P:protein transport; F:binding; F:protein binding; P:organelle organization; C:Golgi apparatus	-
comp144300_c5_seq19	origin recognition complex subunit 6	2151	20	2.94482e-107	68.65%	14	P:cell cycle; P:regulation of biological process; P:metabolic process; C:nuclear chromosome; C:protein complex; P:DNA metabolic process; P:biosynthetic process; F:DNA binding; F:hydrolase activity; P:nucleobase-containing compound metabolic process; P:translation; P:cellular amino acid metabolic process; C:mitochondrion; C:nucleoplasm	EC:3.6.1.1
comp144300_c5_seq13	origin recognition subunit 6 homolog-like	1905	2	4.02519e-15	66.5%	3	P:DNA replication; C:nuclear origin of replication recognition complex; F:DNA binding
comp141623_c2_seq3	ornithine decarboxylase antizyme 1	1533	10	7.05419e-07	83.7%	2	F:enzyme regulator activity; P:biological_process	-
comp131316_c0_seq7	oxidoreductase nad-binding domain-containing protein 1-like	1339	20	6.67231e-144	72.75%	3	F:catalytic activity; C:mitochondrion; P:metabolic process	-
comp144859_c0_seq19	oxoglutarate (alpha-ketoglutarate) dehydrogenase	3918	20	0.0	92.35%	10	P:cell differentiation; P:multicellular organismal development; F:binding; F:catalytic activity; C:mitochondrion; P:metabolic process; P:generation of precursor metabolites and energy; P:catabolic process; P:carbohydrate metabolic process; P:cellular amino acid metabolic process	EC:1.2.4.2
comp141485_c1_seq36	oxysterol binding 2	3189	20	0.0	87.45%	1	P:transport	-
comp140724_c1_seq3	paired box 3	1796	20	6.93834e-161	83.65%	15	P:regulation of biological process; P:transcription, DNA-dependent; P:biological_process; F:protein binding; P:multicellular organismal development; P:cell differentiation; P:cell death; C:nucleoplasm; C:protein complex; P:cell proliferation; P:anatomical structure morphogenesis; F:sequence-specific DNA binding transcription factor activity; F:DNA binding; P:embryo development; F:chromatin binding	-
comp140724_c1_seq16	paired box protein pax-3 isoform 1	1960	20	1.37391e-133	83.1%	15	P:regulation of biological process; P:transcription, DNA-dependent; P:biological_process; F:protein binding; P:multicellular organismal development; P:cell differentiation; P:cell death; C:nucleoplasm; C:protein complex; P:cell proliferation; P:anatomical structure morphogenesis; F:sequence-specific DNA binding transcription factor activity; F:DNA binding; P:embryo development; F:chromatin binding	-
comp142210_c1_seq22	palmdelphin	2577	20	2.35848e-71	59.6%	3	C:cytoplasm; C:cell; F:protein binding	-
comp142210_c1_seq23	palmdelphin	2998	20	8.64926e-41	56.8%	3	C:cytoplasm; C:cell; F:protein binding	-
comp142210_c1_seq24	palmdelphin	2601	20	1.40214e-68	58.6%	3	C:cytoplasm; C:cell; F:protein binding	-
comp142210_c1_seq26	palmdelphin	2968	20	8.20763e-41	56.8%	3	C:cytoplasm; C:cell; F:protein binding	-
comp142210_c1_seq29	palmdelphin	2333	20	1.37921e-41	56.45%	2	C:cytoplasm; C:cell	-
comp142210_c1_seq49	palmdelphin	2284	20	3.74792e-69	58.75%	3	C:cytoplasm; C:cell; F:protein binding	-
comp142210_c1_seq56	palmdelphin	3442	20	4.65318e-32	55.6%	3	C:cytoplasm; C:cell; F:protein binding	-
comp142210_c1_seq66	palmdelphin	2872	20	6.53998e-41	55.2%	3	C:cytoplasm; C:cell; F:protein binding	-
comp142210_c1_seq8	palmdelphin	2320	20	3.33573e-68	59.15%	3	C:cytoplasm; C:cell; F:protein binding	-
comp114585_c0_seq1	parathyroid hormone	1535	20	2.04966e-22	69.35%	14	P:regulation of biological process; P:generation of precursor metabolites and energy; P:biosynthetic process; P:carbohydrate metabolic process; P:transcription, DNA-dependent; P:signal transduction; P:cellular homeostasis; P:biological_process; F:receptor binding; P:nucleobase-containing compound metabolic process; C:extracellular space; P:multicellular organismal development; F:sequence-specific…	-
comp141174_c2_seq18	patatin-like phospholipase domain-containing protein 2	1054	20	6.64297e-41	54.75%	3	P:regulation of biological process; P:catabolic process; P:lipid metabolic process	-
comp141174_c2_seq28	patatin-like phospholipase domain-containing protein 2-like	1144	20	1.52273e-40	55.2%	1	P:metabolic process	-
comp141246_c0_seq4	patatin-like phospholipase domain-containing protein 2-like	1751	20	9.22851e-135	89.35%	8	C:cytosol; C:cell; F:hydrolase activity; P:regulation of biological process; P:catabolic process; P:lipid metabolic process; C:lipid particle; C:plasma membrane	EC:3.1.1.21; EC:3.1.1.3
comp144081_c0_seq25	pdz and lim domain protein 5	897	20	1.94248e-22	72.45%	1	F:binding	-
comp144081_c0_seq32	pdz and lim domain protein 5	738	20	1.62232e-22	74.6%	1	F:binding	-
comp144081_c0_seq7	pdz and lim domain protein 5 isoform 1	1249	20	8.77434e-44	76.95%	13	F:protein binding; C:cytosol; C:plasma membrane; C:cytoplasm; F:binding; F:actin binding; F:cytoskeletal protein binding; C:cytoskeleton; C:cell; P:cellular component organization; P:multicellular organismal development; P:regulation of biological process; P:cell-cell signaling	-
comp144081_c0_seq34	pdz and lim domain protein 5-like	555	20	6.16297e-24	73.2%	12	F:protein binding; C:cytosol; C:cytoplasm; F:binding; C:cell; F:actin binding; F:cytoskeletal protein binding; C:cytoskeleton; P:cellular component organization; P:multicellular organismal development; P:regulation of biological process; P:cell-cell signaling	-
comp144577_c0_seq15	pdz and lim domain protein 5-like	3662	20	1.87277e-57	70.9%	10	P:regulation of biological process; P:multicellular organismal development; F:cytoskeletal protein binding; C:cellular_component; F:binding; C:cell; C:organelle; C:cytoskeleton; C:cytoplasm; P:cellular component organization	-
comp144577_c0_seq18	pdz and lim domain protein 5-like	4637	20	3.05642e-113	76.75%	11	F:protein binding; C:cytosol; F:binding; C:cell; F:actin binding; F:cytoskeletal protein binding; C:cytoskeleton; P:cellular component organization; P:regulation of biological process; P:cell-cell signaling; P:multicellular organismal development	-
comp144577_c0_seq27	pdz and lim domain protein 5-like	5088	20	5.00642e-57	71.5%	10	P:regulation of biological process; P:multicellular organismal development; F:cytoskeletal protein binding; C:cellular_component; F:binding; C:cell; C:organelle; C:cytoskeleton; C:cytoplasm; P:cellular component organization	-
comp144577_c0_seq32	pdz and lim domain protein 5-like	5423	20	9.86171e-131	76.5%	12	F:protein binding; C:cytosol; C:cytoplasm; F:binding; C:cell; F:actin binding; F:cytoskeletal protein binding; C:cytoskeleton; P:cellular component organization; P:regulation of biological process; P:cell-cell signaling; P:multicellular organismal development	-
comp144577_c0_seq34	pdz and lim domain protein 5-like	3630	20	4.57436e-134	76.65%	12	F:protein binding; C:cytosol; C:cytoplasm; F:binding; C:cell; F:actin binding; F:cytoskeletal protein binding; C:cytoskeleton; P:cellular component organization; P:regulation of biological process; P:cell-cell signaling; P:multicellular organismal development	-
comp144577_c0_seq53	pdz and lim domain protein 5-like	3295	20	7.54341e-58	70.9%	10	P:regulation of biological process; P:multicellular organismal development; F:cytoskeletal protein binding; C:cellular_component; F:binding; C:cell; C:organelle; C:cytoskeleton; C:cytoplasm; P:cellular component organization	-
comp137445_c0_seq3	pdz domain-containing ring finger protein 4-like	3372	20	0.0	60.6%	0	-
comp137445_c0_seq5	pdz domain-containing ring finger protein 4-like	3839	20	0.0	65.25%	0	-
comp143953_c0_seq57	peptidase (mitochondrial processing) beta	3331	20	0.0	92.6%	5	C:mitochondrion; F:peptidase activity; P:protein metabolic process; P:catabolic process; F:binding	EC:3.4.24.0
comp143361_c2_seq86	peptide chain release factor mitochondrial-like	2634	20	9.81497e-103	81.4%	4	P:cellular component organization; P:translation; F:translation factor activity, nucleic acid binding; C:mitochondrion	-
comp143881_c2_seq20	peptide-n4-n-acetyl-beta-d-glucosaminylasparagine amidase f precursor	1627	20	0.0	65.15%	2	P:metabolic process; F:catalytic activity	EC:1.14.17.0
comp140003_c0_seq9	peptidyl-prolyl cis-trans isomerase fkbp4-like	2297	20	3.72041e-116	51.0%	4	F:protein binding; C:intracellular; P:biological_process; P:reproduction	-
comp143590_c0_seq27	perilipin 2	1871	20	9.01923e-78	74.15%	3	F:molecular_function; P:biological_process; C:cellular_component
comp143590_c0_seq3	perilipin 2	1767	20	9.39459e-78	74.55%	2	C:cytoplasm; P:biological_process	-
comp142329_c2_seq15	peroxisomal multifunctional enzyme type 2 isoform 3	2105	20	0.0	83.2%	13	P:lipid metabolic process; F:catalytic activity; P:reproduction; P:cell differentiation; P:multicellular organismal development; P:biosynthetic process; F:lipid binding; C:mitochondrion; P:catabolic process; C:peroxisome; F:receptor binding; F:nucleotide binding; F:protein binding	EC:4.2.1.74; EC:4.2.1.107; EC:1.1.1.35
comp121335_c0_seq2	peroxisome proliferator activated receptor gamma coactivator 1 alpha	895	2	1.41585e-35	65.5%	0	-
comp138715_c4_seq41	peroxisome proliferator-activated receptor alpha	2730	20	0.0	78.9%	10	P:signal transduction; P:response to endogenous stimulus; P:regulation of biological process; P:transcription, DNA-dependent; F:binding; P:response to stress; P:response to abiotic stimulus; F:DNA binding; F:receptor activity; C:nucleus	-
comp144478_c2_seq11	peroxisome proliferator-activated receptor gamma coactivator 1-alpha	2749	20	0.0	86.65%	30	P:cellular component organization; P:transcription, DNA-dependent; P:regulation of biological process; P:lipid metabolic process; P:biological_process; F:nucleotide binding; P:nucleobase-containing compound metabolic process; P:cell differentiation; P:multicellular organismal development; P:metabolic process; P:signal transduction; C:cytosol; F:receptor binding; C:nucleoplasm; C:protein complex; …	-
comp138212_c0_seq9	pex5-related protein	3653	20	0.0	77.85%	9	P:signal transduction; F:binding; P:biological_process; P:organelle organization; P:protein transport; C:cytosol; F:protein binding; C:peroxisome; P:transport	-
comp138212_c0_seq1	pex5-related protein isoform 3	3536	20	0.0	80.2%	17	P:signal transduction; F:binding; P:transport; F:enzyme regulator activity; F:protein binding; P:organelle organization; P:protein transport; C:cytosol; P:biological_process; C:cell; P:regulation of biological process; P:cell-cell signaling; C:protein complex; F:ion channel activity; C:cytoplasm; P:cellular homeostasis; C:peroxisome	-
comp135057_c2_seq14	ph and sec7 domain-containing protein 3	3282	20	0.0	86.6%	16	P:transport; C:plasma membrane; C:intracellular; C:protein complex; F:enzyme regulator activity; F:lipid binding; P:signal transduction; C:cell; P:regulation of biological process; P:protein metabolic process; P:catabolic process; C:Golgi apparatus; P:biological_process; C:cytoskeleton; P:cell differentiation; P:multicellular organismal development	-
comp135057_c2_seq15	ph and sec7 domain-containing protein 3	1781	20	0.0	86.6%	16	P:transport; C:plasma membrane; C:intracellular; C:protein complex; F:enzyme regulator activity; F:lipid binding; P:signal transduction; C:cell; P:regulation of biological process; P:protein metabolic process; P:catabolic process; C:Golgi apparatus; P:biological_process; C:cytoskeleton; P:cell differentiation; P:multicellular organismal development	-
comp140651_c1_seq16	phenylserine dehydratase-like	4933	20	0.0	68.95%	2	F:binding; F:catalytic activity	-
comp140651_c1_seq19	phenylserine dehydratase-like	2311	20	0.0	69.35%	2	F:binding; F:catalytic activity	-
comp140651_c1_seq24	phenylserine dehydratase-like	2376	20	0.0	70.3%	3	P:metabolic process; F:binding; F:catalytic activity	-
comp141602_c0_seq12	phosphatidate phosphatase lpin1-like	3888	20	0.0	86.65%	23	P:anatomical structure morphogenesis; P:mitochondrion organization; P:regulation of biological process; P:transcription, DNA-dependent; F:protein binding; F:hydrolase activity; P:cellular component organization; P:response to endogenous stimulus; P:cell differentiation; P:multicellular organismal development; C:nuclear envelope; F:receptor binding; P:catabolic process; P:lipid metabolic process; …	EC:3.1.3.4
comp143820_c8_seq24	phosphatidylinositol 3-kinase regulatory subunit alpha isoform 2	3843	20	0.0	95.9%	32	P:regulation of biological process; P:cell death; P:cell proliferation; P:carbohydrate metabolic process; C:cell; P:cell differentiation; P:multicellular organismal development; F:protein binding; P:response to external stimulus; P:cellular component organization; P:biological_process; P:transport; F:receptor binding; P:signal transduction; P:protein metabolic process; P:catabolic process; P:resp…	EC:2.7.1.137
comp134494_c0_seq3	phosphatidylinositol transfer beta	3175	20	5.64217e-84	90.3%	6	P:lipid metabolic process; F:transporter activity; P:embryo development; C:Golgi apparatus; F:lipid binding; P:transport	-
comp140051_c0_seq2	phosphatidylinositol-5-phosphate 4-kinase type-2 alpha	2355	20	0.0	82.95%	6	C:cytoplasm; P:lipid metabolic process; F:kinase activity; C:plasma membrane; F:nucleotide binding; C:nucleus	EC:2.7.1.149; EC:2.7.1.68
comp140989_c3_seq24	phospholemman precursor	840	20	7.86958e-40	82.2%	3	C:cell; F:ion channel activity; P:ion transport	-
comp140989_c3_seq4	phospholemman precursor	448	20	5.17718e-32	86.8%	3	C:cell; F:ion channel activity; P:ion transport	-
comp141052_c2_seq18	phospholipase beta 1 (phosphoinositide-specific)	3021	20	0.0	85.4%	27	P:regulation of biological process; P:transcription, DNA-dependent; F:signal transducer activity; C:nuclear chromosome; F:protein binding; P:signal transduction; F:hydrolase activity; P:catabolic process; P:lipid metabolic process; P:response to endogenous stimulus; P:cell-cell signaling; P:biological_process; P:embryo development; P:multicellular organismal development; C:cytosol; P:behavior; P:…	EC:3.1.4.11
comp139953_c0_seq7	phosphorylase b kinase regulatory subunit liver isoform	4220	20	0.0	80.6%	5	F:hydrolase activity; C:plasma membrane; P:generation of precursor metabolites and energy; P:carbohydrate metabolic process; F:protein binding	EC:3.2.1.0
comp139951_c4_seq4	phosphorylase b kinase regulatory subunit skeletal muscle isoform	1057	20	8.73827e-101	88.3%	6	F:hydrolase activity; F:kinase activity; F:protein binding; P:generation of precursor metabolites and energy; P:carbohydrate metabolic process; P:metabolic process	EC:3.2.1.0
comp141376_c0_seq11	phosphorylase b kinase regulatory subunit skeletal muscle isoform	3368	20	3.91103e-96	89.8%	9	F:hydrolase activity; C:cytoplasm; C:protein complex; C:plasma membrane; P:cellular protein modification process; P:generation of precursor metabolites and energy; P:carbohydrate metabolic process; F:protein binding; F:protein kinase activity	EC:3.2.1.0; EC:2.7.11.19
comp141376_c0_seq13	phosphorylase b kinase regulatory subunit skeletal muscle isoform	1914	20	4.10922e-23	88.15%	9	F:hydrolase activity; C:cytoplasm; C:protein complex; C:plasma membrane; P:cellular protein modification process; P:generation of precursor metabolites and energy; P:carbohydrate metabolic process; F:protein binding; F:protein kinase activity	EC:3.2.1.0; EC:2.7.11.19
comp141376_c0_seq22	phosphorylase b kinase regulatory subunit skeletal muscle isoform	1580	20	1.61103e-132	81.25%	11	F:hydrolase activity; P:generation of precursor metabolites and energy; P:carbohydrate metabolic process; P:catabolic process; C:cytoplasm; C:protein complex; C:plasma membrane; P:cellular protein modification process; C:cytosol; F:protein binding; F:protein kinase activity	EC:3.2.1.0; EC:2.7.11.19
comp141376_c0_seq4	phosphorylase b kinase regulatory subunit skeletal muscle isoform	2038	20	2.6898e-58	87.05%	9	F:hydrolase activity; C:cytoplasm; C:protein complex; C:plasma membrane; P:cellular protein modification process; P:generation of precursor metabolites and energy; P:carbohydrate metabolic process; F:protein binding; F:protein kinase activity	EC:3.2.1.0; EC:2.7.11.19
comp141376_c0_seq5	phosphorylase b kinase regulatory subunit skeletal muscle isoform	2152	20	3.45353e-100	87.9%	9	F:hydrolase activity; C:cytoplasm; C:protein complex; C:plasma membrane; P:cellular protein modification process; P:generation of precursor metabolites and energy; P:carbohydrate metabolic process; F:protein binding; F:protein kinase activity	EC:3.2.1.0; EC:2.7.11.19
comp145143_c0_seq12	phosphorylase b kinase regulatory subunit skeletal muscle isoform	3207	20	0.0	91.4%	9	F:hydrolase activity; C:cytoplasm; C:protein complex; C:plasma membrane; P:cellular protein modification process; P:generation of precursor metabolites and energy; P:carbohydrate metabolic process; F:protein binding; F:protein kinase activity	EC:3.2.1.0; EC:2.7.11.19
comp139071_c1_seq1	pituitary homeobox 3-like	1796	20	1.34174e-96	84.0%	19	P:regulation of biological process; F:protein binding; P:cell differentiation; P:multicellular organismal development; P:embryo development; P:signal transduction; P:anatomical structure morphogenesis; P:transcription, DNA-dependent; C:cytoplasm; P:behavior; C:nucleoplasm; C:protein complex; F:binding; P:reproduction; P:response to external stimulus; P:response to endogenous stimulus; F:DNA bindi…	-
comp143317_c0_seq11	pituitary homeobox 3-like	2168	20	4.78331e-144	87.1%	14	P:regulation of biological process; P:cell differentiation; P:multicellular organismal development; P:embryo development; P:signal transduction; P:anatomical structure morphogenesis; P:transcription, DNA-dependent; C:cytoplasm; P:behavior; C:nucleoplasm; C:protein complex; F:DNA binding; F:chromatin binding; P:biological_process	-
comp143317_c0_seq5	pituitary homeobox 3-like	1678	20	8.33065e-66	85.5%	15	P:regulation of biological process; F:protein binding; P:cell differentiation; P:multicellular organismal development; P:embryo development; P:signal transduction; P:anatomical structure morphogenesis; P:transcription, DNA-dependent; C:cytoplasm; P:behavior; C:nucleoplasm; C:protein complex; F:DNA binding; F:chromatin binding; P:biological_process	-
comp143328_c2_seq5	plasma membrane calcium-transporting atpase 1	700	20	4.26855e-38	78.35%	22	C:cell; P:multicellular organismal development; P:biological_process; F:protein binding; P:regulation of biological process; P:cell proliferation; P:cell differentiation; C:extracellular region; P:nucleobase-containing compound metabolic process; P:biosynthetic process; F:binding; P:response to stress; P:response to abiotic stimulus; F:hydrolase activity; F:transporter activity; P:ion transport; …	EC:3.6.3.8
comp143416_c0_seq48	plasma membrane calcium-transporting atpase 2-like isoform 4	5111	20	0.0	92.25%	30	F:hydrolase activity; F:transporter activity; P:anatomical structure morphogenesis; P:cell differentiation; P:multicellular organismal development; P:nucleobase-containing compound metabolic process; P:biological_process; C:plasma membrane; F:protein binding; P:regulation of biological process; P:cell-cell signaling; P:organelle organization; C:endoplasmic reticulum; P:cellular component organiza…	EC:3.6.3.8
comp140809_c3_seq150	plasminogen activator inhibitor 1-like	3414	20	5.56033e-98	75.6%	21	P:biological_process; F:enzyme regulator activity; P:anatomical structure morphogenesis; P:multicellular organismal development; P:regulation of biological process; C:extracellular space; P:response to external stimulus; P:response to stress; P:signal transduction; P:protein metabolic process; F:protein binding; P:response to biotic stimulus; F:receptor binding; C:plasma membrane; P:transport; P:…	-
comp142509_c1_seq26	platelet-activating factor acetylhydrolase ib subunit alpha	2995	20	0.0	97.3%	35	C:cytoskeleton; C:protein complex; C:cilium; P:multicellular organismal development; F:protein binding; P:signal transduction; P:response to stress; P:transport; P:organelle organization; P:cell cycle; P:biological_process; C:cell; P:anatomical structure morphogenesis; P:cytoskeleton organization; P:catabolic process; P:lipid metabolic process; F:carbohydrate binding; P:cellular component organiz…	EC:2.3.1.149
comp142509_c1_seq35	platelet-activating factor acetylhydrolase ib subunit alpha	3046	20	0.0	97.45%	35	C:cytoskeleton; C:protein complex; C:cilium; P:multicellular organismal development; F:protein binding; P:signal transduction; P:response to stress; P:transport; P:organelle organization; P:cell cycle; P:biological_process; C:cell; P:anatomical structure morphogenesis; P:cytoskeleton organization; P:catabolic process; P:lipid metabolic process; F:carbohydrate binding; P:cellular component organiz…	EC:2.3.1.149
comp138060_c0_seq8	platelet-derived growth factor d isoform 1	1720	20	2.46681e-148	76.95%	1	P:regulation of biological process	-
comp142917_c3_seq41	platelet-derived growth factor receptor beta	2088	20	1.32237e-76	90.05%	30	P:signal transduction; P:regulation of biological process; P:cytoskeleton organization; P:biological_process; P:multicellular organismal development; F:protein binding; C:plasma membrane; P:embryo development; P:metabolic process; P:response to stress; P:anatomical structure morphogenesis; F:protein kinase activity; F:receptor activity; F:receptor binding; P:biosynthetic process; P:carbohydrate m…	-
comp142917_c3_seq52	platelet-derived growth factor receptor beta	2547	20	1.27298e-169	85.9%	30	P:signal transduction; P:regulation of biological process; P:cytoskeleton organization; P:biological_process; P:multicellular organismal development; F:protein binding; C:plasma membrane; P:embryo development; P:metabolic process; P:response to stress; P:anatomical structure morphogenesis; F:protein kinase activity; F:receptor activity; F:receptor binding; P:biosynthetic process; P:carbohydrate m…	-
comp143051_c0_seq32	platelet-derived growth factor subunit b-like	3435	7	1.64139e-29	53.43%	3	F:growth factor activity; P:positive regulation of cell division; C:membrane
comp144192_c1_seq2	pleckstrin homology domain-containing family a member 7	5546	20	1.02523e-40	75.9%	6	P:cellular component organization; F:protein binding; C:plasma membrane; C:microtubule organizing center; C:nucleus; P:biological_process	-
comp144808_c0_seq13	pleckstrin homology domain-containing family g member 4b-like	6722	20	0.0	75.2%	4	F:enzyme regulator activity; F:lipid binding; C:intracellular; P:signal transduction	-
comp144808_c0_seq22	pleckstrin homology domain-containing family g member 4b-like	5954	20	0.0	76.25%	4	F:enzyme regulator activity; F:lipid binding; C:intracellular; P:signal transduction	-
comp141891_c0_seq7	pleckstrin homology-like domain family b member 3-like	2958	20	7.18505e-154	79.7%	1	F:lipid binding	-
comp141657_c0_seq12	plexin d1	5811	20	0.0	64.65%	11	P:signal transduction; P:anatomical structure morphogenesis; P:cellular component organization; P:cell differentiation; P:multicellular organismal development; P:biological_process; P:embryo development; P:regulation of biological process; F:receptor activity; F:protein binding; C:plasma membrane	-
comp141657_c0_seq56	plexin d1	5576	20	0.0	64.55%	11	P:signal transduction; P:anatomical structure morphogenesis; P:cellular component organization; P:cell differentiation; P:multicellular organismal development; P:biological_process; P:embryo development; P:regulation of biological process; F:receptor activity; F:protein binding; C:plasma membrane	-
comp144958_c0_seq11	poly -binding protein 3-like	3941	20	2.08905e-154	84.55%	4	C:nucleolus; C:cytosol; F:RNA binding; C:mitochondrion	-
comp144958_c0_seq16	poly -binding protein 3-like	3803	20	1.48483e-155	83.55%	4	C:nucleolus; C:cytosol; F:RNA binding; C:mitochondrion	-
comp144958_c0_seq6	poly -binding protein 3-like	3563	20	0.0	82.8%	4	C:nucleolus; C:cytosol; F:RNA binding; C:mitochondrion	-
comp125112_c0_seq1	polyadenylate-binding protein 1	1888	20	6.89322e-106	65.4%	11	P:translation; C:cytosol; C:cytoplasm; P:nucleobase-containing compound metabolic process; P:catabolic process; F:nucleic acid binding; F:translation regulator activity; F:protein binding; P:regulation of biological process; F:RNA binding; C:nucleus	-
comp144589_c0_seq3	polyamine-modulated factor 1-binding protein 1	6508	18	6.83883e-78	57.33%	1	C:intracellular	-
comp133522_c0_seq6	potassium voltage-gated channel subfamily a member 3-like	3637	20	0.0	85.3%	6	F:ion channel activity; P:regulation of biological process; P:ion transport; P:cellular component organization; C:protein complex; C:plasma membrane	-
comp133522_c0_seq9	potassium voltage-gated channel subfamily a member 3-like	3464	20	0.0	85.4%	6	F:ion channel activity; P:regulation of biological process; P:ion transport; P:cellular component organization; C:protein complex; C:plasma membrane	-
comp129369_c0_seq1	potassium voltage-gated channel subfamily f member 1	2823	20	0.0	78.25%	9	P:regulation of biological process; P:ion transport; C:cell; P:cellular component organization; C:protein complex; C:plasma membrane; F:protein binding; F:ion channel activity; P:cell-cell signaling	-
comp144132_c3_seq46	potassium voltage-gated channel subfamily kqt member 5	1894	20	2.14587e-143	53.75%	4	P:biological_process; F:ion channel activity; P:ion transport; C:cell	-
comp144132_c3_seq19	potassium voltage-gated channel subfamily kqt member 5 isoform 1	4370	20	0.0	85.7%	5	C:protein complex; C:plasma membrane; P:cellular component organization; F:ion channel activity; P:cell-cell signaling	-
comp144132_c3_seq28	potassium voltage-gated channel subfamily kqt member 5 isoform 1	4506	20	0.0	82.85%	7	P:regulation of biological process; P:ion transport; C:protein complex; C:plasma membrane; P:cellular component organization; F:ion channel activity; P:cell-cell signaling	-
comp143533_c5_seq1	potassium voltage-gated shal-related member 3	1218	1	0.0606777	62.0%	0	-
comp139200_c0_seq3	predicted protein	1579	1	0.0015427	58.0%	0	-
comp144164_c3_seq1	PREDICTED: hypothetical protein	1134	1	0.0118296	70.0%	0	-
comp135724_c0_seq1	PREDICTED: hypothetical protein LOC100000814	4056	4	0.0	71.25%	0	-
comp135724_c0_seq2	PREDICTED: hypothetical protein LOC100000814	7038	4	0.0	71.25%	0	-
comp134251_c0_seq5	PREDICTED: hypothetical protein LOC100329955	1637	8	0.0	72.38%	0	-
comp141680_c1_seq15	PREDICTED: hypothetical protein LOC100496327	3254	2	2.11307e-25	58.5%	0	-
comp141680_c1_seq40	PREDICTED: hypothetical protein LOC100496327	4920	2	2.01068e-38	54.5%	0	-
comp141680_c1_seq45	PREDICTED: hypothetical protein LOC100496327	4899	2	1.21466e-38	54.5%	0	-
comp139783_c1_seq12	PREDICTED: hypothetical protein LOC100701668	4286	12	1.90861e-72	70.0%	0	-
comp139783_c1_seq16	PREDICTED: hypothetical protein LOC100701668	4259	12	2.09949e-75	71.17%	0	-
comp133475_c0_seq2	PREDICTED: hypothetical protein LOC100711790	690	1	4.77165e-07	59.0%	4	F:transposase activity; P:DNA integration; P:transposition, DNA-mediated; F:DNA binding
comp139279_c2_seq3	PREDICTED: hypothetical protein LOC100711790	2056	1	9.64288e-05	74.0%	1	P:DNA metabolic process	-
comp138449_c2_seq23	PREDICTED: hypothetical protein LOC561960	5004	1	2.45894e-31	61.0%	0	-
comp138449_c2_seq6	PREDICTED: hypothetical protein LOC561960	4894	1	3.98157e-47	60.0%	0	-
comp140317_c3_seq10	PREDICTED: hypothetical protein LOC567624	1612	1	5.4337e-13	60.0%	0	-
comp144633_c0_seq12	PREDICTED: hypothetical protein LOC795321 isoform 1	2612	1	7.53669e-20	77.0%	0	-
comp145318_c3_seq8	PREDICTED: myopalladin	4077	3	2.45149e-41	62.33%	0	-
comp137865_c2_seq5	PREDICTED: nebulin	590	1	2.8635e-05	91.0%	0	-
comp141127_c0_seq2	PREDICTED: predicted protein-like	1319	20	2.08088e-26	60.75%	0	-
comp144755_c0_seq22	PREDICTED: uncharacterized protein LOC101163608	1602	1	2.65848e-34	61.0%	0	-
comp144755_c0_seq27	PREDICTED: uncharacterized protein LOC101163608	1475	1	1.74165e-34	61.0%	0	-
comp144755_c0_seq34	PREDICTED: uncharacterized protein LOC101163608	1347	1	2.30663e-29	61.0%	0	-
comp144755_c0_seq8	PREDICTED: uncharacterized protein LOC101163608	1619	1	2.792e-36	61.0%	0	-
comp141258_c4_seq10	prickle-like protein 1	4573	20	0.0	74.6%	15	P:multicellular organismal development; P:cell differentiation; F:binding; P:signal transduction; C:nuclear envelope; P:regulation of biological process; P:cellular protein modification process; P:transcription, DNA-dependent; C:cytosol; P:protein metabolic process; P:catabolic process; P:anatomical structure morphogenesis; P:embryo development; F:protein binding; P:protein transport	-
comp141258_c4_seq15	prickle-like protein 1	4143	20	0.0	72.1%	15	P:multicellular organismal development; P:cell differentiation; F:binding; P:signal transduction; C:nuclear envelope; P:regulation of biological process; P:cellular protein modification process; P:transcription, DNA-dependent; C:cytosol; P:protein metabolic process; P:catabolic process; P:anatomical structure morphogenesis; P:embryo development; F:protein binding; P:protein transport	-
comp141258_c4_seq23	prickle-like protein 1	4639	20	0.0	74.6%	15	P:multicellular organismal development; P:cell differentiation; F:binding; P:signal transduction; C:nuclear envelope; P:regulation of biological process; P:cellular protein modification process; P:transcription, DNA-dependent; C:cytosol; P:protein metabolic process; P:catabolic process; P:anatomical structure morphogenesis; P:embryo development; F:protein binding; P:protein transport	-
comp140010_c0_seq3	prickle-like protein 2	3386	20	0.0	78.9%	6	C:cytoplasm; P:anatomical structure morphogenesis; P:cellular component organization; C:plasma membrane; F:protein binding; F:binding	-
comp143805_c0_seq17	probable e3 ubiquitin-protein ligase rnf144a	2746	20	1.06141e-148	88.45%	5	C:cell; P:metabolic process; C:Golgi apparatus; F:binding; F:catalytic activity	-
comp143805_c0_seq22	probable e3 ubiquitin-protein ligase rnf144a	3078	20	1.09984e-147	88.3%	5	C:cell; P:metabolic process; C:Golgi apparatus; F:binding; F:catalytic activity	-
comp135682_c1_seq16	probable g-protein coupled receptor 142	1583	20	0.0	73.75%	5	C:cell; C:cytoplasm; P:signal transduction; C:plasma membrane; F:receptor activity	-
comp145580_c0_seq14	probable helicase with zinc finger domain	2889	20	0.0	82.15%	8	F:binding; F:nucleic acid binding; P:regulation of biological process; P:transcription, DNA-dependent; F:nucleotide binding; F:sequence-specific DNA binding transcription factor activity; F:hydrolase activity; C:nucleus	-
comp143837_c1_seq3	probable rna-directed dna polymerase from transposon bs-like	997	20	1.77866e-22	74.6%	4	F:RNA binding; F:transferase activity; P:DNA metabolic process; P:biosynthetic process	EC:2.7.7.49
comp114238_c0_seq2	procyclin sav1	820	7	2.87428e-12	64.57%	1	C:membrane
comp138571_c0_seq3	progestin and adipoq receptor family member 9-like	6656	20	6.88001e-145	53.85%	2	C:integral to membrane; F:receptor activity
comp136682_c0_seq12	progressive homolog	3539	20	0.0	92.45%	7	C:plasma membrane; P:multicellular organismal development; P:regulation of biological process; P:ion transport; F:transporter activity; C:cell; P:behavior	-
comp144120_c1_seq33	proliferation-associated protein 2g4	3932	20	4.28554e-117	92.65%	3	P:biological_process; P:metabolic process; F:hydrolase activity	-
comp144120_c1_seq6	proliferation-associated protein 2g4	2183	20	0.0	89.5%	3	P:biological_process; P:metabolic process; F:hydrolase activity	-
comp140135_c0_seq2	proliferator-activated receptor gamma coactivator 1 partial	2309	20	3.76579e-102	90.45%	13	P:regulation of biological process; P:transcription, DNA-dependent; F:transcription regulator activity; F:protein binding; P:multicellular organismal development; F:receptor activity; P:response to stress; F:DNA binding; P:generation of precursor metabolites and energy; P:biological_process; F:nucleotide binding; P:cell death; F:receptor binding	-
comp140135_c0_seq7	proliferator-activated receptor gamma coactivator 1 partial	1245	20	9.16273e-94	90.05%	13	P:regulation of biological process; P:transcription, DNA-dependent; F:transcription regulator activity; F:protein binding; P:multicellular organismal development; F:receptor activity; P:response to stress; F:DNA binding; P:generation of precursor metabolites and energy; P:biological_process; F:nucleotide binding; P:cell death; F:receptor binding	-
comp144478_c2_seq25	proliferator-activated receptor gamma coactivator 1 partial	3459	20	0.0	85.4%	30	P:cellular component organization; P:transcription, DNA-dependent; P:regulation of biological process; P:lipid metabolic process; P:biological_process; F:nucleotide binding; P:nucleobase-containing compound metabolic process; P:cell differentiation; P:multicellular organismal development; P:metabolic process; P:signal transduction; C:cytosol; F:receptor binding; C:nucleoplasm; C:protein complex; …	-
comp144478_c2_seq29	proliferator-activated receptor gamma coactivator 1 partial	4794	20	0.0	85.6%	30	P:cellular component organization; P:transcription, DNA-dependent; P:regulation of biological process; P:lipid metabolic process; P:biological_process; F:nucleotide binding; P:nucleobase-containing compound metabolic process; P:cell differentiation; P:multicellular organismal development; P:metabolic process; P:signal transduction; C:cytosol; F:receptor binding; C:nucleoplasm; C:protein complex; …	-
comp144478_c2_seq9	proliferator-activated receptor gamma coactivator 1 partial	3642	20	0.0	85.05%	30	P:cellular component organization; P:transcription, DNA-dependent; P:regulation of biological process; P:lipid metabolic process; P:biological_process; F:nucleotide binding; P:nucleobase-containing compound metabolic process; P:cell differentiation; P:multicellular organismal development; P:metabolic process; P:signal transduction; C:cytosol; F:receptor binding; C:nucleoplasm; C:protein complex; …	-
comp129506_c0_seq2	proline-rich protein 18-like	1248	20	4.89763e-60	58.65%	4	F:molecular_function; C:endoplasmic reticulum; P:biological_process; C:cellular_component
comp138997_c1_seq24	proline-serine-threonine phosphatase-interacting protein 2	1565	20	2.44495e-172	78.0%	3	C:cytoskeleton; C:cell; C:cytosol	-
comp144524_c2_seq17	proprotein convertase subtilisin kexin type 5	5364	20	0.0	51.95%	10	F:peptidase activity; C:organelle; C:intracellular; P:metabolic process; P:protein metabolic process; P:multicellular organismal development; P:cell communication; P:embryo development; C:cytoplasm; P:reproduction	-
comp144524_c2_seq6	proprotein convertase subtilisin kexin type 5-like	4564	20	1.06609e-155	52.3%	6	F:peptidase activity; P:biological_process; P:metabolic process; C:cell; P:multicellular organismal development; P:protein metabolic process	-
comp86599_c0_seq1	proprotein convertase subtilisin kexin type 5-like	1816	20	5.10574e-146	54.4%	9	F:peptidase activity; C:organelle; C:intracellular; P:metabolic process; P:multicellular organismal development; P:embryo development; P:protein metabolic process; C:cytoplasm; P:reproduction	-
comp144198_c3_seq21	prospero homeobox protein 1	2640	20	0.0	78.8%	23	P:cell differentiation; P:regulation of biological process; P:transcription, DNA-dependent; P:multicellular organismal development; P:anatomical structure morphogenesis; P:metabolic process; P:cell cycle; P:cytoskeleton organization; F:protein binding; F:sequence-specific DNA binding transcription factor activity; P:biosynthetic process; P:lipid metabolic process; F:transcription regulator activi…	-
comp137075_c0_seq1	prostaglandin f2 receptor negative regulator	5005	20	3.05435e-163	55.45%	1	F:protein binding	-
comp137075_c0_seq2	prostaglandin f2 receptor negative regulator	2547	20	1.41263e-09	57.7%	1	F:protein binding	-
comp144700_c1_seq16	proteasome activator complex subunit 1	3247	20	1.4792e-83	84.25%	2	C:protein complex; C:intracellular	-
comp144632_c1_seq128	proteasome activator complex subunit 3	6500	20	0.0	91.8%	14	C:cytoplasm; F:catalytic activity; F:peptidase activity; P:regulation of biological process; P:cell death; F:protein binding; F:binding; C:intracellular; C:protein complex; P:metabolic process; P:cell cycle; P:protein metabolic process; P:catabolic process; C:nucleus	EC:1.4.3.21
comp138560_c1_seq8	protein bicaudal d homolog 1 isoform 2	1831	20	7.48115e-68	93.2%	16	F:protein binding; C:Golgi apparatus; C:cell; P:viral process; F:enzyme regulator activity; F:cytoskeletal protein binding; C:cytoskeleton; C:protein complex; C:cytosol; P:cellular component organization; F:receptor binding; C:organelle; C:cytoplasm; P:transport; P:regulation of biological process; P:biological_process	-
comp142755_c2_seq65	protein deltex-4-like	7669	20	4.07309e-129	92.95%	8	C:cytoplasm; F:catalytic activity; P:signal transduction; F:peptidase activity; F:calcium ion binding; P:protein metabolic process; P:catabolic process; F:binding	-
comp141571_c1_seq71	protein dok-7	2803	20	1.52091e-126	85.7%	14	C:plasma membrane; F:receptor binding; P:cellular component organization; P:cell differentiation; P:multicellular organismal development; F:lipid binding; P:protein metabolic process; P:catabolic process; P:signal transduction; P:metabolic process; C:cellular_component; F:protein binding; F:peptidase activity; C:extracellular region	EC:3.4.21.0
comp141571_c1_seq78	protein dok-7	2843	20	5.20955e-167	82.4%	14	C:plasma membrane; F:receptor binding; P:cellular component organization; P:cell differentiation; P:multicellular organismal development; F:lipid binding; P:protein metabolic process; P:catabolic process; P:signal transduction; P:metabolic process; C:cellular_component; F:protein binding; F:peptidase activity; C:extracellular region	EC:3.4.21.0
comp139641_c2_seq37	protein fam13c-like	1579	20	5.27267e-128	62.0%	0	-
comp141892_c1_seq42	protein fam185a	1761	20	1.56319e-86	70.1%	1	C:cytoplasm	-
comp135152_c0_seq3	protein fam18a-like	2032	20	1.36245e-72	78.0%	1	C:cell	-
comp53071_c0_seq1	protein fam203a	2415	20	6.6232e-42	80.3%	3	P:biological_process; C:cellular_component; F:molecular_function
comp139722_c0_seq21	protein fam210a	899	20	1.45035e-62	80.45%	2	C:cell; C:mitochondrion	-
comp132744_c0_seq3	protein fam212b isoform 1	3097	20	8.72603e-87	57.7%	0	-
comp142815_c2_seq41	protein fam40b-like	3605	20	0.0	91.7%	6	C:cytoplasm; P:anatomical structure morphogenesis; P:cellular component organization; P:regulation of biological process; P:biological_process; P:cytoskeleton organization	-
comp145074_c0_seq4	protein fam69b-like	2798	20	0.0	83.8%	3	C:cell; C:endoplasmic reticulum; F:calcium ion binding	-
comp141778_c1_seq11	protein furry homolog	897	20	7.75288e-84	83.15%	3	C:cell; P:transcription, DNA-dependent; P:regulation of biological process	-
comp144403_c1_seq19	protein furry homolog	2516	20	0.0	75.3%	1	P:transcription, DNA-dependent	-
comp142043_c1_seq16	protein heg homolog 1	2660	20	2.5379e-83	45.55%	4	P:biological_process; P:multicellular organismal development; P:anatomical structure morphogenesis; C:cell	-
comp142259_c2_seq9	protein jumonji	4342	20	3.23536e-79	78.9%	14	P:regulation of biological process; P:transcription, DNA-dependent; F:protein binding; P:multicellular organismal development; C:nucleoplasm; C:protein complex; F:catalytic activity; C:cytoplasm; P:cell proliferation; F:DNA binding; P:cell differentiation; F:chromatin binding; P:organelle organization; P:cellular protein modification process	-
comp142864_c0_seq15	protein kiaa0664-like	3554	20	0.0	92.15%	2	P:translation; F:translation factor activity, nucleic acid binding	-
comp141952_c0_seq5	protein kinase c epsilon type	1990	20	0.0	91.35%	31	C:cytoskeleton; F:actin binding; P:transport; P:regulation of biological process; P:cell-cell signaling; F:signal transducer activity; P:cytoskeleton organization; F:protein binding; P:signal transduction; P:cellular homeostasis; C:endoplasmic reticulum; F:protein kinase activity; P:behavior; F:binding; C:cytosol; P:ion transport; P:response to stress; P:response to external stimulus; P:biologica…	-
comp136161_c0_seq15	protein kri1 homolog	1381	20	4.74448e-140	77.0%	0	-
comp138576_c4_seq10	protein lbh	1082	20	3.64408e-39	84.55%	5	C:nucleolus; P:multicellular organismal development; P:regulation of biological process; P:transcription, DNA-dependent; C:cytoplasm	-
comp133191_c0_seq2	protein lbh-like	1024	4	6.6717e-05	59.25%	0	-
comp139464_c1_seq1	protein lmbr1l	1501	20	9.58714e-49	86.85%	5	C:cell; F:receptor activity; P:transport; P:cellular component organization; C:plasma membrane	-
comp139464_c1_seq10	protein lmbr1l	2713	20	0.0	86.1%	5	C:cell; F:receptor activity; P:transport; P:cellular component organization; C:plasma membrane	-
comp142083_c2_seq11	protein lyl-1	3824	20	1.88432e-45	80.3%	18	P:anatomical structure morphogenesis; P:multicellular organismal development; P:regulation of biological process; P:cell proliferation; P:behavior; F:protein binding; C:protein complex; C:chromosome; P:cell differentiation; P:embryo development; P:cell cycle; P:organelle organization; C:nucleoplasm; P:cellular component organization; C:nuclear chromosome; P:transcription, DNA-dependent; F:chromat…	-
comp144550_c2_seq42	protein mical-2-like	5549	20	4.82923e-16	72.55%	2	F:binding; P:metabolic process	-
comp143044_c2_seq61	protein mical-3	6152	20	0.0	61.55%	1	F:binding	-
comp143175_c0_seq1	protein mrvi1 isoform 1	5387	20	0.0	64.3%	6	C:endoplasmic reticulum; C:organelle; C:intracellular; P:response to external stimulus; P:response to stress; F:protein binding	-
comp142615_c0_seq2	protein naked cuticle homolog 2	1632	20	1.87585e-138	61.5%	8	F:protein binding; P:anatomical structure morphogenesis; P:cell differentiation; P:cell-cell signaling; P:signal transduction; P:biological_process; C:cytoplasm; C:cell	-
comp135801_c1_seq16	protein ndrg3-like	1967	20	0.0	88.35%	1	C:cytoplasm	-
comp145117_c0_seq13	protein niban-like	1382	20	0.0	70.05%	5	P:response to stress; P:cellular protein modification process; P:regulation of biological process; P:translation; C:intracellular	-
comp142411_c6_seq15	protein pet117 mitochondrial	998	20	2.51967e-25	83.6%	2	F:transferase activity; C:mitochondrion	-
comp120531_c0_seq2	protein phosphatase 1 regulatory subunit 14b	1017	20	2.18971e-59	83.55%	7	C:cytoplasm; F:enzyme regulator activity; P:signal transduction; C:cell; P:biological_process; P:metabolic process; P:regulation of biological process	-
comp144265_c3_seq19	protein phosphatase 1 regulatory subunit 37	3964	20	0.0	94.65%	4	F:protein binding; P:metabolic process; P:regulation of biological process; F:enzyme regulator activity	-
comp145069_c1_seq25	protein phosphatase ptc7 homolog	4759	20	3.80001e-107	95.05%	4	F:phosphoprotein phosphatase activity; F:binding; P:metabolic process; C:mitochondrion	EC:3.1.3.16
comp140063_c0_seq5	protein shroom2	6006	20	0.0	66.15%	16	P:biological_process; C:cytoskeleton; C:protein complex; P:regulation of biological process; P:cytoskeleton organization; P:multicellular organismal development; C:plasma membrane; P:organelle organization; P:anatomical structure morphogenesis; P:cellular component organization; P:response to external stimulus; F:protein binding; C:cell; F:actin binding; C:cytoplasm; F:ion channel activity	-
comp140063_c0_seq7	protein shroom2	4326	20	0.0	52.8%	7	P:anatomical structure morphogenesis; P:multicellular organismal development; C:plasma membrane; F:protein binding; P:organelle organization; P:biological_process; C:cytoskeleton	-
comp143540_c0_seq14	protein sidekick-2	7815	20	0.0	89.85%	2	P:biological_process; C:cell	-
comp143767_c0_seq39	protein tanc1	7810	20	0.0	87.45%	3	C:cell; P:behavior; P:response to abiotic stimulus	-
comp144274_c2_seq38	protein wnt-2b-like	2682	20	0.0	93.35%	16	P:anatomical structure morphogenesis; P:multicellular organismal development; P:cell differentiation; P:regulation of biological process; P:embryo development; P:reproduction; C:extracellular space; P:signal transduction; F:receptor binding; P:cell-cell signaling; C:proteinaceous extracellular matrix; P:response to external stimulus; P:response to stress; P:growth; P:cell proliferation; C:plasma …	-
comp141916_c1_seq20	protein-cysteine n-palmitoyltransferase hhat-like protein	2557	20	0.0	84.4%	7	P:regulation of biological process; P:cellular protein modification process; P:biosynthetic process; C:cell; F:transferase activity; C:cytoplasm; C:endoplasmic reticulum	-
comp141916_c1_seq26	protein-cysteine n-palmitoyltransferase hhat-like protein	2104	20	0.0	84.8%	7	P:regulation of biological process; P:cellular protein modification process; P:biosynthetic process; C:cell; F:transferase activity; C:cytoplasm; C:endoplasmic reticulum	-
comp141916_c1_seq37	protein-cysteine n-palmitoyltransferase hhat-like protein	923	20	2.9141e-42	84.05%	4	C:cell; F:transferase activity; C:cytoplasm; P:metabolic process	-
comp141630_c0_seq20	protein-glutamine gamma-glutamyltransferase 2	3552	20	0.0	77.95%	3	F:binding; P:cellular protein modification process; F:transferase activity	EC:2.3.2.13
comp141630_c0_seq4	protein-glutamine gamma-glutamyltransferase 2-like	2111	20	1.05292e-66	80.8%	3	F:binding; P:cellular protein modification process; F:transferase activity	EC:2.3.2.13
comp121228_c0_seq1	protein-glutamine gamma-glutamyltransferase 4-like	945	20	2.02643e-22	46.9%	3	F:metal ion binding; P:peptide cross-linking; F:protein-glutamine gamma-glutamyltransferase activity
comp137898_c0_seq18	protein-l-isoaspartate(d-aspartate) o-methyltransferase-like	1790	20	2.97069e-152	86.2%	3	C:cytoplasm; P:cellular protein modification process; F:transferase activity	EC:2.1.1.77
comp138956_c0_seq13	proteoglycan 4	1489	20	5.97737e-85	71.6%	2	F:binding; P:cell proliferation	-
comp138956_c0_seq19	proteoglycan 4	1692	20	5.43942e-84	72.75%	2	F:binding; P:cell proliferation	-
comp138956_c0_seq22	proteoglycan 4	1662	20	4.33244e-37	80.5%	7	P:biological_process; C:extracellular region; C:cell; F:carbohydrate binding; F:hydrolase activity; F:receptor activity; P:cell proliferation	EC:3.1.3.4
comp138956_c0_seq24	proteoglycan 4	1339	20	6.38638e-38	77.95%	7	P:biological_process; C:extracellular region; C:cell; F:carbohydrate binding; F:hydrolase activity; F:receptor activity; P:cell proliferation	EC:3.1.3.4
comp138956_c0_seq25	proteoglycan 4	1622	20	1.98588e-84	72.6%	2	F:binding; P:cell proliferation	-
comp138956_c0_seq51	proteoglycan 4	1884	20	1.90928e-83	70.8%	2	F:binding; P:cell proliferation	-
comp145059_c0_seq23	proteoglycan 4 precursor	2215	1	1.30104e-06	75.0%	1	F:binding	-
comp138724_c0_seq13	pseudouridylate synthase 7 homolog-like	980	20	1.59854e-35	73.7%	3	F:RNA binding; P:nucleobase-containing compound metabolic process; F:catalytic activity	EC:5.4.99.12
comp138724_c0_seq2	pseudouridylate synthase 7 homolog-like	1867	20	2.41501e-115	63.4%	2	P:nucleobase-containing compound metabolic process; F:catalytic activity	-
comp135072_c0_seq1	purine-rich element binding protein a	1219	2	0.00267472	52.0%	1	F:double-stranded DNA binding
comp141282_c0_seq19	pyridoxine-5-phosphate oxidase	2134	20	4.02993e-85	82.35%	10	P:translation; C:ribosome; C:mitochondrion; P:metabolic process; P:biosynthetic process; F:structural molecule activity; F:catalytic activity; P:biological_process; F:hydrolase activity; F:nucleotide binding	EC:1.4.3.5
comp136671_c0_seq6	pyruvate dehydrogenase alpha 1	2042	20	0.0	95.0%	8	P:biosynthetic process; P:regulation of biological process; C:mitochondrion; F:catalytic activity; P:carbohydrate metabolic process; P:generation of precursor metabolites and energy; P:catabolic process; P:metabolic process	EC:1.2.4.1
comp136671_c0_seq8	pyruvate dehydrogenase alpha 1	2056	20	0.0	95.0%	8	P:biosynthetic process; P:regulation of biological process; C:mitochondrion; F:catalytic activity; P:carbohydrate metabolic process; P:generation of precursor metabolites and energy; P:catabolic process; P:metabolic process	EC:1.2.4.1
comp96945_c0_seq1	pyruvate dehydrogenase alpha 1	309	20	4.55919e-27	80.95%	8	P:regulation of biological process; P:biosynthetic process; C:mitochondrion; F:catalytic activity; P:generation of precursor metabolites and energy; P:carbohydrate metabolic process; P:catabolic process; P:metabolic process	EC:1.2.4.1
comp145183_c0_seq19	pyruvate dehydrogenase e1 component subunit mitochondrial precursor	1888	20	0.0	92.3%	9	F:catalytic activity; P:generation of precursor metabolites and energy; P:catabolic process; C:cytoplasm; C:protein complex; P:carbohydrate metabolic process; C:mitochondrion; P:regulation of biological process; P:biosynthetic process	EC:1.2.4.1
comp141976_c1_seq37	pyruvate dehydrogenase isozyme 2	1017	20	0.0	87.2%	13	P:signal transduction; C:nucleolus; P:cellular protein modification process; F:protein binding; C:cytoplasm; C:protein complex; F:nucleotide binding; F:protein kinase activity; C:mitochondrion; P:carbohydrate metabolic process; F:signal transducer activity; P:regulation of biological process; P:biosynthetic process	EC:2.7.11.2
comp141976_c1_seq9	pyruvate dehydrogenase isozyme 2	4527	20	0.0	88.1%	13	P:signal transduction; C:nucleolus; P:cellular protein modification process; F:protein binding; C:cytoplasm; C:protein complex; F:nucleotide binding; F:protein kinase activity; C:mitochondrion; P:carbohydrate metabolic process; F:signal transducer activity; P:regulation of biological process; P:biosynthetic process	EC:2.7.11.2
comp141870_c0_seq11	pyruvate dehydrogenase phosphatase regulatory mitochondrial	3370	20	0.0	89.95%	8	P:biosynthetic process; P:regulation of biological process; P:catabolic process; P:cellular amino acid metabolic process; F:catalytic activity; F:transferase activity; C:mitochondrion; P:metabolic process	EC:2.1.2.10
comp141870_c0_seq2	pyruvate dehydrogenase phosphatase regulatory mitochondrial	3979	20	0.0	90.75%	8	P:biosynthetic process; P:regulation of biological process; P:catabolic process; P:cellular amino acid metabolic process; F:catalytic activity; F:transferase activity; C:mitochondrion; P:metabolic process	EC:2.1.2.10
comp141870_c0_seq3	pyruvate dehydrogenase phosphatase regulatory mitochondrial	4016	20	0.0	90.75%	8	P:biosynthetic process; P:regulation of biological process; P:catabolic process; P:cellular amino acid metabolic process; F:catalytic activity; F:transferase activity; C:mitochondrion; P:metabolic process	EC:2.1.2.10
comp140569_c2_seq12	pyruvate kinase	2367	20	3.50863e-79	91.6%	12	F:kinase activity; C:plasma membrane; P:metabolic process; F:protein binding; F:binding; F:nucleotide binding; P:carbohydrate metabolic process; P:generation of precursor metabolites and energy; P:catabolic process; P:cell death; C:nucleus; C:cytosol	EC:2.7.1.40
comp142910_c1_seq19	quaking protein	702	20	2.53432e-55	98.4%	18	P:transport; P:metabolic process; P:regulation of biological process; P:nucleobase-containing compound metabolic process; C:cytoplasm; C:nucleolus; P:reproduction; P:cell differentiation; P:translation; F:RNA binding; P:biosynthetic process; P:lipid metabolic process; P:cell communication; P:cellular homeostasis; P:multicellular organismal development; C:plasma membrane; F:protein binding; P:anat…	-
comp143886_c11_seq1	quaking protein	843	20	2.93831e-71	91.2%	18	P:transport; P:metabolic process; P:regulation of biological process; P:nucleobase-containing compound metabolic process; C:cytoplasm; C:nucleolus; P:reproduction; P:cell differentiation; P:translation; F:RNA binding; P:biosynthetic process; P:lipid metabolic process; P:cellular homeostasis; P:multicellular organismal development; P:cell communication; C:plasma membrane; F:protein binding; P:anat…	-
comp142169_c2_seq14	rab effector	4777	20	7.0627e-56	66.1%	3	F:protein binding; C:organelle; C:cytoplasm	-
comp141429_c1_seq20	rab-3a-interacting protein	2766	20	0.0	73.85%	8	C:cytosol; P:transport; C:microtubule organizing center; P:biological_process; F:protein binding; P:anatomical structure morphogenesis; P:cellular component organization; C:nucleus	-
comp142895_c0_seq16	ral gtpase-activating protein subunit alpha-1	3676	20	0.0	84.9%	8	P:regulation of biological process; P:transcription, DNA-dependent; P:multicellular organismal development; P:biological_process; P:signal transduction; F:enzyme regulator activity; C:cytoplasm; C:nucleus	-
comp139242_c0_seq11	ral gtpase-activating protein subunit beta	5225	20	0.0	86.7%	4	C:intracellular; P:signal transduction; F:protein binding; F:enzyme regulator activity	-
comp145003_c0_seq15	rap guanine nucleotide exchange factor 2-like	3679	20	0.0	91.95%	5	P:signal transduction; F:enzyme regulator activity; C:intracellular; P:biological_process; C:cell	-
comp143357_c0_seq42	rap guanine nucleotide exchange factor 3	3241	20	0.0	77.95%	17	P:response to external stimulus; P:response to stress; P:transport; P:regulation of biological process; P:cell-cell signaling; P:cellular protein modification process; P:anatomical structure morphogenesis; P:multicellular organismal development; F:enzyme regulator activity; C:cell; F:protein binding; P:signal transduction; P:generation of precursor metabolites and energy; P:cell proliferation; C:…	-
comp143830_c3_seq42	rap guanine nucleotide exchange factor 5	3691	20	0.0	80.15%	5	F:protein binding; P:multicellular organismal development; F:enzyme regulator activity; C:nucleus; P:signal transduction	-
comp141883_c4_seq1	ras and rab interactor 2	3003	20	0.0	62.55%	1	F:enzyme regulator activity	-
comp126293_c0_seq1	ras association domain-containing protein 6	1791	20	1.06759e-146	67.2%	1	P:regulation of biological process	-
comp142069_c0_seq41	ras-associating and dilute domain-containing	4351	20	1.4604e-111	62.85%	6	C:cytosol; P:cellular protein modification process; P:signal transduction; F:receptor binding; P:protein transport; C:cytoskeleton	-
comp142132_c0_seq6	ras-like protein family member 12	2633	20	1.36667e-83	74.6%	6	P:signal transduction; P:nucleobase-containing compound metabolic process; P:catabolic process; F:hydrolase activity; C:cell; F:nucleotide binding	-
comp137849_c1_seq6	ras-related c3 botulinum toxin substrate 1 (rho small gtp binding protein rac1)	2602	20	1.62015e-96	99.95%	33	C:plasma membrane; F:nucleotide binding; P:response to external stimulus; P:response to stress; P:viral process; P:regulation of biological process; P:cytoskeleton organization; P:anatomical structure morphogenesis; P:cellular component organization; P:cell differentiation; P:multicellular organismal development; P:transport; P:biological_process; P:embryo development; C:cell; C:cytosol; P:signal…	-
comp137851_c0_seq12	ras-related protein rab-19-like	1366	20	5.86938e-110	77.7%	3	F:nucleotide binding; P:signal transduction; P:protein transport	-
comp137851_c0_seq4	ras-related protein rab-19-like	1544	20	3.42427e-108	77.7%	3	F:nucleotide binding; P:signal transduction; P:protein transport	-
comp137851_c0_seq9	ras-related protein rab-19-like	1197	20	9.01531e-111	77.7%	3	F:nucleotide binding; P:signal transduction; P:protein transport	-
comp140917_c2_seq5	ras-related protein rab-5c	4901	20	4.96365e-128	91.9%	19	P:transport; P:cellular component organization; P:regulation of biological process; P:anatomical structure morphogenesis; P:multicellular organismal development; F:protein binding; P:organelle organization; P:biological_process; C:cytoplasmic membrane-bounded vesicle; F:nucleotide binding; P:embryo development; P:protein transport; P:nucleobase-containing compound metabolic process; P:catabolic p…	-
comp142431_c1_seq4	receptor tyrosine-protein kinase erbb-4-like	3269	20	1.11609e-35	66.15%	22	F:signal transducer activity; F:protein kinase activity; P:regulation of biological process; P:metabolic process; P:cell death; P:multicellular organismal development; P:cell proliferation; P:cellular protein modification process; F:receptor activity; P:signal transduction; P:anatomical structure morphogenesis; P:biological_process; C:organelle; C:intracellular; C:cytoplasm; C:cell; P:primary met…	EC:2.7.10.0
comp145298_c0_seq11	receptor tyrosine-protein kinase erbb-4-like	608	20	4.16031e-80	95.2%	34	P:regulation of biological process; P:cell-cell signaling; F:protein binding; P:cell differentiation; P:multicellular organismal development; F:receptor binding; C:plasma membrane; P:response to stress; P:signal transduction; C:cytoskeleton; F:receptor activity; F:protein kinase activity; P:cell proliferation; P:growth; P:transport; C:cytosol; C:nucleoplasm; P:embryo development; C:mitochondrion;…	EC:2.7.10.1
comp145298_c0_seq14	receptor tyrosine-protein kinase erbb-4-like	4876	20	0.0	83.35%	34	P:regulation of biological process; P:cell-cell signaling; P:cell differentiation; P:multicellular organismal development; F:protein binding; F:receptor binding; C:plasma membrane; P:response to stress; P:signal transduction; C:cytoskeleton; F:receptor activity; F:protein kinase activity; P:cell proliferation; P:growth; P:transport; C:cytosol; C:nucleoplasm; P:embryo development; C:mitochondrion;…	EC:2.7.10.1
comp145298_c0_seq24	receptor tyrosine-protein kinase erbb-4-like	2498	20	4.31036e-64	69.9%	24	P:regulation of biological process; P:cell differentiation; P:multicellular organismal development; F:protein binding; F:receptor binding; P:signal transduction; F:receptor activity; F:protein kinase activity; P:cell proliferation; P:growth; C:plasma membrane; P:embryo development; P:lipid metabolic process; F:signal transducer activity; F:DNA binding; P:anatomical structure morphogenesis; C:cell…	EC:2.7.10.1
comp144898_c1_seq31	receptor-type tyrosine-protein phosphatase beta	6409	20	0.0	64.05%	5	P:anatomical structure morphogenesis; P:multicellular organismal development; P:metabolic process; F:protein binding; F:hydrolase activity	-
comp144206_c0_seq44	regulator of g-protein signaling 3	1664	20	3.35831e-156	83.65%	7	C:cytosol; F:enzyme regulator activity; P:metabolic process; P:signal transduction; P:biological_process; C:plasma membrane; C:nucleus	-
comp144206_c0_seq70	regulator of g-protein signaling 3	2212	20	2.33203e-154	84.45%	7	C:cytosol; F:enzyme regulator activity; P:metabolic process; P:signal transduction; P:biological_process; C:plasma membrane; C:nucleus	-
comp136704_c0_seq3	regulator of nonsense transcripts 3b	1654	20	1.25825e-42	63.3%	13	C:nucleus; C:protein complex; C:cytosol; F:RNA binding; P:cellular component organization; P:transcription, DNA-dependent; P:nucleobase-containing compound metabolic process; P:regulation of biological process; P:translation; F:protein binding; P:transport; C:nucleoplasm; P:catabolic process	-
comp136704_c0_seq1	regulator of nonsense transcripts 3b-like	1468	20	1.19409e-68	88.8%	17	C:nucleus; C:protein complex; C:cytosol; F:RNA binding; P:cellular component organization; P:transcription, DNA-dependent; F:transporter activity; P:nucleobase-containing compound metabolic process; P:regulation of biological process; P:translation; F:protein binding; F:nucleotide binding; P:transport; P:response to stress; P:response to biotic stimulus; C:nucleoplasm; P:catabolic process	-
comp139502_c1_seq4	response gene to complement 32 protein	2047	17	6.15532e-22	60.82%	3	F:molecular_function; P:biological_process; C:cellular_component
comp144848_c0_seq12	retinoid-binding protein 7	2143	20	1.09702e-69	86.8%	10	F:transferase activity; P:transport; F:RNA binding; P:cellular protein modification process; F:lipid binding; C:nucleoplasm; C:protein complex; F:transporter activity; C:cytoplasm; P:transcription, DNA-dependent	EC:2.7.7.6
comp144848_c0_seq15	retinoid-binding protein 7	1524	20	1.27857e-71	86.8%	10	F:transferase activity; P:transport; F:RNA binding; P:cellular protein modification process; F:lipid binding; C:nucleoplasm; C:protein complex; F:transporter activity; C:cytoplasm; P:transcription, DNA-dependent	EC:2.7.7.6
comp144304_c1_seq12	retrotransposable element tf2 155 kda protein type 1-like	2127	20	1.74868e-28	62.45%	0	-
comp144476_c1_seq6	retrotransposable element tf2 155 kda protein type 1-like	3502	20	0.0	71.5%	0	-
comp138993_c0_seq2	retrotransposon-like family member (retr-1)-like	3524	20	1.02931e-106	52.15%	0	-
comp137673_c1_seq4	reverse transcriptase	1692	5	6.9495e-15	54.6%	3	F:RNA binding; P:RNA-dependent DNA replication; F:RNA-directed DNA polymerase activity
comp140863_c5_seq5	reverse transcriptase	3047	20	3.12301e-42	55.55%	0	-
comp141233_c0_seq8	reverse transcriptase-like protein	1206	20	1.18004e-15	70.75%	0	-
comp144200_c0_seq5	reverse transcriptase-like protein	354	14	1.29068e-15	57.71%	0	-
comp145614_c0_seq2	reverse transcriptase-like protein	1110	20	4.76191e-71	49.45%	0	-
comp135070_c0_seq4	rh-related protein	1466	20	3.00417e-36	49.35%	2	C:plasma membrane; P:ion transport	-
comp142517_c0_seq17	rhesus-associated glycoprotein	2728	10	1.29571e-08	86.5%	4	C:cell; P:ion transport; P:transport; F:transporter activity	-
comp140762_c3_seq16	rho gtpase-activating protein 39-like	3341	20	0.0	64.5%	7	C:cytoskeleton; P:signal transduction; P:anatomical structure morphogenesis; P:cellular component organization; P:cell differentiation; P:multicellular organismal development; C:cytosol	-
comp140762_c3_seq33	rho gtpase-activating protein 39-like	4061	20	0.0	68.05%	7	C:cytoskeleton; P:signal transduction; P:anatomical structure morphogenesis; P:cellular component organization; P:cell differentiation; P:multicellular organismal development; C:cytosol	-
comp140762_c3_seq36	rho gtpase-activating protein 39-like	3514	20	0.0	68.85%	7	C:cytoskeleton; P:signal transduction; P:anatomical structure morphogenesis; P:cellular component organization; P:cell differentiation; P:multicellular organismal development; C:cytosol	-
comp143900_c3_seq27	rho gtpase-activating protein 7-like	3077	20	0.0	63.65%	13	P:anatomical structure morphogenesis; P:embryo development; P:multicellular organismal development; P:cellular component organization; P:regulation of biological process; C:cell; P:primary metabolic process; P:metabolic process; F:protein binding; P:cytoskeleton organization; C:organelle; C:intracellular; P:biological_process	-
comp143900_c3_seq42	rho gtpase-activating protein 7-like	3386	20	0.0	59.85%	2	P:biological_process; C:intracellular	-
comp143900_c3_seq49	rho gtpase-activating protein 7-like	5171	20	0.0	62.1%	13	P:anatomical structure morphogenesis; P:embryo development; P:multicellular organismal development; P:cellular component organization; P:regulation of biological process; C:cell; P:primary metabolic process; P:metabolic process; F:protein binding; P:cytoskeleton organization; C:organelle; C:intracellular; P:biological_process	-
comp143900_c3_seq57	rho gtpase-activating protein 7-like	907	20	1.93109e-113	67.85%	19	C:plasma membrane; P:signal transduction; P:multicellular organismal development; F:enzyme regulator activity; P:regulation of biological process; P:reproduction; P:cellular protein modification process; C:cytosol; F:protein binding; P:cell death; C:nucleus; C:protein complex; P:metabolic process; P:cell proliferation; P:cytoskeleton organization; P:anatomical structure morphogenesis; P:cellular …	-
comp143900_c3_seq58	rho gtpase-activating protein 7-like	3206	20	0.0	62.05%	16	C:plasma membrane; P:signal transduction; F:cytoskeletal protein binding; P:anatomical structure morphogenesis; P:embryo development; C:cytoskeleton; C:protein complex; P:multicellular organismal development; C:cell; P:biological_process; P:cellular component organization; P:regulation of biological process; P:response to endogenous stimulus; F:enzyme regulator activity; F:protein binding; P:cyto…	-
comp143900_c3_seq59	rho gtpase-activating protein 7-like	5038	20	0.0	62.1%	13	P:anatomical structure morphogenesis; P:embryo development; P:multicellular organismal development; P:cellular component organization; P:regulation of biological process; C:cell; P:primary metabolic process; P:metabolic process; F:protein binding; P:cytoskeleton organization; C:organelle; C:intracellular; P:biological_process	-
comp143900_c3_seq69	rho gtpase-activating protein 7-like	3197	20	0.0	63.9%	13	P:anatomical structure morphogenesis; P:embryo development; P:multicellular organismal development; P:cellular component organization; P:regulation of biological process; C:cell; P:primary metabolic process; P:metabolic process; F:protein binding; P:cytoskeleton organization; C:organelle; C:intracellular; P:biological_process	-
comp143900_c3_seq92	rho gtpase-activating protein 7-like	3339	20	0.0	62.7%	13	P:anatomical structure morphogenesis; P:embryo development; P:multicellular organismal development; P:cellular component organization; P:regulation of biological process; C:cell; P:primary metabolic process; P:metabolic process; F:protein binding; P:cytoskeleton organization; C:organelle; C:intracellular; P:biological_process	-
comp139813_c0_seq8	rho guanine nucleotide exchange factor 12	6897	20	0.0	70.75%	10	P:anatomical structure morphogenesis; P:cellular component organization; P:cell differentiation; P:multicellular organismal development; C:cytosol; F:enzyme regulator activity; P:signal transduction; P:regulation of biological process; P:cell death; F:receptor binding	-
comp142361_c0_seq14	rho guanine nucleotide exchange factor 4	6438	20	2.01736e-66	71.05%	8	C:cytosol; P:cellular component organization; F:enzyme regulator activity; F:lipid binding; P:signal transduction; F:protein binding; P:regulation of biological process; P:cell death	-
comp141707_c3_seq13	rho-associated protein kinase 2	2602	20	0.0	81.8%	23	P:anatomical structure morphogenesis; P:cellular component organization; P:cell differentiation; P:multicellular organismal development; P:regulation of biological process; C:microtubule organizing center; F:structural molecule activity; F:protein binding; P:embryo development; F:lipid binding; P:biological_process; C:cytosol; F:binding; P:cellular protein modification process; F:protein kinase a…	EC:2.7.11.0
comp143255_c2_seq31	rho-associated protein kinase 2-like	1326	20	4.41976e-110	83.55%	24	P:anatomical structure morphogenesis; P:cellular component organization; P:cell differentiation; P:multicellular organismal development; P:regulation of biological process; P:signal transduction; C:microtubule organizing center; F:structural molecule activity; F:protein binding; P:embryo development; F:lipid binding; P:organelle organization; P:biological_process; C:cytosol; F:binding; P:cellular…	EC:2.7.11.0
comp134230_c0_seq2	rho-related btb domain-containing protein 1	3888	20	0.0	85.3%	3	C:intracellular; F:nucleotide binding; P:signal transduction	-
comp143157_c2_seq6	rhotekin isoform 1	3375	20	0.0	76.7%	4	F:lipid binding; C:intracellular; P:signal transduction; F:protein binding	-
comp136680_c0_seq15	riboflavin transporter 2-like	2276	20	0.0	75.15%	3	C:plasma membrane; P:transport; C:cell	-
comp140255_c0_seq15	ribosomal protein s6 kinase alpha-3	3723	20	0.0	95.0%	23	P:anatomical structure morphogenesis; P:cellular component organization; P:cell differentiation; P:multicellular organismal development; P:regulation of biological process; P:cell growth; P:response to stress; P:translation; C:nucleoplasm; P:response to biotic stimulus; P:signal transduction; C:ribosome; P:cell death; F:protein binding; F:enzyme regulator activity; C:cytosol; P:cellular protein m…	EC:2.7.11.0
comp140255_c0_seq51	ribosomal protein s6 kinase alpha-3	1261	20	0.0	95.95%	23	P:anatomical structure morphogenesis; P:cellular component organization; P:cell differentiation; P:multicellular organismal development; P:regulation of biological process; P:cell growth; P:response to stress; P:translation; C:nucleoplasm; P:response to biotic stimulus; P:signal transduction; C:ribosome; P:cell death; F:protein binding; F:enzyme regulator activity; C:cytosol; P:cellular protein m…	EC:2.7.11.0
comp140255_c0_seq64	ribosomal protein s6 kinase alpha-3	4314	20	0.0	95.0%	23	P:anatomical structure morphogenesis; P:cellular component organization; P:cell differentiation; P:multicellular organismal development; P:regulation of biological process; P:cell growth; P:response to stress; P:translation; C:nucleoplasm; P:response to biotic stimulus; P:signal transduction; C:ribosome; P:cell death; F:protein binding; F:enzyme regulator activity; F:protein kinase activity; C:cy…	EC:2.7.10.0; EC:2.7.11.0
comp140557_c0_seq5	ribosomal protein s6 kinase alpha-6-like	862	20	2.52742e-81	86.4%	23	P:anatomical structure morphogenesis; P:cellular component organization; P:cell differentiation; P:multicellular organismal development; P:regulation of biological process; P:cell growth; P:response to stress; P:translation; C:nucleoplasm; P:response to biotic stimulus; P:signal transduction; C:ribosome; P:cell death; F:protein binding; F:enzyme regulator activity; C:cytosol; P:cellular protein m…	EC:2.7.11.0
comp143888_c0_seq21	ribosomal protein s6 kinase beta-1-like	2596	20	0.0	93.75%	33	C:cell; P:response to abiotic stimulus; P:regulation of biological process; P:translation; P:response to endogenous stimulus; P:biological_process; P:response to external stimulus; P:cell cycle; F:hydrolase activity; P:signal transduction; C:cytosol; P:lipid metabolic process; C:plasma membrane; P:response to stress; C:cytoplasm; F:binding; P:transport; F:protein binding; F:nucleotide binding; P:…	EC:3.1.4.11
comp142416_c1_seq3	ring finger protein 122	1887	20	1.56924e-92	93.35%	4	C:cell; C:endoplasmic reticulum; C:Golgi apparatus; F:binding	-
comp143275_c1_seq146	ring finger protein 207	7047	20	2.61957e-175	84.2%	2	F:binding; C:intracellular	-
comp143275_c1_seq26	ring finger protein 207	6068	20	0.0	78.75%	2	F:binding; C:intracellular	-
comp143275_c1_seq5	ring finger protein 207	6904	20	0.0	82.35%	2	F:binding; C:intracellular	-
comp143275_c1_seq54	ring finger protein 207	6593	20	0.0	86.55%	5	P:cellular protein modification process; F:transferase activity; C:cell; F:binding; C:endoplasmic reticulum	EC:2.1.1.100
comp143275_c1_seq62	ring finger protein 207	6700	20	1.59662e-155	87.15%	5	C:endoplasmic reticulum; P:cellular protein modification process; F:transferase activity; C:cell; F:binding	EC:2.1.1.100
comp143275_c1_seq69	ring finger protein 207	6331	20	0.0	77.4%	2	F:binding; C:intracellular	-
comp143275_c1_seq79	ring finger protein 207	6427	20	0.0	83.35%	5	P:cellular protein modification process; F:transferase activity; C:cell; F:binding; C:endoplasmic reticulum	EC:2.1.1.100
comp143275_c1_seq82	ring finger protein 207	6099	20	0.0	82.85%	2	F:binding; C:intracellular	-
comp143275_c1_seq89	ring finger protein 207	6146	20	0.0	76.85%	2	F:binding; C:intracellular	-
comp144395_c0_seq1	ring finger protein 207	1268	20	1.98794e-136	78.15%	2	F:binding; C:intracellular	-
comp144395_c0_seq14	ring finger protein 207	1563	20	2.84171e-137	70.8%	2	F:binding; C:intracellular	-
comp144395_c0_seq20	ring finger protein 207	1546	20	9.42032e-171	73.6%	2	F:binding; C:intracellular	-
comp144395_c0_seq21	ring finger protein 207	1572	20	2.31484e-108	77.05%	2	F:binding; C:intracellular	-
comp144395_c0_seq7	ring finger protein 207	257	20	1.00013e-34	83.5%	2	F:binding; C:intracellular	-
comp145127_c2_seq55	rna binding motif protein 25	2067	20	1.99396e-89	85.65%	9	F:RNA binding; C:nucleolus; P:cell death; P:regulation of biological process; P:nucleobase-containing compound metabolic process; C:nucleoplasm; F:protein binding; F:nucleotide binding; C:cytoplasm	-
comp127636_c0_seq2	rna-binding protein 11	1142	20	1.3146e-29	68.9%	3	F:nucleic acid binding; P:biological_process; F:nucleotide binding	-
comp172778_c0_seq1	rna-binding protein nova-1-like isoform 2	1795	20	0.0	83.75%	7	F:RNA binding; P:cell-cell signaling; F:protein binding; P:multicellular organismal development; C:nucleus; P:behavior; P:nucleobase-containing compound metabolic process	-
comp139516_c1_seq8	rna-binding protein partial	7730	20	3.26945e-124	87.8%	9	F:RNA binding; P:regulation of biological process; P:cell death; F:binding; P:metabolic process; P:catabolic process; P:nucleobase-containing compound metabolic process; C:cytoplasm; C:nucleus	-
comp142848_c3_seq18	rna-binding single-stranded-interacting protein 1-like	2525	20	6.05966e-164	84.2%	8	P:biosynthetic process; P:DNA metabolic process; F:RNA binding; F:protein binding; F:DNA binding; C:nucleus; F:nucleotide binding; P:nucleobase-containing compound metabolic process	-
comp141803_c0_seq3	rna-dependent dna polymerase	3545	20	2.831e-52	59.25%	3	F:RNA binding; P:RNA-dependent DNA replication; F:RNA-directed DNA polymerase activity
comp139609_c4_seq10	rna-directed dna polymerase from mobile element jockey-like	1276	19	2.53786e-05	60.68%	0	-
comp145614_c0_seq3	rna-directed dna polymerase from mobile element jockey-like	2376	20	0.0	59.4%	0	-
comp137864_c0_seq13	ryanodine receptor 1	999	20	6.5825e-161	90.1%	18	F:ion channel activity; C:endoplasmic reticulum; P:cell differentiation; P:multicellular organismal development; P:anatomical structure morphogenesis; P:regulation of biological process; C:cell; P:behavior; F:calcium ion binding; P:ion transport; P:cellular homeostasis; C:cytoplasm; P:biological_process; P:response to stress; F:protein binding; C:protein complex; C:plasma membrane; F:receptor act…	-
comp137864_c0_seq20	ryanodine receptor 1	764	20	1.75554e-108	89.7%	18	F:ion channel activity; C:endoplasmic reticulum; P:cell differentiation; P:multicellular organismal development; P:anatomical structure morphogenesis; P:regulation of biological process; C:cell; P:behavior; F:calcium ion binding; P:ion transport; P:cellular homeostasis; C:cytoplasm; P:biological_process; P:response to stress; F:protein binding; C:protein complex; C:plasma membrane; F:receptor act…	-
comp137864_c0_seq37	ryanodine receptor 1	1017	20	8.17361e-161	89.3%	18	F:ion channel activity; C:endoplasmic reticulum; P:cell differentiation; P:multicellular organismal development; P:anatomical structure morphogenesis; P:regulation of biological process; C:cell; P:behavior; F:calcium ion binding; P:ion transport; P:cellular homeostasis; C:cytoplasm; P:biological_process; P:response to stress; F:protein binding; C:protein complex; C:plasma membrane; F:receptor act…	-
comp139607_c1_seq10	ryanodine receptor 1	454	20	3.01983e-84	92.4%	18	F:ion channel activity; C:endoplasmic reticulum; P:cell differentiation; P:multicellular organismal development; P:anatomical structure morphogenesis; C:cell; P:behavior; F:calcium ion binding; P:regulation of biological process; P:ion transport; P:cellular homeostasis; C:cytoplasm; P:biological_process; P:response to stress; F:protein binding; C:protein complex; C:plasma membrane; F:receptor act…	-
comp143940_c0_seq10	ryanodine receptor 1	682	20	2.02043e-60	99.25%	21	F:protein binding; P:signal transduction; F:ion channel activity; P:cell differentiation; P:multicellular organismal development; P:anatomical structure morphogenesis; C:cell; C:protein complex; P:biological_process; F:calcium ion binding; F:binding; C:endoplasmic reticulum; P:embryo development; P:response to stress; P:regulation of biological process; P:ion transport; P:cellular homeostasis; P:…	-
comp143940_c0_seq9	ryanodine receptor 1	2783	20	6.72231e-55	99.15%	21	F:protein binding; P:signal transduction; F:ion channel activity; P:cell differentiation; P:multicellular organismal development; P:anatomical structure morphogenesis; C:cell; C:protein complex; P:biological_process; F:calcium ion binding; F:binding; C:endoplasmic reticulum; P:embryo development; P:response to stress; P:regulation of biological process; P:ion transport; P:cellular homeostasis; P:…	-
comp143950_c0_seq8	ryanodine receptor 1	3798	20	0.0	91.65%	18	F:ion channel activity; C:endoplasmic reticulum; P:cell differentiation; P:multicellular organismal development; P:anatomical structure morphogenesis; C:cell; P:behavior; F:calcium ion binding; P:regulation of biological process; P:ion transport; P:cellular homeostasis; C:cytoplasm; P:biological_process; P:response to stress; F:protein binding; C:protein complex; C:plasma membrane; F:receptor act…	-
comp144828_c0_seq1	ryanodine receptor 1	358	20	7.70074e-48	96.3%	18	F:ion channel activity; P:cell differentiation; P:multicellular organismal development; P:anatomical structure morphogenesis; C:cell; P:behavior; F:calcium ion binding; P:regulation of biological process; P:ion transport; P:cellular homeostasis; C:endoplasmic reticulum; C:cytoplasm; P:biological_process; P:response to stress; F:protein binding; C:protein complex; C:plasma membrane; F:receptor act…	-
comp144828_c3_seq12	ryanodine receptor 1	1020	20	0.0	94.8%	18	F:ion channel activity; C:endoplasmic reticulum; P:cell differentiation; P:multicellular organismal development; P:anatomical structure morphogenesis; C:cell; P:behavior; F:calcium ion binding; P:regulation of biological process; P:ion transport; P:cellular homeostasis; C:cytoplasm; P:biological_process; P:response to stress; F:protein binding; C:protein complex; C:plasma membrane; F:receptor act…	-
comp143000_c0_seq3	ryanodine receptor 1-like	1401	20	1.9069e-164	85.1%	17	F:ion channel activity; C:endoplasmic reticulum; P:cell differentiation; P:multicellular organismal development; P:anatomical structure morphogenesis; P:regulation of biological process; C:cell; F:calcium ion binding; P:ion transport; P:cellular homeostasis; C:cytoplasm; P:biological_process; P:response to stress; F:protein binding; C:protein complex; C:plasma membrane; F:receptor activity	-
comp143000_c0_seq6	ryanodine receptor 1-like	1793	20	0.0	82.95%	17	F:ion channel activity; C:endoplasmic reticulum; P:cell differentiation; P:multicellular organismal development; P:anatomical structure morphogenesis; P:regulation of biological process; C:cell; F:calcium ion binding; P:ion transport; P:cellular homeostasis; C:cytoplasm; P:biological_process; P:response to stress; F:protein binding; C:protein complex; C:plasma membrane; F:receptor activity	-
comp143894_c1_seq14	ryanodine receptor 1-like	6255	20	0.0	93.45%	18	F:ion channel activity; C:endoplasmic reticulum; P:cell differentiation; P:multicellular organismal development; P:anatomical structure morphogenesis; C:cell; P:behavior; F:calcium ion binding; P:cellular homeostasis; P:regulation of biological process; P:ion transport; C:cytoplasm; P:biological_process; P:response to stress; F:protein binding; C:protein complex; C:plasma membrane; F:receptor act…	-
comp143894_c1_seq28	ryanodine receptor 1-like	5769	20	0.0	93.45%	18	F:ion channel activity; C:endoplasmic reticulum; P:cell differentiation; P:multicellular organismal development; P:anatomical structure morphogenesis; C:cell; P:behavior; F:calcium ion binding; P:cellular homeostasis; P:regulation of biological process; P:ion transport; C:cytoplasm; P:biological_process; P:response to stress; F:protein binding; C:protein complex; C:plasma membrane; F:receptor act…	-
comp144828_c3_seq19	ryanodine receptor 1-like	999	20	8.78491e-92	97.3%	18	F:ion channel activity; C:endoplasmic reticulum; P:cell differentiation; P:multicellular organismal development; P:anatomical structure morphogenesis; P:regulation of biological process; C:cell; P:behavior; F:calcium ion binding; P:ion transport; P:cellular homeostasis; C:cytoplasm; P:biological_process; P:response to stress; F:protein binding; C:protein complex; C:plasma membrane; F:receptor act…	-
comp144904_c0_seq30	ryanodine receptor 3	3172	20	2.07697e-104	94.65%	18	P:biological_process; F:ion channel activity; P:cell differentiation; P:multicellular organismal development; P:cellular component organization; P:anatomical structure morphogenesis; C:cell; F:calcium ion binding; P:regulation of biological process; P:ion transport; P:cellular homeostasis; C:endoplasmic reticulum; C:cytoplasm; P:response to stress; F:protein binding; C:protein complex; C:plasma m…	-
comp140470_c1_seq15	sam and sh3 domain-containing protein 1	2814	20	0.0	82.5%	3	F:molecular_function; P:biological_process; C:cellular_component
comp140470_c1_seq51	sam and sh3 domain-containing protein 1	3623	20	9.48816e-13	95.15%	3	F:molecular_function; P:biological_process; C:cellular_component
comp145151_c0_seq18	sarcalumenin precursor	2722	20	0.0	94.05%	6	C:cell; C:endoplasmic reticulum; P:nucleobase-containing compound metabolic process; P:catabolic process; F:hydrolase activity; F:nucleotide binding	-
comp140554_c0_seq2	sarcoplasmic endoplasmic reticulum calcium atpase 1-like	279	20	9.86987e-51	97.05%	25	P:cellular homeostasis; P:cell death; P:mitochondrion organization; C:cell; C:protein complex; C:cytoplasm; P:biological_process; P:transport; P:response to external stimulus; P:response to abiotic stimulus; P:regulation of biological process; C:organelle; C:intracellular; F:calcium ion binding; F:transporter activity; C:endoplasmic reticulum; P:nucleobase-containing compound metabolic process; P…	EC:3.6.3.8
comp140554_c2_seq1	sarcoplasmic endoplasmic reticulum calcium atpase 1-like	704	20	9.0035e-145	94.35%	23	P:cellular homeostasis; P:cell death; P:mitochondrion organization; C:cell; C:protein complex; C:cytoplasm; P:biological_process; P:response to external stimulus; P:response to abiotic stimulus; P:regulation of biological process; C:organelle; C:intracellular; F:calcium ion binding; C:endoplasmic reticulum; P:nucleobase-containing compound metabolic process; P:biosynthetic process; P:response to …	EC:3.6.3.8
comp143163_c2_seq3	sarcoplasmic endoplasmic reticulum calcium atpase 1-like	363	20	4.23983e-66	91.4%	29	F:hydrolase activity; F:transporter activity; F:protein binding; P:biological_process; P:response to endogenous stimulus; P:regulation of biological process; P:response to external stimulus; P:response to abiotic stimulus; C:protein complex; C:cytoplasm; P:response to stress; P:nucleobase-containing compound metabolic process; P:catabolic process; C:organelle; C:intracellular; P:cellular homeosta…	EC:3.6.3.8
comp144107_c0_seq2	sarcoplasmic endoplasmic reticulum calcium atpase 1-like	1019	20	6.47659e-129	94.55%	25	P:cellular homeostasis; P:cell death; P:mitochondrion organization; C:cell; C:protein complex; C:cytoplasm; P:biological_process; P:transport; P:response to external stimulus; P:response to abiotic stimulus; P:regulation of biological process; C:organelle; C:intracellular; F:calcium ion binding; F:transporter activity; C:endoplasmic reticulum; P:nucleobase-containing compound metabolic process; P…	EC:3.6.3.8
comp144107_c0_seq3	sarcoplasmic endoplasmic reticulum calcium atpase 1-like	853	20	8.03952e-130	94.55%	25	P:cellular homeostasis; P:cell death; P:mitochondrion organization; C:cell; C:protein complex; C:cytoplasm; P:biological_process; P:transport; P:response to external stimulus; P:response to abiotic stimulus; P:regulation of biological process; C:organelle; C:intracellular; F:calcium ion binding; F:transporter activity; C:endoplasmic reticulum; P:nucleobase-containing compound metabolic process; P…	EC:3.6.3.8
comp144107_c0_seq4	sarcoplasmic endoplasmic reticulum calcium atpase 1-like	912	20	1.66562e-129	94.55%	25	P:cellular homeostasis; P:cell death; P:mitochondrion organization; C:cell; C:protein complex; C:cytoplasm; P:biological_process; P:transport; P:response to external stimulus; P:response to abiotic stimulus; P:regulation of biological process; C:organelle; C:intracellular; F:calcium ion binding; F:transporter activity; C:endoplasmic reticulum; P:nucleobase-containing compound metabolic process; P…	EC:3.6.3.8
comp145350_c1_seq3	sarcoplasmic endoplasmic reticulum calcium atpase 1-like	748	20	6.2195e-79	91.2%	15	P:cellular homeostasis; C:cytoplasm; P:response to external stimulus; P:response to abiotic stimulus; P:regulation of biological process; F:calcium ion binding; C:cell; C:endoplasmic reticulum; P:nucleobase-containing compound metabolic process; P:biosynthetic process; F:hydrolase activity; F:transporter activity; P:ion transport; P:catabolic process; F:nucleotide binding	EC:3.6.3.8
comp141928_c2_seq2	sarcoplasmic endoplasmic reticulum calcium atpase 2	1150	20	5.98934e-12	74.8%	16	P:signal transduction; F:receptor binding; C:endoplasmic reticulum; P:regulation of biological process; F:protein binding; P:cellular homeostasis; C:cell; F:calcium ion binding; P:response to endogenous stimulus; C:protein complex; F:hydrolase activity; F:transporter activity; P:ion transport; P:nucleobase-containing compound metabolic process; P:catabolic process; F:nucleotide binding	EC:3.6.3.8
comp142530_c2_seq30	sarcoplasmic endoplasmic reticulum calcium atpase 2	701	20	4.95848e-142	95.4%	25	P:signal transduction; P:multicellular organismal development; F:receptor binding; P:regulation of biological process; F:protein binding; P:biological_process; P:cellular homeostasis; C:cell; P:ion transport; C:organelle; C:intracellular; F:calcium ion binding; P:anatomical structure morphogenesis; C:endoplasmic reticulum; P:biosynthetic process; P:nucleobase-containing compound metabolic process…	EC:3.6.3.8
comp142530_c2_seq11	sarcoplasmic endoplasmic reticulum calcium atpase 2-like	1706	20	2.74157e-105	94.7%	25	P:signal transduction; P:multicellular organismal development; F:receptor binding; P:regulation of biological process; F:protein binding; P:biological_process; P:cellular homeostasis; C:cell; P:ion transport; C:organelle; C:intracellular; F:calcium ion binding; P:anatomical structure morphogenesis; C:endoplasmic reticulum; P:biosynthetic process; P:nucleobase-containing compound metabolic process…	EC:3.6.3.8
comp144511_c2_seq1	sarcoplasmic endoplasmic reticulum calcium atpase 2-like	2365	20	0.0	91.35%	17	P:signal transduction; F:protein binding; P:cellular homeostasis; P:regulation of biological process; C:cell; P:anatomical structure morphogenesis; P:multicellular organismal development; C:endoplasmic reticulum; F:binding; P:nucleobase-containing compound metabolic process; P:biosynthetic process; P:biological_process; F:hydrolase activity; F:transporter activity; P:ion transport; P:catabolic pr…	EC:3.6.3.8
comp144511_c2_seq5	sarcoplasmic endoplasmic reticulum calcium atpase 2-like	1179	20	7.32309e-80	97.2%	29	F:hydrolase activity; F:transporter activity; F:protein binding; P:biological_process; P:response to endogenous stimulus; P:regulation of biological process; C:cytoplasm; P:response to external stimulus; P:response to stress; P:nucleobase-containing compound metabolic process; P:catabolic process; C:cell; C:protein complex; P:anatomical structure morphogenesis; P:multicellular organismal developm…	EC:3.6.3.8
comp144511_c2_seq8	sarcoplasmic endoplasmic reticulum calcium atpase 2-like	1505	20	0.0	93.3%	17	P:signal transduction; F:protein binding; P:cellular homeostasis; P:regulation of biological process; C:cell; P:anatomical structure morphogenesis; P:multicellular organismal development; C:endoplasmic reticulum; F:binding; P:nucleobase-containing compound metabolic process; P:biosynthetic process; P:biological_process; F:hydrolase activity; F:transporter activity; P:ion transport; P:catabolic pr…	EC:3.6.3.8
comp145394_c0_seq6	sarcoplasmic endoplasmic reticulum calcium atpase 2-like	1541	20	1.68816e-143	97.3%	29	F:hydrolase activity; F:transporter activity; F:protein binding; P:biological_process; P:response to endogenous stimulus; P:regulation of biological process; C:protein complex; C:cytoplasm; P:response to external stimulus; P:response to stress; P:nucleobase-containing compound metabolic process; P:catabolic process; P:anatomical structure morphogenesis; P:multicellular organismal development; C:o…	EC:3.6.3.8
comp145394_c0_seq7	sarcoplasmic endoplasmic reticulum calcium atpase 2-like	507	20	9.75869e-82	98.4%	29	F:hydrolase activity; F:transporter activity; F:protein binding; P:biological_process; P:response to endogenous stimulus; P:regulation of biological process; C:protein complex; C:cytoplasm; P:response to external stimulus; P:response to stress; P:nucleobase-containing compound metabolic process; P:catabolic process; P:anatomical structure morphogenesis; P:multicellular organismal development; C:o…	EC:3.6.3.8
comp93071_c0_seq3	sb:cb1022 protein	1089	8	1.63563e-82	55.63%	0	-
comp141451_c0_seq9	schwannomin-interacting protein 1	1493	20	1.04998e-103	96.8%	10	P:anatomical structure morphogenesis; P:multicellular organismal development; P:biosynthetic process; P:lipid metabolic process; P:signal transduction; P:biological_process; P:reproduction; P:metabolic process; F:protein binding; C:cytoplasm	-
comp111634_c0_seq1	sclerostin-like	2746	20	2.22381e-84	70.7%	4	F:protein binding; P:signal transduction; P:multicellular organismal development; C:extracellular region	-
comp138596_c0_seq4	sel1 repeat-containing protein 1	1044	20	2.77899e-12	91.85%	3	F:molecular_function; P:biological_process; C:cellular_component
comp145311_c2_seq1	sel1 repeat-containing protein 1	1852	20	6.78269e-104	83.15%	3	F:molecular_function; P:biological_process; C:cellular_component
comp139100_c2_seq1	sema immunoglobulin domain short basic 3f	3501	20	0.0	87.5%	11	P:anatomical structure morphogenesis; P:cellular component organization; P:cell differentiation; P:regulation of biological process; P:multicellular organismal development; P:behavior; P:response to external stimulus; F:receptor activity; F:molecular_function; C:extracellular space; C:cell	-
comp143637_c1_seq1	semaphorin 3ga	2215	20	1.47703e-74	67.15%	4	C:cell; F:receptor activity; P:cell differentiation; P:multicellular organismal development	-
comp143343_c0_seq17	semaphorin 4b precursor	5983	20	0.0	76.1%	3	F:receptor activity; C:cell; P:multicellular organismal development	-
comp143637_c1_seq14	semaphorin-3f isoform 2	2154	20	0.0	87.25%	11	P:anatomical structure morphogenesis; P:cellular component organization; P:cell differentiation; P:regulation of biological process; P:multicellular organismal development; P:behavior; P:response to external stimulus; F:receptor activity; F:molecular_function; C:extracellular space; C:cell	-
comp139060_c0_seq15	semaphorin-4d	2257	20	0.0	77.3%	15	P:anatomical structure morphogenesis; P:cellular component organization; P:cell differentiation; P:regulation of biological process; P:multicellular organismal development; P:signal transduction; P:biological_process; F:receptor binding; P:metabolic process; C:extracellular space; P:cell death; P:cellular protein modification process; C:plasma membrane; F:receptor activity; P:transcription, DNA-d…	-
comp135375_c0_seq14	sentrin-specific protease 7	2018	20	0.0	63.75%	1	F:peptidase activity	-
comp138984_c0_seq2	septin 3	2871	20	0.0	88.1%	9	F:nucleotide binding; C:cell; C:plasma membrane; P:biological_process; P:cell cycle; C:cytoskeleton; C:cytoplasm; C:protein complex; C:cytosol	-
[truncated: 449 more rows]

## Sheet: Fast
Seq. Name	Seq. Description	Seq. Length	#Hits	min. eValue	mean Similarity	#GOs	GOs	Enzyme Codes	InterProScan
[truncated: 1,512 more rows]
