# Supplementary material for: Characterization of the transcriptome of fast and slow muscle myotomal fibres in the pacu (Piaractus mesopotamicus)
Source: BMC Genomics. 2015 Mar 14;16(1):182. doi: 10.1186/s12864-015-1423-6 (PMC4372171; doi:10.1186/s12864-015-1423-6)
Supplement: Additional file 7: — Digital gene expression of metabolic pathways in fast and slow skeletal muscle. Components from the different metabolic pathways were extracted from KAAS annotation results. Analysis between fast and slow skeletal muscle was performed using the number of reads mapped normalized by length and library size. Normalized counts for individual animals per contig are shown. Differences between tissues were analysed by t-test followed by a False Discovery Rate correction. Significant differences were considered when FDR < 0.05. [file 12864_2015_1423_MOESM7_ESM.xlsx]

## Sheet: General metabolism
comp_numer	gene_name	Slow1	Slow2	Slow3	Slow4	Slow5	Fast1	Fast2	Fast3	Fast4	Fast5	Slow_average	STDEV_slow	Fast_average	STDEV_fast	p-value	FDR
comp145401_c2_seq1	Myoglobin	1.04777e+06	1.23571e+06	929899	1.33399e+06	1.42735e+06	5124.54	17525.2	17980.7	20142.2	16086.1	1.19494e+06	91354.5	15371.7	2643.07	1.22843e-06	6.79734e-05
comp144793_c0_seq8	GLUT4	315.364	504.196	258.263	400.406	300.967	12.8569	20.0151	27.8406	35.6063	47.1995	355.839	43.6842	28.7037	5.9879	7.48045e-05	0.000689863
Oxidative respiration
comp121638_c0_seq1	ND4	954539	611605	1.0762e+06	1.30124e+06	1.38372e+06	96051.7	180867	130208	110289	139297	1.06546e+06	136983	131342	14501.5	0.000140473	0.000896869
comp140404_c0_seq1	ND5	103564	53825.5	128815	137109	120794	14340.8	33391.8	21648.3	20765.3	26066.9	108822	14824.7	23242.6	3153.59	0.000483458	0.00219874
comp145323_c1_seq24	NDUFS1	799.931	521.057	326.132	649.367	1041.72	0	396.298	0	152.012	107.156	667.642	121.632	131.093	72.7032	0.00533917	0.0175506
comp145006_c0_seq2	NDUFS2	7118.73	6591.53	6335.26	8366.42	10096.3	1909.25	1646.57	2675.63	1698.15	2030.85	7701.64	693.372	1992.09	184.578	4.53805e-05	0.000502211
comp144938_c0_seq26	NDUFS3	14346.2	12253	12044.1	17476.8	21023.2	4323.13	3961.65	5806.97	3338.78	4371.69	15428.7	1705.96	4360.44	406.005	0.00022988	0.00121143
comp142105_c0_seq9	NDUFS4	7887.7	7794.09	6934.67	9555.08	16466.5	1878.18	1669.26	2479.28	1709.1	1773.17	9727.62	1737.34	1901.8	148.627	0.00203391	0.00767339
comp143546_c0_seq16	NDUFS5	3823.97	3336.28	4198.88	4698.49	6780.08	908.554	1012.76	1203.01	687.476	1419.81	4567.54	596.543	1046.32	125.084	0.000415906	0.00191779
comp143123_c0_seq2	NDUFS6	7146.09	7038.61	6873.4	8722.5	11856.5	1471.04	1374.37	1834.55	1485.88	1847.16	8327.43	942.906	1602.6	99.1542	0.000102709	0.000811892
comp145102_c0_seq1	NDUFS7	11778.6	9720.04	9471.65	14956.9	22183.8	1931.75	1571.85	2734.24	2619.8	1907.11	13622.2	2355.15	2152.95	223.931	0.00127511	0.00529171
comp144058_c0_seq6	NDUFS8	10310.5	9646.07	10045.2	12627.6	14310.9	4099.21	3233.1	5081.65	2736.21	3612.67	11388.1	896.61	3752.57	400.563	5.3576e-05	0.000555851
comp144154_c2_seq13	SDH3	3579.17	3168.22	3580.85	4530.05	6033.77	696.415	699.193	838.15	740.885	943.989	4178.41	514.911	783.726	47.5661	0.000175728	0.00104182
comp140352_c1_seq12	SDH4	3052.12	1993.94	897.314	3885.86	4282.39	678.201	527.063	1594.24	347.846	295.953	2822.32	620.789	688.661	236.292	0.0123835	0.0363833
comp144817_c1_seq12	SDH1	12346	14915.9	9815.2	15488	13024.9	2944.23	2563.26	3978.28	2062.43	2763.08	13118	1009.03	2862.26	315.53	1.06444e-05	0.000147247
	SDH1
comp145336_c0_seq11	SDH2	3135.64	2941.41	5552.06	3359.86	5580.66	1360.69	2684.69	2123.21	2035.04	3022.04	4113.93	596.655	2245.13	286.185	0.0223537	0.062365
comp145483_c1_seq6	CYC1	27806	23915.8	24545.8	33872	41313.5	4941.33	5146.54	8435.71	4109.79	6547.97	30290.6	3272.18	5836.27	758.979	8.55161e-05	0.000727983
comp145505_c1_seq2	UQCRC1	26813.9	26359	24455.1	33286.9	33995.9	7121.65	6507.56	9039.41	3727.71	7684.58	28982.2	1946.08	6816.18	878.183	6.41181e-06	0.000106436
comp145198_c0_seq3	UQCRC2a	18110.4	15160.7	14757	21825.1	22062.7	5249.9	4822.29	6803.37	2818.38	5680.52	18383.2	1565.15	5074.89	653.48	5.01919e-05	0.000537539
comp144887_c2_seq12	UQCRC2b	7347.7	5913.83	6952.68	9136.94	9355.51	1079.98	1174.22	1534.17	807.99	1243.77	7741.33	658.406	1168.02	117.731	9.66216e-06	0.000145811
comp138842_c0_seq5	QCR6	13553.5	11891.8	10824.2	17422.1	19920.4	2363.53	2125.6	3072.73	1657.06	2509.23	14722.4	1715.84	2345.63	232.195	9.7274e-05	0.000787682
comp144908_c0_seq8	QCR7	10709.4	9159.83	9910.7	12793.8	17217.3	1618.9	1459.76	2016.25	1358.52	1921.15	11958.2	1448.08	1674.91	127.803	0.000104668	0.000808135
comp141523_c1_seq12	QCR8	13836.4	11190.2	11976.8	16638.3	22591.4	1443.19	1534.49	1912.21	1457.12	2269.4	15246.6	2061.76	1723.28	161.071	0.000180508	0.00103325
comp144924_c3_seq1	QCR9	15576.7	12615.2	13015.3	17224.8	27341.3	4387.42	4583.45	5569.59	3782.49	5579.74	17154.7	2683.32	4780.54	350.059	0.00181921	0.00710562
comp143430_c5_seq16	QCR10	5932.16	4617.17	5162.86	6893.34	10791.5	1211.76	1350.35	1838.95	1377.69	1516.76	6679.4	1096.95	1459.1	106.592	0.00147037	0.00595321
comp139704_c0_seq1	COX10	1568.18	1569.15	1630.66	1777.45	1957.95	1136.76	1607.88	2432.39	1166.79	1563.96	1700.68	74.7793	1581.56	233.965	0.640697	1.32119
comp138482_c0_seq2	COX1	8.99397e+06	6.97537e+06	8.98948e+06	1.17982e+07	1.40993e+07	1.3928e+06	1.89074e+06	1.916e+06	1.76653e+06	1.8455e+06	1.01713e+07	1.24645e+06	1.76231e+06	95810.4	0.0001486	0.000930855
comp145627_c0_seq1	COX2a	2.37495e+06	1.85201e+06	2.51642e+06	3.22913e+06	3.78231e+06	301797	418930	402804	315579	369485	2.75096e+06	338883	361719	23174.2	0.000108895	0.000803401
comp194090_c0_seq1	COX2b	0	0	0	2.95503	0	0	0	0	35.6063	1.27566	0.591005	0.591005	7.3764	7.0618	0.366347	0.805479
comp145211_c1_seq6	COX4	4931.35	1803.57	2804.86	5227.44	9196.7	25232.7	23008	34970.8	45829.5	24980	4792.78	1274.55	30804.2	4294.54	0.000402164	0.00193505
comp144944_c6_seq2	COX5aa	18723.8	12798	13888	23339.5	30866.3	2829.59	3147.7	4989.33	3479.83	4282.4	19923.1	3317.03	3745.77	393.841	0.00128316	0.00525939
comp137288_c0_seq1	COX5ab	30452.1	25431.1	27093.6	35432.2	52003.9	2193.17	2379.12	3185.55	1665.28	3182.78	34082.6	4795.15	2521.18	294.91	0.000174862	0.00105553
comp143267_c4_seq8	COX5b	450.006	116.395	446.855	496.444	432.015	55.7132	130.765	105.501	34.2369	126.29	388.343	68.8386	90.5014	19.3687	0.00314381	0.0111037
comp144633_c0_seq6	COX6a1	5983.28	3329.21	5503.41	7375.74	8262.7	482.134	668.503	672.571	339.63	762.846	6090.87	847.089	585.137	76.5044	0.000193491	0.0010888
comp145326_c2_seq7	COX6a2	77722.1	63672.2	66489.5	98919.5	139133	10556.6	12041.1	14258.8	15835.2	15295.2	89187.3	13940.9	13597.4	999.914	0.000639666	0.00279433
comp143972_c0_seq2	COX6b1	12187.6	7780.49	10061.5	14704.2	17206.2	82.4984	138.771	209.537	79.4295	125.015	12388	1662.25	127.05	23.6625	7.80168e-05	0.000700042
comp145497_c0_seq1	COX6b2	28012	26247	27093.6	34213.3	56924.9	9344.82	8981.42	13534.9	9590.43	10817.6	34498.2	5779.36	10453.8	829.728	0.00335273	0.0115949
comp138828_c0_seq13	cox6c	79.201	61.4607	67.8692	103.426	182.135	24.6424	30.6897	19.0489	27.3895	14.0323	98.8183	22.024	23.1605	2.97489	0.00930082	0.0283291
comp145540_c4_seq1	COX7A1	32634.4	27737.8	29062.4	41270.6	56256.3	5078.47	5338.68	6916.2	5558.7	7106.71	37392.3	5273.17	5999.75	421.042	0.000348023	0.00172453
comp143240_c0_seq4	COX7A2	817.211	400.855	727.341	1029.09	1109.47	94.2839	276.208	149.46	86.2769		816.792	124.847	151.557	39.2292	0.00268578	0.00958795
comp145190_c0_seq28	COX7A3	10.8001	0	22.2226	37.6766	17.7692	0	0	0	0	7.65397	17.6937	6.24668	1.53079	1.53079	0.0361966	0.0977015
comp145385_c2_seq4	COX7B	4031.33	2892.46	3203.06	4677.07	7619.68	543.204	587.108	950.977	427.276	821.526	4484.72	844.051	666.018	95.8365	0.00201438	0.00768707
comp141815_c5_seq12	COX7C	6750.09	5534.19	5840.35	8049.49	14377.5	683.558	761.906	996.402	486.163	810.045	8110.33	1626.67	747.615	83.2036	0.00194904	0.00752422
comp137753_c0_seq3	COX8	59849.4	40514	38048.2	71009.3	112513	8209.13	6997.26	11442.5	10699.7	9282.99	64386.7	13498.5	9326.32	807.431	0.00357484	0.0122355
comp122431_c0_seq1	COX11	366.485	330.148	430.038	432.172	405.361	103.927	105.413	147.995	108.188	162.009	392.841	19.6373	125.506	12.2628	2.87272e-06	7.33649e-05
comp142654_c4_seq1	COX15	915.132	901.787	715.329	1037.21	858.477	263.566	296.223	564.139	216.377	297.229	885.588	51.8888	327.507	60.9625	0.000115931	0.000818916
comp143976_c0_seq17	COX17	3506.45	1949.88	2972.43	4384.52	6353.62	791.77	1270.29	1720.26	1285.94	1722.14	3833.38	743.338	1358.08	172.82	0.011816	0.0353416
comp144798_c7_seq1	ATP5G3b	458.646	207.77	384.992	538.553	583.054	41.7849	96.0723	68.8689	50.6705	88.0206	434.603	66.0817	69.0835	10.4195	0.000598809
comp144929_c1_seq13	ATP5g1	1707.86	1339.08	1629.46	1842.46	1325.7	238.924	184.138	268.149	532.725	493.681	1568.91	102.414	343.524	70.8416	9.5712e-06
COMP145586_c1_seq9	ATPeF0B	37195	31786.1	34398.2	44895	65320.9	10019.8	11276.5	14669.1	11028.4	13374	42719	6061.59	12073.6	847.751	0.00104373
comp144155_c0_seq80	ATPeF1G	40966.4	35690.2	35622.3	50206.6	65730.7	12234.4	13547.5	19193.9	11411.8	15994.2	45643.2	5681.92	14476.4	1411.38	0.000708056
comp145424_c1_seq5	ATPeF1B	106906	116955	108411	131384	164945	30826.5	32503.1	42398.4	22055.4	37638.4	125720	10726.3	33084.4	3424.64	3.56767e-05
comp144630_c1_seq16	ATPeF1A	101482	93763.5	78474.2	124486	141933	24494.5	26439.9	39617.2	16725.4	27952.3	108028	11269.8	27045.9	3689.51	0.000133803
comp145448_c2_seq2	ATPeF1D	11436.6	9491.06	9640.42	13265.1	21839.5	3035.3	3115.68	4325.56	3782.49	3994.1	13134.5	2282.11	3650.62	250.568	0.00329415
comp144199_c1_seq1	ATPeF1E	12826.2	11041.7	10972.6	16131.5	31639.3	2163.17	2332.42	3376.04	2433.56	3321.82	16522.3	3893.41	2725.4	258.337	0.00766594
Glycolisis
comp139404_c0_seq11	HK	1457.3	2239.78	1296.12	1724.26	1131.68	455.348	624.47	1046.22	724.452	600.837	1569.83	193.938	690.266	98.8398	0.0037318	0.0126424
comp139986_c0_seq1	GPI	29305.8	25092.8	27514.6	20047.6	24855.8	1.10345e+06	855842	1.37748e+06	1.219e+06	868390	25363.4	1561.39	1.08483e+06	100815	5.85744e-06	0.000108037
comp145509_c0_seq4	PFKMa	4148.69	528.127	6597.12	1281	1219.41	252142	190746	311677	192378	204316	2754.87	1144.42	230252	23213.2	9.95512e-06	0.0001437
comp140103_c9_seq12	PFKMb	153.362	58.1973	120.122	73.8756	51.0866	28.928	72.0542	35.1671	20.5421	95.6746	91.3288	19.6201	50.4732	14.3235	0.131103	0.315408
comp139757_c1_seq38	FBP	198.003	184.926	183.787	124.111	189.909	453.206	229.506	162.648	249.244	181.144	176.147	13.2481	255.15	51.9384	0.178739	0.423868
comp104583_c0_seq1	aldoab	443489	377182	394439	325736	617952	5.64329e+06	5.57034e+06	6.9694e+06	7.41296e+06	5.96064e+06	431760	50208.4	6.31133e+06	371817	2.74378e-07	2.27734e-05
comp135533_c0_seq1	aldocb	907.932	426.418	699.112	888.724	786.289	277.495	564.425	586.119	312.24	560.015	741.695	87.308	460.059	67.8066	0.034298	0.094107
comp144960_c3_seq2	TPI	1566.74	1219.42	1544.17	1245.54	1405.99	17639.7	18870.2	16925.6	27523.7	21877.6	1396.37	72.4648	20567.4	1934.18	9.11664e-06	0.00014413
comp140533_c0_seq1	GAPDH	189352	187618	143415	155502	266558	2.37248e+06	1.99191e+06	3.0568e+06	3.59637e+06	2.32305e+06	188489	21466.2	2.66812e+06	289522	2.71807e-05	0.000311172
comp143105_c1_seq50	GAPDHS	1166.42	804.973	1676.31	1285.44	1560.36	887.126	1283.63	697.481	588.874	803.667	1298.7	153.704	852.156	118.951	0.050664	0.132444
comp145378_c0_seq3	PGK	18931.9	20044.9	18088.6	15811.6	23741.9	305627	250271	284401	274680	277181	19323.8	1304.89	278432	8899.06	2.28077e-09	3.78608e-07
comp144501_c8_seq22	PGMA1a	1647.38	634.188	1693.13	2174.9	2016.81	48.2134	597.783	641.8	58.8874	784.532	1633.28	268.553	426.243	155.261	0.00460201	0.0152787
comp134097_c0_seq2	PGMA1b	205.923	184.926	184.388	164.743	141.043	72.8557	114.753	99.6402	79.4295	88.0206	176.205	10.9405	90.9398	7.45254	0.000200191	0.00110773
comp145598_c1_seq1	PGMA2	61802	66948.2	63360.4	54064.4	121041	1.1176e+06	1.12455e+06	1.12426e+06	1.6685e+06	1.21477e+06	73443.1	12083.9	1.24994e+06	106175	4.12151e-06	8.55214e-05
comp125779_c0_seq1	ENO	142979	83763.9	137307	66778.4	132960	2.86273e+06	2.54754e+06	2.81622e+06	4.07261e+06	2.90254e+06	112758	15618.7	3.04033e+06	265443	4.1206e-06	9.12027e-05
comp52238_c0_seq1	Pka	87027.6	84780.5	70994.7	75365.7	125834	1.09907e+06	917904	1.22899e+06	1.7643e+06	1.00744e+06	88800.5	9716.81	1.20354e+06	149342	7.27413e-05	0.000690003
comp142724_c0_seq10	PKb	7.9201	27.7389	4.20428	0	0	0	0	0	8.21684	0	7.97266	5.15769	1.64337	1.64337	0.275963	0.614898
comp145035_C0_SEQ17	PDHA	6726.33	7094.64	6207.32	8175.08	7216.54	1901.75	1673.26	4737.3	1207.88	1771.89	7083.98	324.393	2258.42	630.668	0.000137237	0.000893387
comp145183_c0_seq6	PDHB	41.7606	22.2999	55.8569	72.3981	0	57.856	0	0	0	57.4048	38.4631	12.6603	23.0522	14.1167	0.439892	0.954537
comp133834_c0_seq1	LDHA	17322	8531.08	20051.4	8432.9	8756.91	587113	608554	672574	576616	594039	12618.9	2515.05	607779	17008.9	5.30539e-10	1.76139e-07
comp145231_c0_seq3	LDHBa	304.481	29707.3	23462.3	35973.7	41849.9	1391.76	2153.62	1711.47	964.11	1856.09	26259.5	7179.14	1615.41	203.842	0.00893693	0.0277295
comp111068_c0_seq3	LDHBb	4.32006	1.0878	2.40245	2.21627	2.22116	0	0	1.4653	0	0	2.44955	0.522588	0.293059	0.293059	0.00699002	0.0223143
comp142059_c2_seq11	ADHA5	2.88004	2.1756	4.8049	0	4.44231	13.9283	0	5.86119	1.36947	0	2.86057	0.864139	4.23179	2.65223	0.636223	1.32847
comp43166_c0_seq1	ADH(NADP)A	0	2.1756	0	0.738756	1.11058	0	0	1.4653	1.36947	0	0.804987	0.404497	0.566954	0.347518	0.667174	1.36729
comp129564_c0_seq1	ADH(NADP)B	86.4011	80.4973	84.0857	127.805	105.505	143.569	60.0452	68.8689	43.8232	100.777	96.8588	8.86744	83.4166	17.6708	0.515759	1.10472
comp133936_c0_seq1	ALDH3a2	0	272.494	173.577	0	94.3991	0	81.3946	0	47.9316	48.4751	108.094	52.3792	35.5603	15.7316	0.221367	0.506853
comp144225_c0_seq9	ALDH2.2	569.528	610.256	210.214	639.763	835.155	3179.94	3435.92	4674.3	4773.99	2533.46	572.983	101.537	3719.52	435.993	0.000109447	0.00078992
comp140984_c0_seq63	ALDH7a1	1410.5	1205.28	1032.45	1597.93	1523.71	742.486	743.226	877.713	738.147	779.429	1353.98	104.165	776.2	26.4455	0.000664665	0.00286583
comp141324_c0_seq10	aldh9a1a.1	4008.29	4554.62	3940.62	4061.68	6505.77	3572.07	2537.91	1916.61	2695.13	2260.47	4614.2	485.164	2596.44	277.495	0.00688045	0.0223952
comp145173_c0_seq2	aldh9a1b	61.2008	1.0878	97.2991	42.8479	54.4183	32.1422	146.777	319.435	258.831	151.804	51.3708	15.5183	181.798	49.6995	0.0366534	0.0981366
comp133139_c0_seq2	ALDH1A3	0	0	0	0	0	25.7138	18.6807	13.1877	17.8032	7.65397	0	0	16.6079	3.00427	0.000555082	0.00249037
comp141099_c2_seq3	ALDH3B1	93.6012	88.6558	88.8906	90.867	116.611	71.7843	80.0602	41.0283	86.2769	61.2317	95.7251	5.29625	68.0763	7.95948	0.0201381	0.0571441
comp141840_c3_se8	ACSS1	83.5211	91.3753	117.72	84.2182	74.4087	256.066	238.846	526.041	223.224	202.83	90.2487	7.37723	289.402	59.8078	0.0107808	0.0325386
comp134099_c1_seq6	ACSS2	68.4009	113.131	101.503	70.9206	47.7549	44.9991	6.67168	58.6119	42.4537	21.6862	80.3422	11.8664	34.8845	9.19985	0.0163716	0.047264
comp142758_c0_seq7	GALM	380.165	387.801	366.373	454.335	428.683	104.998	65.3825	70.3342	0	114.81	403.472	16.4131	71.1048	20.1843	1.32819e-06	5.51199e-05
comp139763_c0_seq14	PGM1-iso1	604.088	294.25	281.086	167.698	765.188	277.495	508.382	694.551	484.794	534.502	422.462	112.201	499.945	66.6522	0.569106	1.20346
comp145361_c2_seq7	PGM1-iso2	4495.74	3841.02	5082.38	3157.44	4882.1	119929	99161.2	137372	138417	104357	4291.74	353.908	119847	8123.44	5.85268e-07	3.88618e-05
comp142625_c1_seq6	PGM2	236.163	109.324	336.943	333.179	223.226	0	101.41	24.91	0	72.7127	247.767	41.9232	39.8065	20.3332	0.00210194	0.00784096
comp116151_c0_seq1	G6PC	2.88004	3.2634	0.600612	0.738756	1.11058	0	0	2.93059	0	0	1.71868	0.561918	0.586119	0.586119	0.200574	0.468947
comp141215_c2_seq5	ADPGK	35.2805	19.5804	24.0245	27.334	24.4327	23.571	26.6867	19.0489	6.84737	10.2053	26.1304	2.60184	17.2718	3.80843	0.0910283	0.225533
comp142908_c0_seq1	BPGM	63.9301	232.789	924.342	415.92	326.51	20433.9	11287.2	23455	14327.4	13058.9	392.698	145.125	16512.5	2319.28	0.000120002	0.000813077
comp109946_c0_seq1	PEPCK	2.16003	1.0878	9.60979	4.43254	5.55289	8.57126	12.009	1.4653	1.36947	2.55132	4.56861	1.48859	5.19328	2.16061	0.817803	1.64552
KREBS CYCLE
comp145448_c3_seq11	CS	8524.19	9743.43	6130.45	9642.25	7975.06	3167.08	2365.78	4853.06	1050.39	1548.65	8403.08	659.349	2596.99	669.303	0.000265205	0.00135459
comp144596_c0_seq16	ACLY	75.6823	81.0412	169.373	159.571	73.2982	111.426	82.7289	46.8895	56.1484	91.8476	111.793	21.5983	77.8082	11.7826	0.204531	0.474855
comp142529_c0_seq13	ACO1	1088.65	1264.57	771.786	1399.94	1131.68	501.419	401.635	693.085	351.955	299.78	1131.33	105.119	449.575	69.3727	0.00063606	0.00281562
comp143774_c0_seq3	ACO2	5443.27	7954.54	5918.43	6512.14	5341.88	2288.53	1521.14	3093.24	754.58	1242.49	6234.05	477.407	1780	411.741	0.00010558	0.000796651
comp138230_c0_seq1	IDH1	992.173	715.229	1093.71	1098.53	1170.55	314.994	555.084	492.34	208.16	405.66	1014.04	79.9212	395.248	61.8569	0.000282283	0.00141997
comp145526_c0_seq1	IDH2	220483	212486	188632	276401	476429	66285.9	77950.6	111147	107962	84410.5	274886	52399.9	89551.3	8682.27	0.00820618	0.0257024
comp136642_c0_seq2	IDH3g	1005.13	1665.73	1032.45	1268.44	1781.37	289.28	346.928	329.692	235.55	371.217	1350.63	160.029	314.533	23.8416	0.000208302	0.00113371
comp142526_c1_seq4	IDH3b	2613.63	2333.33	3176.64	3131.59	2689.82	567.846	645.819	703.342	395.778	747.538	2789	160.601	612.065	61.8705	1.43385e-06	5.28933e-05
comp143742_c0_seq37	IDH3a	9258.6	8356.49	7574.92	11585.2	9294.43	3973.85	3310.49	6195.27	2539	2805.18	9213.92	672.788	3764.76	655.01	0.000403648	0.00191444
comp144859_c0_seq26	OGDH	9258.6	8356.49	7574.92	11585.2	9294.43	3973.85	3310.49	6195.27	2539	2805.18	9213.92	672.788	3764.76	655.01	0.000403648	0.00191444
comp145425_c0_seq6	DLST	15131.7	13102	13223.7	18822	20593.4	5132.04	4842.31	7578.51	3855.07	5538.92	16174.6	1512.8	5389.37	613.771	0.000168283	0.00103463
comp145325_c0_seq17	DLD	11489.9	10575.1	9902.89	13391.4	15164.9	6782.01	5694.95	9291.45	7662.21	6671.71	12104.8	964.016	7220.46	604.345	0.00264106	0.0095308
comp144915_c0_seq10	LSC1	18203.3	17059.4	16371.5	21961.8	25154.6	5372.04	4702.2	5869.98	4202.92	5874.42	19750.1	1660.53	5204.31	329.788	2.60312e-05	0.000308656
comp143875_c2_seq1	SUCLG2	539.287	980.108	900.918	711.422	639.693	427.492	525.729	400.026	760.058	580.426	754.286	81.7588	538.746	64.2287	0.0718832	0.180797
comp145142_c0_seq3	SUCLGa2	7473.91	13291.3	13721.6	21689.9	19911.6	3838.85	3957.64	4898.49	2517.09	4722.5	15217.6	2547.91	3986.92	421.616	0.00244962	0.00893707
comp144817_c1_seq12	SDH1	12346	14915.9	9815.2	15488	13024.9	2944.23	2563.26	3978.28	2062.43	2763.08	13118	1009.03	2862.26	315.53	1.06444e-05	0.000147247
comp145336_c0_seq6	SDH2	3135.64	2941.41	5552.06	3359.86	5580.66	1360.69	2684.69	2123.21	2035.04	3022.04	4113.93	596.655	2245.13	286.185	0.0223537	0.0628935
comp144154_c2_seq13	SDH3	3579.17	3168.22	3580.85	4530.05	6033.77	696.415	699.193	838.15	740.885	943.989	4178.41	514.911	783.726	47.5661	0.000175728	0.00104182
comp140352_c1_seq12	SDH4	3052.12	1993.94	897.314	3885.86	4282.39	678.201	527.063	1594.24	347.846	295.953	2822.32	620.789	688.661	236.292	0.0123835	0.0367081
comp145440_c1_seq1	fumC	18487	18169	9985.17	21830.3	30000	13430.1	12963.1	21621.9	14990.3	13062.8	19694.3	3231.27	15213.6	1642.99	0.2515	0.571904
comp145383_c2_seq3	MHD1	14993.5	17381.4	12011	18182.3	37008.9	1322.12	3106.34	3282.26	1525.59	3629.26	19915.4	4406.34	2573.11	477.752	0.00446322	0.0149676
comp142400_c1_seq4	MDH2	75917.1	71388	62123.7	91260.8	158829	24976.7	23302.9	33458.6	38927.3	24902.2	91903.8	17382.1	29113.5	3031.52	0.00741551	0.0234471
COMP139085_c0_seq5	PC	146.882	122.921	164.568	113.768	94.3991	1121.76	605.789	1024.24	839.488	636.555	128.508	12.3486	845.568	102.329	0.000117602	0.000813414
comp144907_c1_seq32	PDHC	4228.62	4092.31	2957.41	5033.89	4887.65	1882.46	1413.06	2929.13	747.733	1288.42	4239.98	368.557	1652.16	366.821	0.00108404	0.00455572
comp143493_c0_seq2	PDHX	2468.91	2834.26	2083.52	3080.61	3001.89	1018.91	892.671	1469.69	768.275	966.951	2693.84	185.377	1023.3	119.282	6.43457e-05	0.000628317
beta oxidation
comp133479_c0_seq8	ACAT2	64.8009	84.8485	112.314	82.7407	104.394	49.2848	69.3855	36.6324	75.3211	86.745	89.8198	8.42378	63.4737	9.05164	0.0657213	0.167842
comp144932_c0_seq7	ACAT1	13976.8	13987.5	11011.6	17439.1	19444	6453.09	4356.61	5850.93	6450.22	4499.26	15171.8	1475.3	5522.02	460.481	0.000247358	0.00128317
comp140486_c0_seq2	ACAA1	457.206	560.761	408.416	537.815	493.097	334.279	225.503	602.237	350.585	227.068	491.459	27.4078	347.934	68.7246	0.0883696	0.220592
comp143765c1_seq9	ACAA2	7035.93	6800.39	5540.04	8870.99	9633.15	3415.65	2476.53	3774.6	2537.64	2458.2	7576.1	739.839	2932.52	276.709	0.000370526	0.00180904
comp145494_c2_seq19	HADHB	102.241	82.6729	79.8814	98.2546	92.178	23.571	0	79.126	75.3211	17.8593	91.0456	4.32053	39.1755	16.0237	0.0141114	0.0410963
comp145093_c1_seq1	HADH	13644.2	13006.3	11872.9	16740.2	22508.1	5850.96	5250.62	7865.71	6533.76	6204.82	15554.3	1916.44	6341.17	436.436	0.00156677	0.00626707
comp143786_c1_seq10	HADHA	0	0	6.60673	0	1.11058	0	0	0	0	0	1.54346	1.28396	0	0	0.263692	0.591525
COMP137120_C0_SEQ1	EHHDH	86.4011	133.256	87.0887	188.383	131.048	85.7126	109.416	0	120.514	0	125.235	18.7736	63.1284	26.378	0.0913603	0.224679
comp142439_c2_seq14	ECHS1	6050.96	4572.57	4406.09	7134.17	12218.6	2622.81	2493.88	3913.81	3963.26	2768.19	6876.47	1426.48	3152.39	323.958	0.0343955	0.093601
comp142207_c0_seq17	ACOX1	17.2802	130.536	57.0581	73.8756	166.587	14.9997	13.3434	96.7096	30.1284	0	89.0674	26.5873	31.0362	17.0986	0.103712	0.253178
comp128636_c0_seq2	ACOX3	85.6811	124.553	116.519	67.9656	83.2934	38.5707	65.3825	58.6119	62.9958	52.3021	95.6024	10.699	55.5726	4.79759	0.00916975	0.0281885
comp141363_c0_seq15	ACADS	2471.07	2020.59	2087.13	2901.84	2818.65	794.985	776.584	978.818	669.673	917.201	2459.85	181.119	827.452	54.5447	2.52043e-05	0.000309919
comp145064_c0_seq15	ACADM	25014.6	23708.6	20900.7	32360.5	30381	3624.57	3730.81	4911.67	2959.43	4144.62	26473.1	2130.19	3874.22	321.649	5.93263e-06	0.000103665
comp141716_c0_seq1	ACADL	6325.28	6499.61	5406.71	8208.32	6805.62	829.27	773.915	999.332	605.308	715.646	6649.11	454.225	784.694	65.238	1.32515e-06	6.28499e-05
comp143806_c0_seq5	ACADSB	644.409	1064.41	515.926	774.955	792.953	748.914	453.675	767.815	677.89	450.308	758.531	91.3509	619.72	70.0994	0.262452	0.592749
comp143347_c1_seq9	ACADVL	345.605	287.179	178.382	426.262	308.741	131.783	136.102	118.689	10.9558	80.3667	309.234	40.3902	95.5794	23.3232	0.00179996	0.00711414
comp141101_c3_seq13	GCDH	1789.94	2046.15	1239.66	2225.87	2623.19	1578.18	1314.32	2133.47	2170.62	1680.05	1984.96	230.501	1775.33	165.074	0.480784	1.03649
comp133842_c0_seq2	ACSL4L	87.1212	5.9829	65.4667	74.6144	54.4183	12.8569	72.0542	39.563	9.58632	62.5074	57.5207	13.9594	39.3136	12.6365	0.361886	0.800975
COMP140839_C2_SEQ1	ACSL1a	1587.62	1053.53	1708.74	2364.02	1479.29	127.498	118.756	304.782	0	151.804	1638.64	212.301	140.568	48.7331	0.000127391	0.000845878
COMP143681_C0_SEQ5	ACSL1b	23.0403	3.2634	12.6129	4.43254	3.33173	11.7855	0	13.1877	5.4779	12.7566	9.33617	3.84394	8.64153	2.5707	0.884315	1.76863
COMP144495_C1_SEQ2	ACSL4a	430.566	215.385	181.985	231.97	357.606	177.854	266.867	120.154	141.056	278.094	283.502	47.2866	196.805	32.2948	0.168477	0.402407
COMP145159_C0_SEQ43	ACSBG	1599.86	97.9021	763.978	2047.09	1570.36	154.283	190.81	380.977	24.6505	94.3989	1215.84	347.714	169.024	60.0119	0.0179614	0.0514068
comp137672_c1_seq13	CPT1a	69.1209	14.6853	114.116	56.1455	45.5337	47.1419	80.0602	27.8406	1.36947	49.7508	59.9203	16.2624	41.2326	13.0067	0.395702	0.864296
comp139410_c2_seq3	CPT1b	0	0	0	0	0	13.9283	0	5.86119	0	11.481	0	0	6.25409	2.86876	0.0608559	0.157845
comp136664_c0_seq1	CPT2	3001.72	3139.94	2520.17	3721.85	3338.4	599.988	593.78	656.453	228.702	576.599	3144.42	197.627	531.104	76.7797	1.74747e-06	5.27417e-05
comp144947_c0_seq15	DIC	9554.53	10119.3	7982.13	11611.8	14615.2	2301.38	1906.77	2381.11	1476.29	2260.47	10776.6	1121.76	2065.2	168.17	5.85152e-05	0.000588698
comp139513_c1_seq10	PECI	1845.38	1793.24	1973.61	2259.12	2094.55	753.2	583.105	508.458	335.521	722.024	1993.18	84.6171	580.462	75.8504	1.63678e-06	5.43411e-05
comp142059_c2_seq12	ADHC	3591.41	4509.48	3731.6	3882.16	8041.7	5418.11	5665.59	6396.02	8299.01	6707.43	4751.27	837.428	6497.23	507.788	0.112474	0.272565
comp133936_c0_seq1	ALDH3a2	244.083	106.061	0	271.862	139.933	79.2842	0	67.4036	0	0	152.388	49.0946	29.3376	18.0635	0.0465192	0.122574
COMP140984_C0_SEQ25	ALDH7A1	1410.5	1205.28	1032.45	1597.93	1523.71	742.486	743.226	877.713	738.147	779.429	1353.98	104.165	776.2	26.4455	0.000664665	0.00286583
COMP141324_C0_SEQ10	ALDH9A1a	4008.29	4554.62	3940.62	4061.68	6505.77	3572.07	2537.91	1916.61	2695.13	2260.47	4614.2	485.164	2596.44	277.495	0.00688045	0.0223952
COMP145173_C0_SEQ1	ALDH9A1b	61.2008	1.0878	97.2991	42.8479	54.4183	32.1422	146.777	319.435	258.831	151.804	51.3708	15.5183	181.798	49.6995	0.0366534	0.0981366
Glycogen
comp145574_c0_seq4	PYG	42729.7	34787.3	44627.9	28586.2	30164.4	1.07393e+06	863931	1.14576e+06	703133	889413	36179.1	3240.82	935235	78935	3.20811e-06	7.6078e-05
comp138645_c0_seq3	MGAM	630.728	799.534	976.595	540.031	426.462	137.14	397.632	131.877	80.799	272.992	674.67	97.0607	204.088	57.924	0.00315088	0.0110115
comp138931_c0_seq10	GAAa	56.8808	67.4436	109.912	53.9292	97.7309	83.5698	85.3976	124.55	30.1284	133.944	77.1793	11.272	91.5181	18.3854	0.524822	1.11693
comp142096_c0_seq5	GAAb	53.2807	128.904	78.6802	61.3168	42.202	147.854	93.4036	146.53	82.1684	109.707	72.8768	15.2174	115.933	13.4935	0.0671392	0.170154
comp140288_c0_seq12	GANC	103.681	112.043	151.354	132.237	93.2886	550.704	468.352	414.679	627.219	512.816	118.521	10.4043	514.754	36.1336	5.73375e-06	0.000111977
comp135472_c0_seq2	bglB	0	2.7195	9.60979	6.64881	0	89.9983	76.0572	95.2443	95.8632	102.053	3.79562	1.89627	91.8432	4.38502	7.73852e-08	8.56396e-06
comp139265_c0_seq1	treA	9.36012	0	4.8049	0	6.66347	24.6424	25.3524	137.738	56.1484	45.9238	4.1657	1.84845	57.961	20.8398	0.0330621	0.0914717
comp144838_c4_seq40	UGDH	469.446	184.382	610.222	393.757	332.063	201.425	516.388	419.075	208.16	413.314	397.974	70.7605	351.672	62.7074	0.63748	1.32277
comp140782_c4_seq35	UGT	194.403	62.5485	39.6404	143.319	133.269	67.4987	42.6988	123.085	95.8632	10.2053	114.636	28.1692	67.8702	19.7373	0.211024	0.486528
comp136241_c1_seq1	GUSB	46.8006	54.39	35.4361	26.5952	31.0962	51.4276	57.3765	55.6813	32.8674	44.6481	38.8636	5.13157	48.4002	4.4615	0.19837	0.467084
comp140810_c1_seq15	UXS1	339.844	244.211	263.669	360.513	319.846	440.349	523.06	602.237	547.79	512.816	305.617	22.2687	525.25	26.2704	0.000214213	0.00114708
comp144934_c0_seq10	UGP2	6683.85	11023.8	4986.28	8217.19	7633	9202.32	6548.93	11360.4	7251.37	7036.55	7708.82	992.872	8279.92	892.768	0.680136	1.38531
comp139763_c0_seq16	PGM1_isoform1	604.088	294.25	281.086	167.698	765.188	277.495	508.382	694.551	484.794	534.502	422.462	112.201	499.945	66.6522	0.569106	1.20346
COM145361_C2_SEQ7	PGM1_isoform2	7107.21	6262.47	6755.68	5536.98	7199.88	182368	130845	228698	196861	142911	6572.44	306.717	176336	17869	1.24412e-05	0.000158865
comp142625_c1_seq1	PGM2	236.163	109.324	336.943	333.179	223.226	0	101.41	24.91	0	72.7127	247.767	41.9232	39.8065	20.3332	0.00210194	0.00784096
comp141867_c0_seq7	PGM2L1	13.6802	39.7047	28.2288	17.7302	31.0962	148.926	102.744	126.016	176.662	191.349	26.088	4.68448	149.139	16.1655	8.29862e-05	0.000725037
comp138339_c1_seq6	glgB	398.165	597.746	330.937	432.911	307.63	399.635	348.262	678.432	195.835	320.191	413.478	51.2756	388.471	79.8717	0.798847	1.61718
comp145469_c0_seq5	GYS	9981.49	12790.4	8450.01	10683.2	13384.7	47929.4	36017.8	59744.5	42479.7	35340.9	11057.9	908.723	44302.5	4493.78	8.79569e-05	0.000730042
comp141217_c1_seq34	amyA	92.1612	198.524	127.93	77.5694	84.4039	111.426	210.825	184.627	224.594	170.939	116.118	22.3561	180.482	19.6768	0.0626734	0.161299
comp145506_c1_seq14	AGL	1311.14	2599.84	1700.33	874.688	698.554	18996.1	17833.4	26206.8	18885.1	19381.1	1436.91	339.035	20260.5	1508.53	1.92046e-06	5.31326e-05
