# Supplementary material for: Characterization of the transcriptome of fast and slow muscle myotomal fibres in the pacu (Piaractus mesopotamicus)
Source: BMC Genomics. 2015 Mar 14;16(1):182. doi: 10.1186/s12864-015-1423-6 (PMC4372171; doi:10.1186/s12864-015-1423-6)
Supplement: Additional file 9: — Teleost-specific paralogues digital gene expression. Teleost-specific paralogues digital gene expression in slow and fast skeletal muscle. Comparisons were made between paralogue pairs and fibres types. Analysis between fast and slow skeletal muscle was performed using the number of reads mapped normalized by length and library size. Normalized counts for individual animals per contig are shown. Differences between tissues were analysed by t-test followed by a False Discovery Rate correction. Significant differences were considered when FDR < 0.05. [file 12864_2015_1423_MOESM9_ESM.xlsx]

## Sheet: Sheet1
														Slow		Fast
		slow1	slow2	slow3	slow4	slow5	fast1	fast2	fast3	fast4	fast5	SlowXFast (p-value)	FDR	Paralogue "a" vs "b" (p-value)	FDR	Paralogue "a" vs "b" (p-value)	FDR
comp142663_c0_seq47	aatk	102.241	72.8826	133.936	65.0106	73.2982	70.7129	24.0181	0	31.4979	24.2376	0.00877675	0.0551129	0.0699653	0.0932871	0.936505	0.949542
comp142663_c0_seq76	aatk	26.6404	19.0365	1.20122	45.0641	111.058	16.0711	37.3614	38.0977	38.3453	15.3079	0.5852	0.696393
comp142794_c0_seq2	abcf2	632.168	474.281	532.142	663.403	802.948	1891.03	1781.34	3200.21	1099.69	1595.85	0.0198149	0.0881352	0.000396631	0.00188963	0.00539041	0.0147449
comp144838_c4_seq46	abcf2	0	0	0	0	0	0	0	0	0	0	1	1
comp136140_c0_seq2	abcg2	60.4808	21.756	80.482	80.5244	28.875	41.7849	53.3735	2.93059	17.8032	48.4751	0.211599	0.367287	0.0120663	0.0212807	0.0272112	0.0489354
comp138947_c0_seq10	abcg2	0	0	0	0	0	0	0	0	0	0	1	1
comp140546_c0_seq43	acin1	28.8004	226.263	75.0765	112.291	0	46.0705	142.774	8.79178	46.5621	19.1349	0.463588	0.594365	0.279978	0.319556	0.0196152	0.0372689
comp124462_c0_seq1	acin1	141.842	131.624	138.141	155.878	122.164	146.783	285.548	177.301	76.6905	199.003	0.317562	0.485148
comp127305_c0_seq2	acp5	30.2404	10.3341	38.4392	2.21627	34.4279	43.9277	50.7048	19.0489	0	33.1672	0.604406	0.70999	0.0364333	0.0519115	0.0417815	0.066881
comp130630_c1_seq2	acp5	0.72001	0	1.80184	0	3.33173	0	2.66867	4.39589	0	6.37831	0.319182	0.486106
comp132244_c0_seq1	adnp2	519.847	609.712	455.864	514.174	596.38	639.63	524.394	1151.72	673.781	424.795	0.320331	0.486106	9.55187e-06	0.00021919	0.00673316	0.017587
comp137934_c5_seq2	adnp2	40.3205	107.692	49.2502	42.1091	51.0866	57.856	42.6988	13.1877	73.9516	25.5132	0.380579	0.524105
comp121556_c0_seq1	ado	203.763	118.57	202.406	219.411	284.308	235.71	114.753	191.954	238.288	145.425	0.585492	0.696393	0.0952051	0.120317	0.0736727	0.106254
comp137630_c0_seq1	ado	282.244	191.453	251.656	313.233	383.149	295.709	176.132	370.72	314.979	215.587	0.842415	0.882726
comp120028_c0_seq3	adora2a	71.2809	75.0582	35.4361	48.0192	23.3221	23.571	0	11.7224	23.2811	25.5132	0.0239824	0.0979949	0.579717	0.617987	0.892193	0.917385
comp127043_c0_seq1	adora2a	48.2406	51.6705	48.6496	33.244	39.9808	20.3567	28.0211	17.5836	8.21684	14.0323	0.000480943	0.0123852
comp136571_c0_seq4	adrb2	428.406	389.433	388.596	514.913	388.702	388.921	495.039	419.075	197.204	847.039	0.684209	0.770864	1.06117e-06	5.78338e-05	0.0119851	0.0255488
comp140950_c0_seq4	adrb2	1123.93	1134.58	1251.07	1235.2	1045.05	4.28563	12.009	0	5.4779	2.55132	6.80556e-06	0.00145299
comp139921_c0_seq12	afap1l1	0	0	0	0	0	0	26.6867	8.79178	0	0	0.242997	0.406105	0.00141473	0.00416772	0.00190864	0.00883294
comp142264_c0_seq65	afap1l1	133.202	303.496	219.223	203.897	206.568	136.069	134.768	76.1954	62.9958	98.2259	0.0106261	0.0617326
comp137843_c0_seq2	aftph	33.8404	46.2315	33.0337	20.6852	27.7645	31.0708	18.6807	17.5836	17.8032	12.7566	0.0425334	0.138112	0.00855664	0.0162912	0.0164387	0.0325055
comp141802_c1_seq4	aftph	112.321	51.6705	84.6863	66.4881	71.077	129.64	82.7289	174.37	97.2327	44.6481	0.286337	0.45452
comp135802_c0_seq27	agfg1	61.9208	51.1266	58.2594	86.4345	126.606	152.14	125.428	190.489	187.618	108.431	0.00785102	0.051831	0.00737999	0.0149659	0.369283	0.427735
comp141223_c0_seq10	agfg1	433.446	178.399	231.236	317.665	249.88	146.783	240.181	376.581	76.6905	186.247	0.284382	0.453947
comp142860_c1_seq7	alcam	0	0	0	0	0	0	0	0	0	0	1	1	0.188627	0.222274	0.373901	0.427735
comp92873_c0_seq2	alcam	6.48009	4.3512	0	0	0	3.21422	0	0	0	0	0.354642	0.515952
comp136682_c0_seq12	ankh	453.606	251.826	491.301	421.091	387.592	41.7849	77.3915	24.91	21.9116	63.7831	0.000625692	0.0123852	0.000755793	0.00283463	0.0354903	0.0591957
comp140537_c0_seq15	ankh	15.8402	37.5291	22.2226	39.1541	29.9856	12.8569	6.67168	29.3059	5.4779	11.481	0.033691	0.117569
comp143174_c0_seq24	ankrd10	86.4011	158.819	100.903	89.3895	51.0866	125.355	81.3946	38.0977	43.8232	63.7831	0.287056	0.454815	0.0743054	0.0984716	0.000348612	0.00331889
comp143556_c1_seq14	ankrd10	62.6408	27.195	111.714	5.91005	0	1304.97	1310.32	1399.36	1714.58	982.259	0.000284358	0.00835487
comp134084_c0_seq7	ano10	114.482	88.1119	136.339	72.3981	142.154	186.425	194.813	147.995	35.6063	99.5016	0.52254	0.648618	0.677501	0.70837	0.0585403	0.0882142
comp142968_c4_seq24	ano10	116.642	60.9168	0	152.923	152.149	104.998	0	58.6119	89.0158	0	0.247763	0.41029
comp143125_c0_seq42	anpep	42.4806	10.878	21.622	65.7493	4.44231	20.3567	36.0271	36.6324	31.4979	43.3725	0.717488	0.793698	0.0143117	0.0241856	0.0375257	0.0616494
comp140403_c2_seq7	anpep	102.961	78.8656	153.156	62.7943	68.8558	23.571	168.126	118.689	98.6021	113.534	0.706989	0.786157
comp140056_c0_seq23	anxa11	1861.22	1872.65	1463.69	2172.68	1965.72	717.843	707.199	556.813	450.557	533.226	8.89769e-05	0.00379931	0.00201725	0.00567433	0.000521984	0.0041474
comp141175_c0_seq10	anxa11	1249.22	1222.69	1134.56	1201.22	995.078	2303.53	1711.95	2219.92	2465.05	1613.71	0.00459339	0.0408621
comp141566_c3_seq76	ap2m1	718.57	385.081	145.348	655.277	686.337	175.711	33.3584	676.967	379.344	238.549	0.199365	0.356565	0.0108021	0.0195423	0.0552322	0.0845411
comp141566_c3_seq80	ap2m1	36.0005	12.5097	24.0245	41.3704	0	20.3567	0	0	0	20.4106	0.151254	0.304346
comp129862_c0_seq10	apba1	0	0	42.0428	0	0	6.42845	0	24.91	0	0	0.832118	0.876238	0.0099705	0.0182653	0.142876	0.184725
comp137827_c2_seq3	apba1	84.2411	17.4048	52.8539	57.623	67.7453	0	57.3765	60.0772	6.84737	22.9619	0.15146	0.304346
comp128568_c0_seq2	aplnr	251.283	225.719	211.415	279.989	264.318	119.998	96.0723	82.0566	61.6263	99.5016	1.51641e-05	0.00184479	3.03407e-05	0.000440952	0.00057247	0.00446731
comp128603_c0_seq1	aplnr	7.9201	6.5268	15.6159	2.21627	8.88462	11.7855	21.3494	5.86119	2.73895	10.2053	0.592167	0.701401
comp112403_c0_seq1	apoe	215.283	22.8438	88.29	115.246	127.716	436.063	117.422	118.689	15.0642	89.2963	0.621006	0.723518	0.0268209	0.0406039	0.101084	0.138911
comp45843_c0_seq1	apoe	10.8001	2.7195	5.40551	9.60383	8.88462	0	0	1.4653	1.36947	2.55132	0.0101649	0.0602835
comp144087_c0_seq28	apoo	487.446	450.893	421.029	826.668	822.938	142.497	196.148	320.9	191.726	247.478	0.0113783	0.0639281	0.00315735	0.00795726	0.00262056	0.0102516
comp135170_c0_seq1	apoo	9.36012	32.634	37.8386	13.2976	21.101	17.1425	29.3554	20.5142	12.3253	21.6862	0.682156	0.769565
comp119821_c0_seq1	aqp8a	5.76008	0	5.40551	1.47751	1.11058	41.7849	6.67168	23.4447	20.5421	5.10265	0.0644893	0.179394	0.0420546	0.0587685	0.383523	0.437597
comp136975_c0_seq7	aqp8a	6.48009	27.7389	38.4392	12.5589	53.3077	54.6418	22.6837	27.8406	46.5621	0	0.842084	0.882726
comp143399_c2_seq11	arfip2	20.1603	5.9829	43.8447	0	26.6539	0	12.009	19.0489	0	15.3079	0.292856	0.460588	8.68414e-05	0.000742409	0.0105343	0.0233517
comp138099_c0_seq4	arfip2	91.4412	96.8143	91.293	113.768	76.6299	99.6409	178.801	206.607	47.9316	144.15	0.218961	0.376997
comp138462_c1_seq25	arhgap17	84.2411	82.129	103.906	82.002	92.178	26.7852	85.3976	115.758	150.642	164.56	0.472275	0.600145	0.0114512	0.020462	0.750669	0.788564
comp144160_c0_seq49	arhgap17	358.565	140.87	299.705	422.569	265.428	35.3565	76.0572	183.162	47.9316	139.047	0.00930474	0.0571672
comp143963_c4_seq22	arhgap4	382.325	569.464	353.16	311.016	297.635	489.633	354.934	334.088	488.902	442.655	0.527067	0.649889	0.00171468	0.00495099	6.71812e-05	0.00146791
comp144327_c2_seq39	arhgap4	29.5204	38.073	67.2685	119.679	141.043	40.7135	96.0723	0	0	181.144	0.714834	0.793207
comp142244_c1_seq18	arhgef1	11.5202	8.70241	0	0	0	0	0	0	0	0	0.183289	0.342513	5.08105e-05	0.000540654	0.00695675	0.017675
comp142327_c4_seq14	arhgef1	329.764	370.396	336.943	326.53	257.654	125.355	261.53	171.44	84.9074	258.959	0.0111759	0.0632069
comp141406_c0_seq36	arhgef7	69.1209	237.684	91.8936	22.1627	0	213.21	9.34036	76.1954	69.8432	0	0.857837	0.893406	0.479945	0.519246	0.440347	0.493414
comp141406_c0_seq46	arhgef7	74.161	62.5485	25.2257	43.5866	51.0866	69.6415	48.0361	61.5425	0	20.4106	0.485661	0.612636
comp143319_c0_seq61	arhgef9	0	0	0	0	0	0	0	0	0	0	1	1	0.0373529	0.0528762	0.0303335	0.0523942
comp420807_c0_seq1	arhgef9	1.44002	2.1756	1.20122	0.738756	0	0	1.33434	1.4653	2.73895	2.55132	0.433074	0.567247
comp133314_c0_seq4	arl4a	156.962	227.894	163.366	138.886	143.265	288.209	202.819	221.26	362.911	221.965	0.0316702	0.11412	0.00727093	0.0148137	0.027852	0.0496788
comp136547_c0_seq3	arl4a	104.401	81.5851	106.909	78.3082	87.7357	137.14	129.431	254.962	54.779	133.944	0.19398	0.352382
comp132455_c0_seq1	arvcf	0	0	3.00306	0	0	13.9283	5.33735	0	0	0	0.302835	0.470963	0.05476	0.0743781	0.0447552	0.0701004
comp138810_c1_seq4	arvcf	27.3604	96.2704	35.4361	14.7751	24.4327	68.5701	33.3584	0	43.8232	86.745	0.750858	0.814781
comp137400_c0_seq21	asah1	0	5.9829	0	0	0	0	0	7.32648	0	0	0.890696	0.917556	0.000794517	0.002911	0.00257955	0.0102478
comp139329_c0_seq4	asah1	287.284	193.629	172.976	291.809	300.967	193.925	124.093	230.052	247.875	114.81	0.118377	0.263476
comp143599_c1_seq23	asb2	1206.02	1831.86	846.863	1883.09	1987.93	3026.73	2299.06	4625.94	1175.01	3084.55	0.0839697	0.216647	0.00224911	0.00616738	0.0073257	0.0181048
comp143768_c0_seq38	asb2	2.88004	0	0	0	0	0	0	39.563	0	0	0.406919	0.546612
comp127461_c0_seq2	asf1b	103.681	77.2339	130.933	124.85	106.615	62.1417	66.7168	108.432	104.08	91.8476	0.138334	0.288444	0.95762	0.962033	0.00524681	0.0146978
comp139412_c8_seq1	asf1b	99.3613	115.851	124.927	129.282	69.9664	216.424	122.759	246.17	165.706	205.381	0.0135682	0.0683518
comp143135_c1_seq44	atf7	52.5607	156.099	15.6159	184.689	87.7357	49.2848	0	124.55	106.819	94.3989	0.548976	0.663198	0.000143282	0.00104118	0.0568585	0.0862749
comp144075_c5_seq7	atf7	419.766	471.562	308.114	492.012	368.712	231.424	105.413	298.921	83.5379	187.522	0.00236719	0.0266801
comp113262_c0_seq2	atp1b2	83.5211	15.2292	33.0337	82.002	46.6443	42.8563	21.3494	95.2443	12.3253	21.6862	0.525498	0.649457	0.0752775	0.0994575	0.160045	0.204502
comp139443_c4_seq22	atp1b2	10.8001	27.195	21.622	25.1177	15.5481	13.9283	20.0151	11.7224	8.21684	10.2053	0.0883273	0.222512
comp141557_c2_seq14	atp6v1c1	54.0007	50.0388	73.8753	59.8393	52.1972	38.5707	42.6988	65.9383	34.2369	52.3021	0.154589	0.307253	0.00350672	0.00863801	0.00786439	0.0189875
comp141700_c2_seq7	atp6v1c1	137.522	103.885	98.5004	105.642	82.1828	56.7846	100.075	73.2648	83.5379	81.6423	0.0511048	0.154
comp139700_c3_seq15	atxn1	3.60005	0	1.20122	0	0	4.28563	8.00602	0	0	0	0.430785	0.565985	0.241894	0.280495	0.202904	0.250478
comp142660_c3_seq32	atxn1	0	0	0	0	0	0	0	0	0	0	1	1
comp121860_c0_seq1	axin1	17.2802	21.2121	22.8233	34.7216	22.2116	4.28563	44.0331	26.3753	34.2369	14.0323	0.90639	0.927014	0.00301721	0.00769301	0.081266	0.115303
comp135683_c0_seq1	axin1	3.60005	8.70241	4.8049	14.0364	8.88462	2.14282	2.66867	7.32648	10.9558	17.8593	0.958643	0.966566
comp142396_c7_seq5	axin2	18.0002	22.8438	25.2257	24.379	18.8798	4.28563	8.00602	7.32648	15.0642	11.481	0.000811473	0.0141428	0.0842277	0.107693	0.00870514	0.0202348
comp142396_c7_seq2	axin2	25.9203	50.5827	33.6343	24.379	28.875	125.355	58.7108	84.9872	139.686	52.3021	0.0248198	0.0990473
comp137005_c0_seq8	azin1	344.885	236.597	281.687	305.845	279.866	350.35	152.114	400.026	273.895	186.247	0.745162	0.811694	3.28114e-05	0.000447055	0.00513463	0.0144763
comp143461_c0_seq90	azin1	69.1209	83.2168	129.732	90.867	65.5241	35.3565	0	55.6813	0	88.0206	0.0382228	0.129163
comp104018_c1_seq2	b3gnt5	25.2003	11.9658	54.0551	17.7302	26.6539	19.2853	30.6897	36.6324	4.10842	52.3021	0.894956	0.919726	0.0460757	0.0635728	0.550517	0.602947
comp135854_c0_seq11	b3gnt5	77.041	9.24631	99.7016	102.687	124.385	34.2851	57.3765	64.4731	0	30.6159	0.0920554	0.224864
comp128896_c1_seq1	bambi	25.2003	12.5097	37.8386	14.0364	36.6491	16.0711	26.6867	26.3753	9.58632	28.0646	0.567515	0.679744	0.0275972	0.0416346	0.0620957	0.0929309
comp47566_c0_seq2	bambi	12.2402	3.8073	14.4147	5.17129	3.33173	5.35704	16.012	8.79178	8.21684	19.1349	0.316637	0.484602
comp111205_c0_seq2	bax	0	17.9487	20.4208	14.7751	6.66347	0	2.66867	0	15.0642	0	0.118974	0.263476	0.000579063	0.00235955	0.0213929	0.0399517
comp138351_c1_seq4	bax	207.363	120.202	187.391	229.753	221.005	82.4984	136.102	77.6607	20.5421	169.663	0.019471	0.0870588
comp139172_c1_seq28|	bcl6	0	44.0559	24.6251	53.1905	0	117.855	110.75	21.9794	113.666	68.8857	0.0247241	0.0990473	0.00655172	0.0137334	0.016925	0.0333164
comp139586_c0_seq15	bcl6	341.285	97.3582	182.586	282.944	282.087	516.419	237.512	297.455	258.831	190.074	0.406549	0.546612
comp136351_c0_seq2	bcl7b	8.64011	9.24631	12.6129	5.91005	2.22116	4.28563	4.00301	8.79178	8.21684	7.65397	0.592157	0.701401	0.00192006	0.0054514	0.00011989	0.00194044
comp143215_c1_seq2	bcl7b	107.281	158.275	145.949	96.0383	76.6299	176.782	154.783	194.884	134.208	188.798	0.0256846	0.100618
comp98136_c0_seq1	bmp7	5.76008	6.5268	10.811	6.64881	7.77405	7.49985	33.3584	17.5836	5.4779	20.4106	0.135508	0.288444	0.0065043	0.0136999	0.168213	0.21307
comp126124_c0_seq2	bmp7	40.3205	22.8438	29.43	19.2077	21.101	18.2139	0	5.86119	2.73895	11.481	0.00584444	0.0441695
comp138576_c5_seq3	bmpr2	74.881	197.436	110.513	76.0919	66.6347	119.998	105.413	156.787	99.9716	103.329	0.667877	0.756455	0.221782	0.257858	0.00136916	0.0073589
comp140385_c1_seq14	bmpr2	70.5609	104.429	66.6679	56.8842	45.5337	20.3567	62.7138	76.1954	21.9116	36.9942	0.130104	0.281288
comp46309_c0_seq1	bok	4.32006	5.439	6.60673	0	5.55289	5.35704	2.66867	0	1.36947	2.55132	0.209918	0.366839	0.00286956	0.00748579	0.0129777	0.0271352
comp123821_c0_seq1	bok	46.0806	53.3022	66.6679	33.9828	29.9856	29.9994	34.6928	11.7224	10.9558	24.2376	0.0222184	0.0948725
comp106477_c0_seq1	brms1	32.4004	52.2144	44.4453	40.6316	42.202	64.2845	58.7108	61.5425	46.5621	63.7831	0.00658798	0.0472785	0.0339186	0.0491313	5.46351e-05	0.00132642
comp131941_c2_seq7	brms1	43.2006	28.8267	6.60673	0	0	0	0	0	0	0	0.143976	0.294858
comp143858_c1_seq59	ca4	0	0	0	0	0	0	0	0	0	0	1	1	1	1	0.138837	0.180035
comp140458_c2_seq37	ca4	0	0	0	0	0	9.64267	0	4.39589	19.1726	0	0.138837	0.288444
comp100870_c0_seq2	cabp1	2.16003	0	1.20122	0	1.11058	0	0	4.39589	0	2.55132	0.635437	0.731352	0.444997	0.485047	0.373774	0.427735
comp102221_c0_seq1	cabp1	3.60005	1.0878	1.20122	1.47751	0	2.14282	0	0	0	0	0.192419	0.351402
comp136716_c2_seq14	cacnb2	0	10.3341	11.4116	15.5139	16.6587	6.42845	0	0	0	0	0.0284859	0.105841	0.143882	0.176711	0.373901	0.427735
comp96064_c0_seq2	cacnb2	4.32006	11.9658	2.40245	4.43254	2.22116	0	0	0	0	0	0.046924	0.146252
comp141841_c0_seq1	cacng8	8.64011	44.0559	7.80796	3.69378	7.77405	11.7855	36.0271	63.0078	36.9758	25.5132	0.109895	0.251366	0.153339	0.186748	0.582681	0.63184
comp128400_c1_seq3	cacng8	1.44002	0	4.8049	0	0	36.4279	14.6777	23.4447	153.381	25.5132	0.128973	0.27955
comp129404_c0_seq1	calr	25.2003	33.7218	15.0153	26.5952	22.2116	81.427	62.7138	134.807	30.1284	19.1349	0.116398	0.262279	0.00243873	0.00652323	2.68272e-05	0.00110469
comp129404_c0_seq3	calr	380.885	589.044	633.646	381.937	308.741	2004.6	1595.87	1537.1	1929.59	1856.09	6.35109e-06	0.00145299
comp139243_c0_seq10	calu	34.5605	14.1414	0	0	5.55289	0	36.0271	0	0	0	0.716431	0.793556	0.00845445	0.0161673	0.00684876	0.017587
comp140276_c0_seq7	calu	822.971	478.632	1533.36	751.315	738.534	996.409	1785.34	1096.04	536.834	1769.34	0.250686	0.412443
comp126002_c1_seq2	cant1	48.9606	83.7607	84.0857	65.7493	76.6299	71.7843	76.0572	70.3342	93.1242	90.572	0.329506	0.49542	2.57875e-06	8.64873e-05	0.0293907	0.051375
comp140059_c1_seq1	cant1	182.162	194.172	175.979	197.987	185.467	424.277	158.786	423.471	198.574	186.247	0.202391	0.358594
comp136494_c1_seq2	capsl	8.64011	3.2634	1.80184	2.21627	6.66347	0	0	0	0	0	0.0279378	0.105105	0.180505	0.213279	0.177856	0.224633
comp46111_c0_seq2	capsl	19.4403	3.8073	4.8049	5.91005	14.4375	0	1.33434	0	1.36947	0	0.0409896	0.135155
comp144982_c1_seq7	capza1	83.5211	59.2851	89.4912	70.9206	28.875	589.274	340.256	548.021	636.805	312.537	0.00287848	0.0296171	0.00345362	0.00855556	0.00176786	0.00858396
comp144982_c1_seq49	capza1	3.60005	0	1.80184	0	13.3269	9.64267	25.3524	79.126	0	3.82698	0.24612	0.409392
comp135546_c0_seq1	casp3	171.362	203.963	186.19	149.968	129.938	187.496	172.129	127.481	202.682	151.804	0.998563	0.998563	0.000197623	0.00124875	3.65451e-05	0.00110469
comp142824_c2_seq39	casp3	0	0	6.00612	0	0	34.2851	0	0	0	0	0.459645	0.592061
comp133780_c0_seq3	cbx8	120.242	101.709	110.513	89.3895	113.279	107.141	68.0512	92.3137	68.4737	65.0587	0.0308669	0.111696	0.00261923	0.00696332	0.497243	0.551511
comp125574_c0_seq2	cbx8	59.0408	81.5851	36.6373	60.578	25.5433	115.712	70.7199	134.807	58.8874	80.3667	0.0566596	0.163269
comp143668_c1_seq15	ccdc149	187.202	0	0	152.184	0	0	0	0	0	0	0.180824	0.338649	0.192033	0.225677	0.123873	0.165039
comp282452_c0_seq1	ccdc149	0.72001	5.439	1.20122	2.21627	1.11058	3.21422	0	1.4653	5.4779	0	0.939655	0.95418
comp93107_c0_seq2	ccnd2	16.5602	44.0559	41.4422	31.0278	16.6587	26.7852	58.7108	23.4447	15.0642	53.5778	0.611295	0.716112	0.00749885	0.0149977	0.686745	0.73197
comp140526_c3_seq1	ccnd2	46.0806	64.1802	64.2655	50.2354	55.5289	41.7849	46.7018	29.3059	41.0842	38.2698	0.00788997	0.051831
comp134209_c0_seq3	cd82	31.6804	47.3193	40.241	28.8115	27.7645	73.9271	62.7138	49.8201	38.3453	61.2317	0.01867	0.0843606	0.000365725	0.001812	0.00469842	0.0140481
comp134597_c0_seq5	cd82	431.286	382.362	533.343	378.243	329.842	544.275	556.418	918.741	340.999	566.394	0.138885	0.288444
comp140632_c3_seq2	cdh2	61.2008	45.6876	79.8814	36.1991	19.9904	162.854	133.434	89.3831	36.9758	123.739	0.0457884	0.144292	0.0788845	0.102329	0.387533	0.441021
comp140632_c3_seq1	cdh2	74.881	182.751	164.568	82.002	48.8654	100.712	106.747	61.5425	93.1242	75.264	0.444316	0.580192
comp138466_c0_seq6	cers2	0	0	0	0	15.5481	5.35704	6.67168	16.1183	0	0	0.573136	0.684557	0.000825374	0.0029497	0.0200791	0.037985
comp142480_c4_seq5	cers2	492.487	290.987	354.962	316.926	280.976	244.281	304.229	506.993	95.8632	177.317	0.343298	0.509044
comp102428_c0_seq1	cgn	7.9201	9.24631	6.60673	2.21627	7.77405	3.21422	1.33434	0	0	0	0.00511898	0.0437161	0.012145	0.0212807	0.0161961	0.0323183
comp126628_c1_seq1	cgn	23.0403	11.9658	15.6159	31.0278	18.8798	9.64267	40.0301	20.5142	13.6947	25.5132	0.784679	0.841231
comp121208_c0_seq1	cldn5	119.522	31.0023	99.7016	145.535	116.611	70.7129	105.413	61.5425	47.9316	65.0587	0.185458	0.34401	0.000334875	0.00171775	0.00890086	0.020472
comp132773_c0_seq1	cldn5	1883.54	1383.68	1121.94	1535.87	1371.56	1586.75	701.861	792.725	636.805	771.775	0.0335559	0.117569
comp136513_c0_seq6	clk2	102.241	129.448	78.6802	64.2718	75.5193	272.138	240.181	442.52	350.585	288.299	0.0019562	0.0229871	0.00239645	0.00644971	0.000855487	0.00579155
comp127347_c0_seq1	clk2	13.6802	8.15851	18.0184	14.0364	24.4327	21.4282	58.7108	51.2854	10.9558	17.8593	0.165709	0.31717
comp143294_c2_seq5	clptm1l	14.4002	9.79021	12.6129	0	0	11.7855	16.012	0	0	8.92963	0.997357	0.998563	0.754795	0.783549	0.111584	0.1505
comp135576_c0_seq4	clptm1l	39.6005	0	10.811	0	0	0	0	0	4.10842	0	0.294836	0.462783
comp130309_c0_seq1	cmklr1	618.488	173.504	428.236	434.389	370.933	97.4981	193.479	159.717	117.775	193.901	0.0215793	0.0935468	0.00479337	0.0109935	0.00241108	0.00994
comp145462_c1_seq25	cmklr1	0	5.439	61.863	0	0	28.928	73.3885	49.8201	64.3653	0	0.134724	0.287686
comp142597_c1_seq67	cnot3	0	15.7731	9.00918	0	0	8.57126	0	0	0	0	0.407587	0.546612	0.0244684	0.0373014	0.0293004	0.051375
comp122843_c0_seq2	cnot3	21.6003	56.5656	50.4514	22.1627	15.5481	14.9997	57.3765	20.5142	17.8032	24.2376	0.597811	0.70418
comp142451_c0_seq7	col11a1	294.484	22.8438	225.83	187.644	187.688	458.563	875.325	1224.99	115.036	431.174	0.085778	0.21867	0.0170885	0.0283292	0.0325879	0.0552939
comp143690_c3_seq1	col11a1	7.9201	9.24631	6.00612	10.3426	6.66347	0	1.33434	0	0	0	0.000287898	0.00835487
comp145029_c3_seq88	cpz	111.601	76.146	61.2624	118.201	75.5193	21.4282	0	11.7224	0	15.3079	0.00106439	0.0161811	0.0312586	0.0460431	0.00142696	0.00742361
comp134335_c0_seq4	cpz	203.763	154.468	377.184	177.302	175.471	320.351	397.632	243.239	182.14	318.915	0.210052	0.366839
comp115488_c0_seq1	crabp1	156.242	131.624	578.389	161.788	178.803	8.57126	120.09	23.4447	2.73895	86.745	0.0837445	0.216647	0.257007	0.294881	0.0853529	0.119933
comp137932_c0_seq4	crabp1	169.922	35.3535	136.339	131.499	165.476	253.924	353.599	76.1954	20.5421	229.619	0.406879	0.546612
comp135319_c0_seq17	crat	2447.31	3120.9	1653.48	3070.27	2603.2	1902.82	1635.9	2524.71	884.68	1622.64	0.0497215	0.150575	0.00692046	0.0142356	0.00876736	0.0202716
comp139278_c0_seq3	crat	1066.33	2146.77	502.112	1283.96	1125.02	625.702	452.34	1021.31	304.023	457.962	0.0701686	0.190884
comp134948_c0_seq1	crk	41.7606	0	0	32.5053	32.2068	26.7852	0	36.6324	0	0	0.489674	0.615878	0.000296343	0.00159547	0.00413394	0.0134572
comp55387_c0_seq2	crk	347.045	212.665	293.699	386.37	335.395	311.78	313.569	570	325.935	223.241	0.622772	0.724587
comp138829_c1_seq1	crlf1	5.04007	8.70241	7.80796	1.47751	9.9952	3.21422	2.66867	7.32648	5.4779	1.27566	0.201703	0.358146	0.00648944	0.0136999	0.00164868	0.00818719
comp138829_c1_seq5	crlf1	173.522	73.4265	83.4851	198.725	138.822	32.1422	36.0271	46.8895	58.8874	62.5074	0.0223435	0.0949319
comp139724_c2_seq23	cry1	1024.57	662.471	544.755	967.771	861.809	1057.48	903.346	1082.85	1166.79	960.573	0.0732346	0.19636	0.0137499	0.0235097	0.00446338	0.0137447
comp143483_c4_seq55	cry1	591.848	371.484	342.949	407.055	579.722	519.633	591.111	819.101	184.879	483.476	0.614479	0.718856
comp127505_c0_seq2	csf1	5.04007	20.6682	11.4116	0	0	9.64267	4.00301	7.32648	0	0	0.488533	0.61535	0.0144125	0.024262	0.0756954	0.108101
comp120567_c1_seq1	csf1	72.721	9.79021	55.2563	77.5694	81.0722	8.57126	8.00602	10.2571	6.84737	10.2053	0.0183289	0.0837052
comp141317_c0_seq54	csnk1	0	0	0	0	0	0	0	0	0	0	1	1	0.0759263	0.0997104	0.0278263	0.0496788
comp141317_c0_seq62	csnk1	36.0005	7.0707	7.20734	33.244	2.22116	11.7855	38.6958	68.8689	38.3453	15.3079	0.204999	0.360967
comp109951_c1_seq1	cspg5	11.5202	0	7.20734	0	0	0	0	0	0	0	0.192572	0.351402	0.0087985	0.0165351	0.0244558	0.0447162
comp138853_c2_seq4	cspg5	332.644	184.382	521.331	234.925	211.01	138.212	507.048	225.656	97.2327	377.596	0.785084	0.841231
comp136592_c0_seq4	ctdspl2	192.243	264.879	228.833	193.554	169.918	347.136	213.494	274.01	286.22	232.17	0.0704082	0.190884	0.000178751	0.00119586	0.000285509	0.00331889
comp136592_c0_seq9	ctdspl2	41.0405	28.8267	16.8171	18.4689	14.4375	14.9997	5.33735	23.4447	0	12.7566	0.0848517	0.217608
comp136500_c0_seq5	ctps1	0	0	0	65.0106	0	0	0	73.2648	0	104.604	0.41396	0.553243	0.821162	0.842415	0.686121	0.73197
comp142876_c4_seq15	ctps1	5.04007	1.0878	1.80184	38.4153	1.11058	21.4282	28.0211	172.905	0	35.7185	0.248624	0.410686
comp141267_c5_seq11	dbp	0	0	4.8049	0	1.11058	0	60.0452	0	19.1726	0	0.277456	0.44482	0.00229124	0.00624363	0.00125189	0.00710488
comp141267_c5_seq3	dbp	611.288	843.046	407.816	497.183	422.02	1078.91	984.741	1636.74	831.271	1044.77	0.0111228	0.0632069
comp57162_c0_seq1	dbx1	1.44002	2.7195	14.4147	2.21627	1.11058	0	0	0	0	0	0.157748	0.311125	0.158803	0.190738	0.00423338	0.0135545
comp143583_c6_seq6	dbx1	81.3611	673.349	118.321	70.1819	89.9568	23.571	18.6807	27.8406	19.1726	43.3725	0.198458	0.356483
comp98366_c0_seq1	dennd2d	97.2013	34.8096	201.806	28.0727	31.0962	859.269	154.783	67.4036	58.8874	147.977	0.307901	0.475828	0.256749	0.294881	0.18281	0.229377
comp137853_c1_seq6	dennd2d	18.0002	46.2315	39.0398	23.6402	44.4231	35.3565	0	7.32648	24.6505	0	0.0528211	0.157175
comp139149_c4_seq6	dennd3	24.4803	27.195	13.2135	17.7302	14.4375	18.2139	17.3464	10.2571	9.58632	16.5836	0.174933	0.330516	0.908049	0.927188	0.100097	0.138426
comp144207_c0_seq18	dennd3	53.2807	4.3512	21.0214	24.379	0	132.855	50.7048	19.0489	16.4337	88.0206	0.145331	0.296212
comp129813_c0_seq2	desi1	7.9201	5.9829	13.2135	12.5589	12.2164	24.6424	9.34036	49.8201	20.5421	11.481	0.152833	0.305665	0.000502947	0.00212898	0.0651991	0.0959327
comp133637_c0_seq13	desi1	109.441	67.4436	82.8845	111.552	86.6251	61.0702	46.7018	39.563	30.1284	35.7185	0.00184379	0.0229871
comp139704_c4_seq9	desm	233225	173691	187510	263988	300908	172003	246835	315241	129766	214343	0.693426	0.776128	0.000603576	0.0024229	0.00245716	0.0100353
comp145592_c0_seq1	desm	18.0002	27.195	30.0306	55.4067	83.2934	0	0	0	0	0	0.0226973	0.0950171
comp140731_c1_seq9	dgat1	759.61	1001.86	574.185	858.435	1006.18	83.5698	150.78	23.4447	5.4779	71.437	0.000336539	0.00898138	0.0004884	0.0021082	0.0584216	0.0882142
comp143902_c1_seq35	dgat1	0	0	0	0	0	0	0	0	0	0	1	1
comp117947_c0_seq2	dhrs13a.1	7.2001	4.3512	18.0184	5.17129	9.9952	10.7141	24.0181	7.32648	12.3253	22.9619	0.160975	0.312492
comp131030_c0_seq3	dhrs13a.3	14.4002	20.6682	30.0306	29.5503	41.0914	24.6424	16.012	58.6119	35.6063	28.0646	0.545082	0.662163
comp131030_c0_seq1	dhrs13a.2	0.72001	3.8073	3.00306	2.95503	1.11058	7.49985	5.33735	2.93059	9.58632	3.82698	0.0419657	0.137313
comp138592_c0_seq17	diablo	118.082	89.1997	77.4789	138.147	96.6203	48.2134	18.6807	98.1749	20.5421	40.8212	0.0128653	0.066603	1.88836e-06	8.23325e-05	0.00166914	0.00819565
comp126231_c0_seq2	diablo	266.404	285.004	285.891	302.151	308.741	153.211	134.768	199.28	262.939	158.182	0.00703247	0.048827
comp137971_c0_seq44	dixdc1	10.8001	54.9339	26.4269	24.379	24.4327	67.4987	41.3644	16.1183	23.2811	30.6159	0.529899	0.651127	0.0830431	0.106805	0.0381889	0.0620392
comp137971_c0_seq75	dixdc1	23.0403	19.5804	4.20428	6.64881	1.11058	85.7126	76.0572	48.3548	97.2327	43.3725	0.00282298	0.0295283
comp134140_c0_seq2	dmrt2	50.4007	85.9363	27.6282	33.244	63.303	10.7141	13.3434	33.7018	0	30.6159	0.0285373	0.105841	0.00783476	0.0155271	0.0474824	0.0735809
comp138633_c0_seq31	dmrt2	0	0	0	0	0	109.284	65.3825	105.501	0	132.669	0.0239513	0.0979949
comp132020_c1_seq4	dnaja3	914.412	1124.79	971.19	993.627	1066.15	732.843	527.063	1025.71	398.517	501.335	0.0244997	0.0986921	0.146362	0.179252	0.0191469	0.0366982
comp141266_c3_seq1	dnaja3	896.412	864.802	717.131	927.878	1088.37	186.425	204.154	489.409	97.2327	205.381	7.82696e-05	0.0037091
comp140485_c1_seq7	dnajb6	1131.13	1136.21	979.598	1042.39	1073.93	1308.19	1180.89	1522.44	1268.13	1153.2	0.0268732	0.102914	2.3719e-06	8.64873e-05	3.71836e-05	0.00110469
comp145204_c3_seq35	dnajb6	15.1202	0	0	0	17.7692	0	6.67168	26.3753	0	2.55132	0.934781	0.951494
comp139403_c3_seq20	dnmt3a	0	23.9316	48.049	27.334	0	32.1422	0	0	30.1284	0	0.55064	0.663254	0.0539748	0.0735407	0.00409922	0.0134572
comp139403_c3_seq13	dnmt3a	88.5612	276.845	270.275	83.4795	46.6443	183.211	266.867	146.53	95.8632	246.203	0.57584	0.686826
comp118600_c0_seq1	dram2	1.44002	1.6317	1.80184	1.47751	2.22116	2.14282	0	0	6.84737	0	0.95306	0.964352	0.000344279	0.00172535	0.000686762	0.00508669
comp142416_c2_seq6	dram2	123.122	115.851	129.732	130.76	76.6299	50.3562	66.7168	93.779	60.2569	80.3667	0.00816529	0.0522627
comp142259_c2_seq12	dtnbp1	23.0403	0	7.20734	0	0	37.4993	44.0331	0	49.3011	0	0.143463	0.294577	0.312954	0.352579	0.0753475	0.107957
comp515199_c0_seq1	dtnbp1	0.72001	0.5439	0.600612	1.47751	1.11058	0	0	0	1.36947	0	0.101484	0.238163
comp145173_c1_seq3	dyrk1a	109.441	83.7607	109.311	104.165	72.1876	161.783	200.151	213.933	168.445	170.939	0.000180139	0.00659014	0.000988329	0.0032894	9.50903e-05	0.00159825
comp143413_c7_seq4	dyrk1a	54.0007	47.8632	27.6282	6.64881	47.7549	35.3565	72.0542	0	26.02	79.091	0.748802	0.813584
comp135499_c0_seq2	ednra	79.9211	25.0194	72.0734	59.1005	78.851	14.9997	21.3494	20.5142	10.9558	12.7566	0.0089506	0.0557851	0.0119227	0.0211648	0.00430944	0.0136466
comp135499_c0_seq7	ednra	160.562	255.633	193.998	187.644	84.4039	118.926	150.78	127.481	49.3011	126.29	0.101948	0.238278
comp129509_c0_seq3	efemp2	45.3606	232.789	94.2961	53.1905	41.0914	114.641	77.3915	36.6324	21.9116	63.7831	0.472948	0.600145	0.672141	0.704455	0.00945628	0.021301
comp136208_c0_seq4	efemp2	138.242	110.412	125.528	101.948	75.5193	333.208	214.828	429.332	134.208	330.396	0.0241494	0.0982076
comp140244_c1_seq14	ehd1	801.371	462.859	912.33	714.377	620.813	182.139	615.129	435.193	172.554	639.106	0.0515167	0.154369	0.0172017	0.0284089	0.655166	0.703458
comp140244_c1_seq20	ehd1	437.766	348.096	410.819	425.524	417.577	299.994	580.437	618.355	286.22	547.259	0.466305	0.594365
comp142929_c2_seq14	ehmt1	0	0	58.2594	50.9742	4.44231	12.8569	0	0	0	63.7831	0.691685	0.776128	0.201328	0.235332	0.530171	0.582122
comp140519_c3_seq15	ehmt1	102.241	26.1072	54.6557	0	175.471	0	0	0	0	30.6159	0.101512	0.238163
comp139240_c0_seq15	eif3e	23.0403	212.121	212.016	129.282	275.423	289.28	12.009	590.515	115.036	321.467	0.415392	0.553732	0.00781412	0.0155271	0.000352587	0.00331889
comp144752_c0_seq2	eif3e	7290.1	7409.01	7688.43	7359.49	16655.3	10130.2	8585.12	12629.4	13801.6	9666.96	0.450275	0.585289
comp145328_c0_seq15	eif4b	3033.4	2929.99	2274.52	2833.13	3976.98	21701.4	18956.9	28946.9	17753.9	20225.6	0.000618061	0.0123852	0.000395895	0.00188963	0.000399058	0.00351794
comp144231_c2_seq71	eif4b	5.04007	0	0	0	69.9664	0	0	0	0	0	0.337388	0.503723
comp142345_c3_seq29	elf2	336.244	358.43	337.544	370.856	343.169	485.348	200.151	145.064	269.786	219.414	0.221458	0.379008	3.64952e-05	0.000463226	0.301729	0.35445
comp142432_c0_seq18	elf2	68.4009	122.378	1.80184	57.623	73.2982	194.996	202.819	246.17	105.45	207.933	0.00323292	0.0317346
comp133288_c1_seq1	elovl1	8.64011	5.9829	22.8233	23.6402	16.6587	13.9283	4.00301	8.79178	13.6947	10.2053	0.227817	0.388335	0.0201882	0.0315486	0.00688186	0.017587
comp138767_c0_seq23	elovl1	0	5.9829	3.00306	4.43254	0	7.49985	0	0	0	0	0.554794	0.665956
comp145453_c0_seq1	epas1	4612.38	4006.37	4714.2	5600.51	4975.39	1782.82	3422.57	2470.49	2137.75	2613.83	0.00029967	0.00835487	5.08413e-05	0.000540654	0.000842086	0.00579155
comp136732_c0_seq18	epas1	77.041	9.79021	112.314	84.2182	58.8606	12.8569	17.3464	13.1877	6.84737	8.92963	0.028629	0.105841
comp139539_c0_seq3	esr2	25.2003	3.2634	17.4177	13.2976	52.1972	7.49985	0	0	17.8032	14.0323	0.166384	0.31717	0.578666	0.617987	0.00285839	0.010732
comp131644_c0_seq1	esr2	24.4803	14.6853	21.622	10.3426	14.4375	61.0702	33.3584	42.4936	43.8232	24.2376	0.013899	0.0694135
comp137179_c0_seq1	esyt1	143.282	153.38	198.803	118.201	117.721	124.283	142.774	13.1877	95.8632	149.252	0.199644	0.356565	0.762746	0.789922	0.988364	0.988364
comp145365_c0_seq23	esyt1	337.684	15.7731	67.2685	243.79	163.255	55.7132	224.169	206.607	28.759	14.0323	0.443244	0.579679
comp144949_c0_seq7	f2rl1	0.72001	1.6317	4.8049	3.69378	0	5.35704	4.00301	0	0	0	0.845296	0.884608	0.658872	0.695565	0.183712	0.229377
comp144949_c0_seq2	f2rl1	0	0	21.0214	0	0	0	0	0	0	0	0.373901	0.518363
comp122807_c0_seq1	faah2	5.76008	7.6146	4.20428	5.17129	7.77405	1.07141	1.33434	1.4653	2.73895	1.27566	0.00140938	0.0197313	0.00293164	0.00751878	0.0938064	0.130552
comp139339_c0_seq1	faah2	525.607	475.913	280.486	743.189	700.775	59.9988	37.3614	67.4036	0	0	0.00309626	0.0307466
comp120968_c0_seq2	fam105b	105.841	67.4436	131.534	100.471	126.606	31.0708	57.3765	65.9383	46.5621	61.2317	0.00556352	0.0441695	0.0426865	0.059461	0.00757246	0.018487
comp135369_c0_seq7	fam105b	133.202	221.367	127.33	135.192	191.019	273.209	236.178	123.085	131.47	243.651	0.309615	0.477277
comp140803_c1_seq1	fam129b	109.441	129.448	157.961	103.426	86.6251	115.712	142.774	60.0772	41.0842	61.2317	0.189806	0.348591	0.0501055	0.0686982	0.132692	0.174134
comp137002_c2_seq3	fam129b	383.765	58.7412	328.535	461.723	288.75	59.9988	397.632	285.733	38.3453	327.845	0.432098	0.566838
comp136350_c3_seq2	fam46b	168.482	497.669	181.985	169.175	188.798	231.424	212.16	121.62	265.678	201.555	0.633404	0.730982	0.0450836	0.0624015	0.0182605	0.0351534
comp136350_c3_seq6	fam46b	672.489	1973.27	365.172	862.867	1300.49	3708.14	1156.87	1689.49	2282.91	1223.36	0.119891	0.263476
comp55696_c0_seq1	fbxl14	138.242	85.9363	154.357	172.869	132.159	70.7129	102.744	79.126	76.6905	80.3667	0.0161458	0.076603	0.000973323	0.00326438	0.00101896	0.00629867
comp47956_c0_seq1	fbxl14	14.4002	34.2657	22.8233	22.9014	15.5481	53.5704	36.0271	30.7712	54.779	22.9619	0.0485157	0.147683
comp133976_c0_seq3	FBXL7	0	0	7.20734	8.86508	0	17.1425	0	0	0	0	0.958565	0.966566	0.000149457	0.00106825	0.198209	0.245375
comp134524_c0_seq1	FBXL7	33.8404	29.3706	31.2318	36.1991	18.8798	7.49985	13.3434	7.32648	8.21684	7.65397	0.00108	0.0161811
comp137751_c0_seq2	fbxo30	136.082	165.89	105.708	160.31	127.716	264.638	165.458	417.61	142.425	193.901	0.120831	0.264518	0.293351	0.33135	0.0661515	0.0970075
comp137588_c0_seq1	fbxo30	152.642	106.604	102.104	139.625	111.058	140.354	96.0723	174.37	84.9074	70.1614	0.68542	0.77114
comp35555_c0_seq1	fgf10	2.16003	0.5439	0.600612	0	0	2.14282	1.33434	1.4653	6.84737	0	0.230507	0.390581	0.535705	0.57671	0.435986	0.491046
comp91275_c0_seq1	fgf10	0.72001	1.0878	0	0	0	2.14282	0	1.4653	2.73895	0	0.188045	0.346848
comp133457_c0_seq8	fgf8	0	0.5439	0	0	0	4.28563	0	0	4.10842	5.10265	0.0805287	0.21031	0.945936	0.954695	0.934647	0.949542
comp59231_c0_seq1	fgf8	0	0	0.600612	0	0	4.28563	2.66867	5.86119	0	0	0.103183	0.239847
comp143830_c3_seq39	fhl2	303.124	141.414	27.6282	99.7321	104.394	2.14282	0	87.9178	0	0	0.061006	0.17117	0.943883	0.954695	0.762245	0.798803
comp143830_c3_seq16	fhl2	158.402	88.1119	68.4698	119.679	222.116	44.9991	25.3524	30.7712	0	19.1349	0.0149945	0.0727575
comp118973_c0_seq1	fibin	80.6411	11.9658	96.0979	94.5608	46.6443	16.0711	134.768	38.0977	5.4779	99.5016	0.816166	0.865846	0.0181241	0.0293758	0.00313622	0.0112338
comp133239_c2_seq1	fibin	311.764	95.1826	341.148	230.492	174.361	237.853	333.584	310.643	121.883	289.575	0.644667	0.737009
comp122097_c0_seq10	fibp	0	6.5268	0	0	0	0	0	0	0	0	0.373901	0.518363	0.286538	0.32534	0.105701	0.143566
comp138634_c0_seq10	fibp	0	69.6192	0	19.9464	0	123.212	0	39.563	53.4095	10.2053	0.321936	0.486608
comp119927_c0_seq1	fip1l1	31.6804	22.2999	22.2226	25.8565	18.8798	6.42845	17.3464	35.1671	8.21684	33.1672	0.549826	0.663208	0.000112777	0.000894014	0.00306387	0.0111576
comp139114_c1_seq6	fip1l1	265.684	277.933	212.617	237.141	307.63	309.637	346.928	542.16	328.674	223.241	0.165643	0.31717
comp137505_c0_seq3	fkbp1a	309.604	276.301	409.617	340.567	427.573	201.425	260.196	136.273	176.662	234.722	0.00365065	0.0346406	0.00128188	0.00388126	0.00117006	0.00681754
comp134204_c0_seq4	fkbp1a	150.482	158.819	236.041	158.833	148.817	55.7132	54.7078	42.4936	20.5421	61.2317	0.000681622	0.0123852
comp142515_c9_seq1	fosl1	5.04007	4.3512	3.00306	3.69378	3.33173	1.07141	5.33735	21.9794	2.73895	6.37831	0.389197	0.531798	0.000444065	0.001996	0.115292	0.154548
comp127933_c0_seq2	fosl1	0	0	0	0	0	0	0	0	0	0	1	1
comp136745_c1_seq4	foxo3	330.484	219.192	204.809	315.449	310.962	101.784	394.964	413.214	241.027	336.775	0.747598	0.813311	0.000477424	0.00210259	0.0114011	0.0247875
comp95310_c0_seq1	foxo3	17.2802	41.3364	16.2165	9.60383	21.101	70.7129	20.0151	38.0977	156.12	30.6159	0.166343	0.31717
comp141945_c0_seq41	foxp1	0	0	0	0	0	0	0	0	0	0	1	1	0.126773	0.157473	0.250625	0.298428
comp142995_c2_seq16	foxp1	5.76008	0	24.6251	27.334	0	14.9997	0	0	0	49.7508	0.905135	0.926841
comp121355_c0_seq6	foxp3	2.88004	3.2634	2.40245	0	1.11058	0	2.66867	0	0	0	0.121786	0.264644	0.000182794	0.00119586	0.0231501	0.0428669
comp137706_c4_seq1	foxp3	123.842	124.553	87.0887	131.499	99.952	134.997	386.958	162.648	79.4295	366.115	0.148453	0.301137
comp136445_c1_seq1	fry	89.2812	186.558	171.775	139.625	119.942	296.78	268.202	224.19	230.072	426.071	0.0118822	0.0649433	0.000746216	0.00282913	0.0635281	0.0940214
comp141778_c1_seq15	fry	237.603	243.667	284.69	337.612	266.539	147.854	228.172	228.586	162.967	211.76	0.0134045	0.068334
comp143036_c0_seq11	fst	66.9609	51.1266	1.20122	63.5331	43.3125	33.2136	20.0151	0	35.6063	30.6159	0.162864	0.31427	0.0185674	0.029522	0.0301324	0.0522534
comp144113_c3_seq3	fst	0	0	0	0	0	9.64267	0	0	0	5.10265	0.203743	0.359497
comp140699_c1_seq41	galc	78.481	88.1119	68.4698	0	41.0914	8.57126	64.0482	21.9794	0	7.65397	0.117437	0.263476	0.256331	0.294881	0.00443075	0.0137447
comp140699_c1_seq39	galc	31.6804	57.6534	30.0306	28.8115	18.8798	206.782	77.3915	155.321	138.317	95.6746	0.00942814	0.0575116
comp141708_c0_seq7	galnt18	69.1209	58.7412	39.0398	72.3981	83.2934	160.711	61.3795	0	80.799	135.22	0.469041	0.596962	0.00382698	0.00919717	0.39412	0.447352
comp141708_c0_seq2	galnt18	26.6404	16.317	20.4208	23.6402	28.875	124.283	37.3614	26.3753	64.3653	33.1672	0.132414	0.284839
comp145347_c3_seq9	gcsh	1023.85	892.54	856.473	1102.22	1283.83	554.989	676.509	739.975	907.961	891.687	0.0264654	0.101808	0.000181355	0.00119586	0.000345932	0.00331889
comp139620_c3_seq14	gcsh	0	3.8073	0	7.38756	9.9952	1.07141	0	2.93059	0	0	0.161994	0.313702
comp142541_c0_seq4	gfi1a	10.8001	16.317	9.00918	14.7751	0	5.35704	26.6867	58.6119	6.84737	47.1995	0.154706	0.307253	0.0510636	0.0697922	0.949396	0.958166
comp145355_c1_seq9	gfi1a	30.9604	29.9145	75.0765	19.9464	27.7645	13.9283	37.3614	21.9794	36.9758	30.6159	0.459005	0.592061
comp140213_c0_seq61	ghr	642.248	0	0	756.487	591.938	0	0	499.666	210.899	7.65397	0.228628	0.388942	0.0737692	0.098059	0.216285	0.266244
comp141905_c0_seq7	ghr	0	8.15851	0	0	0	0	0	0	1.36947	0	0.455622	0.590442
comp143662_c2_seq11	gls	147.602	98.446	64.2655	59.8393	131.048	56.7846	174.798	202.211	13.6947	99.5016	0.824091	0.86993	0.00374173	0.00911393	0.0411838	0.0661667
comp143662_c2_seq2	gls	0	0	0	0	53.3077	0	13.3434	0	10.9558	0	0.624488	0.725379
comp143675_c1_seq22	gmppa	24.4803	48.4071	0	4.43254	71.077	0	0	13.1877	1.36947	11.481	0.143494	0.294577	0.130777	0.161526	0.669919	0.717536
comp38040_c0_seq1	gmppa	1.44002	4.3512	7.80796	7.38756	0	1.07141	2.66867	5.86119	0	8.92963	0.833396	0.876502
comp144165_c2_seq27	gns	10.8001	0	0	0	0	0	124.093	206.607	176.662	25.5132	0.062237	0.173694	0.0403661	0.0565904	0.927156	0.946652
comp133731_c1_seq16	gns	40.3205	120.202	69.671	79.7857	0	92.1411	93.4036	171.44	119.144	77.8153	0.0991916	0.236106
comp140162_c0_seq13	golph3	1186.58	631.468	1069.69	1181.27	993.967	646.059	680.512	783.934	642.283	762.846	0.0359448	0.123778	0.000874002	0.00305283	2.90727e-06	0.00100131
comp46728_c0_seq1	golph3	102.241	102.253	132.735	106.381	104.394	173.568	141.44	203.676	113.666	136.496	0.0455587	0.144101
comp136891_c0_seq2	golt1b	208.083	95.1826	327.334	234.925	217.673	158.568	246.852	262.288	258.831	372.493	0.415639	0.553732	0.00629846	0.0134614	0.00289789	0.010732
comp142105_c3_seq4	golt1b	23.0403	26.1072	22.8233	13.2976	34.4279	34.2851	34.6928	54.216	56.1484	42.0968	0.00901445	0.0557851
comp142836_c0_seq7	gpm6a	160.562	326.884	134.537	192.077	124.385	32.1422	53.3735	19.0489	10.9558	47.1995	0.0120141	0.0649433	0.0090997	0.016955	0.984545	0.986803
comp142836_c0_seq1	gpm6a	11.5202	8.15851	19.8202	16.2526	16.6587	64.2845	24.0181	29.3059	23.2811	22.9619	0.0823208	0.213684
comp143164_c0_seq2	gpm6b	9.36012	27.7389	33.0337	8.12632	14.4375	33.2136	26.6867	19.0489	19.1726	19.1349	0.425775	0.560265	0.000886651	0.00306809	0.103711	0.142074
comp138817_c1_seq9	gpm6b	195.123	121.29	163.366	178.04	104.394	56.7846	84.0632	174.37	12.3253	68.8857	0.0549794	0.161349
comp143438_c0_seq27	gpr155	0	0	0	0	0	0	34.6928	0	0	0	0.373901	0.518363	6.76931e-05	0.000629689	1.60393e-05	0.00100131
comp124303_c0_seq1	gpr155	123.122	132.712	157.36	127.066	163.255	114.641	141.44	175.836	167.076	137.771	0.640911	0.734752
comp138113_c0_seq19	grap	0	0	0	0	0	0	0	0	1.36947	0	0.373901	0.518363	0.000408453	0.00189453	0.00108766	0.00642307
comp144487_c2_seq19	grap	987.853	664.102	623.435	967.032	854.035	296.78	479.027	335.553	288.959	496.232	0.00190721	0.0229871
comp134255_c0_seq12	grap2	5.04007	1.6317	0	4.43254	0	2.14282	0	0	0	3.82698	0.463006	0.594365	0.0184651	0.029522	0.0209801	0.0395185
comp140431_c2_seq11	grap2	105.841	0	88.8906	96.0383	107.726	49.2848	97.4066	46.8895	10.9558	86.745	0.425726	0.560265
comp133043_c0_seq3	grhpr	29.5204	7.6146	19.8202	36.1991	48.8654	18.2139	26.6867	106.967	35.6063	36.9942	0.382136	0.524669	0.000398729	0.00188963	0.00129362	0.00720752
comp134923_c0_seq3	grhpr	335.524	280.109	257.062	404.839	409.803	805.699	696.524	1213.27	661.456	736.057	0.00653644	0.0472785
comp137466_c4_seq29	gria1	40.3205	83.2168	52.2532	49.4967	22.2116	12.8569	20.0151	14.653	5.4779	6.37831	0.0170599	0.079613	0.950579	0.957165	0.455093	0.508633
comp141533_c3_seq13	gria1	18.7202	86.4802	35.4361	48.7579	53.3077	9.64267	0	17.5836	13.6947	1.27566	0.0206139	0.0907435
comp131727_c0_seq4	grn	219.603	298.057	225.229	144.796	275.423	231.424	281.545	310.643	179.401	160.733	0.997478	0.998563	0.818749	0.841921	0.248798	0.297123
comp142966_c0_seq4	grn	317.524	231.158	270.275	165.481	222.116	199.282	244.184	186.093	152.012	174.766	0.137952	0.288444
comp136489_c2_seq4	gsk3a	86.4011	50.0388	82.2838	58.3618	64.4135	48.2134	46.7018	43.9589	38.3453	35.7185	0.0178374	0.082789	0.000215367	0.00130417	1.31837e-05	0.00100131
comp138871_c3_seq2	gsk3a	0.72001	5.439	14.4147	0	21.101	10.7141	14.6777	13.1877	5.4779	11.481	0.55435	0.665956
comp141916_c1_seq40	hhatl	0	0	0	0	0	0	0	0	0	0	1	1	0.0695085	0.0929622	8.86466e-05	0.00159825
comp144721_c2_seq61	hhatl	133.202	54.39	309.315	56.1455	54.4183	8133.06	7348.19	5626.74	6833.68	7911.65	8.2521e-05	0.0037091
comp138764_c0_seq10	hibadh	2466.75	2794.56	2302.75	3035.55	3328.4	1382.12	1126.18	1529.77	1224.31	1468.29	0.000652796	0.0123852	0.00013099	0.000984683	6.01375e-05	0.00138316
comp89171_c0_seq1	hibadh	437.766	581.973	305.711	528.211	450.895	77.1414	41.3644	84.9872	87.6463	58.6804	0.000897236	0.0151978
comp143760_c1_seq49	hipk3	0	0	0.600612	0	0	0	0	0	0	0	0.373901	0.518363	0.0649003	0.0876053	0.0328477	0.0552939
comp143760_c1_seq1	hipk3	77.041	4.8951	50.4514	15.5139	19.9904	49.2848	92.0692	35.1671	12.3253	28.0646	0.618848	0.722081
comp119561_c0_seq3	hlf	116.642	47.8632	87.6893	111.552	96.6203	78.2128	317.572	589.049	42.4537	297.229	0.15379	0.306861	0.338082	0.377958	0.158659	0.203326
comp128592_c0_seq1	hlf	91.4412	89.1997	63.0643	87.912	54.4183	40.7135	121.425	140.668	68.4737	100.777	0.416272	0.553732
comp138222_c2_seq5	hmbox1	92.1612	116.939	67.8692	74.6144	64.4135	134.997	81.3946	177.301	134.208	141.598	0.0276974	0.104662	0.0348226	0.0502737	0.00800694	0.0192042
comp138222_c2_seq2	hmbox1	44.6406	88.1119	34.8355	29.5503	35.5385	94.2839	52.0391	84.9872	50.6705	51.0265	0.198696	0.356483
comp139331_c0_seq8	hmbs	0	0	0	12.5589	0	0	0	0	0	20.4106	0.753261	0.816352	0.0890426	0.113516	0.825075	0.854402
comp99199_c0_seq1	hmbs	6.48009	11.4219	10.2104	10.3426	3.33173	0	0	14.653	0	0	0.15095	0.304346
comp143872_c1_seq1	hmgb2	6891.21	6890.13	6706.43	7323.29	7357.58	3861.35	5813.71	5083.11	5779.18	6045.36	0.00996786	0.0595283	6.9352e-07	4.31964e-05	0.000181189	0.00255418
comp138935_c1_seq20	hmgb2	0	0	0	0	0	0	0	0	0	0	1	1
comp144901_c1_seq21	hmgb3	5521.03	7347.55	6053.57	6589.71	6760.09	7695.92	5357.36	5827.48	5869.57	6819.69	0.795454	0.84703	5.2895e-05	0.000546683	0.000285189	0.00331889
comp144343_c0_seq13	hmgb3	2374.59	2550.89	2164	2935.82	2431.06	1522.47	1292.97	1389.1	1466.71	1459.36	0.000627665	0.0123852
comp114927_c0_seq1	hmox2	79.201	84.3046	64.8661	67.2268	47.7549	62.1417	44.0331	49.8201	50.6705	70.1614	0.134748	0.287686	0.000557222	0.00232804	0.000442322	0.00376431
comp135616_c0_seq2	hmox2	12.2402	5.439	12.0122	8.12632	11.1058	33.2136	8.00602	5.86119	13.6947	0	0.704247	0.785152
comp143800_c2_seq27	hnrnpa0	1017.37	657.576	940.558	1076.37	869.583	584.989	886	798.587	640.914	873.828	0.141576	0.292272	0.00206619	0.00577475	0.00549901	0.0149259
comp144307_c0_seq6	hnrnpa0	2694.28	1640.4	2370.62	3067.32	2313.33	879.626	1535.82	1397.89	1268.13	1464.46	0.0060033	0.0449721
comp93362_c0_seq1	hoxa11	77.041	142.502	52.2532	79.0469	161.034	33.2136	24.0181	65.9383	17.8032	25.5132	0.0261485	0.101808	0.0316209	0.0464199	0.728959	0.767603
comp113693_c1_seq1	hoxa11	33.8404	41.8803	18.0184	34.7216	52.1972	23.571	26.6867	7.32648	56.1484	31.8915	0.492253	0.618212
comp126455_c2_seq1	hoxa9	31.6804	68.5314	21.622	27.334	34.4279	144.64	64.0482	108.432	127.361	62.5074	0.0134427	0.068334	0.000286015	0.00158204	0.00485415	0.0140481
comp130262_c0_seq2	hoxa9	279.364	275.757	177.781	262.997	322.068	783.199	659.162	1175.17	1359.89	623.798	0.0103927	0.0607899
comp137507_c7_seq1	hoxc6	4.32006	4.3512	3.60367	5.91005	6.66347	71.7843	112.084	131.877	164.337	90.572	0.00245699	0.0272502	0.438808	0.479509	0.0403693	0.0650973
comp97002_c0_seq3	hoxc6	3.60005	7.0707	0.600612	5.91005	2.22116	61.0702	56.0422	74.7301	64.3653	77.8153	4.44772e-05	0.00271311
comp121490_c0_seq1	hprt1	5.04007	3.2634	16.8171	7.38756	16.6587	61.0702	24.0181	209.537	134.208	53.5778	0.0610308	0.17117	4.54689e-05	0.000535796	0.713935	0.755423
comp132855_c2_seq7	hprt1	129.602	177.855	167.571	132.976	162.144	99.6409	66.7168	117.224	47.9316	81.6423	0.00197934	0.0229871
comp133875_c0_seq1	igf2	589.688	289.355	574.185	477.975	436.457	181.068	353.599	303.316	178.032	280.646	0.0132204	0.0680133	0.00113347	0.00355533	0.00353212	0.0123843
comp133875_c0_seq2	igf2	25.2003	54.9339	48.6496	12.5589	41.0914	176.782	80.0602	16.1183	67.1042	31.8915	0.254528	0.416411
comp143336_c5_seq5	igfbp5	240.483	300.233	212.016	140.364	163.255	891.411	261.53	1707.07	357.433	262.786	0.156936	0.31087	0.45386	0.492246	0.0897657	0.125729
comp143336_c5_seq6	igfbp5	315.364	129.992	254.659	260.781	259.875	101.784	84.0632	95.2443	46.5621	49.7508	0.00337323	0.0327356
comp141439_c2_seq12	ilf3	650.889	32.0901	443.252	652.322	479.77	0	322.91	593.445	0	417.141	0.289489	0.456598	0.0560684	0.0759187	0.784111	0.815849
comp142876_c0_seq4	ilf3	103.681	219.736	168.171	116.724	149.928	190.711	228.172	152.391	249.244	336.775	0.0698015	0.190884
comp143012_c0_seq9	ing5	285.844	279.021	250.455	251.916	159.923	219.639	124.093	247.635	105.45	190.074	0.0919488	0.224864	0.000439624	0.001996	0.00383956	0.0127113
comp98942_c0_seq1	ing5	14.4002	19.5804	21.622	12.5589	35.5385	5.35704	22.6837	17.5836	12.3253	20.4106	0.351754	0.514388
comp141375_c1_seq8	ino80d	122.402	138.695	148.351	107.858	86.6251	213.21	134.768	238.843	152.012	73.9884	0.237697	0.399593	0.1343	0.165409	0.706938	0.749835
comp144022_c1_seq32	ino80d	174.962	204.507	139.342	167.698	97.7309	212.139	173.464	203.676	175.293	114.81	0.465741	0.594365
comp143721_c0_seq14	inpp4a	43.9206	70.1631	61.863	23.6402	57.7501	0	0	71.7995	24.6505	0	0.0904885	0.224864	0.00312076	0.00791077	0.521415	0.57395
comp143721_c0_seq15	inpp4a	0	9.24631	1.20122	0	1.11058	21.4282	0	23.4447	0	0	0.302938	0.470963
comp140015_c0_seq3	inppl1	78.481	64.1802	94.8967	60.578	82.1828	26.7852	66.7168	70.3342	15.0642	47.1995	0.0461835	0.145003	0.937328	0.952623	0.882882	0.909952
comp144185_c5_seq10	inppl1	15.8402	118.026	105.107	72.3981	61.0818	36.4279	28.0211	42.4936	21.9116	112.258	0.31184	0.478977
comp131711_c0_seq1	itgb3	43.9206	34.2657	30.6312	31.7665	43.3125	7.49985	26.6867	0	9.58632	10.2053	0.00167991	0.0220714	0.00981111	0.0180491	0.000614816	0.00463232
comp143602_c1_seq7	itgb3	209.523	86.4802	171.174	107.858	121.053	55.7132	50.7048	41.0283	41.0842	72.7127	0.0158111	0.0754338
comp144834_c0_seq13	itm2b	4851.42	4065.66	3652.32	4563.3	4586.69	4056.35	3125.02	4215.66	4962.97	2899.58	0.297829	0.464983	0.000115998	0.00089572	0.0425954	0.0674428
comp144136_c0_seq3	itm2b	7320.34	6205.9	6539.46	7737.73	7530.83	5325.97	4579.44	4973.22	5668.25	4302.81	0.000679869	0.0123852
comp139951_c1_seq36	jag1	184.322	76.69	189.793	136.67	142.154	33.2136	72.0542	0	0	66.3344	0.00283527	0.0295283	0.00274703	0.00725882	0.931816	0.949193
comp139951_c1_seq27	jag1	20.8803	92.4631	36.0367	8.12632	11.1058	20.3567	32.0241	33.7018	20.5421	57.4048	0.958629	0.966566
comp125930_c0_seq5	jagn1	6.48009	0	0	0	0	0	0	0	0	0	0.373901	0.518363	0.00129711	0.00390026	0.0025403	0.0102478
comp162264_c0_seq1	jagn1	12.2402	21.756	18.0184	8.86508	17.7692	10.7141	17.3464	8.79178	17.8032	20.4106	0.828331	0.873326
comp143121_c2_seq67	jak2	65.5209	88.1119	67.2685	41.3704	16.6587	67.4987	46.7018	39.563	52.04	58.6804	0.834815	0.876915	0.706532	0.736957	0.775635	0.808956
comp141001_c1_seq12	jak2	51.8407	99.5338	139.943	17.7302	22.2116	81.427	52.0391	14.653	47.9316	51.0265	0.539629	0.65792
comp133157_c0_seq2	jam3	136.082	113.675	163.967	172.869	178.803	49.2848	81.3946	51.2854	24.6505	26.7889	0.000185203	0.00659014	0.00116117	0.00361622	0.009408	0.021301
comp135156_c0_seq6	jam3	408.245	559.13	362.169	417.397	350.943	969.624	472.355	1170.77	454.665	558.74	0.103353	0.239847
comp136467_c1_seq5	jazf1	39.6005	44.0559	57.0581	48.0192	51.0866	49.2848	56.0422	65.9383	41.0842	14.0323	0.78443	0.841231	5.90305e-05	0.000584939	0.00332635	0.011818
comp136467_c1_seq6	jazf1	311.044	344.833	413.822	321.359	370.933	280.709	170.795	153.856	287.59	170.939	0.00540961	0.0439982
comp131350_c2_seq1	kal1	82.8011	15.2292	51.052	51.7129	34.4279	71.7843	26.6867	33.7018	45.1926	26.7889	0.669489	0.757276	0.0135524	0.0232846	0.0121106	0.0255668
comp94101_c0_seq2	kal1	92.1612	119.658	112.915	70.1819	75.5193	7.49985	2.66867	5.86119	5.4779	1.27566	0.000728372	0.012959
comp142291_c1_seq17	kcnk5	18.0002	0	0	0	0	0	0	0	0	0	0.373901	0.518363	0.910486	0.927504	0.068186	0.0996565
comp128678_c0_seq1	kcnk5	3.60005	0	9.00918	0	7.77405	3.21422	16.012	4.39589	26.02	5.10265	0.207438	0.363761
comp123541_c0_seq4	kctd6	79.201	47.3193	67.2685	54.668	65.5241	46.0705	65.3825	57.1466	67.1042	59.9561	0.597761	0.70418	0.000213212	0.00130417	9.22571e-05	0.00159825
comp136061_c1_seq9	kctd6	7.9201	5.9829	0	3.69378	0	0	0	0	0	0	0.0905556	0.224864
comp142385_c8_seq5	keap1	1269.38	764.724	658.871	1170.93	1191.65	794.985	350.931	630.078	573.81	528.124	0.0213002	0.0928082	0.00124718	0.00382936	0.00133121	0.00727171
comp144897_c1_seq103	keap1	0	0	0	0	0	0	0	0	0	0	1	1
comp138121_c1_seq2	klf11	565.927	519.969	575.987	428.479	491.986	860.34	679.177	531.903	393.039	604.664	0.289785	0.456598	0.000697738	0.00271619	0.056311	0.0857419
comp143775_c0_seq10	klf11	4085.33	2775.52	3323.79	4681.5	4476.74	1435.69	5843.06	9584.51	1121.6	6388.51	0.570224	0.682032
comp138182_c2_seq5	klf12	162.002	134.887	207.812	120.417	141.043	117.855	349.596	320.9	49.3011	322.742	0.276271	0.444323	0.000493203	0.0021082	0.0243954	0.0447162
comp45830_c0_seq2	klf12	0	14.1414	6.60673	0	4.44231	18.2139	18.6807	19.0489	6.84737	10.2053	0.0304434	0.111106
comp130635_c0_seq5	lace1	289.444	180.575	273.278	334.657	286.529	63.2131	26.6867	49.8201	64.3653	45.9238	0.000561618	0.0123852	0.000419475	0.00192517	0.0018828	0.00883294
comp138316_c1_seq9	lace1	5.76008	31.5462	37.2379	33.244	41.0914	0	0	0	0	0	0.00876696	0.0551129
comp141152_c0_seq32	lamb2	47.5206	94.6387	54.6557	46.5417	39.9808	74.9985	130.765	52.7507	95.8632	105.88	0.0674624	0.18645	0.00844894	0.0161673	0.0105515	0.0233517
comp142840_c0_seq1	lamb2	354.965	706.527	412.62	229.753	446.452	916.054	605.789	1012.52	364.28	440.103	0.159911	0.312432
comp144014_c1_seq44	ldb3	1807.22	1794.87	1760.99	1747.16	1390.44	12710.1	11476.6	12277.7	20247.7	12442.8	0.00166662	0.0220714	0.00076717	0.00283463	2.13022e-05	0.00103434
comp145227_c1_seq6	ldb3	37004.2	40540.2	32236.6	47059.5	58051	96377.4	78862	94351.9	103651	81596.4	7.5509e-05	0.0037091
comp128024_c0_seq1	lgalsl	61.9208	44.0559	74.4759	53.1905	36.6491	17.1425	16.012	14.653	21.9116	53.5778	0.0180263	0.0832135	0.0186205	0.029522	4.25385e-05	0.00110469
comp141605_c0_seq3	lgalsl	118.802	248.019	127.33	117.462	125.495	117.855	125.428	143.599	90.3853	112.258	0.319445	0.486106
comp143992_c0_seq80	lhfpl2	0	0	0	0	0	0	0	0	0	0	1	1	#DIV/0!	1	1	1
comp143668_c1_seq39	lhfpl2	0	0	0	0	0	0	0	0	0	0	1	1
comp181685_c0_seq1	lim2	5.76008	6.5268	3.60367	8.12632	22.2116	6.42845	4.00301	8.79178	4.10842	5.10265	0.352405	0.514388	0.171465	0.204259	0.642478	0.692858
comp89056_c0_seq1	lim2	2.88004	5.439	6.60673	2.21627	1.11058	10.7141	4.00301	0	13.6947	6.37831	0.259742	0.422486
comp142976_c0_seq26	limch1	436.326	721.756	366.974	589.528	466.443	389.992	341.59	754.628	336.891	408.212	0.50644	0.632566	0.00119051	0.00368128	0.00473028	0.0140481
comp143951_c0_seq23	limch1	0	0	0	0	0	0	0	0	6.84737	0	0.373901	0.518363
comp140843_c1_seq3	limk1	6.48009	16.317	1.80184	14.0364	7.77405	0	0	0	13.6947	17.8593	0.549041	0.663198	0.000461087	0.00205137	0.000166702	0.00242829
comp141206_c0_seq5	limk1	282.244	182.207	233.037	325.053	250.991	542.132	394.964	570	454.665	406.936	0.00133212	0.0189606
comp133783_c1_seq4	lipe	55.4407	44.0559	61.2624	51.7129	55.5289	17.1425	0	23.4447	2.73895	14.0323	0.000102657	0.00417472	0.254263	0.294055	0.134646	0.176168
comp141178_c4_seq7	lipe	49.6807	473.737	58.86	130.76	85.5145	98.5695	24.0181	33.7018	0	58.6804	0.219841	0.376997
comp129444_c0_seq1	lmbrd2	53.2807	110.412	74.4759	39.8928	66.6347	86.784	53.3735	57.1466	73.9516	48.4751	0.730743	0.801097	0.415827	0.456676	0.0135628	0.0280897
comp139074_c0_seq30	lmbrd2	73.441	73.4265	93.6955	104.903	61.0818	422.135	240.181	536.299	172.554	304.883	0.0168876	0.079242
comp132908_c0_seq1	lmf2	48.2406	82.6729	45.6465	59.1005	63.303	99.6409	56.0422	146.53	68.4737	66.3344	0.177782	0.334418	0.000383524	0.00187884	0.0685178	0.0998076
comp142441_c0_seq18	lmf2	224.643	152.836	180.784	195.77	145.486	130.712	117.422	126.016	156.12	110.983	0.0192286	0.0864274
comp136556_c3_seq8	lmo4	131.762	216.472	133.336	142.58	208.789	80.3556	72.0542	121.62	93.1242	107.156	0.0152042	0.0733582	0.000766312	0.00283463	0.000229287	0.00303632
comp142362_c5_seq6	lmo4	647.289	420.435	690.704	780.866	673.01	521.776	440.331	474.756	646.392	456.687	0.100083	0.236106
comp143613_c0_seq108	lmo7	59.0408	81.0412	50.4514	25.1177	105.505	70.7129	0	109.897	94.4937	93.1233	0.703491	0.785152	0.00929744	0.0172497	0.0193056	0.0368408
comp143992_c0_seq63	lmo7	0	0	0	0	0	0	0	0	0	0	1	1
comp140136_c0_seq1	lnp	210.963	257.809	205.409	163.265	145.486	396.421	422.985	546.556	413.581	515.367	0.000175975	0.00659014	3.69685e-07	2.68638e-05	0.00231373	0.00972214
comp143759_c1_seq13	lnp	578.888	609.168	616.228	699.602	610.818	1882.46	1186.23	2258.02	1485.88	1566.51	0.0042925	0.0398456
comp128877_c0_seq1	lnx2	54.0007	135.431	63.6649	89.3895	61.0818	86.784	17.3464	11.7224	65.7348	17.8593	0.0921901	0.224864	0.0185834	0.029522	0.258401	0.306851
comp129588_c1_seq4	lnx2	17.2802	20.6682	29.43	15.5139	51.0866	0	28.0211	55.6813	0	0	0.463854	0.594365
comp135195_c0_seq5	malt1	56.1607	53.3022	97.2991	45.0641	49.976	41.7849	42.6988	33.7018	19.1726	51.0265	0.0787987	0.206424	0.0371381	0.0527433	0.299858	0.353202
comp144146_c2_seq20	malt1	0	26.6511	0	0	67.7453	0	0	0	84.9074	0	0.932103	0.9499
comp135481_c0_seq9	mbd3	0	19.0365	11.4116	0	12.2164	0	8.00602	0	2.73895	7.65397	0.286056	0.45452	0.0839015	0.107591	0.105786	0.143566
comp139453_c1_seq9	mbd3	0	0	0	0	0	0	0	0	0	0	1	1
comp132031_c0_seq11	mdk	36.0005	95.1826	49.2502	77.5694	99.952	47.1419	90.7349	27.8406	23.2811	114.81	0.636894	0.732043	0.00529866	0.0119083	0.0299944	0.0522212
comp55101_c0_seq2	mdk	2.16003	1.6317	1.80184	2.21627	4.44231	4.28563	0	0	2.73895	0	0.346957	0.512632
comp141550_c0_seq14	mef2c	1636.58	3191.06	1103.32	1951.79	1568.14	1506.4	808.608	1923.93	668.303	738.608	0.120014	0.263476	5.99363e-06	0.000163326	0.00106346	0.00636617
comp145491_c0_seq5	mef2c	16602.7	19241	14427.3	16687	15612.5	8629.12	5105.17	6841.47	9680.81	6199.71	4.24747e-05	0.00271311
comp136563_c0_seq1	mfge8	28.8004	4.8951	71.4728	24.379	17.7692	40.7135	134.768	124.55	23.2811	93.1233	0.0744251	0.198003	0.000672313	0.0026408	0.0136352	0.0281065
comp140199_c0_seq14	mfge8	1023.85	1188.97	615.027	1150.98	1156.11	1370.33	841.967	2296.12	1217.46	656.966	0.448796	0.584255
comp133791_c0_seq1	mgat1	16.5602	44.0559	33.0337	22.1627	17.7692	19.2853	24.0181	13.1877	23.2811	10.2053	0.188943	0.347752	0.671297	0.704455	0.00276453	0.0105052
comp138371_c1_seq4	mgat1	0	90.8314	0	0	0	0	0	0	0	0	0.373901	0.518363
comp143652_c1_seq12	mier1	206.643	233.877	219.824	217.933	207.678	172.497	113.419	142.134	236.919	110.983	0.0548838	0.161349	1.63499e-09	7.12856e-07	0.00265086	0.0102516
comp130186_c0_seq4	mier1	25.2003	0	0	0	0	0	0	0	1.36947	0	0.398209	0.539795
comp139613_c0_seq29	mll4	7.9201	46.7754	94.2961	22.9014	18.8798	1.07141	58.7108	39.563	0	48.4751	0.674418	0.761843	0.622691	0.658964	0.322288	0.376578
comp139613_c0_seq30	mll4	6.48009	183.838	105.107	0	0	0	42.6988	30.7712	80.799	284.472	0.66189	0.753525
comp136182_c3_seq4	mmp17	0	0	13.2135	13.2976	6.66347	3.21422	0	20.5142	5.4779	0	0.873759	0.906671	0.0297351	0.0440969	0.113032	0.151985
comp136762_c0_seq13	mmp17	154.082	0	219.824	132.237	116.611	0	57.3765	84.9872	0	62.5074	0.0819478	0.213364
comp137929_c0_seq4	mmrn2	241.203	306.216	283.489	213.501	179.914	183.211	136.102	79.126	68.4737	193.901	0.0115975	0.0647339	0.000105175	0.000849191	0.00686402	0.017587
comp145060_c0_seq42	mmrn2	0	0	0	58.3618	0	0	0	0	0	0	0.373901	0.518363
comp140403_c1_seq12	mob1b	204.483	188.733	216.821	200.942	194.351	85.7126	140.105	115.758	71.2127	150.528	0.00303386	0.0307466	0.00802856	0.0157326	0.00100192	0.00629867
comp140403_c1_seq11	mob1b	320.404	410.101	393.401	341.305	244.327	169.282	261.53	231.517	253.353	280.646	0.0226435	0.0950171
comp142494_c0_seq11	mob2	332.644	352.447	323.73	345.738	435.347	733.914	668.503	739.975	580.657	713.095	3.4394e-05	0.00244771	0.0172716	0.0284167	0.00138085	0.0073589
comp140043_c0_seq1	mob2	223.203	361.694	169.373	198.725	149.928	527.133	349.596	424.936	505.336	304.883	0.00785108	0.051831
comp134415_c0_seq2	mpdu1	10.8001	0	0	0	0	0	0	0	0	0	0.373901	0.518363	0.000319647	0.00167911	0.00103777	0.00629867
comp140754_c4_seq20	mpdu1	172.082	113.131	133.936	146.274	189.909	87.8554	49.3705	79.126	101.341	104.604	0.0050304	0.0433936
comp139051_c0_seq10	mpp6	26.6404	19.0365	31.8324	12.5589	9.9952	32.1422	29.3554	21.9794	10.9558	11.481	0.850948	0.888398	0.00833786	0.0161569	0.00852201	0.0199354
comp144795_c0_seq51	mpp6	0	0	0	0	0	0	0	0	0	0	1	1
comp117053_c0_seq1	mstn	3.60005	1.6317	1.80184	3.69378	1.11058	3.21422	1.33434	1.4653	4.10842	0	0.715187	0.793207	0.0133173	0.0230411	0.00059036	0.00452609
comp139953_c0_seq5	mstn	1429.94	3710.49	945.964	1698.4	2352.2	1078.91	1754.65	2010.39	1783.06	1418.54	0.445945	0.581431
comp140683_c1_seq33	mthfd1	0	85.9363	35.4361	36.1991	76.6299	317.137	157.452	67.4036	267.047	190.074	0.0210124	0.0920237	0.00141432	0.00416772	0.00236792	0.00985504
comp141811_c1_seq16	mthfd1	161.282	232.245	106.308	189.86	204.346	403.921	467.018	460.103	494.38	480.924	1.04214e-05	0.00177998
comp135776_c0_seq3	mxra8	365.765	435.12	477.487	444.731	387.592	422.135	521.726	414.679	91.7548	441.379	0.595296	0.703157	0.0177052	0.0289119	0.126757	0.167857
comp65749_c0_seq1	mxra8	349.205	251.282	406.614	296.98	253.212	579.632	647.153	690.155	284.851	563.842	0.0231757	0.0956136
comp136890_c0_seq1	mylip	659.529	185.47	336.943	417.397	464.222	425.349	848.638	1409.62	419.059	838.11	0.111433	0.25377	0.00554613	0.0122747	0.0128997	0.0271018
comp142034_c3_seq25	mylip	0	0	135.138	0	0	0	29.3554	0	0	33.1672	0.628911	0.727764
comp131790_c0_seq2	myoz1	10.0801	16.8609	11.4116	2.21627	13.3269	2605.66	613.795	249.1	1547.51	585.529	0.061132	0.17117	0.00278659	0.007319	0.000196569	0.0026844
comp145584_c0_seq1	myoz1	4492.14	2197.9	4782.07	2677.99	2873.07	122412	89183.1	132615	113646	92859.2	0.000211213	0.00693753
comp141381_c2_seq3	myoz2	7.9201	3.2634	108.11	2.95503	7.77405	4082.06	2995.59	2681.49	4574.04	3190.43	0.000588245	0.0123852	0.00481275	0.0109935	0.00051826	0.0041474
comp145430_c0_seq11	myoz2	3202.6	7077.23	3226.49	3455.16	3963.65	0	16.012	287.198	0	8.92963	0.00486672	0.0428152
comp141794_c1_seq31	nap1l4	11.5202	0	82.8845	68.7043	151.039	37.4993	222.834	325.296	451.926	105.88	0.0900504	0.224864	0.108338	0.135345	0.0399176	0.0646074
comp141794_c1_seq45	nap1l4	18.0002	3.8073	0	0	12.2164	28.928	0	0	0	0	0.885345	0.915356
comp135988_c1_seq3	ncam1	2.16003	4.8951	0	0	0	0	0	0	2.73895	0	0.465094	0.594365	0.000486643	0.0021082	0.0463354	0.072059
comp141594_c0_seq12	ncam1	200.883	153.924	191.595	115.985	145.486	152.14	52.0391	127.481	0	61.2317	0.0367883	0.125669
comp125677_c0_seq6	ndfip1	157.682	121.29	116.519	140.364	119.942	302.137	205.488	363.394	194.465	182.42	0.0272236	0.10379	6.85784e-05	0.000629689	0.00149024	0.00757249
comp142820_c0_seq19	ndfip1	740.17	564.569	769.985	768.307	712.991	626.774	575.099	561.209	368.389	660.793	0.0450904	0.143684
comp134429_c0_seq4	ndrg3	128.162	113.675	110.513	113.768	92.178	101.784	90.7349	225.656	112.297	127.566	0.46462	0.594365	1.25587e-06	6.08399e-05	0.00561888	0.0151571
comp135801_c1_seq19	ndrg3	5.04007	3.8073	9.60979	5.17129	31.0962	0	0	0	0	0	0.0999641	0.236106
comp134122_c0_seq6	nfkbia	2185.95	1605.05	1706.94	2313.05	2310	804.627	1659.92	977.353	1092.84	1636.67	0.00965584	0.0582263	7.13805e-05	0.000635141	0.00130296	0.00720752
comp139652_c0_seq8	nfkbia	3883.73	3693.63	3471.54	3749.19	3089.63	2193.17	3814.87	3635.4	2771.82	3657.32	0.334616	0.502218
comp140133_c1_seq13	notch1	107.281	222.999	206.611	87.1733	146.596	61.0702	153.449	55.6813	71.2127	162.009	0.171466	0.324682	0.0319941	0.0468101	0.0105804	0.0233517
comp143274_c0_seq2	notch1	249.123	516.161	286.492	273.34	245.438	392.135	245.518	149.46	334.152	242.376	0.548699	0.663198
comp140256_c1_seq8	npm1	0	0	0	0	0	0	0	0	86.2769	0	0.373901	0.518363	2.37009e-05	0.000385566	7.67706e-05	0.00154578
comp92483_c0_seq1	npm1	212.403	231.158	180.784	225.321	195.462	214.282	134.768	211.003	215.007	177.317	0.343933	0.509044
comp140422_c0_seq6	npr1	0	0.5439	1.80184	3.69378	0	0	0	0	0	0	0.161003	0.312492	0.0231795	0.0355854	0.0182504	0.0351534
comp142120_c6_seq15	npr1	66.2409	3.2634	59.4606	102.687	58.8606	35.3565	32.0241	8.79178	8.21684	26.7889	0.0872339	0.221045
comp143727_c1_seq18	nr4a1	3307	5583.68	1732.16	4922.33	3528.31	1567.47	2524.57	4205.4	2484.23	2862.58	0.216235	0.373815	0.399531	0.439888	0.084386	0.118957
comp144530_c0_seq17	nr4a1	3957.17	3720.82	1557.99	3385.72	2875.29	2155.67	17937.5	22464.5	2065.17	20936.2	0.0924207	0.224864
comp144841_c1_seq38	nrg2	2.88004	0.5439	1.80184	0.738756	0	2.14282	2.66867	2.93059	1.36947	11.481	0.194759	0.352382	0.025781	0.0391656	0.349464	0.406159
comp144841_c1_seq8	nrg2	43.2006	34.8096	31.2318	23.6402	0	0	0	14.653	32.8674	6.37831	0.138953	0.288444
comp130211_c0_seq1	nrip1	1206.02	1210.72	1140.56	1373.35	1151.67	314.994	613.795	445.45	213.638	733.505	0.00052106	0.0123852	1.56719e-07	1.61945e-05	0.314398	0.368343
comp133137_c1_seq1	nrip1	119.522	359.518	133.336	141.841	173.25	531.418	233.509	458.638	213.638	261.511	0.0901104	0.224864
comp138769_c0_seq5	nrp1	56.1607	63.6363	63.6649	39.1541	16.6587	17.1425	24.0181	38.0977	16.4337	22.9619	0.0530536	0.157319	0.00599625	0.0129424	0.00367728	0.0126201
comp144059_c3_seq23	nrp1	0	0	0	0	0	0	0	0	0	0	1	1
comp141593_c0_seq15	nrp2	425.526	116.939	420.428	366.423	243.217	280.709	270.87	178.766	283.481	275.543	0.407719	0.546612	0.09236	0.117402	0.00612199	0.0163588
comp143514_c0_seq11	nrp2	241.203	72.3387	238.443	184.689	167.697	64.2845	193.479	168.509	112.297	173.49	0.352964	0.514388
comp139789_c3_seq18	nsd1	0	70.707	22.8233	7.38756	23.3221	12.8569	17.3464	30.7712	5.4779	0	0.424894	0.560265	2.10893e-05	0.000367797	0.000338095	0.00331889
comp141651_c0_seq2	nsd1	286.564	413.364	320.727	303.629	374.265	785.342	797.933	805.913	538.203	961.849	0.00179809	0.0229871
comp129853_c0_seq3	ntrk2	11.5202	5.9829	28.8294	14.0364	0	13.9283	24.0181	0	0	0	0.533636	0.654435	0.367526	0.409824	0.225038	0.273932
comp145166_c1_seq33	ntrk2	0	50.5827	0	53.1905	18.8798	0	2.66867	0	0	0	0.109434	0.251227
comp139954_c0_seq20	nudt4	97.2013	0	0	0	0	0	0	0	0	0	0.373901	0.518363	0.378521	0.419937	0.00354241	0.0123843
comp137017_c0_seq1	nudt4	128.162	10.878	45.0459	27.334	19.9904	3632.07	1834.71	3024.37	1877.55	1654.53	0.00375355	0.0352256
comp143534_c2_seq43	obsl1	0	0	0	0	0	0	0	0	0	0	1	1	0.000844603	0.00299388	1.58384e-05	0.00100131
comp145276_c0_seq184	obsl1	1260.74	1009.48	591.603	961.861	1019.51	996.409	1104.83	1230.85	1049.02	998.843	0.39552	0.537856
comp124197_c0_seq2	olfm1	0	0	0.600612	3.69378	0	0	0	0	0	0	0.297792	0.464983	0.0755966	0.0995774	0.373901	0.427735
comp124934_c0_seq6	olfm1	0	4.8951	7.20734	2.21627	5.55289	0	4.00301	0	0	0	0.075061	0.198497
comp138733_c0_seq1	olfml2b	566.647	320.901	705.118	351.648	365.38	145.711	240.181	101.105	113.666	183.695	0.0122003	0.0651189	0.438817	0.479509	0.162616	0.207181
comp142799_c5_seq2	olfml2b	519.847	98.9899	738.753	220.149	137.712	65.3559	1511.8	489.409	41.0842	1408.33	0.339783	0.506414
comp136968_c0_seq1	oxct1	0	12.5097	15.6159	17.7302	32.2068	0	0	0	0	0	0.0390235	0.130691	0.00806596	0.0157326	0.000707346	0.00515184
comp145554_c0_seq1	oxct1	19299.9	12666.9	8186.34	20789.3	29855.7	15721.8	13203.3	20216.7	20334	12020.6	0.666094	0.755437
comp144120_c1_seq16	pa2g4	2748.28	3741.49	2882.94	3200.29	3216.23	1512.83	2104.25	2751.83	1059.97	2468.4	0.014868	0.0727575	0.000875239	0.00305283	0.465366	0.518788
comp137650_c0_seq6	pa2g4	1747.46	1793.78	1797.03	2079.6	2513.24	1811.75	1611.88	2499.8	929.873	1507.83	0.321035	0.486106
comp145122_c2_seq23	pabpc1	9966.37	9255.01	9453.63	10952.1	13640.1	10954.1	11775.5	15095.5	8856.39	10894.1	0.525447	0.649457	0.000186511	0.00119586	0.00034594	0.00331889
comp144921_c1_seq5	pabpc1	9.36012	3.8073	4.20428	14.7751	6.66347	0	0	0	0	3.82698	0.0219828	0.0943384
comp135831_c0_seq3	palmd	691.929	327.972	420.428	732.108	1276.05	356.779	420.316	901.157	309.501	404.385	0.320861	0.486106	0.0142141	0.0241141	0.0112232	0.0245227
comp142210_c1_seq67	palmd	0	7.6146	0	0	0	0	0	0	0	0	0.373901	0.518363
comp137638_c5_seq3	pank1	15.8402	8.15851	21.622	24.379	28.875	0	1.33434	4.39589	0	2.55132	0.00610127	0.0453085	0.389602	0.431133	0.221195	0.270762
comp137638_c5_seq7	pank1	18.0002	40.2486	23.4239	22.9014	18.8798	4.28563	18.6807	2.93059	2.73895	2.55132	0.00755206	0.0515868
comp135287_c1_seq2	pard6g	0	0	0	5.91005	0	0	0	0	1.36947	1.27566	0.618926	0.722081	4.93568e-05	0.000540654	0.00829412	0.0196521
comp143938_c0_seq13	pard6g	51.1207	48.4071	40.241	51.7129	62.1924	16.0711	26.6867	7.32648	20.5421	30.6159	0.000517315	0.0123852
comp136627_c3_seq6	parp12	22.3203	43.512	13.2135	18.4689	23.3221	33.2136	1.33434	13.1877	6.84737	0	0.134612	0.287686	0.00936985	0.0173104	0.145036	0.186964
comp138176_c1_seq27	parp12	0	0	0	0	0	0	0	0	0	0	1	1
comp142718_c2_seq3	parva	16.5602	38.6169	42.6435	38.4153	29.9856	0	30.6897	0	0	26.7889	0.0373464	0.127067	9.7917e-05	0.000809421	0.00141188	0.00742361
comp140410_c1_seq11	parva	297.364	207.226	228.233	265.952	223.226	97.4981	136.102	156.787	71.2127	158.182	0.000958606	0.0154462
comp142266_c3_seq6	pbxip1	0	0	0	0	0	9.64267	9.34036	7.32648	0	0	0.0736769	0.196625	0.0084438	0.0161673	1.14352e-05	0.00100131
comp144033_c0_seq1	pbxip1	96.4813	215.928	106.308	96.0383	79.9616	218.567	170.795	181.697	193.096	209.208	0.0338665	0.117569
comp135945_c0_seq1	pcdh18	24.4803	35.8974	24.6251	10.3426	17.7692	88.9268	26.6867	20.5142	56.1484	16.5836	0.241557	0.405285	0.00607048	0.0130381	0.0379182	0.0618463
comp143463_c5_seq27	pcdh18	0	0	0	1.47751	0	0	0	0	0	0	0.373901	0.518363
comp132567_c0_seq9	pcgf5	12.2402	9.24631	51.6526	28.8115	19.9904	53.5704	66.7168	17.5836	24.6505	63.7831	0.141687	0.292272	0.560228	0.601624	0.433014	0.488959
comp131951_c0_seq2	pcgf5	25.2003	21.756	30.0306	4.43254	13.3269	37.4993	6.67168	58.6119	8.21684	53.5778	0.289299	0.456598
comp137304_c3_seq3	pdcd4	49.6807	81.5851	58.2594	72.3981	68.8558	227.138	69.3855	232.982	119.144	96.9503	0.070368	0.190884	7.78535e-05	0.000678883	0.0215397	0.0400547
comp53388_c0_seq2	pdcd4	7.2001	18.4926	6.00612	6.64881	0	32.1422	40.0301	63.0078	0	12.7566	0.116072	0.262238
comp144190_c3_seq28	pdlim3	2137.71	806.06	953.772	1019.48	768.52	989.981	369.611	1799.38	262.939	193.901	0.327641	0.493484	0.0380238	0.0534786	0.106156	0.143623
comp145085_c2_seq21	pdlim3	354.245	358.974	326.733	360.513	409.803	110.355	89.4006	92.3137	109.558	56.1291	5.06461e-07	0.000432518
comp131699_c0_seq11	pdpk1	78.481	52.2144	79.8814	0	64.4135	41.7849	37.3614	0	36.9758	26.7889	0.16024	0.312432	0.000237719	0.00138194	0.00212705	0.00918346
comp137593_c0_seq31	pdpk1	773.29	560.217	630.042	863.606	593.049	496.062	485.699	619.82	294.437	322.742	0.0205305	0.0907435
comp129816_c0_seq2	pdxk	9.36012	11.4219	15.6159	6.64881	9.9952	3.21422	22.6837	23.4447	20.5421	28.0646	0.104399	0.241616	0.324899	0.365093	0.0156571	0.0314465
comp97159_c0_seq1	pdxk	19.4403	11.4219	8.40857	17.7302	9.9952	4.28563	0	5.86119	5.4779	0	0.00574487	0.0441695
comp144308_c0_seq10	per2	19.4403	21.2121	18.619	0	6.66347	0	0	0	0	17.8593	0.119375	0.263476	0.0029016	0.00748579	0.00274509	0.0105052
comp143470_c1_seq16	per2	231.843	535.742	317.724	378.982	284.308	158.568	81.3946	178.766	84.9074	154.355	0.0107825	0.0622179
comp139351_c1_seq6	phactr4	81.3611	127.817	97.2991	88.6508	68.8558	54.6418	85.3976	79.126	98.6021	54.8534	0.2034	0.359497	0.102925	0.129698	0.559621	0.609862
comp140079_c1_seq34	phactr4	38.1605	73.9704	89.4912	79.7857	0	88.9268	0	142.134	30.1284	26.7889	0.966875	0.972569
comp140531_c0_seq1	phc2	84.9611	116.395	36.6373	65.0106	49.976	152.14	57.3765	293.059	80.799	109.707	0.184145	0.343362	0.0138355	0.0235636	0.032898	0.0552939
comp143168_c4_seq25	phc2	14.4002	31.5462	19.8202	0	12.2164	20.3567	0	0	0	7.65397	0.164934	0.31717
comp135580_c0_seq2	pik3r3	8.64011	4.3512	23.4239	3.69378	3.33173	0	30.6897	14.653	6.84737	25.5132	0.350034	0.513712	0.00799396	0.0157326	0.0453518	0.0707812
comp141068_c1_seq5	pik3r3	151.922	36.9852	153.156	198.725	173.25	85.7126	82.7289	184.627	13.6947	98.2259	0.236615	0.398559
comp135553_c0_seq3	pip5k1b	160.562	27.7389	150.754	166.22	128.827	10.7141	37.3614	23.4447	6.84737	58.6804	0.01444	0.0716963	0.00872003	0.0164626	0.183707	0.229377
comp137217_c1_seq4	pip5k1b	4.32006	0	13.2135	0	9.9952	0	2.66867	13.1877	35.6063	0	0.538959	0.65792
comp137862_c2_seq14	pitpnb	608.408	381.274	594.005	620.555	548.626	176.782	257.527	263.753	184.879	330.396	0.000671573	0.0123852	0.000235745	0.00138194	0.00103575	0.00629867
comp132876_c0_seq12	pitpnb	13.6802	4.8951	3.00306	19.2077	1.11058	0	9.34036	0	0	7.65397	0.260364	0.422486
comp139475_c0_seq98	plk2	84.9611	75.0582	71.4728	43.5866	62.1924	103.927	62.7138	8.79178	21.9116	0	0.231931	0.392216	3.71856e-05	0.000463226	0.062512	0.0932346
comp139475_c0_seq85	plk2	424.806	321.989	428.236	435.128	373.154	204.639	145.443	86.4525	50.6705	80.3667	5.43483e-05	0.00308994
comp141194_c4_seq10	plp1	23.0403	14.6853	0	22.1627	29.9856	0	0	0	0	0	0.0244389	0.0986921	0.0182048	0.0293974	0.0071077	0.01793
comp138817_c1_seq7	plp1	39.6005	34.8096	33.0337	46.5417	28.875	32.1422	20.0151	19.0489	46.5621	19.1349	0.185701	0.34401
comp142139_c0_seq3	pmp22	993.613	660.295	929.147	848.092	820.717	794.985	1007.42	792.725	887.419	812.596	0.904535	0.926841	0.581965	0.61887	0.978238	0.982735
comp144604_c0_seq49	pmp22	613.448	524.32	897.915	1058.64	832.934	647.13	1318.32	575.862	714.865	1060.07	0.662643	0.753525
comp139017_c0_seq4	pnp5	1781.3	866.433	1128.55	1840.98	1470.41	190.711	737.888	920.206	512.183	793.461	0.0103024	0.0606778	0.0208749	0.0324659	0.808189	0.838904
comp144286_c1_seq30	pnp5	884.172	0	412.02	1145.81	731.871	0	672.506	679.898	202.682	1275.66	0.823207	0.86993
comp138073_c0_seq19	pogz	116.642	134.343	115.918	70.9206	0	0	0	0	0	128.842	0.119145	0.263476	0.00475747	0.0109935	0.000355936	0.00331889
comp140042_c2_seq28	pogz	350.645	751.126	472.081	421.83	354.274	260.352	218.831	197.815	267.047	242.376	0.033266	0.117569
comp129522_c0_seq1	polr3gl	31.6804	21.756	42.0428	28.0727	17.7692	13.9283	16.012	19.0489	17.8032	35.7185	0.213289	0.36947	0.153782	0.186753	0.010265	0.0230041
comp141732_c2_seq2	polr3gl	51.8407	169.697	51.6526	55.4067	31.0962	163.925	69.3855	70.3342	109.558	81.6423	0.40434	0.546612
comp142012_c1_seq6	postn	2305.47	1113.91	10479.5	1067.5	985.083	13287.6	21117.2	5617.95	2299.35	15366.6	0.0724114	0.195077	0.0782903	0.102018	0.643708	0.692858
comp144002_c0_seq13	postn	7532.02	7427.5	18969.1	7005.63	5952.7	5055.97	20504.8	6079.52	1179.12	13277.1	0.970973	0.975542
comp138715_c4_seq101	ppara	0	0	0	0	0	0	0	0	35.6063	0	0.373901	0.518363	0.0778609	0.101944	0.704129	0.748673
comp138715_c4_seq86	ppara	23.0403	27.7389	0	0	17.7692	23.571	0	0	31.4979	0	0.772186	0.834743
comp130049_c0_seq1	ppard	10.8001	14.1414	20.4208	21.4239	11.1058	5.35704	10.6747	7.32648	6.84737	12.7566	0.0351985	0.121698	0.154628	0.186753	0.032753	0.0552939
comp138046_c1_seq13	ppard	92.1612	24.4755	0	57.623	39.9808	0	0	10.2571	0	0	0.0578997	0.165372
comp141904_c0_seq5	ppdpf	2.88004	0	9.60979	2.95503	3.33173	4.28563	0	0	17.8032	0	0.867478	0.901249	0.00156746	0.00458668	0.00733306	0.0181048
comp144280_c2_seq18	ppdpf	12550.5	11436.6	8680.04	15018.2	18990.9	4238.49	9343.03	9764.74	3741.4	11077.8	0.0393406	0.131238
comp138963_c0_seq19	ppfibp2	0	57.6534	0	0	28.875	68.5701	0	0	0	0	0.846282	0.884608	0.207871	0.242331	0.373901	0.427735
comp142882_c1_seq67	ppfibp2	0	0	0	0	0	0	0	0	0	0	1	1
comp145344_c2_seq2	ppia	766.81	534.654	1158.58	743.928	915.116	519.633	717.873	388.304	786.078	863.623	0.249533	0.411393	0.0199544	0.0313104	0.000912171	0.00594953
comp145566_c0_seq1	ppia	20936.4	14516.2	19193.2	17802.6	48948.7	38822.5	53888.5	76440.1	73125.8	61184.5	0.00437142	0.0401419
comp137094_c1_seq6	ppm1a	7.9201	0	4.8049	0	0	0	0	0	0	0	0.194444	0.352382	0.939543	0.952653	1	1
comp143080_c1_seq5	ppm1a	0	9.24631	0	0	4.44231	0	0	0	0	0	0.211108	0.367182
comp141179_c0_seq15	ppm1l	0	0	0	0	0	6.42845	29.3554	16.1183	0	0	0.136677	0.288444	0.0130137	0.0226055	0.000720483	0.00516149
comp141179_c0_seq22	ppm1l	222.483	473.737	221.025	157.355	164.366	377.136	250.855	218.329	295.806	219.414	0.720307	0.794757
comp138866_c4_seq1	ppp1r14b	691.209	893.084	702.716	781.604	769.631	1085.34	693.855	1233.78	675.151	746.262	0.367644	0.518363	2.61469e-05	0.000393105	0.00149002	0.00757249
comp135742_c0_seq46	ppp1r14b	0	0	0	16.2526	0	0	0	0	0	0	0.373901	0.518363
comp121072_c0_seq2	ppp1r3c	3161.56	471.562	4891.98	2647.7	2402.18	224.996	346.928	594.91	799.773	387.801	0.033304	0.117569	0.0215886	0.0333781	0.837159	0.864866
comp122803_c0_seq1	ppp1r3c	130.322	193.629	105.708	82.002	83.2934	463.92	456.343	502.597	475.208	341.877	2.04425e-05	0.00193977
comp136917_c0_seq5	ppp6r2	28.8004	49.4949	48.6496	19.2077	0	27.8566	0	0	0	14.0323	0.0996376	0.236106	7.53505e-06	0.000193252	0.0144944	0.0295983
comp138151_c0_seq20	ppp6r2	206.643	159.363	224.629	184.689	172.14	235.71	324.244	542.16	115.036	267.889	0.201719	0.358146
comp133803_c3_seq5	prdm2	28.0804	60.3729	39.6404	46.5417	0	49.2848	20.0151	24.91	17.8032	94.3989	0.72909	0.801097	0.000337731	0.00171775	0.0309854	0.0531005
comp139221_c0_seq2	prdm2	938.892	1167.75	823.439	1076.37	711.881	848.555	480.361	391.234	634.067	38.2698	0.0229041	0.0954152
comp144583_c0_seq1	prdx6	1887.14	1736.67	1198.82	1995.38	3107.4	3438.15	2991.58	3751.16	5436.81	3292.48	0.0111546	0.0632069	0.00323138	0.00809702	0.000939494	0.00603763
comp126337_c1_seq1	prdx6	24.4803	10.3341	16.8171	17.7302	12.2164	5.35704	9.34036	2.93059	1.36947	15.3079	0.0274564	0.104212
comp126561_c1_seq3	prelid1	2.88004	5.9829	4.20428	1.47751	1.11058	7.49985	2.66867	0	5.4779	1.27566	0.881767	0.912762	0.00591995	0.0129002	0.00726763	0.0181048
comp140457_c0_seq4	prelid1	110.161	42.9681	168.171	121.156	106.615	61.0702	70.7199	48.3548	32.8674	104.604	0.0908238	0.224864
comp138523_c0_seq24	prickle1	0	8.70241	0	0	0	0	0	33.7018	0	0	0.507925	0.632791	0.00104022	0.00341005	0.499204	0.552284
comp141258_c4_seq23	prickle1	77.041	78.3217	123.125	141.102	119.942	0	0	0	8.21684	0	0.00104991	0.0161811
comp36989_c0_seq1	prkaca	2.16003	2.1756	3.60367	0.738756	2.22116	2.14282	0	1.4653	5.4779	0	0.754396	0.816546	0.257976	0.295216	0.0379286	0.0618463
comp141467_c0_seq1	prkaca	7.9201	7.6146	8.40857	0	0	32.1422	36.0271	19.0489	0	17.8593	0.0608858	0.17117
comp131420_c0_seq8	prkacb	0	5.9829	13.8141	0	0	0	0	0	0	0	0.219537	0.376997	1.55411e-07	1.61945e-05	0.0119235	0.0255421
comp141467_c0_seq13	prkacb	75.601	70.707	63.6649	62.7943	63.303	94.2839	90.7349	178.766	56.1484	61.2317	0.258522	0.421332
comp131270_c0_seq4	prkrir	49.6807	49.4949	27.0275	33.244	43.3125	63.2131	41.3644	54.216	61.6263	49.7508	0.0563539	0.163269	0.00362419	0.00887722	0.0181993	0.0351534
comp140607_c0_seq4	prkrir	188.642	268.143	186.79	117.462	259.875	410.349	406.973	902.623	1095.58	368.666	0.0446418	0.143416
comp142886_c2_seq10	prlr	169.202	33.1779	165.769	166.959	154.37	7.49985	93.4036	41.0283	2.73895	81.6423	0.023062	0.0956065	0.00668354	0.0139427	0.0747093	0.107395
comp144146_c2_seq9	prlr	0	0	12.0122	3.69378	0	0	4.00301	0	0	0	0.386341	0.528742
comp134550_c0_seq1	prox1	867.611	932.789	556.167	1072.67	1009.52	187.496	856.644	574.396	671.042	822.802	0.118038	0.263476	0.000605726	0.0024229	0.0068615	0.017587
comp144198_c3_seq21	prox1	170.642	500.388	110.513	227.537	238.774	5.35704	14.6777	7.32648	1.36947	5.10265	0.0219562	0.0943384
comp136982_c0_seq1	psma6	1241.3	878.399	1012.63	1230.03	1412.66	2406.38	1618.55	2729.85	2682.8	1867.57	0.00491322	0.0428152
comp139408_c0_seq2	psma6	147.602	111.5	170.574	121.156	188.798	58.9274	164.123	54.216	94.4937	200.279	0.343413	0.509044
comp142518_c3_seq47	psma6	782.65	683.683	893.711	871.733	1016.18	1265.33	1104.83	1299.72	1463.97	1326.69	0.000566095	0.0123852
comp141478_c1_seq19	psmd11	0	26.1072	0	5.17129	0	80.3556	0	0	86.2769	0	0.260714	0.422486	3.3971e-05	0.000448829	0.000356952	0.00331889
comp142686_c0_seq3	psmd11	1380.98	1065.5	1276.9	1445.01	1312.7	2232.81	1703.95	2765.01	2419.86	1805.06	0.00820047	0.0522627
comp143388_c5_seq20	pstpip1	26.6404	0	21.0214	17.7302	8.88462	0	16.012	13.1877	0	12.7566	0.303313	0.470963	0.56488	0.605129	0.248849	0.297123
comp128667_c0_seq3	pstpip1	38.1605	18.4926	12.0122	3.69378	24.4327	6.42845	13.3434	23.4447	6.84737	24.2376	0.54082	0.65792
comp120792_c0_seq3	pten	12.9602	13.0536	20.4208	7.38756	13.3269	19.2853	17.3464	21.9794	2.73895	16.5836	0.601309	0.707325	0.000185752	0.00119586	0.000159954	0.00241034
comp138406_c2_seq13	pten	383.045	295.882	251.056	326.53	366.491	356.779	400.301	496.736	408.103	327.845	0.0862623	0.21925
comp129001_c0_seq1	ptger2	33.8404	12.5097	39.6404	19.9464	12.2164	5.35704	16.012	16.1183	5.4779	16.5836	0.110083	0.251366	0.980572	0.980572	0.944275	0.955204
comp145376_c0_seq2	ptger2	28.8004	43.512	24.0245	20.6852	0	9.64267	0	11.7224	35.6063	0	0.245851	0.409392
comp143068_c2_seq3	ptk6	42.4806	41.3364	38.4392	26.5952	42.202	31.0708	33.3584	7.32648	10.9558	29.3402	0.0435687	0.140938	0.0796727	0.102773	0.244337	0.294147
comp143068_c2_seq5	ptk6	26.6404	17.4048	30.0306	34.7216	36.6491	9.64267	18.6807	19.0489	13.6947	12.7566	0.00968166	0.0582263
comp136326_c1_seq3	ptpn11	285.124	269.231	119.522	107.12	92.178	388.921	285.548	159.717	298.545	137.771	0.242395	0.405893	0.0184808	0.029522	0.00658397	0.0174375
comp138955_c4_seq21	ptpn11	0	0	60.0612	11.0813	19.9904	39.6421	30.6897	83.5219	0	0	0.52957	0.651127
comp135617_c0_seq4	ptpn2	54.0007	69.6192	89.4912	75.3532	64.4135	34.2851	81.3946	150.926	38.3453	16.5836	0.811943	0.862437	0.158134	0.19046	0.0634715	0.0940214
comp140352_c1_seq8	ptpn2	0	323.621	539.35	0	537.52	254.995	409.641	0	258.831	228.343	0.729879	0.801097
comp127206_c0_seq4	ptpn4	6.48009	19.0365	11.4116	5.91005	13.3269	10.7141	16.012	5.86119	13.6947	7.65397	0.887626	0.916605	0.0111216	0.0200373	0.0424703	0.0674428
comp143560_c4_seq1	ptpn4	167.762	50.5827	111.714	68.7043	103.284	99.6409	305.563	263.753	30.1284	118.637	0.307509	0.475828
comp130960_c0_seq1	ptx3	68.4009	0	75.6771	13.2976	11.1058	380.35	196.148	717.995	279.373	193.901	0.0292517	0.107676	0.602504	0.639153	0.0258106	0.0466084
comp141585_c3_seq58	ptx3	34.5605	0	47.4483	35.4603	0	47.1419	49.3705	0	0	0	0.792544	0.844985
comp138747_c2_seq14	rab11a	679.689	441.647	702.716	687.043	646.356	271.066	528.397	357.532	273.895	399.282	0.00443153	0.0401853	0.0008183	0.0029497	0.105736	0.143566
comp138747_c2_seq17	rab11a	346.325	257.265	240.245	339.089	254.322	261.424	212.16	382.442	221.855	221.965	0.503954	0.631051
comp138747_c2_seq15	rab11b	10.0801	0	24.6251	6.64881	26.6539	0	5.33735	2.93059	0	2.55132	0.0914937	0.224864	0.000282682	0.00158204	0.00831953	0.0196521
comp138747_c2_seq16	rab11b	97.2013	127.817	166.37	105.642	115.5	204.639	54.7078	268.149	223.224	149.252	0.198314	0.356483
comp140493_c2_seq3	rab5a	52.5607	90.2875	73.2747	54.668	48.8654	108.212	74.7229	99.6402	50.6705	53.5778	0.371447	0.518363	0.000819786	0.0029497	0.0019237	0.00883294
comp140889_c2_seq9	rab5a	560.167	800.621	649.262	517.868	450.895	718.915	555.084	448.381	342.369	482.2	0.350094	0.513712
comp139101_c4_seq33	raf1	59.0408	59.829	32.433	48.0192	78.851	50.3562	58.7108	109.897	95.8632	56.1291	0.234381	0.395576	0.0209241	0.0324659	0.00374617	0.0126201
comp141875_c1_seq30	raf1	0	0	1.20122	42.1091	44.4231	0	0	5.86119	2.73895	2.55132	0.219279	0.376997
comp140406_c1_seq13	rapgef1	332.644	372.572	295.501	305.845	269.87	379.278	369.611	448.381	340.999	529.399	0.0421534	0.137401	5.3916e-05	0.000546683	0.000259653	0.00331889
comp143312_c1_seq78	rapgef1	0	5.439	0	0	0	0	0	0	0	0	0.373901	0.518363
comp133979_c0_seq4	rassf2	64.8009	57.6534	93.0949	45.0641	81.0722	21.4282	13.3434	14.653	41.0842	51.0265	0.0079754	0.0519923	0.326951	0.366454	0.908335	0.929607
comp134139_c0_seq4	rassf2	26.6404	106.604	27.6282	46.5417	44.4231	74.9985	13.3434	0	0	43.3725	0.277622	0.44482
comp141491_c0_seq42	rbfox1	699.849	1041.57	505.715	762.397	551.957	1713.18	1088.82	2559.87	1112.01	1344.55	0.0324836	0.116559	0.0019255	0.0054514	0.0051263	0.0144763
comp143886_c6_seq7	rbfox1	53.2807	25.5633	30.6312	21.4239	19.9904	54.6418	72.0542	11.7224	36.9758	63.7831	0.199994	0.356565
comp129651_c0_seq1	rbm14	61.9208	57.6534	43.2441	87.1733	66.6347	56.7846	12.009	39.563	39.7147	26.7889	0.0252247	0.100195	0.106131	0.133352	0.0117331	0.025258
comp133332_c0_seq7	rbm14	84.2411	155.012	85.2869	65.0106	89.9568	431.777	220.166	473.291	182.14	207.933	0.0262403	0.101808
comp144143_c1_seq5	rbm24	306.004	562.393	211.415	333.179	287.64	713.558	429.656	1324.63	477.946	553.637	0.0929058	0.225402	0.00013681	0.001011	0.552508	0.603615
comp144143_c1_seq8	rbm24	1044.73	1253.69	896.714	1165.76	840.708	751.057	872.656	1362.73	534.095	653.139	0.253107	0.414881
comp140938_c1_seq10	rbm39	922.332	957.809	978.998	936.004	716.323	1121.76	707.199	534.833	943.568	549.81	0.33607	0.503266	4.53795e-05	0.000535796	0.00256208	0.0102478
comp142138_c0_seq99	rbm39	15.1202	29.3706	7.20734	16.9914	21.101	1.07141	0	80.5913	32.8674	0	0.773224	0.834809
comp130457_c0_seq4	rbp4	6.48009	4.3512	0.600612	5.17129	4.44231	11.7855	0	0	9.58632	10.2053	0.482286	0.61018	0.0354882	0.0510656	0.0722823	0.104941
comp475941_c0_seq1	rbp4	0	2.1756	3.00306	0.738756	0	0	0	0	0	0	0.121597	0.264644
comp139814_c1_seq9	rcan1	64.0808	52.7583	26.4269	39.1541	2.22116	44.9991	0	79.126	61.6263	75.264	0.420957	0.558225	0.000566152	0.0023287	0.0028856	0.010732
comp143011_c0_seq1	rcan1	137.522	155.556	140.543	104.903	199.904	110.355	176.132	194.884	108.188	182.42	0.789113	0.842378
comp144103_c0_seq44	rdh10	581.768	295.338	497.307	373.072	248.769	43.9277	128.096	139.203	39.7147	127.566	0.00580781	0.0441695	0.00537017	0.0120071	0.217009	0.266384
comp144733_c6_seq2	rdh10	92.1612	44.0559	44.4453	72.3981	105.505	39.6421	48.0361	80.5913	83.5379	59.9561	0.555223	0.665956
comp143133_c0_seq32	rere	156.242	129.992	149.552	95.2996	68.8558	0	220.166	168.509	31.4979	116.085	0.784908	0.841231	0.00386028	0.00919717	0.00900971	0.0205065
comp143150_c1_seq31	rere	1547.3	552.059	981.4	1210.82	1116.13	368.564	601.786	1040.36	438.232	802.391	0.0692524	0.190166
comp125122_c0_seq1	rergl	18.7202	0.5439	7.80796	3.69378	0	0	6.67168	0	12.3253	1.27566	0.631851	0.730177	0.884911	0.905684	0.24372	0.294147
comp127826_c0_seq2	rergl	8.64011	5.439	11.4116	5.91005	2.22116	0	29.3554	39.563	0	7.65397	0.352793	0.514388
comp140512_c0_seq19	rhobtb2	0	0	0	0	0	0	0	0	0	0	1	1	0.0154106	0.0258424	0.00309892	0.011192
comp88750_c0_seq1	rhobtb2	4.32006	4.8951	7.80796	3.69378	1.11058	6.42845	20.0151	17.5836	15.0642	19.1349	0.00685005	0.0483467
comp130138_c1_seq2	rhog	40.3205	41.3364	65.4667	28.8115	58.8606	20.3567	61.3795	33.7018	62.9958	84.1937	0.68626	0.77114	0.0179543	0.0292093	0.0540699	0.0831991
comp130431_c1_seq2	rhog	24.4803	20.6682	34.8355	16.9914	16.6587	22.4996	6.67168	24.91	35.6063	21.6862	0.939036	0.95418
comp133535_c0_seq2	rhou	18.7202	33.1779	71.4728	55.4067	53.3077	37.4993	101.41	60.0772	10.9558	54.8534	0.719638	0.794757	1.43946e-05	0.000285275	0.0291637	0.051375
comp142889_c4_seq5	rhou	791.29	837.063	691.304	890.201	725.208	140.354	449.672	574.396	131.47	442.655	0.00539113	0.0439982
comp144775_c0_seq10	rictor	0	16.317	0	0	25.5433	0	49.3705	0	0	0	0.897788	0.921527	1.11911e-05	0.000243966	0.00191999	0.00883294
comp144775_c0_seq9	rictor	108.001	110.956	90.0918	98.9934	73.2982	63.2131	85.3976	71.7995	52.04	66.3344	0.0121585	0.0651189
comp126589_c1_seq1	rims2	69.8409	4.3512	22.8233	21.4239	11.1058	2.14282	0	1.4653	0	1.27566	0.0959304	0.230773	0.127535	0.157969	0.147936	0.190141
comp129667_c0_seq9	rims2	9.36012	4.3512	0	4.43254	1.11058	215.353	30.6897	682.828	117.775	40.8212	0.152093	0.3049
comp137839_c0_seq2	rnaset2	30.9604	39.7047	40.8416	33.9828	36.6491	18.2139	12.009	19.0489	26.02	22.9619	0.000630748	0.0123852	1.79684e-05	0.000326426	0.000395268	0.00351794
comp138302_c0_seq38	rnaset2	0	0	0	2.21627	0	0	0	0	0	7.65397	0.527369	0.649889
comp141456_c0_seq6	rnd3	508.327	360.606	720.134	419.614	463.111	542.132	747.229	742.905	468.36	653.139	0.137778	0.288444	0.0193236	0.0305257	0.0553289	0.0845411
comp143593_c7_seq1	rnd3	383.045	291.531	332.138	180.995	151.039	332.136	173.464	253.496	760.058	195.176	0.546161	0.66253
comp144408_c3_seq1	RNF11	78.481	141.414	80.482	72.3981	57.7501	471.419	252.19	454.242	223.224	220.689	0.0120153	0.0649433	0.150182	0.183416	0.0109348	0.0240125
comp144408_c3_seq2	RNF11	188.642	85.9363	69.671	160.31	142.154	81.427	69.3855	124.55	50.6705	63.7831	0.0909444	0.224864
comp138584_c2_seq17	rnmtl1	105.121	56.5656	69.671	101.21	117.721	36.4279	52.0391	48.3548	36.9758	36.9942	0.0119359	0.0649433	0.0336211	0.0488626	0.098472	0.13661
comp144651_c1_seq54	rnmtl1	50.4007	54.9339	51.6526	55.4067	55.5289	56.7846	70.7199	124.55	36.9758	77.8153	0.246402	0.409392
comp138516_c3_seq10	rorc	95.7613	57.1095	81.6832	144.057	106.615	534.633	142.774	263.753	197.204	142.874	0.0943795	0.228329	0.0102615	0.0187197	0.100592	0.138671
comp138516_c3_seq7	rorc	30.9604	31.0023	46.8477	42.8479	23.3221	168.211	45.3675	82.0566	124.622	84.1937	0.0333333	0.117569
comp138254_c2_seq4	rrbp1	66.2409	25.5633	114.116	55.4067	47.7549	0	137.437	49.8201	0	0	0.454574	0.589979	0.0135649	0.0232846	0.510124	0.56294
comp141008_c0_seq7	rrbp1	0	0	0	0	0	0	56.0422	0	28.759	0	0.206024	0.362025
comp133318_c0_seq1	rtn1	1379.54	858.275	1084.1	1448.7	1170.55	369.636	609.792	747.301	390.3	589.356	0.001449	0.0199588	0.00343123	0.00854867	0.00198504	0.00886986
comp144971_c1_seq5	rtn1	3438.05	4428.44	3097.36	4266.32	6090.41	2035.67	1291.64	1863.86	2140.49	1236.12	0.00567322	0.0441695
comp137386_c0_seq7	rtn2	167.762	27.7389	278.684	49.4967	48.8654	5376.32	4483.37	4428.13	4934.22	5209.8	5.82052e-06	0.00145299	6.39563e-05	0.000619665	0.000494638	0.00407843
comp144910_c0_seq2	rtn2	2869.24	2432.87	3242.7	2498.47	3363.94	15547.2	10969.6	13033.8	14917.7	11741.2	0.000200382	0.00684505
comp129328_c0_seq2	rxfp2	16.5602	10.3341	21.0214	16.9914	6.66347	53.5704	57.3765	82.0566	6.84737	49.7508	0.0413276	0.135745	0.800083	0.824672	0.0149897	0.0304383
comp47484_c0_seq1	rxfp2	19.4403	5.439	27.6282	6.64881	5.55289	1.07141	0	0	0	0	0.0479054	0.146873
comp124449_c0_seq1	rybp	87.8412	132.712	119.522	97.5158	88.8462	169.282	145.443	96.7096	131.47	153.079	0.0586781	0.167037	0.000286654	0.00158204	0.00494181	0.0142077
comp124449_c0_seq3	rybp	25.2003	48.951	20.4208	27.334	34.4279	80.3556	30.6897	96.7096	94.4937	47.1995	0.0399482	0.132746
comp124510_c0_seq1	s1pr5	111.601	53.8461	115.317	84.2182	96.6203	181.068	185.473	146.53	43.8232	122.463	0.176542	0.332818	0.00540323	0.0120194	0.0249415	0.0454143
comp93178_c0_seq1	s1pr5	232.563	461.228	227.031	305.106	333.173	68.5701	32.0241	41.0283	60.2569	39.5455	0.00307735	0.0307466
comp126821_c0_seq1	samsn1	73.441	82.129	95.4973	56.1455	64.4135	40.7135	62.7138	41.0283	47.9316	71.437	0.0475143	0.146873	0.00232793	0.00630422	0.0366858	0.0605073
comp138409_c2_seq8	samsn1	169.202	165.89	192.196	113.768	132.159	84.6412	304.229	118.689	154.751	288.299	0.485326	0.612636
comp140947_c1_seq2	sap130	54.0007	157.187	110.513	219.411	76.6299	124.283	80.0602	136.273	113.666	88.0206	0.651767	0.744129	0.00883707	0.0165363	0.00193569	0.00883294
comp141422_c1_seq1	sap130	239.763	314.374	242.647	240.096	215.452	481.062	424.319	732.648	671.042	440.103	0.00761116	0.0515868
comp138809_c0_seq6	sccpdh	2530.11	3690.91	2306.35	2921.04	2814.2	1447.47	1144.86	1355.4	1227.05	1205.5	0.00199185	0.0229871	0.0002675	0.00153461	2.02995e-05	0.00103434
comp141516_c1_seq13	sccpdh	0	0	0	0	0	0	0	0	0	0	1	1
comp142878_c0_seq14	scn4b	14.4002	2.1756	12.6129	23.6402	11.1058	122.14	94.7379	145.064	39.7147	85.4693	0.00806282	0.052164	0.0447357	0.0621171	0.00897134	0.0205065
comp142617_c2_seq11	scn4b	2.16003	6.5268	0	4.43254	2.22116	18.2139	6.67168	24.91	19.1726	7.65397	0.0225522	0.0950171
comp125543_c1_seq1	scp2	273.604	363.869	270.876	302.151	289.861	272.138	204.154	326.761	215.007	265.338	0.159621	0.312432	0.0655946	0.0882693	0.00375427	0.0126201
comp140169_c0_seq10	scp2	0	357.886	218.623	0	0	92.1411	89.4006	0	201.313	51.0265	0.73785	0.806817
comp139620_c4_seq9	selt1	13.6802	3.8073	0	0.738756	5.55289	7.49985	0	0	2.73895	0	0.376202	0.519865	0.000913604	0.00311805	0.000447927	0.00376431
comp143302_c1_seq37	selt1	306.004	199.611	318.925	263.736	404.25	301.066	298.891	460.103	288.959	366.115	0.367841	0.518363
comp139100_c2_seq20	sema3f	86.4011	90.2875	7.80796	72.3981	49.976	0	0	33.7018	0	0	0.0185837	0.0843606	0.0356918	0.0511895	0.774971	0.808956
comp139100_c2_seq5	sema3f	7.9201	15.2292	34.8355	19.9464	0	50.3562	0	0	0	1.27566	0.665307	0.755437
comp143564_c3_seq13	sept9	104.401	25.0194	105.107	84.2182	83.2934	143.569	249.521	361.928	116.405	163.285	0.0446705	0.143416	0.000338823	0.00171775	0.246961	0.296489
comp143564_c3_seq1	sept9	246.243	283.916	279.885	214.239	175.471	245.352	330.916	372.185	156.12	294.678	0.383603	0.525837
comp138795_c1_seq19	serinc2	245.523	257.265	251.656	227.537	177.692	281.78	221.5	417.61	152.012	205.381	0.640972	0.734752	0.00392344	0.00929686	0.063685	0.0940214
comp138923_c0_seq1	serinc2	494.647	578.71	379.587	394.496	377.597	802.484	406.973	795.656	384.822	280.646	0.481285	0.609818
comp128510_c0_seq6	setd8	220.323	288.811	189.793	200.203	249.88	505.704	397.632	441.054	419.059	304.883	0.00237434	0.0266801	0.00021502	0.00130417	0.00194042	0.00883294
comp139951_c5_seq2	setd8	529.927	753.302	676.89	604.303	548.626	1674.61	1192.9	1151.72	1273.61	906.995	0.00570164	0.0441695
comp141250_c0_seq16	setdb1	131.042	17.9487	0	22.9014	74.4087	93.2125	178.801	295.99	121.883	242.376	0.0182837	0.0837052	6.93236e-05	0.000629689	0.0135079	0.0280897
comp141250_c0_seq9	setdb1	297.364	359.518	408.416	296.98	254.322	310.708	336.253	358.998	293.067	371.217	0.738849	0.806876
comp133370_c0_seq8	sgk2	2.16003	1.6317	3.60367	2.21627	2.22116	0	0	0	0	0	0.00196547	0.0229871	0.00562283	0.0123194	0.00480804	0.0140481
comp142403_c3_seq10	sgk2	896.412	212.121	652.865	786.776	616.371	1857.82	2595.29	2551.08	816.207	2982.5	0.0136063	0.0683518
comp137828_c0_seq5	sh2d3c	30.2404	44.0559	25.8263	22.9014	21.101	23.571	38.6958	13.1877	30.1284	43.3725	0.890255	0.917556	2.38768e-05	0.000385566	0.0429015	0.0676822
comp140588_c1_seq11	sh2d3c	383.045	304.584	402.41	334.657	347.611	938.553	381.62	433.728	95.8632	325.294	0.593843	0.702412
comp142196_c5_seq5	sh3gl1	7.2001	0	12.0122	3.69378	0	28.928	18.6807	14.653	17.8032	21.6862	0.00148818	0.0201731	0.0069219	0.0142356	0.564933	0.614118
comp142196_c5_seq6	sh3gl1	18.0002	10.3341	30.6312	26.5952	33.3173	26.7852	18.6807	24.91	26.02	15.3079	0.775365	0.836063
comp141252_c6_seq29	slc16a9	40.3205	72.3387	112.915	102.687	109.947	8.57126	8.00602	0	0	7.65397	0.00359376	0.0344839	0.079094	0.102329	0.138639	0.180035
comp143823_c0_seq8	slc16a9	287.284	774.514	0	552.59	346.5	451.063	0	870.386	0	213.035	0.694584	0.776407
comp141016_c0_seq3	slc25a1	274.324	562.937	230.034	404.839	488.654	71.7843	56.0422	115.758	56.1484	59.9561	0.00624764	0.0459956	0.00403705	0.00951434	0.00479259	0.0140481
comp142662_c7_seq6	slc25a1	43.2006	16.317	24.6251	8.12632	24.4327	14.9997	28.0211	0	16.4337	14.0323	0.274568	0.442417
comp141893_c0_seq6	slc25a3	0	8.15851	18.0184	15.5139	18.8798	12.8569	4.00301	8.79178	0	3.82698	0.184751	0.343742	0.000230868	0.00137888	0.000868774	0.00579155
comp145611_c2_seq2	slc25a3	48396.9	47244.3	48715	60645.3	69360	9738.03	11467.3	14179.7	7311.62	13542.4	0.00030328	0.00835487
comp134082_c0_seq3	slc25a32	564.487	608.081	375.382	627.943	664.126	253.924	213.494	361.928	171.184	199.003	0.00105123	0.0161811	0.00112578	0.00355533	0.0907959	0.126766
comp145035_c0_seq6	slc25a32	195.843	395.959	151.354	224.582	217.673	414.635	281.545	435.193	228.702	334.223	0.112885	0.256394
comp131104_c1_seq11	slc37a4	2.16003	0	2.40245	0	6.66347	0	0	0	0	0	0.138881	0.288444	0.00110728	0.00354981	0.00415725	0.0134572
comp135856_c0_seq4	slc37a4	39.6005	36.4413	54.0551	51.7129	71.077	13.9283	8.00602	4.39589	9.58632	11.481	0.00186056	0.0229871
comp142208_c1_seq82	slc3a2a	16.5602	0	6.00612	5.91005	0	5.35704	0	7.32648	0	0	0.390484	0.531855	0.00134614	0.00401999	0.0363766	0.0604433
comp143380_c4_seq29	slc3a2a	1495.46	716.317	911.729	1298.73	1082.81	2358.17	6642.33	10041.7	488.902	8117.03	0.0679879	0.187296
comp139143_c1_seq2	slc48a1	0	45.6876	104.506	0	59.9712	47.1419	101.41	0	0	81.6423	0.892038	0.917832	0.0475592	0.0654127	0.0156873	0.0314465
comp140634_c1_seq5	slc48a1	125.282	72.3387	127.93	73.1369	92.178	219.639	108.081	186.093	89.0158	123.739	0.139156	0.288444
comp140070_c3_seq7	slc6a13	316.084	287.723	84.6863	316.188	257.654	86.784	62.7138	169.974	20.5421	98.2259	0.0149732	0.0727575	0.00431731	0.010066	0.0232516	0.0428732
comp144651_c1_seq69	slc6a13	0	0	0	0	0	0	0	0	0	0	1	1
comp142370_c0_seq33	slmap	202.323	0	37.8386	0	0	49.2848	170.795	60.0772	0	0	0.877471	0.909418	0.730337	0.759969	0.00533457	0.0147449
comp140006_c4_seq11	slmap	85.6811	29.9145	82.2838	45.8029	71.077	266.781	274.873	594.91	665.564	501.335	0.00780851	0.051831
comp140704_c0_seq2	smarcc1	504.007	483.527	472.081	481.669	334.284	637.488	605.789	1147.33	525.878	621.247	0.0857438	0.21867	0.0121534	0.0212807	0.00293459	0.0107766
comp143075_c0_seq16	smarcc1	202.323	0	318.324	262.259	316.515	136.069	0	0	0	163.285	0.0564472	0.163269
comp144890_c3_seq7	smyd1	192.963	218.104	148.952	236.402	493.097	1938.18	1279.63	1724.65	1688.56	1081.76	0.000528258	0.0123852	2.39531e-06	8.64873e-05	0.0212477	0.0398509
comp140108_c0_seq28	smyd1	1957.71	1450.04	1830.06	1749.38	1926.85	4744.19	4823.63	4646.46	11425.5	5804.26	0.0255332	0.100485
comp134607_c0_seq4	smyd2	375.845	412.82	294.3	460.984	380.928	1417.47	899.343	1194.22	1205.14	891.687	0.00124183	0.017975	0.00169799	0.00493549	0.080264	0.114252
comp143465_c0_seq7	smyd2	2590.59	3217.71	1478.11	2733.4	2434.39	4635.98	2488.54	12055	4127.59	2761.81	0.197348	0.356311
comp300799_c0_seq1	snap25	3.60005	0	1.20122	1.47751	4.44231	1.07141	0	1.4653	0	0	0.11856	0.263476	0.154303	0.186753	0.184601	0.229831
comp428370_c0_seq1	snap25	0.72001	0	2.40245	0	0	0	0	0	0	0	0.251136	0.412443
comp128732_c0_seq2	snapc1	2.16003	4.3512	6.00612	5.91005	4.44231	11.7855	21.3494	10.2571	47.9316	28.0646	0.0472027	0.146586	0.00070454	0.0027184	0.000303419	0.00331889
comp139126_c0_seq4	snapc1	363.605	466.667	243.248	315.449	388.702	293.566	170.795	243.239	297.176	246.203	0.0485937	0.147683
comp143971_c3_seq15	snrk	1484.66	808.78	1591.02	1123.65	1135.01	181.068	1134.19	909.949	317.718	938.887	0.0553378	0.161844	0.00109334	0.00354981	0.0256546	0.0465189
comp143971_c3_seq11	snrk	57.6008	64.1802	66.0673	42.1091	36.6491	49.2848	53.3735	46.8895	39.7147	38.2698	0.281642	0.450417
comp127644_c0_seq2	snx10	20.1603	23.3877	28.8294	24.379	19.9904	8.57126	17.3464	14.653	10.9558	28.0646	0.0974856	0.233856	0.394145	0.435056	0.423186	0.479099
comp131747_c0_seq3	snx10	16.5602	10.3341	36.0367	5.91005	22.2116	39.6421	0	17.5836	27.3895	26.7889	0.64219	0.735161
comp141741_c0_seq23	snx27	36.7205	31.0023	11.4116	19.9464	32.2068	0	22.6837	26.3753	39.7147	0	0.381111	0.524105	0.000915391	0.00311805	0.0035874	0.012442
comp141741_c0_seq28	snx27	115.202	124.553	143.546	130.021	71.077	130.712	196.148	211.003	83.5379	125.015	0.271111	0.437672
comp140156_c0_seq3	snx9	404.645	328.516	325.532	393.018	335.395	175.711	296.223	136.273	160.228	209.208	0.00190907	0.0229871	0.0278302	0.0418413	0.00214351	0.00918346
comp140156_c0_seq6	snx9	354.965	270.862	297.904	278.511	273.202	668.558	457.678	678.432	388.931	488.578	0.0123276	0.06539
comp131807_c0_seq7	sobp	0	0	0	0	0	0	0	0	30.1284	0	0.373901	0.518363	#DIV/0!	1	0.222089	0.271098
comp139624_c0_seq5	sobp	0	0	0	0	0	131.783	0	0	142.425	0	0.178236	0.334536
comp124299_c0_seq1	socs1	23.7603	112.043	51.052	25.8565	47.7549	64.2845	57.3765	35.1671	161.598	57.4048	0.425245	0.560265	0.000737055	0.00281891	0.0439957	0.0691587
comp133953_c0_seq2	socs1	328.324	151.204	273.278	295.503	286.529	113.569	148.111	142.134	273.895	133.944	0.0362435	0.124305
comp125028_c0_seq1	socs3	239.763	438.928	192.196	179.518	215.452	125.355	106.747	80.5913	180.771	100.777	0.0448748	0.143532	0.00747263	0.0149977	0.0305867	0.0526236
comp142391_c4_seq2	socs3	23.0403	17.4048	10.811	23.6402	6.66347	86.784	34.6928	14.653	106.819	12.7566	0.145858	0.296578
comp127063_c0_seq2	socs5	0	0	0	0	0	11.7855	22.6837	20.5142	47.9316	11.481	0.0263662	0.101808	0.00218713	0.0060738	0.00155544	0.00781297
comp143902_c3_seq11	socs5	119.522	186.558	166.37	121.156	77.7405	65.3559	62.7138	73.2648	72.5821	66.3344	0.0254787	0.100485
comp139857_c0_seq17	sorbs2	0	0	0	0	4.44231	51.4276	0	45.4242	0	11.481	0.136254	0.288444	0.373901	0.415869	0.124274	0.165069
comp144516_c0_seq109	sorbs2	0	0	0	0	0	0	0	0	0	0	1	1
comp134305_c0_seq2	sort1	51.1207	56.0217	56.4575	27.334	33.3173	54.6418	62.7138	17.5836	24.6505	45.9238	0.733214	0.802776	0.0937043	0.118765	0.0074073	0.0181853
comp135426_c0_seq5	sort1	118.802	392.152	113.516	123.372	92.178	149.997	90.7349	86.4525	71.2127	110.983	0.311009	0.478562
comp139246_c0_seq3	spg20	235.443	240.948	276.882	223.104	214.342	196.068	185.473	303.316	173.923	184.971	0.308118	0.475828	9.03849e-06	0.000218932	0.00479918	0.0140481
comp135321_c0_seq3	spg20	22.3203	19.5804	22.8233	4.43254	14.4375	173.568	48.0361	14.653	4.10842	0	0.390408	0.531855
comp132691_c0_seq2	spon2	1069.21	1112.28	1144.77	1019.48	958.429	620.345	765.909	735.579	902.483	812.596	0.00118888	0.0175052	5.10413e-06	0.00014836	7.78195e-05	0.00154578
comp132965_c0_seq22	spon2	13.6802	0	0	0	0	0	0	0	0	0	0.373901	0.518363
comp141942_c2_seq11	spred2	475.926	527.039	571.182	518.607	548.626	336.422	525.729	312.108	168.445	417.141	0.0384161	0.129163	1.85717e-07	1.61945e-05	0.0144081	0.0295603
comp143556_c3_seq3	spred2	91.4412	146.853	127.33	112.291	141.043	158.568	93.4036	112.828	123.253	84.1937	0.586416	0.696522
comp141290_c0_seq11	srsf1	753.85	754.39	571.182	854.002	626.366	483.205	503.045	613.959	580.657	707.992	0.0733476	0.19636	0.000117101	0.00089572	0.000147627	0.00230404
comp141290_c0_seq5	srsf1	84.9611	27.7389	55.8569	98.9934	91.0674	49.2848	50.7048	48.3548	30.1284	75.264	0.210681	0.367182
comp142073_c0_seq13	srsf5	0	0	0	0	0	0	0	0	0	0	1	1	0.00110159	0.00354981	0.00483837	0.0140481
comp144437_c5_seq31	srsf5	1025.29	1273.27	577.789	904.238	922.89	2162.1	1091.49	2517.38	1157.21	1294.8	0.0720514	0.194721
comp132492_c0_seq3	ssbp3	34.5605	34.2657	17.4177	7.38756	34.4279	0	30.6897	0	0	0	0.0476693	0.146873	0.0783856	0.102018	0.243303	0.294147
comp134196_c1_seq7	ssbp3	12.9602	10.878	22.2226	3.69378	11.1058	23.571	9.34036	26.3753	2.73895	16.5836	0.52427	0.649457
comp143126_c0_seq11	ssh2	4901.1	1862.31	3696.77	5129.19	3752.64	409.278	1276.96	1311.44	497.119	1367.51	0.0052314	0.0439179	0.00289405	0.00748579	0.96456	0.971228
comp143306_c0_seq28	ssh2	144.002	83.2168	92.4942	111.552	84.4039	231.424	1365.03	1658.72	260.2	1262.9	0.0453969	0.144101
comp136265_c0_seq2	st3gal3	34.5605	65.268	43.2441	0	28.875	136.069	0	0	110.927	34.4429	0.502214	0.629796	0.0331043	0.0482724	0.123093	0.164501
comp138922_c3_seq17	st3gal3	0	0	3.00306	0	0	0	0	4.39589	0	0	0.801072	0.85195
comp137756_c0_seq1	stard13	87.8412	40.2486	40.241	111.552	75.5193	35.3565	0	24.91	8.21684	12.7566	0.0128376	0.066603	0.281013	0.319899	0.496957	0.551511
comp141047_c1_seq20	stard13	50.4007	88.6558	37.8386	20.6852	54.4183	94.2839	0	0	26.02	28.0646	0.348053	0.51279
comp139161_c0_seq49	stat1	176.402	171.329	127.93	177.302	161.034	48.2134	42.6988	38.0977	68.4737	35.7185	1.72814e-05	0.00184479	0.019964	0.0313104	0.00764938	0.018571
comp139312_c0_seq12	stat1	79.9211	156.643	73.8753	36.1991	0	151.069	281.545	190.489	108.188	234.722	0.0153704	0.0737433
comp142101_c1_seq82	stim1	0	0	0.600612	33.244	0	25.7138	0	32.2365	0	0	0.63469	0.731352	0.967503	0.969727	0.181395	0.228442
comp142101_c1_seq93	stim1	0	35.8974	0	0	0	0	0	0	0	0	0.373901	0.518363
comp130316_c0_seq1	stk35	48.2406	35.3535	36.6373	47.2804	32.2068	39.6421	245.518	398.561	52.04	195.176	0.0923396	0.224864	0.0242094	0.0370361	0.0731506	0.10585
comp139622_c0_seq5	stk35	15.8402	32.634	1.20122	33.244	7.77405	43.9277	40.0301	32.2365	9.58632	5.10265	0.456386	0.590536
comp137995_c0_seq11	suz12	80.6411	59.2851	87.6893	85.6957	49.976	53.5704	77.3915	63.0078	31.4979	76.5397	0.313333	0.480406	0.0668116	0.0896303	0.135457	0.1767
comp137995_c0_seq13	suz12	54.7207	147.941	138.741	126.327	103.284	72.8557	124.093	168.509	27.3895	167.112	0.947135	0.960634
comp144284_c1_seq34	svil	2568.27	3293.32	2139.38	2949.85	2491.03	1962.82	2387.13	2552.55	2812.9	2849.83	0.51384	0.638747	0.000177933	0.00119586	0.000874697	0.00579155
comp145376_c5_seq74	svil	541.447	608.624	398.806	466.155	275.423	1858.89	983.406	898.227	623.111	622.523	0.0754742	0.198935
comp137050_c4_seq5	swap70	186.482	235.509	237.242	119.679	106.615	136.069	204.154	71.7995	220.485	182.42	0.724008	0.796782	0.0080828	0.0157326	0.280138	0.331763
comp139585_c1_seq8	swap70	462.246	256.721	497.907	632.375	666.347	119.998	481.696	315.039	49.3011	355.91	0.0573101	0.164238
comp136739_c0_seq1	syncrip	239.043	159.363	268.474	217.194	176.582	126.426	262.864	291.594	97.2327	256.408	0.909973	0.929566	0.107614	0.134826	0.439519	0.493414
comp137107_c0_seq41	syncrip	144.002	129.992	213.818	203.897	104.394	54.6418	201.485	275.476	138.317	145.425	0.930352	0.949248
comp141086_c1_seq32	syne1	290.884	383.45	515.926	301.413	229.89	139.283	329.581	104.036	180.771	338.05	0.106866	0.246659	0.0022198	0.00612551	0.0116393	0.0251801
comp141086_c1_seq47	syne1	0	78.3217	0	72.3981	58.8606	0	0	0	42.4537	0	0.136712	0.288444
comp144557_c0_seq18	syne2	3854.93	5099.07	3629.5	5263.64	4320.15	4924.19	5444.09	5417.2	4669.91	5249.35	0.0993865	0.236106	0.00112078	0.00355533	4.19033e-05	0.00110469
comp145414_c0_seq27	syne2	1180.1	3284.07	1968.81	2070	1343.8	1729.25	1900.1	1330.49	1175.01	2793.7	0.70521	0.785201
comp141350_c1_seq19	syngr2	1463.06	1718.18	0	1603.1	1852.44	3599.93	0	1570.8	0	0	0.722627	0.796289	0.0303747	0.0448927	0.297676	0.351579
comp93172_c0_seq1	syngr2	198.723	235.509	247.452	200.203	206.568	217.496	200.151	202.211	143.795	160.733	0.0953027	0.229911
comp131339_c0_seq1	sypl2	74.161	101.709	102.705	60.578	75.5193	127.498	88.0662	45.4242	60.2569	133.944	0.692519	0.776128	0.200696	0.235224	0.164176	0.208561
comp142376_c1_seq3	sypl2	100.801	165.89	107.51	125.589	56.6395	149.997	128.096	266.684	110.927	84.1937	0.348265	0.51279
comp131390_c0_seq3	syt11	36.7205	4.3512	17.4177	28.0727	38.8702	4.28563	18.6807	35.1671	0	8.92963	0.229107	0.388981	0.0173842	0.0284945	0.196291	0.243691
comp131390_c0_seq4	syt11	0	0	0	0	0	0	10.6747	0	6.84737	0	0.191119	0.350248
comp138656_c1_seq35	tagap	68.4009	23.9316	6.60673	72.3981	56.6395	0	33.3584	13.1877	1.36947	0	0.0479832	0.146873	0.446876	0.48588	0.0164234	0.0325055
comp143787_c0_seq3	tagap	36.7205	96.2704	38.4392	48.7579	77.7405	67.4987	57.3765	49.8201	101.341	19.1349	0.975994	0.979434
comp132712_c0_seq10	tbcel	157.682	204.507	198.803	224.582	186.577	160.711	41.3644	74.7301	20.5421	93.1233	0.00554946	0.0441695	3.24869e-05	0.000447055	0.042549	0.0674428
comp139744_c8_seq55	tbcel	14.4002	1.0878	12.0122	6.64881	0	42.8563	0	0	0	0	0.854944	0.89148
comp113222_c0_seq1	tef	455.046	530.847	409.017	472.065	338.726	342.851	659.162	691.62	276.634	682.479	0.3965	0.538332	9.83929e-05	0.000809421	0.0043711	0.0137422
comp142802_c1_seq47	tef	14.4002	14.1414	0	0	45.5337	0	1.33434	2.93059	9.58632	0	0.223955	0.382515
comp133712_c0_seq4	tesc	0.72001	1.6317	1.80184	1.47751	1.11058	3.21422	0	0	0	3.82698	0.949235	0.961621	0.00384937	0.00919717	0.000356411	0.00331889
comp144617_c0_seq36	tesc	82.8011	70.1631	37.8386	74.6144	115.5	5.35704	10.6747	10.2571	9.58632	10.2053	0.00563176	0.0441695
comp113116_c0_seq2	tfdp1	0	0	15.0153	0	0	0	28.0211	0	0	24.2376	0.336493	0.503266	0.162768	0.194963	0.720104	0.76011
comp144501_c1_seq7	tfdp1	0	43.512	14.4147	33.244	0	43.9277	29.3554	0	0	0	0.786479	0.84167
comp131178_c0_seq6	tfe3	72.001	129.448	122.525	106.381	64.4135	186.425	178.801	291.594	149.273	85.4693	0.0760801	0.199915	0.00181381	0.00520277	0.0068653	0.017587
comp139428_c1_seq7	tfe3	12.9602	0	16.8171	30.289	16.6587	0	4.00301	8.79178	23.2811	53.5778	0.820207	0.869053
comp139698_c0_seq18	tfr1	0	14.1414	0	0	8.88462	0	13.3434	8.79178	0	0	0.966102	0.972569	0.00524683	0.0118529	0.00713919	0.01793
comp144658_c0_seq18	tfr1	3805.97	8551.2	3628.9	5146.92	4122.47	646.059	468.352	527.507	119.144	507.713	0.00708992	0.048829
comp141089_c0_seq28	tgm2	114.482	0	0	138.886	0	13.9283	0	2444.11	164.337	0	0.380766	0.524105	0.180438	0.213279	0.336748	0.392424
comp141630_c0_seq38	tgm2	0	0	0	0	0	0	0	0	0	0	1	1
comp131070_c0_seq2	thbs3	15.1202	0.5439	6.60673	2.21627	4.44231	12.8569	90.7349	14.653	5.4779	91.8476	0.13152	0.283631	0.0119416	0.0211648	0.0170827	0.0334761
comp131106_c0_seq4	thbs3	357.125	265.423	643.255	285.899	189.909	181.068	402.97	208.072	102.711	343.153	0.326777	0.493053
comp141378_c1_seq16	thbs4	2.16003	0.5439	592.804	24.379	455.337	36.4279	0	5.86119	15.0642	0	0.187283	0.34619	0.0124222	0.0216643	0.0012067	0.0069385
comp138735_c0_seq14	thbs4	1694.9	438.384	2380.23	1854.28	1257.17	2359.24	2579.27	2542.29	1217.46	1876.5	0.194732	0.352382
comp113468_c0_seq1	timp2	248.403	155.012	422.23	210.546	186.577	742.486	715.205	489.409	230.072	446.481	0.0383673	0.129163	0.00481595	0.0109935	0.00040251	0.00351794
comp140645_c0_seq1	timp2	4821.9	2485.62	7025.96	4224.21	3731.54	7616.64	7174.73	5922.73	4504.2	5753.23	0.102119	0.238278
comp134370_c0_seq1	tjp2	36.7205	46.2315	35.4361	36.9378	27.7645	21.4282	9.34036	4.39589	12.3253	8.92963	0.000258443	0.00817446	0.00511722	0.0116204	0.00853071	0.0199354
comp138761_c0_seq25	tjp2	107.281	198.524	206.01	123.372	121.053	139.283	34.6928	90.8484	124.622	141.598	0.159878	0.312432
comp139963_c0_seq112	tlk1	23.0403	35.3535	11.4116	47.2804	22.2116	87.8554	74.7229	29.3059	71.2127	47.1995	0.0284071	0.105841	0.0112523	0.0201893	0.00424934	0.0135545
comp143995_c7_seq82	tlk1	0	6.5268	0	0	0	0	0	8.79178	10.9558	0	0.375939	0.519865
comp136696_c1_seq4	tmem106b	159.842	133.256	97.8998	132.237	173.25	187.496	94.7379	254.962	130.1	80.3667	0.779347	0.839297	0.0222677	0.0343064	0.225958	0.274287
comp142278_c0_seq5	tmem106b	838.811	358.43	241.446	795.641	887.352	337.493	116.087	698.946	188.987	173.49	0.0990452	0.236106
comp126999_c0_seq1	tmem41a	59.7608	51.1266	49.8508	59.1005	59.9712	149.997	77.3915	247.635	73.9516	53.5778	0.145192	0.296212	0.291198	0.329773	0.015045	0.0304383
comp137601_c0_seq2	tmem41a	236.163	3.8073	244.449	53.1905	51.0866	5494.18	2724.72	6700.8	1559.83	3273.35	0.0149562	0.0727575
comp139817_c3_seq11	tmpo	205.923	157.187	131.534	143.319	234.332	245.352	214.828	357.532	154.751	204.106	0.167651	0.318873	0.00681502	0.0141493	0.00613921	0.0163588
comp140743_c0_seq1	tmpo	74.161	107.148	73.2747	79.7857	73.2982	92.1411	60.0452	70.3342	61.6263	42.0968	0.158788	0.312432
comp143841_c1_seq27	tnfaip2	72.721	230.07	118.321	52.4517	48.8654	385.707	410.976	155.321	215.007	461.789	0.0164419	0.0775767	0.0363465	0.0519115	0.0053986	0.0147449
comp145196_c1_seq19	tnfaip2	0	0	0	0	0	0	0	0	0	0	1	1
comp136554_c1_seq4	tnfaip8l2	39.6005	55.4778	60.6618	32.5053	21.101	44.9991	50.7048	39.563	60.2569	49.7508	0.408516	0.546823	0.0166576	0.0277203	8.47166e-05	0.00159825
comp143779_c2_seq5	tnfaip8l2	23.0403	0.5439	10.811	29.5503	5.55289	3.21422	4.00301	23.4447	2.73895	14.0323	0.534124	0.654435
comp116850_c0_seq2	tnfsf10	5.04007	8.15851	10.2104	4.43254	6.66347	21.4282	38.6958	29.3059	6.84737	14.0323	0.0523001	0.156169	0.0156007	0.026061	0.036692	0.0605073
comp130917_c0_seq2	tnfsf10	46.0806	97.9021	43.8447	26.5952	62.1924	145.711	69.3855	61.5425	41.0842	63.7831	0.365111	0.518363
comp142509_c0_seq1	tnnt3	10625.2	1032.32	35032.5	3314.8	3427.24	997744	1.0978e+06	1.04303e+06	1.02029e+06	1.2989e+06	3.17983e-05	0.00244771	0.492078	0.531054	3.75647e-05	0.00110469
comp145400_c1_seq9	tnnt3	53598.2	563.481	24114.6	8649.36	7758.5	5954.88	14362.8	8596.9	11405	12034.6	0.42506	0.560265
comp111339_c0_seq1	tp53i11	23.7603	17.9487	33.6343	42.8479	24.4327	27.8566	24.0181	0	32.8674	22.9619	0.359139	0.518363	0.0376581	0.0531357	0.0606504	0.0910799
comp136052_c0_seq3	tp53i11	12.2402	30.4584	6.00612	8.86508	6.66347	9.64267	9.34036	7.32648	0	8.92963	0.285976	0.45452
comp141046_c0_seq8	tpd52l2	619.928	770.163	501.511	650.106	526.414	1313.55	1014.1	1528.3	913.439	1052.42	0.0052588	0.0439179	0.778718	0.804552	0.00382328	0.0127113
comp142942_c3_seq12	tpd52l2	658.089	597.203	488.898	606.519	635.251	568.918	675.174	625.682	397.147	590.631	0.657829	0.750048
comp143119_c0_seq3	tpr	3.60005	0	0	0	0	0	0	8.79178	0	0	0.606931	0.711977	0.000405523	0.00189453	0.000278049	0.00331889
comp145059_c0_seq9	tpr	439.206	389.977	625.237	403.361	449.784	391.064	408.307	417.61	253.353	420.968	0.157255	0.31087
comp136882_c0_seq4	trim55	442.086	305.672	280.486	552.59	614.15	1853.54	1156.87	1935.66	1558.46	1241.22	0.000956128	0.0154462	0.000962471	0.003253	0.131346	0.172886
comp143826_c1_seq16	trim55	781.93	715.773	1010.23	990.672	996.189	1099.26	2224.34	2301.98	2302.09	2217.1	0.00680561	0.0483467
comp142879_c0_seq11	tsc1	144.002	261.616	130.933	134.454	127.716	259.281	232.175	665.245	121.883	179.868	0.247904	0.41029	0.00743883	0.0149977	0.0291494	0.051375
comp142879_c0_seq8	tsc1	524.167	1033.41	508.718	541.508	568.616	1331.76	1067.47	2343.01	740.885	743.711	0.10929	0.251227
comp131452_c0_seq3	tspan18	25.2003	10.3341	27.0275	11.0813	14.4375	9.64267	6.67168	4.39589	4.10842	11.481	0.0402478	0.133223	0.00872217	0.0164626	0.628844	0.68021
comp137920_c0_seq4	tspan18	3.60005	2.7195	0	0	0	23.571	0	0	0	0	0.508308	0.632791
comp140623_c1_seq13	tusc2	743.77	736.985	904.522	859.174	882.91	2539.24	2692.69	3072.73	2766.34	3166.19	2.40286e-05	0.00205204	3.36267e-06	0.000104723	1.10606e-05	0.00100131
comp140623_c1_seq14	tusc2	246.243	250.738	215.62	226.798	402.029	251.781	245.518	338.484	405.364	358.461	0.295336	0.462783
comp143673_c0_seq17	txlnb	0	366.045	0	0	0	243.21	0	0	0	0	0.787987	0.842229	0.00710452	0.0145426	0.00212509	0.00918346
comp145367_c0_seq10	txlnb	5702.48	6813.98	3377.24	5199.37	10870.3	22342.1	18416.5	28752.1	34139.6	15708.5	0.00447026	0.0401853
comp145479_c0_seq1	txnip	42014.7	17996.6	23225.7	47655	36711.3	2431.02	7612.39	12123.9	4063.23	7844.04	0.00698392	0.048827	0.00559269	0.0123152	0.895812	0.918943
comp145621_c2_seq1	txnip	3042.04	1607.23	3943.02	4272.97	3720.44	2664.59	6665.01	9695.87	5958.58	7704.99	0.0467565	0.146252
comp134946_c0_seq4	ubald1	435.606	329.06	298.504	397.451	429.794	976.053	725.879	1116.56	505.336	746.262	0.0128683	0.066603	0.000560651	0.00232804	0.00531337	0.0147449
comp141105_c3_seq6	ubald1	172.082	230.614	140.543	155.139	181.024	348.208	189.476	319.435	284.851	210.484	0.0335593	0.117569
comp134867_c0_seq3	ube2g1	583.928	505.283	497.907	609.474	564.174	859.269	813.946	1207.4	1120.23	1076.66	0.00265475	0.0286982	0.0284751	0.0426637	0.032454	0.0552939
comp136933_c1_seq2	ube2g1	772.57	897.436	559.17	936.004	701.885	1579.26	1310.32	1962.03	1210.62	1232.29	0.00529689	0.0439179
comp126473_c0_seq1	ubl3	275.764	236.053	209.614	320.62	284.308	434.992	162.789	414.679	245.136	219.414	0.625151	0.725379	1.76326e-05	0.000326426	6.08216e-06	0.00100131
comp144999_c0_seq3	ubl3	1028.89	981.196	959.778	1081.54	809.611	1032.84	1004.76	1172.24	968.218	1155.75	0.163023	0.31427
comp144866_c1_seq18	ubtd1	31.6804	10.3341	19.8202	24.379	21.101	103.927	96.0723	99.6402	84.9074	68.8857	5.78911e-05	0.00308994	0.165201	0.197336	4.29743e-05	0.00110469
comp133270_c0_seq8	ubtd1	0	33.7218	7.20734	7.38756	5.55289	32.1422	6.67168	23.4447	24.6505	25.5132	0.148922	0.301374
comp138416_c1_seq5	uck2	312.484	93.5509	401.209	339.089	248.769	174.639	390.961	339.949	253.353	409.487	0.626826	0.726335	0.0295068	0.0439077	0.003703	0.0126201
comp140153_c5_seq1	uck2	111.601	83.7607	108.11	125.589	103.284	53.5704	82.7289	82.0566	24.6505	70.1614	0.0118751	0.0649433
comp230176_c0_seq1	ucma	0	0	0	0	0	0	8.00602	10.2571	0	5.10265	0.0874864	0.221045	0.00594713	0.0129002	0.00263721	0.0102516
comp139104_c0_seq4	ucma	1797.14	1273.81	2466.71	2159.38	3847.04	1561.04	2340.43	1765.68	960.001	2450.55	0.367859	0.518363
comp125346_c0_seq1	vasn	52.5607	31.5462	120.723	48.0192	37.7597	119.998	210.825	96.7096	124.622	146.701	0.0125503	0.0661602	0.0293837	0.0438743	0.00198912	0.00886986
comp139985_c4_seq3	vasn	0	0	33.6343	0	0	0	0	0	0	0	0.373901	0.518363
comp141882_c8_seq9	vegfa	1314.74	937.14	713.527	1583.89	1300.49	599.988	261.53	640.335	503.966	307.434	0.0065069	0.0472785	0.117762	0.146698	0.128461	0.169599
comp142899_c4_seq7	vegfa	2828.2	795.726	1248.67	2960.2	2346.65	174.639	1936.12	1799.38	379.344	1588.2	0.170804	0.324147
comp136372_c2_seq5	vezf1	120.962	174.592	124.327	97.5158	74.4087	481.062	253.524	772.211	205.421	255.132	0.059708	0.169404	0.00383545	0.00919717	0.0281614	0.0500265
comp144762_c3_seq6	vezf1	33.1204	24.4755	30.0306	9.60383	48.8654	80.3556	32.0241	49.8201	0	31.8915	0.535856	0.655618
comp137826_c0_seq4	vgll2	335.524	348.64	151.955	278.511	298.746	145.711	70.7199	224.19	320.457	179.868	0.121108	0.264518	0.00125706	0.00383271	0.0121001	0.0255668
comp144136_c0_seq21	vgll2	0	0	17.4177	0	0	0	77.3915	0	0	17.8593	0.363771	0.518363
comp140889_c2_seq7	wac	534.967	556.954	563.374	501.616	516.419	597.846	859.313	789.795	551.898	644.209	0.0566496	0.163269	2.21425e-08	4.82707e-06	0.000341271	0.00331889
comp142564_c9_seq6	wac	192.963	208.314	145.348	160.31	189.909	216.424	188.142	276.941	250.614	104.604	0.419618	0.557315
comp141996_c0_seq10	wasf3	10.0801	20.1243	19.2196	11.8201	9.9952	16.0711	5.33735	11.7224	34.2369	8.92963	0.861483	0.89611	0.0105098	0.0190929	0.0479073	0.0739771
comp141996_c0_seq28	wasf3	64.8009	132.168	56.4575	91.6058	155.481	85.7126	149.446	215.399	0	239.824	0.45946	0.592061
comp144650_c0_seq7	xirp2	14867.5	12187.7	11748.6	15274.5	12907.1	4303.85	5219.93	6069.26	2313.04	5037.59	1.65451e-05	0.00184479	4.67886e-05	0.000536838	0.00211246	0.00918346
comp144893_c0_seq25	xirp2	0	98.9899	82.8845	112.291	0	940.696	274.873	911.414	273.895	108.431	0.0648052	0.179687
comp142736_c0_seq46	yme1l1	0	0	0	0	0	0	0	0	0	0	1	1	0.000662037	0.00262407	0.00446624	0.0137447
comp140042_c2_seq1	yme1l1	727.21	539.005	732.146	831.101	458.669	133.926	217.497	162.648	78.06	237.273	0.000907595	0.0151978
comp137107_c0_seq29	zbtb2	167.762	231.158	177.781	188.383	214.342	208.925	126.762	263.753	120.514	154.355	0.506645	0.632566	1.22278e-05	0.000253872	0.00804202	0.0192042
comp137856_c7_seq2	zbtb2	66.2409	29.9145	69.671	26.5952	37.7597	29.9994	65.3825	35.1671	49.3011	63.7831	0.823401	0.86993
comp135118_c0_seq1	zdhhc16	25.2003	25.5633	26.4269	31.0278	44.4231	21.4282	12.009	33.7018	23.2811	17.8593	0.119575	0.263476	0.00644995	0.0136999	0.00468256	0.0140481
comp144501_c8_seq35	zdhhc16	113.041	50.0388	100.302	110.813	73.2982	64.2845	44.0331	36.6324	61.6263	75.264	0.0534091	0.157825
comp142273_c1_seq19	zdhhc18	51.8407	77.2339	49.2502	35.4603	55.5289	11.7855	26.6867	16.1183	26.02	62.5074	0.0567809	0.163269	0.00102744	0.00339367	0.0345553	0.057857
comp142649_c2_seq14	zdhhc18	0	9.79021	6.60673	0	0	0	0	0	0	2.55132	0.256822	0.419361
comp140101_c0_seq3	zdhhc8	64.8009	83.7607	60.0612	67.9656	24.4327	118.926	100.075	190.489	80.799	84.1937	0.0512132	0.154	0.00417692	0.00979106	0.00505227	0.0144303
comp142197_c0_seq6	zdhhc8	0	2.7195	3.00306	6.64881	5.55289	16.0711	18.6807	0	0	2.55132	0.407482	0.546612
comp141466_c2_seq54	zeb2	485.286	416.628	600.612	533.382	367.601	412.492	368.277	297.455	334.152	338.05	0.0304252	0.111106	0.000310692	0.00165197	3.0447e-05	0.00110469
comp141466_c2_seq57	zeb2	0	0	0	0	0	0	0	21.9794	1.36947	0	0.342064	0.508924
comp138753_c4_seq8	znf143	56.8808	15.7731	22.8233	22.9014	29.9856	2.14282	66.7168	70.3342	79.4295	84.1937	0.113592	0.257315	0.000296407	0.00159547	0.00222431	0.0094371
comp122232_c0_seq5	znf143	254.883	175.68	314.12	285.899	275.423	127.498	197.482	158.252	239.658	253.857	0.0842963	0.216834
comp143321_c0_seq1	znf292	662.409	863.17	703.317	646.412	881.799	1754.97	1107.5	2049.95	1117.49	992.465	0.0337694	0.117569	2.60512e-05	0.000393105	0.00458824	0.0140214
comp143321_c0_seq3	znf292	87.1212	246.387	162.766	76.8307	139.933	338.565	160.12	225.656	284.851	170.939	0.0750754	0.198497
comp140604_c3_seq12	znf395	50.4007	12.5097	94.2961	70.1819	54.4183	40.7135	98.7409	41.0283	9.58632	137.771	0.741265	0.808481	0.173131	0.205681	0.0838497	0.118584
comp142027_c1_seq49	znf395	106.561	776.69	82.8845	84.957	337.616	1374.62	322.91	468.895	887.419	0	0.266631	0.431256
comp136530_c0_seq3	znf687	320.404	516.161	378.986	422.569	379.818	443.563	248.187	572.931	223.224	289.575	0.540586	0.65792	0.000154587	0.0010871	0.0174167	0.0339781
comp137666_c1_seq1	znf687	28.0804	77.7778	36.0367	18.4689	28.875	129.64	85.3976	181.697	50.6705	93.1233	0.0307618	0.111696
comp135474_c0_seq2	znf703	226.083	190.365	272.077	161.788	136.601	527.133	584.44	309.178	409.473	524.297	0.00278268	0.0295283	0.66345	0.698706	0.000749326	0.00528154
comp128691_c0_seq1	znf703	300.244	128.904	243.848	212.762	185.467	39.6421	48.0361	36.6324	84.9074	22.9619	0.00262408	0.0286982
