# Supplementary material for: Characterization of the transcriptome of fast and slow muscle myotomal fibres in the pacu (Piaractus mesopotamicus)
Source: BMC Genomics. 2015 Mar 14;16(1):182. doi: 10.1186/s12864-015-1423-6 (PMC4372171; doi:10.1186/s12864-015-1423-6)
Supplement: Additional file 10: — Pi3k/mTor pathway components digital gene expression. Pi3k/mTor components digital gene expression for slow and fast skeletal muscle. Analysis between fast and slow skeletal muscle was performed using the number of reads mapped normalized by length and library size. Normalized counts for individual animals per contig are shown. Differences between tissues were analysed by t-test followed by a False Discovery Rate correction. Significant differences were considered when FDR < 0.05. [file 12864_2015_1423_MOESM10_ESM.xlsx]

## Sheet: mtor_pathway
Ortologo	comp_numer	gene_name	%Identities	%Positives	%CDS	Slow	Slow	Slow	Slow	Slow	Fast	Fast	Fast	Fast	Fast	Slow		Fast		Slow X Fast
ENSDART00000026767	comp144275_c3_seq41	akt2	93	97	100	103.24	161.99	133.13	180.52	114.28	260.28	58.38	291.13	146.16	146.43					0.393249	0.35554
ENSDART00000092596	comp144275_c3_seq20	akt3a	78	85	88	668.45	187.01	584.19	805.51	639.58	74.93	153.11	134.34	94.12	203.83					0.0115339	0.0358801
ENSDARP00000108306	comp139589_c0_seq15	cdc42	98	98	100	294.186	250.978	261.066	280.398	286.198	251.064	251.856	313.988	179.306	236.234					0.274368	0.292069
ENSDARP00000053431	comp134605_c0_seq6	cdc42	100	100	100	49.24	45.6	31.03	45.33	32.1	66.36	30.36	94.78	31.13	35.44					0.447557	0.39385
ENSDARP00000058736	comp141624_c0_seq21	cdc42l	98	100	97	2.08	5.0775	3.8525	2.4775	4.8875	3.1425	1.6675	1.7325	1.3425	1					0.0341573	0.0704494
ENSDART00000064032	comp135307_c0_seq4	eif4ebp1	83	90	100	142.12	148.94	161.36	157.62	165.37	19.21	41.03	84.52	32.5	66.06					0.0003651	0.00410088
ENSDART00000040926	comp141418_c1_seq1	eif4ebp2	92	94	100	2633.35	3648.94	2866.52	3078.66	3690.34	3231.29	1782.34	2361.59	3676.67	1998.69					0.218319	0.266834
ENSDART00000077200	comp121432_c0_seq2	eif4ebp3	78	85	96	110.44	156.56	146.35	150.97	154.26	253.85	365.27	439.12	132.47	326.29					0.0366121	0.0732242
ENSDART00000060990	comp141447_c1_seq6	eif4ebp3l	84	97	100	2181.91	2729.75	1302.53	2187.72	4092.37	2452.38	1750.32	3117.69	3283.63	2363.52					0.865266	0.610727
ENSDART00000009214	comp138113_c0_seq16	grb2a	96	99	100	145.72	130.45	187.79	123.63	146.49	268.85	289.22	367.32	258.46	313.54	0.000238803	0.00150105	0.000124043	0.00545791	0.000372807	0.00410088
ENSDART00000147322	comp116716_c1_seq1	grb2b	98	100	87	26.2	22.21	13.61	28.33	25.43	24.57	37.03	27.38	27.02	21.41					0.272856	0.292069
ENSDART00000004717	comp134662_c2_seq2	igf1	87	93	100	5.32	14.05	35.23	18.73	20.99	5.29	27.69	18.58	16.06	13.76					0.682974	0.543278
ENSDART00000004717	comp134662_c2_seq3	igf1	80	86	100	14.68	5.35	17.82	6.91	1	18.14	9.01	1	3.74	18.86					0.840049	0.610727
ENSDART00000010189	comp144885_c2_seq7	igf1ra	83	91	78	21.88	21.67	7.61	8.39	13.22	48.14	39.7	46.42	22.91	29.06	0.025423	0.0699133	0.00218046	0.01599	0.00624667	0.0293815
ENSDART00000046542	comp93393_c0_seq1	igf1rb	96	98	22	5.32	2.63	5.2	4.69	2.11	2.07	7.67	3.93	3.74	4.83					0.699676	0.543278
ENSDART00000009642	comp133875_c0_seq2	igf2a	64	80	93	26.2	55.93	49.65	13.56	42.09	177.78	81.06	17.12	68.1	32.89	0.00113359	0.005542	0.00353189	0.0222005	0.254526	0.285703
ENSDART00000047569	comp133875_c0_seq1	igf2b	80	87	100	590.69	290.35	575.19	478.98	437.46	182.07	354.6	304.32	179.03	281.65					0.0132219	0.0358801
ENSDART00000128931	comp47149_c0_seq1	igf2bp2a	68	78	100	1	19.49	1	1	1	1	31.69	1	7.85	15.03	0.763475	1.52695	0.387342	0.811573	0.364281	0.345099
ENSDART00000137127	comp59776_c0_seq2	igf2bp2b	87	90	91	5.32	4.26	2.2	2.48	3.22	9.57	5	5.4	5.11	3.55					0.101756	0.156184
ENSDART00000010140	comp47149_c0_seq2	igf2bp3	65	77	97	3.88	6.98	21.42	3.96	5.44	17.07	1	2.47	7.85	1					0.601559	0.502569
ENSDART00000061101	comp142622_c0_seq3	igf2r	72	83	54	78.04	84.22	43.04	54.93	46.53	111.36	42.36	140.2	13.33	32.89					0.806695	0.605021
ENSDART00000140576	comp92727_c0_seq1	igf3	51	66	86	21.88	24.93	17.82	22.42	13.22	10.64	11.67	11.26	17.43	7.38					0.0135297	0.0358801
ENSDART00000026576	comp143418_c1_seq23	igfbp1a	67	76	47	88.12	84.76	61.06	116.25	100.95	1	18.35	49.35	55.78	71.16	0.000196044	0.00172519	0.299965	0.694656	0.0135909	0.0358801
ENSDART00000056453	comp143418_c1_seq20	igfbp1b	59	74	45	29.8	1	29.23	1	1	29.93	63.71	1	1	1					0.643764	0.524548
ENSDART00000074327	comp143418_c1_seq25	igfbp2a	73	83	96	338.68	220.19	382.39	239.62	296.41	206.71	209.16	90.38	1	108.16	0.704479	1.54985	0.335518	0.73814	0.00905418	0.0351515
ENSDART00000025256	comp144283_c4_seq8	igfbp2b	67	76	99	290.44	221.28	303.11	321.62	271.98	277.42	215.83	112.36	80.43	201.28					0.0410718	0.0752983
ENSDART00000020400	comp129938_c2_seq1	igfbp3	64	74	92	27.64	26.02	18.42	17.25	14.33	74.93	50.37	154.86	155.75	41.82					0.0397725	0.0749995
ENSDART00000057369	comp143336_c5_seq6	igfbp5a	76	87	93	316.36	130.99	255.66	261.78	260.88	102.78	85.06	96.24	47.56	50.75	0.453838	1.10938	0.0897645	0.303818	0.00337314	0.0202388
ENSDART00000054137	comp143336_c5_seq5	igfbp5b	85	91	95	241.48	301.23	213.02	141.36	164.25	892.41	262.53	1708.07	358.43	263.79					0.156935	0.208131
ENSDART00000128598	comp136419_c2_seq18	igfbp6b	81	88	100	901.01	435.03	849.06	719.81	733.98	329.92	770.91	651.59	335.15	745.99					0.240698	0.28368
ENSDART00000006390	comp141977_c2_seq1	igfbp7	55	69	100	364.6	627.03	471.88	430.22	376.38	256	285.21	109.43	31.13	200					0.00317147	0.0202388
ENSDART00000008302	comp143548_c0_seq5	insra	89	93	91	326.44	400.22	193.8	291.33	227.56	610.63	399.97	458.17	340.63	335.22	0.00163901	0.00721163	0.00115134	0.0168863	0.0569395	0.101116
ENSDART00000105823	comp143548_c0_seq27	insrb	74	83	91	17.56	21.67	10.61	22.42	5.44	18.14	14.34	3.93	13.33	4.83					0.31483	0.319674
ENSDART00000076229	comp134112_c0_seq3	irs1	84	90	86	46.36	26.56	70.67	59.36	56.53	23.5	114.42	94.78	29.76	157.91					0.284925	0.298493
ENSDARP00000011298	comp137546_c0_seq9	mapk12a	86	96	63	9.64	3.72	1	1	9.88	2.07	7.67	1	14.69	6.1					0.699632	0.543278
ENSDARP00000075784	comp140680_c2_seq6	mapk13	88	94	100	1	40.16	1	1	1	94.21	1	128.48	224.22	1					0.126692	0.174202
﻿ENSDARP00000040361	comp140680_c2_seq25	mapk14a	94	97	100	150.76	340.39	132.53	210.07	148.71	41.71	10.34	24.44	53.04	12.48	0.679164	1.5728	0.262185	0.640897	0.0105017	0.0355738
ENSDARP00000040146	comp140680_c2_seq36	mapk14b	93	96	100	167.32	241.95	154.16	140.62	186.47	21.36	58.38	21.51	54.41	59.68					0.000519974	0.00490261
ENSDARP00000094521	comp144189_c1_seq7	mapk3	94	95	90	204.04	219.1	217.82	179.78	136.49	254.92	209.16	216.4	126.99	212.76					0.642476	0.524548
ENSDARP00000034206	comp140824_c0_seq2	mapk6	66	75	61	3989.13	602.01	1828.66	4469	3574.84	842.06	1308.65	1690.49	741.89	1402.95					0.0786714	0.133136
ENSDART00000148326	comp133348_c0_seq1	mlst8	99	99	100	204.04	196.8	204.61	230.01	266.43	771.34	652.16	786.4	587.13	680.93					7.62421e-05	0.00251599
ENSDART00000075189	comp141640_c0_seq15	mtor	98	98	100	238.6	687.4	495.9	503.35	364.16	692.06	585.44	1023.78	277.63	860.8					0.165814	0.208131
ENSDARP00000006253	comp141955_c1_seq19	pak1	98	98	50	74.1638	36.8977	50.85	66.4654	67.2069	19.1315	30.3554	42.3662	15.1162	28.3777					0.00569663	0.0289214
ENSDART00000020861	comp141272_c4_seq15	pdk1	91	95	63	77.76	112.59	95.5	138.15	99.95	49.28	77.39	70.33	63	57.4					0.0107191	0.0355738
ENSDART00000133547	comp143219_c0_seq28	pik3c2a	79	87	100	281.8	289.81	297.1	267.69	257.54	47.07	199.82	179.77	92.75	168.11					0.00680664	0.0293815
ENSDART00000124810	comp142676_c0_seq8	pik3c2b	82	88	58	34.12	57.02	42.44	36.46	27.65	21.36	13.01	42.03	27.02	32.89					0.117884	0.172897
ENSDART00000101265	comp138899_c0_seq11	pik3c3	96	98	100	1	228.35	175.18	180.52	118.72	28.86	37.03	107.97	74.95	73.71					0.125399	0.174202
ENSDART00000114004	comp141601_c0_seq36	pik3ca	98	99	100	60.04	69.53	113.92	68.97	58.75	32.07	71.72	55.22	18.8	55.85					0.0825946	0.136281
ENSDART00000114560	comp142319_c0_seq57	pik3cb	84	92	100	39.16	1	54.45	1	1	1	1	1	22.91	1					0.306622	0.316204
ENSDART00000006120	comp136354_c0_seq10	pik3cd	85	93	100	58.6	83.13	214.22	74.88	109.84	46	1	1	79.06	214.04					0.433685	0.3868
ENSDART00000009076	comp140263_c0_seq11	pik3cg	88	94	100	66.52	36.35	32.83	52.71	1	244.21	62.38	339.48	1	1					0.255401	0.285703
ENSDARP00000003352	comp121239_c0_seq1	pip4k2aa	97	99	59	12.52	17.86	16.02	8.39	9.88	28.86	35.69	24.44	18.8	20.13	0.000161276	0.00236538	0.101496	0.297722	0.0107799	0.0355738
ENSDARP00000102384	comp140051_c0_seq2	pip4k2ab	84	88	94	278.92	346.92	226.83	318.67	275.31	6.36	1	36.17	2.37	12.48					6.64661e-05	0.00251599
ENSDARP00000072820	comp140041_c2_seq11	pip5k1aa	71	80	100	55.72	159.82	97.7	64.53	67.63	118.85	154.45	30.31	96.86	69.89	0.706117	1.47948	0.104897	0.288466	0.865052	0.610727
ENSDARP00000014071	comp140041_c2_seq3	pip5k1ab	81	86	72	60.04	131.54	121.12	97.04	80.96	34.21	89.07	30.31	20.17	64.78					0.0243674	0.0536083
ENSDARP00000065031	comp137217_c1_seq3	pip5k1ba	81	86	81	41.32	58.11	26.23	36.46	1	20.29	1	12.72	42.08	30.34	0.0170506	0.0500151	0.564824	1.12965	0.366603	0.345099
ENSDARP00000009653	comp135553_c0_seq3	pip5k1bb	78	83	100	161.56	28.74	151.75	167.22	129.83	11.71	38.36	24.44	7.85	59.68					0.0144381	0.0366505
ENSDARP00000060785	comp137790_c0_seq1	pip5k1ca	76	82	57	1	2.63	6.41	3.22	7.66	5.29	1	6.86	1	1	0.00193558	0.00774231	0.0953806	0.299768	0.532711	0.462617
ENSDARP00000123825	comp137790_c0_seq6	pip5k1cb	76	80	40	13.96	11.88	19.02	9.87	12.11	9.57	22.35	6.86	1	23.96					0.901044	0.619468
ENSDARP00000042700	comp135687_c0_seq1	pip5k2	80	83	97	156.52	214.21	225.03	199.73	228.67	172.43	177.13	65.47	79.06	111.98					0.0186255	0.0439029
ENSDARP00000080842	comp66204_c0_seq1	pip5kl1	86	92	57	1	1	2.2	1	3.22	2.07	1	1	1	1					0.382688	0.350797
ENSDART00000085531	comp134277_c0_seq1	prkaa1	92	95	73	147.16	54.85	155.36	170.91	137.6	61	155.78	170.97	50.3	157.91					0.684492	0.543278
ENSDART00000085668	comp123374_c1_seq3	prkaa2	91	95	100	68.68	94.01	56.86	90.39	70.97	72.78	85.06	81.59	92.75	97.95					0.272986	0.292069
ENSDART00000064866	comp46019_c0_seq1	prkab1a	87	92	58	13.96	23.3	13.61	20.95	17.66	4.21	3.67	1	3.74	3.55	0.000202861	0.00148765	0.00137746	0.015152	0.000925297	0.0076337
ENSDART00000126301	comp138391_c1_seq15	prkab1b	84	91	100	741.89	649.33	558.37	730.89	881.69	428.49	329.25	512.39	246.14	326.29					0.00133823	0.00981366
ENSDART00000022179	comp142140_c0_seq6	prkag1	92	96	100	243.64	202.24	303.11	241.1	204.24	143.5	171.8	226.66	200.94	154.08					0.038225	0.0742015
ENSDART00000142649	comp144407_c2_seq12	prkag2	81	87	75	638.21	507.92	472.48	905.24	725.1	569.92	610.79	604.7	439.23	589.08					0.347677	0.342487
ENSDART00000129174	comp143050_c0_seq20	prkag2	86	89	98	33.4	22.21	29.23	46.8	28.76	58.86	21.02	49.35	83.17	15.03					0.357214	0.345099
ENSDART00000126468	comp144161_c2_seq3	prkag3	83	92	92	47.08	32	43.64	41.63	40.98	42.78	26.35	50.82	53.04	20.13					0.742528	0.569847
ENSDART00000097690	comp135651_c1_seq2	prkba2	64	75	65	19.72	16.77	24.42	21.69	15.44	13.86	3.67	3.93	7.85	13.76					0.00501194	0.0275657
ENSDART00000128958	comp138406_c2_seq13	ptena	92	97	75	384.05	296.88	252.06	327.53	367.49	357.78	401.3	497.74	409.1	328.84	0.000185756	0.00204332	0.000159985	0.00351968	0.0862764	0.138884
ENSDART00000079144	comp120792_c0_seq3	ptenb	91	96	100	13.96	14.05	21.42	8.39	14.33	20.29	18.35	22.98	3.74	17.58					0.601124	0.502569
ENSDARP00000044241	comp141875_c1_seq33	raf1a	82	89	42	101.8	183.75	102.5	82.26	39.87	329.92	146.44	245.7	239.29	143.87	0.126074	0.326309	0.0110825	0.0541813	0.0252639	0.0537876
ENSDARP00000076954	comp139101_c4_seq33	raf1b	81	88	92	60.04	60.83	33.43	49.02	79.85	51.36	59.71	110.9	96.86	57.13					0.234348	0.281217
ENSDARP00000066862	comp129578_c0_seq1	rala	87	88	63	136.36	175.59	184.79	139.15	139.82	153.14	207.82	170.97	161.23	194.9					0.162355	0.208131
ENSDARP00000059755	comp125882_c0_seq4	ralba	89	90	100	195.4	208.23	218.42	215.98	200.9	211	246.52	210.54	124.25	229.34					0.879742	0.611189
ENSDARP00000091703	comp144034_c6_seq3	ralgds	57	60	100	62.92	43.97	1	56.41	4.33	19.21	1	31.77	1	1					0.166789	0.208131
ENSDARP00000084413	comp134851_c0_seq12	rasgrp2	81	89	97	16.72	14.0533	21.92	17.3783	26.545	33.32	18.1217	36.41	21.7717	26.09					0.0977766	0.153649
ENSDARP00000101181	comp136039_c0_seq4	rasgrp3	78	81	56	44.2	73.34	75.48	75.61	59.86	17.07	1	1	1	27.79					0.000142806	0.00314174
ENSDARP00000119563	comp134851_c0_seq4	rasgrp4	79	85	99	240.04	55.39	172.17	179.04	156.48	20.29	93.07	107.97	22.91	136.22					0.0582186	0.101116
ENSDART00000057223	comp135803_c0_seq1	rhebl1	98	99	100	119.08	159.28	203.41	212.28	134.27	212.07	114.42	176.84	105.08	183.42					0.799402	0.605021
ENSDART00000134379	comp144775_c0_seq10	rictora	75	84	95	1	17.32	1	1	26.54	1	50.37	2	2	1	1.11919e-05	0.000246222	0.00187987	0.0165428	0.869824	0.610727
ENSDART00000058311	comp144775_c0_seq9	rictorb	73/94	78/97	38/18	109	111.96	91.09	99.99	74.3	64.21	86.4	72.8	53.04	67.33					0.0121588	0.0358801
ENSDART00000019050	comp143888_c0_seq17	rps6kb1a	80	88	100	349.48	193.54	314.52	329.75	288.64	130.64	253.19	112.36	36.61	136.22	0.000417439	0.00229591	0.0199968	0.0799871	0.00712279	0.0293815
ENSDART00000081059	comp143888_c0_seq1	rps6kb1b	90/100	94/100	95/2	1	2.09	16.62	8.39	7.66	1	10.34	5.4	1	1					0.342833	0.342487
ENSDART00000083756	comp139080_c0_seq8	RPTOR	93	96	100	218.44	174.5	137.94	246.27	203.13	218.5	94.4	250.1	140.69	101.78					0.371243	0.345099
ENSDART00000085319	comp125252_c0_seq1	sos2	87	91	73	28.36	47.23	73.67	46.06	28.76	58.86	77.06	74.26	28.39	83.92					0.167136	0.208131
ENSDART00000067736	comp138734_c1_seq6	stk11	94	97	100	209.08	283.83	185.99	214.5	176.47	580.63	634.81	708.74	529.62	478.1					0.000208386	0.00343838
ENSDARP00000053182	﻿comp137622_c0_seq2	tab1	76	82	95	132.76	213.67	143.95	125.11	139.82	190.64	153.11	217.86	210.53	161.73					0.121511	0.174202
ENSDARP00000060838	comp136705_c0_seq7	tgfb1a	65	67	95	217.72	119.03	164.97	252.18	149.82	83.5	99.74	524.11	196.83	270.16	0.0111076	0.0349097	0.131122	0.339376	0.546493	0.468423
ENSDARP00000122056	comp139916_c0_seq9	tgfb1b	58	71	100	73.72	89.11	97.7	79.31	56.53	38.5	131.77	110.9	3.74	127.29					0.910956	0.619826
ENSDARP00000123937	comp140575_c1_seq7	tgfb2	88	92	100	865.73	811.96	538.55	814.37	689.56	354.56	367.94	761.49	176.29	333.95					0.0202259	0.0460312
ENSDARP00000025519	comp144011_c4_seq32	tgfb3	81	86	100	735.41	412.73	930.15	626.73	574.06	355.64	1083.15	726.32	259.83	1070					0.830574	0.610727
ENSDARP00000061972	comp139782_c9_seq1	tgfbr1b	88	93	98	24.76	24.93	29.23	10.6	11	12.79	29.02	22.98	9.22	29.06					0.930392	0.62659
ENSDARP00000039831	comp139181_c1_seq41	tgfbr2	70	77	100	573.41	542.18	541.55	533.64	458.56	859.2	542.74	442.05	359.8	535.5					0.845181	0.610727
ENSDART00000035400	comp142879_c0_seq8	tsc1a	66	79	100	525.17	1034.41	509.72	542.51	569.62	1332.76	1068.47	2344.01	741.89	744.71	0.00743841	0.0251762	0.029149	0.10688	0.10929	0.163935
ENSDART00000145057	comp142879_c0_seq11	tsc1b	77	83	100	145	262.62	131.93	135.45	128.72	260.28	233.17	666.24	122.88	180.87					0.247908	0.285703
ENSDART00000122071	comp143713_c0_seq17	tsc2	74	83	100	176.68	333.32	192.6	204.16	217.56	1125.98	736.22	1725.65	644.65	770.22					0.016841	0.0411669
