# Supplementary material for: Characterization of the transcriptome of fast and slow muscle myotomal fibres in the pacu (Piaractus mesopotamicus)
Source: BMC Genomics. 2015 Mar 14;16(1):182. doi: 10.1186/s12864-015-1423-6 (PMC4372171; doi:10.1186/s12864-015-1423-6)
Supplement: Additional file 11: — Pacu ubiquitin specific proteases functional domains and digital gene expression. Ubiquitin specific proteases (USP) digital gene expression analysis between slow and fast skeletal muscle. Analysis between fast and slow skeletal muscle was performed using the number of reads mapped normalized by length and library size. Normalized counts for individual animals per contig are shown. Differences between tissues were analysed by t-test followed by a False Discovery Rate correction. Significant differences were considered when FDR < 0.05. Pacu, zebrafish and human protein USP functional domains were determined using InterProScan webserver. Relative gene expression was analysed for fbox25, huwe, mafbx, murf1a, murf1b, syah1, syyna, trip12, ufd2, igf1, igf2a, igf2b, igf3, igf1ra, igf1rb, usp2a, usp2b, usp4, usp5a, usp5b, usp8, usp9, usp11, usp12b, usp12b, usp14, usp16, usp19, usp21, usp24, usp28, usp30, usp36 and usp46, Values represents mean ± SE (n = 8 fish). [file 12864_2015_1423_MOESM11_ESM.zip]

Archive with 46 entries (41 files):
- Supplementary_file_11_USPs_domains/
- Supplementary_file_11_USPs_domains/Graphs_gene_expression_E3-ubiquitin_USP_IGF/
- Supplementary_file_11_USPs_domains/Graphs_gene_expression_E3-ubiquitin_USP_IGF/.DS_Store
- __MACOSX/
- __MACOSX/Supplementary_file_11_USPs_domains/
- __MACOSX/Supplementary_file_11_USPs_domains/Graphs_gene_expression_E3-ubiquitin_USP_IGF/
- __MACOSX/Supplementary_file_11_USPs_domains/Graphs_gene_expression_E3-ubiquitin_USP_IGF/._.DS_Store
- Supplementary_file_11_USPs_domains/Graphs_gene_expression_E3-ubiquitin_USP_IGF/fbox25.pdf
- Supplementary_file_11_USPs_domains/Graphs_gene_expression_E3-ubiquitin_USP_IGF/Huwe.pdf
- Supplementary_file_11_USPs_domains/Graphs_gene_expression_E3-ubiquitin_USP_IGF/IGF1.pdf
- Supplementary_file_11_USPs_domains/Graphs_gene_expression_E3-ubiquitin_USP_IGF/IGF1ra.pdf
- Supplementary_file_11_USPs_domains/Graphs_gene_expression_E3-ubiquitin_USP_IGF/IGF1rb.pdf
- Supplementary_file_11_USPs_domains/Graphs_gene_expression_E3-ubiquitin_USP_IGF/IGF2a.pdf
- Supplementary_file_11_USPs_domains/Graphs_gene_expression_E3-ubiquitin_USP_IGF/IGF2b.pdf
- Supplementary_file_11_USPs_domains/Graphs_gene_expression_E3-ubiquitin_USP_IGF/IGF3.pdf
- Supplementary_file_11_USPs_domains/Graphs_gene_expression_E3-ubiquitin_USP_IGF/MAFBx.pdf
- Supplementary_file_11_USPs_domains/Graphs_gene_expression_E3-ubiquitin_USP_IGF/Murf1a.pdf
- Supplementary_file_11_USPs_domains/Graphs_gene_expression_E3-ubiquitin_USP_IGF/Murf1b.pdf
- Supplementary_file_11_USPs_domains/Graphs_gene_expression_E3-ubiquitin_USP_IGF/syah1.pdf
- Supplementary_file_11_USPs_domains/Graphs_gene_expression_E3-ubiquitin_USP_IGF/syyna.pdf
- Supplementary_file_11_USPs_domains/Graphs_gene_expression_E3-ubiquitin_USP_IGF/trip12.pdf
- Supplementary_file_11_USPs_domains/Graphs_gene_expression_E3-ubiquitin_USP_IGF/UFD2.pdf
- Supplementary_file_11_USPs_domains/Graphs_gene_expression_E3-ubiquitin_USP_IGF/USP11.pdf
- Supplementary_file_11_USPs_domains/Graphs_gene_expression_E3-ubiquitin_USP_IGF/USP12a.pdf
- Supplementary_file_11_USPs_domains/Graphs_gene_expression_E3-ubiquitin_USP_IGF/USP12b.pdf
- Supplementary_file_11_USPs_domains/Graphs_gene_expression_E3-ubiquitin_USP_IGF/USP14.pdf
- Supplementary_file_11_USPs_domains/Graphs_gene_expression_E3-ubiquitin_USP_IGF/USP16.pdf
- Supplementary_file_11_USPs_domains/Graphs_gene_expression_E3-ubiquitin_USP_IGF/USP19.pdf
- Supplementary_file_11_USPs_domains/Graphs_gene_expression_E3-ubiquitin_USP_IGF/USP21.pdf
- Supplementary_file_11_USPs_domains/Graphs_gene_expression_E3-ubiquitin_USP_IGF/USP24.pdf
- Supplementary_file_11_USPs_domains/Graphs_gene_expression_E3-ubiquitin_USP_IGF/USP28.pdf
- Supplementary_file_11_USPs_domains/Graphs_gene_expression_E3-ubiquitin_USP_IGF/USP2a.pdf
- __MACOSX/Supplementary_file_11_USPs_domains/Graphs_gene_expression_E3-ubiquitin_USP_IGF/._USP2a.pdf
- Supplementary_file_11_USPs_domains/Graphs_gene_expression_E3-ubiquitin_USP_IGF/USP2b.pdf
- Supplementary_file_11_USPs_domains/Graphs_gene_expression_E3-ubiquitin_USP_IGF/USP30.pdf
- Supplementary_file_11_USPs_domains/Graphs_gene_expression_E3-ubiquitin_USP_IGF/USP36.pdf
- Supplementary_file_11_USPs_domains/Graphs_gene_expression_E3-ubiquitin_USP_IGF/USP4.pdf
- Supplementary_file_11_USPs_domains/Graphs_gene_expression_E3-ubiquitin_USP_IGF/USP46.pdf
- Supplementary_file_11_USPs_domains/Graphs_gene_expression_E3-ubiquitin_USP_IGF/USP5a.pdf
- Supplementary_file_11_USPs_domains/Graphs_gene_expression_E3-ubiquitin_USP_IGF/USP5b.pdf
- Supplementary_file_11_USPs_domains/Graphs_gene_expression_E3-ubiquitin_USP_IGF/USP8.pdf
- Supplementary_file_11_USPs_domains/Graphs_gene_expression_E3-ubiquitin_USP_IGF/USP9.pdf
- Supplementary_file_11_USPs_domains/USP_DGE.xlsx
- __MACOSX/Supplementary_file_11_USPs_domains/._USP_DGE.xlsx
- Supplementary_file_11_USPs_domains/USP_Domains.docx
- __MACOSX/Supplementary_file_11_USPs_domains/._USP_Domains.docx
