# Supplementary material for: Characterization of the transcriptome of fast and slow muscle myotomal fibres in the pacu (Piaractus mesopotamicus)
Source: BMC Genomics. 2015 Mar 14;16(1):182. doi: 10.1186/s12864-015-1423-6 (PMC4372171; doi:10.1186/s12864-015-1423-6)
Supplement: Additional file 11: — Pacu ubiquitin specific proteases functional domains and digital gene expression. Ubiquitin specific proteases (USP) digital gene expression analysis between slow and fast skeletal muscle. Analysis between fast and slow skeletal muscle was performed using the number of reads mapped normalized by length and library size. Normalized counts for individual animals per contig are shown. Differences between tissues were analysed by t-test followed by a False Discovery Rate correction. Significant differences were considered when FDR < 0.05. Pacu, zebrafish and human protein USP functional domains were determined using InterProScan webserver. Relative gene expression was analysed for fbox25, huwe, mafbx, murf1a, murf1b, syah1, syyna, trip12, ufd2, igf1, igf2a, igf2b, igf3, igf1ra, igf1rb, usp2a, usp2b, usp4, usp5a, usp5b, usp8, usp9, usp11, usp12b, usp12b, usp14, usp16, usp19, usp21, usp24, usp28, usp30, usp36 and usp46, Values represents mean ± SE (n = 8 fish). [file 12864_2015_1423_MOESM11_ESM.zip › Supplementary_file_11_USPs_domains/USP_DGE.xlsx]

## Sheet: Sheet1
		Slow	Slow	Slow	Slow	Slow	Fast	Fast	Fast	Fast	Fast	SlowXFast (p-value)	FDR
comp132762_c0_seq1	USP1	787.69	639.083	1027.05	870.994	647.467	403.921	487.033	391.234	998.347	654.414	0.167699	0.428564
comp143556_c4_seq16	USP2a	625.688	0	207.812	997.321	691.89	0	46.7018	120.154	9.58632	39.5455	0.0602795	0.198061
comp127432_c0_seq4	USP2b	201.603	64.7241	66.0673	277.034	258.765	0	17.3464	20.5142	6.84737	7.65397	0.0234452	0.161107
comp140620_c0_seq63	USP4	748.09	805.516	705.719	851.786	715.212	1075.69	745.894	1515.12	636.805	829.18	0.282496	0.502258
comp142689_c0_seq59	USP 5a	108.001	41.3364	87.6893	67.9656	123.274	68.5701	85.3976	193.419	71.2127	126.29	0.42747	0.678056
comp140552_c1_seq2	USP5b	1079.29	1504.97	860.076	1204.91	835.155	6249.52	3554.67	9643.12	2544.48	3439.18	0.036697	0.161107
comp135005_c1_seq1	USP7	9.36012	6.5268	6.00612	5.91005	0	0	0	0	4.10842	6.37831	0.126597	0.342557
comp145018_c0_seq5	USP8	288.724	385.625	330.937	288.854	262.096	483.205	282.879	461.568	314.979	348.256	0.189998	0.436996
comp144900_c1_seq43	USP9	672.489	768.531	550.161	502.354	720.765	1700.32	1303.65	1440.39	854.552	644.209	0.0455303	0.161107
comp142593_c0_seq8	USP10	163.442	60.3729	201.205	174.347	113.279	16.0711	48.0361	76.1954	0	43.3725	0.00939134	0.134389
comp138687_c0_seq2	USP11	23.0403	3.2634	15.0153	12.5589	14.4375	21.4282	182.804	146.53	17.8032	70.1614	0.0895081	0.274492
comp145542_c1_seq6	USP12a	176.402	228.438	141.744	161.788	181.024	177.854	133.434	253.496	213.638	186.247	0.558198	0.796832
comp94143_c0_seq1	USP12b	17.2802	23.9316	20.4208	17.7302	15.5481	20.3567	25.3524	32.2365	20.5421	20.4106	0.125237	0.342557
comp138800_c1_seq21	USP14	1154.18	1010.02	1069.69	1193.83	1599.23	2049.6	1610.54	2820.7	1833.73	1526.97	0.0263227	0.161107
comp140620_c0_seq12	USP15	100.081	70.707	66.6679	42.8479	52.1972	48.2134	74.7229	105.501	27.3895	34.4429	0.641503	0.826971
comp142118_c1_seq105	USP16	10.8001	0	31.2318	14.7751	9.9952	1.07141	0	0	49.3011	38.2698	0.727295	0.836389
comp141860_c3_seq11	USP19	518.407	734.809	684.097	554.806	479.77	858.198	797.933	934.859	647.761	845.764	0.011686	0.134389
comp138418_c0_seq3	USP20	174.962	133.256	118.921	152.923	143.265	81.427	174.798	312.108	79.4295	211.76	0.571641	0.796832
comp144900_c1_seq43	USP21	672.489	768.531	550.161	502.354	720.765	1700.32	1303.65	1440.39	854.552	644.209	0.0455303	0.161107
comp140341_c1_seq15	USP22	0	0	0	22.1627	0	0	0	0	0	0	0.373901	0.637016
comp143802_c0_seq4	USP24	51.8407	115.851	124.327	46.5417	57.7501	154.283	176.132	169.974	72.5821	232.17	0.0329244	0.161107
comp144183_c2_seq19	USP25	54.0007	41.8803	103.906	421.091	21.101	1.07141	44.0331	172.905	0	73.9884	0.423856	0.678056
comp145009_c3_seq52	USP28	655.209	775.602	470.279	770.523	1191.65	1564.26	1409.06	1896.09	2808.79	1732.35	0.00715718	0.134389
comp136586_c0_seq4	USP30	91.4412	164.258	88.8906	95.2996	83.2934	153.211	86.7319	246.17	93.1242	146.701	0.256088	0.502258
comp143680_c3_seq13	USP31	10.8001	0	4.8049	0	0	0	2.66867	11.7224	4.10842	2.55132	0.718725	0.836389
comp138225_c0_seq40	USP32	26.6404	11.4219	40.8416	0	12.2164	16.0711	30.6897	24.91	4.10842	14.0323	0.976088	0.994508
comp145018_c0_seq5	USP33	288.724	385.625	330.937	288.854	262.096	483.205	282.879	461.568	314.979	348.256	0.189998	0.436996
comp136508_c0_seq1	USP34	6.48009	11.9658	16.2165	3.69378	1.11058	5.35704	9.34036	1.4653	4.10842	16.5836	0.894245	0.934892
comp138687_c0_seq4	USP36	300.964	350.272	338.745	359.036	328.731	263.566	353.599	341.414	132.839	303.607	0.232734	0.486626
comp142118_c1_seq87	USP37	0	13.5975	0	0	6.66347	0	0	0	0	0	0.209555	0.459025
comp143145_c0_seq11	USP38	76.321	158.275	80.482	95.2996	95.5097	161.783	105.413	219.794	45.1926	170.939	0.283885	0.502258
comp143293_c0_seq60	USP39	41.0405	58.1973	76.8783	27.334	25.5433	57.856	52.0391	26.3753	45.1926	15.3079	0.62346	0.826971
comp141423_c2_seq40	USP40	0	121.29	0.600612	0.738756	0	9.64267	0	147.995	2.73895	31.8915	0.716344	0.836389
comp141767_c1_seq46	USP42	63.3608	63.0924	87.6893	90.1283	65.5241	233.567	26.6867	36.6324	98.6021	67.6101	0.647195	0.826971
comp45928_c0_seq1	USP43a	8.64011	32.0901	22.8233	16.2526	18.8798	6.42845	5.33735	10.2571	4.10842	5.10265	0.0226059	0.161107
comp130848_c0_seq1	USP43b	20.8803	39.7047	22.8233	29.5503	8.88462	49.2848	0	43.9589	0	39.5455	0.862437	0.934892
comp138418_c0_seq3	USP44	174.962	133.256	118.921	152.923	143.265	81.427	174.798	312.108	79.4295	211.76	0.571641	0.796832
comp142118_c1_seq27	USP45	75.601	71.2509	13.8141	50.2354	53.3077	94.2839	82.7289	171.44	106.819	73.9884	0.0370514	0.161107
comp144139_c0_seq23	USP46	276.484	137.607	317.123	282.205	317.625	206.782	304.229	376.581	216.377	313.813	0.716605	0.836389
comp138252_c0_seq10	USP47	108.001	191.997	135.738	153.661	174.361	341.779	305.563	422.005	156.12	213.035	0.0428149	0.161107
comp136687_c5_seq9	USP48	130.322	116.395	75.6771	116.724	176.582	0	85.3976	58.6119	19.1726	0	0.00485635	0.134389
comp144073_c3_seq13	UPS49	0	21.2121	29.43	0	37.7597	48.2134	0	0	26.02	0	0.825368	0.926023
comp142011_c0_seq16	USP53a	60.4808	14.1414	8.40857	124.111	73.2982	59.9988	72.0542	5.86119	121.883	21.6862	0.994508	0.994508
comp139914_c2_seq11	USP53b	25.2003	7.0707	93.6955	44.3254	62.1924	23.571	36.0271	30.7712	45.1926	112.258	0.892409	0.934892
comp127038_c0_seq1	USP54a	5.04007	7.6146	8.40857	2.95503	9.9952	0	0	5.86119	15.0642	0	0.44821	0.687255
comp140620_c0_seq63	USP54b	748.09	805.516	705.719	851.786	715.212	1075.69	745.894	1515.12	636.805	829.18	0.282496	0.502258
